# Supplementary material for: Random Survival Forest Versus Elastic-Net Regularized Cox Regression for Survival Prediction in Acute Myeloid Leukemia at Distinct Treatment Time Points: Model Performance Comparison Study
Source: JMIR Bioinform Biotechnol. 2026 Apr 29;7:e75678. doi: 10.2196/75678 (PMC13128161; doi:10.2196/75678)
Supplement: Multimedia Appendix 1 [file bioinform-v7-e75678-s001.xlsx]

## Sheet: Data dictionary
Variable name	CRF name	CRF section name	Description (if availabe not in English)	Data type	Values	Value meaning	Not available (or Nullable)	Sub-categories
DummyID	Notification of Entry	Patient info	Patient ID	Integer			No	Demographics
sexID			Sex	boolean	2, 3	2, Female | 3, Male	No	Demographics
RandDate			Date of randomisation	date			No	Demographics
amlAgeAtRand1			Age at first randomisation	Integer			No	Demographics
amlAgeGroup			Age group at first randomisation	string	0-14, 15-29, 30-39, 40-49, 50-59, 60+		No	Demographics
IsSec			Previous documented blood disorder	boolean	0, 1	0, no | 1, yes	Yes	Medical history
PrevDiag			Previous chemotherapy/radiotherapy	boolean	0, 1	0, no | 1, yes	Yes	Medical history
PrevDiagOther			If yes, details	string			Yes	Medical history
PrevBloodDis			Previous Blood disorder details	string	Aplastic anaemia, Chronic lymphoblastic leukaemia (CLL), Chronic myeloid leukaemia (CML), Chronic myelomonocytic leukaemia (CMML), Hodgkin’s disease, Lymphoma, Myelodysplastic syndrome (MDS)/ myelodysplasia/ pre-leukaemic phase, Myelofibrosis, Myeloproliferative syndrome, Other haematological disorder, Polycythaemia rubra vera (PRV), Refractory anaemia with excess blasts (RAEB, RAEB-t), Siderobla…		Yes	Medical history
PreChemo			Previous chemotherapy/radiotherapy details	string	Previous chemotherapy (CT), Previous CT & RT, Previous CT and/or RT (not specified which), Previous radiotherapy (RT)		Yes	Medical history
Weight		Diagnostic Data	Weight (kg)	float			Yes	Physical exam
Height			Height (cm)	float			Yes	Physical exam
BloodDateEntry			Peripheral blood date	date			Yes	Peripheral Blood (PB) and Bone Marrow (BM) Cytology
HemoglobinEntry			Hb	float			Yes	Blood Count and Chemistry (including M-protein tests)
PlateletEntry			Platelets	float			Yes	Blood Count and Chemistry (including M-protein tests)
WBCEntry			WBC	float			Yes	Blood Count and Chemistry (including M-protein tests)
MarrowDateEntry			Bone marrow date	date			Yes	Peripheral Blood (PB) and Bone Marrow (BM) Cytology
MarrowBlastsEntry			Blast %	float			Yes	Peripheral Blood (PB) and Bone Marrow (BM) Cytology
FABtype			FAB type	string	0, 1, 2, 3, 3v, 4, 4e, 5, 5a, 5b, 6, 7, 8, All, B, R, RT, X	0, M0 | 1, M1 | 2, M2 | 3, M3 | 3v, M3v | 4, M4 | 4e, M4e | 5, M5 | 5a, M5a | 5b, M5b | 6, M6 | 7, M7 | 8, Unknown | ALL, All | B, Biphenotypic | R, RAEB | RT, RAEB-T | X, Other	Yes	Disease classification
CNSinvolveentry			CNS involvement	Integer	0, 1, 2	0, No | 1, Yes | 2, Not examined	Yes	Disease classification
Localcytoentry			Local cytogenetic assessment	Integer	1, 2, 3, 4, 5	1, Normal | 2, Abnormal | 3, Not done | 4, Failed | 5, Pending	Yes	Disease classification
Localimmentry			Local immunophenotype assessment	Integer	1, 2, 3	1, Available | 2, Not available | 3, Pending	Yes	Disease classification
LocalImmPcnt			Local immunophenotype percentage	float			Yes	Disease classification
CD33entry			CD33-ve/CD33+ve	Integer	1, 2, 3	1, CD33-ve | 2, CD33+ve | 3, Not done	Yes	Disease classification
SmokeHist			Smoking history	Integer	1, 2, 3	1, Non-smoker | 2, Ex-smoker | 3, Current smoker	Yes	Medical history
SmokePerDay			Smoking number per day	float			Yes	Medical history
EthinicOrig			Ethnic origin	Integer	1, 2, 3, 4, 5, 6, 7, 8, 9	1, Asian (Indian) | 2, Asian (Pakistani) | 3, Asian (Chinese) | 4, Asian (Other) | 5, Black (Caribbean) | 6, Black (African) | 7, Black (Other) | 8, White | 9, Other	Yes	Demographics
EthinicOther			Ethic other, please specify	string			Yes	Demographics
amlType			AML Type	string	De novo, Secondary, High risk MDS		Yes	Disease classification
WhoGrade			WHO Grade	string	0 Normal activity, 1 Restricted activity, 2 In bed < 50% waking hours, 3 In bed >= 50% waking hours, 4 Completely disabled		Yes	Disease classification
CytoResult			Cytogenetics Result	string	Not done, Failed, Normal, t(15;17) / PML-RARA [APL], t(8;21) / inv(16) [CBF], Intermediate, Adverse, NonstandardCBF		Yes	Disease classification
Karyotype			Karyotype	string			Yes	Disease classification
ComorArr		Comorbidity Index	Comorbidity Arrhythmia	Integer	0, 1, 2	0, no | 1, yes | 2, unknown	Yes	Medical history
ComorCard			Comorbidity Cardiac	Integer	0, 1, 2	0, no | 1, yes | 2, unknown	Yes	Medical history
ComorHVD			Comorbidity Heart Valve Disease	Integer	0, 1, 2	0, no | 1, yes | 2, unknown	Yes	Medical history
ComorIBD			Comorbidity IBD	Integer	0, 1, 2	0, no | 1, yes | 2, unknown	Yes	Medical history
ComorDiab			Comorbidity Diabetes	Integer	0, 1, 2	0, no | 1, yes | 2, unknown	Yes	Medical history
ComorCVD			Comorbidity Cerebrovascular disease	Integer	0, 1, 2	0, no | 1, yes | 2, unknown	Yes	Medical history
ComorPsyc			Comorbidity Psychiatric Disturbance	Integer	0, 1, 2	0, no | 1, yes | 2, unknown	Yes	Medical history
ComorObe			Comorbidity Obesity	Integer	0, 1, 2	0, no | 1, yes | 2, unknown	Yes	Medical history
ComorInf			Comorbidity Infection	Integer	0, 1, 2	0, no | 1, yes | 2, unknown	Yes	Medical history
ComorRheu			Comorbidity Rheumatologic	Integer	0, 1, 2	0, no | 1, yes | 2, unknown	Yes	Medical history
ComorPrep			Comorbidity Peptic Ulcer	Integer	0, 1, 2	0, no | 1, yes | 2, unknown	Yes	Medical history
ComorRen			Comorbidity Moderate/Severe Renal	Integer	0, 1, 2	0, no | 1, yes | 2, unknown	Yes	Medical history
ComorMPul			Comorbidity Moderate Pulmonary	Integer	0, 1, 2	0, no | 1, yes | 2, unknown	Yes	Medical history
ComorSPul			Comorbidity Severe Pulmonary	Integer	0, 1, 2	0, no | 1, yes | 2, unknown	Yes	Medical history
ComorPST			Comorbidity Prior Solid Tumour	Integer	0, 1, 2	0, no | 1, yes | 2, unknown	Yes	Medical history
ComorHepM			Comorbidity Hepatic	Integer	0, 1, 2	0, no | 1, yes | 2, unknown	Yes	Medical history
ComorHepS			Comorbidity Moderate/severe hepatic	Integer	0, 1, 2	0, no | 1, yes | 2, unknown	Yes	Medical history
ComorOtherDesc			Other, please specify	string			Yes	Medical history
TreatmentC1			AML / APL treatment	string	AIDA , Arsenic and ATRA, ADE alone, ADE and Mylotarg 3mg per m2, ADE and Mylotarg 6mg per m2, DA Mylotarg 3mg per m2, DA Mylotarg 6mg per m2, DA High dose (90mg), DA Standard dose (60mg)		Yes	Treatment and response to treatment
chemodateC1		Treatment received course 1	Start Date	date			Yes	Treatment and response to treatment
drugdoseC1yn			Scheduled drug given	boolean	0, 1	0, no | 1, yes	Yes	Treatment and response to treatment
drugdosecommentC1			If no, details	string			Yes	Treatment and response to treatment
mylotargC1yn			Was mylotarg given	boolean	0, 1	0, no | 1, yes	Yes	Treatment and response to treatment
mylotargdateC1			If yes, date	date			Yes	Treatment and response to treatment
mylodoseC1			Was scheduled dose given	boolean	0, 1	0, no | 1, yes	Yes	Treatment and response to treatment
mylodosecommentC1			If no, give dose and reason	string			Yes	Treatment and response to treatment
marrexamdate1C1		Response	Marrow examination Date	date			Yes	Treatment and response to treatment
marrexamdate2C1			Repeat if necessary date	date			Yes	Treatment and response to treatment
cellularity1C1			Response Cellularity	Integer	1, 2, 3	1, hypo | 2, norm | 3, hyper	Yes	Treatment and response to treatment
cellularity2C1			Response Cellularity repeat	Integer	1, 2, 3	1, hypo | 2, norm | 3, hyper	Yes	Treatment and response to treatment
Marrblastperc1C1			Response Blasts	float			Yes	Treatment and response to treatment
Marrblastperc2C1			Response Blasts repeat	float			Yes	Treatment and response to treatment
Marrresult1C1			Marrow response	string	CR, PR, RD, NA		Yes	Treatment and response to treatment
Marrresult2C1			Marrow response repeat	string	CR, PR, RD, NA		Yes	Treatment and response to treatment
CompmarrrespC1			CR date (if applicable)	date			Yes	Treatment and response to treatment
ReasfailachiCRC1			Reason for failure	Integer	1, 2, 3, 4, 5	1, Inadequate trial of chemotherapy - death before chemotherapy started | 2, Induction death - death due to infection, haemorrhage or other treatment-related cause | 3, Resistant disease - no effect on blasts or regenerating population predominantly blasts | 4, Partial remission - maximum reduction in marrow blasts achieved was down to 5-15% | 5, Any other reason - please specify	Yes	Treatment and response to treatment
ReasfailachiCRotherC1			Other, please specify	string			Yes
NeutrecoveryC1		Toxicity	Did neutrophils recover to >1.0x109/l?	boolean	0, 1	0, no | 1, yes	Yes	Blood Count and Chemistry (including M-protein tests)
NeutrecoverydateC1			Date of neutrophil recovery	date			Yes	Blood Count and Chemistry (including M-protein tests)
Platrecovery50C1			Did platelets recover to >50x109/l?	boolean	0, 1	0, no | 1, yes	Yes	Blood Count and Chemistry (including M-protein tests)
Platrecovery50dateC1			Date of platelet recovery	date			Yes	Blood Count and Chemistry (including M-protein tests)
Platrecovery100C1			Did platelets recover to >100x109/l?	boolean	0, 1	0, no | 1, yes	Yes	Blood Count and Chemistry (including M-protein tests)
Platrecovery100dateC1			Date of platelet recovery 190	date			Yes	Blood Count and Chemistry (including M-protein tests)
NauseagradeC1			Nausea/vomiting grade	Integer	0, 1, 2, 3, 4	0, no toxicity | 1, grade 1 | 2, grade 2 | 3, grade 3 | 4, grade 4	Yes	Treatment adverse effects
NauseastartC1			Nausea start date	date			Yes	Treatment adverse effects
NauseastopC1			Nausea stop date	date			Yes	Treatment adverse effects
AlopeciagradeC1			Alopecia grade	Integer	0, 1, 2, 3, 4	0, no toxicity | 1, grade 1 | 2, grade 2 | 3, grade 3 | 4, grade 4	Yes	Treatment adverse effects
AlopeciastartC1			Alopecia start date	date			Yes	Treatment adverse effects
AlopeciastopC1			Alopecia stop date	date			Yes	Treatment adverse effects
OralgradeC1			Oral grade	Integer	0, 1, 2, 3, 4	0, no toxicity | 1, grade 1 | 2, grade 2 | 3, grade 3 | 4, grade 4	Yes	Treatment adverse effects
OralstartC1			oral start date	date			Yes	Treatment adverse effects
OralstopC1			oral stop date	date			Yes	Treatment adverse effects
DiarrheagradeC1			Diarrhoea grade	Integer	0, 1, 2, 3, 4	0, no toxicity | 1, grade 1 | 2, grade 2 | 3, grade 3 | 4, grade 4	Yes	Treatment adverse effects
DiarrheastartC1			diarrhoea start date	date			Yes	Treatment adverse effects
DiarrheastopC1			diarrhoea stop date	date			Yes	Treatment adverse effects
CardiacgradeC1			Cardiac grade	Integer	0, 1, 2, 3, 4	0, no toxicity | 1, grade 1 | 2, grade 2 | 3, grade 3 | 4, grade 4	Yes	Treatment adverse effects
CardiacstartC1			cardiac start date	date			Yes	Treatment adverse effects
CardiacstopC1			cardiac stop date	date			Yes	Treatment adverse effects
LiverASTgradeC1			Liver AST grade	Integer	0, 1, 2, 3, 4	0, no toxicity | 1, grade 1 | 2, grade 2 | 3, grade 3 | 4, grade 4	Yes	Treatment adverse effects
LiverASTstartC1			liver AST start date	date			Yes	Treatment adverse effects
LiverASTstopC1			liver AST stop date	date			Yes	Treatment adverse effects
LiverALTgradeC1			Liver ALT grade	Integer	0, 1, 2, 3, 4	0, no toxicity | 1, grade 1 | 2, grade 2 | 3, grade 3 | 4, grade 4	Yes	Treatment adverse effects
LiverALTstartC1			liver ALT start date	date			Yes	Treatment adverse effects
LiverALTstopC1			liver ALT stop date	date			Yes	Treatment adverse effects
LiverBilgradeC1			Liver bilirubin grade	Integer	0, 1, 2, 3, 4	0, no toxicity | 1, grade 1 | 2, grade 2 | 3, grade 3 | 4, grade 4	Yes	Treatment adverse effects
LiverBilstartC1			liver bilirubin start date	date			Yes	Treatment adverse effects
LiverBilstopC1			liver bilirubin stop date	date			Yes	Treatment adverse effects
RenaCreatgradeC1			Renal creatinine grade	Integer	0, 1, 2, 3, 4	0, no toxicity | 1, grade 1 | 2, grade 2 | 3, grade 3 | 4, grade 4	Yes	Treatment adverse effects
RenaCreatstartC1			renal creatinine start date	date			Yes	Treatment adverse effects
RenaCreatstopC1			renal creatinine stop date	date			Yes	Treatment adverse effects
RenaprotgradeC1			Renal proteinuria grade	Integer	0, 1, 2, 3, 4	0, no toxicity | 1, grade 1 | 2, grade 2 | 3, grade 3 | 4, grade 4	Yes	Treatment adverse effects
RenaprotstartC1			renal proteinuria start date	date			Yes	Treatment adverse effects
RenaprotstopC1			renal proteinuria stop date	date			Yes	Treatment adverse effects
RenahaemgradeC1			Renal haematuria grade	Integer	0, 1, 2, 3, 4	0, no toxicity | 1, grade 1 | 2, grade 2 | 3, grade 3 | 4, grade 4	Yes	Treatment adverse effects
RenahaemstartC1			renal haematuria start date	date			Yes	Treatment adverse effects
RenahaemstopC1			renal haematuria stop date	date			Yes	Treatment adverse effects
OthergradeC1			Other grade	Integer	0, 1, 2, 3, 4	0, no toxicity | 1, grade 1 | 2, grade 2 | 3, grade 3 | 4, grade 4	Yes	Treatment adverse effects
OthernameC1			Other, please specify	string			Yes	Treatment adverse effects
OtherstartC1			other start date	date			Yes	Treatment adverse effects
OtherstopC1			other stop date	date			Yes	Treatment adverse effects
UnitsbloodC1		Supportive Care Requirements	Units of blood	Integer			Yes	Resources data
UnitsplateletsC1			Units of platelets	Integer			Yes	Resources data
DaysIVantibC1			Days on IV anitbiotics	Integer			Yes	Resources data
DaysinhospC1			Total days in hospital	Integer			Yes	Resources data
DischargeddateC1			Date discharged	date			Yes	Resources data
APLtxQTprolongC1		APL treatment	QT prolongation	boolean	0, 1	0, no | 1, yes	Yes	Treatment adverse effects
APLtxotharrythC1			Other arrhythmias	boolean	0, 1	0, no | 1, yes	Yes	Treatment adverse effects
APLtxsensneuropmaxgradeC1			Sensory neuropathy	Integer			Yes	Treatment adverse effects
APLtxpeakwbcC1			Peak WBC	float			Yes	Treatment adverse effects
APLtxpeakwbcdateC1			Date of peak WBC	date			Yes	Treatment adverse effects
APLtxmylotxgivenYNC1			Was mylotarg given	boolean	0, 1	0, no | 1, yes	Yes	Treatment adverse effects
APLtxprophsteroidsYNC1			Were prophylactic steroids used	boolean	0, 1	0, no | 1, yes	Yes	Treatment adverse effects
APLtxdiffersyndYNC1			Differentiation syndrome	boolean	0, 1	0, no | 1, yes	Yes	Treatment adverse effects
APLtxtumourlysissyndYNC1			Tumour lysis syndrome	boolean	0, 1	0, no | 1, yes	Yes	Treatment adverse effects
APLtxdetailsC1			If yes, details	string			Yes	Treatment adverse effects
chemodateC2		Treatment received course 2	Start Date	date			Yes	Treatment and response to treatment
drugdoseC2yn			Scheduled drug given	boolean	0, 1	0, no | 1, yes	Yes	Treatment and response to treatment
drugdosecommentC2			If no, details	string			Yes	Treatment and response to treatment
marrexamdate1C2		Response	Marrow examination date	date			Yes	Treatment and response to treatment
marrexamdate2C2			Repeat if necessary date	date			Yes	Treatment and response to treatment
cellularity1C2			Response Cellularity	Integer	1, 2, 3	1, hypo | 2, norm | 3, hyper	Yes	Treatment and response to treatment
cellularity2C2			Response Cellularity repeat	Integer	1, 2, 3	1, hypo | 2, norm | 3, hyper	Yes	Treatment and response to treatment
Marrclastperc1C2			Response Blasts	float			Yes	Treatment and response to treatment
Marrclastperc2C2			Response Blasts repeat	float			Yes	Treatment and response to treatment
Marrresult1C2			Marrow response	string	CR, PR, RD, NA		Yes	Treatment and response to treatment
Marrresult2C2			Marrow response repeat	string	CR, PR, RD, NA		Yes	Treatment and response to treatment
CompmarrrespC2			CR date (if applicable)	date			Yes	Treatment and response to treatment
ReasfailachiCRC2			Reason for failure	Integer	1, 2, 3, 4, 5	1, Inadequate trial of chemotherapy - death before chemotherapy started | 2, Induction death - death due to infection, haemorrhage or other treatment-related cause | 3, Resistant disease - no effect on blasts or regenerating population predominantly blasts | 4, Partial remission - maximum reduction in marrow blasts achieved was down to 5-15% | 5, Any other reason - please specify	Yes	Treatment and response to treatment
ReasfailachiCRotherC2			Other, please specify				Yes	Treatment and response to treatment
NeutrecoveryC2		Toxicity	Did neutrophils recover to >1.0x109/l?	boolean	0, 1	0, no | 1, yes	Yes	Blood Count and Chemistry (including M-protein tests)
NeutrecoverydateC2			Date of neutrophil recovery	date			Yes	Blood Count and Chemistry (including M-protein tests)
Platrecovery50C2			Did platelets recover to >50x109/l?	boolean	0, 1	0, no | 1, yes	Yes	Blood Count and Chemistry (including M-protein tests)
Platrecovery50dateC2			Date of platelet recovery	date			Yes	Blood Count and Chemistry (including M-protein tests)
Platrecovery100C2			Did platelets recover to >100x109/l?	boolean	0, 1	0, no | 1, yes	Yes	Blood Count and Chemistry (including M-protein tests)
Platrecovery100dateC2			Date of platelet recovery 190	date			Yes	Blood Count and Chemistry (including M-protein tests)
NauseagradeC2			Nausea/vomiting grade	Integer	0, 1, 2, 3, 4	0, no toxicity | 1, grade 1 | 2, grade 2 | 3, grade 3 | 4, grade 4	Yes	Treatment adverse effects
NauseastartC2			Nausea start date	date			Yes	Treatment adverse effects
NauseastopC2			Nausea stop date	date			Yes	Treatment adverse effects
AlopeciagradeC2			Alopecia grade	Integer	0, 1, 2, 3, 4	0, no toxicity | 1, grade 1 | 2, grade 2 | 3, grade 3 | 4, grade 4	Yes	Treatment adverse effects
AlopeciastartC2			Alopecia start date	date			Yes	Treatment adverse effects
AlopeciastopC2			Alopecia stop date	date			Yes	Treatment adverse effects
OralgradeC2			Oral grade	Integer	0, 1, 2, 3, 4	0, no toxicity | 1, grade 1 | 2, grade 2 | 3, grade 3 | 4, grade 4	Yes	Treatment adverse effects
OralstartC2			oral start date	date			Yes	Treatment adverse effects
OralstopC2			oral stop date	date			Yes	Treatment adverse effects
DiarrheagradeC2			Diarrhoea grade	Integer	0, 1, 2, 3, 4	0, no toxicity | 1, grade 1 | 2, grade 2 | 3, grade 3 | 4, grade 4	Yes	Treatment adverse effects
DiarrheastartC2			diarrhoea start date	date			Yes	Treatment adverse effects
DiarrheastopC2			diarrhoea stop date	date			Yes	Treatment adverse effects
CardiacgradeC2			Cardiac grade	Integer	0, 1, 2, 3, 4	0, no toxicity | 1, grade 1 | 2, grade 2 | 3, grade 3 | 4, grade 4	Yes	Treatment adverse effects
CardiacstartC2			cardiac start date	date			Yes	Treatment adverse effects
CardiacstopC2			cardiac stop date	date			Yes	Treatment adverse effects
LiverASTgradeC2			Liver AST grade	Integer	0, 1, 2, 3, 4	0, no toxicity | 1, grade 1 | 2, grade 2 | 3, grade 3 | 4, grade 4	Yes	Treatment adverse effects
LiverASTstartC2			liver AST start date	date			Yes	Treatment adverse effects
LiverASTstopC2			liver AST stop date	date			Yes	Treatment adverse effects
LiverALTgradeC2			Liver ALT grade	Integer	0, 1, 2, 3, 4	0, no toxicity | 1, grade 1 | 2, grade 2 | 3, grade 3 | 4, grade 4	Yes	Treatment adverse effects
LiverALTstartC2			liver ALT start date	date			Yes	Treatment adverse effects
LiverALTstopC2			liver ALT stop date	date			Yes	Treatment adverse effects
LiverBilgradeC2			Liver bilirubin grade	Integer	0, 1, 2, 3, 4	0, no toxicity | 1, grade 1 | 2, grade 2 | 3, grade 3 | 4, grade 4	Yes	Treatment adverse effects
LiverBilstartC2			liver bilirubin start date	date			Yes	Treatment adverse effects
LiverBilstopC2			liver bilirubin stop date	date			Yes	Treatment adverse effects
RenaCreatgradeC2			Renal creatinine grade	Integer	0, 1, 2, 3, 4	0, no toxicity | 1, grade 1 | 2, grade 2 | 3, grade 3 | 4, grade 4	Yes	Treatment adverse effects
RenaCreatstartC2			renal creatinine start date	date			Yes	Treatment adverse effects
RenaCreatstopC2			renal creatinine stop date	date			Yes	Treatment adverse effects
RenaprotgradeC2			Renal proteinuria grade	Integer	0, 1, 2, 3, 4	0, no toxicity | 1, grade 1 | 2, grade 2 | 3, grade 3 | 4, grade 4	Yes	Treatment adverse effects
RenaprotstartC2			renal proteinuria start date	date			Yes	Treatment adverse effects
RenaprotstopC2			renal proteinuria stop date	date			Yes	Treatment adverse effects
RenahaemgradeC2			Renal haematuria grade	Integer	0, 1, 2, 3, 4	0, no toxicity | 1, grade 1 | 2, grade 2 | 3, grade 3 | 4, grade 4	Yes	Treatment adverse effects
RenahaemstartC2			renal haematuria start date	date			Yes	Treatment adverse effects
RenahaemstopC2			renal haematuria stop date	date			Yes	Treatment adverse effects
OthergradeC2			Other grade	Integer	0, 1, 2, 3, 4	0, no toxicity | 1, grade 1 | 2, grade 2 | 3, grade 3 | 4, grade 4	Yes	Treatment adverse effects
OthernameC2			Other, please specify	string			Yes	Treatment adverse effects
OtherstartC2			other start date	date			Yes	Treatment adverse effects
OtherstopC2			other stop date	date			Yes	Treatment adverse effects
UnitsbloodC2		Supportive Care Requirements	Units of blood	Integer			Yes	Resources data
UnitsplateletsC2			Units of platelets	Integer			Yes	Resources data
DaysIVantibC2			Days on IV anitbiotics	Integer			Yes	Resources data
DaysinhospC2			Total days in hospital	Integer			Yes	Resources data
DischargeddateC2			Date discharged	date			Yes	Resources data
APLtxQTprolongC2		APL treatment	QT prolongation	boolean	0, 1	0, no | 1, yes	Yes	Treatment adverse effects
APLtxotharrythC2			Other arrhythmias	boolean	0, 1	0, no | 1, yes	Yes	Treatment adverse effects
APLtxsensneuropmaxgradeC2			Sensory neuropathy	Integer			Yes	Treatment adverse effects
APLtxpeakwbcC2			Peak WBC	float			Yes	Treatment adverse effects
APLtxpeakwbcdateC2			Date of peak WBC	date			Yes	Treatment adverse effects
APLtxmylotxgivenYNC2			Was mylotarg given	boolean	0, 1	0, no | 1, yes	Yes	Treatment adverse effects
APLtxprophsteroidsYNC2			Were prophylactic steroids used	boolean	0, 1	0, no | 1, yes	Yes	Treatment adverse effects
APLtxdiffersyndYNC2			Differentiation syndrome	boolean	0, 1	0, no | 1, yes	Yes	Treatment adverse effects
APLtxtumourlysissyndYNC2			Tumour lysis syndrome	boolean	0, 1	0, no | 1, yes	Yes	Treatment adverse effects
APLtxdetailsC2			If yes, details	string			Yes	Treatment adverse effects
TissuetypingdoneYNC2		Tissue Typing	Tissue typing done?	boolean	0, 1	0, no| 1, yes	Yes	Transplantation details
NotissuetypesibsdoneC2			Reason	Integer	1, 2, 3, 4, 5, 6, 7	1, No siblings | 2, Patient not high risk | 3, Too old/unfit for all-SCT | 4, Died/relapsed before done | 5, Other (no) | 6, To search for potential allo-SCT donor | 7, Other (Yes)	Yes	Transplantation details
NotissuetypesibsdoneotherreasC2			Other, please specify	string			Yes	Transplantation details
YestissuetypesibsdoneotherreasC2			Other, please specify	string			Yes	Transplantation details
TissuelabC2			Tissue typing laboratory	string			Yes	Transplantation details
TissuetypesibsresultC2			Result	Integer	1, 2, 3, 4	1, HLA-Matched sibling | 2, Matched unrelated donor | 3, No matched donor | 4, Pending	Yes	Transplantation details
TransplantSchedYNC2		Transplant Arrangements	Scheduled for transplant?	boolean	0, 1	0, no | 1, yes	Yes	Transplantation details
TransplantSchedDateC2			If yes, date	date			Yes	Transplantation details
TransplantTypeC2			If yes, type	Integer	1, 2, 3	1, Standard Alo | 2, Mini Allo | 3, Other	Yes	Transplantation details
TreatmentgivenC3YN		Treatment received course 3	Treatment given (Yes/No)	boolean	0, 1	0, no | 1, yes	Yes	Treatment and response to treatment
chemodateC3			Start Date	date			Yes	Treatment and response to treatment
TreatmentC3			Treatment given	string	Ara-C 3g/M2, MidAc, MACE, Dclo, AIDA, ATO & ATRA, Flag-IDA, Other		Yes	Treatment and response to treatment
drugdosecorrectYNC3			Was the scheduled drug and dose given	boolean	0, 1	0, no | 1, yes	Yes	Treatment and response to treatment
drugdosecommentC3			If no, give dose and reason				Yes	Treatment and response to treatment
NeutrecoveryC3		Toxicity	Did neutrophils recover to >1.0x109/l?	boolean	0, 1	0, no | 1, yes	Yes	Treatment and response to treatment
NeutrecoverydateC3			Date of neutrophil recovery	date			Yes	Treatment and response to treatment
Platrecovery50C3			Did platelets recover to >50x109/l?	boolean	0, 1	0, no | 1, yes	Yes	Treatment and response to treatment
Platrecovery50dateC3			Date of platelet recovery	date			Yes	Treatment and response to treatment
Platrecovery100C3			Did platelets recover to >100x109/l?	boolean	0, 1	0, no | 1, yes	Yes	Treatment and response to treatment
Platrecovery100C3date			Date of platelet recovery 190	date			Yes	Treatment and response to treatment
NauseagradeC3			Nausea/vomiting grade	Integer	0, 1, 2, 3, 4	0, no toxicity | 1, grade 1 | 2, grade 2 | 3, grade 3 | 4, grade 4	Yes	Treatment adverse effects
NauseastartC3			Nausea start date	date			Yes	Treatment adverse effects
NauseastopC3			Nausea stop date	date			Yes	Treatment adverse effects
AlopeciagradeC3			Alopecia grade	Integer	0, 1, 2, 3, 4	0, no toxicity | 1, grade 1 | 2, grade 2 | 3, grade 3 | 4, grade 4	Yes	Treatment adverse effects
AlopeciastartC3			Alopecia start date	date			Yes	Treatment adverse effects
AlopeciastopC3			Alopecia stop date	date			Yes	Treatment adverse effects
OralgradeC3			Oral grade	Integer	0, 1, 2, 3, 4	0, no toxicity | 1, grade 1 | 2, grade 2 | 3, grade 3 | 4, grade 4	Yes	Treatment adverse effects
OralstartC3			oral start date	date			Yes	Treatment adverse effects
OralstopC3			oral stop date	date			Yes	Treatment adverse effects
DiarrheagradeC3			Diarrhoea grade	Integer	0, 1, 2, 3, 4	0, no toxicity | 1, grade 1 | 2, grade 2 | 3, grade 3 | 4, grade 4	Yes	Treatment adverse effects
DiarrheastartC3			diarrhoea start date	date			Yes	Treatment adverse effects
DiarrheastopC3			diarrhoea stop date	date			Yes	Treatment adverse effects
CardiacgradeC3			Cardiac grade	Integer	0, 1, 2, 3, 4	0, no toxicity | 1, grade 1 | 2, grade 2 | 3, grade 3 | 4, grade 4	Yes	Treatment adverse effects
CardiacstartC3			cardiac start date	date			Yes	Treatment adverse effects
CardiacstopC3			cardiac stop date	date			Yes	Treatment adverse effects
LiverASTgradeC3			Liver AST grade	Integer	0, 1, 2, 3, 4	0, no toxicity | 1, grade 1 | 2, grade 2 | 3, grade 3 | 4, grade 4	Yes	Treatment adverse effects
LiverASTstartC3			liver AST start date	date			Yes	Treatment adverse effects
LiverASTstopC3			liver AST stop date	date			Yes	Treatment adverse effects
LiverALTgradeC3			Liver ALT grade	Integer	0, 1, 2, 3, 4	0, no toxicity | 1, grade 1 | 2, grade 2 | 3, grade 3 | 4, grade 4	Yes	Treatment adverse effects
LiverALTstartC3			liver ALT start date	date			Yes	Treatment adverse effects
LiverALTstopC3			liver ALT stop date	date			Yes	Treatment adverse effects
LiverBilgradeC3			Liver bilirubin grade	Integer	0, 1, 2, 3, 4	0, no toxicity | 1, grade 1 | 2, grade 2 | 3, grade 3 | 4, grade 4	Yes	Treatment adverse effects
LiverBilstartC3			liver bilirubin start date	date			Yes	Treatment adverse effects
LiverBilstopC3			liver bilirubin stop date	date			Yes	Treatment adverse effects
RenaCreatgradeC3			Renal creatinine grade	Integer	0, 1, 2, 3, 4	0, no toxicity | 1, grade 1 | 2, grade 2 | 3, grade 3 | 4, grade 4	Yes	Treatment adverse effects
RenaCreatstartC3			renal creatinine start date	date			Yes	Treatment adverse effects
RenaCreatstopC3			renal creatinine stop date	date			Yes	Treatment adverse effects
RenaprotgradeC3			Renal proteinuria grade	Integer	0, 1, 2, 3, 4	0, no toxicity | 1, grade 1 | 2, grade 2 | 3, grade 3 | 4, grade 4	Yes	Treatment adverse effects
RenaprotstartC3			renal proteinuria start date	date			Yes	Treatment adverse effects
RenaprotstopC3			renal proteinuria stop date	date			Yes	Treatment adverse effects
RenahaemgradeC3			Renal haematuria grade	Integer	0, 1, 2, 3, 4	0, no toxicity | 1, grade 1 | 2, grade 2 | 3, grade 3 | 4, grade 4	Yes	Treatment adverse effects
RenahaemstartC3			renal haematuria start date	date			Yes	Treatment adverse effects
RenahaemstopC3			renal haematuria stop date	date			Yes	Treatment adverse effects
OthergradeC3			Other1 grade	Integer	0, 1, 2, 3, 4	0, no toxicity | 1, grade 1 | 2, grade 2 | 3, grade 3 | 4, grade 4	Yes	Treatment adverse effects
OthernameC3			Other1, please specify	string			Yes	Treatment adverse effects
OtherstartC3			other1 start date	date			Yes	Treatment adverse effects
OtherstopC3			other1 stop date	date			Yes	Treatment adverse effects
Other2gradeC3			Other2 grade	Integer	0, 1, 2, 3, 4	0, no toxicity | 1, grade 1 | 2, grade 2 | 3, grade 3 | 4, grade 4	Yes	Treatment adverse effects
Other2nameC3			Other2, please specify	string			Yes	Treatment adverse effects
Other2startC3			other2 start date	date			Yes	Treatment adverse effects
Other2stopC3			other2 stop date	date			Yes	Treatment adverse effects
Other3gradeC3			Other3 grade	Integer	0, 1, 2, 3, 4	0, no toxicity | 1, grade 1 | 2, grade 2 | 3, grade 3 | 4, grade 4	Yes	Treatment adverse effects
Other3nameC3			Other3, please specify	string			Yes	Treatment adverse effects
Other3startC3			other3 start date	date			Yes	Treatment adverse effects
Other3stopC3			other3 stop date	date			Yes	Treatment adverse effects
UnitsbloodC3		Supportive Care Requirements	Units of blood	Integer			Yes	Resources data
UnitsplateletsC3			Units of platelets	Integer			Yes	Resources data
DaysIVantibC3			Days on IV anitbiotics	Integer			Yes	Resources data
DaysinhospC3			Total days in hospital	Integer			Yes	Resources data
DischargeddateC3			Date discharged	date			Yes	Resources data
CepTreatmentGivenC3		CEP701 Randomisation	Was CEP701 treatment given?	boolean	0,1	0, no | 1, yes	Yes	Treatment and response to treatment
CepTreatStartDoseC3			CEP701 starting dose	string			Yes	Treatment and response to treatment
CepTreatStartDateC3			CEP701 start date	date			Yes	Treatment and response to treatment
CepTreatStopDateC3			CEP701 stop date	date			Yes	Treatment and response to treatment
mTORGivenC3		mTOR Randomisation	Was mTOR treatment given?	boolean	0,1	0, no | 1, yes	Yes	Treatment and response to treatment
mTORStartDoseC3			mTOR starting dose	string			Yes	Treatment and response to treatment
mTORStartDateC3			mTOR start date	date			Yes	Treatment and response to treatment
mTORStopDateC3			mTOR stop date	date			Yes	Treatment and response to treatment
APLtxQTprolongC3		APL treatment	QT prolongation	boolean	0, 1	0, no | 1, yes	Yes	Treatment adverse effects
APLtxotharrythC3			Other arrhythmias	boolean	0, 1	0, no | 1, yes	Yes	Treatment adverse effects
APLtxsensneuropmaxgradeC3			Sensory neuropathy	Integer			Yes	Treatment adverse effects
APLtxpeakwbcC3			Peak WBC	float			Yes	Treatment adverse effects
APLtxpeakwbcdateC3			Date of peak WBC	date			Yes	Treatment adverse effects
APLtxmylotxgivenYNC3			Was mylotarg given	boolean	0, 1	0, no | 1, yes	Yes	Treatment adverse effects
APLtxprophsteroidsYNC3			Were prophylactic steroids used	boolean	0, 1	0, no | 1, yes	Yes	Treatment adverse effects
APLtxdiffersyndYNC3			Differentiation syndrome	boolean	0, 1	0, no | 1, yes	Yes	Treatment adverse effects
APLtxtumourlysissyndYNC3			Tumour lysis syndrome	boolean	0, 1	0, no | 1, yes	Yes	Treatment adverse effects
APLtxdetailsC3			If yes, details	string			Yes	Treatment adverse effects
TreatmentgivenC4YN		Treatment received course 4	Treatment given (Yes/No)	boolean	0, 1	0, no | 1, yes	Yes	Treatment and response to treatment
chemodateC4			Start Date	date			Yes	Treatment and response to treatment
TreatmentC4			Treatment given	Integer	Ara-C 3g/M2, MidAc, MACE, Dclo, AIDA, ATO & ATRA, Flag-IDA, Other		Yes	Treatment and response to treatment
drugdosecorrectYNC4			Was the scheduled drug and dose given	boolean	0, 1	0, no | 1, yes	Yes	Treatment and response to treatment
drugdosecommentC4			If no, give dose and reason				Yes	Treatment and response to treatment
NeutrecoveryC4		Toxicity	Did neutrophils recover to >1.0x109/l?	boolean	0, 1	0, no | 1, yes	Yes	Blood Count and Chemistry (including M-protein tests)
NeutrecoverydateC4			Date of neutrophil recovery	date			Yes	Blood Count and Chemistry (including M-protein tests)
Platrecovery50C4			Did platelets recover to >50x109/l?	boolean	0, 1	0, no | 1, yes	Yes	Blood Count and Chemistry (including M-protein tests)
Platrecovery50dateC4			Date of platelet recovery	date			Yes	Blood Count and Chemistry (including M-protein tests)
Platrecovery100C4			Did platelets recover to >100x109/l?	boolean	0, 1	0, no | 1, yes	Yes	Blood Count and Chemistry (including M-protein tests)
Platrecovery100C4date			Date of platelet recovery 190	date			Yes	Blood Count and Chemistry (including M-protein tests)
NauseagradeC4			Nausea/vomiting grade	Integer	0, 1, 2, 3, 4	0, no toxicity | 1, grade 1 | 2, grade 2 | 3, grade 3 | 4, grade 4	Yes	Treatment adverse effects
NauseastartC4			Nausea start date	date			Yes	Treatment adverse effects
NauseastopC4			Nausea stop date	date			Yes	Treatment adverse effects
AlopeciagradeC4			Alopecia grade	Integer	0, 1, 2, 3, 4	0, no toxicity | 1, grade 1 | 2, grade 2 | 3, grade 3 | 4, grade 4	Yes	Treatment adverse effects
AlopeciastartC4			Alopecia start date	date			Yes	Treatment adverse effects
AlopeciastopC4			Alopecia stop date	date			Yes	Treatment adverse effects
OralgradeC4			Oral grade	Integer	0, 1, 2, 3, 4	0, no toxicity | 1, grade 1 | 2, grade 2 | 3, grade 3 | 4, grade 4	Yes	Treatment adverse effects
OralstartC4			oral start date	date			Yes	Treatment adverse effects
OralstopC4			oral stop date	date			Yes	Treatment adverse effects
DiarrheagradeC4			Diarrhoea grade	Integer	0, 1, 2, 3, 4	0, no toxicity | 1, grade 1 | 2, grade 2 | 3, grade 3 | 4, grade 4	Yes	Treatment adverse effects
DiarrheastartC4			diarrhoea start date	date			Yes	Treatment adverse effects
DiarrheastopC4			diarrhoea stop date	date			Yes	Treatment adverse effects
CardiacgradeC4			Cardiac grade	Integer	0, 1, 2, 3, 4	0, no toxicity | 1, grade 1 | 2, grade 2 | 3, grade 3 | 4, grade 4	Yes	Treatment adverse effects
CardiacstartC4			cardiac start date	date			Yes	Treatment adverse effects
CardiacstopC4			cardiac stop date	date			Yes	Treatment adverse effects
LiverASTgradeC4			Liver AST grade	Integer	0, 1, 2, 3, 4	0, no toxicity | 1, grade 1 | 2, grade 2 | 3, grade 3 | 4, grade 4	Yes	Treatment adverse effects
LiverASTstartC4			liver AST start date	date			Yes	Treatment adverse effects
LiverASTstopC4			liver AST stop date	date			Yes	Treatment adverse effects
LiverALTgradeC4			Liver ALT grade	Integer	0, 1, 2, 3, 4	0, no toxicity | 1, grade 1 | 2, grade 2 | 3, grade 3 | 4, grade 4	Yes	Treatment adverse effects
LiverALTstartC4			liver ALT start date	date			Yes	Treatment adverse effects
LiverALTstopC4			liver ALT stop date	date			Yes	Treatment adverse effects
LiverBilgradeC4			Liver bilirubin grade	Integer	0, 1, 2, 3, 4	0, no toxicity | 1, grade 1 | 2, grade 2 | 3, grade 3 | 4, grade 4	Yes	Treatment adverse effects
LiverBilstartC4			liver bilirubin start date	date			Yes	Treatment adverse effects
LiverBilstopC4			liver bilirubin stop date	date			Yes	Treatment adverse effects
RenaCreatgradeC4			Renal creatinine grade	Integer	0, 1, 2, 3, 4	0, no toxicity | 1, grade 1 | 2, grade 2 | 3, grade 3 | 4, grade 4	Yes	Treatment adverse effects
RenaCreatstartC4			renal creatinine start date	date			Yes	Treatment adverse effects
RenaCreatstopC4			renal creatinine stop date	date			Yes	Treatment adverse effects
RenaprotgradeC4			Renal proteinuria grade	Integer	0, 1, 2, 3, 4	0, no toxicity | 1, grade 1 | 2, grade 2 | 3, grade 3 | 4, grade 4	Yes	Treatment adverse effects
RenaprotstartC4			renal proteinuria start date	date			Yes	Treatment adverse effects
RenaprotstopC4			renal proteinuria stop date	date			Yes	Treatment adverse effects
RenahaemgradeC4			Renal haematuria grade	Integer	0, 1, 2, 3, 4	0, no toxicity | 1, grade 1 | 2, grade 2 | 3, grade 3 | 4, grade 4	Yes	Treatment adverse effects
RenahaemstartC4			renal haematuria start date	date			Yes	Treatment adverse effects
RenahaemstopC4			renal haematuria stop date	date			Yes	Treatment adverse effects
OthergradeC4			Other1 grade	Integer	0, 1, 2, 3, 4	0, no toxicity | 1, grade 1 | 2, grade 2 | 3, grade 3 | 4, grade 4	Yes	Treatment adverse effects
OthernameC4			Other1, please specify	string			Yes	Treatment adverse effects
OtherstartC4			other1 start date	date			Yes	Treatment adverse effects
OtherstopC4			other1 stop date	date			Yes	Treatment adverse effects
Other2gradeC4			Other2 grade	Integer	0, 1, 2, 3, 4	0, no toxicity | 1, grade 1 | 2, grade 2 | 3, grade 3 | 4, grade 4	Yes	Treatment adverse effects
Other2nameC4			Other2, please specify	string			Yes	Treatment adverse effects
Other2startC4			other2 start date	date			Yes	Treatment adverse effects
Other2stopC4			other2 stop date	date			Yes	Treatment adverse effects
Other3gradeC4			Other3 grade	Integer	0, 1, 2, 3, 4	0, no toxicity | 1, grade 1 | 2, grade 2 | 3, grade 3 | 4, grade 4	Yes	Treatment adverse effects
Other3nameC4			Other3, please specify	string			Yes	Treatment adverse effects
Other3startC4			other3 start date	date			Yes	Treatment adverse effects
Other3stopC4			other3 stop date	date			Yes	Treatment adverse effects
UnitsbloodC4		Supportive Care Requirements	Units of blood	Integer			Yes	Resources data
UnitsplateletsC4			Units of platelets	Integer			Yes	Resources data
DaysIVantibC4			Days on IV anitbiotics	Integer			Yes	Resources data
DaysinhospC4			Total days in hospital	Integer			Yes	Resources data
DischargeddateC4			Date discharged	date			Yes	Resources data
CepTreatmentGivenC4		CEP701 Randomisation	Was CEP701 treatment given?	boolean	0,1	0, no | 1, yes	Yes	Treatment and response to treatment
CepTreatStartDoseC4			CEP701 starting dose	string			Yes	Treatment and response to treatment
CepTreatStartDateC4			CEP701 start date	date			Yes	Treatment and response to treatment
CepTreatStopDateC4			CEP701 stop date	date			Yes	Treatment and response to treatment
mTORGivenC4		mTOR Randomisation	Was mTOR treatment given?	boolean	0,1	0, no | 1, yes	Yes	Treatment and response to treatment
mTORStartDoseC4			mTOR starting dose	string			Yes	Treatment and response to treatment
mTORStartDateC4			mTOR start date	date			Yes	Treatment and response to treatment
mTORStopDateC4			mTOR stop date	date			Yes	Treatment and response to treatment
APLtxQTprolongC4		APL treatment	QT prolongation	boolean	0, 1	0, no | 1, yes	Yes	Treatment adverse effects
APLtxotharrythC4			Other arrhythmias	boolean	0, 1	0, no | 1, yes	Yes	Treatment adverse effects
APLtxsensneuropmaxgradeC4			Sensory neuropathy	Integer			Yes	Treatment adverse effects
APLtxpeakwbcC4			Peak WBC	float			Yes	Treatment adverse effects
APLtxpeakwbcdateC4			Date of peak WBC	date			Yes	Treatment adverse effects
APLtxmylotxgivenYNC4			Was mylotarg given	boolean	0, 1	0, no | 1, yes	Yes	Treatment adverse effects
APLtxprophsteroidsYNC4			Were prophylactic steroids used	boolean	0, 1	0, no | 1, yes	Yes	Treatment adverse effects
APLtxdiffersyndYNC4			Differentiation syndrome	boolean	0, 1	0, no | 1, yes	Yes	Treatment adverse effects
APLtxtumourlysissyndYNC4			Tumour lysis syndrome	boolean	0, 1	0, no | 1, yes	Yes	Treatment adverse effects
APLtxdetailsC4			If yes, details	string			Yes	Treatment adverse effects
TissuetypingdoneYNC4		Tissue Typing	Tissue typing done?	boolean	0, 1	0, no| 1, yes	Yes	Transplantation details
NotissuetypesibsdoneC4			Reason	Integer	1, 2, 3, 4, 5, 6, 7	1, No siblings | 2, Patient not high risk | 3, Too old/unfit for all-SCT | 4, Died/relapsed before done | 5, Other (no) | 6, To search for potential allo-SCT donor | 7, Other (yes)	Yes	Transplantation details
NotissuetypesibsdoneotherreasC4			Other, please specify	string			Yes	Transplantation details
YestissuetypesibsdoneotherreasC4			Other, please specify	string			Yes	Transplantation details
TissuelabC4			Tissue typing laboratory	string			Yes	Transplantation details
TissuetypesibsresultC4			Result	Integer	1, 2, 3, 4	1, HLA-matched sibling | 2, Matched unrelated donor | 3, No matched donor | 4, Pending	Yes	Transplantation details
TransplantSchedYNC4		Transplant Arrangements	Scheduled for transplant?	boolean	0, 1	0, no | 1, yes	Yes	Transplantation details
TransplantSchedDateC4			If yes, date	date			Yes	Transplantation details
TransplantTypeC4			If yes, type	Integer	1, 2, 3	1, Standard Alo | 2, Mini Allo | 3, Other	Yes	Transplantation details
TransplanttypeotherC4			If other, specify	string			Yes	Transplantation details
FirstcompresponseYN	Annual Follow-up	Remission/Relapse	remission (with or without count recovery)	boolean	0, 1	0, no | 1, yes	Yes	Survival data (follow-up data)
Firstcompresponsedate			Date	date			Yes	Survival data (follow-up data)
FirstCRandcountsYN			Remission with count recovery	boolean	0, 1	0, no | 1, yes	Yes	Survival data (follow-up data)
FirstCRandcountsdate			Date	date			Yes	Survival data (follow-up data)
FirstrelapseYN			Relapse	boolean	0, 1	0, no | 1, yes	Yes	Survival data (follow-up data)
Firstrelapsedate			Date	date			Yes	Survival data (follow-up data)
SecondCRYN			2nd CR	boolean	0, 1	0, no | 1, yes	Yes	Survival data (follow-up data)
SecondCRdate			Date	date			Yes	Survival data (follow-up data)
SecondrelapseYN			2nd relapse	boolean	0, 1	0, no | 1, yes	Yes	Survival data (follow-up data)
Secondrelapsedate			Date	date			Yes	Survival data (follow-up data)
ThirdCRachievedYN			3rd CR	boolean	0, 1	0, no | 1, yes	Yes	Survival data (follow-up data)
TransplantYN		Transplant	Transplant	boolean	0, 1	0, no | 1, yes	Yes	Survival data (follow-up data)
Transplantdate			Date	date			Yes	Survival data (follow-up data)
Transplantstage			Disease stage at time of transplant	string	Before 1st CR achieved, In 1st CR, In 1st relapse, In 2nd CR, In 2nd relapse, In 3rd CR, After 3rd relapse, Other, unknown		Yes	Survival data (follow-up data)
Transplanttype			Transplant Type	string	Fully matched sibling allogeneic BMT,, Autologous BMT, Mismatched related allogeneic SCT, Syngeneic SCT, MUD/UD PBSCT, Fully matched sibling allogeneic PBSCT, Autologous PBSCT, Mini fully matched sibling allogeneic BMT, Mini fully matched sibling allogeneic PBSCT, Mini MUD/UD BMT, Mini MUD/UD PBSCT, MUD/UD BMT, UD cord, Haploidentical, Mini allogeneic cord, Scheduled standard transplant, Schedule…		Yes	Survival data (follow-up data)
DiedYN		Death	Died	boolean	0, 1	0, no | 1, yes	Yes	Survival data (follow-up data)
Deathdate			Date of death	date			Yes
Causeofdeath			Cause of death	string	Infection, Infection in CR, Haemorrhage/Cerebral vascular accident (CVA), Haemorrhage/Cerebral vascular accident (CVA) in CR, Infection+haemorrhage, Infection+haemorrhage in CR, Resistant disease (only for 1st CR failures), Recurrent leukaemia/relapse (not for 1st CR failures), Cardiac, Cardiac in CR, Renal, Renal in CR, Hepatic, Hepatic in CR, Pulmonary, Pulmonary in CR, Veno-occlusive disease (…		Yes	Survival data (follow-up data)
Deathdetails			Additional details on the patients death	string			Yes
Lastseendate			If alive, date last seen				Yes	Survival data (follow-up data)
QOLDATE	Quality of Life Questionnaire*	Current Health Condition	Date questionnaire completed	date			Yes	Quality of Life (QoL)data
HC1			EORTC QLQ-C30 Item 1: Do you have any trouble doing strenuous activities, like carrying a heavy shopping bag or suitcase?	Integer	1, 2, 3, 4	1, Not at all | 2, A little | 3, Quite a bit | 4, Very Much	Yes	Quality of Life (QoL)data
HC2			EORTC QLQ-C30 Item 2: Do you have any trouble taking a long walk?	Integer	1, 2, 3, 4	1, Not at all | 2, A little | 3, Quite a bit | 4, Very Much	Yes	Quality of Life (QoL)data
HC3			EORTC QLQ-C30 Item 3: Do you have any trouble taking a short walk outside of the house?	Integer	1, 2, 3, 4	1, Not at all | 2, A little | 3, Quite a bit | 4, Very Much	Yes	Quality of Life (QoL)data
HC4			EORTC QLQ-C30 Item 4: Do you have to stay in a bed or a chair most of the day?	Integer	1, 2, 3, 4	1, Not at all | 2, A little | 3, Quite a bit | 4, Very Much	Yes	Quality of Life (QoL)data
HC5			EORTC QLQ-C30 Item 5: Do you need help with eating, dressing, washing yourself or using the toilet?	Integer	1, 2, 3, 4	1, Not at all | 2, A little | 3, Quite a bit | 4, Very Much	Yes	Quality of Life (QoL)data
HC6			EORTC QLQ-C30 Item 29: How would you rate your overall health during the past week?	Integer	1, 2, 3, 4, 5, 6, 7	1, 1 | 2, 2 | 3, 3 | 4, 4 | 5, 5 |6, 6 | 7,7	Yes	Quality of Life (QoL)data
HC7			EORTC QLQ-C30 Item 30: How would you rate your overall quality of life during the past week?	Integer	1, 2, 3, 4, 5, 6, 7	1, 1 | 2, 2 | 3, 3 | 4, 4 | 5, 5 |6, 6 | 7,7	Yes	Quality of Life (QoL)data
HC8			EORTC QLQ-C30 Item 6: Were you limited in doing either your work or other daily activities?	Integer	1, 2, 3, 4	1, Not at all | 2, A little | 3, Quite a bit | 4, Very Much	Yes	Quality of Life (QoL)data
HC9			EORTC QLQ-C30 Item 7: Were you limited in pursuing your hobbies or other leisure time activities?	Integer	1, 2, 3, 4	1, Not at all | 2, A little | 3, Quite a bit | 4, Very Much	Yes	Quality of Life (QoL)data
HC10			EORTC QLQ-C30 Item 8: Were you short of breath?	Integer	1, 2, 3, 4	1, Not at all | 2, A little | 3, Quite a bit | 4, Very Much	Yes	Quality of Life (QoL)data
HC11			EORTC QLQ-C30 Item 9: Have you had pain?	Integer	1, 2, 3, 4	1, Not at all | 2, A little | 3, Quite a bit | 4, Very Much	Yes	Quality of Life (QoL)data
HC12			EORTC QLQ-C30 Item 10: Did you need to rest?	Integer	1, 2, 3, 4	1, Not at all | 2, A little | 3, Quite a bit | 4, Very Much	Yes	Quality of Life (QoL)data
HC13			EORTC QLQ-C30 Item 11: Have you had trouble sleeping?	Integer	1, 2, 3, 4	1, Not at all | 2, A little | 3, Quite a bit | 4, Very Much	Yes	Quality of Life (QoL)data
HC14			EORTC QLQ-C30 Item 12: Have you felt weak?	Integer	1, 2, 3, 4	1, Not at all | 2, A little | 3, Quite a bit | 4, Very Much	Yes	Quality of Life (QoL)data
HC15			EORTC QLQ-C30 Item 13: Have you lacked an appetite?	Integer	1, 2, 3, 4	1, Not at all | 2, A little | 3, Quite a bit | 4, Very Much	Yes	Quality of Life (QoL)data
HC16			EORTC QLQ-C30 Item 14: Have you felt nauseated?	Integer	1, 2, 3, 4	1, Not at all | 2, A little | 3, Quite a bit | 4, Very Much	Yes	Quality of Life (QoL)data
HC17			EORTC QLQ-C30 Item 15: Have you vomited?	Integer	1, 2, 3, 4	1, Not at all | 2, A little | 3, Quite a bit | 4, Very Much	Yes	Quality of Life (QoL)data
HC18			EORTC QLQ-C30 Item 16: Have you been constipated?	Integer	1, 2, 3, 4	1, Not at all | 2, A little | 3, Quite a bit | 4, Very Much	Yes	Quality of Life (QoL)data
HC19			EORTC QLQ-C30 Item 17: Have you had diarrhoea?	Integer	1, 2, 3, 4	1, Not at all | 2, A little | 3, Quite a bit | 4, Very Much	Yes	Quality of Life (QoL)data
HC20			EORTC QLQ-C30 Item 18: Were you tired?	Integer	1, 2, 3, 4	1, Not at all | 2, A little | 3, Quite a bit | 4, Very Much	Yes	Quality of Life (QoL)data
HC21			EORTC QLQ-C30 Item 19: Did pain interfere with your daily activities?	Integer	1, 2, 3, 4	1, Not at all | 2, A little | 3, Quite a bit | 4, Very Much	Yes	Quality of Life (QoL)data
HC22			EORTC QLQ-C30 Item 20: Have you had difficulty in concentrating on things, like reading a newspaper or watching television?	Integer	1, 2, 3, 4	1, Not at all | 2, A little | 3, Quite a bit | 4, Very Much	Yes	Quality of Life (QoL)data
HC23			EORTC QLQ-C30 Item 21: Did you feel tense?	Integer	1, 2, 3, 4	1, Not at all | 2, A little | 3, Quite a bit | 4, Very Much	Yes	Quality of Life (QoL)data
HC24			EORTC QLQ-C30 Item 22: Did you worry?	Integer	1, 2, 3, 4	1, Not at all | 2, A little | 3, Quite a bit | 4, Very Much	Yes	Quality of Life (QoL)data
HC25			EORTC QLQ-C30 Item 23: Did you feel irritable?	Integer	1, 2, 3, 4	1, Not at all | 2, A little | 3, Quite a bit | 4, Very Much	Yes	Quality of Life (QoL)data
HC26			EORTC QLQ-C30 Item 24: Did you feel depressed?	Integer	1, 2, 3, 4	1, Not at all | 2, A little | 3, Quite a bit | 4, Very Much	Yes	Quality of Life (QoL)data
HC27			EORTC QLQ-C30 Item 25: Have you had difficulty remembering things?	Integer	1, 2, 3, 4	1, Not at all | 2, A little | 3, Quite a bit | 4, Very Much	Yes	Quality of Life (QoL)data
HC28			EORTC QLQ-C30 Item 26: Has your physical condition or medical treatment interfered with your family life?	Integer	1, 2, 3, 4	1, Not at all | 2, A little | 3, Quite a bit | 4, Very Much	Yes	Quality of Life (QoL)data
HC29			EORTC QLQ-C30 Item 27: Has your physical condition or medical treatment interfered with your social activities?	Integer	1, 2, 3, 4	1, Not at all | 2, A little | 3, Quite a bit | 4, Very Much	Yes	Quality of Life (QoL)data
HC30			EORTC QLQ-C30 Item 28: Has your physical condition or medical treatment caused you financial difficulties?	Integer	1, 2, 3, 4	1, Not at all | 2, A little | 3, Quite a bit | 4, Very Much	Yes	Quality of Life (QoL)data
HC31			Experience of symptom in the past month: Chills	Integer	1, 2, 3, 4	1, Not at all | 2, A little | 3, Quite a bit | 4, Very Much	Yes	Quality of Life (QoL)data
HC32			Experience of symptom in the past month: Fever	Integer	1, 2, 3, 4	1, Not at all | 2, A little | 3, Quite a bit | 4, Very Much	Yes	Quality of Life (QoL)data
HC33			Experience of symptom in the past month: Infection	Integer	1, 2, 3, 4	1, Not at all | 2, A little | 3, Quite a bit | 4, Very Much	Yes	Quality of Life (QoL)data
HC34			Experience of symptom in the past month: Weight loss	Integer	1, 2, 3, 4	1, Not at all | 2, A little | 3, Quite a bit | 4, Very Much	Yes	Quality of Life (QoL)data
HC35			Experience of symptom in the past month: Weight gain	Integer	1, 2, 3, 4	1, Not at all | 2, A little | 3, Quite a bit | 4, Very Much	Yes	Quality of Life (QoL)data
HC36			Experience of symptom in the past month: Change in your sense of taste	Integer	1, 2, 3, 4	1, Not at all | 2, A little | 3, Quite a bit | 4, Very Much	Yes	Quality of Life (QoL)data
HC37			Experience of symptom in the past month: Change in your sense of smell	Integer	1, 2, 3, 4	1, Not at all | 2, A little | 3, Quite a bit | 4, Very Much	Yes	Quality of Life (QoL)data
HC38			Experience of symptom in the past month: Pain in abdomen (belly)	Integer	1, 2, 3, 4	1, Not at all | 2, A little | 3, Quite a bit | 4, Very Much	Yes	Quality of Life (QoL)data
HC39			Experience of symptom in the past month: Sores in mouth	Integer	1, 2, 3, 4	1, Not at all | 2, A little | 3, Quite a bit | 4, Very Much	Yes	Quality of Life (QoL)data
HC40			Experience of symptom in the past month: Mouth dryness	Integer	1, 2, 3, 4	1, Not at all | 2, A little | 3, Quite a bit | 4, Very Much	Yes	Quality of Life (QoL)data
HC41			Experience of symptom in the past month: Eye dryness	Integer	1, 2, 3, 4	1, Not at all | 2, A little | 3, Quite a bit | 4, Very Much	Yes	Quality of Life (QoL)data
HC42			Experience of symptom in the past month: Difficulty in swallowing	Integer	1, 2, 3, 4	1, Not at all | 2, A little | 3, Quite a bit | 4, Very Much	Yes	Quality of Life (QoL)data
HC43			Experience of symptom in the past month: Dental problems	Integer	1, 2, 3, 4	1, Not at all | 2, A little | 3, Quite a bit | 4, Very Much	Yes	Quality of Life (QoL)data
HC44			Experience of symptom in the past month: Cough	Integer	1, 2, 3, 4	1, Not at all | 2, A little | 3, Quite a bit | 4, Very Much	Yes	Quality of Life (QoL)data
HC45			Experience of symptom in the past month: Skin itching	Integer	1, 2, 3, 4	1, Not at all | 2, A little | 3, Quite a bit | 4, Very Much	Yes	Quality of Life (QoL)data
HC46			Experience of symptom in the past month: Skin dryness	Integer	1, 2, 3, 4	1, Not at all | 2, A little | 3, Quite a bit | 4, Very Much	Yes	Quality of Life (QoL)data
HC47			Experience of symptom in the past month: Hair loss	Integer	1, 2, 3, 4	1, Not at all | 2, A little | 3, Quite a bit | 4, Very Much	Yes	Quality of Life (QoL)data
HC48			Experience of symptom in the past month: Abnormal hair growth	Integer	1, 2, 3, 4	1, Not at all | 2, A little | 3, Quite a bit | 4, Very Much	Yes	Quality of Life (QoL)data
HC49			Experience of symptom in the past month: Changes in your appearance	Integer	1, 2, 3, 4	1, Not at all | 2, A little | 3, Quite a bit | 4, Very Much	Yes	Quality of Life (QoL)data
HC50			Experience of symptom in the past month: Stiff joints	Integer	1, 2, 3, 4	1, Not at all | 2, A little | 3, Quite a bit | 4, Very Much	Yes	Quality of Life (QoL)data
HC51			Experience of symptom in the past month: Combing your hair	Integer	1, 2, 3, 4	1, Not at all | 2, A little | 3, Quite a bit | 4, Very Much	Yes	Quality of Life (QoL)data
HC52			Experience of symptom in the past month: Shaving or making up	Integer	1, 2, 3, 4	1, Not at all | 2, A little | 3, Quite a bit | 4, Very Much	Yes	Quality of Life (QoL)data
HC53			Experience of symptom in the past month: Dizziness	Integer	1, 2, 3, 4,	1, Not at all | 2, A little | 3, Quite a bit | 4, Very Much	Yes	Quality of Life (QoL)data
HC54			Experience of symptom in the past month: Feeling cold	Integer	1, 2, 3, 4,	1, Not at all | 2, A little | 3, Quite a bit | 4, Very Much	Yes	Quality of Life (QoL)data
HC55			Experience of symptom in the past month: Flushes	Integer	1, 2, 3, 4,	1, Not at all | 2, A little | 3, Quite a bit | 4, Very Much	Yes	Quality of Life (QoL)data
HC56			Experience of symptom in the past month: Headaches	Integer	1, 2, 3, 4,	1, Not at all | 2, A little | 3, Quite a bit | 4, Very Much	Yes	Quality of Life (QoL)data
HC57			Experience of symptom in the past month: Blurred vision	Integer	1, 2, 3, 4,	1, Not at all | 2, A little | 3, Quite a bit | 4, Very Much	Yes	Quality of Life (QoL)data
HC58			Experience of symptom in the past month: Hearing loss	Integer	1, 2, 3, 4,	1, Not at all | 2, A little | 3, Quite a bit | 4, Very Much	Yes	Quality of Life (QoL)data
HC59			Experience of symptom in the past month: Pain during sexual intercourse	Integer	1, 2, 3, 4,	1, Not at all | 2, A little | 3, Quite a bit | 4, Very Much	Yes	Quality of Life (QoL)data
HC60			Experience of symptom in the past month: Anal pain	Integer	1, 2, 3, 4,	1, Not at all | 2, A little | 3, Quite a bit | 4, Very Much	Yes	Quality of Life (QoL)data
HC61			Experience of symptom in the past month: Painful urination	Integer	1, 2, 3, 4,	1, Not at all | 2, A little | 3, Quite a bit | 4, Very Much	Yes	Quality of Life (QoL)data
HC62			Experience of symptom in the past month: Blood in urine	Integer	1, 2, 3, 4,	1, Not at all | 2, A little | 3, Quite a bit | 4, Very Much	Yes	Quality of Life (QoL)data
E1		Emotions	HADS Item 1: I feel tense or ‘wound up’	Integer	1, 2, 3, 4	1, Most of the time | 2, A lot of the time | 3, Time to time, occasionally | 4, Not at All	Yes	Quality of Life (QoL)data
E2			HADS Item 2: I still enjoy the things I used to enjoy	Integer	1, 2, 3, 4	1, Definitely as much | 2, Not quite so much | 3, Only a little | 4, Hardly at all	Yes	Quality of Life (QoL)data
E3			HADS Item 3: I get a sort of frightened feeling as if something awful is about to happen	Integer	1, 2, 3, 4	1, very definitely and quite badly | 2, Yes, but not too badly | 3, A little, but it doesn’t worry me | 4, Not at all	Yes	Quality of Life (QoL)data
E4			HADS Item 4: I can laugh and see the funny side of things	Integer	1, 2, 3, 4	1, As much as I always could | 2, Not quite so much now | 3, Definitely not so much now | 4, Not as all	Yes	Quality of Life (QoL)data
E5			HADS Item 5: Worrying thoughts go through my mind	Integer	1, 2, 3, 4	1, A great deal of the time | 2, A lot of the time | 3, From time to time but not too often | 4, Only occasionally	Yes	Quality of Life (QoL)data
E6			HADS Item 6: I feel cheerful	Integer	1, 2, 3, 4	1, Not at all | 2, Not often | 3, Sometimes | 4, Most of the time	Yes	Quality of Life (QoL)data
E7			HADS Item 7: I can sit at ease and feel relaxed	Integer	1, 2, 3, 4	1, Definitely | 2, Usually | 3, Not often | 4, Not at all	Yes	Quality of Life (QoL)data
E8			HADS Item 8: I feel as if I am slowed down	Integer	1, 2, 3, 4	1, Nearly all the time | 2, Very often | 3, Sometimes | 4, Not at all	Yes	Quality of Life (QoL)data
E9			HADS Item 9: I get a sort of frightened feeling like ‘butterflies’ in the stomach	Integer	1, 2, 3, 4	1, Not at all | 2, Occasionally | 3, Quite often | 4, Very often	Yes	Quality of Life (QoL)data
E10			HADS Item 10: I have lost interest in my appearance	Integer	1, 2, 3, 4	1, Definitely | 2, I don’t take so much care as I should | 3, I may not take quite as much care | 4, I task just as much care as ever	Yes	Quality of Life (QoL)data
E11			HADS Item 11: I feel restless as if I have to be on the move	Integer	1, 2, 3, 4	1, Very much indeed | 2, Quite a lot | 3, Not very much | 4, Not at all	Yes	Quality of Life (QoL)data
E12			HADS Item 12: I look forward with enjoyment to things	Integer	1, 2, 3, 4	1, As much as ever I did | 2, Rather less than I used to | 3, Definitely less than I used to | 4, Hardly at all	Yes	Quality of Life (QoL)data
E13			HADS Item 13: I get sudden feelings of panic	Integer	1, 2, 3, 4	1, Very often indeed | 2, Quite often | 3, Not very often | 4, Not at all	Yes	Quality of Life (QoL)data
E14			HADS Item 14: I can enjoy a good book or radio or TV programme	Integer	1, 2, 3, 4	1, often | 2, Sometimes | 3, Not often | 4, Seldom	Yes	Quality of Life (QoL)data
E15			EQ5D Mobility	Integer	1, 2, 3	1, I have no problems in walking about | 2, I have some problems in walking about | 3, I am confined to a bed	Yes	Quality of Life (QoL)data
E16			EQ5D Self-Care	Integer	1, 2, 3	1, I have no problems washing or dressing myself | 2, I have some problems washing or dressing myself | 3, I am unable to wash or dress myself	Yes	Quality of Life (QoL)data
E17			EQ5D Activities	Integer	1, 2, 3	1, I have no problems with performing my usual activities | 2, I have some problems with performing my usual activities | 3, I am unable to perform my usual activities	Yes	Quality of Life (QoL)data
E18			EQ5D Pain/Discomfort	Integer	1, 2, 3	1, I have no pain or discomfort | 2, I have moderate pain or discomfort | 3, I have extreme pain or discomfort | -9, missing	Yes	Quality of Life (QoL)data
E19			EQ5D Anxiety/Depression	Integer	1, 2, 3	1, I am not anxious or depressed | 2, I am moderately anxious or depressed | 3, I am extemely anxious or depressed	Yes	Quality of Life (QoL)data
E20			EQ5D Health Today	Integer	1-100	0 = worse state, 100 = best state	Yes	Quality of Life (QoL)data
E21			Experienced during recent bone marrow	Integer	1, 2, 3, 4, 5, 6	1, No discomfort | 2, Mild discomfort | 3, Moderate discomfort | 4, Severe discomfort | 5, Moderate pain | 6, Severe pain	Yes	Quality of Life (QoL)data
PE1		Patients evaluation	Did anyone help you complete the questionnaire	string			Yes	Quality of Life (QoL)data
PE2			If yes, who helped you?	string			Yes	Quality of Life (QoL)data
PE3			Were there any questions that you found confusing or difficult to answer?	string			Yes	Quality of Life (QoL)data
PE4			If yes, then please list question number	string			Yes	Quality of Life (QoL)data
PE5			Were there any questions that you found upsetting?	string			Yes	Quality of Life (QoL)data
PE6			if yes, please list question number	string			Yes	Quality of Life (QoL)data
PE7			Any other comments	string			Yes	Quality of Life (QoL)data
*Quality of Life - The timepoints for data collection was changed during the trial. This is differentiated by Form A and Form B. To prevent repetition in the metadata please see below table. The suffix indicates timepoints.
Form A
Time Point	Suffix
Baseline	ABL
3 months	A3M
6 months	A6M
12 months	A12M
24 months	A24M
Form B
Time Point	Suffix
6 weeks	B6W
18 weeks	B18W
24 weeks	B24W
30 weeks	B30W
9 months	B9M
12 months	B12M
15 months	B15M
18 months	B18M
