# Supplementary material for: Random Survival Forest Versus Elastic-Net Regularized Cox Regression for Survival Prediction in Acute Myeloid Leukemia at Distinct Treatment Time Points: Model Performance Comparison Study
Source: JMIR Bioinform Biotechnol. 2026 Apr 29;7:e75678. doi: 10.2196/75678 (PMC13128161; doi:10.2196/75678)
Supplement: Multimedia Appendix 2 [file bioinform-v7-e75678-s002.xlsx]

## Sheet: MRD Data dictionary
Variable	Timepoint	Method	Description	Unit	Levels	Value	Value meaning
DummyID			Unique patient ID		continuous
MRDnegativity			MRD negativity defined in the study		1	<0.0%/not detectable	MRD negative means not detectable
MRDguided			Consolidation therapy guided by MRD measurement		1	No
Housekeeping			Housekeepin gene for PCR-MRD		1	ABL
MRDA0	Baseline	qPCR (PB)	MRD measured		2	No	MRD not measured
						Yes	MRD measured
date_MRDA0	Baseline	qPCR (PB)	Date of MRD assessment	DD/MM/YYYY	Date
MRDA0_method	Baseline	qPCR (PB)	Method of MRD assessment		7	qPCR-invV16	Quantitative PCR in core binding factor inv(16)
						qPCR-NPM1	Quantitative PCR of nucleophosmin 1
						qPCR-NPM1 A	Quantitative PCR of nucleophosmin 1 A
						qPCR-NPM1 B	Quantitative PCR of nucleophosmin 1 B
						qPCR-NPM1 D	Quantitative PCR of nucleophosmin 1 D
						qPCR-NPM1 OTHER	Quantitative PCR of nucleophosmin 1 Other
						qPCR-t8/21	Quantitative PCR in core binding factor t(8;21)
MRDA0_specimen	Baseline	qPCR (PB)	MRD assessed in		1	PB	MRD measured from peripheral blood sample
MRDA0num	Baseline	qPCR (PB)	MRD numerical		3	Neg	MRD negative
						Pos	MRD positive
						ND	MRD not measured
MRDA0hodnota	Baseline	qPCR (PB)	MRD PCR number of mutant transcripts	(Xx10^Y)	continuous
MRDA0logred	Baseline	qPCR (PB)	MRD PCR log reduction		continuous
MRDB0	Baseline	qPCR (BM)	MRD measured		2	No	MRD not measured
						Yes	MRD measured
date_MRDB0	Baseline	qPCR (BM)	Date of MRD assessment	DD/MM/YYYY	Date
MRDB0_method	Baseline	qPCR (BM)	Method of MRD assessment		7	qPCR-invV16	Quantitative PCR in core binding factor inv(16)
						qPCR-NPM1	Quantitative PCR of nucleophosmin 1
						qPCR-NPM1 A	Quantitative PCR of nucleophosmin 1 A
						qPCR-NPM1 B	Quantitative PCR of nucleophosmin 1 B
						qPCR-NPM1 D	Quantitative PCR of nucleophosmin 1 D
						qPCR-NPM1 OTHER	Quantitative PCR of nucleophosmin 1 Other
						qPCR-t8/21	Quantitative PCR in core binding factor t(8;21)
MRDB0_specimen	Baseline	qPCR (BM)	MRD assessed in		1	BM	MRD measured from Bone Marrow sample
MRDB0num	Baseline	qPCR (BM)	MRD numerical		3	Neg	MRD negative
						Pos	MRD positive
						ND	MRD not measured
MRDB0hodnota	Baseline	qPCR (BM)	MRD PCR number of mutant transcripts	(Xx10^Y)	continuous
MRDB0logred	Baseline	qPCR (BM)	MRD PCR log reduction		continuous
MRDC0	Baseline	MFC (LAIP+DfN)	MRD measured		2	No	MRD not measured
						Yes	MRD measured
Date_MRDC0	Baseline	MFC (LAIP+DfN)	Date of MRD assessment	DD/MM/YYYY	Date
MRDC0_method	Baseline	MFC (LAIP+DfN)	Method of MRD assessment		1	MFC (LAIP+DfN)	Multiparameter flow cytometry (MFC) using both the LAIP and the Different from Normal method
MRDC0_specimen	Baseline	MFC (LAIP+DfN)	MRD assessed in		2	BM	MRD measured from Bone Marrow sample
						PB	MRD measured from peripheral blood sample
MRDC0num	Baseline	MFC (LAIP+DfN)	MRD numerical		3	Neg	MRD negative
						Pos	MRD positive
						ND	MRD not measured
MRDC0percentage	Baseline	MFC (LAIP+DfN)	MRD MFC percentage		continuous
MRDA1	Post C1	qPCR (PB)	MRD measured		2	No	MRD not measured
						Yes	MRD measured
date_MRDA1	Post C1	qPCR (PB)	Date of MRD assessment	DD/MM/YYYY	Date
MRDA1_method	Post C1	qPCR (PB)	Method of MRD assessment		7	qPCR-invV16	Quantitative PCR in core binding factor inv(16)
						qPCR-NPM1	Quantitative PCR of nucleophosmin 1
						qPCR-NPM1 A	Quantitative PCR of nucleophosmin 1 A
						qPCR-NPM1 B	Quantitative PCR of nucleophosmin 1 B
						qPCR-NPM1 D	Quantitative PCR of nucleophosmin 1 D
						qPCR-NPM1 OTHER	Quantitative PCR of nucleophosmin 1 Other
						qPCR-t8/21	Quantitative PCR in core binding factor t(8;21)
MRDA1_specimen	Post C1	qPCR (PB)	MRD assessed in		1	PB	MRD measured from peripheral blood sample
MRDA1num	Post C1	qPCR (PB)	MRD numerical		3	Neg	MRD negative
						Pos	MRD positive
						ND	MRD not measured
MRDA1hodnota	Post C1	qPCR (PB)	MRD PCR number of mutant transcripts	(Xx10^Y)	continuous
MRDA1logred	Post C1	qPCR (PB)	MRD PCR log reduction		continuous
MRDB1	Post C1	qPCR (BM)	MRD measured		2	No	MRD not measured
						Yes	MRD measured
date_MRDB1	Post C1	qPCR (BM)	Date of MRD assessment	DD/MM/YYYY	Date
MRDB1_method	Post C1	qPCR (BM)	Method of MRD assessment		7	qPCR-invV16	Quantitative PCR in core binding factor inv(16)
						qPCR-NPM1	Quantitative PCR of nucleophosmin 1
						qPCR-NPM1 A	Quantitative PCR of nucleophosmin 1 A
						qPCR-NPM1 B	Quantitative PCR of nucleophosmin 1 B
						qPCR-NPM1 D	Quantitative PCR of nucleophosmin 1 D
						qPCR-NPM1 OTHER	Quantitative PCR of nucleophosmin 1 Other
						qPCR-t8/21	Quantitative PCR in core binding factor t(8;21)
MRDB1_specimen	Post C1	qPCR (BM)	MRD assessed in		1	BM	MRD measured from Bone Marrow sample
MRDB1num	Post C1	qPCR (BM)	MRD numerical		3	Neg	MRD negative
						Pos	MRD positive
						ND	MRD not measured
MRDB1hodnota	Post C1	qPCR (BM)	MRD PCR number of mutant transcripts	(Xx10^Y)	continuous
MRDB1logred	Post C1	qPCR (BM)	MRD PCR log reduction		continuous
MRDC1	Post C1	MFC (LAIP+DfN)	MRD measured		2	No	MRD not measured
						Yes	MRD measured
Date_MRDC1	Post C1	MFC (LAIP+DfN)	Date of MRD assessment	DD/MM/YYYY	Date
MRDC1_method	Post C1	MFC (LAIP+DfN)	Method of MRD assessment		1	MFC (LAIP+DfN)	Multiparameter flow cytometry (MFC) using both the LAIP and the Different from Normal method
MRDC1_specimen	Post C1	MFC (LAIP+DfN)	MRD assessed in		2	BM	MRD measured from Bone Marrow sample
						PB	MRD measured from peripheral blood sample
MRDC1num	Post C1	MFC (LAIP+DfN)	MRD numerical		3	Neg	MRD negative
						Pos	MRD positive
						ND	MRD not measured
MRDC1percentage	Post C1	MFC (LAIP+DfN)	MRD MFC percentage		continuous
MRDA2	Post C2	qPCR (PB)	MRD measured		2	No	MRD not measured
						Yes	MRD measured
date_MRDA2	Post C2	qPCR (PB)	Date of MRD assessment	DD/MM/YYYY	Date
MRDA2_method	Post C2	qPCR (PB)	Method of MRD assessment		7	qPCR-invV16	Quantitative PCR in core binding factor inv(16)
						qPCR-NPM1	Quantitative PCR of nucleophosmin 1
						qPCR-NPM1 A	Quantitative PCR of nucleophosmin 1 A
						qPCR-NPM1 B	Quantitative PCR of nucleophosmin 1 B
						qPCR-NPM1 D	Quantitative PCR of nucleophosmin 1 D
						qPCR-NPM1 OTHER	Quantitative PCR of nucleophosmin 1 Other
						qPCR-t8/21	Quantitative PCR in core binding factor t(8;21)
MRDA2_specimen	Post C2	qPCR (PB)	MRD assessed in		1	PB	MRD measured from peripheral blood sample
MRDA2num	Post C2	qPCR (PB)	MRD numerical		3	Neg	MRD negative
						Pos	MRD positive
						ND	MRD not measured
MRDA2hodnota	Post C2	qPCR (PB)	MRD PCR number of mutant transcripts	(Xx10^Y)	continuous
MRDA2logred	Post C2	qPCR (PB)	MRD PCR log reduction		continuous
MRDB2	Post C2	qPCR (BM)	MRD measured		2	No	MRD not measured
						Yes	MRD measured
date_MRDB2	Post C2	qPCR (BM)	Date of MRD assessment	DD/MM/YYYY	Date
MRDB2_method	Post C2	qPCR (BM)	Method of MRD assessment		7	qPCR-invV16	Quantitative PCR in core binding factor inv(16)
						qPCR-NPM1	Quantitative PCR of nucleophosmin 1
						qPCR-NPM1 A	Quantitative PCR of nucleophosmin 1 A
						qPCR-NPM1 B	Quantitative PCR of nucleophosmin 1 B
						qPCR-NPM1 D	Quantitative PCR of nucleophosmin 1 D
						qPCR-NPM1 OTHER	Quantitative PCR of nucleophosmin 1 Other
						qPCR-t8/21	Quantitative PCR in core binding factor t(8;21)
MRDB2_specimen	Post C2	qPCR (BM)	MRD assessed in		1	BM	MRD measured from Bone Marrow sample
MRDB2num	Post C2	qPCR (BM)	MRD numerical		3	Neg	MRD negative
						Pos	MRD positive
						ND	MRD not measured
MRDB2hodnota	Post C2	qPCR (BM)	MRD PCR number of mutant transcripts	(Xx10^Y)	continuous
MRDB2logred	Post C2	qPCR (BM)	MRD PCR log reduction		continuous
MRDC2	Post C2	MFC (LAIP+DfN)	MRD measured		2	No	MRD not measured
						Yes	MRD measured
Date_MRDC2	Post C2	MFC (LAIP+DfN)	Date of MRD assessment	DD/MM/YYYY	Date
MRDC2_method	Post C2	MFC (LAIP+DfN)	Method of MRD assessment		1	MFC (LAIP+DfN)	Multiparameter flow cytometry (MFC) using both the LAIP and the Different from Normal method
MRDC2_specimen	Post C2	MFC (LAIP+DfN)	MRD assessed in		2	BM	MRD measured from Bone Marrow sample
						PB	MRD measured from peripheral blood sample
MRDC2num	Post C2	MFC (LAIP+DfN)	MRD numerical		3	Neg	MRD negative
						Pos	MRD positive
						ND	MRD not measured
MRDC2percentage	Post C2	MFC (LAIP+DfN)	MRD MFC percentage		continuous
MRDA3	Post C3	qPCR (PB)	MRD measured		2	No	MRD not measured
						Yes	MRD measured
date_MRDA3	Post C3	qPCR (PB)	Date of MRD assessment	DD/MM/YYYY	Date
MRDA3_method	Post C3	qPCR (PB)	Method of MRD assessment		7	qPCR-invV16	Quantitative PCR in core binding factor inv(16)
						qPCR-NPM1	Quantitative PCR of nucleophosmin 1
						qPCR-NPM1 A	Quantitative PCR of nucleophosmin 1 A
						qPCR-NPM1 B	Quantitative PCR of nucleophosmin 1 B
						qPCR-NPM1 D	Quantitative PCR of nucleophosmin 1 D
						qPCR-NPM1 OTHER	Quantitative PCR of nucleophosmin 1 Other
						qPCR-t8/21	Quantitative PCR in core binding factor t(8;21)
MRDA3_specimen	Post C3	qPCR (PB)	MRD assessed in		1	PB	MRD measured from peripheral blood sample
MRDA3num	Post C3	qPCR (PB)	MRD numerical		3	Neg	MRD negative
						Pos	MRD positive
						ND	MRD not measured
MRDA3hodnota	Post C3	qPCR (PB)	MRD PCR number of mutant transcripts	(Xx10^Y)	continuous
MRDA3logred	Post C3	qPCR (PB)	MRD PCR log reduction		continuous
MRDB3	Post C3	qPCR (BM)	MRD measured		2	No	MRD not measured
						Yes	MRD measured
date_MRDB3	Post C3	qPCR (BM)	Date of MRD assessment	DD/MM/YYYY	Date
MRDB3_method	Post C3	qPCR (BM)	Method of MRD assessment		7	qPCR-invV16	Quantitative PCR in core binding factor inv(16)
						qPCR-NPM1	Quantitative PCR of nucleophosmin 1
						qPCR-NPM1 A	Quantitative PCR of nucleophosmin 1 A
						qPCR-NPM1 B	Quantitative PCR of nucleophosmin 1 B
						qPCR-NPM1 D	Quantitative PCR of nucleophosmin 1 D
						qPCR-NPM1 OTHER	Quantitative PCR of nucleophosmin 1 Other
						qPCR-t8/21	Quantitative PCR in core binding factor t(8;21)
MRDB3_specimen	Post C3	qPCR (BM)	MRD assessed in		1	BM	MRD measured from Bone Marrow sample
MRDB3num	Post C3	qPCR (BM)	MRD numerical		3	Neg	MRD negative
						Pos	MRD positive
						ND	MRD not measured
MRDB3hodnota	Post C3	qPCR (BM)	MRD PCR number of mutant transcripts	(Xx10^Y)	continuous
MRDB3logred	Post C3	qPCR (BM)	MRD PCR log reduction		continuous
MRDC3	Post C3	MFC (LAIP+DfN)	MRD measured		2	No	MRD not measured
						Yes	MRD measured
Date_MRDC3	Post C3	MFC (LAIP+DfN)	Date of MRD assessment	DD/MM/YYYY	Date
MRDC3_method	Post C3	MFC (LAIP+DfN)	Method of MRD assessment		1	MFC (LAIP+DfN)	Multiparameter flow cytometry (MFC) using both the LAIP and the Different from Normal method
MRDC3_specimen	Post C3	MFC (LAIP+DfN)	MRD assessed in		2	BM	MRD measured from Bone Marrow sample
						PB	MRD measured from peripheral blood sample
MRDC3num	Post C3	MFC (LAIP+DfN)	MRD numerical		3	Neg	MRD negative
						Pos	MRD positive
						ND	MRD not measured
MRDC3percentage	Post C3	MFC (LAIP+DfN)	MRD MFC percentage		continuous
MRDA4	Post C4	qPCR (PB)	MRD measured		2	No	MRD not measured
						Yes	MRD measured
date_MRDA4	Post C4	qPCR (PB)	Date of MRD assessment	DD/MM/YYYY	Date
MRDA4_method	Post C4	qPCR (PB)	Method of MRD assessment		7	qPCR-invV16	Quantitative PCR in core binding factor inv(16)
						qPCR-NPM1	Quantitative PCR of nucleophosmin 1
						qPCR-NPM1 A	Quantitative PCR of nucleophosmin 1 A
						qPCR-NPM1 B	Quantitative PCR of nucleophosmin 1 B
						qPCR-NPM1 D	Quantitative PCR of nucleophosmin 1 D
						qPCR-NPM1 OTHER	Quantitative PCR of nucleophosmin 1 Other
						qPCR-t8/21	Quantitative PCR in core binding factor t(8;21)
MRDA4_specimen	Post C4	qPCR (PB)	MRD assessed in		1	PB	MRD measured from peripheral blood sample
MRDA4num	Post C4	qPCR (PB)	MRD numerical		3	Neg	MRD negative
						Pos	MRD positive
						ND	MRD not measured
MRDA4hodnota	Post C4	qPCR (PB)	MRD PCR number of mutant transcripts	(Xx10^Y)	continuous
MRDA4logred	Post C4	qPCR (PB)	MRD PCR log reduction		continuous
MRDB4	Post C4	qPCR (BM)	MRD measured		2	No	MRD not measured
						Yes	MRD measured
date_MRDB4	Post C4	qPCR (BM)	Date of MRD assessment	DD/MM/YYYY	Date
MRDB4_method	Post C4	qPCR (BM)	Method of MRD assessment		7	qPCR-invV16	Quantitative PCR in core binding factor inv(16)
						qPCR-NPM1	Quantitative PCR of nucleophosmin 1
						qPCR-NPM1 A	Quantitative PCR of nucleophosmin 1 A
						qPCR-NPM1 B	Quantitative PCR of nucleophosmin 1 B
						qPCR-NPM1 D	Quantitative PCR of nucleophosmin 1 D
						qPCR-NPM1 OTHER	Quantitative PCR of nucleophosmin 1 Other
						qPCR-t8/21	Quantitative PCR in core binding factor t(8;21)
MRDB4_specimen	Post C4	qPCR (BM)	MRD assessed in		1	BM	MRD measured from Bone Marrow sample
MRDB4num	Post C4	qPCR (BM)	MRD numerical		3	Neg	MRD negative
						Pos	MRD positive
						ND	MRD not measured
MRDB4hodnota	Post C4	qPCR (BM)	MRD PCR number of mutant transcripts	(Xx10^Y)	continuous
MRDB4logred	Post C4	qPCR (BM)	MRD PCR log reduction		continuous
MRDC4	Post C4	MFC (LAIP+DfN)	MRD measured		2	No	MRD not measured
						Yes	MRD measured
Date_MRDC4	Post C4	MFC (LAIP+DfN)	Date of MRD assessment	DD/MM/YYYY	Date
MRDC4_method	Post C4	MFC (LAIP+DfN)	Method of MRD assessment		1	MFC (LAIP+DfN)	Multiparameter flow cytometry (MFC) using both the LAIP and the Different from Normal method
MRDC4_specimen	Post C4	MFC (LAIP+DfN)	MRD assessed in		2	BM	MRD measured from Bone Marrow sample
						PB	MRD measured from peripheral blood sample
MRDC4num	Post C4	MFC (LAIP+DfN)	MRD numerical		3	Neg	MRD negative
						Pos	MRD positive
						ND	MRD not measured
MRDC4percentage	Post C4	MFC (LAIP+DfN)	MRD MFC percentage		continuous
