# Supplementary material for: Random Survival Forest Versus Elastic-Net Regularized Cox Regression for Survival Prediction in Acute Myeloid Leukemia at Distinct Treatment Time Points: Model Performance Comparison Study
Source: JMIR Bioinform Biotechnol. 2026 Apr 29;7:e75678. doi: 10.2196/75678 (PMC13128161; doi:10.2196/75678)
Supplement: Multimedia Appendix 3 [file bioinform-v7-e75678-s003.xlsx]

## Sheet: Data dictionary
Variable name	CRF name	CRF section name	Description (if availabe not in English)	Data type	Values	Value meaning	Not available (or Nullable)	Sub-categories
DummyID	FLT3	FLT3	Patient ID	Integer			Yes	Demographics
TestDate			Date of FLT3 test DD/MM/YYYY	date			Yes	Flow cytometry
amlFLToutcomeID			FLT3 Outcome	Integer	2, 3, 4	2, Failed | 3, Wild Type | 4, FLT3 Mutant	Yes	Flow cytometry
amlFLTTypeID			FLT3 Type	Integer	1, 2	1, ITD (internal tandem duplication) | 2, TKD (tyrosine kinase domain mutation)	Yes	Flow cytometry
amlDDLFLTTKDID			TKD Type	Integer	1, 2, 3, 4, 5, 6, 7, 8, 9, 10, 11, 99	1, D835Y | 2, D835H | 3, D835V | 4, D835E | 5, D835G | 6, D835N | 7, D835A | 8, del836 | 9, I836H | 10, I836M | 11, I836T | 99, Other	Yes	Flow cytometry
ITDPcnt			ITD percentage	float			Yes	Flow cytometry
ITDLength			ITD length	float			Yes	Flow cytometry
TKDdupOther			TKD Other	string			Yes	Flow cytometry
amlFLTType0ID			FLT3 Type	Integer	1, 2	1, ITD (internal tandem duplication) | 2, TKD (tyrosine kinase domain mutation)	Yes	Flow cytometry
amlDDLFLTTKD0ID			TKD Type	Integer	1, 2, 3, 4, 5, 6, 7, 8, 9, 10, 11, 99	1, D835Y | 2, D835H | 3, D835V | 4, D835E | 5, D835G | 6, D835N | 7, D835A | 8, del836 | 9, I836H | 10, I836M | 11, I836T | 99, Other	Yes	Flow cytometry
ITDPcnt0			ITD percentage	float			Yes	Flow cytometry
ITDLength0			ITD length	float			Yes	Flow cytometry
TKDdupOther0			TKD Other	string			Yes	Flow cytometry
amlFLTType1ID			FLT3 Type	Integer	1, 2	1, ITD (internal tandem duplication) | 2, TKD (tyrosine kinase domain mutation)	Yes	Flow cytometry
amlDDLFLTTKD1ID			TKD Type	Integer	1, 2, 3, 4, 5, 6, 7, 8, 9, 10, 11, 99	1, D835Y | 2, D835H | 3, D835V | 4, D835E | 5, D835G | 6, D835N | 7, D835A | 8, del836 | 9, I836H | 10, I836M | 11, I836T | 99, Other	Yes	Flow cytometry
ITDPcnt1			ITD percentage	float			Yes	Flow cytometry
ITDLength1			ITD length	float			Yes	Flow cytometry
TKDdupOther1			TKD Other	string			Yes	Flow cytometry
amlFLTType2ID			FLT3 Type	Integer	1, 2	1, ITD (internal tandem duplication) | 2, TKD (tyrosine kinase domain mutation)	Yes	Flow cytometry
amlDDLFLTTKD2ID			TKD Type	Integer	1, 2, 3, 4, 5, 6, 7, 8, 9, 10, 11, 99	1, D835Y | 2, D835H | 3, D835V | 4, D835E | 5, D835G | 6, D835N | 7, D835A | 8, del836 | 9, I836H | 10, I836M | 11, I836T | 99, Other	Yes	Flow cytometry
ITDPcnt2			ITD percentage	float			Yes	Flow cytometry
ITDLength2			ITD length	float			Yes	Flow cytometry
TKDdupOther2			TKD Other	string			Yes	Flow cytometry
amlFLTType3ID			FLT3 Type	Integer	1, 2	1, ITD (internal tandem duplication) | 2, TKD (tyrosine kinase domain mutation)	Yes	Flow cytometry
amlDDLFLTTKD3ID			TKD Type	Integer	1, 2, 3, 4, 5, 6, 7, 8, 9, 10, 11, 99	1, D835Y | 2, D835H | 3, D835V | 4, D835E | 5, D835G | 6, D835N | 7, D835A | 8, del836 | 9, I836H | 10, I836M | 11, I836T | 99, Other	Yes	Flow cytometry
ITDPcnt3			ITD percentage	float			Yes	Flow cytometry
ITDLength3			ITD length	float			Yes	Flow cytometry
TKDdupOther3			TKD Other	string			Yes	Flow cytometry
amlDDLNPM1OutcomeID			NPM1 Outcome	Integer	1, 3, 5, 7	1, Mutant | 3, Not Mutant | 5, Failed | 7, Not Done	Yes	Peripheral Blood (PB) and Bone Marrow (BM) Cytology
amlDDLNPM1ID			NPM1 Type	Integer	1, 2, 3, 4, 5	1, Type A | 2, Type B | 3, Type D | 4, Other | 5, Not Known	Yes	Peripheral Blood (PB) and Bone Marrow (BM) Cytology
NPM1other			NPM1 Other	string			Yes	Peripheral Blood (PB) and Bone Marrow (BM) Cytology
