# Supplementary material for: Random Survival Forest Versus Elastic-Net Regularized Cox Regression for Survival Prediction in Acute Myeloid Leukemia at Distinct Treatment Time Points: Model Performance Comparison Study
Source: JMIR Bioinform Biotechnol. 2026 Apr 29;7:e75678. doi: 10.2196/75678 (PMC13128161; doi:10.2196/75678)
Supplement: Multimedia Appendix 5 [file bioinform-v7-e75678-s005.xlsx]

## Sheet: Sheet1
Variable	Metadata File	Cell Location	Removal Rationale*
DiedYN	Clinical	A2	3
Lastseendate	Clinical	A397	3
Deathdate	Clinical	A394	3
Dummy ID	All	Primary Key	4
PrevDiagOther	Clinical	A9	1
EthinicOther	Clinical	A29	1
ComorOtherDesc	Clinical	A51	1
drugdosecommentC1	Clinical	A55	1
mylodosecommentC1	Clinical	A59	1
ReasfailachiCRotherC1	Clinical	A70	1
OthergradeC1	Clinical	A110	1
OthernameC1	Clinical	A111	1
OtherstartC1	Clinical	A112	1
OtherstopC1	Clinical	A113	1
drugdosecommentC2	Clinical	A131	1
ReasfailachiCRotherC2	Clinical	A142	1
OthergradeC2	Clinical	A182	1
OthernameC2	Clinical	A184	1
OtherstartC2	Clinical	A184	1
OtherstopC2	Clinical	A185	1
NotissuetypesibsdoneotherreasC2	Clinical	A203	1
YestissuetypesibsdoneotherreasC2	Clinical	A204	1
TissuelabC2	Clinical	A205	1
drugdosecommentC3	Clinical	A214	1
OthergradeC3	Clinical	A254	1
OthernameC3	Clinical	A255	1
OtherstartC3	Clinical	A256	1
OtherstopC3	Clinical	A257	1
Other2gradeC3	Clinical	A258	1
Other2nameC3	Clinical	A259	1
Other2startC3	Clinical	A260	1
Other2stopC3	Clinical	A261	1
Other3gradeC3	Clinical	A262	1
Other3nameC3	Clinical	A263	1
Other3startC3	Clinical	A264	1
Other3stopC3	Clinical	A265	1
drugdosecommentC4	Clinical	A293	1
OthergradeC4	Clinical	A333	1
OthernameC4	Clinical	A334	1
OtherstartC4	Clinical	A335	1
OtherstopC4	Clinical	A336	1
Other2gradeC4	Clinical	A337	1
Other2nameC4	Clinical	A338	1
Other2startC4	Clinical	A339	1
Other2stopC4	Clinical	A340	1
Other3gradeC4	Clinical	A341	1
Other3nameC4	Clinical	A342	1
Other3startC4	Clinical	A343	1
Other3stopC4	Clinical	A344	1
NotissuetypesibsdoneotherreasC4	Clinical	A370	1, 3
YestissuetypesibsdoneotherreasC4	Clinical	A371	1
TissuelabC4	Clinical	A372	1
TransplanttypeotherC4	Clinical	A377	1
Deathdetails	Clinical	A396	3
MRDnegativity	MRD	A3	2
MRDguided	MRD	A4	2
Housekeeping	MRD	A5	2
MRDA0_specimen	MRD	A16	2
MRDC0_method	MRD	A41	2
MRDA1_specimen	MRD	A58	2
MRDB1_specimen	MRD	A74	2
MRDC1_method	MRD	A83	2
TKDdupOther	FLT3/NPM1	A9	1
TKDdupOther0	FLT3/NPM1	A14	1
TKDdupOther1	FLT3/NPM1	A19	1
TKDdupOther2	FLT3/NPM1	A24	1
TKDdupOther3	FLT3/NPM1	A29	1
NPM1other	FLT3/NPM1	A32	1
*Removal Rationale			*Metadata File Reference
Value	Description		File name	Link
1	Non-categorical string variables; generally a note written by clinician producing high variability/sparsity of values due to spelling and word choice		Clinical (containts QoL forms)	https://www.dropbox.com/scl/fi/4htd5xeih7e53lk327y1f/AML17_ClinicalDataDictionary_V1.xlsx?rlkey=p5aosjdfk5ujra1vmmrwskg4o&st=x5louhmv&dl=0
2	Control Variable/No unique values for patient records of this feature		MRD	https://www.dropbox.com/scl/fi/jrz8t0hjm7paz733yvocg/AML17_MRDDataDictionary_V1.xlsx?rlkey=7m92ra1qakgt4ov1us6ih9hmy&st=agzc4xud&dl=0
3	Direct/Strong Correlation to Target Time-to-Event variable; in the case of ordinals/categoricals with one or more options that direct infer death status and or time of event		FLT3/NPM1	https://www.dropbox.com/scl/fi/s7n4r7eoy7o7fwqiz5tfu/AML17_FLT3NPM1DataDictionary_V1.xlsx?rlkey=8o11ffu1rccfn4sszg80bvney&st=8bc4od9c&dl=0
4	Redundant information
5
6
7
8
