# Supplementary material for: Random Survival Forest Versus Elastic-Net Regularized Cox Regression for Survival Prediction in Acute Myeloid Leukemia at Distinct Treatment Time Points: Model Performance Comparison Study
Source: JMIR Bioinform Biotechnol. 2026 Apr 29;7:e75678. doi: 10.2196/75678 (PMC13128161; doi:10.2196/75678)
Supplement: Multimedia Appendix 8 [file bioinform-v7-e75678-s008.zip]

Archive with 7 entries (6 files):
- code/
- code/build_ablated_models.py
- code/build_final_models.py
- code/get_aml17_cox_model_c_index.py
- code/model_utils.py
- code/preprocess.py
- code/README.txt
