# Supplementary material for: Random Survival Forest Versus Elastic-Net Regularized Cox Regression for Survival Prediction in Acute Myeloid Leukemia at Distinct Treatment Time Points: Model Performance Comparison Study
Source: JMIR Bioinform Biotechnol. 2026 Apr 29;7:e75678. doi: 10.2196/75678 (PMC13128161; doi:10.2196/75678)
Supplement: Multimedia Appendix 8 [file bioinform-v7-e75678-s008.zip › code/build_ablated_models.py]

import csv
import os  # TODO clean this up, multiple os imports
import shutil
import warnings  # for try catch in CoxNet build process
import gc  # garbage collection for dataframes from ablation study
import math  # for floor function to determine pre_dispatched jobs to memory if using parallel processing
import time  # to log the processing times of model training

import joblib  # for Hawk parallelization of permutation_importance using Scratch user directory
import numpy as np
import pandas as pd  # Creation and handling of datasets, compatible with sksurv ML instances
import argparse  # Runtime arguments
from os import makedirs, fsync, listdir, stat  # for file/directory handling and read/writes
from os.path import exists, join, dirname  # check if a file exist, for writing of output and program branches for unprocessed models
from filelock import Timeout, FileLock  # ensures file locking when writing to ablation_study/ablation_metrics/summary_runtimes.csv
from matplotlib import pyplot as plt  # To plotting function for CoxNet alpha search
from sklearn.compose import ColumnTransformer  # for transformer steps in preprocessing pipeline
from sklearn.exceptions import FitFailedWarning  # convergence/fit failed for survival models
from sklearn.impute import SimpleImputer, MissingIndicator
from sksurv.ensemble import RandomSurvivalForest  # RSF ML Model
from sksurv.linear_model import CoxnetSurvivalAnalysis  # CoxNet Statistical Model
from sklearn.inspection import permutation_importance  # Feature reduction technique for RSF
from sklearn.model_selection import RandomizedSearchCV, KFold, GridSearchCV, \
    cross_val_score, RepeatedStratifiedKFold  # helper functions for validation and tuning
from sklearn.pipeline import make_pipeline, Pipeline  # helper function to make a 'pipeline' chain of model estimators
from sklearn.preprocessing import StandardScaler, \
    FunctionTransformer, OneHotEncoder, OrdinalEncoder  # Normalisation of data by unit variance from arithmetic mean
from sksurv.metrics import as_concordance_index_ipcw_scorer, concordance_index_ipcw
from typing import Final, Tuple  # for expected type definitions
from typing_extensions import deprecated

from utils.model_utils import create_time_to_event, df_tte_to_struct_array, \
    get_subsample_split, drop_stage_independent_leakages, set_stratification_groups_indicator_feature, \
    get_boolean_dtype_list, get_categorical_dtype_list, get_numeric_dtype_list, get_ordinal_value_ordering, \
    NGSColumnMerger, RareCategoryEncoder, MissingIndicatorFeatureSetter, SentinelValueReplacer

RANDOM_STATE_SEED = 42
TTE_CONSTRUCTOR_LEAKAGE_VARIABLES = ['DiedYN', 'Deathdate', 'RandDate', 'Lastseendate']

@deprecated("This function will be removed/refactored to build_final_models.py. Follow used functions in main() instead.")
def rsf_tune_hyperparameters(sub_samples: dict, treatment_name: str) -> RandomizedSearchCV:
    rsf = init_default_rsf()
    hyperparams = {
        'estimator__n_estimators': np.linspace(100, 1500, 10, dtype=int).tolist(),
        'estimator__max_depth': [3, 5, 7, 9, 11, 13],
    }
    print(f"\t\tSearching for optimal hyperparameters for RSF of {treatment_name}...")
    cv = KFold(n_splits=5, shuffle=True, random_state=42)
    search = GridSearchCV(rsf,
                          param_grid=hyperparams,
                          cv=cv,
                          error_score=0.5,
                          n_jobs=N_JOBS,
                          return_train_score=False,  # don't save intermediary training scores for performance
                          # verbose=3,  #DEBUG
                          )
    if not args.serial_processing or args.dev_test:
        search.set_params(pre_dispatch=math.floor(N_JOBS * 1.2))
    return search.fit(sub_samples['x_train'], sub_samples['y_train'])

@deprecated("This function will be removed/refactored to build_final_models.py. Follow used functions in main() instead.")
def print_dtype(dataframe: pd.DataFrame) -> None:
    """
    Helper function to check the datatypes of each column in post processed AML17 dataframe
    :param dataframe: AML17 dataframe
    :return: None
    """
    for column in dataframe.columns:
        dtype = pd.api.types.infer_dtype(dataframe[column]).lower()
        if "float" in args.datatype and "float" in dtype:
            print(f"{column}: {dtype}")
        elif "int" in args.datatype and "int" in dtype:
            print(f"{column}: {dtype}")
        elif "object" in args.datatype and "object" in dtype:
            print(f"{column}: {dtype}")
        elif "other" in args.datatype:
            if "float" not in dtype and "int" not in dtype and "object" not in dtype:
                print(f"{column}: {dtype}")
        elif "all" in args.datatype:
            print(f"{column}: {dtype}")
    exit(0)

@deprecated("This function will be removed/refactored to build_final_models.py. Follow used functions in main() instead.")
def run_permutation_importance(rsf: RandomSurvivalForest, sub_samples: list, out_path: str) -> None:
    """
    Run permutation importance method on RSF repeated 4 times per feature per patient sample.
    Writes feature importance mean and standard deviation to:
        - output/rsf/{time_point}/{treatment_name}_permutation_importance.csv
    N.B., it would be more accurate to use cross-validation, but since this is a preliminary tuning process as part of
    feature reduction for an ablation study of 155 datasets, using cv would likely make runtimes infeasible/intractable
    with this method of feature reduction. CV is however still used for hyperparameter tuning.
    :param rsf: A trained RandomSurvivalForest
    :param sub_samples: Contains Panda dataframes of test set's predictor and target variables
    :param out_path: Relative path to write output results
    :return: None,
    """
    # ms_alpha = 0.75  # proportion of samples to use from test set
    result = permutation_importance(rsf, sub_samples['x_train'], sub_samples['y_train'],
                                    random_state=42,
                                    n_jobs=N_JOBS,
                                    # n_repeats=5,  # the following two create a trade-off between runtime and accuracy
                                    # max_samples=ms_alpha,  # default: (1.0) all samples
                                    )
    importances = pd.DataFrame(
        result.importances.T,  # result.importances[sorted_importances_idx].T,
        columns=sub_samples['x_train'].columns,
    )
    raw_feature_importance_scores_base_dir = "output/feature_importance_plots/raw_feature_importance_scores/"
    substring_index = out_path.find("output/rsf/") + len("output/rsf/")
    raw_f_imp_output_dir = raw_feature_importance_scores_base_dir + out_path[substring_index:]
    if not exists(raw_f_imp_output_dir[:raw_f_imp_output_dir.rfind("/")]):
        makedirs(raw_f_imp_output_dir[:raw_f_imp_output_dir.rfind("/")])
    # save raw importance results for box plot visualisation later
    importances.to_csv(raw_f_imp_output_dir, index=False)
    # split mean, and standard deviation results into a separate file for the program
    res_df = pd.DataFrame(
        {
            k: result[k]
            for k in (
            "importances_mean",
            "importances_std",
        )
        },
        index=sub_samples['x_train'].columns,
    ).sort_values(by="importances_mean", ascending=False)
    print(f"\t\tSaving permutation importance results to {out_path}...")
    with open(out_path, "w") as f:
        res_df.to_csv(f, index=True)
        force_write(f)
    return None

@deprecated("This function will be removed/refactored to build_final_models.py. Follow used functions in main() instead.")
def get_performance_log_file(time_point: str, treatment_name: str, model_name: str) -> str:
    if model_name.lower() == "coxnet":
        if not exists(f"output/cphr_en/performances/{time_point}"):
            makedirs(f"output/cphr_en/performances/{time_point}", exist_ok=True)  # ignore FileExistsError (multiple HTC jobs)
        return f"output/cphr_en/performances/{time_point}/{treatment_name[:len(treatment_name) - 4]}_performance_log.txt"
    elif model_name.lower() == "rsf":
        if not exists(f"output/rsf/performances/{time_point}"):
            makedirs(f"output/rsf/performances/{time_point}", exist_ok=True)
        return f"output/rsf/performances/{time_point}/{treatment_name[:len(treatment_name) - 4]}_performance_log.txt"

@deprecated("This function will be removed/refactored to build_final_models.py. Follow used functions in main() instead.")
def log_final_rsf_evaluation(tuned_rsf ,hparams, sub_samples, treatment_name, time_point):
    print("\t\t=======================================")
    print(f"\t\tBuilding final RSF model ...")
    print("\t\t=======================================")
    # final model score evaluated using the held out test set
    final_eval_score = tuned_rsf.score(sub_samples['x_test'], y=sub_samples['y_test'])
    print(f"\t\tFinal RSF Model: '{treatment_name}'"
          f"\n\t\t\tWith optimal hyperparameters: {hparams}"
          f"\n\t\t\tTraining X set sample size, n={sub_samples['x_train'].shape[0]}"
          f"\n\t\t\tTest X set sample size, n={sub_samples['x_test'].shape[0]}"
          f"\n\t\t\tAccuracy (C-index) using Test Set={final_eval_score}\n")
    performance_log_file = get_performance_log_file(time_point, treatment_name, model_name='rsf')
    record_model_performance(final_eval_score, performance_log_file, "Final/Tuned")

@deprecated("This function will be removed/refactored to build_final_models.py. Follow used functions in main() instead.")
def plot_best_alpha_c_index(cv_results, gcv, treatment_name, time_point: str):
    alphas = cv_results.param_estimator__alphas.map(lambda x: x[0])
    mean = cv_results.mean_test_score
    std = cv_results.std_test_score
    fig, ax = plt.subplots(figsize=(9, 6))
    ax.plot(alphas, mean)
    ax.fill_between(alphas, mean - std, mean + std, alpha=0.15)
    ax.set_xscale("log")
    ax.set_ylabel("concordance index")
    ax.set_xlabel("alpha")
    ax.axvline(gcv.best_params_["estimator__alphas"][0], c="C1")
    ax.axhline(0.5, color="grey", linestyle="--")
    ax.grid(True)
    out_file = f"output/cphr_en/{time_point}/{treatment_name[:len(treatment_name) - 4]}_alpha_c_index.png"
    plt.savefig(out_file)
    plt.clf()
    plt.close()

@deprecated("This function will be removed/refactored to build_final_models.py. Follow used functions in main() instead.")
def force_write(f) -> None:
    # force write to disk instead of holding file in buffer until program exit
    f.flush()
    fsync(f.fileno())

@deprecated("This function will be removed/refactored to build_final_models.py. Follow used functions in main() instead.")
def attempt_make_coxnet_pipe_gcv(sub_samples: dict) -> (GridSearchCV, float):
    """
    Create a "pipeline" chain of CoxNet model estimators at various alpha values according to an initial n_alphas
    resolution of 350. In certain scenarios, particularly with very low sample sizes (e.g. C4 stage), the grid search
    cross validation will fail: 'Numerical error, because weights are too large. Consider increasing alpha'. This problem
    can be solved by either increasing n_alphas as recommended or by increasing the default alpha_min_ratio when
    n_samples << n_features from 0.01 to 0.1. Increasing alpha increases the resolution of the search space but not the
    bounds; often resulting in no model convergence in this context. Therefore, if models from the GCV fail to fit,
    the alpha_min_ratio is first increased by a factor of 10. If the resultant fit fails, alpha_min_ratio is
    iteratively multiplied by 2 until a convergence is found or until 4 attempts have been made.
    :return: GridSearchCV result instance
    """
    def _create_gcv(alpha_min_r: float) -> GridSearchCV:
        cnet = init_default_cnet(max_iter=100, n_alphas=350, alpha_min_ratio=alpha_min_r)
        coxnet_pipe = make_pipeline(cnet)
        warnings.simplefilter("ignore", UserWarning)  # ignore model convergence warnings
        warnings.simplefilter("ignore", FitFailedWarning)  # ignore model fit failures for specific alphas
        coxnet_pipe.fit(X=sub_samples['x_train'], y=sub_samples['y_train'])
        # get list of estimated alphas in the model
        estimated_alphas = coxnet_pipe.named_steps['as_concordance_index_ipcw_scorer'].estimator.alphas_
        print("\t\t==============================================================")
        print(f"\t\tFinding optimal CoxNet alpha value on baseline hyperparameters: ")
        print(f"\t\t\tl1_ratio=0.5, n_alphas=350, alpha_min_ratio={alpha_min_r}")
        print("\t\t===============================================================")
        cv = KFold(n_splits=5, shuffle=True, random_state=42)
        print(f"\t\tFinding alpha variation in baseline cphr-en model producing highest concordance index...")
        # N.b. X_train and X_test have already been scaled using StandardScaler()
        gcv = GridSearchCV(
            init_default_cnet(),
            param_grid={"estimator__alphas": [[v] for v in estimated_alphas]},
            cv=cv,
            error_score=0.5,
            n_jobs=N_JOBS,
            return_train_score=False,
        )
        if not args.serial_processing:  # pre_dispatch loads n_jobs into memory for parallel processing
            gcv.set_params(pre_dispatch=math.floor(N_JOBS * 1.2))  # limit to not explode the machine
        # fit/run the search with the training data:
        gcv = gcv.fit(sub_samples['x_train'], sub_samples['y_train'])
        return gcv

    attempts = 0
    # these are the default conditional values from sksurv CoxnetSurvivalAnalysis class as of 05/03/2025
    alpha_min_ratio = 0.0001 if sub_samples["x_train"].shape[0] > sub_samples["x_train"].shape[1] else 0.01
    # try 4 times to grid search, each with a larger alpha_min_ratio
    increase_alpha = sub_samples["x_train"].shape[0] < sub_samples["x_train"].shape[1]
    while attempts <= 4:  # retries with alpha_min_ratio: 0.01, 0.1, 0.2, 0.4
        try:
            ret_gvc_result = _create_gcv(alpha_min_r=alpha_min_ratio)
        except ArithmeticError as e:
            attempts += 1
            warnings.simplefilter('always', UserWarning)  # turn back on user warnings to print to stderr
            if attempts == 1 and increase_alpha:
                print(f"\t\tFailed to fit GCV at alpha_min_ratio={alpha_min_ratio}")
                print(f"\t\t\tRetrying with alpha_min_ratio=0.1...")
                alpha_min_ratio = 0.1
            elif attempts > 1 and increase_alpha:
                print(f"\t\tFailed to fit GCV at alpha_min_ratio={alpha_min_ratio}")
                alpha_min_ratio *= 2
                print(f"\t\t\tRetrying with alpha_min_ratio={alpha_min_ratio}...")
            else:
                raise e
            warnings.warn(f"Failed to fit model with alpha_min_ratio={alpha_min_ratio}: retrying with alpha_min_ratio="
                          f"{alpha_min_ratio}")
        else:  # if the gvc was successful
            assert (ret_gvc_result.best_estimator_ is not None)
            break
    return ret_gvc_result, alpha_min_ratio

@deprecated("This function will be removed/refactored to build_final_models.py. Follow used functions in main() instead.")
def build_cphr_en(sub_samples: dict, treatment_name: str, time_point: str) -> None:
    """
    Build a tuned CoxNet model by computing the optimal alpha from a 5-fold cross validation
    :param time_point: Trial stage (e.g. C2); used for performance output file pathing
    :param sub_samples: The train, test split of predictor and target variables
    :param treatment_name: Descriptive name for the survival model output, e.g.: "TreatmentC1_AIDA" or "Aggregate" [all patients]
    :return: None
    """
    base_folder = "output/cphr_en"
    if not exists(f"{base_folder}/{time_point}"):  # create output directory
        makedirs(f"{base_folder}/{time_point}", exist_ok=True)  # ignore FileExistsError (multiple HTC jobs)
    output_hparams_rpath = f"{base_folder}/{time_point}/{treatment_name[:len(treatment_name) - 4]}_optimal_hparams.csv"
    zero_coef_output_rpath = f"{base_folder}/{time_point}/{treatment_name[:len(treatment_name) - 4]}_non_zero_coefs.csv"
    performance_log = get_performance_log_file(time_point, treatment_name, "CoxNet")
    # get the baseline setting CoxNet score
    print("\t\t=====================================================================")
    print("\t\tBuilding Baseline CoxNet model ...")
    print("\t\t=====================================================================")
    cv = get_setup_cross_validation()
    baseline_model = init_default_cnet()
    baseline_average_c_index = np.mean(cross_val_score(baseline_model, sub_samples['x_train'], sub_samples['y_train'], cv=cv))
    print(f"\t\tBaseline average c-index (across 5-fold CV): {baseline_average_c_index}")
    record_model_performance(baseline_average_c_index, performance_log, "Baseline")
    # construct the grid search cross validation from a pipeline of CoxNet models and fit with training set
    gcv, alpha_min_ratio = attempt_make_coxnet_pipe_gcv(sub_samples)  # with exception handling for very low relative n_sample cases
    # find model with alpha producing the highest concordance index
    best_model = gcv.best_estimator_.estimator
    # evaluate c-index using 5-fold cross validation
    best_model_average_c_index = np.mean(cross_val_score(best_model, sub_samples['x_train'], sub_samples['y_train'], cv=cv))
    record_model_performance(best_model_average_c_index, performance_log, "Alpha Tuned")
    epsilon = 0.01  # percentage tolerance in performance between baseline and pruned model average
    performance_delta_min = baseline_average_c_index - epsilon
    if best_model_average_c_index <= performance_delta_min:
        warnings.warn(f"\t\tAverage c-index of tuned CoxNet worse than baseline average c-index!")
        return None
    # get features with non-zero coefficient values from best model
    best_model_coefs = pd.DataFrame(best_model.coef_, index=sub_samples['x_train'].columns, columns=["coefficient"])
    non_zero_coefs = best_model_coefs.query("coefficient != 0")
    # Evaluate the final c-index score using the held out test set
    final_score_str = f"Tuned c-index: {best_model.score(sub_samples['x_test'], y=sub_samples['y_test'])}\n"
    print(f"\t\t{final_score_str}")
    with open(performance_log, 'a+') as f:  # log model accuracy (c-index)
        f.write(f"{final_score_str}\n")
        force_write(f)
    init_feature_len = len(sub_samples['x_train'].columns)
    final_feature_len = init_feature_len - len(non_zero_coefs)
    record_feature_set(init_feature_len, final_feature_len, performance_log)  # log model features
    print(f"\t\tWriting all non-zero coefficients to {zero_coef_output_rpath}...")
    with open(zero_coef_output_rpath, 'w') as f:
        non_zero_coefs.to_csv(f, index=True)
        force_write(f)
    print(f"\t\tWriting optimal CoxNet H.params to: {output_hparams_rpath}...")
    optimal_hparams = pd.DataFrame(
        data={"coxnetsurvivalanalysis__alphas": gcv.best_params_['estimator__alphas'],
              "alpha_min_ratio": np.float64(alpha_min_ratio)
              },
    )
    with open(output_hparams_rpath, 'w') as f:
        optimal_hparams.to_csv(f, index=False)
        force_write(f)
    # Plot mean concordance index and its standard deviation across all folds for each alpha (of the best estimator):
    cv_results = pd.DataFrame(gcv.cv_results_)
    plot_best_alpha_c_index(cv_results, gcv, treatment_name, time_point)
    return None

@deprecated("This function will be removed/refactored to build_final_models.py. Follow used functions in main() instead.")
def record_feature_set(n_init_features: int, n_final_features: int, log_file_path: str) -> None:
    with open(log_file_path, 'a+') as f:
        f.write(f"Initial Features: {n_init_features}\nFinal Features: {n_final_features}\n")
        force_write(f)
    return None

@deprecated("This function will be removed/refactored to build_final_models.py. Follow used functions in main() instead.")
def get_pruned_rsf_average_cv_c_index(sub_samples, important_features) -> float:
    feature_names = sub_samples['x_train'].columns
    post_prune_features = [c for c in feature_names if c in important_features]
    x_train_pruned = sub_samples['x_train'][post_prune_features]
    rsf = init_default_rsf()
    cv = get_setup_cross_validation()
    return np.mean(cross_val_score(rsf, x_train_pruned, sub_samples['y_train'], cv=cv))

@deprecated("This function will be removed/refactored to build_final_models.py. Follow used functions in main() instead.")
def build_rsf(sub_samples: dict, treatment_name: str, time_point: str) -> None:
    """
    Attempts to build an optimal Random Survival Forest following the following methodology:
    1) Baseline RSF setup and average c-index evaluation using cross validation (CV) [5-fold, Shuffled, seed=42, on train set]
    2) Feature importance ranking using permutation importance algorithm
    3) Feature reduction/'pruning' by relative importance > 0.0
    4) Pruned intermediate model evaluated using same CV method
    5) Use pruned model if average CV c-index > baseline average CV c-index - epsilon
    6) Exhaustive GridSearch for optimal hyperparameters using same CV method
    7) Record optimal hyperparameters if average c-index > baseline average CV c-index - epsilon
    8) Final Evaluation using held out Test Set.
    N.b. Both use a pre-shuffled, 5-fold, cross validation train-test split. Validation measured by concordance (c-index)
    :param time_point: Trial stage (e.g. C2); used for performance output file pathing
    :param sub_samples: The x_train, x_test, y_train, y_test split of predictor and target variables
    :param treatment_name: The AML17 record subset, determined by the chemotherapy drug used
    :return: None; writes feature importance and optimal hyperparameter values to CSV files in output/rsf
    """
    epsilon = 0.01  # percentage tolerance in loss of performance between baseline, intermediate and final RSF
    base_folder = "output/rsf"
    if not exists(f"{base_folder}/{time_point}"):  # create output directory
        makedirs(f"{base_folder}/{time_point}", exist_ok=True)  # ignore FileExistsError (multiple HTC jobs)
    performance_log = get_performance_log_file(time_point, treatment_name, "RSF")
    hparam_output_folder = f"output/rsf/{time_point}/{treatment_name[:len(treatment_name) - 4]}_optimal_hparams.csv"
    perm_imp_output_folder = f"output/rsf/{time_point}/{treatment_name[:len(treatment_name) - 4]}_permutation_importance.csv"
    rsf = init_default_rsf().fit(sub_samples['x_train'], sub_samples['y_train'])
    # BASELINE BUILD AND EVALUATION
    print("\t\t=====================================================================")
    print("\t\tBuilding Baseline RSF model ...")
    print("\t\t=====================================================================")
    cv = get_setup_cross_validation()
    # baseline_ave_c_index = np.mean(cross_val_score(rsf, sub_samples['x_train'], sub_samples['y_train'], cv=cv))  # old standard c-index
    baseline_ave_c_index = np.mean(cross_val_score(rsf, sub_samples['x_train'], sub_samples['y_train'], cv=cv))
    # baseline_ave_c_index = np.mean(get_ipcw_c_index_cv_scores(sub_samples['x_train'], sub_samples['y_train'], model='rsf'))
    print(f"\t\tRSF baseline average c-index across 5-fold CV: {baseline_ave_c_index}")
    record_model_performance(baseline_ave_c_index, performance_log, "Baseline")
    # PERMUTATION IMPORTANCE
    init_feature_len = len(sub_samples['x_train'].columns)  # log amount of features prior to pruning
    if not exists(perm_imp_output_folder) or args.rewrite:
        print(f"\t\tGenerating permutation importance for RSF model of {treatment_name}...")
        run_permutation_importance(rsf, sub_samples, perm_imp_output_folder)
    feature_importances = pd.read_csv(perm_imp_output_folder)
    # get all features with mean importance values > 0
    greater_than_zero_features = feature_importances[feature_importances['importances_mean'] > 0.0]['Unnamed: 0'].values.tolist()
    # FEATURE REDUCTION
    if len(greater_than_zero_features) > 0:
        pruned_ave_score = get_pruned_rsf_average_cv_c_index(sub_samples, greater_than_zero_features)
        record_model_performance(pruned_ave_score, performance_log, "Pruned")
        if pruned_ave_score >= baseline_ave_c_index - epsilon:
            # prune non-important features if it has a positive impact on performance
            print("\t\tPruning features with importance values <= 0.0")
            to_drop = [c for c in sub_samples['x_train'].columns if c not in greater_than_zero_features]
            sub_samples['x_train'].drop(columns=to_drop, inplace=True)
            sub_samples['x_test'].drop(columns=to_drop, inplace=True)
            print(f"\t\tFeature pruned intermediate model average c-index (5-fold CV): {pruned_ave_score})")
        else:
            warnings.warn(f"\t\tAverage c-index of pruned intermediate RSF worse than baseline average c-index!")
    # log amount of features post pruning
    final_feature_len = len(sub_samples['x_train'].columns)
    record_feature_set(init_feature_len, final_feature_len, performance_log)
    # HYPERPARAMETER TUNING
    if not exists(hparam_output_folder) or args.rewrite:
        # tune hyperparameters using exhaustive grid search with 5-fold cv
        result = rsf_tune_hyperparameters(sub_samples, treatment_name)
        # get the score of the RSF performing best across all k-fold training set variations
        tuned_ave_c_index = np.mean(
            cross_val_score(result.best_estimator_,
                            sub_samples['x_train'],
                            sub_samples['y_train'],
                            cv=cv)
        )
        record_model_performance(tuned_ave_c_index, performance_log, "Tuned")
        if tuned_ave_c_index >= baseline_ave_c_index - epsilon:
            print(f"\t\tSaving tuned hyperparameters to: {hparam_output_folder}...")
            optimal_hparams = pd.DataFrame([result.best_params_])
            # print(optimal_hparams)  # DEBUG
            with open(hparam_output_folder, "w") as f:
                optimal_hparams.to_csv(f, index=False)
                force_write(f)
        else:
            warnings.warn(f"\t\tHyperparameter tuned model c-index ({tuned_ave_c_index}) worse than "
                          f"acceptable baseline epsilon minimum! ({baseline_ave_c_index - epsilon})")
        if exists(hparam_output_folder):
            hparams_df = pd.read_csv(hparam_output_folder)
        else:
            hparams_df = None
        # FINAL EVALUATION
        # build RSF based on optimal hparams and selected feature subset (importance > 0) (if both intermediate models performed better)
        log_final_rsf_evaluation(result.best_estimator_, hparams_df, sub_samples, treatment_name, time_point)

@deprecated("This function will be removed/refactored to build_final_models.py. Follow used functions in main() instead.")
def init_default_rsf():
    return as_concordance_index_ipcw_scorer(RandomSurvivalForest(n_jobs=-1, random_state=42))

@deprecated("This function will be removed/refactored to build_final_models.py. Follow used functions in main() instead.")
def init_default_cnet(max_iter=100000, n_alphas=100, alpha_min_ratio='auto'):
    return as_concordance_index_ipcw_scorer(
        CoxnetSurvivalAnalysis(max_iter=max_iter, n_alphas=n_alphas, alpha_min_ratio=alpha_min_ratio)
    )

@deprecated("This function will be removed/refactored to build_final_models.py. Follow used functions in main() instead.")
def record_model_performance(average_c_index: float, performance_log_file_path: str, model_tune_stage: str):
    with open(performance_log_file_path, 'a+') as f:
        f.write(f"{model_tune_stage} model c-index: {average_c_index}\n")
        force_write(f)

@deprecated("This function will be removed/refactored to build_final_models.py. Follow used functions in main() instead.")
def get_setup_cross_validation():
    return KFold(n_splits=5, shuffle=True, random_state=42)


def get_stage_df_col_names_by_dtype(stage_dataframe, include_dummy_id=False):
    stage_dataframe_cols = stage_dataframe.columns.to_list()
    # fetch all nominal categoricals available at the current stage
    orig_cat_features = [c for c in get_boolean_dtype_list() + get_categorical_dtype_list()
                         if c not in TTE_CONSTRUCTOR_LEAKAGE_VARIABLES
                         ]
    stage_available_cat_features = [c for c in orig_cat_features if c in stage_dataframe_cols]

    # fetch all numerical features available at current stage
    orig_num_features = [c for c in get_numeric_dtype_list()
                         if not c.endswith("_is_missing")
                         and c not in TTE_CONSTRUCTOR_LEAKAGE_VARIABLES
                         and c != "DummyID"]
    orig_num_features = orig_num_features + ['DummyID'] if include_dummy_id else orig_num_features  # bool for debugging
    stage_available_num_features = [c for c in orig_num_features if c in stage_dataframe_cols]
    # DEBUG: make sure mapping is fully inclusive of all ordinals
    # assert(len(set(ordinal_value_order_map.keys()).difference(set(orig_ordinal_features))) == 0)
    # miss_indicator_features = [c for c in stage_dataframe if c.endswith("_is_missing")]  # DEBUG
    return {
        'categorical': stage_available_cat_features,
        'numerical': stage_available_num_features,
        'ordinal': [k for k in get_ordinal_value_ordering().keys() if k in stage_dataframe_cols],
    }


def cat_object_cast_to_string(X):
    return X.astype(str)


def get_pipeline_meta_data(stage_dataframe: pd.DataFrame) -> pd.DataFrame:
    """return metadata for creating unfitted preprocessor from get_pipeline_encoding_and_standardisation_preprocessor"""

    # get a dictionary of datatype: column names within the existing cohort dataframe
    col_names_by_datatypes = get_stage_df_col_names_by_dtype(stage_dataframe)
    # rare label encoding to be applied for extremely high/sparse cardinality categorical: Karyotype
    karyotype_col = ['Karyotype'] if 'Karyotype' in col_names_by_datatypes['categorical'] else []
    # all of categoricals to have standard One-hot encoding
    standard_cat_cols = [c for c in col_names_by_datatypes['categorical'] if c not in karyotype_col]
    feature_columns_by_type = {
        'karyotype': karyotype_col,
        'standard_categorical': standard_cat_cols,
        'ordinal': col_names_by_datatypes['ordinal'],
        'numerical': col_names_by_datatypes['numerical'],
    }
    # fetch ordinal key:values
    ordinal_key_values = [v for k, v in get_ordinal_value_ordering().items() if
                          k in col_names_by_datatypes['ordinal']]
    return feature_columns_by_type, ordinal_key_values


def get_pipeline_encoding_and_standardisation_preprocessor(
        feature_columns_by_type: dict,
        ordinal_key_values: list,
        with_ngs=False
) -> Pipeline:

    # create missing indicators for each and every feature that has a missing record (np.nan)
    steps = [('create_missing_indicators', MissingIndicatorFeatureSetter(
        passthrough_cols=['DummyID']))]

    if with_ngs:
        # set NGS merge pipeline which handles multi-hot encoding, missing indicator, and nan replacement with sentinels
        steps.append(('ngs_merge', NGSColumnMerger()))

    # define pipeline steps according to datatype of features:
    # NUMERICALS
    numerical_pipeline = Pipeline(steps=[
        ('standardize', StandardScaler()),
        ('sentinel_impute', SentinelValueReplacer(value=-999))  # importantly, after scaling
    ])

    # NON KARYOTYPE (non-high cardinality class) CATEGORICALS
    std_categorical_pipeline = Pipeline(steps=[
        ('string_caster', FunctionTransformer(cat_object_cast_to_string, feature_names_out='one-to-one')),
        ('imputer', SimpleImputer(strategy='constant', fill_value='__missing__')),
        ('onehot', OneHotEncoder(handle_unknown='ignore', sparse_output=False)),
    ])

    # KARYOTYPE CATEGORICAL CUSTOM ENCODING - the goal is to reduce the massive dimensionality explosion here
    karyotype_pipeline = Pipeline(steps=[
        ('rare_encoder', RareCategoryEncoder()),  # future work(?): sensitivity analysis of threshold=n h.param
        ('imputer', SimpleImputer(strategy='constant', fill_value='__missing__')),
        ('onehot', OneHotEncoder(handle_unknown='ignore', sparse_output=False)),
    ])

    # ORDINAL ENCODER
    ordinal_pipeline = Pipeline(steps=[
        ('ordinal_encoder', OrdinalEncoder(categories=ordinal_key_values, handle_unknown='use_encoded_value',
                                           unknown_value=np.nan)),
        ('sentinel_impute', SentinelValueReplacer(value=-999)),
    ])

    # create the ORDER SENSITIVE pipeline
    preprocessor = ColumnTransformer(
        transformers=[
            # karyotype custom encoding for 'rare' class: avoid dimensionality explosion
            ('karyotype_encoding', karyotype_pipeline, feature_columns_by_type['karyotype']),
            # all other categoricals that don't explode feature set dimensionality
            ('cat', std_categorical_pipeline, feature_columns_by_type['standard_categorical']),
            # ensure that ordinals remain distinct features
            ('ordinal', ordinal_pipeline, feature_columns_by_type['ordinal']),
            # scale numerical features
            ('num', numerical_pipeline, feature_columns_by_type['numerical']),
        ],
        remainder='passthrough'  # ignore transforming x_is_missing indicator features
    )
    preprocessor.set_output(transform="pandas")  # for visual sanity checks, tests, and debugging
    steps.append(('preprocess', preprocessor))
    return Pipeline(steps=steps).set_output(transform='pandas')


def run_sequential_permutation_importance_on_fold_rsf(
        baseline_rsf: RandomSurvivalForest,
        processed_merged_X_val: pd.DataFrame,
        y_val: pd.Series,
):
    return permutation_importance(
        baseline_rsf,
        processed_merged_X_val,
        y_val,
        random_state=RANDOM_STATE_SEED,
        n_jobs=1,  # no-parallelization
        n_repeats=5,
    )


def run_parallel_permutation_importance_on_fold_rsf(
        baseline_rsf: RandomSurvivalForest,
        processed_merged_X_val: pd.DataFrame,
        y_val: pd.Series,
):
    # create temporary directory inside scratch folder: NEED for pickled permutation_importance() tasks
    username = os.environ.get('USER')
    if not username:
        raise ValueError("Could not get username from environment variable.")
    scratch_base_path = f'/scratch/{username}'
    # the job will have its own scratch/user/<sub_directory> based on the process id
    scratch__user__job__dir: Final[str] = os.path.join(scratch_base_path, 'joblib_temp_' + str(os.getpid()))
    os.makedirs(scratch__user__job__dir, exist_ok=True)
    try:  # for hawk parallel processing
        with joblib.parallel_config(temp_folder=scratch__user__job__dir):
            result = permutation_importance(
                baseline_rsf,
                processed_merged_X_val,
                y_val,
                random_state=RANDOM_STATE_SEED,
                n_jobs=-1,  # only works iff dependencies are pickleable and sufficient disk space using scratch
                n_repeats=5,
            )
    finally:
        # delete scratch tmp pickle dependent files
        if os.path.exists(scratch__user__job__dir):
            shutil.rmtree(scratch__user__job__dir)
        makedirs(scratch__user__job__dir)  # ensure the directory still exists for other folds in the job
    return result


def train_fold_rsf(
        processed_merged_X_train: pd.DataFrame,
        y_train: np.ndarray,
        processed_merged_X_val: pd.DataFrame,
        y_val: np.ndarray,
        fold_n: int,
        repeat_n: int,
) -> Tuple[float, pd.DataFrame]:
    # fit baseline model on fold's train sets
    baseline_rsf = RandomSurvivalForest(
        n_jobs=-1, # pickle/parallelize model fitting
        n_estimators=150, # for ablation: not strictly concerned with optimal performance just relative per ablation
        random_state=RANDOM_STATE_SEED
    ).fit(processed_merged_X_train, y_train)
    # get predictions for IPCW c-index score using sksurv score wrapper
    pred_risks = baseline_rsf.predict(processed_merged_X_val)
    baseline_ipcw_c_index = concordance_index_ipcw(y_train, y_val, pred_risks)[0]
    print(f'\t\t\tStatus: Running Permutation Importance on baseline RSF...')
    # run permutation importance against the folds validation set
    if SERIAL:  # as to not explode disk of local machine/dev-test run instances...
        result = run_sequential_permutation_importance_on_fold_rsf(baseline_rsf, processed_merged_X_val, y_val)
    else:  # for Hawk HPC: parallize into multiple tasks depending on allotted resources (see ablation_*.sh scripts)
        result = run_parallel_permutation_importance_on_fold_rsf(baseline_rsf, processed_merged_X_val, y_val)

    importances_df = pd.DataFrame({
        'feature': processed_merged_X_train.columns,
        'importance': result.importances_mean,  # the average importance of the feature across n_repeats
        'std_importance': result.importances_std,  # standard deviation of the feature across n_repeats
        'fold_repeat_idx': f"{fold_n}_{repeat_n}",  # track current fold repeat for reproducibility/stability calculations for final pruning
    })
    return baseline_ipcw_c_index, importances_df


def train_fold_coxnet(
        processed_merged_X_train: pd.DataFrame,
        y_train: np.ndarray,
        processed_merged_X_val: pd.DataFrame,
        y_val: np.ndarray,
        fold_n: int,
        repeat_n: int,
) -> Tuple[float, pd.DataFrame]:
    baseline_cnet = CoxnetSurvivalAnalysis().fit(processed_merged_X_train, y_train)

    # Select the best performing alpha value for fairer comparisons between CoxNet ablations
    highest_alpha_ipcw_c_index = -1.0
    best_alpha_idx = None
    for i, alpha in enumerate(baseline_cnet.alphas_):  # for each alpha from defaults
        try:
            pred_risks = baseline_cnet.predict(processed_merged_X_val, alpha=alpha)  # get predictions
            ipcw_c_index = concordance_index_ipcw(y_train, y_val, pred_risks)[0]  # get IPCW c-index score
            if ipcw_c_index > highest_alpha_ipcw_c_index:  # find the best score respective alpha
                highest_alpha_ipcw_c_index = ipcw_c_index
                best_alpha_idx = i
        except Exception as e:  # for ablations that completely fail to converge;
            # kept general for time sake as there are multiple exception cases for CoxNet
            print(f"\t\t\tFold_repeat: {fold_n}_{repeat_n} - Error at alpha={alpha}: {e}, skipping alpha...")
            continue

    if best_alpha_idx is None:  # for cases where no alphas converged for the ablation
        print(f"\t\t\tCoxNet fold_repeat: {fold_n}_{repeat_n}; failed to converge for all alphas; returning IPCW/Coefficients as np.nans")
        best_ipcw_c_index_coefs = [np.nan] * processed_merged_X_train.shape[1]
        highest_alpha_ipcw_c_index = np.nan
    else:
        # dont care about sign only absolute value
        best_ipcw_c_index_coefs = abs(baseline_cnet.coef_[:, best_alpha_idx])

    return highest_alpha_ipcw_c_index, pd.DataFrame({
        'feature': processed_merged_X_train.columns,
        'importance': best_ipcw_c_index_coefs,
        'std_importance': np.nan,  # for consistent data structure with train_fold_rsf() return
        'fold_repeat_idx': f"{fold_n}_{repeat_n}",
    })


def run_stratified_repeated_k_fold_cv(stage_dataframe: pd.DataFrame, with_ngs=False) -> dict:
    """
    Run Stratified K-Fold CV on the given dataframe for CoxNet and RSF models.
    This will record, for each fold:
    RSF:
        - Feature Importance metrics (to measure stability)
        - IPCW C-index scores
    CoxNet:
        - Feature Importance metrics (coefficient value list from best performing alpha)
        - IPCW C-index scores (from best performing alpha)
    Along with the average IPCW C-index across all folds for both models

    When called as part of the ablation study, the purpose of this is - for both models - find:
        1) Candidate ablations that perform the best at each trial stage
        2) Based on all folds, determine stable features to retain for the candidate models
    """
    print(f"\tPre-processed df.shape={stage_dataframe.shape}")
    stage_dataframe = set_stratification_groups_indicator_feature(stage_dataframe)

    n_splits = 5
    n_repeats = 3
    # 15 total iterations per ablation component
    kf = RepeatedStratifiedKFold(n_splits=n_splits, n_repeats=n_repeats, random_state=RANDOM_STATE_SEED)

    # Set up the seperated predictor (X), target TTE (y), and 'y_stratify' sets
    y_stratify = stage_dataframe['y_stratify']
    y = df_tte_to_struct_array(stage_dataframe['tte'])  # ensures TTE constructor is expected data structure for models
    # remove leakages: TTE, TTE constructors, and y_stratify bin indicator from the dataframe about to be split
    x = stage_dataframe.drop(columns=TTE_CONSTRUCTOR_LEAKAGE_VARIABLES + ['y_stratify', 'tte'], errors='ignore')

    # measure feature stability and performance for each fold's model within CV loop
    rsf_ablation_all_fold_ipcw_index_scores = {}
    rsf_ablation_all_fold_metrics = pd.DataFrame()
    coxnet_ablation_all_fold_ipcw_index_scores = {}
    coxnet_ablation_all_fold_metrics = pd.DataFrame()

    # measure the processing times of each fold's model training
    rsf_train_times = []
    coxnet_train_times = []

    # Start repeated stratified k-fold cross validation of model; stratification based on y_stratify
    print('\tStarting Repeated, Stratified, K-fold CV loop...')
    for i, (train_index, val_index) in enumerate(kf.split(x, y_stratify)):
        fold_n = i % n_splits + 1
        rep_n = i // n_splits + 1
        current_rep_fold_str = f'Fold={fold_n}, Repeat={rep_n}'
        # fetch train and validation sets of predictors ('X') and target (TTE, 'y') features
        X_train, X_val = x.iloc[train_index], x.iloc[val_index]
        y_train, y_val = y[train_index], y[val_index]

        # fit preprocessor on fold's training set
        feature_columns_by_type, ordinal_key_values = get_pipeline_meta_data(X_train)
        fold_train_set_preprocessor = get_pipeline_encoding_and_standardisation_preprocessor(
            feature_columns_by_type=feature_columns_by_type,
            ordinal_key_values=ordinal_key_values,
            with_ngs=with_ngs
        )
        processed_merged_X_train = fold_train_set_preprocessor.fit_transform(X_train)
        processed_merged_X_val = fold_train_set_preprocessor.transform(X_val)
        # drop DummyID: avoid spurious correlations from potential protocol batch induction bias in model training
        processed_merged_X_train = processed_merged_X_train.drop(columns=['remainder__DummyID'])
        processed_merged_X_val = processed_merged_X_val.drop(columns=['remainder__DummyID'])

        if i == 0:
            # show the change in the shape of the dataframes after encoding
            print(f"\t\tApproximate post-processed X_train fold df.shape={processed_merged_X_train.shape}")
            print(f"\t\tApproximate post-processed X_val fold df.shape={processed_merged_X_val.shape}")

        ############### TRAIN RSF ################
        print(f"\t\tStatus: Training Baseline RSF on: {current_rep_fold_str}...")
        rsf_start_time = time.perf_counter()
        i_rsf_score, i_rsf_feature_importance_metrics = train_fold_rsf(
            processed_merged_X_train=processed_merged_X_train,
            y_train=y_train,
            processed_merged_X_val=processed_merged_X_val,
            y_val=y_val,
            fold_n=fold_n,
            repeat_n=rep_n,
        )
        rsf_end_time = time.perf_counter()
        rsf_train_times.append(rsf_end_time - rsf_start_time)

        # save rsf feature stability across all folds; stable* features will be used to prune the final model if chosen
        rsf_ablation_all_fold_metrics = pd.concat(
            [rsf_ablation_all_fold_metrics, i_rsf_feature_importance_metrics],
            ignore_index=True
        )
        # save baseline RSF scores across all folds; average will be used to select best performing ablations
        # key as string: '<x>_<y>', where x is fold number and y is the fold repetition number
        rsf_ablation_all_fold_ipcw_index_scores[f"{fold_n}_{rep_n}"] = i_rsf_score

        ############### TRAIN CoxNet ################
        print(f"\t\tStatus: Training Baseline CoxNet model on: {current_rep_fold_str}...")
        cnet_start_time = time.perf_counter()
        i_coxnet_score, i_coxnet_feature_importance_metrics = train_fold_coxnet(
            processed_merged_X_train=processed_merged_X_train,
            y_train=y_train,
            processed_merged_X_val=processed_merged_X_val,
            y_val=y_val,
            fold_n=fold_n,
            repeat_n=rep_n,
        )
        cnet_end_time = time.perf_counter()
        coxnet_train_times.append(cnet_end_time - cnet_start_time)

        coxnet_ablation_all_fold_metrics = pd.concat(
            [coxnet_ablation_all_fold_metrics, i_coxnet_feature_importance_metrics],
            ignore_index=True
        )
        coxnet_ablation_all_fold_ipcw_index_scores[f'{fold_n}_{rep_n}'] = i_coxnet_score
    cnet_ave_time = np.mean(coxnet_train_times)
    rsf_ave_time = np.mean(rsf_train_times)
    return {
        'rsf_scores': rsf_ablation_all_fold_ipcw_index_scores,
        'rsf_feature_importance_metrics': rsf_ablation_all_fold_metrics,
        'cnet_scores': coxnet_ablation_all_fold_ipcw_index_scores,
        'cnet_feature_importance_metrics': coxnet_ablation_all_fold_metrics,
        'rsf_ave_train_time': rsf_ave_time,
        'cnet_ave_train_time': cnet_ave_time,
    }


def write_ablation_data(model_stability_and_performances: dict, time_point: str, ablation_data: str) -> None:
    print("\n\t\tStatus: FINISHED CV for ablation - Writing ablation data...\n")
    paths = {
        'rsf_scores': f'ablation_study/ablation_metrics/rsf/{time_point}__{ablation_data}__scores.csv',
        'rsf_feature_imp': f'ablation_study/ablation_metrics/rsf/{time_point}__{ablation_data}__fimp.csv',
        'cnet_scores': f'ablation_study/ablation_metrics/cnet/{time_point}__{ablation_data}__scores.csv',
        'cnet_feature_imp': f'ablation_study/ablation_metrics/cnet/{time_point}__{ablation_data}__fimp.csv',
        'summary_runtimes': f'ablation_study/ablation_metrics/summary_runtimes.csv',
    }
    for path in paths.values():  # ensure the directory exists
        makedirs(dirname(path), exist_ok=True)

    # write the average training and pruning (only relevant for RSF) runtimes of both ablated models across folds
    lock = FileLock(paths['summary_runtimes'] + '.lock')  # ensuring file locking for Hawk jobs (pseudo-FIFO)
    with lock:
        with open(paths['summary_runtimes'], 'a') as f:
            write_header = not exists(paths['summary_runtimes']) or stat(paths['summary_runtimes']).st_size == 0
            writer = csv.writer(f)
            if write_header:
                writer.writerow(['time_point__ablation', 'rsf_ave_train_time', 'cnet_ave_train_time'])
            rsf_mean_time = model_stability_and_performances['rsf_ave_train_time']
            cnet_mean_time = model_stability_and_performances['cnet_ave_train_time']
            writer.writerow([f"{time_point}__{ablation_data}", rsf_mean_time , cnet_mean_time])

    # convert rsf_scores and cnet_scores dictionaries to dataframes
    rsf_scores_series = pd.Series(model_stability_and_performances['rsf_scores'])
    rsf_scores_df = rsf_scores_series.to_frame(name='IPCW_C-Index_Score')
    rsf_scores_df.index.name = 'Fold_and_Repetition'
    cnet_scores_series = pd.Series(model_stability_and_performances['cnet_scores'])
    cnet_scores_df = cnet_scores_series.to_frame(name='IPCW_C-Index_Score')
    cnet_scores_df.index.name = 'Fold_and_Repetition'

    # write model scores and model feature importances to respective files
    rsf_scores_df.to_csv(paths['rsf_scores'])
    cnet_scores_df.to_csv(paths['cnet_scores'])
    pd.DataFrame(
        model_stability_and_performances['rsf_feature_importance_metrics']).to_csv(paths['rsf_feature_imp'])
    pd.DataFrame(
        model_stability_and_performances['cnet_feature_importance_metrics']).to_csv(paths['cnet_feature_imp'])


def build_models(stage_dataframe: pd.DataFrame, treatment_name: str, time_point: str, target: str) -> None:
    # target will be for extending the pipeline to different outcomes e.g. relapse TTE, comorbidity TTE, etc.
    print(f"\n\n*********** Training models for surviving patients up to and including '{time_point}' "
          f"with data constrained to: {treatment_name}' ***********")
    # create right censored TTE feature
    stage_dataframe = create_time_to_event(stage_dataframe, target)
    # drop known features leaking target feature if found in dataframe
    stage_dataframe = drop_stage_independent_leakages(stage_dataframe, target)
    # conditional flag for preprocessing pipeline to merge NGS dataset if in ablation
    with_ngs = 'ngs' in treatment_name.lower()
    # begin CV
    model_stability_and_performances = run_stratified_repeated_k_fold_cv(stage_dataframe, with_ngs=with_ngs)
    ablation_data = treatment_name.replace(".csv", "")
    write_ablation_data(model_stability_and_performances, time_point=time_point, ablation_data=ablation_data)


def is_processed(filename: str, time_point: str) -> bool:
    parent_dir = "ablation_study/ablation_metrics"
    ablation = filename.replace('.csv', '')
    rsf_f_imp = f"{parent_dir}/rsf/{time_point}__{ablation}__fimp.csv"
    rsf_performance_log = f"{parent_dir}/rsf/{time_point}__{ablation}__scores.csv"
    cnet_f_imp = f"{parent_dir}/cnet/{time_point}__{ablation}__fimp.csv"
    cnet_performance_log = f"{parent_dir}/cnet/{time_point}__{ablation}__scores.csv"
    return exists(rsf_f_imp) and exists(rsf_performance_log) and exists(cnet_f_imp) and exists(cnet_performance_log)


def get_constraint_filepaths() -> list:
    if len(args.file_list) > 0:  # if filepaths are manually specified with runtime argument
        print(f"Building Models for submitted files: {args.file_list[0].split(' ')}")
        return args.file_list[0].split(' ')
    base_dir = "ablation_study/dataframe_constrictions/time_dependent_combinations"
    rand = f"{base_dir}/initial_diagnosis"
    course_dirs = [f"{base_dir}/C{i}" for i in range(1, 4)]
    dir_search = [rand] + course_dirs
    filepaths = []
    for d in dir_search:
        for filename in listdir(d):
            filepaths.append(join(d, filename))  # os lib join function
    return filepaths


def main(args: argparse.Namespace) -> None:
    constraint_filepaths = get_constraint_filepaths()
    for file_i, filepath in enumerate(constraint_filepaths):
        if not filepath.endswith(".csv"):  # non-ablation file
            continue
        time_point = filepath.split("/")[3:4][0]  # trial stage
        filename = filepath.split("/")[-1]  # path to ablation component data
        if is_processed(filename, time_point) and not args.rewrite:  # if the model has been fully run
            continue
        # get the pre-made, feature relevant, aml17 patient cohort file of survivors up to the end of current time-point
        aml17_dataframe = pd.read_csv(filepath)
        # create CoxNet and RSF models for the current stage and ablation constriction
        build_models(aml17_dataframe, treatment_name=filename, time_point=time_point, target=args.target_feature)
        # ensure explicit clean-up of now redundant dataframe from memory, failsafe incase pd.df dependencies persist (probably not the case)
        del aml17_dataframe
        gc.collect()
        if DEV_TEST:  # HAWK dev test that files are read and initial script logic/dependencies can run
            exit(0)


if __name__ == "__main__":
    # TODO remove redundant/old args
    parser = argparse.ArgumentParser()
    parser.add_argument("-d", "--datatype", choices=['float', 'int', 'object', 'other', 'all'], required=False,
                        nargs="+", type=str, help="print aml17 dataframe columns where inferred data type matches "
                                                  "elected argument choice(s).")
    parser.add_argument("-s", "--serial_processing", required=False, action="store_true",
                        default=False, help="Don't use Grid/RandomSearchCV parallelization parameter.")
    parser.add_argument("-j", "--n_jobs", required=False, type=int, default=68,
                        help="total number of jobs to run in parallel")
    parser.add_argument("-dt", "--dev_test", required=False, action="store_true", default=False,
                        help="Run the first model and then stop")
    parser.add_argument('-f', '--file_list', nargs='+', default=[],
                        help="List of filepaths relative to build_models.py directory")
    parser.add_argument("-re", "--rewrite", required=False, action="store_true",
                        default=False, help="Rerun models and overwrite files")
    parser.add_argument("-t", "--target_feature", required=False, type=str, default="DiedYN",
                        help="The target feature used as the status variable of the models TTE tuple.")
    args = parser.parse_args()
    # TODO implement more cleanly (?)
    global N_JOBS  # ugly, but lazy way to avoid feeding arg as parameter down long branches of code methods or alternatives
    N_JOBS: Final[int] = 1 if args.dev_test or args.serial_processing else args.n_jobs
    global DEV_TEST
    DEV_TEST: Final[bool] = True if args.dev_test else False
    global SERIAL
    SERIAL: Final[bool] = True if args.serial_processing else False
    main(args)
