# Supplementary material for: Random Survival Forest Versus Elastic-Net Regularized Cox Regression for Survival Prediction in Acute Myeloid Leukemia at Distinct Treatment Time Points: Model Performance Comparison Study
Source: JMIR Bioinform Biotechnol. 2026 Apr 29;7:e75678. doi: 10.2196/75678 (PMC13128161; doi:10.2196/75678)
Supplement: Multimedia Appendix 8 [file bioinform-v7-e75678-s008.zip › code/build_final_models.py]

import csv
import glob
from os import makedirs, stat, path
from os.path import exists, join
from typing import Tuple, Literal

import time  # processing time recorded
import numpy as np
import pandas as pd
import pickle  # to dump raw python data structure of fold's bootstrapped results
import json  # to dump the summarised CI inclusive metrics of fold's bootstrapped results
import matplotlib.pyplot as plt  # for plotting dynamic -AUC and -Briers performances and upset plots for imp. stable feature relations
import seaborn as sns
from matplotlib_venn import venn2

import argparse
from sklearn.model_selection import StratifiedKFold, GridSearchCV, train_test_split
from sklearn.pipeline import Pipeline
from sksurv.ensemble import RandomSurvivalForest
from sksurv.linear_model import CoxnetSurvivalAnalysis
from sksurv.metrics import concordance_index_ipcw, cumulative_dynamic_auc, brier_score
from sklearn.utils import resample
from scipy.interpolate import interp1d
from upsetplot import from_indicators, UpSet
from upsetty import Upset

from build_models import RANDOM_STATE_SEED, TTE_CONSTRUCTOR_LEAKAGE_VARIABLES, \
    get_pipeline_encoding_and_standardisation_preprocessor, get_pipeline_meta_data
from utils.model_utils import set_stratification_groups_indicator_feature, df_tte_to_struct_array, create_time_to_event, \
    drop_stage_independent_leakages

ABLATION_DATA_PARENT_DIR = "ablation_study/ablation_metrics"
TTE_FEATURES = ['DiedYN', 'Deathdate', 'RandDate', 'Lastseendate']


def highest_performing_model_ablation_at_stage(stage_cnet_metrics_filepaths) -> Tuple[str, float]:
    best_ablation_data = (None, -1.0)
    for filepath in stage_cnet_metrics_filepaths:
        if filepath is None:
            continue
        stage_ablation_id = filepath.split('__')[1]
        if 'scores' in filepath:
            mean_score = np.mean(pd.read_csv(filepath)['IPCW_C-Index_Score'])
            if mean_score > best_ablation_data[1]:
                best_ablation_data = (stage_ablation_id, float(mean_score))
    return best_ablation_data


def get_stage_best_ablation_models() -> dict:
    print('Fetching highest performing ablation models across stages...')
    stage_best_ablation_models = {}
    for stage_name_file_prefix in ['initial_diagnosis', 'C1', 'C2', 'C3']:
        cnet_dir = f'{ABLATION_DATA_PARENT_DIR}/cnet'
        rsf_dir = f'{ABLATION_DATA_PARENT_DIR}/rsf'
        stage_rsf_metrics_filepaths = glob.glob(f'{rsf_dir}/{stage_name_file_prefix}__*.csv')
        stage_cnet_metrics_filepaths = glob.glob(f'{cnet_dir}/{stage_name_file_prefix}__*.csv')

        best_scoring_cnet_ablation_data = highest_performing_model_ablation_at_stage(stage_cnet_metrics_filepaths)

        stage_best_ablation_models[f'{stage_name_file_prefix}_cnet'] = {
            'ablation': best_scoring_cnet_ablation_data[0],
            'score': best_scoring_cnet_ablation_data[1],
            'stable_features': None
        }

        best_rsf_ablation_data = highest_performing_model_ablation_at_stage(stage_rsf_metrics_filepaths)
        stage_best_ablation_models[f'{stage_name_file_prefix}_rsf'] = {
            'ablation': best_rsf_ablation_data[0],
            'score': best_rsf_ablation_data[1],
            'stable_features': None
        }
    return stage_best_ablation_models


def get_feature_stability_by_frequency(
        feature_importance_df: pd.DataFrame,
        feature: str,
        model: Literal['cnet', 'rsf']
) -> tuple[bool, dict]:
    # for all repeated k-fold CV importance values for the passed feature, mark stable iff >=50% are important
    feature_cv_imp_rows = feature_importance_df[feature_importance_df['feature'] == feature]
    if model == 'rsf':
        is_important_count = (feature_cv_imp_rows['importance'] > 0).sum()
    elif model == 'cnet':
        is_important_count = (feature_cv_imp_rows['importance'] != 0).sum()
    else:
        raise ValueError(f"Unknown model: {model}")
    selection_verdict = is_important_count >= (len(feature_cv_imp_rows)/2)
    # collate results for logging
    f_stability_log = {
        'feature': feature,
        f'{model}__importance_count': is_important_count,
        f'{model}__mean_importance': np.mean(feature_cv_imp_rows['importance']),
        f'{model}__std_importance': np.std(feature_cv_imp_rows['importance']),
        f'{model}__is_selected': selection_verdict
    }
    return selection_verdict, f_stability_log


def log_feature_importance_at_model_ablation(f_stability_log, model, stage, ablation) -> None:
    f_stab_dir_path = f"{ABLATION_DATA_PARENT_DIR}/{model}"
    makedirs(f_stab_dir_path, exist_ok=True)
    filepath = f"{f_stab_dir_path}/{stage}__{ablation}__stability_metrics.csv"
    with open(filepath, 'a') as f:
        write_header = not exists(filepath) or stat(filepath).st_size == 0
        writer = csv.writer(f)
        if write_header:
            writer.writerow(['feature', 'importance_count', 'mean_importance', 'std_importance', 'is_selected'])
        writer.writerow(
            [
                f_stability_log['feature'],
                f_stability_log[f'{model}__importance_count'],
                f_stability_log[f'{model}__mean_importance'],
                f_stability_log[f'{model}__std_importance'],
                f_stability_log[f'{model}__is_selected']
            ]
        )


def get_best_ablation_stable_features(best_scoring_stage_ablations: dict) -> dict:
    # locate the feature importance file of the best scoring stage ablation models
    print('Logging candidate feature stability and selecting most stable features...')
    best_ablation_at_stage_stable_features = {}
    model_stable_feature_ave_importances = {k: {} for k in best_scoring_stage_ablations.keys()}
    for stage_best_ablation_model in best_scoring_stage_ablations.keys():
        stage, model = stage_best_ablation_model.rsplit('_', 1)
        ablation = best_scoring_stage_ablations[stage_best_ablation_model]['ablation']
        fimp_file_path = f"{ABLATION_DATA_PARENT_DIR}/{model}/{stage}__{ablation}__fimp.csv"
        if not exists(fimp_file_path):
            # raise FileNotFoundError(f"Can't find feature importance file for best scoring ablated model: {model} at stage: {stage}")
            continue
        fimp_df = pd.read_csv(fimp_file_path)
        stable_features = []
        for feature in fimp_df['feature'].unique().tolist():
            is_stable, f_stability_log = get_feature_stability_by_frequency(fimp_df, feature, model)
            # log stability measurements
            log_feature_importance_at_model_ablation(f_stability_log, model, stage, ablation)
            if is_stable:
                model_stable_feature_ave_importances[f'{stage}_{model}'][feature] = f_stability_log[f'{model}__mean_importance']
                stable_features.append(feature)
        best_ablation_at_stage_stable_features[f'{stage}__{ablation}__{model}'] = stable_features

    # plot feature importances per model
    for model in model_stable_feature_ave_importances.keys():
        plot_stable_features(
            model_id=model,
            best_ablation_stable_features=model_stable_feature_ave_importances[model]
        )
    return best_ablation_at_stage_stable_features


def drop_unstable_features(stable_features: list, aml17_trial_stage_dataframe: pd.DataFrame) -> pd.DataFrame:
    # get the names of the pre-transformed stable_features
    pre_encoded_stable_features = [c for c in aml17_trial_stage_dataframe.columns
                                   if any(c in sf for sf in stable_features)
                                   ]
    print(f"\tTotal features={len(aml17_trial_stage_dataframe.columns)}")
    to_drop = [c for c in aml17_trial_stage_dataframe.columns
               if c not in pre_encoded_stable_features  # any column not determined as stable
               and c not in TTE_FEATURES  # except for TTE related features
               and c != 'DummyID'  # and DummyID; for sanity -> DROP before fitting pipeline/models
               ]
    print(f"\tRemaining stable features after dropping {len(to_drop)} unstable features = {len(aml17_trial_stage_dataframe.columns) - len(to_drop)}")
    return aml17_trial_stage_dataframe.drop(columns=to_drop)


def get_rsf_hyper_parameter_search_space() -> dict:
    return {  # 'estimator__' prefix necessary when accessing from Pipeline instance
        'estimator__n_estimators': [500, 750, 1000, 1250, 1500],
        'estimator__max_features': ['sqrt', 'log2', 0.33, 0.5],
        'estimator__min_samples_leaf': [3, 5, 10, 15],
    }


def get_coxnet_hyper_parameter_search_space() -> dict:
    return {
        'estimator__l1_ratio': [0.01, 0.25, 0.5, 0.75, 0.8, 0.85, 0.9, 0.95, 0.99, 1.0],  # higher resolution near LASSO
        # use pre-determined alphas space
        # min_l1_ratio will be iteratively increased until all models in gridsearch converge
    }


def get_fold_bootstrapped_results(
        inner_search_gscv: GridSearchCV,
        X_test_outer: pd.DataFrame,  # training DataFrame for outer test set
        y_test_outer: np.ndarray,  # TTE labels for outer test set
        y_train_outer: np.ndarray,  # training survival outcomes for static and dynamic scoring metrics
        y_stratify_outer: np.ndarray,  # ensures bootstraps are stratified
        stage_time_points_to_interpolate_to: list,  # list of pre-defined time points dependent on stage
        b_estimates: int=99,
):
    """
    not all stage defined, 'universal', time-points will be available in bootstrap
    (especially around early more rare observations at early time points).
    Therefore, dynamically define the TTE ranges for the bootstrapped sample
    THEN we must interpolate the values onto the universal time-points,
    EXCLUDING interpolations b/w dynamic time-points and universal time-points outside of range (set to np.nan)
    """
    fold_all_bootstrap_results = []
    best_inner_model = inner_search_gscv.best_estimator_

    # start the bootstrappig
    for b in range(0, b_estimates):
        bootstrapped_results = {'b_idx': b}
        # bootstrap with sample replacement, ensuring resample is stratified correctly
        boot_idx = resample(
            X_test_outer.index,
            replace=True,  # sampling WITH replacement
            n_samples=X_test_outer.shape[0],
            random_state=b,
            stratify=y_stratify_outer,  # ensure reasonable stratification of TTE bins between bootstraps
        )
        # get the X and y datasets that have been bootstrapped
        X_test_outer_boot = X_test_outer.loc[boot_idx]
        # convert the ndarray to a DataFrame to fetch the relevant bootstrapped indices
        y_test_outer_as_df = pd.DataFrame(y_test_outer, index=X_test_outer.index)
        # reconvert to expected original ndarray data structure for downstream predictions and performance estimates
        y_test_outer_boot = df_tte_to_struct_array(y_test_outer_as_df.loc[boot_idx])
        # print(y_test_outer_boot['survival_in_days'].min(), y_test_outer_boot['survival_in_days'].max())

        # get c-index score of bootstrapped
        bootstrapped_results['std_c_index'] = best_inner_model.score(X_test_outer_boot, y_test_outer_boot)

        # plus the IPCW C-index for rigor/consistency w/ other paper methods
        boot_risk_predictions = best_inner_model.predict(X_test_outer_boot)
        ipcw_score = concordance_index_ipcw(
            survival_train=y_train_outer,  # trained TTE labels
            survival_test=y_test_outer_boot,  # bootstrapped TEST SET TTE labels
            estimate=boot_risk_predictions  # model risk predictions for bootstrapped samples
        )[0]
        bootstrapped_results['ipcw_c_index'] = ipcw_score

        # get a range of time-points available within the bootstrap
        e = 1.0  # 1 second; dynamic AUC expects time-point range to be: [boot_min, censoring_time)
        boot_min_y_time = y_test_outer_boot['survival_in_days'].min()  # TODO this is actually seconds, refactor upstream!
        boot_max_y_time = (y_test_outer_boot['survival_in_days'].max())
        boot_max_y_time = boot_max_y_time - e  # reduce to fit in expected range
        boot_time_points = np.linspace(boot_min_y_time, boot_max_y_time, num=500)

        # get dynamic AUC
        boot_auc_values = cumulative_dynamic_auc(
            y_train_outer,
            y_test_outer_boot,
            boot_risk_predictions,
            boot_time_points
        )[0]  # excluding mean AUC 2nd tuple item
        # interpolate observed bootstrapped values onto universal, pre-defined stage time points
        f_auc_interpolator = get_interpolation_func(boot_auc_values, boot_time_points)
        auc_interp_to_universal_stage_t_points = f_auc_interpolator(stage_time_points_to_interpolate_to)
        # record
        bootstrapped_results['dyn_auc_values'] = auc_interp_to_universal_stage_t_points

        # get dynamic Briers loss
        risk_predictions_func = best_inner_model.predict_survival_function(X_test_outer_boot)
        boot_pred_survival_prob = np.asarray([[f(t) for t in boot_time_points] for f in risk_predictions_func])
        boot_briers_times, boot_briers_values = brier_score(
            survival_train=y_train_outer,
            survival_test=y_test_outer_boot,
            estimate=boot_pred_survival_prob,
            times=boot_time_points
        )
        # interpolate to universal stage time points
        f_briers_interpolator = get_interpolation_func(boot_briers_values, boot_time_points)
        briers_interp_to_universal_stage_t_points = f_briers_interpolator(stage_time_points_to_interpolate_to)
        # record
        bootstrapped_results['dyn_briers_values'] = briers_interp_to_universal_stage_t_points
        fold_all_bootstrap_results.append(bootstrapped_results)

    return fold_all_bootstrap_results


def get_interpolation_func(boot_dyn_metric_values, boot_time_points):
    '''
    Bootstrapped time-points do not necessarily align with pre-defined set stage time points, U, to graph.
    Therefore, for collated metrics, it is necessary to interpolate the bootstrapped time-point predictions to the
    nearest time-point in U. Here a cubic spline is used to smooth the interpolation curve.
    For all time-points in U outside min-max range of the bootstrapped time-points, these are automatically converted
    to np.nan values as to not distort the estimates.

    Returns: mapping function interpolating bootstrapped specific time-point values to U time-points.
    '''
    return interp1d(
        boot_time_points,
        boot_dyn_metric_values,
        kind='cubic',  # cubic for smoother transitions than linear
        bounds_error=False,
        fill_value=np.nan  # ensure that OOB transitions to universal time-points are not interpolated
    )


def get_average_and_confidence_intervals(bootstrap_results: dict) -> dict:
    all_c_index = []
    all_ipcw_c_index = []
    all_dyn_auc_values = []
    all_dyn_briers_values = []
    for fold in bootstrap_results.keys():
        for bootstrap_result in bootstrap_results[fold]:
            all_c_index.append(bootstrap_result['std_c_index'])
            all_ipcw_c_index.append(bootstrap_result['ipcw_c_index'])
            all_dyn_auc_values.append(bootstrap_result['dyn_auc_values'])
            all_dyn_briers_values.append(bootstrap_result['dyn_briers_values'])

    # configure static metrics
    all_c_index = np.array(all_c_index)  # C-INDEX
    all_ipcw_c_index = np.array(all_ipcw_c_index)  # IPCW C-INDEX
    # dynamic metrics
    auc_fb_matrix = np.vstack(all_dyn_auc_values)  # DYNAMIC AUC
    briers_fb_matrix = np.vstack(all_dyn_briers_values)  # DYNAMIC BRIERS

    return {
        'mean_c_index': np.mean(all_c_index),
        'lower_ci_c_index': np.percentile(all_c_index, 2.5),
        'upper_ci_c_index': np.percentile(all_c_index, 97.5),

        'mean_ipcw_c_index': np.mean(all_ipcw_c_index),
        'lower_ci_ipcw_c_index': np.percentile(all_ipcw_c_index, 2.5),
        'upper_ci_ipcw_c_index': np.percentile(all_ipcw_c_index, 97.5),

        'mean_auc_curve': np.mean(auc_fb_matrix, axis=0),
        'lower_ci_auc_curve': np.percentile(auc_fb_matrix, 2.5, axis=0),
        'upper_ci_auc_curve': np.percentile(auc_fb_matrix, 97.5, axis=0),

        'mean_briers_curve': np.mean(briers_fb_matrix, axis=0),
        'lower_ci_briers_curve': np.percentile(briers_fb_matrix, 2.5, axis=0),
        'upper_ci_briers_curve': np.percentile(briers_fb_matrix, 97.5, axis=0),
    }

class NumpyEncoder(json.JSONEncoder):
    # convert numpy ndarray to a serializable JSON object to be dumped
    # reference: https://stackoverflow.com/questions/26646362/numpy-array-is-not-json-serializable
    def default(self, obj):
        if isinstance(obj, np.ndarray):
            return obj.tolist()
        return super().default(obj)


def plot_dynamic_curve(
        lower_ci_curve: np.ndarray,
        mean_curve: np.ndarray,
        upper_ci_curve: np.ndarray,
        stage_time_points: np.ndarray,
        ylabel: str,
        title: str
) -> plt:
    plt.figure(figsize=(10, 10))
    plt.fill_between(stage_time_points, lower_ci_curve, upper_ci_curve, alpha=0.2, label=f'95% CI')
    plt.plot(stage_time_points, mean_curve, label=f'mean')
    plt.xlabel('Time (days) from trial stage start to end of censoring period (5 years)')
    plt.ylabel(ylabel)
    plt.title(title)
    plt.legend()
    plt.grid(alpha=0.3)
    return plt


def plot_summary_metrics(
        ci_summarised_metrics: np.ndarray,
        stage_time_points: np.ndarray,
        model_name: str,
        stage: str,
        ablation: str,
) -> None:
    # convert scientific notation of time-points (days) into integer values for readable x-axis
    stage_time_points = [int(t / 86400) for t in stage_time_points]

    plot_dynamic_curve(
        lower_ci_curve=ci_summarised_metrics['lower_ci_auc_curve'],
        mean_curve=ci_summarised_metrics['mean_auc_curve'],
        upper_ci_curve=ci_summarised_metrics['upper_ci_auc_curve'],
        stage_time_points=stage_time_points,
        ylabel='AUC',
        title=f'Dynamic AUC over time. Model={model_name}, stage={stage}, dataset={ablation}'
    )
    base_auc_figure_dir = "output/bootstrapped_final_models/dynamic_auc_plots"
    makedirs(base_auc_figure_dir, exist_ok=True)
    plt.savefig(f"{base_auc_figure_dir}/{model_name}__post_{stage}__{ablation}__dynamic_auc.png")
    plt.close()
    plot_dynamic_curve(
        lower_ci_curve=ci_summarised_metrics['lower_ci_briers_curve'],
        mean_curve=ci_summarised_metrics['mean_briers_curve'],
        upper_ci_curve=ci_summarised_metrics['upper_ci_briers_curve'],
        stage_time_points=stage_time_points,
        ylabel="Brier's Loss",
        title=f"Dynamic Brier's loss over time. Model={model_name}, stage=post-{stage}, dataset={ablation}"
    )
    base_brier_figure_dir = "output/bootstrapped_final_models/dynamic_briers_plots"
    makedirs(base_brier_figure_dir, exist_ok=True)
    plt.savefig(f"{base_brier_figure_dir}/{model_name}__post_{stage}__{ablation}__dynamic_briers.png")
    plt.close()
    # respective static c-index and IPCW c-index already recorded in JSON dump file: ablation_study/ci_summaries


def build_final_model_on_full_train_split(
        X: pd.DataFrame,
        y: np.ndarray,
        y_stratify: np.ndarray,
        pipeline: Pipeline,
        param_grid: dict,
        stage_time_points: np.ndarray,
        model_name: str,
        stage: str,
        ablation: str,
) -> float:
    X_train, X_test, y_train, y_test = train_test_split(
        X, y, test_size=0.1, random_state=RANDOM_STATE_SEED, stratify=y_stratify
    )
    search = GridSearchCV(
        estimator=pipeline,
        param_grid=param_grid,
        cv=5,
        n_jobs=1,
        scoring=None
    )
    search.fit(X_train, y_train)
    best_estimator = search.best_estimator_
    if model_name.lower() == 'cnet':  # CoxNet reliant on a pre-fit baseline model for performance metrics
        best_estimator.set_params(estimator__fit_baseline_model=True)
    best_estimator.fit(X_train, y_train)
    # recall get_fold_bootstrapped_results() with a dummy pipeline (dataset already preprocessed)
    class DummyGSCV:  # small redundancy here avoids rewriting for new behavior in get_fold_bootstrapped_results
        best_estimator_ = best_estimator

    bootstrap_results = get_fold_bootstrapped_results(
        inner_search_gscv=DummyGSCV(),
        X_test_outer=X_test,
        y_test_outer=y_test,
        y_train_outer=y_train,
        y_stratify_outer=y_stratify[X_test.index],
        stage_time_points_to_interpolate_to=stage_time_points,
        b_estimates=1000,  # much larger than nested CV bootstraps (100) to provide more precise CI to compare with baseline
    )
    ci_summarised_metrics = get_average_and_confidence_intervals({0: bootstrap_results})
    # archive the summarised metrics
    ablation = f'FINAL_FULL_TRAINING_SET_{ablation}'
    summary_archive_dir = f'ablation_study/ablation_metrics/ci_summaries'
    makedirs(summary_archive_dir, exist_ok=True)
    with open(f"{summary_archive_dir}/{model_name}__post_{stage}__{ablation}__SUMMARISED.json", 'w') as f:
        json.dump(ci_summarised_metrics, f, cls=NumpyEncoder)
    plot_summary_metrics(ci_summarised_metrics, stage_time_points, model_name, stage, ablation)
    return None


def nested_strat_k_fold_cv_train_model(
        model_name: str,
        stage_dataframe_of_stable_features: pd.DataFrame,
        with_ngs: bool,
        ablation: str,
        stage: str,
) -> None:
    """
    Use nested, stratified, k-fold cross validation to provide unbiased C-index performance estimates of the candidate
    ablation model trained within the outer CV loop.
    Outer loop: splits data into outer -train and -test sets; the test fold is never touched by hyperparameter tuning functions.
    Inner loop: splits outer-train fold into an inner -train and -validation sets for hyperparameter tuning.
    After inner loop, the entire outer-train fold is used to fit a model based of the best performing hyperparameters.
    This model is then evaluated on the unexposed outer-test set. Then bootstrapping is used to provide resampled metric
    evaluations, which will be used to produce confidence intervals across all folds.

    Secondary bootstrapped performance estimates include: IPCW C-index, Dynamic AUC,
    and Dynamic Briers.
    """
    # set up the preprocessor pipeline
    feature_columns_by_type, ordinal_key_values = get_pipeline_meta_data(stage_dataframe_of_stable_features)
    preprocessor_pipeline = get_pipeline_encoding_and_standardisation_preprocessor(
        feature_columns_by_type=feature_columns_by_type,
        ordinal_key_values=ordinal_key_values,
        with_ngs=with_ngs
    )

    # set outer CV splitter
    outer_cv = StratifiedKFold(n_splits=10, shuffle=True, random_state=RANDOM_STATE_SEED)

    # set the model and h.param search space
    if model_name == 'rsf':
        model = RandomSurvivalForest(n_jobs=-1, random_state=RANDOM_STATE_SEED)
        h_param_search_space = get_rsf_hyper_parameter_search_space()
    elif model_name == 'cnet':
        model = CoxnetSurvivalAnalysis()
        h_param_search_space = get_coxnet_hyper_parameter_search_space()
    else:
        raise ValueError(f"Unknown model: {model_name}")

    print(f"\tInitializing (unfit) preprocessing pipeline with {model_name}...")
    # using the model, create the full pipeline for GridSearchCV to use
    full_pipeline = Pipeline([
        ('preprocessor', preprocessor_pipeline),
        ('estimator', model)
    ])

    # set up X and y TTE
    y = df_tte_to_struct_array(stage_dataframe_of_stable_features['tte'])  # ensure TTE is expect data type
    # set <outcome>_<TTE_BIN> stratification group feature for fair fold distributions
    stage_dataframe_of_stable_features = set_stratification_groups_indicator_feature(stage_dataframe_of_stable_features)
    y_stratify = stage_dataframe_of_stable_features['y_stratify']  # for ensuring similar tte stratification in CV
    # remove target, target constructor features, and y_stratify from X
    X = stage_dataframe_of_stable_features.drop(columns=TTE_CONSTRUCTOR_LEAKAGE_VARIABLES + ['y_stratify', 'tte'], errors='ignore')

    # set up time points for dynamic auc/brier; necessary for interpolating of bootstrapped time-points to stage universal times
    stage_min_y_time = y['survival_in_days'].min()
    stage_max_y_time = y['survival_in_days'].max()
    stage_time_points = np.linspace(stage_min_y_time, stage_max_y_time, 500)

    # RUN NESTED CV
    all_fold_bootstrapped_results = {}
    fold_idx = 0
    for train_idx, test_idx in outer_cv.split(X, y_stratify):
        print(f'\t\tFold n: {fold_idx}')
        X_train_outer, X_test_outer = X.iloc[train_idx], X.iloc[test_idx]
        y_train_outer, y_test_outer = y[train_idx], y[test_idx]

        # set inner CV splitter
        inner_cv = StratifiedKFold(n_splits=3, shuffle=True, random_state=RANDOM_STATE_SEED)
        # ensure the same y_stratify scheme for inner grid search
        inner_cv_splits = list(inner_cv.split(X_train_outer, y_stratify.iloc[train_idx]))

        # use GridSearch for h.param selection which will default scoring to the model's C-index metric
        print(f'\t\t\tStarting Grid Search Tuning with {model_name} pipeline...')
        inner_search = GridSearchCV(
            estimator=full_pipeline,
            param_grid=h_param_search_space,
            cv=inner_cv_splits,
            n_jobs=1,  # TODO can experiment with n_jobs=-1 over Hawk, not runnable on local for RSF (OOM)
        ).fit(X_train_outer, y_train_outer)

        if model_name == 'cnet':
            # fit the baseline model necessary for integrated (dynamic) Briers metrics
            inner_search.best_estimator_.set_params(estimator__fit_baseline_model=True)
            inner_search.best_estimator_.fit(X_train_outer, y_train_outer)

        # get the best performing tuned model and record bootstrapped performance estimates
        y_stratify_outer = y_stratify.iloc[test_idx]  # make sure inner folds respect the TTE stratification scheme
        print('\t\t\tBeginning bootstrapping metric evaluations...')
        fold_bootstrap_results = get_fold_bootstrapped_results(
            inner_search_gscv=inner_search,
            X_test_outer=X_test_outer,
            y_test_outer=y_test_outer,
            y_train_outer=y_train_outer,
            y_stratify_outer=y_stratify_outer,
            stage_time_points_to_interpolate_to=stage_time_points,
            b_estimates=250
        )
        all_fold_bootstrapped_results[fold_idx] = fold_bootstrap_results
        fold_idx += 1
    # archive all fold's bootstrapped results
    archive_dir = f'ablation_study/ablation_metrics/fold_bootstraps'
    makedirs(archive_dir, exist_ok=True)
    with open(f"{archive_dir}/{model_name}__post_{stage}__{ablation}.pkl", 'wb') as f:
        pickle.dump(all_fold_bootstrapped_results, f)

    ci_summarised_metrics = get_average_and_confidence_intervals(all_fold_bootstrapped_results)
    # archive the summarised metrics
    summary_archive_dir = f'ablation_study/ablation_metrics/ci_summaries'
    makedirs(summary_archive_dir, exist_ok=True)
    with open(f"{summary_archive_dir}/{model_name}__post_{stage}__{ablation}__SUMMARISED.json", 'w') as f:
        json.dump(ci_summarised_metrics, f, cls=NumpyEncoder)

    # plot the aggregated results
    plot_summary_metrics(ci_summarised_metrics, stage_time_points, model_name, stage, ablation)

    if 'c2' in ablation.lower():  # AKA post-C1 stage, when AML17 protocol used Cox regression for risk stratification
        '''for (biased) performance C-index; providing a slightly more 'fair' comparison with AML17 protocol baseline 
        risk model which was based on the whole cohort surviving to the end of the 1st stage'''
        print("Tuning (Biased) Post-Stage 1 Final Model for Performance Estimates on 90% of FULL Training Set...")
        build_final_model_on_full_train_split(
            X,
            y,
            y_stratify,
            pipeline=full_pipeline,
            param_grid=h_param_search_space,
            stage_time_points=stage_time_points,
            model_name=model_name,
            stage=stage,
            ablation=ablation,
        )


def save_model_and_hparams(
        best_model: RandomSurvivalForest | CoxnetSurvivalAnalysis,
        best_hparams,
        outer_scores: list,
        stage: str,
        model_type: str
):  # TODO: future work looking at feature stability of final models across folds
    output_base_dir = 'output/final_models'
    makedirs(f'{output_base_dir}/{stage}/{model_type}', exist_ok=True)


def plot_feature_importance(df_plot, title, model_type, column, filename=None):
    colors = df_plot[column].apply(lambda x: '#2166ac' if x > 0 else '#b2182b')

    n_features = len(df_plot)
    height_per_feature = 0.4
    fig_height = n_features * height_per_feature

    fig_height = min(max(3, fig_height), 100)
    fig_width = max(8, min(14, 0.6 * n_features))

    fig, ax = plt.subplots(figsize=(fig_width, fig_height))

    ax.barh(df_plot.index, df_plot[column], color=colors)
    ax.set_xlabel(f"Average {model_type} Feature {column.title()} (Across CV Folds)")
    ax.set_title(title)
    ax.axvline(0, color='black', linewidth=0.8)

    plt.tight_layout()

    if filename:
        fig.savefig(
            f"output/feature_importance_plots/{filename}",
            dpi=600,
            bbox_inches='tight',
            pad_inches=0.1
        )
    plt.close(fig)


def plot_stable_features(model_id: str, best_ablation_stable_features: dict) -> None:
    column = "coefficient" if "cnet" in model_id else "permutation importance"

    df = pd.DataFrame.from_dict(best_ablation_stable_features, orient='index', columns=[column])
    df.reset_index(inplace=True)
    df.rename(columns={'index': 'feature'}, inplace=True)
    df.set_index('feature', inplace=True)

    TOP_N = 30
    df['abs_val'] = df[column].abs()
    df_top = df.nlargest(TOP_N, 'abs_val').drop(columns='abs_val')
    df_top = df_top.sort_values(column).reset_index(drop=False)
    df_top.set_index('feature', inplace=True)

    # Styling
    plt.rcParams.update({  # TODO EDIT
        'font.size': 11,
        'axes.titlesize': 12,
        'axes.labelsize': 11,
        'xtick.labelsize': 10,
        'ytick.labelsize': 9,
        'figure.dpi': 300,
        'axes.spines.top': False,
        'axes.spines.right': False
    })

    model = model_id[model_id.rfind('_'):len(model_id)]
    model = "Cox Elastic Net" if "cnet" in model else "Random Survival Forest"
    trial_stage = model_id[:model_id.rfind('_')].replace('_', ' ').title()
    trial_stage = "Induction" if trial_stage.lower() == 'initial diagnosis' else trial_stage
    if model == "Cox Elastic Net":
        title = f"Top {TOP_N} Features by Absolute Coefficient Magnitude for {model} Model at {trial_stage} Trial Stage"
    else:
        title = f"Top {TOP_N} Permutation Importance for {model} Model at {trial_stage} Trial Stage"
    plot_feature_importance(
        df_plot=df_top,
        title=title,
        model_type=model,
        column=column,
        filename=f"{model_id}_top_features.png",
    )
    df.to_json(f"output/feature_importance_plots/{model_id}_all_stable_feature_importances.json")


def visualize_stable_features(best_ablation_stable_features, top_n_per_stage=30):
    output_dir = "output/feature_overlap"
    makedirs(output_dir, exist_ok=True)

    stage_name_map = {"initial_diagnosis": "induction"}

    # find per-stage model feature overlaps (CoxNet vs RSF)
    stages = sorted({key.split("__")[0] for key in best_ablation_stable_features.keys()})
    for stage in stages:
        cox_features = set()
        rsf_features = set()
        for key, features in best_ablation_stable_features.items():
            key_stage, _, model = key.split("__")
            if key_stage != stage:
                continue
            if model.lower() == "cnet":
                cox_features.update(features)
            elif model.lower() == "rsf":
                rsf_features.update(features)

        if not cox_features and not rsf_features:
            continue  # skip if no features

        plt.figure(figsize=(5, 5))
        venn2([cox_features, rsf_features], set_labels=("CoxNet", "RSF"))
        stage_label = stage_name_map.get(stage, stage)
        plt.title(f"Stage {stage_label}: Stable Feature Overlap")
        plt.tight_layout()
        venn_path = path.join(output_dir, f"stage{stage}_model_overlap.png")
        plt.savefig(venn_path, dpi=600)
        plt.close()
        print(f"Saved per-stage model overlap: {venn_path}")

    # make a 'heatmap' across stages showing feature presence ===
    stage_feature_map = {}
    for key, features in best_ablation_stable_features.items():
        stage = key.split("__")[0]
        stage_feature_map.setdefault(stage, set()).update(list(features))

    all_features = sorted(set().union(*stage_feature_map.values()))

    # create a feature presence/absence in stage df
    heatmap_df = pd.DataFrame({
        stage_name_map.get(stage, stage): [f in stage_feature_map[stage] for f in all_features]
        for stage in stage_feature_map
    }, index=all_features).astype(int)

    # sort by total stage inclusions
    heatmap_df["num_stages"] = heatmap_df.sum(axis=1)
    heatmap_df = heatmap_df.sort_values("num_stages", ascending=False)
    heatmap_df = heatmap_df.drop(columns=["num_stages"])

    plt.figure(figsize=(10, max(6, len(all_features) * 0.2)))
    sns.heatmap(
        heatmap_df,
        cmap=["white", "blue"], # blue for presence
        cbar=False,  # hide colorbar
        linewidths=0.5,
        linecolor="gray",
        square=True
    )
    plt.ylabel("Features (sorted by stage inclusion)")
    plt.xlabel("Stages")
    plt.title(f"Stable Feature Presence Across Stages (Top {top_n_per_stage})")
    plt.tight_layout()
    heatmap_path = path.join(output_dir, "stable_features_heatmap.png")
    plt.savefig(heatmap_path, dpi=300)
    plt.close()
    print(f"Saved heatmap of stable features: {heatmap_path}")

    # csv summary of feature presence in stages
    feature_info = []
    for f in all_features:
        stages_present = [stage_name_map.get(stage, stage) for stage, feats in stage_feature_map.items() if f in feats]
        feature_info.append({"feature": f, "num_stages": len(stages_present), "stages": ", ".join(stages_present)})

    summary_df = pd.DataFrame(feature_info)
    summary_df.sort_values("num_stages", ascending=False, inplace=True)
    summary_csv_path = path.join(output_dir, "feature_overlap_summary.csv")
    summary_df.to_csv(summary_csv_path, index=False)
    print(f"Saved feature overlap summary table: {summary_csv_path}")


def main(stage: str=None, model_name: str=None):
    best_scoring_stage_ablations = get_stage_best_ablation_models()
    best_ablation_stable_features = get_best_ablation_stable_features(best_scoring_stage_ablations)
    visualize_stable_features(best_ablation_stable_features, top_n_per_stage=30)
    ablated_csv_parent_dir = "ablation_study/dataframe_constrictions/time_dependent_combinations"
    stage_nested_cv_run_times = {}

    models_to_run = list(best_ablation_stable_features.keys())
    if stage is not None:  # filter models to run by trial stage
        models_to_run = [k for k in models_to_run if k.split('__')[0] == stage]
    if model_name is not None:  # and also exact model type if specified
        models_to_run = [k for k in models_to_run if k.split('__')[2] == model_name]
    for best_stage_ablated_model in models_to_run:
        start_time = time.perf_counter()
        stage, ablation, model_name = best_stage_ablated_model.split('__')
        print(f"\nTuning: \n\tModel: {'CoxNet' if model_name == 'cnet' else 'RSF'}\n\tStage: {stage}\n\tAblation: {ablation}")
        # get the ablated dataset
        filepath = f"{ablated_csv_parent_dir}/{stage}/{ablation}.csv"
        aml17_trial_stage_dataframe = pd.read_csv(filepath)
        # get names of encoded stable features
        stable_features = best_ablation_stable_features[best_stage_ablated_model]
        # drop all unstable features (excluding TTE and DummyID features)
        stable_feature_trial_stage_df = drop_unstable_features(stable_features, aml17_trial_stage_dataframe)
        # create the TTE target
        stable_feature_trial_stage_df = create_time_to_event(stable_feature_trial_stage_df)
        # drop known features leaking target feature if found in dataframe
        stable_feature_trial_stage_df = drop_stage_independent_leakages(stable_feature_trial_stage_df)
        # run nested CV
        nested_strat_k_fold_cv_train_model(
            model_name=model_name,
            stage_dataframe_of_stable_features=stable_feature_trial_stage_df,
            with_ngs=True if 'ngs' in ablation.lower() else False,  # calls NGSColumnMerger Transformer if necessary
            ablation=ablation,
            stage=stage,
        )
        end_time = time.perf_counter()
        stage_nested_cv_run_times[best_stage_ablated_model] = end_time - start_time
    # record run times
    with open('output/final_model_build_run_times.json', 'w') as f:
        json.dump(stage_nested_cv_run_times, f)


if __name__ == "__main__":
    parser = argparse.ArgumentParser(description="Run final AML model build for a specific stage and model.")
    parser.add_argument("--stage", type=str, help="Trial stage to run (e.g., induction, consolidation)")
    parser.add_argument("--model", type=str, help="Model to run: 'cnet' or 'rsf'")
    args = parser.parse_args()

    main(stage=args.stage, model_name=args.model)
