# Supplementary material for: Random Survival Forest Versus Elastic-Net Regularized Cox Regression for Survival Prediction in Acute Myeloid Leukemia at Distinct Treatment Time Points: Model Performance Comparison Study
Source: JMIR Bioinform Biotechnol. 2026 Apr 29;7:e75678. doi: 10.2196/75678 (PMC13128161; doi:10.2196/75678)
Supplement: Multimedia Appendix 8 [file bioinform-v7-e75678-s008.zip › code/get_aml17_cox_model_c_index.py]

import numpy as np
import pandas as pd
from sklearn.utils import resample
from lifelines.utils import concordance_index

from utils.model_utils import create_time_to_event, set_stratification_groups_indicator_feature


def debug_print_model_feature_data(aml17_cox_model_df, aml17_df):
    print('====================================')
    print(aml17_df['amlAgeAtRand1'].value_counts())
    print(aml17_df['WBCEntry'].value_counts())
    print(aml17_df['sexID'].value_counts())
    print(aml17_df['amlType'].value_counts())
    print(aml17_df['CytoResult'].value_counts())
    print(aml17_df['Marrresult1C2'].value_counts())  # Response post C1
    print(aml17_cox_model_df)


def get_cytogenetic_mapping():
    return {
        # based on Grimdwade classificaiton system used at the time:
        # https://ashpublications.org/blood/article/116/3/354/27618/Refinement-of-cytogenetic-classification-in-acute

        # =============== FAVOURABLE ===============
        # https://aml-hub.com/medical-information/2022-eln-recommendations-for-the-diagnosis-of-aml-in-adults
        't(8;21) / inv(16) [CBF]': 1,
        't(15;17) / PML-RARA [APL]': 1,
        # https://www.sciencedirect.com/science/article/pii/S0006497120347273
        # https://atlasgeneticsoncology.org/haematological/1035/t(15;17)(q24;q21)-pml-rara

        # ============== INTERMEDIATE ==============
        'Normal': 2,
        'Intermediate': 2,

        # ================ ADVERSE =================
        'Adverse': 3,

        # =============== EXCLUSIONS ===============
        # the remainders must be excluded via listwise deletion of samples
        'Failed': np.nan,
        'Not done': np.nan,
    }


def main():
    """
    (https://trials.cardiff.ac.uk/aml/17/web/files/new3/AML%2017%20Protocol%20June11%20v7.1%20.pdf)
        Model Variable --> AML17 database Variable
        - Age --> 'amlAgeAtRand1'
        - WBC --> 'WBCEntry'
        - Sex --> 'sexID'
        - de Novo/Secondary diagnosis --> 'amlType'
        - Cytogenetics (Grimwade cls: favourable/intermediate/adverse) --> 'CytoResult'
        - Response post C1 (CR/PR/NR) --> 'Marrresult1C2'
    """
    # get cohort of patients that survived up to the end of stage 1: where protocol risk model was used
    clinical_data_path = "ablation_study/dataframe_constrictions/time_dependent_combinations/C2/C2.csv"
    aml17_df = pd.read_csv(clinical_data_path, encoding="utf-8", low_memory=False)
    aml17_df = aml17_df[aml17_df['chemodateC2'].notna()]
    # set the TTE indicator
    aml17_df = create_time_to_event(aml17_df)
    aml17_cox_model_df = pd.DataFrame()
    aml17_cox_model_df['amlAgeAtRand1'] = aml17_df['amlAgeAtRand1']  # 'Age'
    aml17_cox_model_df['WBCEntry'] = aml17_df['WBCEntry']  # 'WBC'
    aml17_cox_model_df['sexID'] = aml17_df['sexID']  # 'Sex
    aml17_cox_model_df['amlType'] = aml17_df['amlType']  # 'de Novo/Secondary diagnosis'
    aml17_cox_model_df['CytoResult'] = aml17_df['CytoResult']  # 'Cytogenetics'
    aml17_cox_model_df['Marrresult1C2'] = aml17_df['Marrresult1C2']  # Response post C1
    aml17_cox_model_df['tte'] = aml17_df['tte']
    aml17_cox_model_df['DiedYN'] = aml17_df['DiedYN']

    # debug_print_model_feature_data(aml17_cox_model_df, aml17_df)

    # mapping unreferenced AML17 database categorical values to protocol cox model representations
    aml17_cox_model_df['sexID'] = aml17_cox_model_df['sexID'].astype(float)
    aml17_cox_model_df['CytoResult'] = aml17_cox_model_df['CytoResult'].map(get_cytogenetic_mapping()).astype(float)
    # remove all other entries e.g. Not done/failed - not referenced in Grimwade classification used for model
    aml17_cox_model_df = aml17_cox_model_df.dropna(subset=['CytoResult'])

    aml17_cox_model_df['amlType'] = aml17_cox_model_df['amlType'].map(
        {'De novo': 1, 'Secondary': 2, 'High risk MDS': 2}
    ).astype(float)
    aml17_cox_model_df['Marrresult1C2'] = aml17_cox_model_df['Marrresult1C2'].map(
        {'CR': 1, 'PR': 2, 'NR': 3, 'RD': 3, 'NA': np.nan}
    ).astype(float)
    aml17_cox_model_df = aml17_cox_model_df.dropna(subset=['Marrresult1C2'])

    # define protocol risk model's coefficients
    # page 87: https://trials.cardiff.ac.uk/aml/17/web/files/new3/AML%2017%20Protocol%20June11%20v7.1%20.pdf
    coefficients = {
        'amlAgeAtRand1': 0.01325,
        'sexID': 0.16994,
        'amlType': 0.22131,
        'CytoResult': 0.65082,
        'Marrresult1C2': 0.19529,
        'WBCEntry': 0.00169
    }

    # create stratified TTE indicators for resampling consistency
    aml17_cox_model_df = set_stratification_groups_indicator_feature(aml17_cox_model_df)
    b_estimates = 1000
    c_index_boot_scores = []
    for b in range(0, b_estimates):  # TODO verify we are not leaking through exposed datasets
        # bootstrap with sample replacement, ensuring resample is stratified correctly
        boot_idx = resample(
            aml17_cox_model_df.index,
            replace=True,  # sampling WITH replacement
            n_samples=aml17_cox_model_df.shape[0],
            random_state=b,
            stratify=aml17_cox_model_df['y_stratify'],  # ensure reasonable stratification of TTE bins between bootstraps
        )
        boot_df = aml17_cox_model_df.loc[boot_idx]
        # calculate risk score from index
        boot_df['risk_score'] = (
                coefficients['amlAgeAtRand1'] * boot_df['amlAgeAtRand1'] +
                coefficients['sexID'] * boot_df['sexID'] +
                coefficients['amlType'] * boot_df['amlType'] +
                coefficients['CytoResult'] * boot_df['CytoResult'] +
                coefficients['Marrresult1C2'] * boot_df['Marrresult1C2'] +
                coefficients['WBCEntry'] * boot_df['WBCEntry']
             )
        # lifelines lib. concordance_index expects TTE as separate parameters
        boot_df['event_observed'], boot_df['survival_time'] = zip(*boot_df['tte'])
        # lifelines expects a higher risk score to correspond to a shorter survival time
        # by default the cox model from the protocol uses hazard ratios: +ve coefs. increase hazard risk and -ve the opposite
        # therefore, invert the risk score
        boot_df['inverted_risk_score'] = -1 * boot_df['risk_score']
        c_index = concordance_index(
                event_times=boot_df['survival_time'],
                predicted_scores=boot_df['inverted_risk_score'],
                event_observed=boot_df['event_observed']
              )
        c_index_boot_scores.append(c_index)

    # fetch average, upper-, and lower- CIs for bootstrapped results
    c_index_boot_mean = np.mean(c_index_boot_scores)
    c_index_boot_lower_ci = np.percentile(c_index_boot_scores, 2.5)
    c_index_boot_upper_ci = np.percentile(c_index_boot_scores, 97.5)
    print("==================================================")
    print(f"Average C-index of bootstrapped post C1 cohort = {c_index_boot_mean}")
    print(f"Lower CI = {c_index_boot_lower_ci}")
    print(f"Upper CI = {c_index_boot_upper_ci}")


if __name__ == "__main__":
    main()
