# Supplementary material for: Random Survival Forest Versus Elastic-Net Regularized Cox Regression for Survival Prediction in Acute Myeloid Leukemia at Distinct Treatment Time Points: Model Performance Comparison Study
Source: JMIR Bioinform Biotechnol. 2026 Apr 29;7:e75678. doi: 10.2196/75678 (PMC13128161; doi:10.2196/75678)
Supplement: Multimedia Appendix 8 [file bioinform-v7-e75678-s008.zip › code/model_utils.py]

import csv
import re
from os import path
from pathlib import Path

import numpy as np
import pandas as pd
import os
import logging

from scipy.stats import pearsonr

import warnings
from datetime import datetime

from sklearn.base import BaseEstimator, TransformerMixin
from sklearn.model_selection import train_test_split
from sklearn.preprocessing import StandardScaler
from sksurv.ensemble import RandomSurvivalForest
from sksurv.linear_model import CoxnetSurvivalAnalysis

ABSPATH_ABLATION_COMPONENT_FOLDER = os.path.abspath("../ablation_study/dataframe_constrictions/time_dependent_combinations")
logging.basicConfig(
    format="%(message)s",
    level=logging.INFO,
)

def get_non_continuous_columns(dataframe: pd.DataFrame, merged=False) -> tuple | list:
    """
    Systematically extract non-continuous columns from a Pandas dataframe.
    :param dataframe: Pandas dataframe
    :param merged: True: outputs ordinal and boolean columns in a single list, False (default) outputs a tuple of both lists
    :return: non_continuous_columns: tuple or list depending on merged parameter
    """
    float_columns = dataframe.select_dtypes(include=['float64']).columns.to_list()
    ordinal_cols = dataframe.select_dtypes(include=['int64']).columns.to_list()
    boolean_cols = dataframe.select_dtypes(include=['bool']).columns.to_list()
    assert(len(float_columns + ordinal_cols + boolean_cols) == len(dataframe.columns))
    # parse through erroneous float columns to find booleans and integers/ordinals
    for i, col_unique_count in enumerate(dataframe[float_columns].nunique()):
        column_name = dataframe[float_columns].columns[i]
        if col_unique_count == 2:  # booleans
            boolean_cols += [column_name]
        else:
            is_ordinal = True
            for value in dataframe[column_name]:
                value_cp = value * -1 if value < 0 else value  # convert to positive value for is_integer() function
                if not value_cp.is_integer():
                    is_ordinal = False
                    break
            if is_ordinal:
                ordinal_cols += [column_name]
    if merged:
        return ordinal_cols + boolean_cols
    return ordinal_cols, boolean_cols


def get_feature_selected_datasets(rsf_perm_filename: str, coxnet_coef_filename: str, stage: str):
    coxnet_selected_features = pd.read_csv(f"../output/cphr_en/{stage}/{coxnet_coef_filename}")['Unnamed: 0'].values.tolist()
    rsf_features = pd.read_csv(f"../output/rsf/{stage}/{rsf_perm_filename}")
    rsf_selected_features = rsf_features[rsf_features['importances_mean'] > 0.0]['Unnamed: 0'].values.tolist()
    constriction_name = rsf_perm_filename.split("_permutation_importance.csv")[0]
    constricted_data_set = pd.read_csv(f'../ablation_study/dataframe_constrictions/time_dependent_combinations/{stage}/{constriction_name}.csv')
    # mark features necessary to create TTE (survival) column (dropped from train sets later in build_models.py)
    exclusion_cols = ['DiedYN', 'Lastseendate', 'RandDate', 'Deathdate']
    if len(rsf_selected_features) > 0:
        rsf_ret = constricted_data_set.drop(
            columns=[c for c in constricted_data_set.columns if c not in rsf_selected_features and c not in exclusion_cols]
        )
    else:
        rsf_ret = constricted_data_set
    if len(coxnet_selected_features) > 0:
        coxnet_ret = constricted_data_set.drop(
            columns=[c for c in constricted_data_set.columns if c not in coxnet_selected_features and c not in exclusion_cols]
        )
    else:
        coxnet_ret = constricted_data_set
    return rsf_ret, coxnet_ret


def get_split_subsamples_with_tte(dataset):
    dataset = create_time_to_event(dataset)  # create right censored indicator feature
    dataset['tte'] = dataset['tte'].apply(lambda x: (x[0], x[1] / 86400))  # convert tte (Unix seconds) to days
    train_test_sets = get_subsample_split(dataset, y=['tte'])
    train_test_sets['y_train'] = df_tte_to_struct_array(train_test_sets['y_train']['tte'])
    train_test_sets['y_test'] = df_tte_to_struct_array(train_test_sets['y_test']['tte'])
    return train_test_sets


def get_tte_times(train_test_sets: dict) -> np.ndarray:
    y_train_times = [t[1] for t in train_test_sets['y_train']]
    y_test_times = [t[1] for t in train_test_sets['y_test']]
    y_survival_times = [t for t in y_test_times + y_train_times]
    lower, upper = np.percentile(y_survival_times, [10, 90])
    times = np.arange(lower, upper, 1)
    return times


def remove_qol(aml17_dataframe):
    # Deprecated: legacy code before ablation idea
    remove_features = []
    for feature in aml17_dataframe.columns:
        q = r"QOLDATE|HC\d|PE\d|EX\d|E\d"
        if re.match(q, feature):
            remove_features.append(feature)
    return aml17_dataframe.drop(columns=remove_features)


def get_metadata_continous_columns() -> list:
    """
    Find all aml17 recorded fields that are continous according to dictionary export CSV/Excel files
    :return: Column name list of only columns that are specified as continous in the aml17 data dictionaries.
    N.B. This includes data columns, which have been converted to Unix Epoch timestamps (milliseconds)
    """
    # find floats specified in the AML17 data dictionary
    clinical_metadata_dictionary_rpath = "../AML17/original/clinical_data/AML17_ClinicalDataDictionary_V1.xlsx"
    c_metadata_df = pd.read_excel(clinical_metadata_dictionary_rpath)
    clinical_floats = c_metadata_df.loc[(c_metadata_df['Data type'] == 'float')
                                        | (c_metadata_df['Data type'] == 'date')]
    columns_to_normalise = clinical_floats['Variable name'].values.tolist()
    mrd_metadata_dictionary_rpath = "../AML17/original/mrd/AML17_MRDDataDictionary_V1.xlsx"
    mrd_metadata_df = pd.read_excel(mrd_metadata_dictionary_rpath)
    mrd_floats = mrd_metadata_df.loc[((mrd_metadata_df['Levels'] == 'continuous')
                                      & (mrd_metadata_df['Variable'] != 'DummyID'))
                                     | (mrd_metadata_df['Levels'] == 'Date')]
    columns_to_normalise += mrd_floats['Variable'].values.tolist()
    flt3_npm1_metadata_dictionary_rpath = "../AML17/original/flt3_npm1/AML17_FLT3NPM1DataDictionary_V1.xlsx"
    fn_metadata_df = pd.read_excel(flt3_npm1_metadata_dictionary_rpath)
    flt3_npm1_floats = fn_metadata_df.loc[(fn_metadata_df['Data type'] == 'float')
                                          | (fn_metadata_df['Data type'] == 'date')]
    columns_to_normalise += flt3_npm1_floats['Variable name'].values.tolist()
    columns_to_normalise += ["tum_vaf"]  # only continuous variable within NGS dataset
    # they have been removed as they are for Acute Promyelocytic Leukaemia patients (out of scope of this study)
    missing_columns = ['APLtxpeakwbcC1', 'APLtxpeakwbcC2', 'APLtxpeakwbcC3', 'APLtxpeakwbcC4', 'tum_vaf']
    aml17_dataframe = pd.read_csv('dataframe_constrictions/aml17_dataframe_noqol.csv')
    return [c for c in columns_to_normalise if c not in missing_columns and c in aml17_dataframe.columns]


def point_biserial_get_target_leakage(processed_aml17_dataframe: pd.DataFrame, target_feature: str) -> None:
    """
    Get correlation rho values for each and every possible feature pair interaction.
    One-hot encoded binary columns can be correlated with continuous values so we use Pearson's Rho coefficient.
    Only executes if files do not exist: these are very expensive operations! This is used for identification of
    leakage features for the target variable.
    :param processed_aml17_dataframe: The fully processed (via preprocess.py) AML17 dataframe
    :param target_feature: The target variable to correlate with
    :return: None, r- and p value outputs written to defined file paths
    """
    output_file = f"{target_feature}_corr_r-values.csv"
    if not path.exists(f"output/feature_pair_correlations/{output_file}"):  # r-values
        os.makedirs("output/feature_pair_correlations/", exist_ok=True)  # create dir if non existent
        print("Computing r-values of feature pairs...")
        strong_correlations = []
        for column in processed_aml17_dataframe.columns:
            if processed_aml17_dataframe[column].nunique() <= 1:  # ignore constant value rows or completely (Nan) empty rows
                continue
            if column == target_feature:
                continue
            rho_abs = pearsonr(processed_aml17_dataframe[column], processed_aml17_dataframe[target_feature])[0]
            if rho_abs > 0.75:
                strong_correlations.append((column, rho_abs))
        with open(f"output/feature_pair_correlations/{output_file}", "w", newline='') as csvfile:
            writer = csv.writer(csvfile)
            writer.writerows(strong_correlations)


def get_pearsons_collinear_features(processed_aml17_dataframe: pd.DataFrame) -> None:
    """
    Old/unstable code from early stage analysis; method unused as Elastic Net and Permutation
    Importance are primary methods of feature reduction for Cox's Proportional Hazards and Random Survival Forest
    models respectively.
    Strong/Perfect collinearity reduction:
    Remove feature j from feature pair (i,j) iff, corr. p-value < 0.05 & (r > 0.7 | r < -0.7)
    Exclude removals if the correlating pairs are members of one longitudinal variable
    """
    column_names = processed_aml17_dataframe.columns.to_list()
    total_cols = len(column_names)
    # get longitudinal features to exclude from the feature reduction method
    longitudinal_groups = find_longitudinals([c for c in column_names])
    corr_r_file_rpath = "output/feature_pair_correlations/aml17_corr_r-value.csv"
    corr_p_file_rpath = "output/feature_pair_correlations/aml17_corr_p-value.csv"
    r_corr_matrix = pd.read_csv(corr_r_file_rpath)
    p_corr_matrix = pd.read_csv(corr_p_file_rpath)
    read_corr_pair = np.arange(total_cols*total_cols).reshape(total_cols, total_cols)
    read_corr_pair.fill(1)
    # get upper triangle of feature pair matrix, excluding the main diagonal (feature corr. against themselves)
    read_corr_pair = np.triu(read_corr_pair, k=2)
    print("Finding feature pairs with perfect (negative or positive) collinearity (r = -1 | 1, p-value<0.05)")
    collinear_features = []
    for i in range(1, len(read_corr_pair[0]) - 1):  # start at index 1 to exclude DummyID
        for j in range(1, len(read_corr_pair[1]) - 1):
            if read_corr_pair[i][j]:  # if within the upper triangle
                # exclude correlation pairs if they both belong to one longitudinal variable or are QoL features
                is_longi = False
                for longitudinal_group in longitudinal_groups:  # ignore obvious relations between repeating MRD columns
                    if column_names[i] and column_names[j] in longitudinal_group:
                        is_longi = True
                        break
                if is_longi or column_names[i] in collinear_features or column_names[j] in collinear_features:
                    continue
                # Find perfectly correlating features that are statistically significant
                if float(p_corr_matrix.iloc[i, j]) < 0.05:  # assumption for statistical significance
                    # find "perfectly" negative or positive linear correlations
                    if r_corr_matrix.iloc[i, j] == 1.0 or r_corr_matrix.iloc[i, j] == -1.0:
                        # selection of feature_j to be removed over feature_i is arbitrary
                        # N.B., This may make contextual inferences harder for clinicians!
                        if column_names[j] != "DummyID" and column_names[i] != "DummyID":
                            # in instances where p == 0.0, I'm assuming this is
                            # because p is so small that the value is not supported/cut-off by a threshold
                            collinear_features.append(
                                (column_names[i], column_names[j],
                                 f"r={float(r_corr_matrix.iloc[i, j])}", f"p={p_corr_matrix.iloc[i, j]}")
                            )
    print(collinear_features)
    with open('output/feature_pair_correlations/perfect_corr_pairs.txt', 'w+', newline='') as f:
        for item in collinear_features:
            f.write(f"{item}\n")


def find_longitudinals(feature_names: list) -> list:
    """ old/unstable code
    Return a list of lists, each list containing features that belong to a single longitudinal variable
    """
    longitudinals = []
    for feature_i in feature_names:
        if "C1" in feature_i:
            feature_i_substring_pre, feature_i_substring_post = feature_i.split("C1")
            longitudinal_feature_splits = [feature_i]
            for feature_j in [f for f in feature_names if "C2" in f or "C3" in f or "C4" in f]:
                match_obj = re.search("C([0-9])", feature_j)
                feature_j_substring_pre = feature_j[0: match_obj.start()]
                feature_j_substring_post = feature_j[match_obj.end():]
                if feature_i_substring_pre == feature_j_substring_pre and feature_i_substring_post == feature_j_substring_post:
                    longitudinal_feature_splits.append(feature_j)
                if len(longitudinal_feature_splits) == 4:
                    longitudinals.append(longitudinal_feature_splits)
                    break
    return longitudinals

def get_model_data_from_stage_constriction(constriction_components: str, stage: str) -> pd.DataFrame:
    """
    Using the name of a component file from the ablation study (saved locally on 'dataframe_constrictions/time_dependent_constrictions/<stage>/')
    and the stage it belongs to: fetch the respective version of train_test data for both models. This involves:
    1) Getting a x_y_train_test subsample split of the ablation component file.
    2) Feature reduction of training sets for each model using the associated '<component>_permutation_importance.csv'
    or '<component>_non_zero_coefs.csv' files output from build.py during feature selection.
    3) Scaling all continuous values by mean variance for all training sets
    :param constriction_components: The name of the component file from the ablation study. E.g., flt3_npm1.csv
    :param stage: The stage of the trial that the component file variables are constrained to.
    :return: The relevant dataframes from the ablation study.
    """
    # prepare model data
    constriction_df = pd.read_csv(
        f"{ABSPATH_ABLATION_COMPONENT_FOLDER}/{stage}/{constriction_components}.csv")
    constriction_df = create_time_to_event(constriction_df)  # construct tte target variable
    constriction_df.drop('DummyID', axis=1, inplace=True)
    # get datasets post feature selection of both models
    perm_file_name = f"{constriction_components.split('.csv')[0]}_permutation_importance.csv"
    coef_file_name = f"{constriction_components.split('.csv')[0]}_non_zero_coefs.csv"
    rsf_dataset, coxnet_dataset = get_feature_selected_datasets(perm_file_name, coef_file_name, stage)
    # split into sub-samples with time-to-event predictor
    rsf_train_test_sets = get_split_subsamples_with_tte(rsf_dataset)
    coxnet_train_test_sets = get_split_subsamples_with_tte(coxnet_dataset)
    # normalise x subsets
    ss = StandardScaler()
    # list columns to not scale: only continous variables (i.e., exclude TTE object, and Booleans)
    rsf_ss_exclusion_cols = rsf_train_test_sets['x_train'].select_dtypes(include=['bool', 'int64']).columns.to_list()
    rsf_ss_exclusion_cols += get_non_continuous_columns(rsf_train_test_sets['x_train'], merged=True)
    cnet_ss_exclusion_cols = coxnet_train_test_sets['x_train'].select_dtypes(include=['bool', 'int64']).columns.to_list()
    cnet_ss_exclusion_cols += get_non_continuous_columns(coxnet_train_test_sets['x_train'], merged=True)
    # scale according to mean variance
    rsf_cols = [c for c in rsf_train_test_sets['x_train'].columns if c not in rsf_ss_exclusion_cols]
    rsf_train_test_sets['x_train'][rsf_cols] = pd.DataFrame(ss.fit_transform(rsf_train_test_sets['x_train'][rsf_cols]))
    rsf_train_test_sets['x_test'][rsf_cols] = pd.DataFrame(ss.fit_transform(rsf_train_test_sets['x_test'][rsf_cols]))
    # ditto for CoxNet model's dataset
    cnet_cols = [c for c in coxnet_train_test_sets['x_train'].columns if c not in cnet_ss_exclusion_cols]
    coxnet_train_test_sets['x_train'][cnet_cols] = pd.DataFrame(ss.fit_transform(coxnet_train_test_sets['x_train'][cnet_cols]))
    coxnet_train_test_sets['x_test'][cnet_cols] = pd.DataFrame(ss.fit_transform(coxnet_train_test_sets['x_test'][cnet_cols]))
    return coxnet_train_test_sets, rsf_train_test_sets


def build_model_from_tuned_files(model_files: list, stage: str, model_type: str) -> (RandomSurvivalForest | CoxnetSurvivalAnalysis, dict):
    """
    Build RSF or CoxNet model from hyperparameter and pruned feature set files
    :param model_files: dictionary of model_type and respective file names
    :param stage: trial time-point the model is training on
    :param model_type: 'cphr_en' | 'rsf' denoting what type of model to instantiate
    :return: Tuple of trained model instance and respective dataset train-test split
    """
    if model_type == "rsf":
        feature_file_suffix_substring = "_perm"
    elif model_type == "cphr_en":
        feature_file_suffix_substring = "_non_zero"
    else:
        raise ValueError(f"Unknown model_type: {model_type}")
    # get the hyperparameter files and feature importance files
    model_hparams_file = model_files[model_type][0]
    model_pruned_features_file = model_files[model_type][1]
    # get components of dataset
    truncation_index = model_pruned_features_file.find(feature_file_suffix_substring)
    constriction_components = model_pruned_features_file[:truncation_index]
    # get the hyperparameters of the tuned model
    hparams = pd.read_csv(f"../output/{model_type}/{stage}/{model_hparams_file}").to_dict(orient="index")[0]
    # get dataset of model post preprocessing, component constriction and feature reduction
    models_x_y_train_test_data = get_model_data_from_stage_constriction(constriction_components, stage)
    if model_type.lower() == "rsf":  # fit with data and hparams accordingly
        model = RandomSurvivalForest(random_state=42, n_jobs=-1)
        model.set_params(**hparams)
        model_datasets = models_x_y_train_test_data[1]  # second item of tuple for RSF data split
        model.fit(X=model_datasets['x_train'], y=model_datasets['y_train'])
    elif model_type == "cphr_en":
        model = CoxnetSurvivalAnalysis(fit_baseline_model=True)
        alphas = np.float64(hparams['coxnetsurvivalanalysis__alphas'].split("(")[1].split(")")[0])
        model.set_params(alphas=(alphas,))  # must be passed as an 'array-like' object
        model_datasets = models_x_y_train_test_data[0]
        # ensure conversion of NaN to -1 for CoxNet model
        model_datasets['x_train'].fillna(value=-1.0, inplace=True)  # TODO should remove if preprocess.py and split_dataframe_by_timepoints.py working, no?
        model.fit(X=model_datasets['x_train'], y=model_datasets['y_train'])
    else:
        raise Exception(f"Invalid model_type={model_type}")
    return model, model_datasets


def get_best_models_each_stage_by_mean_auc():
    # TODO N.B. This is for DiedYN models, extend for other outcomes (e.g. FirstrelapseYN)
    # manually added; saves time: only run once
    return {
        "initial_diagnosis":
            {"rsf":
                 ["initial_diagnosis_MRD_QoL_flt3_npm1_optimal_hparams.csv",
                  "initial_diagnosis_MRD_QoL_flt3_npm1_permutation_importance.csv"],
             "cphr_en":
                 ["initial_diagnosis_MRD_QoL_flt3_npm1_optimal_hparams.csv",
                  "initial_diagnosis_MRD_QoL_flt3_npm1_non_zero_coefs.csv"]
             },
        "C1":
            {"rsf":
                 ["C1_flt3_npm1_optimal_hparams.csv",
                  "C1_flt3_npm1_permutation_importance.csv"
                  ],
             "cphr_en":
                 ["C1_flt3_npm1_optimal_hparams.csv",
                  "C1_flt3_npm1_non_zero_coefs.csv"]
             },
        "C2":
            {"rsf":
                 ["C2_MRD_NGS_flt3_npm1_optimal_hparams.csv",
                  "C2_MRD_NGS_flt3_npm1_permutation_importance.csv",
                  ],
             "cphr_en":
                 ["C2_MRD_NGS_flt3_npm1_optimal_hparams.csv",
                  "C2_MRD_NGS_flt3_npm1_non_zero_coefs.csv", ]
             },
        "C3":
            {"rsf":
                 ["MRD_flt3_npm1_optimal_hparams.csv",
                  "MRD_flt3_npm1_permutation_importance.csv", ],
             "cphr_en":
                 ["MRD_flt3_npm1_optimal_hparams.csv",
                  "MRD_flt3_npm1_non_zero_coefs.csv", ]
             },
        "C4":
            {"rsf":
                 ["C4_MRD_QoL_flt3_npm1_optimal_hparams.csv",
                  "C4_MRD_QoL_flt3_npm1_permutation_importance.csv", ],
             "cphr_en":
                 ["C4_MRD_QoL_flt3_npm1_optimal_hparams.csv",
                  "C4_MRD_QoL_flt3_npm1_non_zero_coefs.csv", ]
             },
    }


def get_relevant_tte_constructor_features(target_feature: str):
    """
    Return the features that are used to create the TTE variable dependent on the model target feature.
    """
    if target_feature == "DiedYN":
        return get_survival_tte_constructors()
    elif target_feature == "FirstrelapseYN":
        return get_first_relapse_tte_constructors()
    else:
        raise ValueError(f"Unhandled feature: {target_feature}")


def get_first_relapse_tte_constructors():
    return ["FirstrelapseYN", "Lastseendate", "Firstrelapsedate", "RandDate"]


def get_survival_tte_constructors():
    return ["DiedYN", "Lastseendate", "Deathdate", "RandDate"]


def get_all_tte_related_features():
    return get_survival_tte_constructors() + get_first_relapse_tte_constructors()


def get_respective_event_time(event_status: str):
    # potentially more to be added in the future hence a dictionary look-up instead of a long if-elif block
    event_time_map = {"DiedYN": "DeathDate",
                      "FirstrelapseYN": "FirstrelapseDate",
                      }
    return event_time_map[event_status]


def create_time_to_event(aml17_df: pd.DataFrame, event_status: str="DiedYN") -> pd.DataFrame:
    """
    Create time-to-event (tte) column for event.
    Data is right censored under the condition:
     event_status == 0 or iff event_status == 1 AND event_time - "RandDate" > 5 years since induction.
    Each record within the tte column contains a tuple defined as: tte = (s, t)
        where:
            s = {event == 1 if recorded event within censoring period else 0}
            t = {event_time - "RandDate" iff d == 1, else  5-years-unix-seconds}
    :param event_status: The event for TTE predictions. E.g., DiedYN
    :param aml17_df: The AML17 dataframe
    :return: AML17 dataframe with addition "tte" column
    """
    five_years_unix_seconds = get_five_years_unix_seconds()  # censoring point
    tte_values = []

    event_time = get_respective_event_time(event_status)
    if event_status == "DiedYN":
        event_time = "Deathdate"
    elif event_status == "FirstrelapseYN":
        event_time = "Firstrelapsedate"
    else:
        raise ValueError("Unhandled event status: " + event_status)

    for e_status, e_time, rand_date in aml17_df[[event_status, event_time, 'RandDate']].values:
        if e_status:
            if e_time - rand_date > five_years_unix_seconds:
                tte = (False, five_years_unix_seconds)  # censored event if time past 5-year censoring point
            else:
                tte = (True, e_time - rand_date)  # non-censored event and time
        else:
            tte = (False, five_years_unix_seconds)  # mark non-event as censored [e.g.: tte=(0, 5-years)]
        tte_values.append(tte)

    aml17_df['tte'] = tte_values
    tte_drop_erroneous_event_times(aml17_df)
    return aml17_df


def tte_drop_erroneous_event_times(aml17_df):
    erroneous_record_dummy_ids = []
    for dummy_id, tte in aml17_df[['DummyID', 'tte']].values:
        if tte[1] < 0:  # any negative event time
            # print(dummy_id, tte)  # DEBUG
            erroneous_record_dummy_ids.append(dummy_id)
        if np.isnan(tte[0]) or np.isnan(tte[1]):
            erroneous_record_dummy_ids.append(dummy_id)
    aml17_df.drop(aml17_df[aml17_df['DummyID'].isin(erroneous_record_dummy_ids)].index, inplace=True)
    if len(erroneous_record_dummy_ids) > 0:
        logging.warning(f"\tPreprocess (tte_drop_erroneous_event_times()): {len(erroneous_record_dummy_ids)} erroneous (negative/np.nan) TTE values found! "
                      f"Dropping offending records by DummyIDs: {[int(v) for v in erroneous_record_dummy_ids]}")


def get_five_years_unix_seconds():
    t1 = datetime(2010, 1, 1).strftime('%s')
    t2 = datetime(2015, 1, 1).strftime('%s')
    five_years_unix_seconds = float(t2) - float(
        t1)  # approx. 5 year censoring range: 3/5 year overall survival is typically in cancer research
    return five_years_unix_seconds


def df_tte_to_struct_array(tte: pd.DataFrame) -> np.ndarray:
    """
    Convert time-to-event ("tte") dataframe column (target feature) into a structured numpy array: necessary
    specifically for survival model .score functions.
    :param tte: Pandas time-to-event dataframe: each record containing tuple of event indicator ("DiedYN": boolean)
    and time-to-event ("Deathdate" - "RandDate" if DiedYN == 1, else "Lastseendate" - "RandDate")
    :return: np.ndarray of tte data
    """
    y_train = tte.to_numpy()
    train_censored_tuple_array = [(d, t) for d, t in y_train]
    return np.array(train_censored_tuple_array, dtype=[('DiedYn', '?'), ('survival_in_days', '<f8')])


def get_subsample_split(df: pd.DataFrame, tte: list, target_feature: str) -> {list, list, list, list}:
    """
    :param df: The processed AML17 dataframe
    :param tte: The time to event tuple (event status, event/censoring time) used as the model target for predictions
    :param target_feature: The target feature which is part of the event item for the TTE variable
    :return: Dictionary of 4 lists: x_train, x_test, y_train, y_test. X denotes the set contains all features apart
    from the TTE variable and any of its constructor features. Y sets only hold the TTE variable for each patient record.
    Train denotes the dataset used for model training only. Test denotes the dataset used for model testing only. A
    randomisation seed is used to ensure reproducibility and control between ablation study components, cross
    validation, and evaluation processes.
    """
    tte_constructors = get_relevant_tte_constructor_features(target_feature)
    x = df.drop(labels=tte_constructors + tte, axis=1)  # all predictor features
    y = df[tte]  # only the target feature, y ( = TTE).
    x_train, x_test, y_train, y_test = train_test_split(x, y, test_size=0.2, random_state=42)
    return {"x_train": x_train, "x_test": x_test, "y_train": y_train, "y_test": y_test}


def drop_stage_independent_leakages(aml17_dataframe: pd.DataFrame, target_feature: str="DiedYN") -> pd.DataFrame:
    if target_feature == "DiedYN":
        leakage_features = get_death_leakage_features()
    elif target_feature == "FirstrelapseYN":
        leakage_features = get_first_relapse_leakage_features()
    else:
        raise ValueError(f"Invalid target feature: {target_feature}")
    for f in leakage_features:
        if f in aml17_dataframe.columns:
            aml17_dataframe.drop(f, axis=1, inplace=True)
    return aml17_dataframe


def get_qol_form_timeframes():
    """
    Necessary for determining what QoL form entries should be available to course/time specific data constraints.
    :return: Dictionary of approximate days (float) since induction when form key is recorded
    """
    qol_form_timeframes = {
        "_ABL": 0.0, "_A3M": 93.0, "_A6M": 182.5, "_A12M": 365, "_A24M": 730.001,  # form A timeframes
        "_B6W": 42.0, "_B18W": 126.0, "_B24W": 168.0, "_B30W": 210.0,  # form B timeframes
        "_B9M": 273.75, "_B12M": 365, "_B15M": 456.25, "_B18M": 547.501
    }
    return qol_form_timeframes


def get_death_leakage_features() -> list:
    """
    These are leakage features that have been found through strong correlation or manual consideration AND which are not
    involved in the construction of the Time-to-Event variable used as the target variable for models in build_models.py
    N.B. annual follow-up records are the primary sources of leakage, however none of these variables are ever used to
    train models that are constrained via split_dataframe_by_timepoints.py
    :return: list of leakage features not used in model TTE constructor
    """
    return ["NotissuetypesibsdoneC2", "NotissuetypesibsdoneC4", "ReasfailachiCRC1", "ReasfailachiCRC2"]


def get_first_relapse_leakage_features():
    """
    These are leakage features that have been found through strong correlation or manual consideration AND which are not
    involved in the construction of the Time-to-Event variable used as the target variable for models in build_models.py
    N.B. annual follow-up records are the primary sources of leakage, however none of these variables are ever used to
    train models and are always removed for stage constrictions via split_dataframe_by_timepoints.py
    :return: list of leakage features not used in model TTE constructor
    """
    # 'NotissuetypesibsdoneC2' and 'NotissuetypesibsdoneC2' categoricals contain 'relapse' as one of the levels/reasons
    return ["NotissuetypesibsdoneC2", "NotissuetypesibsdoneC4"]


def get_boolean_dtype_list():
    with open("utils/original_boolean_columns_list.txt", 'r') as file:
        return [line.strip() for line in file]


def get_categorical_dtype_list():
    with open("utils/original_categorical_columns_list.txt", 'r') as file:
        return [line.strip() for line in file]


def get_ordinal_dtype_list():
    with open("utils/original_ordinal_columns_list.txt", 'r') as file:
        return [line.strip() for line in file]


def get_numeric_dtype_list():
    with open("utils/original_numeric_columns_list.txt", 'r') as file:
        return [line.strip() for line in file]


def get_ordinal_value_ordering() -> dict:
    # return a dictionary mapping of each ordinal feature with a list of its ordered values
    return {
        "WhoGrade": ["0 Normal activity",  "1 Restricted activity", "2 In bed < 50% waking hours", "3 In bed >= 50% waking hours", "4 Completely disabled"],
        "NauseagradeC1": [0, 1, 2, 3, 4],
        "AlopeciagradeC1": [0, 1, 2, 3, 4],
        "OralgradeC1": [0, 1, 2, 3, 4],
        "DiarrheagradeC1": [0, 1, 2, 3, 4],
        "CardiacgradeC1": [0, 1, 2, 3, 4],
        "LiverASTgradeC1": [0, 1, 2, 3, 4],
        "LiverALTgradeC1": [0, 1, 2, 3, 4],
        "LiverBilgradeC1": [0, 1, 2, 3, 4],
        "RenaCreatgradeC1": [0, 1, 2, 3, 4],
        "RenaprotgradeC1": [0, 1, 2, 3, 4],
        "RenahaemgradeC1": [0, 1, 2, 3, 4],
        "NauseagradeC2": [0, 1, 2, 3, 4],
        "AlopeciagradeC2": [0, 1, 2, 3, 4],
        "OralgradeC2": [0, 1, 2, 3, 4],
        "DiarrheagradeC2": [0, 1, 2, 3, 4],
        "CardiacgradeC2": [0, 1, 2, 3, 4],
        "LiverASTgradeC2": [0, 1, 2, 3, 4],
        "LiverALTgradeC2": [0, 1, 2, 3, 4],
        "LiverBilgradeC2": [0, 1, 2, 3, 4],
        "RenaCreatgradeC2": [0, 1, 2, 3, 4],
        "RenaprotgradeC2": [0, 1, 2, 3, 4],
        "RenahaemgradeC2": [0, 1, 2, 3, 4],
        "NauseagradeC3": [0, 1, 2, 3, 4],
        "AlopeciagradeC3": [0, 1, 2, 3, 4],
        "OralgradeC3": [0, 1, 2, 3, 4],
        "DiarrheagradeC3": [0, 1, 2, 3, 4],
        "CardiacgradeC3": [0, 1, 2, 3, 4],
        "LiverASTgradeC3": [0, 1, 2, 3, 4],
        "LiverALTgradeC3": [0, 1, 2, 3, 4],
        "LiverBilgradeC3": [0, 1, 2, 3, 4],
        "RenaCreatgradeC3": [0, 1, 2, 3, 4],
        "RenaprotgradeC3": [0, 1, 2, 3, 4],
        "RenahaemgradeC3": [0, 1, 2, 3, 4],
        "NauseagradeC4": [0, 1, 2, 3, 4],
        "AlopeciagradeC4": [0, 1, 2, 3, 4],
        "OralgradeC4": [0, 1, 2, 3, 4],
        "DiarrheagradeC4": [0, 1, 2, 3, 4],
        "CardiacgradeC4": [0, 1, 2, 3, 4],
        "LiverASTgradeC4": [0, 1, 2, 3, 4],
        "LiverALTgradeC4": [0, 1, 2, 3, 4],
        "LiverBilgradeC4": [0, 1, 2, 3, 4],
        "RenaCreatgradeC4": [0, 1, 2, 3, 4],
        "RenaprotgradeC4": [0, 1, 2, 3, 4],
        "RenahaemgradeC4": [0, 1, 2, 3, 4],
        "cellularity1C1": [1, 2, 3],
        "cellularity2C1": [1, 2, 3],
        "cellularity1C2": [1, 2, 3],
        "cellularity2C2": [1, 2, 3],
    }


def get_aml17_col_pd_dtypes():
    features_to_dtype_map = {
        "boolean": get_boolean_dtype_list(),
        'category': get_categorical_dtype_list() + get_ordinal_dtype_list(),
        'float64': get_numeric_dtype_list()
    }
    extremely_missing_features = get_excluded_by_extreme_missingness()
    for feature in extremely_missing_features:
        for dtype_key in features_to_dtype_map:
            if feature in features_to_dtype_map[dtype_key]:
                features_to_dtype_map[dtype_key].remove(feature)
    return features_to_dtype_map


def get_excluded_by_extreme_missingness() -> list:
    script_dir = Path(__file__).resolve().parent
    with open(f'{script_dir}/../output/extremely_missing_features.csv', 'r') as file:
        completely_missing_features = [line.strip() for line in file]
    return completely_missing_features


def enforce_datatypes(merged_cleaned_df: pd.DataFrame) -> pd.DataFrame:
    column_types = get_aml17_col_pd_dtypes()
    test_no_data_type_overlaps(column_types)
    test_all_column_data_types_defined(column_types, merged_cleaned_df.columns.to_list())
    non_bool_dtype_mapping = {col: key for key, cols in column_types.items() for col in cols if key != 'boolean'}
    # convert booleans with string values yes/no to their corresponding boolean int THEN treat as categorical
    str_to_bool_map = {'yes': True, 'no': False, 1.0: True, 0.0: False}
    for col in column_types["boolean"]:
        merged_cleaned_df[col] = merged_cleaned_df[col].map(str_to_bool_map).astype('category')
    # convert everything else
    return merged_cleaned_df.astype(non_bool_dtype_mapping)


def test_no_data_type_overlaps(column_types) -> None:
    for key_i in column_types.keys():
        for key_j in column_types.keys():
            if key_i != key_j:
                column_type_i_list = column_types[key_i]
                column_types_j_list = column_types[key_j]
                assert (set(column_type_i_list).isdisjoint(set(column_types_j_list))), \
                    f"Overlap found between {key_i} and {key_j} columns!"


def test_all_column_data_types_defined(column_types: dict, merged_df_cols: list) -> None:
    all_defined_column_types = [col_type_list for col_type_sublist in column_types.values() for col_type_list in col_type_sublist]
    # unaccounted_for_cols = set([c.lower() for c in all_defined_column_types]).difference(set([c.lower() for c in merged_df_cols]))
    # print([c for c in unaccounted_for_cols])
    assert(set([c.lower() for c in all_defined_column_types]) == set([c.lower() for c in merged_df_cols]))


class NGSColumnMerger(BaseEstimator, TransformerMixin):
    def __init__(self, ngs_data_path='ngs_data/AML17_NGS_V1.xlsx'):
        self.ngs_data_path = ngs_data_path

        self.genes_ = None
        self.ngs_encoded_df_ = None
        self.feature_names_in_ = None

    def fit(self, X, y=None):
        self.feature_names_in_ = X.columns.to_list()

        ngs_df = pd.read_excel(self.ngs_data_path)

        # ensure that the ngs_df is a view of ONLY patients in the current CV cohort
        ngs_stage_df_train = ngs_df[ngs_df["DummyID"].isin(X["DummyID"])]

        # groupby to convert original long format to wide fornat
        # https://pandas.pydata.org/docs/reference/api/pandas.DataFrame.groupby.html
        mutation_counts = ngs_stage_df_train.groupby(['DummyID', 'gene']).size().unstack(fill_value=0)
        # then assign value of each patient's gene = 1 iff the gene is recorded >= 1 times
        self.ngs_encoded_df_ = (mutation_counts > 0).astype(int)
        self.genes_ = self.ngs_encoded_df_.columns.tolist()
        return self

    def transform(self, X):
        X_copy = X.copy()  # don't manipulate the passed dataframe!
        # merge main dataframe and multi-hot encoded NGS df together
        merged_df = pd.merge(
            X_copy,
            self.ngs_encoded_df_,
            on='DummyID',
            how='left',  # ensures all patients in the cohort are kept
        )
        # create sentinel values for all np.nans which are made for patients that didnt have an ngs record using pd.merge
        for gene in self.genes_:
            merged_df[gene] = merged_df[gene].fillna(-999)
        # create the missing indicator: patients with only sentinels had no ngs records, therefore set to 1
        merged_df['ngs_is_missing'] = (merged_df[self.genes_] == -999).all(axis=1).astype(int)
        return merged_df


    def get_feature_names_out(self, input_features=None):
        if self.genes_ is None:
            raise RuntimeError("NGSColumnMerger must be fitted first.")

        if input_features is None:
            output_features = self.feature_names_in_ + self.genes_ + ['ngs_is_missing']
        else:
            output_features = list(input_features) + self.genes_ + ['ngs_is_missing']
        # Return all input features + learned
        return pd.unique(pd.Series(output_features)).tolist()  # ensuring no duplicates


class RareCategoryEncoder(BaseEstimator, TransformerMixin):
    """
    Custom transformer to encode rare categorical classes as a single category.
    """
    def __init__(self, threshold=5, rare_label='__rare_class__'):  # TODO: possible sens. analysis on threshold n
        self.threshold = threshold  # one hot encode if class cardinality > threshold else encode as <rare_label>
        self.rare_label = rare_label
        self.frequent_categories_ = {}
        self.columns_ = None

    def fit(self, X, y=None):
        self.columns_ = X.columns
        for col in X.columns:
            counts = X[col].value_counts()
            frequent_cats = counts[counts > self.threshold].index.tolist()
            self.frequent_categories_[col] = frequent_cats
        return self

    def transform(self, X):
        # based on frequency occurance of the classes, encode as rare label if < threshold (default=3)
        X_copy = X.copy()
        for col in X.columns:  # incase i extend this behaviour for other messy/high cardinality categoricals
            # there are multiple string values denoting a failed result particularly for the karyotype feature
            # therefore encode a universal 'failed' class where 'fail' is a substring of the feature value
            X_copy[col] = np.where(
                X_copy[col].str.contains('fail', case=False, na=False),  # case insensitive, ignore na values
                'failed',
                X_copy[col]
            )

            # then apply the relevant encoding based on class cardinality of the categorical
            frequent_cats = self.frequent_categories_[col]
            X_copy[col] = np.where(
                X_copy[col].isin(frequent_cats),  # if > threshold:
                X_copy[col],  # encode as normal
                self.rare_label  # otherwise use the rare label category
            )
        return X_copy

    def get_feature_names_out(self, input_features=None):
        return self.columns_


class MissingIndicatorFeatureSetter(BaseEstimator, TransformerMixin):
    def __init__(self, passthrough_cols=['DummyID']):
        self.passthrough_cols = passthrough_cols
        self.missing_cols_ = None
        self.feature_names_in_ = None

    def fit(self, X, y=None):
        if not isinstance(X, pd.DataFrame):
            X = pd.DataFrame(X)
        self.feature_names_in_ = X.columns.tolist()
        self.missing_cols_ = [
            col for col in X.columns
            if X[col].isnull().any() and col not in self.passthrough_cols
        ]
        return self

    def transform(self, X):
        X_copy = X.copy()
        # defensive programming; incase parent pipeline behaviour changes intermediate data structure
        if not isinstance(X_copy, pd.DataFrame):  # although, this is not expected with .set_output(transform='pandas')
            X_copy = pd.DataFrame(X_copy, columns=self.feature_names_in_)

        # batch update all columns based on learned missing_cols
        if self.missing_cols_:
            indicators = {  # dictionary of patient's <feature>_is_missing column values
                f'{col}_is_missing': X_copy[col].isnull().astype(int)
                for col in self.missing_cols_
            }
            indicators_df = pd.DataFrame(indicators, index=X_copy.index)  # create an intermediate df of f_missingness vals
            X_copy = pd.concat([X_copy, indicators_df], axis=1)  # concatenate to main dataframe
        return X_copy

    def get_feature_names_out(self, input_features=None):
        input_features = list(input_features) if input_features is not None else self.feature_names_in_
        output_features = input_features + [f'{col}_is_missing' for col in self.missing_cols_]
        return output_features


class SentinelValueReplacer(BaseEstimator, TransformerMixin):
    def __init__(self, value=-999):
        self.value = value
        self.feature_names_in_ = None

    def fit(self, X, y=None):
        self.feature_names_in_ = X.columns.tolist()
        return self

    def transform(self, X):
        X_copy = X.copy()
        return X_copy.fillna(self.value)

    def get_feature_names_out(self, input_features=None):
        return self.feature_names_in_


class CategoricalToNumericLabeler(BaseEstimator, TransformerMixin):
    """
        NOTE: this requires explicit importing of 'enable_iterative_imputer'; add this to whatever script is importing this
        function:
            from sklearn.experimental import enable_iterative_imputer
        """
    def __init__(self, categorical_columns=None):
        self.categorical_columns = categorical_columns
        # learned attributes
        self.numerical_mappings_ = {}

    def fit(self, X, y=None):
        X = pd.DataFrame(X).copy()
        cols = self.categorical_columns if self.categorical_columns is not None else X.columns
        for col in cols:
            # only perform mapping if the column values are not all np.nan (e.g. an unlucky CV fold)
            if not X[col].isna().all():
                categoricals = pd.Series(X[col].dropna().unique()).sort_values().tolist()
                self.numerical_mappings_[col] = {cat: idx for idx, cat in enumerate(categoricals)}
        return self

    def transform(self, X):
        ret = pd.DataFrame(X).copy()  # avoid accidental manipulation of the original dataset!
        for col, mapping in self.numerical_mappings_.items():
            if col in ret.columns:  # for when only a feature subset of the original learned dataframe map is passed
                ret[col] = ret[col].map(mapping).astype(float)  # float cast necessary for imputer to properly handle categorical
        return ret

    def inverse_transform(self, X):
        # in order to revert the transformation after imputation for data readability
        ret = pd.DataFrame(X).copy()  # has post transformed prefixed 'cat__' columns from transformation pipeline
        desired_cols_original_names = [c.replace('cat__', '') for c in ret.columns]
        for col in desired_cols_original_names:
            if col in self.numerical_mappings_.keys():
                mapping = self.numerical_mappings_[col]
                inv_map = {v: k for k,v in mapping.items()}
                ret[f"cat__{col}"] = ret[f"cat__{col}"].map(inv_map)
        return ret

    def set_output(self, *, transform=None):
        self._output_transform = transform
        return self


def get_completely_empty_ngs_composite_features(ngs_df):
    column_to_composite = ['type', 'start', 'end', 'wt', 'mt', 'cds', 'tum_vaf', 'tum_depth']
    empty_composite_features = []
    for gene in ngs_df['gene'].unique().tolist():
        for col_to_comp in column_to_composite:
            if pd.Series(ngs_df[ngs_df['gene'] == gene][col_to_comp]).isna().all():
                empty_composite_features.append(f"{gene}_{col_to_comp}")
    return empty_composite_features


def set_stratification_groups_indicator_feature(stage_dataframe: pd.DataFrame) -> pd.DataFrame:
    """
    Scikit-learn's/Sk-surv's stratification libraries do not seem to have inbuilt support for stratification by
    event_time; instead only considering event_status. This can cause over/under performance on CV folds if
    distributions of event_times are uneven across folds. The following creates a composite feature based on bins of
    TTE variable by both event_status and event_time to avoid "unlucky" fold TTE distributions in the CV method.
    """
    n_bins = 5  # matching k for k-fold CV
    # create temporary columns to make the composite survival tte bin variable
    stage_dataframe['survival_in_seconds'] = stage_dataframe['tte'].str[1]
    # arrange into bins - attempts 5 bins, drops duplicate bins if not possible
    stage_dataframe['event_time_bins'] = pd.qcut(stage_dataframe['survival_in_seconds'], q=n_bins, duplicates='drop')
    # bin_lengths = stage_dataframe['event_time_bins'].value_counts().sort_index()
    # create the composite stratification variable
    stage_dataframe['y_stratify'] = (
        stage_dataframe['DiedYN'].astype(int).astype(str) +
        '_' +
        stage_dataframe['event_time_bins'].astype(str)
    )
    # drop the temporary composite variable constructors
    stage_dataframe.drop(columns=['survival_in_seconds', 'event_time_bins', 'DiedYN'], inplace=True)
    return stage_dataframe
