# Supplementary material for: Random Survival Forest Versus Elastic-Net Regularized Cox Regression for Survival Prediction in Acute Myeloid Leukemia at Distinct Treatment Time Points: Model Performance Comparison Study
Source: JMIR Bioinform Biotechnol. 2026 Apr 29;7:e75678. doi: 10.2196/75678 (PMC13128161; doi:10.2196/75678)
Supplement: Multimedia Appendix 8 [file bioinform-v7-e75678-s008.zip › code/preprocess.py]

import argparse
import calendar
import csv
import os

import pandas as pd
import numpy as np
import seaborn as sns
import datetime
import re

from PIL.ImageChops import add_modulo
from pyampute.exploration.mcar_statistical_tests import MCARTest
from os import path
from matplotlib import pyplot as plt
from pandas.api.types import is_datetime64_any_dtype as is_datetime

from helper_scripts.get_course_duration_percentile_value import get_course_duration_days_percentile_value
from utils.model_utils import point_biserial_get_target_leakage, get_qol_form_timeframes, enforce_datatypes

ELN_COMPLEX_KARYOTYPE_THRESHOLD = 3
DROPPED_COLS = {}


def datetime_to_float(dataframe: pd.DataFrame) -> None:
    def convert(column):
        dataframe[column] = pd.to_datetime(dataframe[column].fillna(0), format='mixed', dayfirst=True, errors='coerce')
        dataframe[column] = dataframe[column].astype(int)
        dataframe[column] = dataframe[column].div(10 ** 9)  # timestamp: convert ns to seconds since Unix epoch
        dataframe[column] = dataframe[column].replace(0, np.nan)

    date_cols = []  # reference all columns that hold dates for error handling in the next code block
    for col in dataframe:
        # dtype assumptions for dates cols in each file after initiation with pandas dataframe
        if dataframe[col].dtype == np.dtype('O') or is_datetime(dataframe[col]):
            for val in dataframe[col]:  # confirm the col holds dates
                if pd.isna(val):  # if only seen Null up to this point: keep searching column values
                    continue
                if isinstance(val, str):  # date in string format
                    p = r"(^0[1-9]|[12][0-9]|3[01])(\/|-)(0[1-9]|1[0-2])(\/|-)(\d{4}$)"
                    q = r"(0?[1-9]|1[012])\/(0?[1-9]|[12][0-9]|3[01])\/\d{4}"
                    is_str_date = re.search(p, val) or re.search(q, val)
                    if is_str_date:
                        convert(col)
                        date_cols.append(col)
                    break  # search next column
                # one of the various numpy/pandas datetime formats or std. lib. datetime
                elif is_datetime(dataframe[col]) or isinstance(val, datetime.datetime):
                    convert(col)
                    date_cols.append(col)
                    break
                else:  # first non-null value is not a date: assume this column is not for dates
                    break
    # remove erroneous dates (>= current UTC)
    d = datetime.datetime.now(datetime.timezone.utc)  # get current time
    unixtime_utc_now = calendar.timegm(d.utctimetuple())  # convert to unix epoch time
    erroneous_date_rows_idx = []
    for patient in dataframe.values:
        for col in date_cols:
            col_id = dataframe.columns.get_loc(col)
            if pd.isna(patient[col_id]):
                continue
            if int(patient[col_id]) > unixtime_utc_now:  # if date is obviously erroneous (record in the future)
                # print(datetime.datetime.fromtimestamp(patient[col_id]).strftime('%d/%m/%Y'))
                erroneous_date_rows_idx.append(patient[0])  # Append DummyID of erroneous date record
                break
    if len(erroneous_date_rows_idx) > 0:
        print(f"\tPatient records with erroneous (future) dates: {len(erroneous_date_rows_idx)}")
        dataframe.query('DummyID not in @erroneous_date_rows_idx', inplace=True)  # drop the erroneous record(s)


def find_non_ascending_course_dates(dataframe: pd.DataFrame, sequential_date_col_names: list):
    # check that each chemodate is in order: e.g. chemodateC1 < chemodateC2 < chemodateC3 < chemodateC4 < DeathDate
    # check for gaps between course dates: e.g. induction recorded, C1 missing, C2 recorded
    erroneous_record_dummy_ids = []
    for patient_index, patient in enumerate(dataframe[sequential_date_col_names].values):
        if patient[0] <= 0:  # if the first course date is not recorded, goto next patient record
            continue

        # get all recorded dates
        non_zero_indices = np.where(patient > 0)[0]
        non_zero_records = patient[non_zero_indices]

        # check the order of these dates is ascending
        if not np.all(np.diff(non_zero_records) >= 0):
            erroneous_record_dummy_ids.append(patient_index)
            continue

        # check for gaps in record dates
        expected_indices = list(range(non_zero_indices[0], non_zero_indices[-1] + 1))
        if not all(idx in non_zero_indices for idx in expected_indices):
            erroneous_record_dummy_ids.append(patient_index)
            continue

        # check death date doesnt occur before last recorded course date
        death_date = dataframe.iloc[patient_index]['Deathdate']
        if death_date < non_zero_records[-1]:
            erroneous_record_dummy_ids.append(patient_index)
            continue

    return erroneous_record_dummy_ids


def get_course_duration_percentile_outliers(aml17_dataframe: pd.DataFrame):
    """
    Remove records where the duration of at least one course is outside the specified lower and upper percentiles. This
    removes some obvious erroneous records whilst minimising 'real' outliers being removed by having a large inclusive
    percentile range.
    :param aml17_dataframe: The dataframe to assess outliers
    :return:
    """
    cols = ['DummyID', 'RandDate', 'chemodateC1', 'chemodateC2', 'chemodateC3', 'chemodateC4', 'Date_MRDC4']
    course_duration_percentile_values: dict = get_course_duration_days_percentile_value(aml17_dataframe, 0, 95)
    # pprint(course_duration_percentile_values)  # DEBUG
    outlier_dummy_ids = []
    for patient_col_values in aml17_dataframe[cols].values:
        dummy_id = int(patient_col_values[0])
        for i in range(1, len(cols) - 1):
            course_start = float(patient_col_values[i])
            course_end = float(patient_col_values[i+1])
            if course_start > 0 and course_end > 0:
                duration = (course_end - course_start) / 86400.0
            else:
                break
            course = f"{cols[i]}_duration"
            # lower_pv = course_duration_percentile_values[course][0]  # course duration value at lower percentile
            upper_pv = course_duration_percentile_values[course][1]
            if duration > upper_pv:
                outlier_dummy_ids.append(dummy_id)
                break
    return outlier_dummy_ids


def get_clinical(with_qol: bool) -> (list, list):
    """
    N.B., Clinical CSV file has been converted from 'Windows-1252' (according to "chardet" library) to UTF-8 encoding.
    Original file with unedited encoding available on CU RDS.
    """
    clinical_data_path = "../AML17/original/clinical_data/AML17_ClinicalData_V1(copy_new_format_test).csv"
    clinical_df = pd.read_csv(clinical_data_path, encoding="utf-8", low_memory=False)

    print(f"Initial n={clinical_df.shape[0]} ")
    sample_size_before = clinical_df.shape[0]
    print(f"Processing clinical records...")
    ################
    # COLUMN DROPS #
    ################
    # remove features with "*Other" or "*comment" or "*tissuelab*":
        # no dictionary list, manually written, hard to convert to nominal data
    other_comment_cols = []
    apl_related_cols = []  # exists in metadata, not in dataset: outside study scope
    for col in clinical_df:
        if "other" in col.lower() or "comment" in col.lower() or "tissuelab" in col.lower():
            other_comment_cols.append(col)
        if "apl" in col.lower():  # precautionary code as this shouldn't exist in dataset anyway
            apl_related_cols.append(col)
    clinical_df.drop(columns=other_comment_cols, axis=1, inplace=True)
    # clinical_df.drop(columns=apl_related_cols, axis=1, inplace=True)
    if not args.get_non_encoded:  # encode karyotypes by ELN recognised list and occurrence filtering
        karyotype_df = get_karyotype_encoding()
        # merge encoded karyotype flags with clinical dataset
        clinical_df = pd.merge(clinical_df, karyotype_df, on="DummyID")
        clinical_df.drop(columns='Karyotype', axis=1, inplace=True)  # drop original column after karyotype encoding
    # remove quality of life records by default: too sparse
    drop_qol_cols = clinical_df.filter(regex='^QOL').columns.to_list()
    drop_qol_cols += clinical_df.filter(regex='^HC\\d+').columns.to_list()
    drop_qol_cols += clinical_df.filter(regex='^E\\d+').columns.to_list()
    clinical_df = clinical_df.drop(columns=drop_qol_cols)
    # Remove death details column, leakage point and handwritten variables
    clinical_df = clinical_df.drop("Deathdetails", axis=1)
    DROPPED_COLS["clinical"] = drop_qol_cols + other_comment_cols + ['Deathdetails']
    #########################
    # COLUMN ERROR HANDLING #
    #########################
    sex_mapping = {2: 0, 3: 1}  # i.e., female:2->0; else .astype() converter will break with non-boolean ints
    clinical_df['sexID'] = clinical_df['sexID'].map(sex_mapping)
    datetime_to_float(clinical_df)  # convert dates to numeric value; readable for RF
    sequential_date_col_names = ['RandDate', 'chemodateC1', 'chemodateC2', 'chemodateC3', 'chemodateC4']
    offending_dummy_ids = find_non_ascending_course_dates(clinical_df, sequential_date_col_names)
    print(f"\tTotal patient records with non-ascending course dates: {len(offending_dummy_ids)}")
    clinical_df = clinical_df[~clinical_df['DummyID'].isin(offending_dummy_ids)]
    # These are instances where the web/app form used to upload manually written forms has passed an erroneous value
    clinical_df.loc[clinical_df['WhoGrade'] == '..', 'WhoGrade'] = np.nan  # unknown type (see clinical csv dictionary)
    clinical_df.loc[clinical_df['FABtype'] == '-1', 'FABtype'] = np.nan
    clinical_df.loc[clinical_df['Transplantstage'] == '--select--', 'Transplantstage'] = np.nan
    clinical_df.loc[clinical_df['Transplanttype'] == '--select--', 'Transplanttype'] = np.nan
    qol_columns_metadata_suffixes = [k for k in get_qol_form_timeframes().keys()]
    df_qol_col_names = [c for c in clinical_df.columns for qol_suffix in qol_columns_metadata_suffixes if qol_suffix in c]
    for c in df_qol_col_names:
        clinical_df.loc[clinical_df[c] == -9, c] = np.nan  # QoL ordinal -9 (missing entry) rewrite to np.nan
    # remove units in value string Dosage e.g. CepTreatStartDoseC3 ASSUMPTION: all dosages in milligram (mg) units
    for col in clinical_df.columns:
        if "dose" in col.lower() and "comment" not in col.lower():
            try:  # remove instances of units in string values e.g. "mg" so pandas can process value into int
                clinical_df[col] = clinical_df[col].str.replace(r'[^\d]', '', regex=True)
            except AttributeError:  # for boolean dosage type "dose" columns e.g. "*doseYN"
                clinical_df[col] = pd.to_numeric(clinical_df[col], errors='coerce')

    sample_size_after = clinical_df.shape[0]
    print(f"\tErroneous patient records dropped after clinical preprocessing: {sample_size_before - sample_size_after}")
    return clinical_df.values.tolist(), clinical_df.columns.to_list()


def get_associated_gene_variable(ngs_values, associated_variable: str):
    # for each gene, get all instances of associated cds
    gene_var_associations = {}  # e.g. gene-cds_associations, or gene_wt_associations
    for patient in ngs_values:
        gene = patient[7]
        comparable_column = None  # get the variable to associate with the gene
        if associated_variable == 'cds':
            comparable_column = patient[8]
        elif associated_variable == 'wt':
            comparable_column = patient[5]
        elif associated_variable == 'mt':
            comparable_column = patient[6]
        elif associated_variable == 'type':
            comparable_column = patient[1]
        elif associated_variable == 'protein':
            comparable_column = patient[9]
        else:
            raise ValueError(f"{comparable_column} variable not in accepted list of variables: "
                             f"'cds', 'wt', 'mt', 'type', 'protein'")

        if gene not in gene_var_associations:  # first time seeing gene
            gene_var_associations[gene] = [comparable_column]
        else:
            if comparable_column not in gene_var_associations[gene]: # first time seeing associated cds
                gene_var_associations[gene] += [comparable_column]
    columns = []
    for gene in gene_var_associations:
        for comparable_var in gene_var_associations[gene]:
            if associated_variable == 'wt':
                columns.append(f"{gene}_wt_{comparable_var}")
            elif associated_variable == 'mt':
                columns.append(f"{gene}_mt_{comparable_var}")
            else:
                columns.append(f"{gene}_{comparable_var}")
    return columns


# def get_reactome_pathway_features(genes: list) -> list[str]:
#     # Load Reactome gene sets
#     # TODO refactor to standalone script for model post-hoc labelling/analysis
#     gene_sets = gp.get_library_name(organism='Human')
#     reactome_sets = [x for x in gene_sets if 'Reactome' in x]
#     print(reactome_sets)


def get_eln_risk_group_karyotype() -> dict:
    # This provides a regex pattern match to karyotype abnormalities from ELN's AML risk classification guideline
    # See e.g.,: https://ashpublications.org/blood/article/140/12/1345/485817/Diagnosis-and-management-of-AML-in-adults-2022
    return {  # TODO needs validation with latest ELN classification!
        # Favourable
        "t_8_21": r"t\(8;21\).*q22.*q22",  # t(8;21)(q22;q22.1)
        "inv_16": r"inv\(16\).*p13.*q22",  # inv(16)(p13.1q22)
        "t_16_16": r"t\(16;16\).*p13.*q22",  # t(16;16)(p13.1;q22)
        # N.B., non karyotype classifiers: 1) mutated NPM1 w/o FLT3-ITD, 2) bZIP in-frame mutated CEBPA

        # Intermediate / other
        "plus_8": r"\+8",  # TODO replace with regex for "t(9;11)(p21.3;q23.3)"
        # N.B., non karyotype classifiers: 1) mutated NPM1 w/ FLT3-ITD, 2) wt NPM1 w/ FLT3-ITD (w/o adverse risk lesions)

        # Adverse
        "t_6_9": r"t\(6;9\).*p23.*q34",  # /DEK::NUP214 fusion
        "t_v_11q23": r"t\(\d+;11\).*q23",  # /KMT2A-rearrangement
        "t_9_22": r"t\(9;22\).*q34.*q11.2",  # /BCR::ABL1 fusion
        "t_8_16": r"t\(8;16\).*q11.*q13.3",  # /KAT6A::CREBBP fusion
        "inv_3": r"inv\(3\).*q21.*q26",  #  /GATA2
        "t_3_3": r"t\(3;3\).*q21.*q26",  # /MECOM(EVI1)-rearrangement

        # TODO confirm all of these and make sure the regex is as general as possible for *messy* ISCNs!
        "minus_5_or_del_5q": r"(\-5|del\(5q\))",  # -5 or del(5q)
        "minus_7": r"\-7",
        "i_17q": r"i\(17q\)",
        "t_17p": r"t\(17.*p",  # translocation of abn(17p)
        "minus_17_or_abn_17p": r"(\-17|17p)",  # −7; −17
        # N.B., additional non karyotype classifiers:
        # Complex karyotype (see: is_complex_k())
        # Mutated: ASXL1, BCOR, EZH2, RUNX1, SF3B1, SRSF2, STAG2, U2AF1, and/or ZRSR2
        # TP53


    }


def get_std_karyotype(karyotype) -> str:
    if karyotype is None or pd.isna(karyotype) or "fail" in str(karyotype).lower():
        return ""
    return karyotype.lower().replace(" ","")


def is_complex_k(standardized_karyotype: str) -> bool:
    # defined as > 2 autosomal (non-sex) monosomies (loss of a copy of a chromosome): ISCN standard as -x (x∈Z|x<0)
    cell_lines = standardized_karyotype.split("/")  # ISCN nomenclature for cell lines/clones in a mosaic karyotype
    for clone in cell_lines:
        parts = clone.split(",")
        abnormalities = []
        for p in parts:
            if re.match(r"^\d+(\~\d+)?$", p):  # ignore chromosome count
                continue
            if 'xx' in p or 'xy' in p:  # ignore sex chromosomes; only autosomal lines
                continue
            abnormalities.append(p)
        # if there are more than 2 UNIQUE aberrations across all autosomal lines
        if len(set(abnormalities)) >= ELN_COMPLEX_KARYOTYPE_THRESHOLD:
            return True
    return False


def is_normal_k(standardized_karyotype: str) -> bool:
    # true iff karyotype ONLY contains BOTH
    # 1) chromosome number == 46
    # 2) "xx/xy[d+]" (gonosomal/sex-chromosome + cell count '[n]')
    return bool(re.fullmatch(r"46,xx(\[\d+\])?$|46,xy(\[\d+\])?$", standardized_karyotype))


def get_karyotype_encoding() -> list:
    # TODO: WIP: Not Implemented
    clinical_data_path = "../AML17/original/clinical_data/AML17_ClinicalData_V1(copy_new_format_test).csv"
    karyotype_df = pd.read_csv(clinical_data_path, encoding="utf-8", low_memory=False)[['DummyID', 'Karyotype']]
    eln_karyotype_regex_mappings = get_eln_risk_group_karyotype()
    all_flags = []
    karyotype_df["Karyotype"] = karyotype_df["Karyotype"].apply(get_std_karyotype)
    karyotype_occurrences = karyotype_df['Karyotype'].value_counts().to_dict()  # count occurrences of each record
    for pid, karyotype in karyotype_df.values:
        flags = {name: 1 if re.search(pat, karyotype) else 0 for name, pat in eln_karyotype_regex_mappings.items()}
        # logic for normal, complex, and monosomal records
        flags["normal"] = int(is_normal_k(karyotype))
        flags["complex"] = 0 if flags["normal"] == 1 else int(is_complex_k(karyotype))
        # for all other unlisted karyotypes
        if sum(flags.values()) == 0:
            if karyotype_occurrences[karyotype] < 3:  # prune feature set if record occurrence too sparse
                flags["other"] = 1
            else:  # otherwise, retain the non-eln listed karyotype abnormality
                flags["other"] = 0
                flags[karyotype] = 1

        flags["DummyID"] = pid  # for merging of functions returned df to clinical df
        all_flags.append(flags)
    return pd.DataFrame(all_flags)


def get_ngs(args: argparse.Namespace) -> (list, list):
    '''
    Outputs a separate NGS file as these records need to be first flattened during encoding transformation and therefore
    can not be initially added to the main dataframe output.
    '''
    # TODO to ensure no data leakage, this encoding process will need to be moved to model_utils.py
    #  where it can be called by any encoding process within CV folds THIS WHOLE FILE IS JUST FOR CLEANING; ELSE LEAKAGE
    print(f"Processing NGS records...")
    ngs_data_path = "../AML17/original/ngs/AML17_NGS_V1.xlsx"
    ngs_df = pd.read_excel(ngs_data_path)

    if args.get_non_encoded:
        return ngs_df.values.tolist(), ngs_df.columns.tolist()
    all_records = []  # mutated genes marker identity matrix, 1=mutation present in sample
    all_columns = ['DummyID'] + ngs_df['gene'].unique().tolist() # mutation names
    previous_patient_id = ngs_df.loc[0]['DummyID']
    current_patient_record = {gene: 0 for gene in all_columns[1:]}  # patient mutation identity mapping
    for i in range(0, len(ngs_df)):
        patient_id = ngs_df.loc[i]['DummyID']
        if patient_id != previous_patient_id:  # add all mutation records and move to next sample
            all_records.append([int(previous_patient_id)] + [v for v in current_patient_record.values()])
            current_patient_record = {gene: 0 for gene in all_columns[1:]}  # reset for next patient records
            current_patient_record[ngs_df.loc[i]['gene']] = 1
            previous_patient_id = patient_id
            if i == len(ngs_df) - 1:  # final record case
                all_records.append([int(previous_patient_id)] + [v for v in current_patient_record.values()])
            continue
        current_patient_record[ngs_df.loc[i]['gene']] = 1
        previous_patient_id = patient_id
    return all_records, all_columns


def features_to_csv(all_columns, file_name):
    # write all feature names to a list prior to dummy encoding (for timepoint splits later)
    with open(f"ablation_study/pre_dummified_features/{file_name}", 'w', newline='') as features_original_file:
        wr = csv.writer(features_original_file, quoting=csv.QUOTE_ALL)
        wr.writerow(all_columns)


def get_mrd() -> (list, list):
    print(f"Processing MRD records...")
    mrd_data_path = "../AML17/original/mrd/AML17_MRD_V1.xlsx"
    mrd_data = pd.read_excel(mrd_data_path).values.tolist()
    mrd_cols = pd.read_excel(mrd_data_path).columns.tolist()
    bool_conv = ["MRDA0", "MRDB0", "MRDC0", "MRDA1", "MRDB1", "MRDC1", "MRDA2", "MRDB2", "MRDC2", "MRDA3", "MRDB3",
                 "MRDC3", "MRDA4", "MRDB4", "MRDC4"]
    mrd_df = pd.DataFrame(data=mrd_data, columns=mrd_cols)
    for col in mrd_df:
        if col in bool_conv:
            mrd_df[col] = mrd_df[col].replace(('Yes', 'No', 'yes', 'no'), (1, 0, 1, 0))
    datetime_to_float(mrd_df)  # convert timestamps to float values based of Unix Epoch
    return mrd_df.values.tolist(), mrd_df.columns.tolist()


def get_flt3_npm1() -> (list, list):
    print(f"Processing FLT3/NPM1 records...")
    flt3npm1_file_dir = "../AML17/original/flt3_npm1/AML17_FLT3NPM1_V1.csv"
    flt3npm1_df = pd.read_csv(flt3npm1_file_dir, encoding="utf-8")
    # convert TestDate to Unix Epoch Time (float64)
    datetime_to_float(flt3npm1_df)
    # nominal categoricals which, if one-hot encoded into Booleans would inflate the columns too much/sparsely
    # because these are manually written, highly varied clinician notes
    remove = ["TKDdupOther", "TKDdupOther0", "TKDdupOther1", "TKDdupOther2", "TKDdupOther3", "NPM1other"]
    flt3npm1_df.drop(columns=remove, inplace=True)
    DROPPED_COLS["flt3npm1"] = remove
    return flt3npm1_df.values.tolist(), flt3npm1_df.columns.tolist()


def remove_high_missingness_features(merged_dataframe: pd.DataFrame) -> pd.DataFrame:
    threshold = 0.90
    missingness_percentages = merged_dataframe.isnull().sum() / merged_dataframe.shape[0]
    cols_to_drop = missingness_percentages[missingness_percentages >= threshold].index.tolist()
    if cols_to_drop:
        print(f"Removing {len(cols_to_drop)} columns with very high (>90%) missingness: {cols_to_drop}")
        return merged_dataframe.drop(columns=cols_to_drop)


def record_feature_set_names(clinical_columns, mrd_columns, flt3_npm1_columns):
    features_to_csv(clinical_columns, "clinical_original_features.csv")
    features_to_csv(mrd_columns, "mrd_original_features.csv")
    features_to_csv(flt3_npm1_columns, "flt3_npm1_original_features.csv")
    # features_to_csv(ngs_columns, "ngs_original_features.csv")
    return None


def listwise_del_missing_tte_constructors(merged_dataframe: pd.DataFrame) -> pd.DataFrame:
    tte_critical_features = ['DiedYN', 'RandDate']  # note: Deathdate as np.nan is expected because of censoring
    offending_row_ids = merged_dataframe[merged_dataframe[tte_critical_features].isnull().any(axis=1)].index
    print(f"Dropping {len(offending_row_ids)} patient(s) missing critical TTE constructor variables: {offending_row_ids}")
    return merged_dataframe.drop(offending_row_ids)


def merge_datasets(args: argparse.Namespace) -> pd.DataFrame:
    """
    Merge all datasets into one dataframe excluding the NGS dataset; flattening the records in the NGS dataset would
    involve multi-hot encoding the gene feature. However, this may be a leakage point to models when applied before CV
    folds. Therefore, this merge function does not produce the entire dataset available to patients and any downstream
    models must account for this by implementing NGSColumnMerger
    """
    print("Merging aml17 subsets into one dataframe...")
    pd.set_option('future.no_silent_downcasting', True)  # remove automated (silent) downcasting of data type
    clinical, clinical_columns = get_clinical(args.with_qol)
    # ngs, ngs_columns = get_ngs(args)
    mrd, mrd_columns = get_mrd()
    flt3_npm1, flt3_npm1_columns = get_flt3_npm1()
    # combine NGS, clinical, and MRD, columns, excluding duplicate DummyID columns
    # merged_cols = clinical_columns + ngs_columns[1:] + mrd_columns[1:] + flt3_npm1_columns[1:]
    merged_cols = clinical_columns + mrd_columns[1:] + flt3_npm1_columns[1:]
    # merge clinical to NGS data according to DummyID, remove duplicate DummyIDs from 1:many clinical-to-NGS data
    merged_data = []
    for patient_clinical in clinical:  # |patient_clinical| < |flt3_npm1| < |mrd| <= |patient_ngs|

        # find and merge the (merged) mutation records for this patient
        # associated_ngs = []
        # for patient_ngs in ngs:
        #     if patient_clinical[0] == patient_ngs[0]:  # matching ngs record for patient clinical record
        #         associated_ngs = patient_ngs[1:]  # excluding DummyID; already present in clinical record
        # # if no associated ngs records for patient, fill values with default np.nan representing NULL
        # if len(associated_ngs) == 0:
        #     associated_ngs = [np.nan for _ in range(len(ngs_columns) - 1)]  # np.nan as DummyID removed for ngs
        # elif len(associated_ngs) != len(ngs_columns) - 1:
        #     raise ValueError("len(associated_ngs) != len(ngs_columns)!")

        # merge associated MRD record
        associated_mrd = []
        for patient_mrd in mrd:
            if patient_clinical[0] == patient_mrd[0]:
                associated_mrd = patient_mrd[1:]
                break  # b/c only 1:1 relationship
        if len(associated_mrd) == 0:  # if no associated flt3-npm1 record for current patient
            associated_mrd = [np.nan for _ in range(len(mrd_columns) - 1)]
        elif len(associated_mrd) != len(mrd_columns) - 1:
            raise ValueError("len(associated_mrd) != len(mrd_columns)!")

        # merge associated FLT3-NPM1 records
        associated_flt3_npm1 = []
        for patient_flt3_npm1 in flt3_npm1:
            if patient_clinical[0] == patient_flt3_npm1[0]:
                associated_flt3_npm1 = patient_flt3_npm1[1:]
        if len(associated_flt3_npm1) == 0:  # if no associated flt3-npm1 record for current patient
            associated_flt3_npm1 = [np.nan for _ in range(len(flt3_npm1_columns) - 1)]
        elif len(associated_flt3_npm1) != len(flt3_npm1_columns) - 1:
            raise ValueError("len(associated_flt3_npm1) != len(flt3_npm1_columns)!")
        # combine all values for the patient record
        # merged_record = patient_clinical + associated_ngs + associated_mrd + associated_flt3_npm1  # N.B.: clinical contains QoL subset
        merged_record = patient_clinical + associated_mrd + associated_flt3_npm1  # N.B.: clinical contains QoL subset
        merged_data.append(merged_record)
    merged_dataframe = pd.DataFrame(data=merged_data, columns=merged_cols)
    # listwise deletion of records with Null TTE constructors
    merged_dataframe = listwise_del_missing_tte_constructors(merged_dataframe)
    # record_feature_set_names(clinical_columns=clinical_columns, ngs_columns=ngs_columns, mrd_columns=mrd_columns, flt3_npm1_columns=flt3_npm1_columns)
    record_feature_set_names(clinical_columns=clinical_columns, mrd_columns=mrd_columns,
                             flt3_npm1_columns=flt3_npm1_columns)
    if args.get_excluded_cols:
        get_excluded_cols_post_merge(merged_dataframe)
    return merged_dataframe


def get_excluded_cols_post_merge(merged_dataframe):
    clinical_data_path = "../AML17/original/clinical_data/AML17_ClinicalData_V1(copy_new_format_test).csv"
    c_cols = pd.read_csv(clinical_data_path, encoding="utf-8", low_memory=False).columns.tolist()
    ngs_data_path = "../AML17/original/ngs/AML17_NGS_V1.xlsx"
    ngs_cols = pd.read_excel(ngs_data_path).columns.tolist()
    mrd_data_path = "../AML17/original/mrd/AML17_MRD_V1.xlsx"
    mrd_cols = pd.read_excel(mrd_data_path).columns.tolist()
    flt3npm1_file_dir = "../AML17/original/flt3_npm1/AML17_FLT3NPM1_V1.csv"
    flt3npm1_cols = pd.read_csv(flt3npm1_file_dir, encoding="utf-8").columns.tolist()
    excluded_cols = []
    for column in c_cols + ngs_cols + mrd_cols + flt3npm1_cols:
        if column not in merged_dataframe.columns:
            excluded_cols.append(column)
    print(excluded_cols)
    print(f"Pre-merge, N = {len(c_cols + ngs_cols + mrd_cols + flt3npm1_cols)}")
    print(f"Post-merge, N = {len(c_cols + ngs_cols + mrd_cols + flt3npm1_cols) - len(excluded_cols)}")
    print(f"Total removed = {len(excluded_cols)}")
    exit(0)


def print_pearson_correlation_bins(corr) -> None:
    # helper/debug function
    correlation_strengths = get_pearsons_corr_bins(corr)
    print("Pair p-value binning:")
    count = 0
    for key in correlation_strengths:
        count += len(correlation_strengths[key])
        print(f"\t{key}: {len(correlation_strengths[key])}")


def get_pearsons_corr_bins(corr):
    # helper/debug function
    correlation_strengths = {
        'perfect positive': [],
        'strong positive': [],
        'moderate positive': [],
        'weak positive': [],
        'no': [],
        'weak negative': [],
        'moderate negative': [],
        'strong negative': [],
        'perfect negative': [],
    }
    # bin the values
    valid_pair_count = 0
    for feature_i in corr.columns:
        for feature_j in corr.columns:
            if feature_i == feature_j:  # ignore matrix main diagonal (p=1)
                break
            valid_pair_count += 1
            p = corr.loc[feature_i, feature_j]
            if p == 1:
                correlation_strengths['perfect positive'].append(tuple([feature_i, feature_j, p]))
            elif 1.0 > p >= 0.8:
                correlation_strengths['strong positive'].append(tuple([feature_i, feature_j, p]))
            elif 0.8 > p >= 0.4:
                correlation_strengths['moderate positive'].append(tuple([feature_i, feature_j, p]))
            elif 0.4 > p > 0.0:
                correlation_strengths['weak positive'].append(tuple([feature_i, feature_j, p]))
            elif p == 0.0:
                correlation_strengths['no'].append(tuple([feature_i, feature_j, p]))
            elif 0.0 > p >= -0.4:
                correlation_strengths['weak negative'].append(tuple([feature_i, feature_j, p]))
            elif 0.4 > p >= -0.8:
                correlation_strengths['moderate negative'].append(tuple([feature_i, feature_j, p]))
            elif -0.8 > p >= -1.0:
                correlation_strengths['strong negative'].append(tuple([feature_i, feature_j, p]))
            elif p == -1.0:  # p == -1
                correlation_strengths['perfect negative'].append(tuple([feature_i, feature_j, p]))
            else:
                raise ValueError(f"Invalid p-value for feature pair: {feature_i}, {feature_j}")
    return correlation_strengths


def draw_heatmap(corr) -> None:
    plt.figure(figsize=(24, 16))
    sns.set_theme(font_scale=0.5)
    sns.heatmap(corr,
                xticklabels=corr.columns.values,
                yticklabels=corr.columns.values,
                cmap="BuPu",
                vmin=-1,
                vmax=1,
                # annot=True,
                fmt='.1f',
                linewidths=1
                )
    plt.show()
    plt.close()


def check_mixed_dtypes(aml17_dataframe: pd.DataFrame) -> None:
    # (https://stackoverflow.com/questions/29376026/find-mixed-types-in-pandas-columns)
    print("Checking for features with mixed datatypes...")
    if mixed_dtypes := {c: dtype for c in aml17_dataframe.columns
                        if (dtype := pd.api.types.infer_dtype(aml17_dataframe[c])).startswith("mixed")}:
        raise TypeError(f"Dataframe has one more mixed dtypes: {mixed_dtypes}")


def get_bool_columns() -> list:
    with open("utils/original_boolean_columns_list.txt", 'r') as file:
        boolean_columns = [line.strip() for line in file]
        return boolean_columns


def get_ordinal_columns() -> list:
    with open("utils/original_ordinal_columns_list.txt", 'r') as file:
        ordinal_columns = [line.strip() for line in file]
        return ordinal_columns


def log_extremely_missing_features(empty_columns):
    with open('output/extremely_missing_features.csv', 'w') as file:
        writer = csv.writer(file)
        for feature in empty_columns:
            writer.writerow([feature])


def main(args: argparse.Namespace) -> None:
    aml17_dataframe = merge_datasets(args)
    aml17_dataframe = aml17_dataframe.replace(['-1', -1.0], np.nan)  # replace all remaining -1.0 entries with np.nan

    exclusion_threshold = 0.95
    cols_by_missingness_percentage = aml17_dataframe.isnull().mean()
    columns_to_exclude = cols_by_missingness_percentage[cols_by_missingness_percentage > exclusion_threshold].index.tolist()
    if len(columns_to_exclude) > 0:
        aml17_dataframe.drop(columns=columns_to_exclude, axis=1, inplace=True)
        log_extremely_missing_features(columns_to_exclude)
        print(f"Dropping extremely sparse/empty (>95% missingness) features: {columns_to_exclude}...")

    aml17_dataframe = enforce_datatypes(aml17_dataframe)

    if args.get_non_encoded:
        print(f"Total features after preprocessing: {aml17_dataframe.shape[1]}")
        print(f"Total samples after preprocessing: {aml17_dataframe.shape[0]}")
        print("Saving non-encoded, cleaned aml17 dataframe without NGS subset merge...")
        aml17_dataframe.to_csv("post_processed_data/merged_cleaned_non_encoded_aml17.csv", index=False)
        exit()
    # use one-hot encoding to convert all categorical features into additional binary columns
    aml17_dataframe = pd.get_dummies(aml17_dataframe)
    int_cat_cols = ["CNSinvolveentry", "Localcytoentry", "Localimmentry", "CD33entry", "SmokeHist", "EthnicOrig"]
    # Dummy encode ignored integer categorical columns remaining after default pd.get_dummies() behaviour
    aml17_dataframe = pd.get_dummies(aml17_dataframe, columns=int_cat_cols)
    print("Final checks:")
    # Check if any columns still have mixed data types
    check_mixed_dtypes(aml17_dataframe)
    # Check for unhandled erroneous dates for duration from 'chemodateC4' to 'Date_MRDC4'
    print("Checking for erroneous date records...")
    offending_c4_duration_ids = find_non_ascending_course_dates(aml17_dataframe, ['chemodateC4', 'Date_MRDC4'])
    print(f"\tPatient records where Date_MRDC4 < chemodateC4: {len(offending_c4_duration_ids)} (dropping)...")
    aml17_dataframe = aml17_dataframe[~aml17_dataframe['DummyID'].isin(offending_c4_duration_ids)]
    # Remove course duration outliers from specified percentile range
    offending_course_duration_outlier_dummy_ids = get_course_duration_percentile_outliers(aml17_dataframe)
    print(f"\tPatient records with course durations higher than the 95th percentile: "
          f"{len(offending_course_duration_outlier_dummy_ids)} (dropping)...")
    aml17_dataframe = aml17_dataframe[~aml17_dataframe['DummyID'].isin(offending_course_duration_outlier_dummy_ids)]
    print(f"==============\nPost-processed, n={aml17_dataframe.shape[0]}")
    # final sanity check: remove any generated duplicate columns
    aml17_dataframe = aml17_dataframe.loc[:, ~aml17_dataframe.columns.duplicated()]
    if args.get_collinear:
        # Features are now continuous/binary: use point-biserial Pearson's correlation to find target leakage features
        point_biserial_get_target_leakage(aml17_dataframe, args.target_feature)
        # N.B. leakage features are recorded but NOT dropped yet as they may be needed for TTE variable creation
    out_file_rloc = f"post_processed_data/aml17_df_merge.csv"
    print(f"Total features after preprocessing: {aml17_dataframe.shape[1]}")
    print(f"Writing preprocessed dataframe csv export to: '{out_file_rloc}'...")
    if not path.exists("./post_processed_data/"):
        os.mkdir("./post_processed_data")
    aml17_dataframe.to_csv(out_file_rloc, index=False)


if __name__ == "__main__":
    parser = argparse.ArgumentParser()
    parser.add_argument("-c", "--get_collinear", required=False, action="store_true",
                        default=False, help="Show features with high collinearity")
    parser.add_argument("-ne", "--get_non_encoded", required=False, action="store_true",
                        default=False, help="get cleaned merged dataset prior to any encoding")
    parser.add_argument("-e", "--get_excluded_cols", required=False, action="store_true",
                        default=False, help="Show features/columns removed after merging stage")
    parser.add_argument("-t", "--target_feature", required=False, type=str, default="DiedYN",
                        help="The target feature to test for leakage features using Pearson's (point-biserial) correlation")
    parser.add_argument("-q", "--with_qol", required=False, action="store_false",)
    args = parser.parse_args()
    main(args)
