# Supplementary material for: Random Survival Forest Versus Elastic-Net Regularized Cox Regression for Survival Prediction in Acute Myeloid Leukemia at Distinct Treatment Time Points: Model Performance Comparison Study
Source: JMIR Bioinform Biotechnol. 2026 Apr 29;7:e75678. doi: 10.2196/75678 (PMC13128161; doi:10.2196/75678)
Supplement: Multimedia Appendix 8 [file bioinform-v7-e75678-s008.zip › code/README.txt]

Relevant code for the summary pipeline figure 1

Phase 1 Preprocessing: 
	- "preprocess.py" (largely data formatting and merging, where leakage is not a risk aswell as erroneous record handling)
	- "model_utils.py" (Sklean Pipeline and custom transformation classes used in final preprocessing in the nested CV processes of phase 2 and 3)

Phase 2 Ablation Study: 
	- "build_ablated_models.py" 
	- "model_utils.py"

Phase 3 Final Evaluation: 
	-"build_final_models.py" 
	- "model_utils.py"

Phase 4 Baseline Risk Model Comparison: 
	- "build_final_models.py" (within ```if 'c2' in ablation.lower():``` block [line 560] to build the final model again but with a larger cohort) 
	- "get_aml17_cox_model_c_index.py" (which gets the c-index of the protocol model)
