# Supplementary material for: Random Survival Forest Versus Elastic-Net Regularized Cox Regression for Survival Prediction in Acute Myeloid Leukemia at Distinct Treatment Time Points: Model Performance Comparison Study
Source: JMIR Bioinform Biotechnol. 2026 Apr 29;7:e75678. doi: 10.2196/75678 (PMC13128161; doi:10.2196/75678)
Supplement: Multimedia Appendix 9 [file bioinform-v7-e75678-s009.zip]

Archive with 257 entries (250 files):
- ablation_metrics/
- ablation_metrics/repeated_fold_c_indices/
- ablation_metrics/repeated_fold_c_indices/cnet/
- ablation_metrics/repeated_fold_c_indices/cnet/C1__C1_flt3_npm1__scores.csv
- ablation_metrics/repeated_fold_c_indices/cnet/C1__C1_flt3_npm1__stability_metrics.csv
- ablation_metrics/repeated_fold_c_indices/cnet/C1__C1_MRD_flt3_npm1__scores.csv
- ablation_metrics/repeated_fold_c_indices/cnet/C1__C1_MRD_NGS_flt3_npm1__scores.csv
- ablation_metrics/repeated_fold_c_indices/cnet/C1__C1_MRD_NGS__scores.csv
- ablation_metrics/repeated_fold_c_indices/cnet/C1__C1_MRD__scores.csv
- ablation_metrics/repeated_fold_c_indices/cnet/C1__C1_NGS_flt3_npm1__scores.csv
- ablation_metrics/repeated_fold_c_indices/cnet/C1__C1_NGS__scores.csv
- ablation_metrics/repeated_fold_c_indices/cnet/C1__C1__scores.csv
- ablation_metrics/repeated_fold_c_indices/cnet/C1__flt3_npm1__scores.csv
- ablation_metrics/repeated_fold_c_indices/cnet/C1__MRD_flt3_npm1__scores.csv
- ablation_metrics/repeated_fold_c_indices/cnet/C1__MRD_NGS_flt3_npm1__scores.csv
- ablation_metrics/repeated_fold_c_indices/cnet/C1__MRD_NGS__scores.csv
- ablation_metrics/repeated_fold_c_indices/cnet/C1__MRD__scores.csv
- ablation_metrics/repeated_fold_c_indices/cnet/C1__NGS_flt3_npm1__scores.csv
- ablation_metrics/repeated_fold_c_indices/cnet/C1__NGS__scores.csv
- ablation_metrics/repeated_fold_c_indices/cnet/C2__C2_flt3_npm1__scores.csv
- ablation_metrics/repeated_fold_c_indices/cnet/C2__C2_MRD_flt3_npm1__scores.csv
- ablation_metrics/repeated_fold_c_indices/cnet/C2__C2_MRD_flt3_npm1__stability_metrics.csv
- ablation_metrics/repeated_fold_c_indices/cnet/C2__C2_MRD_NGS_flt3_npm1__scores.csv
- ablation_metrics/repeated_fold_c_indices/cnet/C2__C2_MRD_NGS__scores.csv
- ablation_metrics/repeated_fold_c_indices/cnet/C2__C2_MRD__scores.csv
- ablation_metrics/repeated_fold_c_indices/cnet/C2__C2_NGS_flt3_npm1__scores.csv
- ablation_metrics/repeated_fold_c_indices/cnet/C2__C2_NGS__scores.csv
- ablation_metrics/repeated_fold_c_indices/cnet/C2__C2__scores.csv
- ablation_metrics/repeated_fold_c_indices/cnet/C2__flt3_npm1__scores.csv
- ablation_metrics/repeated_fold_c_indices/cnet/C2__MRD_flt3_npm1__scores.csv
- ablation_metrics/repeated_fold_c_indices/cnet/C2__MRD_NGS_flt3_npm1__scores.csv
- ablation_metrics/repeated_fold_c_indices/cnet/C2__MRD_NGS__scores.csv
- ablation_metrics/repeated_fold_c_indices/cnet/C2__MRD__scores.csv
- ablation_metrics/repeated_fold_c_indices/cnet/C2__NGS_flt3_npm1__scores.csv
- ablation_metrics/repeated_fold_c_indices/cnet/C2__NGS__scores.csv
- ablation_metrics/repeated_fold_c_indices/cnet/C3__C3_flt3_npm1__scores.csv
- ablation_metrics/repeated_fold_c_indices/cnet/C3__C3_flt3_npm1__stability_metrics.csv
- ablation_metrics/repeated_fold_c_indices/cnet/C3__C3_MRD_flt3_npm1__scores.csv
- ablation_metrics/repeated_fold_c_indices/cnet/C3__C3_MRD_NGS_flt3_npm1__scores.csv
- ablation_metrics/repeated_fold_c_indices/cnet/C3__C3_MRD_NGS__scores.csv
- ablation_metrics/repeated_fold_c_indices/cnet/C3__C3_MRD__scores.csv
- ablation_metrics/repeated_fold_c_indices/cnet/C3__C3_NGS_flt3_npm1__scores.csv
- ablation_metrics/repeated_fold_c_indices/cnet/C3__C3_NGS__scores.csv
- ablation_metrics/repeated_fold_c_indices/cnet/C3__C3__scores.csv
- ablation_metrics/repeated_fold_c_indices/cnet/C3__flt3_npm1__scores.csv
- ablation_metrics/repeated_fold_c_indices/cnet/C3__MRD_flt3_npm1__scores.csv
- ablation_metrics/repeated_fold_c_indices/cnet/C3__MRD_NGS_flt3_npm1__scores.csv
- ablation_metrics/repeated_fold_c_indices/cnet/C3__MRD_NGS__scores.csv
- ablation_metrics/repeated_fold_c_indices/cnet/C3__MRD__scores.csv
- ablation_metrics/repeated_fold_c_indices/cnet/C3__NGS_flt3_npm1__scores.csv
- ablation_metrics/repeated_fold_c_indices/cnet/C3__NGS__scores.csv
- ablation_metrics/repeated_fold_c_indices/cnet/initial_diagnosis__flt3_npm1__scores.csv
- ablation_metrics/repeated_fold_c_indices/cnet/initial_diagnosis__initial_diagnosis_flt3_npm1__scores.csv
- ablation_metrics/repeated_fold_c_indices/cnet/initial_diagnosis__initial_diagnosis_flt3_npm1__stability_metrics.csv
- ablation_metrics/repeated_fold_c_indices/cnet/initial_diagnosis__initial_diagnosis_MRD_flt3_npm1__scores.csv
- ablation_metrics/repeated_fold_c_indices/cnet/initial_diagnosis__initial_diagnosis_MRD_NGS_flt3_npm1__scores.csv
- ablation_metrics/repeated_fold_c_indices/cnet/initial_diagnosis__initial_diagnosis_MRD_NGS__scores.csv
- ablation_metrics/repeated_fold_c_indices/cnet/initial_diagnosis__initial_diagnosis_MRD__scores.csv
- ablation_metrics/repeated_fold_c_indices/cnet/initial_diagnosis__initial_diagnosis_NGS_flt3_npm1__scores.csv
- ablation_metrics/repeated_fold_c_indices/cnet/initial_diagnosis__initial_diagnosis_NGS__scores.csv
- ablation_metrics/repeated_fold_c_indices/cnet/initial_diagnosis__initial_diagnosis__scores.csv
- ablation_metrics/repeated_fold_c_indices/cnet/initial_diagnosis__MRD_flt3_npm1__scores.csv
- ablation_metrics/repeated_fold_c_indices/cnet/initial_diagnosis__MRD_NGS_flt3_npm1__scores.csv
- ablation_metrics/repeated_fold_c_indices/cnet/initial_diagnosis__MRD_NGS__scores.csv
- ablation_metrics/repeated_fold_c_indices/cnet/initial_diagnosis__MRD__scores.csv
- ablation_metrics/repeated_fold_c_indices/cnet/initial_diagnosis__NGS_flt3_npm1__scores.csv
- ablation_metrics/repeated_fold_c_indices/cnet/initial_diagnosis__NGS__scores.csv
- ablation_metrics/repeated_fold_c_indices/rsf/
- ablation_metrics/repeated_fold_c_indices/rsf/C1__C1_flt3_npm1__scores.csv
- ablation_metrics/repeated_fold_c_indices/rsf/C1__C1_MRD_flt3_npm1__scores.csv
- ablation_metrics/repeated_fold_c_indices/rsf/C1__C1_MRD_flt3_npm1__stability_metrics.csv
- ablation_metrics/repeated_fold_c_indices/rsf/C1__C1_MRD_NGS_flt3_npm1__scores.csv
- ablation_metrics/repeated_fold_c_indices/rsf/C1__C1_MRD_NGS__scores.csv
- ablation_metrics/repeated_fold_c_indices/rsf/C1__C1_MRD__scores.csv
- ablation_metrics/repeated_fold_c_indices/rsf/C1__C1_NGS_flt3_npm1__scores.csv
- ablation_metrics/repeated_fold_c_indices/rsf/C1__C1_NGS__scores.csv
- ablation_metrics/repeated_fold_c_indices/rsf/C1__C1__scores.csv
- ablation_metrics/repeated_fold_c_indices/rsf/C1__flt3_npm1__scores.csv
- ablation_metrics/repeated_fold_c_indices/rsf/C1__MRD_flt3_npm1__scores.csv
- ablation_metrics/repeated_fold_c_indices/rsf/C1__MRD_NGS_flt3_npm1__scores.csv
- ablation_metrics/repeated_fold_c_indices/rsf/C1__MRD_NGS__scores.csv
- ablation_metrics/repeated_fold_c_indices/rsf/C1__MRD__scores.csv
- ablation_metrics/repeated_fold_c_indices/rsf/C1__NGS_flt3_npm1__scores.csv
- ablation_metrics/repeated_fold_c_indices/rsf/C1__NGS__scores.csv
- ablation_metrics/repeated_fold_c_indices/rsf/C2__C2_flt3_npm1__scores.csv
- ablation_metrics/repeated_fold_c_indices/rsf/C2__C2_MRD_flt3_npm1__scores.csv
- ablation_metrics/repeated_fold_c_indices/rsf/C2__C2_MRD_flt3_npm1__stability_metrics.csv
- ablation_metrics/repeated_fold_c_indices/rsf/C2__C2_MRD_NGS_flt3_npm1__scores.csv
- ablation_metrics/repeated_fold_c_indices/rsf/C2__C2_MRD_NGS__scores.csv
- ablation_metrics/repeated_fold_c_indices/rsf/C2__C2_MRD__scores.csv
- ablation_metrics/repeated_fold_c_indices/rsf/C2__C2_NGS_flt3_npm1__scores.csv
- ablation_metrics/repeated_fold_c_indices/rsf/C2__C2_NGS__scores.csv
- ablation_metrics/repeated_fold_c_indices/rsf/C2__C2__scores.csv
- ablation_metrics/repeated_fold_c_indices/rsf/C2__flt3_npm1__scores.csv
- ablation_metrics/repeated_fold_c_indices/rsf/C2__MRD_flt3_npm1__scores.csv
- ablation_metrics/repeated_fold_c_indices/rsf/C2__MRD_NGS_flt3_npm1__scores.csv
- ablation_metrics/repeated_fold_c_indices/rsf/C2__MRD_NGS__scores.csv
- ablation_metrics/repeated_fold_c_indices/rsf/C2__MRD__scores.csv
- ablation_metrics/repeated_fold_c_indices/rsf/C2__NGS_flt3_npm1__scores.csv
- ablation_metrics/repeated_fold_c_indices/rsf/C2__NGS__scores.csv
- ablation_metrics/repeated_fold_c_indices/rsf/C3__C3_flt3_npm1__scores.csv
- ablation_metrics/repeated_fold_c_indices/rsf/C3__C3_MRD_flt3_npm1__scores.csv
- ablation_metrics/repeated_fold_c_indices/rsf/C3__C3_MRD_flt3_npm1__stability_metrics.csv
- ablation_metrics/repeated_fold_c_indices/rsf/C3__C3_MRD_NGS_flt3_npm1__scores.csv
- ablation_metrics/repeated_fold_c_indices/rsf/C3__C3_MRD_NGS__scores.csv
- ablation_metrics/repeated_fold_c_indices/rsf/C3__C3_MRD__scores.csv
- ablation_metrics/repeated_fold_c_indices/rsf/C3__C3_NGS_flt3_npm1__scores.csv
- ablation_metrics/repeated_fold_c_indices/rsf/C3__C3_NGS__scores.csv
- ablation_metrics/repeated_fold_c_indices/rsf/C3__C3__scores.csv
- ablation_metrics/repeated_fold_c_indices/rsf/C3__flt3_npm1__scores.csv
- ablation_metrics/repeated_fold_c_indices/rsf/C3__MRD_flt3_npm1__scores.csv
- ablation_metrics/repeated_fold_c_indices/rsf/C3__MRD_NGS_flt3_npm1__scores.csv
- ablation_metrics/repeated_fold_c_indices/rsf/C3__MRD_NGS__scores.csv
- ablation_metrics/repeated_fold_c_indices/rsf/C3__MRD__scores.csv
- ablation_metrics/repeated_fold_c_indices/rsf/C3__NGS_flt3_npm1__scores.csv
- ablation_metrics/repeated_fold_c_indices/rsf/C3__NGS__scores.csv
- ablation_metrics/repeated_fold_c_indices/rsf/initial_diagnosis__flt3_npm1__scores.csv
- ablation_metrics/repeated_fold_c_indices/rsf/initial_diagnosis__initial_diagnosis_flt3_npm1__scores.csv
- ablation_metrics/repeated_fold_c_indices/rsf/initial_diagnosis__initial_diagnosis_MRD_flt3_npm1__scores.csv
- ablation_metrics/repeated_fold_c_indices/rsf/initial_diagnosis__initial_diagnosis_MRD_NGS_flt3_npm1__scores.csv
- ablation_metrics/repeated_fold_c_indices/rsf/initial_diagnosis__initial_diagnosis_MRD_NGS_flt3_npm1__stability_metrics.csv
- ablation_metrics/repeated_fold_c_indices/rsf/initial_diagnosis__initial_diagnosis_MRD_NGS__scores.csv
- ablation_metrics/repeated_fold_c_indices/rsf/initial_diagnosis__initial_diagnosis_MRD__scores.csv
- ablation_metrics/repeated_fold_c_indices/rsf/initial_diagnosis__initial_diagnosis_NGS_flt3_npm1__scores.csv
- ablation_metrics/repeated_fold_c_indices/rsf/initial_diagnosis__initial_diagnosis_NGS__scores.csv
- ablation_metrics/repeated_fold_c_indices/rsf/initial_diagnosis__initial_diagnosis__scores.csv
- ablation_metrics/repeated_fold_c_indices/rsf/initial_diagnosis__MRD_flt3_npm1__scores.csv
- ablation_metrics/repeated_fold_c_indices/rsf/initial_diagnosis__MRD_NGS_flt3_npm1__scores.csv
- ablation_metrics/repeated_fold_c_indices/rsf/initial_diagnosis__MRD_NGS__scores.csv
- ablation_metrics/repeated_fold_c_indices/rsf/initial_diagnosis__MRD__scores.csv
- ablation_metrics/repeated_fold_c_indices/rsf/initial_diagnosis__NGS_flt3_npm1__scores.csv
- ablation_metrics/repeated_fold_c_indices/rsf/initial_diagnosis__NGS__scores.csv
- ablation_metrics/repeated_fold_feature_importance/
- ablation_metrics/repeated_fold_feature_importance/cnet/
- ablation_metrics/repeated_fold_feature_importance/cnet/C1__C1_flt3_npm1__fimp.csv
- ablation_metrics/repeated_fold_feature_importance/cnet/C1__C1_MRD_flt3_npm1__fimp.csv
- ablation_metrics/repeated_fold_feature_importance/cnet/C1__C1_MRD_NGS_flt3_npm1__fimp.csv
- ablation_metrics/repeated_fold_feature_importance/cnet/C1__C1_MRD_NGS__fimp.csv
- ablation_metrics/repeated_fold_feature_importance/cnet/C1__C1_MRD__fimp.csv
- ablation_metrics/repeated_fold_feature_importance/cnet/C1__C1_NGS_flt3_npm1__fimp.csv
- ablation_metrics/repeated_fold_feature_importance/cnet/C1__C1_NGS__fimp.csv
- ablation_metrics/repeated_fold_feature_importance/cnet/C1__C1__fimp.csv
- ablation_metrics/repeated_fold_feature_importance/cnet/C1__flt3_npm1__fimp.csv
- ablation_metrics/repeated_fold_feature_importance/cnet/C1__MRD_flt3_npm1__fimp.csv
- ablation_metrics/repeated_fold_feature_importance/cnet/C1__MRD_NGS_flt3_npm1__fimp.csv
- ablation_metrics/repeated_fold_feature_importance/cnet/C1__MRD_NGS__fimp.csv
- ablation_metrics/repeated_fold_feature_importance/cnet/C1__MRD__fimp.csv
- ablation_metrics/repeated_fold_feature_importance/cnet/C1__NGS_flt3_npm1__fimp.csv
- ablation_metrics/repeated_fold_feature_importance/cnet/C1__NGS__fimp.csv
- ablation_metrics/repeated_fold_feature_importance/cnet/C2__C2_flt3_npm1__fimp.csv
- ablation_metrics/repeated_fold_feature_importance/cnet/C2__C2_MRD_flt3_npm1__fimp.csv
- ablation_metrics/repeated_fold_feature_importance/cnet/C2__C2_MRD_NGS_flt3_npm1__fimp.csv
- ablation_metrics/repeated_fold_feature_importance/cnet/C2__C2_MRD_NGS__fimp.csv
- ablation_metrics/repeated_fold_feature_importance/cnet/C2__C2_MRD__fimp.csv
- ablation_metrics/repeated_fold_feature_importance/cnet/C2__C2_NGS_flt3_npm1__fimp.csv
- ablation_metrics/repeated_fold_feature_importance/cnet/C2__C2_NGS__fimp.csv
- ablation_metrics/repeated_fold_feature_importance/cnet/C2__C2__fimp.csv
- ablation_metrics/repeated_fold_feature_importance/cnet/C2__flt3_npm1__fimp.csv
- ablation_metrics/repeated_fold_feature_importance/cnet/C2__MRD_flt3_npm1__fimp.csv
- ablation_metrics/repeated_fold_feature_importance/cnet/C2__MRD_NGS_flt3_npm1__fimp.csv
- ablation_metrics/repeated_fold_feature_importance/cnet/C2__MRD_NGS__fimp.csv
- ablation_metrics/repeated_fold_feature_importance/cnet/C2__MRD__fimp.csv
- ablation_metrics/repeated_fold_feature_importance/cnet/C2__NGS_flt3_npm1__fimp.csv
- ablation_metrics/repeated_fold_feature_importance/cnet/C2__NGS__fimp.csv
- ablation_metrics/repeated_fold_feature_importance/cnet/C3__C3_flt3_npm1__fimp.csv
- ablation_metrics/repeated_fold_feature_importance/cnet/C3__C3_MRD_flt3_npm1__fimp.csv
- ablation_metrics/repeated_fold_feature_importance/cnet/C3__C3_MRD_NGS_flt3_npm1__fimp.csv
- ablation_metrics/repeated_fold_feature_importance/cnet/C3__C3_MRD_NGS__fimp.csv
- ablation_metrics/repeated_fold_feature_importance/cnet/C3__C3_MRD__fimp.csv
- ablation_metrics/repeated_fold_feature_importance/cnet/C3__C3_NGS_flt3_npm1__fimp.csv
- ablation_metrics/repeated_fold_feature_importance/cnet/C3__C3_NGS__fimp.csv
- ablation_metrics/repeated_fold_feature_importance/cnet/C3__C3__fimp.csv
- ablation_metrics/repeated_fold_feature_importance/cnet/C3__flt3_npm1__fimp.csv
- ablation_metrics/repeated_fold_feature_importance/cnet/C3__MRD_flt3_npm1__fimp.csv
- ablation_metrics/repeated_fold_feature_importance/cnet/C3__MRD_NGS_flt3_npm1__fimp.csv
- ablation_metrics/repeated_fold_feature_importance/cnet/C3__MRD_NGS__fimp.csv
- ablation_metrics/repeated_fold_feature_importance/cnet/C3__MRD__fimp.csv
- ablation_metrics/repeated_fold_feature_importance/cnet/C3__NGS_flt3_npm1__fimp.csv
- ablation_metrics/repeated_fold_feature_importance/cnet/C3__NGS__fimp.csv
- ablation_metrics/repeated_fold_feature_importance/cnet/desktop.ini
- ablation_metrics/repeated_fold_feature_importance/cnet/initial_diagnosis__flt3_npm1__fimp.csv
- ablation_metrics/repeated_fold_feature_importance/cnet/initial_diagnosis__initial_diagnosis_flt3_npm1__fimp.csv
- ablation_metrics/repeated_fold_feature_importance/cnet/initial_diagnosis__initial_diagnosis_MRD_flt3_npm1__fimp.csv
- ablation_metrics/repeated_fold_feature_importance/cnet/initial_diagnosis__initial_diagnosis_MRD_NGS_flt3_npm1__fimp.csv
- ablation_metrics/repeated_fold_feature_importance/cnet/initial_diagnosis__initial_diagnosis_MRD_NGS__fimp.csv
- ablation_metrics/repeated_fold_feature_importance/cnet/initial_diagnosis__initial_diagnosis_MRD__fimp.csv
- ablation_metrics/repeated_fold_feature_importance/cnet/initial_diagnosis__initial_diagnosis_NGS_flt3_npm1__fimp.csv
- ablation_metrics/repeated_fold_feature_importance/cnet/initial_diagnosis__initial_diagnosis_NGS__fimp.csv
- ablation_metrics/repeated_fold_feature_importance/cnet/initial_diagnosis__initial_diagnosis__fimp.csv
- ablation_metrics/repeated_fold_feature_importance/cnet/initial_diagnosis__MRD_flt3_npm1__fimp.csv
- ablation_metrics/repeated_fold_feature_importance/cnet/initial_diagnosis__MRD_NGS_flt3_npm1__fimp.csv
- ablation_metrics/repeated_fold_feature_importance/cnet/initial_diagnosis__MRD_NGS__fimp.csv
- ablation_metrics/repeated_fold_feature_importance/cnet/initial_diagnosis__MRD__fimp.csv
- ablation_metrics/repeated_fold_feature_importance/cnet/initial_diagnosis__NGS_flt3_npm1__fimp.csv
- ablation_metrics/repeated_fold_feature_importance/cnet/initial_diagnosis__NGS__fimp.csv
- ablation_metrics/repeated_fold_feature_importance/rsf/
- ablation_metrics/repeated_fold_feature_importance/rsf/C1__C1_flt3_npm1__fimp.csv
- ablation_metrics/repeated_fold_feature_importance/rsf/C1__C1_MRD_flt3_npm1__fimp.csv
- ablation_metrics/repeated_fold_feature_importance/rsf/C1__C1_MRD_NGS_flt3_npm1__fimp.csv
- ablation_metrics/repeated_fold_feature_importance/rsf/C1__C1_MRD_NGS__fimp.csv
- ablation_metrics/repeated_fold_feature_importance/rsf/C1__C1_MRD__fimp.csv
- ablation_metrics/repeated_fold_feature_importance/rsf/C1__C1_NGS_flt3_npm1__fimp.csv
- ablation_metrics/repeated_fold_feature_importance/rsf/C1__C1_NGS__fimp.csv
- ablation_metrics/repeated_fold_feature_importance/rsf/C1__C1__fimp.csv
- ablation_metrics/repeated_fold_feature_importance/rsf/C1__flt3_npm1__fimp.csv
- ablation_metrics/repeated_fold_feature_importance/rsf/C1__MRD_flt3_npm1__fimp.csv
- ablation_metrics/repeated_fold_feature_importance/rsf/C1__MRD_NGS_flt3_npm1__fimp.csv
- ablation_metrics/repeated_fold_feature_importance/rsf/C1__MRD_NGS__fimp.csv
- ablation_metrics/repeated_fold_feature_importance/rsf/C1__MRD__fimp.csv
- ablation_metrics/repeated_fold_feature_importance/rsf/C1__NGS_flt3_npm1__fimp.csv
- ablation_metrics/repeated_fold_feature_importance/rsf/C1__NGS__fimp.csv
- ablation_metrics/repeated_fold_feature_importance/rsf/C2__C2_flt3_npm1__fimp.csv
- ablation_metrics/repeated_fold_feature_importance/rsf/C2__C2_MRD_flt3_npm1__fimp.csv
- ablation_metrics/repeated_fold_feature_importance/rsf/C2__C2_MRD_NGS_flt3_npm1__fimp.csv
- ablation_metrics/repeated_fold_feature_importance/rsf/C2__C2_MRD_NGS__fimp.csv
- ablation_metrics/repeated_fold_feature_importance/rsf/C2__C2_MRD__fimp.csv
- ablation_metrics/repeated_fold_feature_importance/rsf/C2__C2_NGS_flt3_npm1__fimp.csv
- ablation_metrics/repeated_fold_feature_importance/rsf/C2__C2_NGS__fimp.csv
- ablation_metrics/repeated_fold_feature_importance/rsf/C2__C2__fimp.csv
- ablation_metrics/repeated_fold_feature_importance/rsf/C2__flt3_npm1__fimp.csv
- ablation_metrics/repeated_fold_feature_importance/rsf/C2__MRD_flt3_npm1__fimp.csv
- ablation_metrics/repeated_fold_feature_importance/rsf/C2__MRD_NGS_flt3_npm1__fimp.csv
- ablation_metrics/repeated_fold_feature_importance/rsf/C2__MRD_NGS__fimp.csv
- ablation_metrics/repeated_fold_feature_importance/rsf/C2__MRD__fimp.csv
- ablation_metrics/repeated_fold_feature_importance/rsf/C2__NGS_flt3_npm1__fimp.csv
- ablation_metrics/repeated_fold_feature_importance/rsf/C2__NGS__fimp.csv
- ablation_metrics/repeated_fold_feature_importance/rsf/C3__C3_flt3_npm1__fimp.csv
- ablation_metrics/repeated_fold_feature_importance/rsf/C3__C3_MRD_flt3_npm1__fimp.csv
- ablation_metrics/repeated_fold_feature_importance/rsf/C3__C3_MRD_NGS_flt3_npm1__fimp.csv
- ablation_metrics/repeated_fold_feature_importance/rsf/C3__C3_MRD_NGS__fimp.csv
- ablation_metrics/repeated_fold_feature_importance/rsf/C3__C3_MRD__fimp.csv
- ablation_metrics/repeated_fold_feature_importance/rsf/C3__C3_NGS_flt3_npm1__fimp.csv
- ablation_metrics/repeated_fold_feature_importance/rsf/C3__C3_NGS__fimp.csv
- ablation_metrics/repeated_fold_feature_importance/rsf/C3__C3__fimp.csv
- ablation_metrics/repeated_fold_feature_importance/rsf/C3__flt3_npm1__fimp.csv
- ablation_metrics/repeated_fold_feature_importance/rsf/C3__MRD_flt3_npm1__fimp.csv
- ablation_metrics/repeated_fold_feature_importance/rsf/C3__MRD_NGS_flt3_npm1__fimp.csv
- ablation_metrics/repeated_fold_feature_importance/rsf/C3__MRD_NGS__fimp.csv
- ablation_metrics/repeated_fold_feature_importance/rsf/C3__MRD__fimp.csv
- ablation_metrics/repeated_fold_feature_importance/rsf/C3__NGS_flt3_npm1__fimp.csv
- ablation_metrics/repeated_fold_feature_importance/rsf/C3__NGS__fimp.csv
- ablation_metrics/repeated_fold_feature_importance/rsf/desktop.ini
- ablation_metrics/repeated_fold_feature_importance/rsf/initial_diagnosis__flt3_npm1__fimp.csv
- ablation_metrics/repeated_fold_feature_importance/rsf/initial_diagnosis__initial_diagnosis_flt3_npm1__fimp.csv
- ablation_metrics/repeated_fold_feature_importance/rsf/initial_diagnosis__initial_diagnosis_MRD_flt3_npm1__fimp.csv
- ablation_metrics/repeated_fold_feature_importance/rsf/initial_diagnosis__initial_diagnosis_MRD_NGS_flt3_npm1__fimp.csv
- ablation_metrics/repeated_fold_feature_importance/rsf/initial_diagnosis__initial_diagnosis_MRD_NGS__fimp.csv
- ablation_metrics/repeated_fold_feature_importance/rsf/initial_diagnosis__initial_diagnosis_MRD__fimp.csv
- ablation_metrics/repeated_fold_feature_importance/rsf/initial_diagnosis__initial_diagnosis_NGS_flt3_npm1__fimp.csv
- ablation_metrics/repeated_fold_feature_importance/rsf/initial_diagnosis__initial_diagnosis_NGS__fimp.csv
- ablation_metrics/repeated_fold_feature_importance/rsf/initial_diagnosis__initial_diagnosis__fimp.csv
- ablation_metrics/repeated_fold_feature_importance/rsf/initial_diagnosis__MRD_flt3_npm1__fimp.csv
- ablation_metrics/repeated_fold_feature_importance/rsf/initial_diagnosis__MRD_NGS_flt3_npm1__fimp.csv
- ablation_metrics/repeated_fold_feature_importance/rsf/initial_diagnosis__MRD_NGS__fimp.csv
- ablation_metrics/repeated_fold_feature_importance/rsf/initial_diagnosis__MRD__fimp.csv
- ablation_metrics/repeated_fold_feature_importance/rsf/initial_diagnosis__NGS_flt3_npm1__fimp.csv
- ablation_metrics/repeated_fold_feature_importance/rsf/initial_diagnosis__NGS__fimp.csv
