# Supplementary material for: Random Survival Forest Versus Elastic-Net Regularized Cox Regression for Survival Prediction in Acute Myeloid Leukemia at Distinct Treatment Time Points: Model Performance Comparison Study
Source: JMIR Bioinform Biotechnol. 2026 Apr 29;7:e75678. doi: 10.2196/75678 (PMC13128161; doi:10.2196/75678)
Supplement: Multimedia Appendix 9 [file bioinform-v7-e75678-s009.zip › ablation_metrics/repeated_fold_c_indices/cnet/C1__C1_flt3_npm1__scores.csv]

Fold_and_Repetition	C-Index_Score
1_1	0.6701230019609008
2_1	0.676781272860278
3_1	0.695206660426622
4_1	0.6638451411575406
5_1	0.656047638232433
1_2	0.6465719055286111
2_2	0.6825844080353888
3_2	0.6747739779874213
4_2	0.6406026387500245
5_2	0.6777928028718467
1_3	0.6783675154040428
2_3	0.6887142120572413
3_3	0.694059268650212
4_3	0.6569328039994119
5_3	0.653547176115648
