# Supplementary material for: Random Survival Forest Versus Elastic-Net Regularized Cox Regression for Survival Prediction in Acute Myeloid Leukemia at Distinct Treatment Time Points: Model Performance Comparison Study
Source: JMIR Bioinform Biotechnol. 2026 Apr 29;7:e75678. doi: 10.2196/75678 (PMC13128161; doi:10.2196/75678)
Supplement: Multimedia Appendix 9 [file bioinform-v7-e75678-s009.zip › ablation_metrics/repeated_fold_c_indices/cnet/C1__C1_flt3_npm1__stability_metrics.csv]

feature	importance_count	mean_importance	std_importance	is_selected
karyotype_encoding__Karyotype_46,XX [20]	0	0.0	0.0	False
karyotype_encoding__Karyotype_46,XX,inv(16)(p13q22)[10]	0	0.0	0.0	False
karyotype_encoding__Karyotype_46,XX,t(8;21)(q22;q22)[10]	0	0.0	0.0	False
karyotype_encoding__Karyotype_46,XX[10]	0	0.0	0.0	False
karyotype_encoding__Karyotype_46,XX[20]	1	1.4706602266033334e-05	5.502706700305002e-05	False
karyotype_encoding__Karyotype_46,XX[20]	0	0.0	0.0	False
karyotype_encoding__Karyotype_46,XX[25]	0	0.0	0.0	False
karyotype_encoding__Karyotype_46,XX[30]	0	0.0	0.0	False
karyotype_encoding__Karyotype_46,XY	0	0.0	0.0	False
karyotype_encoding__Karyotype_46,XY [20]	0	0.0	0.0	False
karyotype_encoding__Karyotype_46,XY,inv(16)(p13q22)[10]	0	0.0	0.0	False
karyotype_encoding__Karyotype_46,XY[10]	0	0.0	0.0	False
karyotype_encoding__Karyotype_46,XY[20]	0	0.0	0.0	False
karyotype_encoding__Karyotype_46,XY[20]	0	0.0	0.0	False
karyotype_encoding__Karyotype_46,XY[21]	0	0.0	0.0	False
karyotype_encoding__Karyotype_46,XY[25]	0	0.0	0.0	False
karyotype_encoding__Karyotype_46,XY[30]	0	0.0	0.0	False
karyotype_encoding__Karyotype___rare_class__	2	0.0016340482963896866	0.005106813824630762	False
cat__sexID_False	12	0.0384058599135607	0.027830219670005655	True
cat__sexID_True	12	0.030438042685727584	0.0243922274871523	True
cat__IsSec_False	14	0.07191873936975131	0.048782677400021277	True
cat__IsSec_True	11	0.028146251208104597	0.029573620526782588	True
cat__IsSec_nan	0	0.0	0.0	False
cat__PrevDiag_False	2	0.0010932959989759666	0.0029009915361950405	False
cat__PrevDiag_True	1	0.00305040912752328	0.011413585844680135	False
cat__PrevDiag_nan	0	0.0	0.0	False
cat__drugdoseC1yn_False	0	0.0	0.0	False
cat__drugdoseC1yn_True	1	0.0005862521304556267	0.002193554614431256	False
cat__drugdoseC1yn_nan	0	0.0	0.0	False
cat__mylotargC1yn_False	0	0.0	0.0	False
cat__mylotargC1yn_True	0	0.0	0.0	False
cat__mylotargC1yn_nan	0	0.0	0.0	False
cat__mylodoseC1_False	0	0.0	0.0	False
cat__mylodoseC1_True	5	0.00489610578289976	0.013136493959739617	False
cat__mylodoseC1_nan	1	0.00100787027756546	0.003771105268962707	False
cat__NeutrecoveryC1_False	0	0.0	0.0	False
cat__NeutrecoveryC1_True	0	0.0	0.0	False
cat__NeutrecoveryC1_nan	0	0.0	0.0	False
cat__Platrecovery50C1_False	0	0.0	0.0	False
cat__Platrecovery50C1_True	0	0.0	0.0	False
cat__Platrecovery50C1_nan	0	0.0	0.0	False
cat__Platrecovery100C1_False	0	0.0	0.0	False
cat__Platrecovery100C1_True	0	0.0	0.0	False
cat__Platrecovery100C1_nan	0	0.0	0.0	False
cat__amlAgeGroup_15-29	3	0.00410219163313604	0.011474353221640003	False
cat__amlAgeGroup_30-39	0	0.0	0.0	False
cat__amlAgeGroup_40-49	9	0.019186283574955096	0.02607845940434665	True
cat__amlAgeGroup_50-59	2	0.0008574347896389933	0.002447948312361233	False
cat__amlAgeGroup_60+	9	0.03706236259271864	0.03702377380267908	True
cat__PrevBloodDis_Aplastic anaemia	0	0.0	0.0	False
cat__PrevBloodDis_Chronic lymphoblastic leukaemia (CLL)	0	0.0	0.0	False
cat__PrevBloodDis_Chronic myelomonocytic leukaemia (CMML)	0	0.0	0.0	False
cat__PrevBloodDis_Hodgkin's disease	0	0.0	0.0	False
cat__PrevBloodDis_Lymphoma	0	0.0	0.0	False
cat__PrevBloodDis_Myelodysplastic syndrome (MDS)/myelodysplasia/pre-leukaemic phase	0	0.0	0.0	False
cat__PrevBloodDis_Myelofibrosis	0	0.0	0.0	False
cat__PrevBloodDis_Myeloproliferative syndrome	0	0.0	0.0	False
cat__PrevBloodDis_Other haematological disorder	0	0.0	0.0	False
cat__PrevBloodDis_Polycythaemia rubra vera (PRV)	0	0.0	0.0	False
cat__PrevBloodDis_Refractory anaemia with excess of blasts (RAEB, RAEB-t)	0	0.0	0.0	False
cat__PrevBloodDis_Thrombocythaemia	0	0.0	0.0	False
cat__PrevBloodDis_Thrombocytopenia	0	0.0	0.0	False
cat__PrevBloodDis_nan	1	0.00150789945040258	0.00564204311711118	False
cat__FABtype_0	0	0.0	0.0	False
cat__FABtype_1	15	0.10636477039908741	0.03659971821107545	True
cat__FABtype_2	14	0.0654920304826158	0.034226426134187325	True
cat__FABtype_3	0	0.0	0.0	False
cat__FABtype_3v	0	0.0	0.0	False
cat__FABtype_4	1	0.005125361300379827	0.019177345969451476	False
cat__FABtype_4e	0	0.0	0.0	False
cat__FABtype_5	15	0.1583329852635269	0.05655470148651084	True
cat__FABtype_5a	0	0.0	0.0	False
cat__FABtype_5b	0	0.0	0.0	False
cat__FABtype_6	10	0.044182535920731195	0.05205917137058569	True
cat__FABtype_7	0	0.0	0.0	False
cat__FABtype_8	11	0.016254456638441873	0.015858684901488354	True
cat__FABtype_B	0	0.0	0.0	False
cat__FABtype_R	0	0.0	0.0	False
cat__FABtype_RT	0	0.0	0.0	False
cat__FABtype_X	0	0.0	0.0	False
cat__FABtype_nan	0	0.0	0.0	False
cat__CNSinvolveentry_0.0	8	0.012836764135559705	0.01656348472789794	True
cat__CNSinvolveentry_1.0	0	0.0	0.0	False
cat__CNSinvolveentry_2.0	0	0.0	0.0	False
cat__CNSinvolveentry_nan	0	0.0	0.0	False
cat__Localcytoentry_1.0	14	0.10424942441472493	0.04633256237678973	True
cat__Localcytoentry_2.0	15	0.15330480458174955	0.03421884928998402	True
cat__Localcytoentry_3.0	0	0.0	0.0	False
cat__Localcytoentry_4.0	0	0.0	0.0	False
cat__Localcytoentry_5.0	5	0.002794251139948473	0.005450806609477606	False
cat__Localcytoentry_nan	0	0.0	0.0	False
cat__Localimmentry_1.0	10	0.024344519506119038	0.025071592419881168	True
cat__Localimmentry_2.0	0	0.0	0.0	False
cat__Localimmentry_3.0	4	0.014196162033693267	0.03275524143768172	False
cat__Localimmentry_nan	0	0.0	0.0	False
cat__CD33entry_1.0	15	0.11174940445287164	0.05630415424965181	True
cat__CD33entry_2.0	3	0.006064271493737779	0.014511904053511382	False
cat__CD33entry_3.0	0	0.0	0.0	False
cat__CD33entry_nan	0	0.0	0.0	False
cat__SmokeHist_1.0	1	0.0012559160637106667	0.004699207616951067	False
cat__SmokeHist_2.0	15	0.15873813883104926	0.05832132045629488	True
cat__SmokeHist_3.0	9	0.03187761332315174	0.03931662445734082	True
cat__SmokeHist_nan	0	0.0	0.0	False
cat__amlType_De novo	14	0.07499168285931447	0.04845209359273754	True
cat__amlType_High risk MDS	0	0.0	0.0	False
cat__amlType_Secondary	12	0.09286255988339355	0.06719033125509903	True
cat__CytoResult_Adverse	15	0.6512275516966325	0.05035410739922596	True
cat__CytoResult_Failed	0	0.0	0.0	False
cat__CytoResult_Intermediate	0	0.0	0.0	False
cat__CytoResult_Normal	8	0.022150594092135958	0.0258796041529677	True
cat__CytoResult_Not done	0	0.0	0.0	False
cat__CytoResult_nan	0	0.0	0.0	False
cat__CytoResult_t(15;17) / PML-RARA [APL]	0	0.0	0.0	False
cat__CytoResult_t(8;21) / inv(16) [CBF]	15	0.8136831889079814	0.035411302246444475	True
cat__ComorArr_0.0	0	0.0	0.0	False
cat__ComorArr_1.0	0	0.0	0.0	False
cat__ComorArr_2.0	0	0.0	0.0	False
cat__ComorArr_nan	0	0.0	0.0	False
cat__ComorCard_0.0	0	0.0	0.0	False
cat__ComorCard_1.0	0	0.0	0.0	False
cat__ComorCard_2.0	0	0.0	0.0	False
cat__ComorCard_nan	0	0.0	0.0	False
cat__ComorHVD_0.0	0	0.0	0.0	False
cat__ComorHVD_1.0	0	0.0	0.0	False
cat__ComorHVD_2.0	0	0.0	0.0	False
cat__ComorHVD_nan	0	0.0	0.0	False
cat__ComorIBD_0.0	0	0.0	0.0	False
cat__ComorIBD_1.0	0	0.0	0.0	False
cat__ComorIBD_2.0	0	0.0	0.0	False
cat__ComorIBD_nan	0	0.0	0.0	False
cat__ComorDiab_0.0	0	0.0	0.0	False
cat__ComorDiab_1.0	0	0.0	0.0	False
cat__ComorDiab_2.0	0	0.0	0.0	False
cat__ComorDiab_nan	0	0.0	0.0	False
cat__ComorCVD_0.0	0	0.0	0.0	False
cat__ComorCVD_1.0	0	0.0	0.0	False
cat__ComorCVD_2.0	0	0.0	0.0	False
cat__ComorCVD_nan	0	0.0	0.0	False
cat__ComorPsyc_0.0	15	0.09904089158091528	0.05034585446871796	True
cat__ComorPsyc_1.0	4	0.014957027282837572	0.03054302162864489	False
cat__ComorPsyc_2.0	0	0.0	0.0	False
cat__ComorPsyc_nan	0	0.0	0.0	False
cat__ComorObe_0.0	11	0.05688010526799505	0.04598717548814629	True
cat__ComorObe_1.0	1	0.0028777737715436932	0.010767643489760767	False
cat__ComorObe_2.0	0	0.0	0.0	False
cat__ComorObe_nan	0	0.0	0.0	False
cat__ComorInf_0.0	0	0.0	0.0	False
cat__ComorInf_1.0	1	0.00024217805355015334	0.0009061473029804662	False
cat__ComorInf_2.0	0	0.0	0.0	False
cat__ComorInf_nan	0	0.0	0.0	False
cat__ComorRheu_0.0	6	0.023931089099466205	0.04208434504271755	False
cat__ComorRheu_1.0	0	0.0	0.0	False
cat__ComorRheu_2.0	0	0.0	0.0	False
cat__ComorRheu_nan	0	0.0	0.0	False
cat__ComorPrep_0.0	0	0.0	0.0	False
cat__ComorPrep_1.0	0	0.0	0.0	False
cat__ComorPrep_2.0	0	0.0	0.0	False
cat__ComorPrep_nan	0	0.0	0.0	False
cat__ComorRen_0.0	0	0.0	0.0	False
cat__ComorRen_1.0	0	0.0	0.0	False
cat__ComorRen_2.0	0	0.0	0.0	False
cat__ComorRen_nan	0	0.0	0.0	False
cat__ComorMPul_0.0	1	0.00197069163916632	0.007373652928740309	False
cat__ComorMPul_1.0	0	0.0	0.0	False
cat__ComorMPul_2.0	0	0.0	0.0	False
cat__ComorMPul_nan	0	0.0	0.0	False
cat__ComorSPul_0.0	1	2.517957749978e-05	9.421335214789875e-05	False
cat__ComorSPul_1.0	0	0.0	0.0	False
cat__ComorSPul_2.0	0	0.0	0.0	False
cat__ComorSPul_nan	0	0.0	0.0	False
cat__ComorPST_0.0	3	0.003339028108649354	0.0069908785553980555	False
cat__ComorPST_1.0	0	0.0	0.0	False
cat__ComorPST_2.0	0	0.0	0.0	False
cat__ComorPST_nan	0	0.0	0.0	False
cat__ComorHepM_0.0	2	0.00588131821634288	0.016083086660713473	False
cat__ComorHepM_1.0	1	0.00038823391402172667	0.0014526382921955525	False
cat__ComorHepM_2.0	0	0.0	0.0	False
cat__ComorHepM_nan	0	0.0	0.0	False
cat__ComorHepS_0.0	0	0.0	0.0	False
cat__ComorHepS_1.0	0	0.0	0.0	False
cat__ComorHepS_2.0	0	0.0	0.0	False
cat__ComorHepS_nan	0	0.0	0.0	False
cat__TreatmentC1_ADE Alone	2	0.006952048522176467	0.022116988569963823	False
cat__TreatmentC1_ADE and Mylotarg 3mg per m2	0	0.0	0.0	False
cat__TreatmentC1_ADE and Mylotarg 6mg per m2	0	0.0	0.0	False
cat__TreatmentC1_AIDA	0	0.0	0.0	False
cat__TreatmentC1_Arsenic and ATRA	0	0.0	0.0	False
cat__TreatmentC1_DA High dose (90mg)	3	0.003959266798243367	0.009060782441609485	False
cat__TreatmentC1_DA Mylotarg 3mg per m2	0	0.0	0.0	False
cat__TreatmentC1_DA Mylotarg 6mg per m2	0	0.0	0.0	False
cat__TreatmentC1_DA Standard dose (60mg)	1	0.0008112287527615467	0.0030353400551336525	False
cat__Marrresult1C1_CR	12	0.06790383430850193	0.05554406831670235	True
cat__Marrresult1C1_PR	0	0.0	0.0	False
cat__Marrresult1C1_RD	15	0.16764728474205973	0.059991644702674055	True
cat__Marrresult1C1_nan	0	0.0	0.0	False
cat__Marrresult2C1_CR	0	0.0	0.0	False
cat__Marrresult2C1_PR	0	0.0	0.0	False
cat__Marrresult2C1_RD	0	0.0	0.0	False
cat__Marrresult2C1_nan	0	0.0	0.0	False
cat__amlFLToutcomeID_2.0	0	0.0	0.0	False
cat__amlFLToutcomeID_3.0	3	0.005833486468304874	0.01491928168322403	False
cat__amlFLToutcomeID_4.0	0	0.0	0.0	False
cat__amlFLToutcomeID_nan	0	0.0	0.0	False
cat__amlFLTTypeID_1.0	0	0.0	0.0	False
cat__amlFLTTypeID_2.0	0	0.0	0.0	False
cat__amlFLTTypeID_nan	0	0.0	0.0	False
cat__amlDDLFLTTKDID_1.0	0	0.0	0.0	False
cat__amlDDLFLTTKDID_2.0	0	0.0	0.0	False
cat__amlDDLFLTTKDID_3.0	0	0.0	0.0	False
cat__amlDDLFLTTKDID_4.0	0	0.0	0.0	False
cat__amlDDLFLTTKDID_6.0	0	0.0	0.0	False
cat__amlDDLFLTTKDID_7.0	0	0.0	0.0	False
cat__amlDDLFLTTKDID_8.0	0	0.0	0.0	False
cat__amlDDLFLTTKDID_9.0	0	0.0	0.0	False
cat__amlDDLFLTTKDID_99.0	0	0.0	0.0	False
cat__amlDDLFLTTKDID_nan	0	0.0	0.0	False
cat__amlFLTType0ID_1.0	11	0.04458508091131889	0.035100740204827494	True
cat__amlFLTType0ID_2.0	0	0.0	0.0	False
cat__amlFLTType0ID_nan	0	0.0	0.0	False
cat__amlDDLNPM1OutcomeID_1.0	15	0.19164837596676412	0.02964052216068009	True
cat__amlDDLNPM1OutcomeID_3.0	7	0.009019269032384486	0.012655967512728458	False
cat__amlDDLNPM1OutcomeID_5.0	0	0.0	0.0	False
cat__amlDDLNPM1OutcomeID_7.0	0	0.0	0.0	False
cat__amlDDLNPM1OutcomeID_nan	0	0.0	0.0	False
cat__amlDDLNPM1ID_1.0	0	0.0	0.0	False
cat__amlDDLNPM1ID_2.0	0	0.0	0.0	False
cat__amlDDLNPM1ID_3.0	0	0.0	0.0	False
cat__amlDDLNPM1ID_4.0	0	0.0	0.0	False
cat__amlDDLNPM1ID_5.0	4	0.00817025054807486	0.016727608421850358	False
cat__amlDDLNPM1ID_nan	15	0.12478948859231086	0.013403777766814569	True
ordinal__NauseagradeC1	15	0.000959952319756503	0.00033644664306522397	True
ordinal__AlopeciagradeC1	15	8.627322662020053e-05	5.338842855519813e-05	True
ordinal__OralgradeC1	15	0.0001733231274733355	0.00011777782337549026	True
ordinal__DiarrheagradeC1	15	0.00036833068747963577	0.00020426830522693898	True
ordinal__CardiacgradeC1	15	6.710711910525476e-05	4.7494118562326253e-05	True
ordinal__LiverASTgradeC1	15	0.0001565648002682243	2.8750668645425887e-05	True
ordinal__LiverALTgradeC1	15	0.0003808414253987134	6.646578837330405e-05	True
ordinal__LiverBilgradeC1	14	0.0003191635041673829	0.00018771838007820583	True
ordinal__RenaCreatgradeC1	15	0.0007943901143964734	0.00013189516754576135	True
ordinal__RenaprotgradeC1	15	9.569772895870553e-05	5.306955707722076e-05	True
ordinal__RenahaemgradeC1	15	6.871790734458052e-05	4.401685603939113e-05	True
ordinal__cellularity1C1	15	0.00013551492077578577	5.273821297012595e-05	True
ordinal__cellularity2C1	15	9.134444405629792e-05	7.272196060500001e-05	True
num__amlAgeAtRand1	15	0.1908948880294453	0.007580941053030856	True
num__UnitsbloodC1	15	0.00133073869468898	0.0005586801090343735	True
num__UnitsplateletsC1	13	0.0013464812150856167	0.0006960892015360825	True
num__DaysIVantibC1	15	0.00028284649954580035	0.00012533462917937467	True
num__DaysinhospC1	15	0.00025939165923987513	0.00011428842809573193	True
num__TestDate	15	0.00020553836367538452	7.937499503371797e-05	True
num__ITDPcnt	15	0.0004273799883699867	4.480027733540407e-05	True
num__ITDLength	14	3.0686464639274e-05	2.190388859163794e-05	True
num__NauseastartC1	15	0.00012377744326254642	8.32717622970484e-05	True
num__NauseastopC1	15	8.372680071084831e-05	5.101712112760159e-05	True
num__AlopeciastartC1	15	0.00013998922924855978	4.897990108943239e-05	True
num__AlopeciastopC1	15	6.765253568339685e-05	4.7124884133132224e-05	True
num__OralstartC1	15	0.0001460265089234621	9.251454034642071e-05	True
num__OralstopC1	15	9.993892032085202e-05	7.322867672438436e-05	True
num__DiarrheastartC1	15	0.0004244127013435733	8.709306199290393e-05	True
num__DiarrheastopC1	15	0.00033890129089105334	7.944733413689998e-05	True
num__CardiacstartC1	15	0.0001883948199552573	6.667457688049256e-05	True
num__CardiacstopC1	15	0.00014053203529979918	9.543521619340885e-05	True
num__LiverASTstartC1	15	0.0003258508537375349	0.0002768654015219574	True
num__LiverASTstopC1	15	0.00022777083139987836	0.000169344794928276	True
num__LiverALTstartC1	15	7.213293466819349e-05	6.919565882967891e-05	True
num__LiverALTstopC1	15	6.79421979875368e-05	3.976031407682391e-05	True
num__LiverBilstartC1	15	0.0002807011098659657	0.00011611685950984463	True
num__LiverBilstopC1	15	0.00023374981160872275	9.589059937130689e-05	True
num__RenaCreatstartC1	15	0.00018271496953143495	9.973404571613646e-05	True
num__RenaCreatstopC1	15	0.00014440695743778343	9.608203390033696e-05	True
num__RenaprotstartC1	15	9.904208527030268e-05	7.402501676018396e-05	True
num__RenahaemstartC1	15	0.00016792802079057008	0.00011649753724960244	True
num__RenahaemstopC1	15	0.00010462021376050027	6.859499774714117e-05	True
num__mylotargdateC1	15	0.00010039776926435662	4.04142322954201e-05	True
num__marrexamdate1C1	15	0.0002177831038437232	0.00019822649968311498	True
num__marrexamdate2C1	15	0.0004954060933518468	0.00014092947587267235	True
num__NeutrecoverydateC1	15	0.00019809541314908154	8.94772360064399e-05	True
num__Platrecovery50dateC1	15	0.00014020301104125958	7.297215879059281e-05	True
num__Platrecovery100dateC1	15	0.00027790438756045995	7.569489405013007e-05	True
num__DischargeddateC1	15	7.087063096823369e-05	3.9013044412999775e-05	True
num__Weight	15	0.040716206060623074	0.009332307694574342	True
num__Height	10	0.010011871663203987	0.009038021857464893	True
num__BloodDateEntry	15	0.0006199643272981398	0.0006483246896789752	True
num__HemoglobinEntry	15	0.0008220595422987466	0.0006689732217816178	True
num__PlateletEntry	15	0.0012323541871572018	0.000614626522942879	True
num__MarrowDateEntry	15	0.00017276995287757892	0.000125581251509758	True
num__MarrowBlastsEntry	15	9.969865891373788e-05	8.304563587032227e-05	True
num__LocalImmPcnt	15	4.467412169351908e-05	3.972976241576542e-05	True
num__SmokePerDay	15	7.224431113625009e-05	4.115032389281189e-05	True
num__chemodateC1	15	0.06621651031067823	0.016694835658126645	True
num__Marrblastperc1C1	15	0.00010519254732881007	6.358186650627834e-05	True
num__Marrblastperc2C1	15	0.0002521120095741395	0.00015121144162868515	True
num__WBCEntry	15	0.04538879726268445	0.03947749641965025	True
num__CompmarrrespC1	15	0.00017825882000358003	5.797553898454487e-05	True
remainder__IsSec_is_missing	0	0.0	0.0	False
remainder__PrevDiag_is_missing	0	0.0	0.0	False
remainder__PrevBloodDis_is_missing	1	0.0008599495726141533	0.0032176366706248415	False
remainder__Weight_is_missing	0	0.0	0.0	False
remainder__Height_is_missing	0	0.0	0.0	False
remainder__BloodDateEntry_is_missing	0	0.0	0.0	False
remainder__HemoglobinEntry_is_missing	0	0.0	0.0	False
remainder__PlateletEntry_is_missing	0	0.0	0.0	False
remainder__MarrowDateEntry_is_missing	0	0.0	0.0	False
remainder__MarrowBlastsEntry_is_missing	0	0.0	0.0	False
remainder__FABtype_is_missing	0	0.0	0.0	False
remainder__CNSinvolveentry_is_missing	0	0.0	0.0	False
remainder__Localcytoentry_is_missing	0	0.0	0.0	False
remainder__Localimmentry_is_missing	0	0.0	0.0	False
remainder__LocalImmPcnt_is_missing	0	0.0	0.0	False
remainder__CD33entry_is_missing	0	0.0	0.0	False
remainder__SmokeHist_is_missing	0	0.0	0.0	False
remainder__SmokePerDay_is_missing	0	0.0	0.0	False
remainder__CytoResult_is_missing	0	0.0	0.0	False
remainder__Karyotype_is_missing	0	0.0	0.0	False
remainder__ComorArr_is_missing	0	0.0	0.0	False
remainder__ComorCard_is_missing	0	0.0	0.0	False
remainder__ComorHVD_is_missing	0	0.0	0.0	False
remainder__ComorIBD_is_missing	0	0.0	0.0	False
remainder__ComorDiab_is_missing	0	0.0	0.0	False
remainder__ComorCVD_is_missing	0	0.0	0.0	False
remainder__ComorPsyc_is_missing	0	0.0	0.0	False
remainder__ComorObe_is_missing	0	0.0	0.0	False
remainder__ComorInf_is_missing	0	0.0	0.0	False
remainder__ComorRheu_is_missing	0	0.0	0.0	False
remainder__ComorPrep_is_missing	0	0.0	0.0	False
remainder__ComorRen_is_missing	0	0.0	0.0	False
remainder__ComorMPul_is_missing	0	0.0	0.0	False
remainder__ComorSPul_is_missing	0	0.0	0.0	False
remainder__ComorPST_is_missing	0	0.0	0.0	False
remainder__ComorHepM_is_missing	0	0.0	0.0	False
remainder__ComorHepS_is_missing	0	0.0	0.0	False
remainder__drugdoseC1yn_is_missing	0	0.0	0.0	False
remainder__mylotargC1yn_is_missing	0	0.0	0.0	False
remainder__mylotargdateC1_is_missing	0	0.0	0.0	False
remainder__mylodoseC1_is_missing	1	0.0008294085279949	0.0031033625454254194	False
remainder__marrexamdate1C1_is_missing	0	0.0	0.0	False
remainder__marrexamdate2C1_is_missing	0	0.0	0.0	False
remainder__cellularity1C1_is_missing	0	0.0	0.0	False
remainder__cellularity2C1_is_missing	0	0.0	0.0	False
remainder__Marrblastperc1C1_is_missing	0	0.0	0.0	False
remainder__Marrblastperc2C1_is_missing	0	0.0	0.0	False
remainder__Marrresult1C1_is_missing	0	0.0	0.0	False
remainder__Marrresult2C1_is_missing	0	0.0	0.0	False
remainder__CompmarrrespC1_is_missing	0	0.0	0.0	False
remainder__NeutrecoveryC1_is_missing	0	0.0	0.0	False
remainder__NeutrecoverydateC1_is_missing	0	0.0	0.0	False
remainder__Platrecovery50C1_is_missing	0	0.0	0.0	False
remainder__Platrecovery50dateC1_is_missing	0	0.0	0.0	False
remainder__Platrecovery100C1_is_missing	0	0.0	0.0	False
remainder__Platrecovery100dateC1_is_missing	0	0.0	0.0	False
remainder__NauseagradeC1_is_missing	0	0.0	0.0	False
remainder__NauseastartC1_is_missing	0	0.0	0.0	False
remainder__NauseastopC1_is_missing	0	0.0	0.0	False
remainder__AlopeciagradeC1_is_missing	0	0.0	0.0	False
remainder__AlopeciastartC1_is_missing	0	0.0	0.0	False
remainder__AlopeciastopC1_is_missing	0	0.0	0.0	False
remainder__OralgradeC1_is_missing	0	0.0	0.0	False
remainder__OralstartC1_is_missing	0	0.0	0.0	False
remainder__OralstopC1_is_missing	0	0.0	0.0	False
remainder__DiarrheagradeC1_is_missing	0	0.0	0.0	False
remainder__DiarrheastartC1_is_missing	0	0.0	0.0	False
remainder__DiarrheastopC1_is_missing	0	0.0	0.0	False
remainder__CardiacgradeC1_is_missing	0	0.0	0.0	False
remainder__CardiacstartC1_is_missing	0	0.0	0.0	False
remainder__CardiacstopC1_is_missing	0	0.0	0.0	False
remainder__LiverASTgradeC1_is_missing	0	0.0	0.0	False
remainder__LiverASTstartC1_is_missing	0	0.0	0.0	False
remainder__LiverASTstopC1_is_missing	0	0.0	0.0	False
remainder__LiverALTgradeC1_is_missing	0	0.0	0.0	False
remainder__LiverALTstartC1_is_missing	0	0.0	0.0	False
remainder__LiverALTstopC1_is_missing	0	0.0	0.0	False
remainder__LiverBilgradeC1_is_missing	0	0.0	0.0	False
remainder__LiverBilstartC1_is_missing	0	0.0	0.0	False
remainder__LiverBilstopC1_is_missing	0	0.0	0.0	False
remainder__RenaCreatgradeC1_is_missing	0	0.0	0.0	False
remainder__RenaCreatstartC1_is_missing	0	0.0	0.0	False
remainder__RenaCreatstopC1_is_missing	0	0.0	0.0	False
remainder__RenaprotgradeC1_is_missing	0	0.0	0.0	False
remainder__RenaprotstartC1_is_missing	0	0.0	0.0	False
remainder__RenahaemgradeC1_is_missing	0	0.0	0.0	False
remainder__RenahaemstartC1_is_missing	0	0.0	0.0	False
remainder__RenahaemstopC1_is_missing	0	0.0	0.0	False
remainder__UnitsbloodC1_is_missing	0	0.0	0.0	False
remainder__UnitsplateletsC1_is_missing	0	0.0	0.0	False
remainder__DaysIVantibC1_is_missing	0	0.0	0.0	False
remainder__DaysinhospC1_is_missing	0	0.0	0.0	False
remainder__DischargeddateC1_is_missing	0	0.0	0.0	False
remainder__TestDate_is_missing	0	0.0	0.0	False
remainder__amlFLToutcomeID_is_missing	0	0.0	0.0	False
remainder__amlFLTTypeID_is_missing	0	0.0	0.0	False
remainder__amlDDLFLTTKDID_is_missing	0	0.0	0.0	False
remainder__ITDPcnt_is_missing	0	0.0	0.0	False
remainder__ITDLength_is_missing	0	0.0	0.0	False
remainder__amlFLTType0ID_is_missing	0	0.0	0.0	False
remainder__amlDDLNPM1OutcomeID_is_missing	0	0.0	0.0	False
remainder__amlDDLNPM1ID_is_missing	15	0.1299353740238819	0.013224689177594777	True
karyotype_encoding__Karyotype_46,XX [20]	0	0.0	0.0	False
karyotype_encoding__Karyotype_47,XX,+8[10]	0	0.0	0.0	False
karyotype_encoding__Karyotype_47,XY,+8[10]	0	0.0	0.0	False
karyotype_encoding__Karyotype_45,X,-Y,t(8;21)(q22;q22)[10]	0	0.0	0.0	False
karyotype_encoding__Karyotype_46,XX	0	0.0	0.0	False
karyotype_encoding__Karyotype_46,XX [20]	0	0.0	0.0	False
karyotype_encoding__Karyotype_46,XX,inv(16)(p13q22)[10]	0	0.0	0.0	False
karyotype_encoding__Karyotype_46,XX,t(8;21)(q22;q22)[10]	0	0.0	0.0	False
karyotype_encoding__Karyotype_46,XX[10]	0	0.0	0.0	False
karyotype_encoding__Karyotype_46,XX[20]	1	1.4706602266033334e-05	5.502706700305002e-05	False
karyotype_encoding__Karyotype_46,XX[20]	0	0.0	0.0	False
karyotype_encoding__Karyotype_46,XX[25]	0	0.0	0.0	False
karyotype_encoding__Karyotype_46,XX[30]	0	0.0	0.0	False
karyotype_encoding__Karyotype_46,XY	0	0.0	0.0	False
karyotype_encoding__Karyotype_46,XY [20]	0	0.0	0.0	False
karyotype_encoding__Karyotype_46,XY,inv(16)(p13q22)[10]	0	0.0	0.0	False
karyotype_encoding__Karyotype_46,XY[10]	0	0.0	0.0	False
karyotype_encoding__Karyotype_46,XY[20]	0	0.0	0.0	False
karyotype_encoding__Karyotype_46,XY[20]	0	0.0	0.0	False
karyotype_encoding__Karyotype_46,XY[21]	0	0.0	0.0	False
karyotype_encoding__Karyotype_46,XY[25]	0	0.0	0.0	False
karyotype_encoding__Karyotype_46,XY[30]	0	0.0	0.0	False
karyotype_encoding__Karyotype___rare_class__	2	0.0016340482963896866	0.005106813824630762	False
cat__sexID_False	12	0.0384058599135607	0.027830219670005655	True
cat__sexID_True	12	0.030438042685727584	0.0243922274871523	True
cat__IsSec_False	14	0.07191873936975131	0.048782677400021277	True
cat__IsSec_True	11	0.028146251208104597	0.029573620526782588	True
cat__IsSec_nan	0	0.0	0.0	False
cat__PrevDiag_False	2	0.0010932959989759666	0.0029009915361950405	False
cat__PrevDiag_True	1	0.00305040912752328	0.011413585844680135	False
cat__PrevDiag_nan	0	0.0	0.0	False
cat__drugdoseC1yn_False	0	0.0	0.0	False
cat__drugdoseC1yn_True	1	0.0005862521304556267	0.002193554614431256	False
cat__drugdoseC1yn_nan	0	0.0	0.0	False
cat__mylotargC1yn_False	0	0.0	0.0	False
cat__mylotargC1yn_True	0	0.0	0.0	False
cat__mylotargC1yn_nan	0	0.0	0.0	False
cat__mylodoseC1_False	0	0.0	0.0	False
cat__mylodoseC1_True	5	0.00489610578289976	0.013136493959739617	False
cat__mylodoseC1_nan	1	0.00100787027756546	0.003771105268962707	False
cat__NeutrecoveryC1_False	0	0.0	0.0	False
cat__NeutrecoveryC1_True	0	0.0	0.0	False
cat__NeutrecoveryC1_nan	0	0.0	0.0	False
cat__Platrecovery50C1_False	0	0.0	0.0	False
cat__Platrecovery50C1_True	0	0.0	0.0	False
cat__Platrecovery50C1_nan	0	0.0	0.0	False
cat__Platrecovery100C1_False	0	0.0	0.0	False
cat__Platrecovery100C1_True	0	0.0	0.0	False
cat__Platrecovery100C1_nan	0	0.0	0.0	False
cat__amlAgeGroup_15-29	3	0.00410219163313604	0.011474353221640003	False
cat__amlAgeGroup_30-39	0	0.0	0.0	False
cat__amlAgeGroup_40-49	9	0.019186283574955096	0.02607845940434665	True
cat__amlAgeGroup_50-59	2	0.0008574347896389933	0.002447948312361233	False
cat__amlAgeGroup_60+	9	0.03706236259271864	0.03702377380267908	True
cat__PrevBloodDis_Aplastic anaemia	0	0.0	0.0	False
cat__PrevBloodDis_Chronic lymphoblastic leukaemia (CLL)	0	0.0	0.0	False
cat__PrevBloodDis_Chronic myelomonocytic leukaemia (CMML)	0	0.0	0.0	False
cat__PrevBloodDis_Hodgkin's disease	0	0.0	0.0	False
cat__PrevBloodDis_Lymphoma	0	0.0	0.0	False
cat__PrevBloodDis_Myelodysplastic syndrome (MDS)/myelodysplasia/pre-leukaemic phase	0	0.0	0.0	False
cat__PrevBloodDis_Myelofibrosis	0	0.0	0.0	False
cat__PrevBloodDis_Myeloproliferative syndrome	0	0.0	0.0	False
cat__PrevBloodDis_Other haematological disorder	0	0.0	0.0	False
cat__PrevBloodDis_Polycythaemia rubra vera (PRV)	0	0.0	0.0	False
cat__PrevBloodDis_Refractory anaemia with excess of blasts (RAEB, RAEB-t)	0	0.0	0.0	False
cat__PrevBloodDis_Thrombocythaemia	0	0.0	0.0	False
cat__PrevBloodDis_Thrombocytopenia	0	0.0	0.0	False
cat__PrevBloodDis_nan	1	0.00150789945040258	0.00564204311711118	False
cat__FABtype_0	0	0.0	0.0	False
cat__FABtype_1	15	0.10636477039908741	0.03659971821107545	True
cat__FABtype_2	14	0.0654920304826158	0.034226426134187325	True
cat__FABtype_3	0	0.0	0.0	False
cat__FABtype_3v	0	0.0	0.0	False
cat__FABtype_4	1	0.005125361300379827	0.019177345969451476	False
cat__FABtype_4e	0	0.0	0.0	False
cat__FABtype_5	15	0.1583329852635269	0.05655470148651084	True
cat__FABtype_5a	0	0.0	0.0	False
cat__FABtype_5b	0	0.0	0.0	False
cat__FABtype_6	10	0.044182535920731195	0.05205917137058569	True
cat__FABtype_7	0	0.0	0.0	False
cat__FABtype_8	11	0.016254456638441873	0.015858684901488354	True
cat__FABtype_B	0	0.0	0.0	False
cat__FABtype_R	0	0.0	0.0	False
cat__FABtype_RT	0	0.0	0.0	False
cat__FABtype_X	0	0.0	0.0	False
cat__FABtype_nan	0	0.0	0.0	False
cat__CNSinvolveentry_0.0	8	0.012836764135559705	0.01656348472789794	True
cat__CNSinvolveentry_1.0	0	0.0	0.0	False
cat__CNSinvolveentry_2.0	0	0.0	0.0	False
cat__CNSinvolveentry_nan	0	0.0	0.0	False
cat__Localcytoentry_1.0	14	0.10424942441472493	0.04633256237678973	True
cat__Localcytoentry_2.0	15	0.15330480458174955	0.03421884928998402	True
cat__Localcytoentry_3.0	0	0.0	0.0	False
cat__Localcytoentry_4.0	0	0.0	0.0	False
cat__Localcytoentry_5.0	5	0.002794251139948473	0.005450806609477606	False
cat__Localcytoentry_nan	0	0.0	0.0	False
cat__Localimmentry_1.0	10	0.024344519506119038	0.025071592419881168	True
cat__Localimmentry_2.0	0	0.0	0.0	False
cat__Localimmentry_3.0	4	0.014196162033693267	0.03275524143768172	False
cat__Localimmentry_nan	0	0.0	0.0	False
cat__CD33entry_1.0	15	0.11174940445287164	0.05630415424965181	True
cat__CD33entry_2.0	3	0.006064271493737779	0.014511904053511382	False
cat__CD33entry_3.0	0	0.0	0.0	False
cat__CD33entry_nan	0	0.0	0.0	False
cat__SmokeHist_1.0	1	0.0012559160637106667	0.004699207616951067	False
cat__SmokeHist_2.0	15	0.15873813883104926	0.05832132045629488	True
cat__SmokeHist_3.0	9	0.03187761332315174	0.03931662445734082	True
cat__SmokeHist_nan	0	0.0	0.0	False
cat__amlType_De novo	14	0.07499168285931447	0.04845209359273754	True
cat__amlType_High risk MDS	0	0.0	0.0	False
cat__amlType_Secondary	12	0.09286255988339355	0.06719033125509903	True
cat__CytoResult_Adverse	15	0.6512275516966325	0.05035410739922596	True
cat__CytoResult_Failed	0	0.0	0.0	False
cat__CytoResult_Intermediate	0	0.0	0.0	False
cat__CytoResult_Normal	8	0.022150594092135958	0.0258796041529677	True
cat__CytoResult_Not done	0	0.0	0.0	False
cat__CytoResult_nan	0	0.0	0.0	False
cat__CytoResult_t(15;17) / PML-RARA [APL]	0	0.0	0.0	False
cat__CytoResult_t(8;21) / inv(16) [CBF]	15	0.8136831889079814	0.035411302246444475	True
cat__ComorArr_0.0	0	0.0	0.0	False
cat__ComorArr_1.0	0	0.0	0.0	False
cat__ComorArr_2.0	0	0.0	0.0	False
cat__ComorArr_nan	0	0.0	0.0	False
cat__ComorCard_0.0	0	0.0	0.0	False
cat__ComorCard_1.0	0	0.0	0.0	False
cat__ComorCard_2.0	0	0.0	0.0	False
cat__ComorCard_nan	0	0.0	0.0	False
cat__ComorHVD_0.0	0	0.0	0.0	False
cat__ComorHVD_1.0	0	0.0	0.0	False
cat__ComorHVD_2.0	0	0.0	0.0	False
cat__ComorHVD_nan	0	0.0	0.0	False
cat__ComorIBD_0.0	0	0.0	0.0	False
cat__ComorIBD_1.0	0	0.0	0.0	False
cat__ComorIBD_2.0	0	0.0	0.0	False
cat__ComorIBD_nan	0	0.0	0.0	False
cat__ComorDiab_0.0	0	0.0	0.0	False
cat__ComorDiab_1.0	0	0.0	0.0	False
cat__ComorDiab_2.0	0	0.0	0.0	False
cat__ComorDiab_nan	0	0.0	0.0	False
cat__ComorCVD_0.0	0	0.0	0.0	False
cat__ComorCVD_1.0	0	0.0	0.0	False
cat__ComorCVD_2.0	0	0.0	0.0	False
cat__ComorCVD_nan	0	0.0	0.0	False
cat__ComorPsyc_0.0	15	0.09904089158091528	0.05034585446871796	True
cat__ComorPsyc_1.0	4	0.014957027282837572	0.03054302162864489	False
cat__ComorPsyc_2.0	0	0.0	0.0	False
cat__ComorPsyc_nan	0	0.0	0.0	False
cat__ComorObe_0.0	11	0.05688010526799505	0.04598717548814629	True
cat__ComorObe_1.0	1	0.0028777737715436932	0.010767643489760767	False
cat__ComorObe_2.0	0	0.0	0.0	False
cat__ComorObe_nan	0	0.0	0.0	False
cat__ComorInf_0.0	0	0.0	0.0	False
cat__ComorInf_1.0	1	0.00024217805355015334	0.0009061473029804662	False
cat__ComorInf_2.0	0	0.0	0.0	False
cat__ComorInf_nan	0	0.0	0.0	False
cat__ComorRheu_0.0	6	0.023931089099466205	0.04208434504271755	False
cat__ComorRheu_1.0	0	0.0	0.0	False
cat__ComorRheu_2.0	0	0.0	0.0	False
cat__ComorRheu_nan	0	0.0	0.0	False
cat__ComorPrep_0.0	0	0.0	0.0	False
cat__ComorPrep_1.0	0	0.0	0.0	False
cat__ComorPrep_2.0	0	0.0	0.0	False
cat__ComorPrep_nan	0	0.0	0.0	False
cat__ComorRen_0.0	0	0.0	0.0	False
cat__ComorRen_1.0	0	0.0	0.0	False
cat__ComorRen_2.0	0	0.0	0.0	False
cat__ComorRen_nan	0	0.0	0.0	False
cat__ComorMPul_0.0	1	0.00197069163916632	0.007373652928740309	False
cat__ComorMPul_1.0	0	0.0	0.0	False
cat__ComorMPul_2.0	0	0.0	0.0	False
cat__ComorMPul_nan	0	0.0	0.0	False
cat__ComorSPul_0.0	1	2.517957749978e-05	9.421335214789875e-05	False
cat__ComorSPul_1.0	0	0.0	0.0	False
cat__ComorSPul_2.0	0	0.0	0.0	False
cat__ComorSPul_nan	0	0.0	0.0	False
cat__ComorPST_0.0	3	0.003339028108649354	0.0069908785553980555	False
cat__ComorPST_1.0	0	0.0	0.0	False
cat__ComorPST_2.0	0	0.0	0.0	False
cat__ComorPST_nan	0	0.0	0.0	False
cat__ComorHepM_0.0	2	0.00588131821634288	0.016083086660713473	False
cat__ComorHepM_1.0	1	0.00038823391402172667	0.0014526382921955525	False
cat__ComorHepM_2.0	0	0.0	0.0	False
cat__ComorHepM_nan	0	0.0	0.0	False
cat__ComorHepS_0.0	0	0.0	0.0	False
cat__ComorHepS_1.0	0	0.0	0.0	False
cat__ComorHepS_2.0	0	0.0	0.0	False
cat__ComorHepS_nan	0	0.0	0.0	False
cat__TreatmentC1_ADE Alone	2	0.006952048522176467	0.022116988569963823	False
cat__TreatmentC1_ADE and Mylotarg 3mg per m2	0	0.0	0.0	False
cat__TreatmentC1_ADE and Mylotarg 6mg per m2	0	0.0	0.0	False
cat__TreatmentC1_AIDA	0	0.0	0.0	False
cat__TreatmentC1_Arsenic and ATRA	0	0.0	0.0	False
cat__TreatmentC1_DA High dose (90mg)	3	0.003959266798243367	0.009060782441609485	False
cat__TreatmentC1_DA Mylotarg 3mg per m2	0	0.0	0.0	False
cat__TreatmentC1_DA Mylotarg 6mg per m2	0	0.0	0.0	False
cat__TreatmentC1_DA Standard dose (60mg)	1	0.0008112287527615467	0.0030353400551336525	False
cat__Marrresult1C1_CR	12	0.06790383430850193	0.05554406831670235	True
cat__Marrresult1C1_PR	0	0.0	0.0	False
cat__Marrresult1C1_RD	15	0.16764728474205973	0.059991644702674055	True
cat__Marrresult1C1_nan	0	0.0	0.0	False
cat__Marrresult2C1_CR	0	0.0	0.0	False
cat__Marrresult2C1_PR	0	0.0	0.0	False
cat__Marrresult2C1_RD	0	0.0	0.0	False
cat__Marrresult2C1_nan	0	0.0	0.0	False
cat__amlFLToutcomeID_2.0	0	0.0	0.0	False
cat__amlFLToutcomeID_3.0	3	0.005833486468304874	0.01491928168322403	False
cat__amlFLToutcomeID_4.0	0	0.0	0.0	False
cat__amlFLToutcomeID_nan	0	0.0	0.0	False
cat__amlFLTTypeID_1.0	0	0.0	0.0	False
cat__amlFLTTypeID_2.0	0	0.0	0.0	False
cat__amlFLTTypeID_nan	0	0.0	0.0	False
cat__amlDDLFLTTKDID_1.0	0	0.0	0.0	False
cat__amlDDLFLTTKDID_2.0	0	0.0	0.0	False
cat__amlDDLFLTTKDID_3.0	0	0.0	0.0	False
cat__amlDDLFLTTKDID_4.0	0	0.0	0.0	False
cat__amlDDLFLTTKDID_6.0	0	0.0	0.0	False
cat__amlDDLFLTTKDID_7.0	0	0.0	0.0	False
cat__amlDDLFLTTKDID_8.0	0	0.0	0.0	False
cat__amlDDLFLTTKDID_9.0	0	0.0	0.0	False
cat__amlDDLFLTTKDID_99.0	0	0.0	0.0	False
cat__amlDDLFLTTKDID_nan	0	0.0	0.0	False
cat__amlFLTType0ID_1.0	11	0.04458508091131889	0.035100740204827494	True
cat__amlFLTType0ID_2.0	0	0.0	0.0	False
cat__amlFLTType0ID_nan	0	0.0	0.0	False
cat__amlDDLNPM1OutcomeID_1.0	15	0.19164837596676412	0.02964052216068009	True
cat__amlDDLNPM1OutcomeID_3.0	7	0.009019269032384486	0.012655967512728458	False
cat__amlDDLNPM1OutcomeID_5.0	0	0.0	0.0	False
cat__amlDDLNPM1OutcomeID_7.0	0	0.0	0.0	False
cat__amlDDLNPM1OutcomeID_nan	0	0.0	0.0	False
cat__amlDDLNPM1ID_1.0	0	0.0	0.0	False
cat__amlDDLNPM1ID_2.0	0	0.0	0.0	False
cat__amlDDLNPM1ID_3.0	0	0.0	0.0	False
cat__amlDDLNPM1ID_4.0	0	0.0	0.0	False
cat__amlDDLNPM1ID_5.0	4	0.00817025054807486	0.016727608421850358	False
cat__amlDDLNPM1ID_nan	15	0.12478948859231086	0.013403777766814569	True
ordinal__NauseagradeC1	15	0.000959952319756503	0.00033644664306522397	True
ordinal__AlopeciagradeC1	15	8.627322662020053e-05	5.338842855519813e-05	True
ordinal__OralgradeC1	15	0.0001733231274733355	0.00011777782337549026	True
ordinal__DiarrheagradeC1	15	0.00036833068747963577	0.00020426830522693898	True
ordinal__CardiacgradeC1	15	6.710711910525476e-05	4.7494118562326253e-05	True
ordinal__LiverASTgradeC1	15	0.0001565648002682243	2.8750668645425887e-05	True
ordinal__LiverALTgradeC1	15	0.0003808414253987134	6.646578837330405e-05	True
ordinal__LiverBilgradeC1	14	0.0003191635041673829	0.00018771838007820583	True
ordinal__RenaCreatgradeC1	15	0.0007943901143964734	0.00013189516754576135	True
ordinal__RenaprotgradeC1	15	9.569772895870553e-05	5.306955707722076e-05	True
ordinal__RenahaemgradeC1	15	6.871790734458052e-05	4.401685603939113e-05	True
ordinal__cellularity1C1	15	0.00013551492077578577	5.273821297012595e-05	True
ordinal__cellularity2C1	15	9.134444405629792e-05	7.272196060500001e-05	True
num__amlAgeAtRand1	15	0.1908948880294453	0.007580941053030856	True
num__UnitsbloodC1	15	0.00133073869468898	0.0005586801090343735	True
num__UnitsplateletsC1	13	0.0013464812150856167	0.0006960892015360825	True
num__DaysIVantibC1	15	0.00028284649954580035	0.00012533462917937467	True
num__DaysinhospC1	15	0.00025939165923987513	0.00011428842809573193	True
num__TestDate	15	0.00020553836367538452	7.937499503371797e-05	True
num__ITDPcnt	15	0.0004273799883699867	4.480027733540407e-05	True
num__ITDLength	14	3.0686464639274e-05	2.190388859163794e-05	True
num__NauseastartC1	15	0.00012377744326254642	8.32717622970484e-05	True
num__NauseastopC1	15	8.372680071084831e-05	5.101712112760159e-05	True
num__AlopeciastartC1	15	0.00013998922924855978	4.897990108943239e-05	True
num__AlopeciastopC1	15	6.765253568339685e-05	4.7124884133132224e-05	True
num__OralstartC1	15	0.0001460265089234621	9.251454034642071e-05	True
num__OralstopC1	15	9.993892032085202e-05	7.322867672438436e-05	True
num__DiarrheastartC1	15	0.0004244127013435733	8.709306199290393e-05	True
num__DiarrheastopC1	15	0.00033890129089105334	7.944733413689998e-05	True
num__CardiacstartC1	15	0.0001883948199552573	6.667457688049256e-05	True
num__CardiacstopC1	15	0.00014053203529979918	9.543521619340885e-05	True
num__LiverASTstartC1	15	0.0003258508537375349	0.0002768654015219574	True
num__LiverASTstopC1	15	0.00022777083139987836	0.000169344794928276	True
num__LiverALTstartC1	15	7.213293466819349e-05	6.919565882967891e-05	True
num__LiverALTstopC1	15	6.79421979875368e-05	3.976031407682391e-05	True
num__LiverBilstartC1	15	0.0002807011098659657	0.00011611685950984463	True
num__LiverBilstopC1	15	0.00023374981160872275	9.589059937130689e-05	True
num__RenaCreatstartC1	15	0.00018271496953143495	9.973404571613646e-05	True
num__RenaCreatstopC1	15	0.00014440695743778343	9.608203390033696e-05	True
num__RenaprotstartC1	15	9.904208527030268e-05	7.402501676018396e-05	True
num__RenahaemstartC1	15	0.00016792802079057008	0.00011649753724960244	True
num__RenahaemstopC1	15	0.00010462021376050027	6.859499774714117e-05	True
num__mylotargdateC1	15	0.00010039776926435662	4.04142322954201e-05	True
num__marrexamdate1C1	15	0.0002177831038437232	0.00019822649968311498	True
num__marrexamdate2C1	15	0.0004954060933518468	0.00014092947587267235	True
num__NeutrecoverydateC1	15	0.00019809541314908154	8.94772360064399e-05	True
num__Platrecovery50dateC1	15	0.00014020301104125958	7.297215879059281e-05	True
num__Platrecovery100dateC1	15	0.00027790438756045995	7.569489405013007e-05	True
num__DischargeddateC1	15	7.087063096823369e-05	3.9013044412999775e-05	True
num__Weight	15	0.040716206060623074	0.009332307694574342	True
num__Height	10	0.010011871663203987	0.009038021857464893	True
num__BloodDateEntry	15	0.0006199643272981398	0.0006483246896789752	True
num__HemoglobinEntry	15	0.0008220595422987466	0.0006689732217816178	True
num__PlateletEntry	15	0.0012323541871572018	0.000614626522942879	True
num__MarrowDateEntry	15	0.00017276995287757892	0.000125581251509758	True
num__MarrowBlastsEntry	15	9.969865891373788e-05	8.304563587032227e-05	True
num__LocalImmPcnt	15	4.467412169351908e-05	3.972976241576542e-05	True
num__SmokePerDay	15	7.224431113625009e-05	4.115032389281189e-05	True
num__chemodateC1	15	0.06621651031067823	0.016694835658126645	True
num__Marrblastperc1C1	15	0.00010519254732881007	6.358186650627834e-05	True
num__Marrblastperc2C1	15	0.0002521120095741395	0.00015121144162868515	True
num__WBCEntry	15	0.04538879726268445	0.03947749641965025	True
num__CompmarrrespC1	15	0.00017825882000358003	5.797553898454487e-05	True
remainder__IsSec_is_missing	0	0.0	0.0	False
remainder__PrevDiag_is_missing	0	0.0	0.0	False
remainder__PrevBloodDis_is_missing	1	0.0008599495726141533	0.0032176366706248415	False
remainder__Weight_is_missing	0	0.0	0.0	False
remainder__Height_is_missing	0	0.0	0.0	False
remainder__BloodDateEntry_is_missing	0	0.0	0.0	False
remainder__HemoglobinEntry_is_missing	0	0.0	0.0	False
remainder__PlateletEntry_is_missing	0	0.0	0.0	False
remainder__MarrowDateEntry_is_missing	0	0.0	0.0	False
remainder__MarrowBlastsEntry_is_missing	0	0.0	0.0	False
remainder__FABtype_is_missing	0	0.0	0.0	False
remainder__CNSinvolveentry_is_missing	0	0.0	0.0	False
remainder__Localcytoentry_is_missing	0	0.0	0.0	False
remainder__Localimmentry_is_missing	0	0.0	0.0	False
remainder__LocalImmPcnt_is_missing	0	0.0	0.0	False
remainder__CD33entry_is_missing	0	0.0	0.0	False
remainder__SmokeHist_is_missing	0	0.0	0.0	False
remainder__SmokePerDay_is_missing	0	0.0	0.0	False
remainder__CytoResult_is_missing	0	0.0	0.0	False
remainder__Karyotype_is_missing	0	0.0	0.0	False
remainder__ComorArr_is_missing	0	0.0	0.0	False
remainder__ComorCard_is_missing	0	0.0	0.0	False
remainder__ComorHVD_is_missing	0	0.0	0.0	False
remainder__ComorIBD_is_missing	0	0.0	0.0	False
remainder__ComorDiab_is_missing	0	0.0	0.0	False
remainder__ComorCVD_is_missing	0	0.0	0.0	False
remainder__ComorPsyc_is_missing	0	0.0	0.0	False
remainder__ComorObe_is_missing	0	0.0	0.0	False
remainder__ComorInf_is_missing	0	0.0	0.0	False
remainder__ComorRheu_is_missing	0	0.0	0.0	False
remainder__ComorPrep_is_missing	0	0.0	0.0	False
remainder__ComorRen_is_missing	0	0.0	0.0	False
remainder__ComorMPul_is_missing	0	0.0	0.0	False
remainder__ComorSPul_is_missing	0	0.0	0.0	False
remainder__ComorPST_is_missing	0	0.0	0.0	False
remainder__ComorHepM_is_missing	0	0.0	0.0	False
remainder__ComorHepS_is_missing	0	0.0	0.0	False
remainder__drugdoseC1yn_is_missing	0	0.0	0.0	False
remainder__mylotargC1yn_is_missing	0	0.0	0.0	False
remainder__mylotargdateC1_is_missing	0	0.0	0.0	False
remainder__mylodoseC1_is_missing	1	0.0008294085279949	0.0031033625454254194	False
remainder__marrexamdate1C1_is_missing	0	0.0	0.0	False
remainder__marrexamdate2C1_is_missing	0	0.0	0.0	False
remainder__cellularity1C1_is_missing	0	0.0	0.0	False
remainder__cellularity2C1_is_missing	0	0.0	0.0	False
remainder__Marrblastperc1C1_is_missing	0	0.0	0.0	False
remainder__Marrblastperc2C1_is_missing	0	0.0	0.0	False
remainder__Marrresult1C1_is_missing	0	0.0	0.0	False
remainder__Marrresult2C1_is_missing	0	0.0	0.0	False
remainder__CompmarrrespC1_is_missing	0	0.0	0.0	False
remainder__NeutrecoveryC1_is_missing	0	0.0	0.0	False
remainder__NeutrecoverydateC1_is_missing	0	0.0	0.0	False
remainder__Platrecovery50C1_is_missing	0	0.0	0.0	False
remainder__Platrecovery50dateC1_is_missing	0	0.0	0.0	False
remainder__Platrecovery100C1_is_missing	0	0.0	0.0	False
remainder__Platrecovery100dateC1_is_missing	0	0.0	0.0	False
remainder__NauseagradeC1_is_missing	0	0.0	0.0	False
remainder__NauseastartC1_is_missing	0	0.0	0.0	False
remainder__NauseastopC1_is_missing	0	0.0	0.0	False
remainder__AlopeciagradeC1_is_missing	0	0.0	0.0	False
remainder__AlopeciastartC1_is_missing	0	0.0	0.0	False
remainder__AlopeciastopC1_is_missing	0	0.0	0.0	False
remainder__OralgradeC1_is_missing	0	0.0	0.0	False
remainder__OralstartC1_is_missing	0	0.0	0.0	False
remainder__OralstopC1_is_missing	0	0.0	0.0	False
remainder__DiarrheagradeC1_is_missing	0	0.0	0.0	False
remainder__DiarrheastartC1_is_missing	0	0.0	0.0	False
remainder__DiarrheastopC1_is_missing	0	0.0	0.0	False
remainder__CardiacgradeC1_is_missing	0	0.0	0.0	False
remainder__CardiacstartC1_is_missing	0	0.0	0.0	False
remainder__CardiacstopC1_is_missing	0	0.0	0.0	False
remainder__LiverASTgradeC1_is_missing	0	0.0	0.0	False
remainder__LiverASTstartC1_is_missing	0	0.0	0.0	False
remainder__LiverASTstopC1_is_missing	0	0.0	0.0	False
remainder__LiverALTgradeC1_is_missing	0	0.0	0.0	False
remainder__LiverALTstartC1_is_missing	0	0.0	0.0	False
remainder__LiverALTstopC1_is_missing	0	0.0	0.0	False
remainder__LiverBilgradeC1_is_missing	0	0.0	0.0	False
remainder__LiverBilstartC1_is_missing	0	0.0	0.0	False
remainder__LiverBilstopC1_is_missing	0	0.0	0.0	False
remainder__RenaCreatgradeC1_is_missing	0	0.0	0.0	False
remainder__RenaCreatstartC1_is_missing	0	0.0	0.0	False
remainder__RenaCreatstopC1_is_missing	0	0.0	0.0	False
remainder__RenaprotgradeC1_is_missing	0	0.0	0.0	False
remainder__RenaprotstartC1_is_missing	0	0.0	0.0	False
remainder__RenahaemgradeC1_is_missing	0	0.0	0.0	False
remainder__RenahaemstartC1_is_missing	0	0.0	0.0	False
remainder__RenahaemstopC1_is_missing	0	0.0	0.0	False
remainder__UnitsbloodC1_is_missing	0	0.0	0.0	False
remainder__UnitsplateletsC1_is_missing	0	0.0	0.0	False
remainder__DaysIVantibC1_is_missing	0	0.0	0.0	False
remainder__DaysinhospC1_is_missing	0	0.0	0.0	False
remainder__DischargeddateC1_is_missing	0	0.0	0.0	False
remainder__TestDate_is_missing	0	0.0	0.0	False
remainder__amlFLToutcomeID_is_missing	0	0.0	0.0	False
remainder__amlFLTTypeID_is_missing	0	0.0	0.0	False
remainder__amlDDLFLTTKDID_is_missing	0	0.0	0.0	False
remainder__ITDPcnt_is_missing	0	0.0	0.0	False
remainder__ITDLength_is_missing	0	0.0	0.0	False
remainder__amlFLTType0ID_is_missing	0	0.0	0.0	False
remainder__amlDDLNPM1OutcomeID_is_missing	0	0.0	0.0	False
remainder__amlDDLNPM1ID_is_missing	15	0.1299353740238819	0.013224689177594777	True
karyotype_encoding__Karyotype_46,XX [20]	0	0.0	0.0	False
karyotype_encoding__Karyotype_47,XX,+8[10]	0	0.0	0.0	False
karyotype_encoding__Karyotype_47,XY,+8[10]	0	0.0	0.0	False
karyotype_encoding__Karyotype_45,X,-Y,t(8;21)(q22;q22)[10]	0	0.0	0.0	False
karyotype_encoding__Karyotype_46,XX	0	0.0	0.0	False
karyotype_encoding__Karyotype_46,XX [20]	0	0.0	0.0	False
karyotype_encoding__Karyotype_46,XX,inv(16)(p13q22)[10]	0	0.0	0.0	False
karyotype_encoding__Karyotype_46,XX,t(8;21)(q22;q22)[10]	0	0.0	0.0	False
karyotype_encoding__Karyotype_46,XX[10]	0	0.0	0.0	False
karyotype_encoding__Karyotype_46,XX[20]	1	1.4706602266033334e-05	5.502706700305002e-05	False
karyotype_encoding__Karyotype_46,XX[20]	0	0.0	0.0	False
karyotype_encoding__Karyotype_46,XX[25]	0	0.0	0.0	False
karyotype_encoding__Karyotype_46,XX[30]	0	0.0	0.0	False
karyotype_encoding__Karyotype_46,XY	0	0.0	0.0	False
karyotype_encoding__Karyotype_46,XY [20]	0	0.0	0.0	False
karyotype_encoding__Karyotype_46,XY,inv(16)(p13q22)[10]	0	0.0	0.0	False
karyotype_encoding__Karyotype_46,XY[10]	0	0.0	0.0	False
karyotype_encoding__Karyotype_46,XY[20]	0	0.0	0.0	False
karyotype_encoding__Karyotype_46,XY[20]	0	0.0	0.0	False
karyotype_encoding__Karyotype_46,XY[21]	0	0.0	0.0	False
karyotype_encoding__Karyotype_46,XY[25]	0	0.0	0.0	False
karyotype_encoding__Karyotype_46,XY[30]	0	0.0	0.0	False
karyotype_encoding__Karyotype___rare_class__	2	0.0016340482963896866	0.005106813824630762	False
cat__sexID_False	12	0.0384058599135607	0.027830219670005655	True
cat__sexID_True	12	0.030438042685727584	0.0243922274871523	True
cat__IsSec_False	14	0.07191873936975131	0.048782677400021277	True
cat__IsSec_True	11	0.028146251208104597	0.029573620526782588	True
cat__IsSec_nan	0	0.0	0.0	False
cat__PrevDiag_False	2	0.0010932959989759666	0.0029009915361950405	False
cat__PrevDiag_True	1	0.00305040912752328	0.011413585844680135	False
cat__PrevDiag_nan	0	0.0	0.0	False
cat__drugdoseC1yn_False	0	0.0	0.0	False
cat__drugdoseC1yn_True	1	0.0005862521304556267	0.002193554614431256	False
cat__drugdoseC1yn_nan	0	0.0	0.0	False
cat__mylotargC1yn_False	0	0.0	0.0	False
cat__mylotargC1yn_True	0	0.0	0.0	False
cat__mylotargC1yn_nan	0	0.0	0.0	False
cat__mylodoseC1_False	0	0.0	0.0	False
cat__mylodoseC1_True	5	0.00489610578289976	0.013136493959739617	False
cat__mylodoseC1_nan	1	0.00100787027756546	0.003771105268962707	False
cat__NeutrecoveryC1_False	0	0.0	0.0	False
cat__NeutrecoveryC1_True	0	0.0	0.0	False
cat__NeutrecoveryC1_nan	0	0.0	0.0	False
cat__Platrecovery50C1_False	0	0.0	0.0	False
cat__Platrecovery50C1_True	0	0.0	0.0	False
cat__Platrecovery50C1_nan	0	0.0	0.0	False
cat__Platrecovery100C1_False	0	0.0	0.0	False
cat__Platrecovery100C1_True	0	0.0	0.0	False
cat__Platrecovery100C1_nan	0	0.0	0.0	False
cat__amlAgeGroup_15-29	3	0.00410219163313604	0.011474353221640003	False
cat__amlAgeGroup_30-39	0	0.0	0.0	False
cat__amlAgeGroup_40-49	9	0.019186283574955096	0.02607845940434665	True
cat__amlAgeGroup_50-59	2	0.0008574347896389933	0.002447948312361233	False
cat__amlAgeGroup_60+	9	0.03706236259271864	0.03702377380267908	True
cat__PrevBloodDis_Aplastic anaemia	0	0.0	0.0	False
cat__PrevBloodDis_Chronic lymphoblastic leukaemia (CLL)	0	0.0	0.0	False
cat__PrevBloodDis_Chronic myelomonocytic leukaemia (CMML)	0	0.0	0.0	False
cat__PrevBloodDis_Hodgkin's disease	0	0.0	0.0	False
cat__PrevBloodDis_Lymphoma	0	0.0	0.0	False
cat__PrevBloodDis_Myelodysplastic syndrome (MDS)/myelodysplasia/pre-leukaemic phase	0	0.0	0.0	False
cat__PrevBloodDis_Myelofibrosis	0	0.0	0.0	False
cat__PrevBloodDis_Myeloproliferative syndrome	0	0.0	0.0	False
cat__PrevBloodDis_Other haematological disorder	0	0.0	0.0	False
cat__PrevBloodDis_Polycythaemia rubra vera (PRV)	0	0.0	0.0	False
cat__PrevBloodDis_Refractory anaemia with excess of blasts (RAEB, RAEB-t)	0	0.0	0.0	False
cat__PrevBloodDis_Thrombocythaemia	0	0.0	0.0	False
cat__PrevBloodDis_Thrombocytopenia	0	0.0	0.0	False
cat__PrevBloodDis_nan	1	0.00150789945040258	0.00564204311711118	False
cat__FABtype_0	0	0.0	0.0	False
cat__FABtype_1	15	0.10636477039908741	0.03659971821107545	True
cat__FABtype_2	14	0.0654920304826158	0.034226426134187325	True
cat__FABtype_3	0	0.0	0.0	False
cat__FABtype_3v	0	0.0	0.0	False
cat__FABtype_4	1	0.005125361300379827	0.019177345969451476	False
cat__FABtype_4e	0	0.0	0.0	False
cat__FABtype_5	15	0.1583329852635269	0.05655470148651084	True
cat__FABtype_5a	0	0.0	0.0	False
cat__FABtype_5b	0	0.0	0.0	False
cat__FABtype_6	10	0.044182535920731195	0.05205917137058569	True
cat__FABtype_7	0	0.0	0.0	False
cat__FABtype_8	11	0.016254456638441873	0.015858684901488354	True
cat__FABtype_B	0	0.0	0.0	False
cat__FABtype_R	0	0.0	0.0	False
cat__FABtype_RT	0	0.0	0.0	False
cat__FABtype_X	0	0.0	0.0	False
cat__FABtype_nan	0	0.0	0.0	False
cat__CNSinvolveentry_0.0	8	0.012836764135559705	0.01656348472789794	True
cat__CNSinvolveentry_1.0	0	0.0	0.0	False
cat__CNSinvolveentry_2.0	0	0.0	0.0	False
cat__CNSinvolveentry_nan	0	0.0	0.0	False
cat__Localcytoentry_1.0	14	0.10424942441472493	0.04633256237678973	True
cat__Localcytoentry_2.0	15	0.15330480458174955	0.03421884928998402	True
cat__Localcytoentry_3.0	0	0.0	0.0	False
cat__Localcytoentry_4.0	0	0.0	0.0	False
cat__Localcytoentry_5.0	5	0.002794251139948473	0.005450806609477606	False
cat__Localcytoentry_nan	0	0.0	0.0	False
cat__Localimmentry_1.0	10	0.024344519506119038	0.025071592419881168	True
cat__Localimmentry_2.0	0	0.0	0.0	False
cat__Localimmentry_3.0	4	0.014196162033693267	0.03275524143768172	False
cat__Localimmentry_nan	0	0.0	0.0	False
cat__CD33entry_1.0	15	0.11174940445287164	0.05630415424965181	True
cat__CD33entry_2.0	3	0.006064271493737779	0.014511904053511382	False
cat__CD33entry_3.0	0	0.0	0.0	False
cat__CD33entry_nan	0	0.0	0.0	False
cat__SmokeHist_1.0	1	0.0012559160637106667	0.004699207616951067	False
cat__SmokeHist_2.0	15	0.15873813883104926	0.05832132045629488	True
cat__SmokeHist_3.0	9	0.03187761332315174	0.03931662445734082	True
cat__SmokeHist_nan	0	0.0	0.0	False
cat__amlType_De novo	14	0.07499168285931447	0.04845209359273754	True
cat__amlType_High risk MDS	0	0.0	0.0	False
cat__amlType_Secondary	12	0.09286255988339355	0.06719033125509903	True
cat__CytoResult_Adverse	15	0.6512275516966325	0.05035410739922596	True
cat__CytoResult_Failed	0	0.0	0.0	False
cat__CytoResult_Intermediate	0	0.0	0.0	False
cat__CytoResult_Normal	8	0.022150594092135958	0.0258796041529677	True
cat__CytoResult_Not done	0	0.0	0.0	False
cat__CytoResult_nan	0	0.0	0.0	False
cat__CytoResult_t(15;17) / PML-RARA [APL]	0	0.0	0.0	False
cat__CytoResult_t(8;21) / inv(16) [CBF]	15	0.8136831889079814	0.035411302246444475	True
cat__ComorArr_0.0	0	0.0	0.0	False
cat__ComorArr_1.0	0	0.0	0.0	False
cat__ComorArr_2.0	0	0.0	0.0	False
cat__ComorArr_nan	0	0.0	0.0	False
cat__ComorCard_0.0	0	0.0	0.0	False
cat__ComorCard_1.0	0	0.0	0.0	False
cat__ComorCard_2.0	0	0.0	0.0	False
cat__ComorCard_nan	0	0.0	0.0	False
cat__ComorHVD_0.0	0	0.0	0.0	False
cat__ComorHVD_1.0	0	0.0	0.0	False
cat__ComorHVD_2.0	0	0.0	0.0	False
cat__ComorHVD_nan	0	0.0	0.0	False
cat__ComorIBD_0.0	0	0.0	0.0	False
cat__ComorIBD_1.0	0	0.0	0.0	False
cat__ComorIBD_2.0	0	0.0	0.0	False
cat__ComorIBD_nan	0	0.0	0.0	False
cat__ComorDiab_0.0	0	0.0	0.0	False
cat__ComorDiab_1.0	0	0.0	0.0	False
cat__ComorDiab_2.0	0	0.0	0.0	False
cat__ComorDiab_nan	0	0.0	0.0	False
cat__ComorCVD_0.0	0	0.0	0.0	False
cat__ComorCVD_1.0	0	0.0	0.0	False
cat__ComorCVD_2.0	0	0.0	0.0	False
cat__ComorCVD_nan	0	0.0	0.0	False
cat__ComorPsyc_0.0	15	0.09904089158091528	0.05034585446871796	True
cat__ComorPsyc_1.0	4	0.014957027282837572	0.03054302162864489	False
cat__ComorPsyc_2.0	0	0.0	0.0	False
cat__ComorPsyc_nan	0	0.0	0.0	False
cat__ComorObe_0.0	11	0.05688010526799505	0.04598717548814629	True
cat__ComorObe_1.0	1	0.0028777737715436932	0.010767643489760767	False
cat__ComorObe_2.0	0	0.0	0.0	False
cat__ComorObe_nan	0	0.0	0.0	False
cat__ComorInf_0.0	0	0.0	0.0	False
cat__ComorInf_1.0	1	0.00024217805355015334	0.0009061473029804662	False
cat__ComorInf_2.0	0	0.0	0.0	False
cat__ComorInf_nan	0	0.0	0.0	False
cat__ComorRheu_0.0	6	0.023931089099466205	0.04208434504271755	False
cat__ComorRheu_1.0	0	0.0	0.0	False
cat__ComorRheu_2.0	0	0.0	0.0	False
cat__ComorRheu_nan	0	0.0	0.0	False
cat__ComorPrep_0.0	0	0.0	0.0	False
cat__ComorPrep_1.0	0	0.0	0.0	False
cat__ComorPrep_2.0	0	0.0	0.0	False
cat__ComorPrep_nan	0	0.0	0.0	False
cat__ComorRen_0.0	0	0.0	0.0	False
cat__ComorRen_1.0	0	0.0	0.0	False
cat__ComorRen_2.0	0	0.0	0.0	False
cat__ComorRen_nan	0	0.0	0.0	False
cat__ComorMPul_0.0	1	0.00197069163916632	0.007373652928740309	False
cat__ComorMPul_1.0	0	0.0	0.0	False
cat__ComorMPul_2.0	0	0.0	0.0	False
cat__ComorMPul_nan	0	0.0	0.0	False
cat__ComorSPul_0.0	1	2.517957749978e-05	9.421335214789875e-05	False
cat__ComorSPul_1.0	0	0.0	0.0	False
cat__ComorSPul_2.0	0	0.0	0.0	False
cat__ComorSPul_nan	0	0.0	0.0	False
cat__ComorPST_0.0	3	0.003339028108649354	0.0069908785553980555	False
cat__ComorPST_1.0	0	0.0	0.0	False
cat__ComorPST_2.0	0	0.0	0.0	False
cat__ComorPST_nan	0	0.0	0.0	False
cat__ComorHepM_0.0	2	0.00588131821634288	0.016083086660713473	False
cat__ComorHepM_1.0	1	0.00038823391402172667	0.0014526382921955525	False
cat__ComorHepM_2.0	0	0.0	0.0	False
cat__ComorHepM_nan	0	0.0	0.0	False
cat__ComorHepS_0.0	0	0.0	0.0	False
cat__ComorHepS_1.0	0	0.0	0.0	False
cat__ComorHepS_2.0	0	0.0	0.0	False
cat__ComorHepS_nan	0	0.0	0.0	False
cat__TreatmentC1_ADE Alone	2	0.006952048522176467	0.022116988569963823	False
cat__TreatmentC1_ADE and Mylotarg 3mg per m2	0	0.0	0.0	False
cat__TreatmentC1_ADE and Mylotarg 6mg per m2	0	0.0	0.0	False
cat__TreatmentC1_AIDA	0	0.0	0.0	False
cat__TreatmentC1_Arsenic and ATRA	0	0.0	0.0	False
cat__TreatmentC1_DA High dose (90mg)	3	0.003959266798243367	0.009060782441609485	False
cat__TreatmentC1_DA Mylotarg 3mg per m2	0	0.0	0.0	False
cat__TreatmentC1_DA Mylotarg 6mg per m2	0	0.0	0.0	False
cat__TreatmentC1_DA Standard dose (60mg)	1	0.0008112287527615467	0.0030353400551336525	False
cat__Marrresult1C1_CR	12	0.06790383430850193	0.05554406831670235	True
cat__Marrresult1C1_PR	0	0.0	0.0	False
cat__Marrresult1C1_RD	15	0.16764728474205973	0.059991644702674055	True
cat__Marrresult1C1_nan	0	0.0	0.0	False
cat__Marrresult2C1_CR	0	0.0	0.0	False
cat__Marrresult2C1_PR	0	0.0	0.0	False
cat__Marrresult2C1_RD	0	0.0	0.0	False
cat__Marrresult2C1_nan	0	0.0	0.0	False
cat__amlFLToutcomeID_2.0	0	0.0	0.0	False
cat__amlFLToutcomeID_3.0	3	0.005833486468304874	0.01491928168322403	False
cat__amlFLToutcomeID_4.0	0	0.0	0.0	False
cat__amlFLToutcomeID_nan	0	0.0	0.0	False
cat__amlFLTTypeID_1.0	0	0.0	0.0	False
cat__amlFLTTypeID_2.0	0	0.0	0.0	False
cat__amlFLTTypeID_nan	0	0.0	0.0	False
cat__amlDDLFLTTKDID_1.0	0	0.0	0.0	False
cat__amlDDLFLTTKDID_2.0	0	0.0	0.0	False
cat__amlDDLFLTTKDID_3.0	0	0.0	0.0	False
cat__amlDDLFLTTKDID_4.0	0	0.0	0.0	False
cat__amlDDLFLTTKDID_6.0	0	0.0	0.0	False
cat__amlDDLFLTTKDID_7.0	0	0.0	0.0	False
cat__amlDDLFLTTKDID_8.0	0	0.0	0.0	False
cat__amlDDLFLTTKDID_9.0	0	0.0	0.0	False
cat__amlDDLFLTTKDID_99.0	0	0.0	0.0	False
cat__amlDDLFLTTKDID_nan	0	0.0	0.0	False
cat__amlFLTType0ID_1.0	11	0.04458508091131889	0.035100740204827494	True
cat__amlFLTType0ID_2.0	0	0.0	0.0	False
cat__amlFLTType0ID_nan	0	0.0	0.0	False
cat__amlDDLNPM1OutcomeID_1.0	15	0.19164837596676412	0.02964052216068009	True
cat__amlDDLNPM1OutcomeID_3.0	7	0.009019269032384486	0.012655967512728458	False
cat__amlDDLNPM1OutcomeID_5.0	0	0.0	0.0	False
cat__amlDDLNPM1OutcomeID_7.0	0	0.0	0.0	False
cat__amlDDLNPM1OutcomeID_nan	0	0.0	0.0	False
cat__amlDDLNPM1ID_1.0	0	0.0	0.0	False
cat__amlDDLNPM1ID_2.0	0	0.0	0.0	False
cat__amlDDLNPM1ID_3.0	0	0.0	0.0	False
cat__amlDDLNPM1ID_4.0	0	0.0	0.0	False
cat__amlDDLNPM1ID_5.0	4	0.00817025054807486	0.016727608421850358	False
cat__amlDDLNPM1ID_nan	15	0.12478948859231086	0.013403777766814569	True
ordinal__NauseagradeC1	15	0.000959952319756503	0.00033644664306522397	True
ordinal__AlopeciagradeC1	15	8.627322662020053e-05	5.338842855519813e-05	True
ordinal__OralgradeC1	15	0.0001733231274733355	0.00011777782337549026	True
ordinal__DiarrheagradeC1	15	0.00036833068747963577	0.00020426830522693898	True
ordinal__CardiacgradeC1	15	6.710711910525476e-05	4.7494118562326253e-05	True
ordinal__LiverASTgradeC1	15	0.0001565648002682243	2.8750668645425887e-05	True
ordinal__LiverALTgradeC1	15	0.0003808414253987134	6.646578837330405e-05	True
ordinal__LiverBilgradeC1	14	0.0003191635041673829	0.00018771838007820583	True
ordinal__RenaCreatgradeC1	15	0.0007943901143964734	0.00013189516754576135	True
ordinal__RenaprotgradeC1	15	9.569772895870553e-05	5.306955707722076e-05	True
ordinal__RenahaemgradeC1	15	6.871790734458052e-05	4.401685603939113e-05	True
ordinal__cellularity1C1	15	0.00013551492077578577	5.273821297012595e-05	True
ordinal__cellularity2C1	15	9.134444405629792e-05	7.272196060500001e-05	True
num__amlAgeAtRand1	15	0.1908948880294453	0.007580941053030856	True
num__UnitsbloodC1	15	0.00133073869468898	0.0005586801090343735	True
num__UnitsplateletsC1	13	0.0013464812150856167	0.0006960892015360825	True
num__DaysIVantibC1	15	0.00028284649954580035	0.00012533462917937467	True
num__DaysinhospC1	15	0.00025939165923987513	0.00011428842809573193	True
num__TestDate	15	0.00020553836367538452	7.937499503371797e-05	True
num__ITDPcnt	15	0.0004273799883699867	4.480027733540407e-05	True
num__ITDLength	14	3.0686464639274e-05	2.190388859163794e-05	True
num__NauseastartC1	15	0.00012377744326254642	8.32717622970484e-05	True
num__NauseastopC1	15	8.372680071084831e-05	5.101712112760159e-05	True
num__AlopeciastartC1	15	0.00013998922924855978	4.897990108943239e-05	True
num__AlopeciastopC1	15	6.765253568339685e-05	4.7124884133132224e-05	True
num__OralstartC1	15	0.0001460265089234621	9.251454034642071e-05	True
num__OralstopC1	15	9.993892032085202e-05	7.322867672438436e-05	True
num__DiarrheastartC1	15	0.0004244127013435733	8.709306199290393e-05	True
num__DiarrheastopC1	15	0.00033890129089105334	7.944733413689998e-05	True
num__CardiacstartC1	15	0.0001883948199552573	6.667457688049256e-05	True
num__CardiacstopC1	15	0.00014053203529979918	9.543521619340885e-05	True
num__LiverASTstartC1	15	0.0003258508537375349	0.0002768654015219574	True
num__LiverASTstopC1	15	0.00022777083139987836	0.000169344794928276	True
num__LiverALTstartC1	15	7.213293466819349e-05	6.919565882967891e-05	True
num__LiverALTstopC1	15	6.79421979875368e-05	3.976031407682391e-05	True
num__LiverBilstartC1	15	0.0002807011098659657	0.00011611685950984463	True
num__LiverBilstopC1	15	0.00023374981160872275	9.589059937130689e-05	True
num__RenaCreatstartC1	15	0.00018271496953143495	9.973404571613646e-05	True
num__RenaCreatstopC1	15	0.00014440695743778343	9.608203390033696e-05	True
num__RenaprotstartC1	15	9.904208527030268e-05	7.402501676018396e-05	True
num__RenahaemstartC1	15	0.00016792802079057008	0.00011649753724960244	True
num__RenahaemstopC1	15	0.00010462021376050027	6.859499774714117e-05	True
num__mylotargdateC1	15	0.00010039776926435662	4.04142322954201e-05	True
num__marrexamdate1C1	15	0.0002177831038437232	0.00019822649968311498	True
num__marrexamdate2C1	15	0.0004954060933518468	0.00014092947587267235	True
num__NeutrecoverydateC1	15	0.00019809541314908154	8.94772360064399e-05	True
num__Platrecovery50dateC1	15	0.00014020301104125958	7.297215879059281e-05	True
num__Platrecovery100dateC1	15	0.00027790438756045995	7.569489405013007e-05	True
num__DischargeddateC1	15	7.087063096823369e-05	3.9013044412999775e-05	True
num__Weight	15	0.040716206060623074	0.009332307694574342	True
num__Height	10	0.010011871663203987	0.009038021857464893	True
num__BloodDateEntry	15	0.0006199643272981398	0.0006483246896789752	True
num__HemoglobinEntry	15	0.0008220595422987466	0.0006689732217816178	True
num__PlateletEntry	15	0.0012323541871572018	0.000614626522942879	True
num__MarrowDateEntry	15	0.00017276995287757892	0.000125581251509758	True
num__MarrowBlastsEntry	15	9.969865891373788e-05	8.304563587032227e-05	True
num__LocalImmPcnt	15	4.467412169351908e-05	3.972976241576542e-05	True
num__SmokePerDay	15	7.224431113625009e-05	4.115032389281189e-05	True
num__chemodateC1	15	0.06621651031067823	0.016694835658126645	True
num__Marrblastperc1C1	15	0.00010519254732881007	6.358186650627834e-05	True
num__Marrblastperc2C1	15	0.0002521120095741395	0.00015121144162868515	True
num__WBCEntry	15	0.04538879726268445	0.03947749641965025	True
num__CompmarrrespC1	15	0.00017825882000358003	5.797553898454487e-05	True
remainder__IsSec_is_missing	0	0.0	0.0	False
remainder__PrevDiag_is_missing	0	0.0	0.0	False
remainder__PrevBloodDis_is_missing	1	0.0008599495726141533	0.0032176366706248415	False
remainder__Weight_is_missing	0	0.0	0.0	False
remainder__Height_is_missing	0	0.0	0.0	False
remainder__BloodDateEntry_is_missing	0	0.0	0.0	False
remainder__HemoglobinEntry_is_missing	0	0.0	0.0	False
remainder__PlateletEntry_is_missing	0	0.0	0.0	False
remainder__MarrowDateEntry_is_missing	0	0.0	0.0	False
remainder__MarrowBlastsEntry_is_missing	0	0.0	0.0	False
remainder__FABtype_is_missing	0	0.0	0.0	False
remainder__CNSinvolveentry_is_missing	0	0.0	0.0	False
remainder__Localcytoentry_is_missing	0	0.0	0.0	False
remainder__Localimmentry_is_missing	0	0.0	0.0	False
remainder__LocalImmPcnt_is_missing	0	0.0	0.0	False
remainder__CD33entry_is_missing	0	0.0	0.0	False
remainder__SmokeHist_is_missing	0	0.0	0.0	False
remainder__SmokePerDay_is_missing	0	0.0	0.0	False
remainder__CytoResult_is_missing	0	0.0	0.0	False
remainder__Karyotype_is_missing	0	0.0	0.0	False
remainder__ComorArr_is_missing	0	0.0	0.0	False
remainder__ComorCard_is_missing	0	0.0	0.0	False
remainder__ComorHVD_is_missing	0	0.0	0.0	False
remainder__ComorIBD_is_missing	0	0.0	0.0	False
remainder__ComorDiab_is_missing	0	0.0	0.0	False
remainder__ComorCVD_is_missing	0	0.0	0.0	False
remainder__ComorPsyc_is_missing	0	0.0	0.0	False
remainder__ComorObe_is_missing	0	0.0	0.0	False
remainder__ComorInf_is_missing	0	0.0	0.0	False
remainder__ComorRheu_is_missing	0	0.0	0.0	False
remainder__ComorPrep_is_missing	0	0.0	0.0	False
remainder__ComorRen_is_missing	0	0.0	0.0	False
remainder__ComorMPul_is_missing	0	0.0	0.0	False
remainder__ComorSPul_is_missing	0	0.0	0.0	False
remainder__ComorPST_is_missing	0	0.0	0.0	False
remainder__ComorHepM_is_missing	0	0.0	0.0	False
remainder__ComorHepS_is_missing	0	0.0	0.0	False
remainder__drugdoseC1yn_is_missing	0	0.0	0.0	False
remainder__mylotargC1yn_is_missing	0	0.0	0.0	False
remainder__mylotargdateC1_is_missing	0	0.0	0.0	False
remainder__mylodoseC1_is_missing	1	0.0008294085279949	0.0031033625454254194	False
remainder__marrexamdate1C1_is_missing	0	0.0	0.0	False
remainder__marrexamdate2C1_is_missing	0	0.0	0.0	False
remainder__cellularity1C1_is_missing	0	0.0	0.0	False
remainder__cellularity2C1_is_missing	0	0.0	0.0	False
remainder__Marrblastperc1C1_is_missing	0	0.0	0.0	False
remainder__Marrblastperc2C1_is_missing	0	0.0	0.0	False
remainder__Marrresult1C1_is_missing	0	0.0	0.0	False
remainder__Marrresult2C1_is_missing	0	0.0	0.0	False
remainder__CompmarrrespC1_is_missing	0	0.0	0.0	False
remainder__NeutrecoveryC1_is_missing	0	0.0	0.0	False
remainder__NeutrecoverydateC1_is_missing	0	0.0	0.0	False
remainder__Platrecovery50C1_is_missing	0	0.0	0.0	False
remainder__Platrecovery50dateC1_is_missing	0	0.0	0.0	False
remainder__Platrecovery100C1_is_missing	0	0.0	0.0	False
remainder__Platrecovery100dateC1_is_missing	0	0.0	0.0	False
remainder__NauseagradeC1_is_missing	0	0.0	0.0	False
remainder__NauseastartC1_is_missing	0	0.0	0.0	False
remainder__NauseastopC1_is_missing	0	0.0	0.0	False
remainder__AlopeciagradeC1_is_missing	0	0.0	0.0	False
remainder__AlopeciastartC1_is_missing	0	0.0	0.0	False
remainder__AlopeciastopC1_is_missing	0	0.0	0.0	False
remainder__OralgradeC1_is_missing	0	0.0	0.0	False
remainder__OralstartC1_is_missing	0	0.0	0.0	False
remainder__OralstopC1_is_missing	0	0.0	0.0	False
remainder__DiarrheagradeC1_is_missing	0	0.0	0.0	False
remainder__DiarrheastartC1_is_missing	0	0.0	0.0	False
remainder__DiarrheastopC1_is_missing	0	0.0	0.0	False
remainder__CardiacgradeC1_is_missing	0	0.0	0.0	False
remainder__CardiacstartC1_is_missing	0	0.0	0.0	False
remainder__CardiacstopC1_is_missing	0	0.0	0.0	False
remainder__LiverASTgradeC1_is_missing	0	0.0	0.0	False
remainder__LiverASTstartC1_is_missing	0	0.0	0.0	False
remainder__LiverASTstopC1_is_missing	0	0.0	0.0	False
remainder__LiverALTgradeC1_is_missing	0	0.0	0.0	False
remainder__LiverALTstartC1_is_missing	0	0.0	0.0	False
remainder__LiverALTstopC1_is_missing	0	0.0	0.0	False
remainder__LiverBilgradeC1_is_missing	0	0.0	0.0	False
remainder__LiverBilstartC1_is_missing	0	0.0	0.0	False
remainder__LiverBilstopC1_is_missing	0	0.0	0.0	False
remainder__RenaCreatgradeC1_is_missing	0	0.0	0.0	False
remainder__RenaCreatstartC1_is_missing	0	0.0	0.0	False
remainder__RenaCreatstopC1_is_missing	0	0.0	0.0	False
remainder__RenaprotgradeC1_is_missing	0	0.0	0.0	False
remainder__RenaprotstartC1_is_missing	0	0.0	0.0	False
remainder__RenahaemgradeC1_is_missing	0	0.0	0.0	False
remainder__RenahaemstartC1_is_missing	0	0.0	0.0	False
remainder__RenahaemstopC1_is_missing	0	0.0	0.0	False
remainder__UnitsbloodC1_is_missing	0	0.0	0.0	False
remainder__UnitsplateletsC1_is_missing	0	0.0	0.0	False
remainder__DaysIVantibC1_is_missing	0	0.0	0.0	False
remainder__DaysinhospC1_is_missing	0	0.0	0.0	False
remainder__DischargeddateC1_is_missing	0	0.0	0.0	False
remainder__TestDate_is_missing	0	0.0	0.0	False
remainder__amlFLToutcomeID_is_missing	0	0.0	0.0	False
remainder__amlFLTTypeID_is_missing	0	0.0	0.0	False
remainder__amlDDLFLTTKDID_is_missing	0	0.0	0.0	False
remainder__ITDPcnt_is_missing	0	0.0	0.0	False
remainder__ITDLength_is_missing	0	0.0	0.0	False
remainder__amlFLTType0ID_is_missing	0	0.0	0.0	False
remainder__amlDDLNPM1OutcomeID_is_missing	0	0.0	0.0	False
remainder__amlDDLNPM1ID_is_missing	15	0.1299353740238819	0.013224689177594777	True
karyotype_encoding__Karyotype_46,XX [20]	0	0.0	0.0	False
karyotype_encoding__Karyotype_47,XX,+8[10]	0	0.0	0.0	False
karyotype_encoding__Karyotype_47,XY,+8[10]	0	0.0	0.0	False
karyotype_encoding__Karyotype_45,X,-Y,t(8;21)(q22;q22)[10]	0	0.0	0.0	False
karyotype_encoding__Karyotype_46,XX	0	0.0	0.0	False
karyotype_encoding__Karyotype_46,XX [20]	0	0.0	0.0	False
karyotype_encoding__Karyotype_46,XX,inv(16)(p13q22)[10]	0	0.0	0.0	False
karyotype_encoding__Karyotype_46,XX,t(8;21)(q22;q22)[10]	0	0.0	0.0	False
karyotype_encoding__Karyotype_46,XX[10]	0	0.0	0.0	False
karyotype_encoding__Karyotype_46,XX[20]	1	1.4706602266033334e-05	5.502706700305002e-05	False
karyotype_encoding__Karyotype_46,XX[20]	0	0.0	0.0	False
karyotype_encoding__Karyotype_46,XX[25]	0	0.0	0.0	False
karyotype_encoding__Karyotype_46,XX[30]	0	0.0	0.0	False
karyotype_encoding__Karyotype_46,XY	0	0.0	0.0	False
karyotype_encoding__Karyotype_46,XY [20]	0	0.0	0.0	False
karyotype_encoding__Karyotype_46,XY,inv(16)(p13q22)[10]	0	0.0	0.0	False
karyotype_encoding__Karyotype_46,XY[10]	0	0.0	0.0	False
karyotype_encoding__Karyotype_46,XY[20]	0	0.0	0.0	False
karyotype_encoding__Karyotype_46,XY[20]	0	0.0	0.0	False
karyotype_encoding__Karyotype_46,XY[21]	0	0.0	0.0	False
karyotype_encoding__Karyotype_46,XY[25]	0	0.0	0.0	False
karyotype_encoding__Karyotype_46,XY[30]	0	0.0	0.0	False
karyotype_encoding__Karyotype___rare_class__	2	0.0016340482963896866	0.005106813824630762	False
cat__sexID_False	12	0.0384058599135607	0.027830219670005655	True
cat__sexID_True	12	0.030438042685727584	0.0243922274871523	True
cat__IsSec_False	14	0.07191873936975131	0.048782677400021277	True
cat__IsSec_True	11	0.028146251208104597	0.029573620526782588	True
cat__IsSec_nan	0	0.0	0.0	False
cat__PrevDiag_False	2	0.0010932959989759666	0.0029009915361950405	False
cat__PrevDiag_True	1	0.00305040912752328	0.011413585844680135	False
cat__PrevDiag_nan	0	0.0	0.0	False
cat__drugdoseC1yn_False	0	0.0	0.0	False
cat__drugdoseC1yn_True	1	0.0005862521304556267	0.002193554614431256	False
cat__drugdoseC1yn_nan	0	0.0	0.0	False
cat__mylotargC1yn_False	0	0.0	0.0	False
cat__mylotargC1yn_True	0	0.0	0.0	False
cat__mylotargC1yn_nan	0	0.0	0.0	False
cat__mylodoseC1_False	0	0.0	0.0	False
cat__mylodoseC1_True	5	0.00489610578289976	0.013136493959739617	False
cat__mylodoseC1_nan	1	0.00100787027756546	0.003771105268962707	False
cat__NeutrecoveryC1_False	0	0.0	0.0	False
cat__NeutrecoveryC1_True	0	0.0	0.0	False
cat__NeutrecoveryC1_nan	0	0.0	0.0	False
cat__Platrecovery50C1_False	0	0.0	0.0	False
cat__Platrecovery50C1_True	0	0.0	0.0	False
cat__Platrecovery50C1_nan	0	0.0	0.0	False
cat__Platrecovery100C1_False	0	0.0	0.0	False
cat__Platrecovery100C1_True	0	0.0	0.0	False
cat__Platrecovery100C1_nan	0	0.0	0.0	False
cat__amlAgeGroup_15-29	3	0.00410219163313604	0.011474353221640003	False
cat__amlAgeGroup_30-39	0	0.0	0.0	False
cat__amlAgeGroup_40-49	9	0.019186283574955096	0.02607845940434665	True
cat__amlAgeGroup_50-59	2	0.0008574347896389933	0.002447948312361233	False
cat__amlAgeGroup_60+	9	0.03706236259271864	0.03702377380267908	True
cat__PrevBloodDis_Aplastic anaemia	0	0.0	0.0	False
cat__PrevBloodDis_Chronic lymphoblastic leukaemia (CLL)	0	0.0	0.0	False
cat__PrevBloodDis_Chronic myelomonocytic leukaemia (CMML)	0	0.0	0.0	False
cat__PrevBloodDis_Hodgkin's disease	0	0.0	0.0	False
cat__PrevBloodDis_Lymphoma	0	0.0	0.0	False
cat__PrevBloodDis_Myelodysplastic syndrome (MDS)/myelodysplasia/pre-leukaemic phase	0	0.0	0.0	False
cat__PrevBloodDis_Myelofibrosis	0	0.0	0.0	False
cat__PrevBloodDis_Myeloproliferative syndrome	0	0.0	0.0	False
cat__PrevBloodDis_Other haematological disorder	0	0.0	0.0	False
cat__PrevBloodDis_Polycythaemia rubra vera (PRV)	0	0.0	0.0	False
cat__PrevBloodDis_Refractory anaemia with excess of blasts (RAEB, RAEB-t)	0	0.0	0.0	False
cat__PrevBloodDis_Thrombocythaemia	0	0.0	0.0	False
cat__PrevBloodDis_Thrombocytopenia	0	0.0	0.0	False
cat__PrevBloodDis_nan	1	0.00150789945040258	0.00564204311711118	False
cat__FABtype_0	0	0.0	0.0	False
cat__FABtype_1	15	0.10636477039908741	0.03659971821107545	True
cat__FABtype_2	14	0.0654920304826158	0.034226426134187325	True
cat__FABtype_3	0	0.0	0.0	False
cat__FABtype_3v	0	0.0	0.0	False
cat__FABtype_4	1	0.005125361300379827	0.019177345969451476	False
cat__FABtype_4e	0	0.0	0.0	False
cat__FABtype_5	15	0.1583329852635269	0.05655470148651084	True
cat__FABtype_5a	0	0.0	0.0	False
cat__FABtype_5b	0	0.0	0.0	False
cat__FABtype_6	10	0.044182535920731195	0.05205917137058569	True
cat__FABtype_7	0	0.0	0.0	False
cat__FABtype_8	11	0.016254456638441873	0.015858684901488354	True
cat__FABtype_B	0	0.0	0.0	False
cat__FABtype_R	0	0.0	0.0	False
cat__FABtype_RT	0	0.0	0.0	False
cat__FABtype_X	0	0.0	0.0	False
cat__FABtype_nan	0	0.0	0.0	False
cat__CNSinvolveentry_0.0	8	0.012836764135559705	0.01656348472789794	True
cat__CNSinvolveentry_1.0	0	0.0	0.0	False
cat__CNSinvolveentry_2.0	0	0.0	0.0	False
cat__CNSinvolveentry_nan	0	0.0	0.0	False
cat__Localcytoentry_1.0	14	0.10424942441472493	0.04633256237678973	True
cat__Localcytoentry_2.0	15	0.15330480458174955	0.03421884928998402	True
cat__Localcytoentry_3.0	0	0.0	0.0	False
cat__Localcytoentry_4.0	0	0.0	0.0	False
cat__Localcytoentry_5.0	5	0.002794251139948473	0.005450806609477606	False
cat__Localcytoentry_nan	0	0.0	0.0	False
cat__Localimmentry_1.0	10	0.024344519506119038	0.025071592419881168	True
cat__Localimmentry_2.0	0	0.0	0.0	False
cat__Localimmentry_3.0	4	0.014196162033693267	0.03275524143768172	False
cat__Localimmentry_nan	0	0.0	0.0	False
cat__CD33entry_1.0	15	0.11174940445287164	0.05630415424965181	True
cat__CD33entry_2.0	3	0.006064271493737779	0.014511904053511382	False
cat__CD33entry_3.0	0	0.0	0.0	False
cat__CD33entry_nan	0	0.0	0.0	False
cat__SmokeHist_1.0	1	0.0012559160637106667	0.004699207616951067	False
cat__SmokeHist_2.0	15	0.15873813883104926	0.05832132045629488	True
cat__SmokeHist_3.0	9	0.03187761332315174	0.03931662445734082	True
cat__SmokeHist_nan	0	0.0	0.0	False
cat__amlType_De novo	14	0.07499168285931447	0.04845209359273754	True
cat__amlType_High risk MDS	0	0.0	0.0	False
cat__amlType_Secondary	12	0.09286255988339355	0.06719033125509903	True
cat__CytoResult_Adverse	15	0.6512275516966325	0.05035410739922596	True
cat__CytoResult_Failed	0	0.0	0.0	False
cat__CytoResult_Intermediate	0	0.0	0.0	False
cat__CytoResult_Normal	8	0.022150594092135958	0.0258796041529677	True
cat__CytoResult_Not done	0	0.0	0.0	False
cat__CytoResult_nan	0	0.0	0.0	False
cat__CytoResult_t(15;17) / PML-RARA [APL]	0	0.0	0.0	False
cat__CytoResult_t(8;21) / inv(16) [CBF]	15	0.8136831889079814	0.035411302246444475	True
cat__ComorArr_0.0	0	0.0	0.0	False
cat__ComorArr_1.0	0	0.0	0.0	False
cat__ComorArr_2.0	0	0.0	0.0	False
cat__ComorArr_nan	0	0.0	0.0	False
cat__ComorCard_0.0	0	0.0	0.0	False
cat__ComorCard_1.0	0	0.0	0.0	False
cat__ComorCard_2.0	0	0.0	0.0	False
cat__ComorCard_nan	0	0.0	0.0	False
cat__ComorHVD_0.0	0	0.0	0.0	False
cat__ComorHVD_1.0	0	0.0	0.0	False
cat__ComorHVD_2.0	0	0.0	0.0	False
cat__ComorHVD_nan	0	0.0	0.0	False
cat__ComorIBD_0.0	0	0.0	0.0	False
cat__ComorIBD_1.0	0	0.0	0.0	False
cat__ComorIBD_2.0	0	0.0	0.0	False
cat__ComorIBD_nan	0	0.0	0.0	False
cat__ComorDiab_0.0	0	0.0	0.0	False
cat__ComorDiab_1.0	0	0.0	0.0	False
cat__ComorDiab_2.0	0	0.0	0.0	False
cat__ComorDiab_nan	0	0.0	0.0	False
cat__ComorCVD_0.0	0	0.0	0.0	False
cat__ComorCVD_1.0	0	0.0	0.0	False
cat__ComorCVD_2.0	0	0.0	0.0	False
cat__ComorCVD_nan	0	0.0	0.0	False
cat__ComorPsyc_0.0	15	0.09904089158091528	0.05034585446871796	True
cat__ComorPsyc_1.0	4	0.014957027282837572	0.03054302162864489	False
cat__ComorPsyc_2.0	0	0.0	0.0	False
cat__ComorPsyc_nan	0	0.0	0.0	False
cat__ComorObe_0.0	11	0.05688010526799505	0.04598717548814629	True
cat__ComorObe_1.0	1	0.0028777737715436932	0.010767643489760767	False
cat__ComorObe_2.0	0	0.0	0.0	False
cat__ComorObe_nan	0	0.0	0.0	False
cat__ComorInf_0.0	0	0.0	0.0	False
cat__ComorInf_1.0	1	0.00024217805355015334	0.0009061473029804662	False
cat__ComorInf_2.0	0	0.0	0.0	False
cat__ComorInf_nan	0	0.0	0.0	False
cat__ComorRheu_0.0	6	0.023931089099466205	0.04208434504271755	False
cat__ComorRheu_1.0	0	0.0	0.0	False
cat__ComorRheu_2.0	0	0.0	0.0	False
cat__ComorRheu_nan	0	0.0	0.0	False
cat__ComorPrep_0.0	0	0.0	0.0	False
cat__ComorPrep_1.0	0	0.0	0.0	False
cat__ComorPrep_2.0	0	0.0	0.0	False
cat__ComorPrep_nan	0	0.0	0.0	False
cat__ComorRen_0.0	0	0.0	0.0	False
cat__ComorRen_1.0	0	0.0	0.0	False
cat__ComorRen_2.0	0	0.0	0.0	False
cat__ComorRen_nan	0	0.0	0.0	False
cat__ComorMPul_0.0	1	0.00197069163916632	0.007373652928740309	False
cat__ComorMPul_1.0	0	0.0	0.0	False
cat__ComorMPul_2.0	0	0.0	0.0	False
cat__ComorMPul_nan	0	0.0	0.0	False
cat__ComorSPul_0.0	1	2.517957749978e-05	9.421335214789875e-05	False
cat__ComorSPul_1.0	0	0.0	0.0	False
cat__ComorSPul_2.0	0	0.0	0.0	False
cat__ComorSPul_nan	0	0.0	0.0	False
cat__ComorPST_0.0	3	0.003339028108649354	0.0069908785553980555	False
cat__ComorPST_1.0	0	0.0	0.0	False
cat__ComorPST_2.0	0	0.0	0.0	False
cat__ComorPST_nan	0	0.0	0.0	False
cat__ComorHepM_0.0	2	0.00588131821634288	0.016083086660713473	False
cat__ComorHepM_1.0	1	0.00038823391402172667	0.0014526382921955525	False
cat__ComorHepM_2.0	0	0.0	0.0	False
cat__ComorHepM_nan	0	0.0	0.0	False
cat__ComorHepS_0.0	0	0.0	0.0	False
cat__ComorHepS_1.0	0	0.0	0.0	False
cat__ComorHepS_2.0	0	0.0	0.0	False
cat__ComorHepS_nan	0	0.0	0.0	False
cat__TreatmentC1_ADE Alone	2	0.006952048522176467	0.022116988569963823	False
cat__TreatmentC1_ADE and Mylotarg 3mg per m2	0	0.0	0.0	False
cat__TreatmentC1_ADE and Mylotarg 6mg per m2	0	0.0	0.0	False
cat__TreatmentC1_AIDA	0	0.0	0.0	False
cat__TreatmentC1_Arsenic and ATRA	0	0.0	0.0	False
cat__TreatmentC1_DA High dose (90mg)	3	0.003959266798243367	0.009060782441609485	False
cat__TreatmentC1_DA Mylotarg 3mg per m2	0	0.0	0.0	False
cat__TreatmentC1_DA Mylotarg 6mg per m2	0	0.0	0.0	False
cat__TreatmentC1_DA Standard dose (60mg)	1	0.0008112287527615467	0.0030353400551336525	False
cat__Marrresult1C1_CR	12	0.06790383430850193	0.05554406831670235	True
cat__Marrresult1C1_PR	0	0.0	0.0	False
cat__Marrresult1C1_RD	15	0.16764728474205973	0.059991644702674055	True
cat__Marrresult1C1_nan	0	0.0	0.0	False
cat__Marrresult2C1_CR	0	0.0	0.0	False
cat__Marrresult2C1_PR	0	0.0	0.0	False
cat__Marrresult2C1_RD	0	0.0	0.0	False
cat__Marrresult2C1_nan	0	0.0	0.0	False
cat__amlFLToutcomeID_2.0	0	0.0	0.0	False
cat__amlFLToutcomeID_3.0	3	0.005833486468304874	0.01491928168322403	False
cat__amlFLToutcomeID_4.0	0	0.0	0.0	False
cat__amlFLToutcomeID_nan	0	0.0	0.0	False
cat__amlFLTTypeID_1.0	0	0.0	0.0	False
cat__amlFLTTypeID_2.0	0	0.0	0.0	False
cat__amlFLTTypeID_nan	0	0.0	0.0	False
cat__amlDDLFLTTKDID_1.0	0	0.0	0.0	False
cat__amlDDLFLTTKDID_2.0	0	0.0	0.0	False
cat__amlDDLFLTTKDID_3.0	0	0.0	0.0	False
cat__amlDDLFLTTKDID_4.0	0	0.0	0.0	False
cat__amlDDLFLTTKDID_6.0	0	0.0	0.0	False
cat__amlDDLFLTTKDID_7.0	0	0.0	0.0	False
cat__amlDDLFLTTKDID_8.0	0	0.0	0.0	False
cat__amlDDLFLTTKDID_9.0	0	0.0	0.0	False
cat__amlDDLFLTTKDID_99.0	0	0.0	0.0	False
cat__amlDDLFLTTKDID_nan	0	0.0	0.0	False
cat__amlFLTType0ID_1.0	11	0.04458508091131889	0.035100740204827494	True
cat__amlFLTType0ID_2.0	0	0.0	0.0	False
cat__amlFLTType0ID_nan	0	0.0	0.0	False
cat__amlDDLNPM1OutcomeID_1.0	15	0.19164837596676412	0.02964052216068009	True
cat__amlDDLNPM1OutcomeID_3.0	7	0.009019269032384486	0.012655967512728458	False
cat__amlDDLNPM1OutcomeID_5.0	0	0.0	0.0	False
cat__amlDDLNPM1OutcomeID_7.0	0	0.0	0.0	False
cat__amlDDLNPM1OutcomeID_nan	0	0.0	0.0	False
cat__amlDDLNPM1ID_1.0	0	0.0	0.0	False
cat__amlDDLNPM1ID_2.0	0	0.0	0.0	False
cat__amlDDLNPM1ID_3.0	0	0.0	0.0	False
cat__amlDDLNPM1ID_4.0	0	0.0	0.0	False
cat__amlDDLNPM1ID_5.0	4	0.00817025054807486	0.016727608421850358	False
cat__amlDDLNPM1ID_nan	15	0.12478948859231086	0.013403777766814569	True
ordinal__NauseagradeC1	15	0.000959952319756503	0.00033644664306522397	True
ordinal__AlopeciagradeC1	15	8.627322662020053e-05	5.338842855519813e-05	True
ordinal__OralgradeC1	15	0.0001733231274733355	0.00011777782337549026	True
ordinal__DiarrheagradeC1	15	0.00036833068747963577	0.00020426830522693898	True
ordinal__CardiacgradeC1	15	6.710711910525476e-05	4.7494118562326253e-05	True
ordinal__LiverASTgradeC1	15	0.0001565648002682243	2.8750668645425887e-05	True
ordinal__LiverALTgradeC1	15	0.0003808414253987134	6.646578837330405e-05	True
ordinal__LiverBilgradeC1	14	0.0003191635041673829	0.00018771838007820583	True
ordinal__RenaCreatgradeC1	15	0.0007943901143964734	0.00013189516754576135	True
ordinal__RenaprotgradeC1	15	9.569772895870553e-05	5.306955707722076e-05	True
ordinal__RenahaemgradeC1	15	6.871790734458052e-05	4.401685603939113e-05	True
ordinal__cellularity1C1	15	0.00013551492077578577	5.273821297012595e-05	True
ordinal__cellularity2C1	15	9.134444405629792e-05	7.272196060500001e-05	True
num__amlAgeAtRand1	15	0.1908948880294453	0.007580941053030856	True
num__UnitsbloodC1	15	0.00133073869468898	0.0005586801090343735	True
num__UnitsplateletsC1	13	0.0013464812150856167	0.0006960892015360825	True
num__DaysIVantibC1	15	0.00028284649954580035	0.00012533462917937467	True
num__DaysinhospC1	15	0.00025939165923987513	0.00011428842809573193	True
num__TestDate	15	0.00020553836367538452	7.937499503371797e-05	True
num__ITDPcnt	15	0.0004273799883699867	4.480027733540407e-05	True
num__ITDLength	14	3.0686464639274e-05	2.190388859163794e-05	True
num__NauseastartC1	15	0.00012377744326254642	8.32717622970484e-05	True
num__NauseastopC1	15	8.372680071084831e-05	5.101712112760159e-05	True
num__AlopeciastartC1	15	0.00013998922924855978	4.897990108943239e-05	True
num__AlopeciastopC1	15	6.765253568339685e-05	4.7124884133132224e-05	True
num__OralstartC1	15	0.0001460265089234621	9.251454034642071e-05	True
num__OralstopC1	15	9.993892032085202e-05	7.322867672438436e-05	True
num__DiarrheastartC1	15	0.0004244127013435733	8.709306199290393e-05	True
num__DiarrheastopC1	15	0.00033890129089105334	7.944733413689998e-05	True
num__CardiacstartC1	15	0.0001883948199552573	6.667457688049256e-05	True
num__CardiacstopC1	15	0.00014053203529979918	9.543521619340885e-05	True
num__LiverASTstartC1	15	0.0003258508537375349	0.0002768654015219574	True
num__LiverASTstopC1	15	0.00022777083139987836	0.000169344794928276	True
num__LiverALTstartC1	15	7.213293466819349e-05	6.919565882967891e-05	True
num__LiverALTstopC1	15	6.79421979875368e-05	3.976031407682391e-05	True
num__LiverBilstartC1	15	0.0002807011098659657	0.00011611685950984463	True
num__LiverBilstopC1	15	0.00023374981160872275	9.589059937130689e-05	True
num__RenaCreatstartC1	15	0.00018271496953143495	9.973404571613646e-05	True
num__RenaCreatstopC1	15	0.00014440695743778343	9.608203390033696e-05	True
num__RenaprotstartC1	15	9.904208527030268e-05	7.402501676018396e-05	True
num__RenahaemstartC1	15	0.00016792802079057008	0.00011649753724960244	True
num__RenahaemstopC1	15	0.00010462021376050027	6.859499774714117e-05	True
num__mylotargdateC1	15	0.00010039776926435662	4.04142322954201e-05	True
num__marrexamdate1C1	15	0.0002177831038437232	0.00019822649968311498	True
num__marrexamdate2C1	15	0.0004954060933518468	0.00014092947587267235	True
num__NeutrecoverydateC1	15	0.00019809541314908154	8.94772360064399e-05	True
num__Platrecovery50dateC1	15	0.00014020301104125958	7.297215879059281e-05	True
num__Platrecovery100dateC1	15	0.00027790438756045995	7.569489405013007e-05	True
num__DischargeddateC1	15	7.087063096823369e-05	3.9013044412999775e-05	True
num__Weight	15	0.040716206060623074	0.009332307694574342	True
num__Height	10	0.010011871663203987	0.009038021857464893	True
num__BloodDateEntry	15	0.0006199643272981398	0.0006483246896789752	True
num__HemoglobinEntry	15	0.0008220595422987466	0.0006689732217816178	True
num__PlateletEntry	15	0.0012323541871572018	0.000614626522942879	True
num__MarrowDateEntry	15	0.00017276995287757892	0.000125581251509758	True
num__MarrowBlastsEntry	15	9.969865891373788e-05	8.304563587032227e-05	True
num__LocalImmPcnt	15	4.467412169351908e-05	3.972976241576542e-05	True
num__SmokePerDay	15	7.224431113625009e-05	4.115032389281189e-05	True
num__chemodateC1	15	0.06621651031067823	0.016694835658126645	True
num__Marrblastperc1C1	15	0.00010519254732881007	6.358186650627834e-05	True
num__Marrblastperc2C1	15	0.0002521120095741395	0.00015121144162868515	True
num__WBCEntry	15	0.04538879726268445	0.03947749641965025	True
num__CompmarrrespC1	15	0.00017825882000358003	5.797553898454487e-05	True
remainder__IsSec_is_missing	0	0.0	0.0	False
remainder__PrevDiag_is_missing	0	0.0	0.0	False
remainder__PrevBloodDis_is_missing	1	0.0008599495726141533	0.0032176366706248415	False
remainder__Weight_is_missing	0	0.0	0.0	False
remainder__Height_is_missing	0	0.0	0.0	False
remainder__BloodDateEntry_is_missing	0	0.0	0.0	False
remainder__HemoglobinEntry_is_missing	0	0.0	0.0	False
remainder__PlateletEntry_is_missing	0	0.0	0.0	False
remainder__MarrowDateEntry_is_missing	0	0.0	0.0	False
remainder__MarrowBlastsEntry_is_missing	0	0.0	0.0	False
remainder__FABtype_is_missing	0	0.0	0.0	False
remainder__CNSinvolveentry_is_missing	0	0.0	0.0	False
remainder__Localcytoentry_is_missing	0	0.0	0.0	False
remainder__Localimmentry_is_missing	0	0.0	0.0	False
remainder__LocalImmPcnt_is_missing	0	0.0	0.0	False
remainder__CD33entry_is_missing	0	0.0	0.0	False
remainder__SmokeHist_is_missing	0	0.0	0.0	False
remainder__SmokePerDay_is_missing	0	0.0	0.0	False
remainder__CytoResult_is_missing	0	0.0	0.0	False
remainder__Karyotype_is_missing	0	0.0	0.0	False
remainder__ComorArr_is_missing	0	0.0	0.0	False
remainder__ComorCard_is_missing	0	0.0	0.0	False
remainder__ComorHVD_is_missing	0	0.0	0.0	False
remainder__ComorIBD_is_missing	0	0.0	0.0	False
remainder__ComorDiab_is_missing	0	0.0	0.0	False
remainder__ComorCVD_is_missing	0	0.0	0.0	False
remainder__ComorPsyc_is_missing	0	0.0	0.0	False
remainder__ComorObe_is_missing	0	0.0	0.0	False
remainder__ComorInf_is_missing	0	0.0	0.0	False
remainder__ComorRheu_is_missing	0	0.0	0.0	False
remainder__ComorPrep_is_missing	0	0.0	0.0	False
remainder__ComorRen_is_missing	0	0.0	0.0	False
remainder__ComorMPul_is_missing	0	0.0	0.0	False
remainder__ComorSPul_is_missing	0	0.0	0.0	False
remainder__ComorPST_is_missing	0	0.0	0.0	False
remainder__ComorHepM_is_missing	0	0.0	0.0	False
remainder__ComorHepS_is_missing	0	0.0	0.0	False
remainder__drugdoseC1yn_is_missing	0	0.0	0.0	False
remainder__mylotargC1yn_is_missing	0	0.0	0.0	False
remainder__mylotargdateC1_is_missing	0	0.0	0.0	False
remainder__mylodoseC1_is_missing	1	0.0008294085279949	0.0031033625454254194	False
remainder__marrexamdate1C1_is_missing	0	0.0	0.0	False
remainder__marrexamdate2C1_is_missing	0	0.0	0.0	False
remainder__cellularity1C1_is_missing	0	0.0	0.0	False
remainder__cellularity2C1_is_missing	0	0.0	0.0	False
remainder__Marrblastperc1C1_is_missing	0	0.0	0.0	False
remainder__Marrblastperc2C1_is_missing	0	0.0	0.0	False
remainder__Marrresult1C1_is_missing	0	0.0	0.0	False
remainder__Marrresult2C1_is_missing	0	0.0	0.0	False
remainder__CompmarrrespC1_is_missing	0	0.0	0.0	False
remainder__NeutrecoveryC1_is_missing	0	0.0	0.0	False
remainder__NeutrecoverydateC1_is_missing	0	0.0	0.0	False
remainder__Platrecovery50C1_is_missing	0	0.0	0.0	False
remainder__Platrecovery50dateC1_is_missing	0	0.0	0.0	False
remainder__Platrecovery100C1_is_missing	0	0.0	0.0	False
remainder__Platrecovery100dateC1_is_missing	0	0.0	0.0	False
remainder__NauseagradeC1_is_missing	0	0.0	0.0	False
remainder__NauseastartC1_is_missing	0	0.0	0.0	False
remainder__NauseastopC1_is_missing	0	0.0	0.0	False
remainder__AlopeciagradeC1_is_missing	0	0.0	0.0	False
remainder__AlopeciastartC1_is_missing	0	0.0	0.0	False
remainder__AlopeciastopC1_is_missing	0	0.0	0.0	False
remainder__OralgradeC1_is_missing	0	0.0	0.0	False
remainder__OralstartC1_is_missing	0	0.0	0.0	False
remainder__OralstopC1_is_missing	0	0.0	0.0	False
remainder__DiarrheagradeC1_is_missing	0	0.0	0.0	False
remainder__DiarrheastartC1_is_missing	0	0.0	0.0	False
remainder__DiarrheastopC1_is_missing	0	0.0	0.0	False
remainder__CardiacgradeC1_is_missing	0	0.0	0.0	False
remainder__CardiacstartC1_is_missing	0	0.0	0.0	False
remainder__CardiacstopC1_is_missing	0	0.0	0.0	False
remainder__LiverASTgradeC1_is_missing	0	0.0	0.0	False
remainder__LiverASTstartC1_is_missing	0	0.0	0.0	False
remainder__LiverASTstopC1_is_missing	0	0.0	0.0	False
remainder__LiverALTgradeC1_is_missing	0	0.0	0.0	False
remainder__LiverALTstartC1_is_missing	0	0.0	0.0	False
remainder__LiverALTstopC1_is_missing	0	0.0	0.0	False
remainder__LiverBilgradeC1_is_missing	0	0.0	0.0	False
remainder__LiverBilstartC1_is_missing	0	0.0	0.0	False
remainder__LiverBilstopC1_is_missing	0	0.0	0.0	False
remainder__RenaCreatgradeC1_is_missing	0	0.0	0.0	False
remainder__RenaCreatstartC1_is_missing	0	0.0	0.0	False
remainder__RenaCreatstopC1_is_missing	0	0.0	0.0	False
remainder__RenaprotgradeC1_is_missing	0	0.0	0.0	False
remainder__RenaprotstartC1_is_missing	0	0.0	0.0	False
remainder__RenahaemgradeC1_is_missing	0	0.0	0.0	False
remainder__RenahaemstartC1_is_missing	0	0.0	0.0	False
remainder__RenahaemstopC1_is_missing	0	0.0	0.0	False
remainder__UnitsbloodC1_is_missing	0	0.0	0.0	False
remainder__UnitsplateletsC1_is_missing	0	0.0	0.0	False
remainder__DaysIVantibC1_is_missing	0	0.0	0.0	False
remainder__DaysinhospC1_is_missing	0	0.0	0.0	False
remainder__DischargeddateC1_is_missing	0	0.0	0.0	False
remainder__TestDate_is_missing	0	0.0	0.0	False
remainder__amlFLToutcomeID_is_missing	0	0.0	0.0	False
remainder__amlFLTTypeID_is_missing	0	0.0	0.0	False
remainder__amlDDLFLTTKDID_is_missing	0	0.0	0.0	False
remainder__ITDPcnt_is_missing	0	0.0	0.0	False
remainder__ITDLength_is_missing	0	0.0	0.0	False
remainder__amlFLTType0ID_is_missing	0	0.0	0.0	False
remainder__amlDDLNPM1OutcomeID_is_missing	0	0.0	0.0	False
remainder__amlDDLNPM1ID_is_missing	15	0.1299353740238819	0.013224689177594777	True
karyotype_encoding__Karyotype_46,XX [20]	0	0.0	0.0	False
karyotype_encoding__Karyotype_47,XX,+8[10]	0	0.0	0.0	False
karyotype_encoding__Karyotype_47,XY,+8[10]	0	0.0	0.0	False
karyotype_encoding__Karyotype_45,X,-Y,t(8;21)(q22;q22)[10]	0	0.0	0.0	False
karyotype_encoding__Karyotype_46,XX	0	0.0	0.0	False
karyotype_encoding__Karyotype_46,XX [20]	0	0.0	0.0	False
karyotype_encoding__Karyotype_46,XX,inv(16)(p13q22)[10]	0	0.0	0.0	False
karyotype_encoding__Karyotype_46,XX,t(8;21)(q22;q22)[10]	0	0.0	0.0	False
karyotype_encoding__Karyotype_46,XX[10]	0	0.0	0.0	False
karyotype_encoding__Karyotype_46,XX[20]	1	1.4706602266033334e-05	5.502706700305002e-05	False
karyotype_encoding__Karyotype_46,XX[20]	0	0.0	0.0	False
karyotype_encoding__Karyotype_46,XX[25]	0	0.0	0.0	False
karyotype_encoding__Karyotype_46,XX[30]	0	0.0	0.0	False
karyotype_encoding__Karyotype_46,XY	0	0.0	0.0	False
karyotype_encoding__Karyotype_46,XY [20]	0	0.0	0.0	False
karyotype_encoding__Karyotype_46,XY,inv(16)(p13q22)[10]	0	0.0	0.0	False
karyotype_encoding__Karyotype_46,XY[10]	0	0.0	0.0	False
karyotype_encoding__Karyotype_46,XY[20]	0	0.0	0.0	False
karyotype_encoding__Karyotype_46,XY[20]	0	0.0	0.0	False
karyotype_encoding__Karyotype_46,XY[21]	0	0.0	0.0	False
karyotype_encoding__Karyotype_46,XY[25]	0	0.0	0.0	False
karyotype_encoding__Karyotype_46,XY[30]	0	0.0	0.0	False
karyotype_encoding__Karyotype___rare_class__	2	0.0016340482963896866	0.005106813824630762	False
cat__sexID_False	12	0.0384058599135607	0.027830219670005655	True
cat__sexID_True	12	0.030438042685727584	0.0243922274871523	True
cat__IsSec_False	14	0.07191873936975131	0.048782677400021277	True
cat__IsSec_True	11	0.028146251208104597	0.029573620526782588	True
cat__IsSec_nan	0	0.0	0.0	False
cat__PrevDiag_False	2	0.0010932959989759666	0.0029009915361950405	False
cat__PrevDiag_True	1	0.00305040912752328	0.011413585844680135	False
cat__PrevDiag_nan	0	0.0	0.0	False
cat__drugdoseC1yn_False	0	0.0	0.0	False
cat__drugdoseC1yn_True	1	0.0005862521304556267	0.002193554614431256	False
cat__drugdoseC1yn_nan	0	0.0	0.0	False
cat__mylotargC1yn_False	0	0.0	0.0	False
cat__mylotargC1yn_True	0	0.0	0.0	False
cat__mylotargC1yn_nan	0	0.0	0.0	False
cat__mylodoseC1_False	0	0.0	0.0	False
cat__mylodoseC1_True	5	0.00489610578289976	0.013136493959739617	False
cat__mylodoseC1_nan	1	0.00100787027756546	0.003771105268962707	False
cat__NeutrecoveryC1_False	0	0.0	0.0	False
cat__NeutrecoveryC1_True	0	0.0	0.0	False
cat__NeutrecoveryC1_nan	0	0.0	0.0	False
cat__Platrecovery50C1_False	0	0.0	0.0	False
cat__Platrecovery50C1_True	0	0.0	0.0	False
cat__Platrecovery50C1_nan	0	0.0	0.0	False
cat__Platrecovery100C1_False	0	0.0	0.0	False
cat__Platrecovery100C1_True	0	0.0	0.0	False
cat__Platrecovery100C1_nan	0	0.0	0.0	False
cat__amlAgeGroup_15-29	3	0.00410219163313604	0.011474353221640003	False
cat__amlAgeGroup_30-39	0	0.0	0.0	False
cat__amlAgeGroup_40-49	9	0.019186283574955096	0.02607845940434665	True
cat__amlAgeGroup_50-59	2	0.0008574347896389933	0.002447948312361233	False
cat__amlAgeGroup_60+	9	0.03706236259271864	0.03702377380267908	True
cat__PrevBloodDis_Aplastic anaemia	0	0.0	0.0	False
cat__PrevBloodDis_Chronic lymphoblastic leukaemia (CLL)	0	0.0	0.0	False
cat__PrevBloodDis_Chronic myelomonocytic leukaemia (CMML)	0	0.0	0.0	False
cat__PrevBloodDis_Hodgkin's disease	0	0.0	0.0	False
cat__PrevBloodDis_Lymphoma	0	0.0	0.0	False
cat__PrevBloodDis_Myelodysplastic syndrome (MDS)/myelodysplasia/pre-leukaemic phase	0	0.0	0.0	False
cat__PrevBloodDis_Myelofibrosis	0	0.0	0.0	False
cat__PrevBloodDis_Myeloproliferative syndrome	0	0.0	0.0	False
cat__PrevBloodDis_Other haematological disorder	0	0.0	0.0	False
cat__PrevBloodDis_Polycythaemia rubra vera (PRV)	0	0.0	0.0	False
cat__PrevBloodDis_Refractory anaemia with excess of blasts (RAEB, RAEB-t)	0	0.0	0.0	False
cat__PrevBloodDis_Thrombocythaemia	0	0.0	0.0	False
cat__PrevBloodDis_Thrombocytopenia	0	0.0	0.0	False
cat__PrevBloodDis_nan	1	0.00150789945040258	0.00564204311711118	False
cat__FABtype_0	0	0.0	0.0	False
cat__FABtype_1	15	0.10636477039908741	0.03659971821107545	True
cat__FABtype_2	14	0.0654920304826158	0.034226426134187325	True
cat__FABtype_3	0	0.0	0.0	False
cat__FABtype_3v	0	0.0	0.0	False
cat__FABtype_4	1	0.005125361300379827	0.019177345969451476	False
cat__FABtype_4e	0	0.0	0.0	False
cat__FABtype_5	15	0.1583329852635269	0.05655470148651084	True
cat__FABtype_5a	0	0.0	0.0	False
cat__FABtype_5b	0	0.0	0.0	False
cat__FABtype_6	10	0.044182535920731195	0.05205917137058569	True
cat__FABtype_7	0	0.0	0.0	False
cat__FABtype_8	11	0.016254456638441873	0.015858684901488354	True
cat__FABtype_B	0	0.0	0.0	False
cat__FABtype_R	0	0.0	0.0	False
cat__FABtype_RT	0	0.0	0.0	False
cat__FABtype_X	0	0.0	0.0	False
cat__FABtype_nan	0	0.0	0.0	False
cat__CNSinvolveentry_0.0	8	0.012836764135559705	0.01656348472789794	True
cat__CNSinvolveentry_1.0	0	0.0	0.0	False
cat__CNSinvolveentry_2.0	0	0.0	0.0	False
cat__CNSinvolveentry_nan	0	0.0	0.0	False
cat__Localcytoentry_1.0	14	0.10424942441472493	0.04633256237678973	True
cat__Localcytoentry_2.0	15	0.15330480458174955	0.03421884928998402	True
cat__Localcytoentry_3.0	0	0.0	0.0	False
cat__Localcytoentry_4.0	0	0.0	0.0	False
cat__Localcytoentry_5.0	5	0.002794251139948473	0.005450806609477606	False
cat__Localcytoentry_nan	0	0.0	0.0	False
cat__Localimmentry_1.0	10	0.024344519506119038	0.025071592419881168	True
cat__Localimmentry_2.0	0	0.0	0.0	False
cat__Localimmentry_3.0	4	0.014196162033693267	0.03275524143768172	False
cat__Localimmentry_nan	0	0.0	0.0	False
cat__CD33entry_1.0	15	0.11174940445287164	0.05630415424965181	True
cat__CD33entry_2.0	3	0.006064271493737779	0.014511904053511382	False
cat__CD33entry_3.0	0	0.0	0.0	False
cat__CD33entry_nan	0	0.0	0.0	False
cat__SmokeHist_1.0	1	0.0012559160637106667	0.004699207616951067	False
cat__SmokeHist_2.0	15	0.15873813883104926	0.05832132045629488	True
cat__SmokeHist_3.0	9	0.03187761332315174	0.03931662445734082	True
cat__SmokeHist_nan	0	0.0	0.0	False
cat__amlType_De novo	14	0.07499168285931447	0.04845209359273754	True
cat__amlType_High risk MDS	0	0.0	0.0	False
cat__amlType_Secondary	12	0.09286255988339355	0.06719033125509903	True
cat__CytoResult_Adverse	15	0.6512275516966325	0.05035410739922596	True
cat__CytoResult_Failed	0	0.0	0.0	False
cat__CytoResult_Intermediate	0	0.0	0.0	False
cat__CytoResult_Normal	8	0.022150594092135958	0.0258796041529677	True
cat__CytoResult_Not done	0	0.0	0.0	False
cat__CytoResult_nan	0	0.0	0.0	False
cat__CytoResult_t(15;17) / PML-RARA [APL]	0	0.0	0.0	False
cat__CytoResult_t(8;21) / inv(16) [CBF]	15	0.8136831889079814	0.035411302246444475	True
cat__ComorArr_0.0	0	0.0	0.0	False
cat__ComorArr_1.0	0	0.0	0.0	False
cat__ComorArr_2.0	0	0.0	0.0	False
cat__ComorArr_nan	0	0.0	0.0	False
cat__ComorCard_0.0	0	0.0	0.0	False
cat__ComorCard_1.0	0	0.0	0.0	False
cat__ComorCard_2.0	0	0.0	0.0	False
cat__ComorCard_nan	0	0.0	0.0	False
cat__ComorHVD_0.0	0	0.0	0.0	False
cat__ComorHVD_1.0	0	0.0	0.0	False
cat__ComorHVD_2.0	0	0.0	0.0	False
cat__ComorHVD_nan	0	0.0	0.0	False
cat__ComorIBD_0.0	0	0.0	0.0	False
cat__ComorIBD_1.0	0	0.0	0.0	False
cat__ComorIBD_2.0	0	0.0	0.0	False
cat__ComorIBD_nan	0	0.0	0.0	False
cat__ComorDiab_0.0	0	0.0	0.0	False
cat__ComorDiab_1.0	0	0.0	0.0	False
cat__ComorDiab_2.0	0	0.0	0.0	False
cat__ComorDiab_nan	0	0.0	0.0	False
cat__ComorCVD_0.0	0	0.0	0.0	False
cat__ComorCVD_1.0	0	0.0	0.0	False
cat__ComorCVD_2.0	0	0.0	0.0	False
cat__ComorCVD_nan	0	0.0	0.0	False
cat__ComorPsyc_0.0	15	0.09904089158091528	0.05034585446871796	True
cat__ComorPsyc_1.0	4	0.014957027282837572	0.03054302162864489	False
cat__ComorPsyc_2.0	0	0.0	0.0	False
cat__ComorPsyc_nan	0	0.0	0.0	False
cat__ComorObe_0.0	11	0.05688010526799505	0.04598717548814629	True
cat__ComorObe_1.0	1	0.0028777737715436932	0.010767643489760767	False
cat__ComorObe_2.0	0	0.0	0.0	False
cat__ComorObe_nan	0	0.0	0.0	False
cat__ComorInf_0.0	0	0.0	0.0	False
cat__ComorInf_1.0	1	0.00024217805355015334	0.0009061473029804662	False
cat__ComorInf_2.0	0	0.0	0.0	False
cat__ComorInf_nan	0	0.0	0.0	False
cat__ComorRheu_0.0	6	0.023931089099466205	0.04208434504271755	False
cat__ComorRheu_1.0	0	0.0	0.0	False
cat__ComorRheu_2.0	0	0.0	0.0	False
cat__ComorRheu_nan	0	0.0	0.0	False
cat__ComorPrep_0.0	0	0.0	0.0	False
cat__ComorPrep_1.0	0	0.0	0.0	False
cat__ComorPrep_2.0	0	0.0	0.0	False
cat__ComorPrep_nan	0	0.0	0.0	False
cat__ComorRen_0.0	0	0.0	0.0	False
cat__ComorRen_1.0	0	0.0	0.0	False
cat__ComorRen_2.0	0	0.0	0.0	False
cat__ComorRen_nan	0	0.0	0.0	False
cat__ComorMPul_0.0	1	0.00197069163916632	0.007373652928740309	False
cat__ComorMPul_1.0	0	0.0	0.0	False
cat__ComorMPul_2.0	0	0.0	0.0	False
cat__ComorMPul_nan	0	0.0	0.0	False
cat__ComorSPul_0.0	1	2.517957749978e-05	9.421335214789875e-05	False
cat__ComorSPul_1.0	0	0.0	0.0	False
cat__ComorSPul_2.0	0	0.0	0.0	False
cat__ComorSPul_nan	0	0.0	0.0	False
cat__ComorPST_0.0	3	0.003339028108649354	0.0069908785553980555	False
cat__ComorPST_1.0	0	0.0	0.0	False
cat__ComorPST_2.0	0	0.0	0.0	False
cat__ComorPST_nan	0	0.0	0.0	False
cat__ComorHepM_0.0	2	0.00588131821634288	0.016083086660713473	False
cat__ComorHepM_1.0	1	0.00038823391402172667	0.0014526382921955525	False
cat__ComorHepM_2.0	0	0.0	0.0	False
cat__ComorHepM_nan	0	0.0	0.0	False
cat__ComorHepS_0.0	0	0.0	0.0	False
cat__ComorHepS_1.0	0	0.0	0.0	False
cat__ComorHepS_2.0	0	0.0	0.0	False
cat__ComorHepS_nan	0	0.0	0.0	False
cat__TreatmentC1_ADE Alone	2	0.006952048522176467	0.022116988569963823	False
cat__TreatmentC1_ADE and Mylotarg 3mg per m2	0	0.0	0.0	False
cat__TreatmentC1_ADE and Mylotarg 6mg per m2	0	0.0	0.0	False
cat__TreatmentC1_AIDA	0	0.0	0.0	False
cat__TreatmentC1_Arsenic and ATRA	0	0.0	0.0	False
cat__TreatmentC1_DA High dose (90mg)	3	0.003959266798243367	0.009060782441609485	False
cat__TreatmentC1_DA Mylotarg 3mg per m2	0	0.0	0.0	False
cat__TreatmentC1_DA Mylotarg 6mg per m2	0	0.0	0.0	False
cat__TreatmentC1_DA Standard dose (60mg)	1	0.0008112287527615467	0.0030353400551336525	False
cat__Marrresult1C1_CR	12	0.06790383430850193	0.05554406831670235	True
cat__Marrresult1C1_PR	0	0.0	0.0	False
cat__Marrresult1C1_RD	15	0.16764728474205973	0.059991644702674055	True
cat__Marrresult1C1_nan	0	0.0	0.0	False
cat__Marrresult2C1_CR	0	0.0	0.0	False
cat__Marrresult2C1_PR	0	0.0	0.0	False
cat__Marrresult2C1_RD	0	0.0	0.0	False
cat__Marrresult2C1_nan	0	0.0	0.0	False
cat__amlFLToutcomeID_2.0	0	0.0	0.0	False
cat__amlFLToutcomeID_3.0	3	0.005833486468304874	0.01491928168322403	False
cat__amlFLToutcomeID_4.0	0	0.0	0.0	False
cat__amlFLToutcomeID_nan	0	0.0	0.0	False
cat__amlFLTTypeID_1.0	0	0.0	0.0	False
cat__amlFLTTypeID_2.0	0	0.0	0.0	False
cat__amlFLTTypeID_nan	0	0.0	0.0	False
cat__amlDDLFLTTKDID_1.0	0	0.0	0.0	False
cat__amlDDLFLTTKDID_2.0	0	0.0	0.0	False
cat__amlDDLFLTTKDID_3.0	0	0.0	0.0	False
cat__amlDDLFLTTKDID_4.0	0	0.0	0.0	False
cat__amlDDLFLTTKDID_6.0	0	0.0	0.0	False
cat__amlDDLFLTTKDID_7.0	0	0.0	0.0	False
cat__amlDDLFLTTKDID_8.0	0	0.0	0.0	False
cat__amlDDLFLTTKDID_9.0	0	0.0	0.0	False
cat__amlDDLFLTTKDID_99.0	0	0.0	0.0	False
cat__amlDDLFLTTKDID_nan	0	0.0	0.0	False
cat__amlFLTType0ID_1.0	11	0.04458508091131889	0.035100740204827494	True
cat__amlFLTType0ID_2.0	0	0.0	0.0	False
cat__amlFLTType0ID_nan	0	0.0	0.0	False
cat__amlDDLNPM1OutcomeID_1.0	15	0.19164837596676412	0.02964052216068009	True
cat__amlDDLNPM1OutcomeID_3.0	7	0.009019269032384486	0.012655967512728458	False
cat__amlDDLNPM1OutcomeID_5.0	0	0.0	0.0	False
cat__amlDDLNPM1OutcomeID_7.0	0	0.0	0.0	False
cat__amlDDLNPM1OutcomeID_nan	0	0.0	0.0	False
cat__amlDDLNPM1ID_1.0	0	0.0	0.0	False
cat__amlDDLNPM1ID_2.0	0	0.0	0.0	False
cat__amlDDLNPM1ID_3.0	0	0.0	0.0	False
cat__amlDDLNPM1ID_4.0	0	0.0	0.0	False
cat__amlDDLNPM1ID_5.0	4	0.00817025054807486	0.016727608421850358	False
cat__amlDDLNPM1ID_nan	15	0.12478948859231086	0.013403777766814569	True
ordinal__NauseagradeC1	15	0.000959952319756503	0.00033644664306522397	True
ordinal__AlopeciagradeC1	15	8.627322662020053e-05	5.338842855519813e-05	True
ordinal__OralgradeC1	15	0.0001733231274733355	0.00011777782337549026	True
ordinal__DiarrheagradeC1	15	0.00036833068747963577	0.00020426830522693898	True
ordinal__CardiacgradeC1	15	6.710711910525476e-05	4.7494118562326253e-05	True
ordinal__LiverASTgradeC1	15	0.0001565648002682243	2.8750668645425887e-05	True
ordinal__LiverALTgradeC1	15	0.0003808414253987134	6.646578837330405e-05	True
ordinal__LiverBilgradeC1	14	0.0003191635041673829	0.00018771838007820583	True
ordinal__RenaCreatgradeC1	15	0.0007943901143964734	0.00013189516754576135	True
ordinal__RenaprotgradeC1	15	9.569772895870553e-05	5.306955707722076e-05	True
ordinal__RenahaemgradeC1	15	6.871790734458052e-05	4.401685603939113e-05	True
ordinal__cellularity1C1	15	0.00013551492077578577	5.273821297012595e-05	True
ordinal__cellularity2C1	15	9.134444405629792e-05	7.272196060500001e-05	True
num__amlAgeAtRand1	15	0.1908948880294453	0.007580941053030856	True
num__UnitsbloodC1	15	0.00133073869468898	0.0005586801090343735	True
num__UnitsplateletsC1	13	0.0013464812150856167	0.0006960892015360825	True
num__DaysIVantibC1	15	0.00028284649954580035	0.00012533462917937467	True
num__DaysinhospC1	15	0.00025939165923987513	0.00011428842809573193	True
num__TestDate	15	0.00020553836367538452	7.937499503371797e-05	True
num__ITDPcnt	15	0.0004273799883699867	4.480027733540407e-05	True
num__ITDLength	14	3.0686464639274e-05	2.190388859163794e-05	True
num__NauseastartC1	15	0.00012377744326254642	8.32717622970484e-05	True
num__NauseastopC1	15	8.372680071084831e-05	5.101712112760159e-05	True
num__AlopeciastartC1	15	0.00013998922924855978	4.897990108943239e-05	True
num__AlopeciastopC1	15	6.765253568339685e-05	4.7124884133132224e-05	True
num__OralstartC1	15	0.0001460265089234621	9.251454034642071e-05	True
num__OralstopC1	15	9.993892032085202e-05	7.322867672438436e-05	True
num__DiarrheastartC1	15	0.0004244127013435733	8.709306199290393e-05	True
num__DiarrheastopC1	15	0.00033890129089105334	7.944733413689998e-05	True
num__CardiacstartC1	15	0.0001883948199552573	6.667457688049256e-05	True
num__CardiacstopC1	15	0.00014053203529979918	9.543521619340885e-05	True
num__LiverASTstartC1	15	0.0003258508537375349	0.0002768654015219574	True
num__LiverASTstopC1	15	0.00022777083139987836	0.000169344794928276	True
num__LiverALTstartC1	15	7.213293466819349e-05	6.919565882967891e-05	True
num__LiverALTstopC1	15	6.79421979875368e-05	3.976031407682391e-05	True
num__LiverBilstartC1	15	0.0002807011098659657	0.00011611685950984463	True
num__LiverBilstopC1	15	0.00023374981160872275	9.589059937130689e-05	True
num__RenaCreatstartC1	15	0.00018271496953143495	9.973404571613646e-05	True
num__RenaCreatstopC1	15	0.00014440695743778343	9.608203390033696e-05	True
num__RenaprotstartC1	15	9.904208527030268e-05	7.402501676018396e-05	True
num__RenahaemstartC1	15	0.00016792802079057008	0.00011649753724960244	True
num__RenahaemstopC1	15	0.00010462021376050027	6.859499774714117e-05	True
num__mylotargdateC1	15	0.00010039776926435662	4.04142322954201e-05	True
num__marrexamdate1C1	15	0.0002177831038437232	0.00019822649968311498	True
num__marrexamdate2C1	15	0.0004954060933518468	0.00014092947587267235	True
num__NeutrecoverydateC1	15	0.00019809541314908154	8.94772360064399e-05	True
num__Platrecovery50dateC1	15	0.00014020301104125958	7.297215879059281e-05	True
num__Platrecovery100dateC1	15	0.00027790438756045995	7.569489405013007e-05	True
num__DischargeddateC1	15	7.087063096823369e-05	3.9013044412999775e-05	True
num__Weight	15	0.040716206060623074	0.009332307694574342	True
num__Height	10	0.010011871663203987	0.009038021857464893	True
num__BloodDateEntry	15	0.0006199643272981398	0.0006483246896789752	True
num__HemoglobinEntry	15	0.0008220595422987466	0.0006689732217816178	True
num__PlateletEntry	15	0.0012323541871572018	0.000614626522942879	True
num__MarrowDateEntry	15	0.00017276995287757892	0.000125581251509758	True
num__MarrowBlastsEntry	15	9.969865891373788e-05	8.304563587032227e-05	True
num__LocalImmPcnt	15	4.467412169351908e-05	3.972976241576542e-05	True
num__SmokePerDay	15	7.224431113625009e-05	4.115032389281189e-05	True
num__chemodateC1	15	0.06621651031067823	0.016694835658126645	True
num__Marrblastperc1C1	15	0.00010519254732881007	6.358186650627834e-05	True
num__Marrblastperc2C1	15	0.0002521120095741395	0.00015121144162868515	True
num__WBCEntry	15	0.04538879726268445	0.03947749641965025	True
num__CompmarrrespC1	15	0.00017825882000358003	5.797553898454487e-05	True
remainder__IsSec_is_missing	0	0.0	0.0	False
remainder__PrevDiag_is_missing	0	0.0	0.0	False
remainder__PrevBloodDis_is_missing	1	0.0008599495726141533	0.0032176366706248415	False
remainder__Weight_is_missing	0	0.0	0.0	False
remainder__Height_is_missing	0	0.0	0.0	False
remainder__BloodDateEntry_is_missing	0	0.0	0.0	False
remainder__HemoglobinEntry_is_missing	0	0.0	0.0	False
remainder__PlateletEntry_is_missing	0	0.0	0.0	False
remainder__MarrowDateEntry_is_missing	0	0.0	0.0	False
remainder__MarrowBlastsEntry_is_missing	0	0.0	0.0	False
remainder__FABtype_is_missing	0	0.0	0.0	False
remainder__CNSinvolveentry_is_missing	0	0.0	0.0	False
remainder__Localcytoentry_is_missing	0	0.0	0.0	False
remainder__Localimmentry_is_missing	0	0.0	0.0	False
remainder__LocalImmPcnt_is_missing	0	0.0	0.0	False
remainder__CD33entry_is_missing	0	0.0	0.0	False
remainder__SmokeHist_is_missing	0	0.0	0.0	False
remainder__SmokePerDay_is_missing	0	0.0	0.0	False
remainder__CytoResult_is_missing	0	0.0	0.0	False
remainder__Karyotype_is_missing	0	0.0	0.0	False
remainder__ComorArr_is_missing	0	0.0	0.0	False
remainder__ComorCard_is_missing	0	0.0	0.0	False
remainder__ComorHVD_is_missing	0	0.0	0.0	False
remainder__ComorIBD_is_missing	0	0.0	0.0	False
remainder__ComorDiab_is_missing	0	0.0	0.0	False
remainder__ComorCVD_is_missing	0	0.0	0.0	False
remainder__ComorPsyc_is_missing	0	0.0	0.0	False
remainder__ComorObe_is_missing	0	0.0	0.0	False
remainder__ComorInf_is_missing	0	0.0	0.0	False
remainder__ComorRheu_is_missing	0	0.0	0.0	False
remainder__ComorPrep_is_missing	0	0.0	0.0	False
remainder__ComorRen_is_missing	0	0.0	0.0	False
remainder__ComorMPul_is_missing	0	0.0	0.0	False
remainder__ComorSPul_is_missing	0	0.0	0.0	False
remainder__ComorPST_is_missing	0	0.0	0.0	False
remainder__ComorHepM_is_missing	0	0.0	0.0	False
remainder__ComorHepS_is_missing	0	0.0	0.0	False
remainder__drugdoseC1yn_is_missing	0	0.0	0.0	False
remainder__mylotargC1yn_is_missing	0	0.0	0.0	False
remainder__mylotargdateC1_is_missing	0	0.0	0.0	False
remainder__mylodoseC1_is_missing	1	0.0008294085279949	0.0031033625454254194	False
remainder__marrexamdate1C1_is_missing	0	0.0	0.0	False
remainder__marrexamdate2C1_is_missing	0	0.0	0.0	False
remainder__cellularity1C1_is_missing	0	0.0	0.0	False
remainder__cellularity2C1_is_missing	0	0.0	0.0	False
remainder__Marrblastperc1C1_is_missing	0	0.0	0.0	False
remainder__Marrblastperc2C1_is_missing	0	0.0	0.0	False
remainder__Marrresult1C1_is_missing	0	0.0	0.0	False
remainder__Marrresult2C1_is_missing	0	0.0	0.0	False
remainder__CompmarrrespC1_is_missing	0	0.0	0.0	False
remainder__NeutrecoveryC1_is_missing	0	0.0	0.0	False
remainder__NeutrecoverydateC1_is_missing	0	0.0	0.0	False
remainder__Platrecovery50C1_is_missing	0	0.0	0.0	False
remainder__Platrecovery50dateC1_is_missing	0	0.0	0.0	False
remainder__Platrecovery100C1_is_missing	0	0.0	0.0	False
remainder__Platrecovery100dateC1_is_missing	0	0.0	0.0	False
remainder__NauseagradeC1_is_missing	0	0.0	0.0	False
remainder__NauseastartC1_is_missing	0	0.0	0.0	False
remainder__NauseastopC1_is_missing	0	0.0	0.0	False
remainder__AlopeciagradeC1_is_missing	0	0.0	0.0	False
remainder__AlopeciastartC1_is_missing	0	0.0	0.0	False
remainder__AlopeciastopC1_is_missing	0	0.0	0.0	False
remainder__OralgradeC1_is_missing	0	0.0	0.0	False
remainder__OralstartC1_is_missing	0	0.0	0.0	False
remainder__OralstopC1_is_missing	0	0.0	0.0	False
remainder__DiarrheagradeC1_is_missing	0	0.0	0.0	False
remainder__DiarrheastartC1_is_missing	0	0.0	0.0	False
remainder__DiarrheastopC1_is_missing	0	0.0	0.0	False
remainder__CardiacgradeC1_is_missing	0	0.0	0.0	False
remainder__CardiacstartC1_is_missing	0	0.0	0.0	False
remainder__CardiacstopC1_is_missing	0	0.0	0.0	False
remainder__LiverASTgradeC1_is_missing	0	0.0	0.0	False
remainder__LiverASTstartC1_is_missing	0	0.0	0.0	False
remainder__LiverASTstopC1_is_missing	0	0.0	0.0	False
remainder__LiverALTgradeC1_is_missing	0	0.0	0.0	False
remainder__LiverALTstartC1_is_missing	0	0.0	0.0	False
remainder__LiverALTstopC1_is_missing	0	0.0	0.0	False
remainder__LiverBilgradeC1_is_missing	0	0.0	0.0	False
remainder__LiverBilstartC1_is_missing	0	0.0	0.0	False
remainder__LiverBilstopC1_is_missing	0	0.0	0.0	False
remainder__RenaCreatgradeC1_is_missing	0	0.0	0.0	False
remainder__RenaCreatstartC1_is_missing	0	0.0	0.0	False
remainder__RenaCreatstopC1_is_missing	0	0.0	0.0	False
remainder__RenaprotgradeC1_is_missing	0	0.0	0.0	False
remainder__RenaprotstartC1_is_missing	0	0.0	0.0	False
remainder__RenahaemgradeC1_is_missing	0	0.0	0.0	False
remainder__RenahaemstartC1_is_missing	0	0.0	0.0	False
remainder__RenahaemstopC1_is_missing	0	0.0	0.0	False
remainder__UnitsbloodC1_is_missing	0	0.0	0.0	False
remainder__UnitsplateletsC1_is_missing	0	0.0	0.0	False
remainder__DaysIVantibC1_is_missing	0	0.0	0.0	False
remainder__DaysinhospC1_is_missing	0	0.0	0.0	False
remainder__DischargeddateC1_is_missing	0	0.0	0.0	False
remainder__TestDate_is_missing	0	0.0	0.0	False
remainder__amlFLToutcomeID_is_missing	0	0.0	0.0	False
remainder__amlFLTTypeID_is_missing	0	0.0	0.0	False
remainder__amlDDLFLTTKDID_is_missing	0	0.0	0.0	False
remainder__ITDPcnt_is_missing	0	0.0	0.0	False
remainder__ITDLength_is_missing	0	0.0	0.0	False
remainder__amlFLTType0ID_is_missing	0	0.0	0.0	False
remainder__amlDDLNPM1OutcomeID_is_missing	0	0.0	0.0	False
remainder__amlDDLNPM1ID_is_missing	15	0.1299353740238819	0.013224689177594777	True
karyotype_encoding__Karyotype_46,XX [20]	0	0.0	0.0	False
karyotype_encoding__Karyotype_47,XX,+8[10]	0	0.0	0.0	False
karyotype_encoding__Karyotype_47,XY,+8[10]	0	0.0	0.0	False
karyotype_encoding__Karyotype_45,X,-Y,t(8;21)(q22;q22)[10]	0	0.0	0.0	False
[truncated: 43,202 more rows]
