# Supplementary material for: Random Survival Forest Versus Elastic-Net Regularized Cox Regression for Survival Prediction in Acute Myeloid Leukemia at Distinct Treatment Time Points: Model Performance Comparison Study
Source: JMIR Bioinform Biotechnol. 2026 Apr 29;7:e75678. doi: 10.2196/75678 (PMC13128161; doi:10.2196/75678)
Supplement: Multimedia Appendix 9 [file bioinform-v7-e75678-s009.zip › ablation_metrics/repeated_fold_c_indices/cnet/C1__C1_MRD_flt3_npm1__scores.csv]

Fold_and_Repetition	C-Index_Score
1_1	0.6710638382157783
2_1	0.6735332845647403
3_1	0.7031972018326026
4_1	0.6605002681749476
5_1	0.6540135800406811
1_2	0.6495056155358219
2_2	0.678771637717855
3_2	0.6751965408805032
4_2	0.6422101982003176
5_2	0.6774814915702737
1_3	0.672520366748887
2_3	0.6854455069897756
3_3	0.6906025910225427
4_3	0.6609224133705828
5_3	0.6550016215100681
