# Supplementary material for: Random Survival Forest Versus Elastic-Net Regularized Cox Regression for Survival Prediction in Acute Myeloid Leukemia at Distinct Treatment Time Points: Model Performance Comparison Study
Source: JMIR Bioinform Biotechnol. 2026 Apr 29;7:e75678. doi: 10.2196/75678 (PMC13128161; doi:10.2196/75678)
Supplement: Multimedia Appendix 9 [file bioinform-v7-e75678-s009.zip › ablation_metrics/repeated_fold_c_indices/cnet/C1__C1_MRD_NGS_flt3_npm1__scores.csv]

Fold_and_Repetition	C-Index_Score
1_1	0.6710539346762533
2_1	0.6733772250670568
3_1	0.7030592640031529
4_1	0.6606367936028085
5_1	0.6536303516857135
1_2	0.6491006252654662
2_2	0.6789391237524753
3_2	0.6753930817610063
4_2	0.6422003960085475
5_2	0.6775106770047962
1_3	0.6725596753112747
2_3	0.6854746918564494
3_3	0.6906521136246583
4_3	0.6608243885703083
5_3	0.6547166288314318
