# Supplementary material for: Random Survival Forest Versus Elastic-Net Regularized Cox Regression for Survival Prediction in Acute Myeloid Leukemia at Distinct Treatment Time Points: Model Performance Comparison Study
Source: JMIR Bioinform Biotechnol. 2026 Apr 29;7:e75678. doi: 10.2196/75678 (PMC13128161; doi:10.2196/75678)
Supplement: Multimedia Appendix 9 [file bioinform-v7-e75678-s009.zip › ablation_metrics/repeated_fold_c_indices/cnet/C1__C1_MRD_NGS__scores.csv]

Fold_and_Repetition	C-Index_Score
1_1	0.665280171133163
2_1	0.6621604486710558
3_1	0.6916202768609291
4_1	0.6502511092691013
5_1	0.6408265940825612
1_2	0.6365162934500233
2_2	0.666643678387405
3_2	0.6784787735849057
4_2	0.6240565390421298
5_2	0.668949616211536
1_3	0.6639019644454053
2_3	0.6758923272985514
3_3	0.6784101263816806
4_3	0.647287163652404
5_3	0.6411352535943473
