# Supplementary material for: Random Survival Forest Versus Elastic-Net Regularized Cox Regression for Survival Prediction in Acute Myeloid Leukemia at Distinct Treatment Time Points: Model Performance Comparison Study
Source: JMIR Bioinform Biotechnol. 2026 Apr 29;7:e75678. doi: 10.2196/75678 (PMC13128161; doi:10.2196/75678)
Supplement: Multimedia Appendix 9 [file bioinform-v7-e75678-s009.zip › ablation_metrics/repeated_fold_c_indices/cnet/C1__C1_MRD__scores.csv]

Fold_and_Repetition	C-Index_Score
1_1	0.6653494959098382
2_1	0.662482321385028
3_1	0.6914921917335829
4_1	0.6496952557413819
5_1	0.6417109672094097
1_2	0.6369805505892114
2_2	0.6665747135496202
3_2	0.6789701257861636
4_2	0.6238114842478778
5_2	0.6689690731678843
1_3	0.6640690258355526
2_3	0.6755615654762483
3_3	0.6787964026781823
4_3	0.6472479537322943
5_3	0.6416659296166357
