# Supplementary material for: Random Survival Forest Versus Elastic-Net Regularized Cox Regression for Survival Prediction in Acute Myeloid Leukemia at Distinct Treatment Time Points: Model Performance Comparison Study
Source: JMIR Bioinform Biotechnol. 2026 Apr 29;7:e75678. doi: 10.2196/75678 (PMC13128161; doi:10.2196/75678)
Supplement: Multimedia Appendix 9 [file bioinform-v7-e75678-s009.zip › ablation_metrics/repeated_fold_c_indices/cnet/C1__C1_NGS_flt3_npm1__scores.csv]

Fold_and_Repetition	C-Index_Score
1_1	0.6701428090399508
2_1	0.6764398927090953
3_1	0.6952657766392433
4_1	0.664049929299332
5_1	0.6553008342586497
1_2	0.6464039827335856
2_2	0.6827518940700091
3_2	0.6744496855345912
4_2	0.6406614519006449
5_2	0.6777247035246277
1_3	0.6785345767941902
2_3	0.6887239403461325
3_3	0.6937126104354027
4_3	0.6570602362397686
5_3	0.6530165000933597
