# Supplementary material for: Random Survival Forest Versus Elastic-Net Regularized Cox Regression for Survival Prediction in Acute Myeloid Leukemia at Distinct Treatment Time Points: Model Performance Comparison Study
Source: JMIR Bioinform Biotechnol. 2026 Apr 29;7:e75678. doi: 10.2196/75678 (PMC13128161; doi:10.2196/75678)
Supplement: Multimedia Appendix 9 [file bioinform-v7-e75678-s009.zip › ablation_metrics/repeated_fold_c_indices/cnet/C1__C1_NGS__scores.csv]

Fold_and_Repetition	C-Index_Score
1_1	0.6590508447719214
2_1	0.6641697147037308
3_1	0.6774323858318144
4_1	0.6473353162026427
5_1	0.6350978214941976
1_2	0.6283572211740767
2_2	0.664850592604999
3_2	0.6676591981132075
4_2	0.6123625242604246
5_2	0.6656808475450186
1_3	0.6710069870969644
2_3	0.6759896101874642
3_3	0.6748742125906264
4_3	0.6365436455423222
5_3	0.6313177471820121
