# Supplementary material for: Random Survival Forest Versus Elastic-Net Regularized Cox Regression for Survival Prediction in Acute Myeloid Leukemia at Distinct Treatment Time Points: Model Performance Comparison Study
Source: JMIR Bioinform Biotechnol. 2026 Apr 29;7:e75678. doi: 10.2196/75678 (PMC13128161; doi:10.2196/75678)
Supplement: Multimedia Appendix 9 [file bioinform-v7-e75678-s009.zip › ablation_metrics/repeated_fold_c_indices/cnet/C1__C1__scores.csv]

Fold_and_Repetition	C-Index_Score
1_1	0.6590112306138214
2_1	0.6648134601316752
3_1	0.6776097344696783
4_1	0.6470427617143693
5_1	0.6354220916407087
1_2	0.629157323903316
2_2	0.6645747332538595
3_2	0.6679540094339622
4_2	0.6121272716579427
5_2	0.6656322051541478
1_3	0.6710561227999489
2_3	0.6755712937651397
3_3	0.6752604888871281
4_3	0.6364750281821301
5_3	0.6316322218618866
