# Supplementary material for: Random Survival Forest Versus Elastic-Net Regularized Cox Regression for Survival Prediction in Acute Myeloid Leukemia at Distinct Treatment Time Points: Model Performance Comparison Study
Source: JMIR Bioinform Biotechnol. 2026 Apr 29;7:e75678. doi: 10.2196/75678 (PMC13128161; doi:10.2196/75678)
Supplement: Multimedia Appendix 9 [file bioinform-v7-e75678-s009.zip › ablation_metrics/repeated_fold_c_indices/cnet/C1__flt3_npm1__scores.csv]

Fold_and_Repetition	C-Index_Score
1_1	0.5071206449184938
2_1	0.5315435259692758
3_1	0.532144440612838
4_1	0.5100541225803306
5_1	0.5257647370955221
1_2	0.5392000948269902
2_2	0.5318519029369169
3_2	0.51265231918239
4_2	0.5240496775078908
5_2	0.5120000778278254
1_3	0.5101416090960014
2_3	0.5210763378829297
3_3	0.5153470543956261
4_3	0.5265059059942165
5_3	0.521983745589984
