# Supplementary material for: Random Survival Forest Versus Elastic-Net Regularized Cox Regression for Survival Prediction in Acute Myeloid Leukemia at Distinct Treatment Time Points: Model Performance Comparison Study
Source: JMIR Bioinform Biotechnol. 2026 Apr 29;7:e75678. doi: 10.2196/75678 (PMC13128161; doi:10.2196/75678)
Supplement: Multimedia Appendix 9 [file bioinform-v7-e75678-s009.zip › ablation_metrics/repeated_fold_c_indices/cnet/C1__MRD_NGS_flt3_npm1__scores.csv]

Fold_and_Repetition	C-Index_Score
1_1	0.5627191158119912
2_1	0.5786296025359668
3_1	0.6085718508300901
4_1	0.5587937003266858
5_1	0.5695412068745271
1_2	0.5767654118553494
2_2	0.5685017881597225
3_2	0.5944182389937107
4_2	0.5814170048422828
5_2	0.5575634053565001
1_3	0.5706374866105209
2_3	0.5791639508526846
3_3	0.5738679133156372
4_3	0.5708768318384552
5_3	0.5831343298249752
