# Supplementary material for: Random Survival Forest Versus Elastic-Net Regularized Cox Regression for Survival Prediction in Acute Myeloid Leukemia at Distinct Treatment Time Points: Model Performance Comparison Study
Source: JMIR Bioinform Biotechnol. 2026 Apr 29;7:e75678. doi: 10.2196/75678 (PMC13128161; doi:10.2196/75678)
Supplement: Multimedia Appendix 9 [file bioinform-v7-e75678-s009.zip › ablation_metrics/repeated_fold_c_indices/cnet/C1__MRD__scores.csv]

Fold_and_Repetition	C-Index_Score
1_1	0.5617733277873512
2_1	0.5699146549622044
3_1	0.5968225035716045
4_1	0.5528402164903213
5_1	0.568185168080026
1_2	0.5642601025316831
2_2	0.5705904375326352
3_2	0.5908755896226415
4_2	0.5682722656786058
5_2	0.5550291367921316
1_3	0.5695859825666526
2_3	0.5722665940287763
3_3	0.5712976902658373
4_3	0.5611723766112826
5_3	0.5711646373222481
