# Supplementary material for: Random Survival Forest Versus Elastic-Net Regularized Cox Regression for Survival Prediction in Acute Myeloid Leukemia at Distinct Treatment Time Points: Model Performance Comparison Study
Source: JMIR Bioinform Biotechnol. 2026 Apr 29;7:e75678. doi: 10.2196/75678 (PMC13128161; doi:10.2196/75678)
Supplement: Multimedia Appendix 9 [file bioinform-v7-e75678-s009.zip › ablation_metrics/repeated_fold_c_indices/cnet/C1__NGS_flt3_npm1__scores.csv]

Fold_and_Repetition	C-Index_Score
1_1	0.5071206449184938
2_1	0.5316069251402097
3_1	0.5324449480269964
4_1	0.5100541225803306
5_1	0.5258826535124352
1_2	0.5391951559212541
2_2	0.5321573186471069
3_2	0.51265231918239
4_2	0.5240398753161207
5_2	0.5120000778278254
1_3	0.5101416090960014
2_3	0.5210763378829297
3_3	0.5153371498752031
4_3	0.5264568935940793
5_3	0.5224996806116533
