# Supplementary material for: Random Survival Forest Versus Elastic-Net Regularized Cox Regression for Survival Prediction in Acute Myeloid Leukemia at Distinct Treatment Time Points: Model Performance Comparison Study
Source: JMIR Bioinform Biotechnol. 2026 Apr 29;7:e75678. doi: 10.2196/75678 (PMC13128161; doi:10.2196/75678)
Supplement: Multimedia Appendix 9 [file bioinform-v7-e75678-s009.zip › ablation_metrics/repeated_fold_c_indices/cnet/C1__NGS__scores.csv]

Fold_and_Repetition	C-Index_Score
1_1	0.5
2_1	0.5
3_1	0.5
4_1	0.5
5_1	0.5
1_2	0.5
2_2	0.5
3_2	0.5
4_2	0.5
5_2	0.5
1_3	0.5
2_3	0.5
3_3	0.5
4_3	0.5
5_3	0.5
