# Supplementary material for: Random Survival Forest Versus Elastic-Net Regularized Cox Regression for Survival Prediction in Acute Myeloid Leukemia at Distinct Treatment Time Points: Model Performance Comparison Study
Source: JMIR Bioinform Biotechnol. 2026 Apr 29;7:e75678. doi: 10.2196/75678 (PMC13128161; doi:10.2196/75678)
Supplement: Multimedia Appendix 9 [file bioinform-v7-e75678-s009.zip › ablation_metrics/repeated_fold_c_indices/cnet/C2__C2_flt3_npm1__scores.csv]

Fold_and_Repetition	C-Index_Score
1_1	0.632482507144969
2_1	0.6561465068601167
3_1	0.642419769830664
4_1	0.6625152002510493
5_1	0.6259781529294935
1_2	0.612073664538234
2_2	0.6307403008709422
3_2	0.6526307426460365
4_2	0.6074635130324724
5_2	0.6691463901076985
1_3	0.6678360959457595
2_3	0.6350324847390425
3_3	0.6386267977897907
4_3	0.6592130555882468
5_3	0.6853148247870919
