# Supplementary material for: Random Survival Forest Versus Elastic-Net Regularized Cox Regression for Survival Prediction in Acute Myeloid Leukemia at Distinct Treatment Time Points: Model Performance Comparison Study
Source: JMIR Bioinform Biotechnol. 2026 Apr 29;7:e75678. doi: 10.2196/75678 (PMC13128161; doi:10.2196/75678)
Supplement: Multimedia Appendix 9 [file bioinform-v7-e75678-s009.zip › ablation_metrics/repeated_fold_c_indices/cnet/C2__C2_MRD_flt3_npm1__scores.csv]

Fold_and_Repetition	C-Index_Score
1_1	0.6308859761505864
2_1	0.6499566314461441
3_1	0.6501785108801883
4_1	0.6701839720707645
5_1	0.6275670307845085
1_2	0.627997975393241
2_2	0.6353325415676959
3_2	0.6447653286193815
4_2	0.6861329747261006
5_2	0.6847227762265656
1_3	0.6615487711137829
2_3	0.6423734469154219
3_3	0.6407213101673616
4_3	0.6578596367345337
5_3	0.6872693910927621
