# Supplementary material for: Random Survival Forest Versus Elastic-Net Regularized Cox Regression for Survival Prediction in Acute Myeloid Leukemia at Distinct Treatment Time Points: Model Performance Comparison Study
Source: JMIR Bioinform Biotechnol. 2026 Apr 29;7:e75678. doi: 10.2196/75678 (PMC13128161; doi:10.2196/75678)
Supplement: Multimedia Appendix 9 [file bioinform-v7-e75678-s009.zip › ablation_metrics/repeated_fold_c_indices/cnet/C2__C2_MRD_flt3_npm1__stability_metrics.csv]

feature	importance_count	mean_importance	std_importance	is_selected
karyotype_encoding__Karyotype_46,XX [20]	0	0.0	0.0	False
karyotype_encoding__Karyotype_46,XX,inv(16)(p13q22)[10]	0	0.0	0.0	False
karyotype_encoding__Karyotype_46,XX[10]	0	0.0	0.0	False
karyotype_encoding__Karyotype_46,XX[20]	9	0.037066932997555514	0.0579963898477706	True
karyotype_encoding__Karyotype_46,XX[20]	0	0.0	0.0	False
karyotype_encoding__Karyotype_46,XX[25]	1	0.0009599050277658733	0.0035916357377416253	False
karyotype_encoding__Karyotype_46,XX[30]	0	0.0	0.0	False
karyotype_encoding__Karyotype_46,XY	0	0.0	0.0	False
karyotype_encoding__Karyotype_46,XY [20]	0	0.0	0.0	False
karyotype_encoding__Karyotype_46,XY,inv(16)(p13q22)[10]	0	0.0	0.0	False
karyotype_encoding__Karyotype_46,XY[10]	0	0.0	0.0	False
karyotype_encoding__Karyotype_46,XY[20]	1	0.0019551427433238734	0.007315474287755238	False
karyotype_encoding__Karyotype_46,XY[20]	0	0.0	0.0	False
karyotype_encoding__Karyotype_46,XY[25]	0	0.0	0.0	False
karyotype_encoding__Karyotype_46,XY[30]	0	0.0	0.0	False
karyotype_encoding__Karyotype_47,XX,+8[10]	0	0.0	0.0	False
karyotype_encoding__Karyotype___rare_class__	5	0.01646292349833988	0.026630123971430424	False
cat__sexID_False	8	0.012247940706966613	0.017574643088386698	True
cat__sexID_True	8	0.007725003569548853	0.012426827313388199	True
cat__IsSec_False	11	0.04566054108202901	0.04968817795161748	True
cat__IsSec_True	6	0.04551474191297412	0.06554947717941557	False
cat__IsSec_nan	0	0.0	0.0	False
cat__PrevDiag_False	9	0.04358030529764283	0.05645753264525926	True
cat__PrevDiag_True	8	0.08240194175342191	0.09496006624375856	True
cat__PrevDiag_nan	0	0.0	0.0	False
cat__drugdoseC1yn_False	4	0.00489205598301484	0.010118501626884734	False
cat__drugdoseC1yn_True	4	0.013207672919042686	0.026814077026980652	False
cat__drugdoseC1yn_nan	0	0.0	0.0	False
cat__mylotargC1yn_False	0	0.0	0.0	False
cat__mylotargC1yn_True	1	0.0034764367728468666	0.013007635330775038	False
cat__mylotargC1yn_nan	0	0.0	0.0	False
cat__mylodoseC1_False	0	0.0	0.0	False
cat__mylodoseC1_True	3	0.018688456037265825	0.03997821593784557	False
cat__mylodoseC1_nan	7	0.016159362040522162	0.02595454506446921	False
cat__NeutrecoveryC1_False	0	0.0	0.0	False
cat__NeutrecoveryC1_True	0	0.0	0.0	False
cat__NeutrecoveryC1_nan	0	0.0	0.0	False
cat__Platrecovery50C1_False	0	0.0	0.0	False
cat__Platrecovery50C1_True	0	0.0	0.0	False
cat__Platrecovery50C1_nan	0	0.0	0.0	False
cat__Platrecovery100C1_False	0	0.0	0.0	False
cat__Platrecovery100C1_True	0	0.0	0.0	False
cat__Platrecovery100C1_nan	0	0.0	0.0	False
cat__drugdoseC2yn_False	15	0.14155969688027945	0.07025979741898751	True
cat__drugdoseC2yn_True	6	0.02977029673308116	0.04884126545305066	False
cat__drugdoseC2yn_nan	0	0.0	0.0	False
cat__NeutrecoveryC2_False	0	0.0	0.0	False
cat__NeutrecoveryC2_True	0	0.0	0.0	False
cat__NeutrecoveryC2_nan	0	0.0	0.0	False
cat__Platrecovery50C2_False	0	0.0	0.0	False
cat__Platrecovery50C2_True	0	0.0	0.0	False
cat__Platrecovery50C2_nan	0	0.0	0.0	False
cat__Platrecovery100C2_False	0	0.0	0.0	False
cat__Platrecovery100C2_True	0	0.0	0.0	False
cat__Platrecovery100C2_nan	0	0.0	0.0	False
cat__TissuetypingdoneYNC2_False	2	0.0030936865751980533	0.010149546379222475	False
cat__TissuetypingdoneYNC2_True	7	0.020263508326095647	0.032798553975616894	False
cat__TissuetypingdoneYNC2_nan	1	0.00043063709441199335	0.0016112964653255026	False
cat__TransplantSchedYNC2_False	3	0.0069930528990312536	0.01950476794436201	False
cat__TransplantSchedYNC2_True	0	0.0	0.0	False
cat__TransplantSchedYNC2_nan	12	0.022417401103208653	0.026538582153442104	True
cat__MRDA0_False	0	0.0	0.0	False
cat__MRDA0_True	1	0.0011016600467251066	0.004122034451542721	False
cat__MRDA0_nan	0	0.0	0.0	False
cat__MRDB0_False	4	0.0077975462584796195	0.016545138415963365	False
cat__MRDB0_True	0	0.0	0.0	False
cat__MRDB0_nan	0	0.0	0.0	False
cat__MRDC0_False	0	0.0	0.0	False
cat__MRDC0_True	0	0.0	0.0	False
cat__MRDC0_nan	0	0.0	0.0	False
cat__MRDA1_False	5	0.0186939721403462	0.033056335493227056	False
cat__MRDA1_True	0	0.0	0.0	False
cat__MRDA1_nan	0	0.0	0.0	False
cat__MRDB1_False	12	0.10331866187736219	0.07494076915905097	True
cat__MRDB1_True	0	0.0	0.0	False
cat__MRDB1_nan	0	0.0	0.0	False
cat__MRDC1_False	0	0.0	0.0	False
cat__MRDC1_True	4	0.00149005718208726	0.0030108624782018176	False
cat__MRDC1_nan	0	0.0	0.0	False
cat__MRDA2_False	2	0.013187180875873053	0.04596631359698855	False
cat__MRDA2_True	0	0.0	0.0	False
cat__MRDA2_nan	0	0.0	0.0	False
cat__MRDB2_False	0	0.0	0.0	False
cat__MRDB2_True	0	0.0	0.0	False
cat__MRDB2_nan	0	0.0	0.0	False
cat__MRDC2_False	9	0.033383377010629545	0.04478809580492319	True
cat__MRDC2_True	0	0.0	0.0	False
cat__MRDC2_nan	0	0.0	0.0	False
cat__amlAgeGroup_15-29	7	0.02485402227048674	0.035423195056064866	False
cat__amlAgeGroup_30-39	4	0.01522309338730868	0.0378685677559178	False
cat__amlAgeGroup_40-49	6	0.01043798047326926	0.019057718389209048	False
cat__amlAgeGroup_50-59	4	0.003819748630308053	0.007650871441437787	False
cat__amlAgeGroup_60+	2	0.00117597754941446	0.00301141067498913	False
cat__PrevBloodDis_Chronic lymphoblastic leukaemia (CLL)	0	0.0	0.0	False
cat__PrevBloodDis_Chronic myelomonocytic leukaemia (CMML)	0	0.0	0.0	False
cat__PrevBloodDis_Hodgkin's disease	0	0.0	0.0	False
cat__PrevBloodDis_Lymphoma	0	0.0	0.0	False
cat__PrevBloodDis_Myelodysplastic syndrome (MDS)/myelodysplasia/pre-leukaemic phase	6	0.031923364145417646	0.04395508965465313	False
cat__PrevBloodDis_Myelofibrosis	0	0.0	0.0	False
cat__PrevBloodDis_Myeloproliferative syndrome	0	0.0	0.0	False
cat__PrevBloodDis_Other haematological disorder	0	0.0	0.0	False
cat__PrevBloodDis_Polycythaemia rubra vera (PRV)	0	0.0	0.0	False
cat__PrevBloodDis_Refractory anaemia with excess of blasts (RAEB, RAEB-t)	0	0.0	0.0	False
cat__PrevBloodDis_Thrombocythaemia	0	0.0	0.0	False
cat__PrevBloodDis_Thrombocytopenia	0	0.0	0.0	False
cat__PrevBloodDis_nan	1	2.3583279581986666e-05	8.824055225229547e-05	False
cat__FABtype_0	0	0.0	0.0	False
cat__FABtype_1	13	0.11121289562832216	0.06104395642342627	True
cat__FABtype_2	12	0.05579512450668388	0.046916950158338994	True
cat__FABtype_3	0	0.0	0.0	False
cat__FABtype_4	7	0.020374046243707384	0.033035079424042026	False
cat__FABtype_4e	3	0.003675513469290894	0.009986865740031298	False
cat__FABtype_5	15	0.173929767736461	0.07911526351232877	True
cat__FABtype_5a	6	0.028884019515010958	0.04095454253400641	False
cat__FABtype_5b	1	0.00019063454568548667	0.0007132891560383956	False
cat__FABtype_6	6	0.04403840131299846	0.07326228362540527	False
cat__FABtype_7	0	0.0	0.0	False
cat__FABtype_8	15	0.09645001497794256	0.040265198859737845	True
cat__FABtype_B	0	0.0	0.0	False
cat__FABtype_R	0	0.0	0.0	False
cat__FABtype_RT	0	0.0	0.0	False
cat__FABtype_X	0	0.0	0.0	False
cat__FABtype_nan	0	0.0	0.0	False
cat__CNSinvolveentry_0.0	5	0.012628507827983719	0.02051125528221493	False
cat__CNSinvolveentry_1.0	0	0.0	0.0	False
cat__CNSinvolveentry_2.0	11	0.04437071058646578	0.04159630266420862	True
cat__CNSinvolveentry_nan	0	0.0	0.0	False
cat__Localcytoentry_1.0	14	0.1309210404479776	0.05799629950499132	True
cat__Localcytoentry_2.0	15	0.1827758579187867	0.058958056531459725	True
cat__Localcytoentry_3.0	0	0.0	0.0	False
cat__Localcytoentry_4.0	0	0.0	0.0	False
cat__Localcytoentry_5.0	8	0.023113188059409893	0.030580385183300772	True
cat__Localcytoentry_nan	0	0.0	0.0	False
cat__Localimmentry_1.0	11	0.0488708807705641	0.04946669182402049	True
cat__Localimmentry_2.0	0	0.0	0.0	False
cat__Localimmentry_3.0	7	0.028324577516779675	0.0440390843570468	False
cat__Localimmentry_nan	0	0.0	0.0	False
cat__CD33entry_1.0	5	0.012929542368745913	0.023223878731573677	False
cat__CD33entry_2.0	3	0.003684798057414013	0.008072860001845098	False
cat__CD33entry_3.0	0	0.0	0.0	False
cat__CD33entry_nan	0	0.0	0.0	False
cat__SmokeHist_1.0	5	0.013698142315688727	0.026750400573636743	False
cat__SmokeHist_2.0	11	0.061632215061171024	0.05499815136281912	True
cat__SmokeHist_3.0	1	0.00225583785700688	0.00844057238103409	False
cat__SmokeHist_nan	0	0.0	0.0	False
cat__amlType_De novo	13	0.12101070037728891	0.07291891756220219	True
cat__amlType_High risk MDS	0	0.0	0.0	False
cat__amlType_Secondary	12	0.08156530958119071	0.074343733672461	True
cat__CytoResult_Adverse	15	0.6524727127657741	0.11131388118455855	True
cat__CytoResult_Failed	0	0.0	0.0	False
cat__CytoResult_Intermediate	8	0.02426662818392009	0.029874931023348927	True
cat__CytoResult_Normal	9	0.021088220578546295	0.026294714826055117	True
cat__CytoResult_Not done	1	0.009177764399425633	0.034340049959181815	False
cat__CytoResult_nan	0	0.0	0.0	False
cat__CytoResult_t(15;17) / PML-RARA [APL]	0	0.0	0.0	False
cat__CytoResult_t(8;21) / inv(16) [CBF]	15	0.9242223216655735	0.12571623134363544	True
cat__ComorArr_0.0	7	0.038450738154679094	0.04938691122388749	False
cat__ComorArr_1.0	2	0.01174215561685432	0.034234189764450494	False
cat__ComorArr_2.0	0	0.0	0.0	False
cat__ComorArr_nan	0	0.0	0.0	False
cat__ComorCard_0.0	12	0.06174435268491412	0.05525093442855917	True
cat__ComorCard_1.0	1	0.0011399399057566801	0.004265264568852872	False
cat__ComorCard_2.0	0	0.0	0.0	False
cat__ComorCard_nan	0	0.0	0.0	False
cat__ComorHVD_0.0	0	0.0	0.0	False
cat__ComorHVD_1.0	0	0.0	0.0	False
cat__ComorHVD_2.0	0	0.0	0.0	False
cat__ComorHVD_nan	0	0.0	0.0	False
cat__ComorIBD_0.0	3	0.00567484095346274	0.01232776316544655	False
cat__ComorIBD_1.0	6	0.03734946152954192	0.05408482133704802	False
cat__ComorIBD_2.0	0	0.0	0.0	False
cat__ComorIBD_nan	0	0.0	0.0	False
cat__ComorDiab_0.0	5	0.022468269533090546	0.04252345202059388	False
cat__ComorDiab_1.0	0	0.0	0.0	False
cat__ComorDiab_2.0	0	0.0	0.0	False
cat__ComorDiab_nan	0	0.0	0.0	False
cat__ComorCVD_0.0	0	0.0	0.0	False
cat__ComorCVD_1.0	0	0.0	0.0	False
cat__ComorCVD_2.0	0	0.0	0.0	False
cat__ComorCVD_nan	0	0.0	0.0	False
cat__ComorPsyc_0.0	15	0.1849143755525215	0.06854545489175126	True
cat__ComorPsyc_1.0	11	0.06579893017935948	0.0843784319077641	True
cat__ComorPsyc_2.0	0	0.0	0.0	False
cat__ComorPsyc_nan	0	0.0	0.0	False
cat__ComorObe_0.0	0	0.0	0.0	False
cat__ComorObe_1.0	0	0.0	0.0	False
cat__ComorObe_2.0	0	0.0	0.0	False
cat__ComorObe_nan	0	0.0	0.0	False
cat__ComorInf_0.0	1	0.0026085151741040203	0.009760170069698221	False
cat__ComorInf_1.0	8	0.037458820582652236	0.048176012852844924	True
cat__ComorInf_2.0	0	0.0	0.0	False
cat__ComorInf_nan	0	0.0	0.0	False
cat__ComorRheu_0.0	2	0.008817736156934312	0.023333931813730082	False
cat__ComorRheu_1.0	0	0.0	0.0	False
cat__ComorRheu_2.0	0	0.0	0.0	False
cat__ComorRheu_nan	0	0.0	0.0	False
cat__ComorPrep_0.0	0	0.0	0.0	False
cat__ComorPrep_1.0	0	0.0	0.0	False
cat__ComorPrep_2.0	0	0.0	0.0	False
cat__ComorPrep_nan	0	0.0	0.0	False
cat__ComorRen_0.0	0	0.0	0.0	False
cat__ComorRen_1.0	0	0.0	0.0	False
cat__ComorRen_2.0	0	0.0	0.0	False
cat__ComorRen_nan	0	0.0	0.0	False
cat__ComorMPul_0.0	3	0.010447587792569133	0.02395941620715678	False
cat__ComorMPul_1.0	0	0.0	0.0	False
cat__ComorMPul_2.0	2	0.0011243531886664733	0.003093972865572896	False
cat__ComorMPul_nan	0	0.0	0.0	False
cat__ComorSPul_0.0	10	0.030182999407535698	0.04551399130555	True
cat__ComorSPul_1.0	0	0.0	0.0	False
cat__ComorSPul_2.0	0	0.0	0.0	False
cat__ComorSPul_nan	0	0.0	0.0	False
cat__ComorPST_0.0	0	0.0	0.0	False
cat__ComorPST_1.0	0	0.0	0.0	False
cat__ComorPST_2.0	0	0.0	0.0	False
cat__ComorPST_nan	0	0.0	0.0	False
cat__ComorHepM_0.0	2	0.014880371130030498	0.04312281730890217	False
cat__ComorHepM_1.0	7	0.038926106433613085	0.045743659406160334	False
cat__ComorHepM_2.0	0	0.0	0.0	False
cat__ComorHepM_nan	0	0.0	0.0	False
cat__ComorHepS_0.0	1	0.004244988081983467	0.015883291013720786	False
cat__ComorHepS_1.0	2	0.005542635922007239	0.016106267767678577	False
cat__ComorHepS_2.0	0	0.0	0.0	False
cat__ComorHepS_nan	0	0.0	0.0	False
cat__TreatmentC1_ADE Alone	12	0.08397909851902645	0.07855698860713088	True
cat__TreatmentC1_ADE and Mylotarg 3mg per m2	1	0.0023416568486043466	0.008761677644870243	False
cat__TreatmentC1_ADE and Mylotarg 6mg per m2	1	0.0010909610926312866	0.004082002630926823	False
cat__TreatmentC1_AIDA	0	0.0	0.0	False
cat__TreatmentC1_Arsenic and ATRA	0	0.0	0.0	False
cat__TreatmentC1_DA High dose (90mg)	4	0.00967275259433604	0.018131490712262575	False
cat__TreatmentC1_DA Mylotarg 3mg per m2	2	0.004151723544641346	0.010884989229425495	False
cat__TreatmentC1_DA Mylotarg 6mg per m2	1	0.0003224485367394067	0.0012064919493454495	False
cat__TreatmentC1_DA Standard dose (60mg)	10	0.042829645248572384	0.04206843512352556	True
cat__Marrresult1C1_CR	13	0.1293470116011114	0.07552007563702541	True
cat__Marrresult1C1_PR	5	0.01472522853351338	0.025125242334853057	False
cat__Marrresult1C1_RD	7	0.045488770613068996	0.06960681351300127	False
cat__Marrresult1C1_nan	0	0.0	0.0	False
cat__Marrresult2C1_CR	0	0.0	0.0	False
cat__Marrresult2C1_PR	0	0.0	0.0	False
cat__Marrresult2C1_RD	0	0.0	0.0	False
cat__Marrresult2C1_nan	0	0.0	0.0	False
cat__Marrresult1C2_CR	14	0.22271258159314206	0.08993487922783905	True
cat__Marrresult1C2_PR	0	0.0	0.0	False
cat__Marrresult1C2_RD	9	0.12311846168137205	0.1374840802539815	True
cat__Marrresult1C2_nan	0	0.0	0.0	False
cat__TissuetypesibsresultC2_1.0	13	0.10564791842865362	0.07182572571825681	True
cat__TissuetypesibsresultC2_2.0	2	0.0015197030377826464	0.004353351448128789	False
cat__TissuetypesibsresultC2_3.0	9	0.03371288075050584	0.04493553708884138	True
cat__TissuetypesibsresultC2_nan	0	0.0	0.0	False
cat__TransplantTypeC2_1.0	3	0.014080784807892793	0.04735073013584015	False
cat__TransplantTypeC2_2.0	1	0.0006786254755531667	0.002539184023456485	False
cat__TransplantTypeC2_3.0	5	0.02540364739951408	0.04890677857535346	False
cat__TransplantTypeC2_nan	1	0.00114232633699518	0.0042741937769244336	False
cat__amlFLToutcomeID_2.0	0	0.0	0.0	False
cat__amlFLToutcomeID_3.0	12	0.1806319120835065	0.11757470124581608	True
cat__amlFLToutcomeID_4.0	0	0.0	0.0	False
cat__amlFLToutcomeID_nan	0	0.0	0.0	False
cat__amlFLTTypeID_1.0	0	0.0	0.0	False
cat__amlFLTTypeID_2.0	2	0.0028129411919997536	0.009635473622298947	False
cat__amlFLTTypeID_nan	0	0.0	0.0	False
cat__amlDDLFLTTKDID_1.0	0	0.0	0.0	False
cat__amlDDLFLTTKDID_2.0	0	0.0	0.0	False
cat__amlDDLFLTTKDID_3.0	0	0.0	0.0	False
cat__amlDDLFLTTKDID_4.0	0	0.0	0.0	False
cat__amlDDLFLTTKDID_6.0	0	0.0	0.0	False
cat__amlDDLFLTTKDID_8.0	0	0.0	0.0	False
cat__amlDDLFLTTKDID_99.0	0	0.0	0.0	False
cat__amlDDLFLTTKDID_nan	2	0.002813880675460947	0.009626561779815745	False
cat__amlFLTType0ID_1.0	12	0.15070942312834062	0.10811240546264785	True
cat__amlFLTType0ID_2.0	0	0.0	0.0	False
cat__amlFLTType0ID_nan	9	0.024170866150766197	0.0261622102279281	True
cat__amlDDLNPM1OutcomeID_1.0	15	0.24089547487418703	0.06117996736140567	True
cat__amlDDLNPM1OutcomeID_3.0	1	0.011320378433405038	0.04235697758642639	False
cat__amlDDLNPM1OutcomeID_5.0	0	0.0	0.0	False
cat__amlDDLNPM1OutcomeID_7.0	0	0.0	0.0	False
cat__amlDDLNPM1OutcomeID_nan	0	0.0	0.0	False
cat__amlDDLNPM1ID_1.0	4	0.010540404743149693	0.02237766570324647	False
cat__amlDDLNPM1ID_2.0	2	0.017269081346816394	0.046947487286254114	False
cat__amlDDLNPM1ID_3.0	1	0.00031737349020784667	0.001187502864002417	False
cat__amlDDLNPM1ID_4.0	0	0.0	0.0	False
cat__amlDDLNPM1ID_5.0	10	0.05153388634300186	0.057709301242784124	True
cat__amlDDLNPM1ID_nan	14	0.06896882094677191	0.03155463436970496	True
cat__MRDnegativity_<0.0%/not detectable	0	0.0	0.0	False
cat__MRDnegativity_nan	0	0.0	0.0	False
cat__MRDguided_No	0	0.0	0.0	False
cat__MRDguided_nan	0	0.0	0.0	False
cat__Housekeeping_ABL	0	0.0	0.0	False
cat__Housekeeping_nan	0	0.0	0.0	False
cat__MRDA0_method_nan	1	0.00102725668978702	0.0038436425814545507	False
cat__MRDA0_method_qPCR-NPM1	0	0.0	0.0	False
cat__MRDA0_method_qPCR-NPM1 A	1	0.0014795119558644934	0.005535826838480743	False
cat__MRDA0_method_qPCR-NPM1 B	0	0.0	0.0	False
cat__MRDA0_method_qPCR-NPM1 D	0	0.0	0.0	False
cat__MRDA0_method_qPCR-NPM1 OTHER	0	0.0	0.0	False
cat__MRDA0_method_qPCR-inv16	0	0.0	0.0	False
cat__MRDA0_method_qPCR-t8/21	0	0.0	0.0	False
cat__MRDA0num_ND	1	0.0012336015035879467	0.0046157141782352815	False
cat__MRDA0num_Pos	0	0.0	0.0	False
cat__MRDA0num_nan	1	0.00116505399949074	0.004359232903185051	False
cat__MRDA0_specimen_PB	1	0.0011534480750747067	0.004315807510363459	False
cat__MRDA0_specimen_nan	1	0.00109582420519986	0.004100198731991739	False
cat__MRDB0_method_nan	0	0.0	0.0	False
cat__MRDB0_method_qPCR-NPM1	0	0.0	0.0	False
cat__MRDB0_method_qPCR-NPM1 A	0	0.0	0.0	False
cat__MRDB0_method_qPCR-NPM1 B	0	0.0	0.0	False
cat__MRDB0_method_qPCR-NPM1 D	0	0.0	0.0	False
cat__MRDB0_method_qPCR-NPM1 OTHER	0	0.0	0.0	False
cat__MRDB0_method_qPCR-inv16	0	0.0	0.0	False
cat__MRDB0_method_qPCR-t8/21	0	0.0	0.0	False
cat__MRDB0_specimen_BM	0	0.0	0.0	False
cat__MRDB0_specimen_nan	0	0.0	0.0	False
cat__MRDB0num_ND	0	0.0	0.0	False
cat__MRDB0num_Pos	0	0.0	0.0	False
cat__MRDB0num_nan	0	0.0	0.0	False
cat__MRDC0_method_MFC (LAIP+DfN)	0	0.0	0.0	False
cat__MRDC0_method_nan	0	0.0	0.0	False
cat__MRDC0_specimen_BM	1	0.0009362290281847333	0.0035030482590195965	False
cat__MRDC0_specimen_BM	0	0.0	0.0	False
cat__MRDC0_specimen_PB	1	0.00068224019843382	0.002552709078024022	False
cat__MRDC0_specimen_nan	0	0.0	0.0	False
cat__MRDC1_specimen_BM	11	0.0539881261557219	0.047672976592075006	True
cat__MRDC1_specimen_PB	0	0.0	0.0	False
cat__MRDC1_specimen_nan	0	0.0	0.0	False
cat__MRDC2_specimen_BM	0	0.0	0.0	False
cat__MRDC2_specimen_PB	0	0.0	0.0	False
cat__MRDC2_specimen_nan	0	0.0	0.0	False
cat__MRDC0num_Neg	0	0.0	0.0	False
cat__MRDC0num_Pos	0	0.0	0.0	False
cat__MRDC0num_nan	0	0.0	0.0	False
cat__MRDA1_method_nan	0	0.0	0.0	False
cat__MRDA1_method_qPCR-NPM1	0	0.0	0.0	False
cat__MRDA1_method_qPCR-NPM1 A	0	0.0	0.0	False
cat__MRDA1_method_qPCR-NPM1 B	0	0.0	0.0	False
cat__MRDA1_method_qPCR-NPM1 D	0	0.0	0.0	False
cat__MRDA1_method_qPCR-NPM1 OTHER	0	0.0	0.0	False
cat__MRDA1_method_qPCR-inv16	0	0.0	0.0	False
cat__MRDA1_method_qPCR-t8/21	0	0.0	0.0	False
cat__MRDA1num_ND	0	0.0	0.0	False
cat__MRDA1num_Neg	14	0.12464625438958417	0.052285381321580476	True
cat__MRDA1num_Pos	14	0.12322360126637295	0.052457181072179955	True
cat__MRDA1num_nan	0	0.0	0.0	False
cat__MRDA1_specimen_PB	0	0.0	0.0	False
cat__MRDA1_specimen_nan	0	0.0	0.0	False
cat__MRDB1_method_nan	0	0.0	0.0	False
cat__MRDB1_method_qPCR-NPM1	0	0.0	0.0	False
cat__MRDB1_method_qPCR-NPM1 A	0	0.0	0.0	False
cat__MRDB1_method_qPCR-NPM1 B	0	0.0	0.0	False
cat__MRDB1_method_qPCR-NPM1 D	0	0.0	0.0	False
cat__MRDB1_method_qPCR-NPM1 OTHER	0	0.0	0.0	False
cat__MRDB1_method_qPCR-inv16	0	0.0	0.0	False
cat__MRDB1_method_qPCR-t8/21	0	0.0	0.0	False
cat__MRDB1_specimen_BM	0	0.0	0.0	False
cat__MRDB1_specimen_nan	0	0.0	0.0	False
cat__MRDB1num_ND	0	0.0	0.0	False
cat__MRDB1num_Neg	3	0.0036146932761399204	0.008854429546448847	False
cat__MRDB1num_Pos	3	0.0035018217580333735	0.009071116900492344	False
cat__MRDB1num_nan	0	0.0	0.0	False
cat__MRDC1_method_MFC (LAIP+DfN)	5	0.002762992948816853	0.0071569820168458954	False
cat__MRDC1_method_nan	5	0.0015423182431388161	0.0048875745690786	False
cat__MRDC1num_ND	0	0.0	0.0	False
cat__MRDC1num_Neg	12	0.08683838215138316	0.09270919104442017	True
cat__MRDC1num_Pos	0	0.0	0.0	False
cat__MRDC1num_nan	4	0.0008003091575188967	0.002523762313347848	False
cat__MRDA2_method_nan	0	0.0	0.0	False
cat__MRDA2_method_qPCR-NPM1	0	0.0	0.0	False
cat__MRDA2_method_qPCR-NPM1 A	0	0.0	0.0	False
cat__MRDA2_method_qPCR-NPM1 B	0	0.0	0.0	False
cat__MRDA2_method_qPCR-NPM1 D	0	0.0	0.0	False
cat__MRDA2_method_qPCR-NPM1 OTHER	0	0.0	0.0	False
cat__MRDA2_method_qPCR-inv16	0	0.0	0.0	False
cat__MRDA2_method_qPCR-t8/21	0	0.0	0.0	False
cat__MRDA2_specimen_PB	0	0.0	0.0	False
cat__MRDA2_specimen_nan	0	0.0	0.0	False
cat__MRDA2num_ND	0	0.0	0.0	False
cat__MRDA2num_Neg	14	0.17190889099736853	0.07922678171762083	True
cat__MRDA2num_Pos	14	0.18161587201599222	0.07831874254528884	True
cat__MRDA2num_nan	0	0.0	0.0	False
cat__MRDB2_method_nan	0	0.0	0.0	False
cat__MRDB2_method_qPCR-NPM1	0	0.0	0.0	False
cat__MRDB2_method_qPCR-NPM1 A	1	0.0017275993010529135	0.0064640846861701295	False
cat__MRDB2_method_qPCR-NPM1 B	0	0.0	0.0	False
cat__MRDB2_method_qPCR-NPM1 D	0	0.0	0.0	False
cat__MRDB2_method_qPCR-NPM1 OTHER	0	0.0	0.0	False
cat__MRDB2_method_qPCR-inv16	0	0.0	0.0	False
cat__MRDB2_method_qPCR-t8/21	0	0.0	0.0	False
cat__MRDB2_specimen_BM	0	0.0	0.0	False
cat__MRDB2_specimen_nan	0	0.0	0.0	False
cat__MRDB2num_ND	0	0.0	0.0	False
cat__MRDB2num_Neg	6	0.020040281733409732	0.027779665466931596	False
cat__MRDB2num_Pos	6	0.01949867878089407	0.02730272652197934	False
cat__MRDB2num_nan	0	0.0	0.0	False
cat__MRDC2_method_MFC (LAIP+DfN)	0	0.0	0.0	False
cat__MRDC2_method_nan	0	0.0	0.0	False
cat__MRDC2num_ND	0	0.0	0.0	False
cat__MRDC2num_Neg	2	0.01159081448805116	0.034100490332243244	False
cat__MRDC2num_Pos	0	0.0	0.0	False
cat__MRDC2num_nan	0	0.0	0.0	False
ordinal__NauseagradeC1	15	0.0020358482412005602	0.00046712663507182103	True
ordinal__AlopeciagradeC1	15	0.00022226616650068562	0.00011914746590226534	True
ordinal__OralgradeC1	15	0.00034532900627809487	0.0002724511189699118	True
ordinal__DiarrheagradeC1	15	0.0012268923661779136	0.0005117793887734343	True
ordinal__CardiacgradeC1	15	0.0001326524706475349	0.00012024069234797328	True
ordinal__LiverASTgradeC1	15	7.199801438509526e-05	3.877022902394489e-05	True
ordinal__LiverALTgradeC1	15	0.0001674607443186828	0.00012120160209774682	True
ordinal__LiverBilgradeC1	15	0.0003980691750120263	0.00024123094036075868	True
ordinal__RenaCreatgradeC1	15	0.0006407053468839934	0.0002635269556194104	True
ordinal__RenaprotgradeC1	15	0.00039933881708763996	0.00014100370981908944	True
ordinal__RenahaemgradeC1	15	0.0002529513163466709	0.00012089603818035954	True
ordinal__NauseagradeC2	15	0.0001689857333216161	0.00013958693111384198	True
ordinal__AlopeciagradeC2	15	0.00010375518286050481	7.048671195673794e-05	True
ordinal__OralgradeC2	15	0.000331120766881122	0.00020576772492226136	True
ordinal__DiarrheagradeC2	15	0.00045587872926306004	0.00026759614932240675	True
ordinal__CardiacgradeC2	15	8.17323555779913e-05	6.194687428461171e-05	True
ordinal__LiverASTgradeC2	15	0.00024087593012502636	8.485110749381256e-05	True
ordinal__LiverALTgradeC2	15	0.0002167057961562883	0.00012140972280978903	True
ordinal__LiverBilgradeC2	15	0.0003280777571793951	0.00026031683306998075	True
ordinal__RenaCreatgradeC2	15	0.00035609348987657944	0.00021636647955939833	True
ordinal__RenaprotgradeC2	15	0.0007445417471365333	0.00018472208302588802	True
ordinal__RenahaemgradeC2	15	0.0007526040057644333	0.0001428381298302884	True
ordinal__cellularity1C1	15	0.00023390145821522047	8.056324043640377e-05	True
ordinal__cellularity2C1	15	0.0004746083815456323	0.0002041407119762535	True
ordinal__cellularity1C2	15	0.00013173403100729265	6.078740175263017e-05	True
num__amlAgeAtRand1	15	0.1306465145436185	0.021912324327004264	True
num__UnitsbloodC1	14	0.00036551811749756805	0.0008647231400451664	True
num__UnitsplateletsC1	15	0.0014918582012402066	0.0008463707463690958	True
num__UnitsbloodC2	15	0.0011525104449859598	0.0007694996625936018	True
num__UnitsplateletsC2	15	0.0011824307979015868	0.0007806301411324729	True
num__DaysIVantibC1	15	0.0002847769441098231	0.00017346292114687824	True
num__DaysinhospC1	15	0.0002782391169448643	0.0001866935495828564	True
num__DaysIVantibC2	14	0.00025946875254546345	0.00021137225629808837	True
num__DaysinhospC2	15	0.0008894679330470601	0.00022122612102571306	True
num__TestDate	15	0.0002540577348522291	0.00015411165764767906	True
num__ITDPcnt	15	0.0002639737856039578	0.000162712135354866	True
num__ITDLength	15	0.00015417676881498082	9.176434816309172e-05	True
num__date_MRDA0	15	0.00043782885387761333	0.0002274199829703537	True
num__MRDA0hodnota	15	0.00023328856584703232	0.00018409638373058753	True
num__MRDA0logred	8	1.737738001226286e-05	2.5988474449284963e-05	True
num__date_MRDB0	15	0.00034075827805570187	0.0002306741786550401	True
num__MRDB0hodnota	15	0.0003161509640706459	0.0002218056662039508	True
num__MRDB0logred	5	1.1455219399844488e-05	3.725092890436851e-05	False
num__MRDC0percentage	15	9.085627717560262e-05	5.663852620559362e-05	True
num__date_MRDA1	15	0.00017497132972477545	0.00017077374576080019	True
num__MRDA1hodnota	15	0.00022358236028984394	0.0001661877147153625	True
num__MRDA1logred	15	0.00022741290779926347	0.00014675098849319896	True
num__date_MRDB1	15	0.00019254059250365312	0.00014077730902339566	True
num__MRDB1hodnota	15	0.00018599326565051907	0.00012576927222693757	True
num__Date_MRDC1	15	6.477071324955086e-05	5.4011536871545926e-05	True
num__MRDC1percentage	15	0.00021295588839229763	5.2737317545260865e-05	True
num__date_MRDA2	14	0.00022479035650475057	0.00021409523800769363	True
num__MRDA2hodnota	15	0.0002947803812026828	0.00022985587431853695	True
num__MRDA2logred	15	0.0002154360457729672	0.00023347587077202143	True
num__date_MRDB2	15	0.00241291527239014	0.0008997402340703053	True
num__MRDB2hodnota	15	0.0021513965130046196	0.0008486700997892869	True
num__Date_MRDC2	15	0.00020200586330916873	7.343236257429316e-05	True
num__MRDC2percentage	15	0.0003339387253480066	6.685749242333963e-05	True
num__NauseastartC1	15	0.00013796438354790751	9.185669339877986e-05	True
num__NauseastopC1	15	0.00013617528294412542	9.232092856709532e-05	True
num__AlopeciastartC1	15	0.0002808022119318666	6.177732899448579e-05	True
num__AlopeciastopC1	15	7.459894033315938e-05	5.145754335992437e-05	True
num__OralstartC1	15	0.0001049528046749791	8.019248283024869e-05	True
num__OralstopC1	15	0.00012504524445250076	6.938610446942534e-05	True
num__DiarrheastartC1	15	0.0007352968572078735	0.00017399967652819798	True
num__DiarrheastopC1	15	0.0006524549560849468	0.00015643458293693942	True
num__CardiacstartC1	15	0.00031248525233877334	0.00013833442737812632	True
num__CardiacstopC1	15	0.00039575964295968	0.00013574991959704047	True
num__LiverASTstartC1	15	0.0005567378686755741	0.00026867434969634057	True
num__LiverASTstopC1	15	0.0005108639543165193	0.00029243386035823006	True
num__LiverALTstartC1	15	0.0001247725528940509	7.926235420451426e-05	True
num__LiverALTstopC1	15	8.632393664442949e-05	7.14884042186113e-05	True
num__LiverBilstartC1	15	0.0008796709121789134	0.0003008886905037605	True
num__LiverBilstopC1	15	0.0008674708483494667	0.0002787178905931656	True
num__RenaCreatstartC1	15	0.00026523688083634426	0.00019868709303371066	True
num__RenaCreatstopC1	15	0.00021973207983612845	0.00017044688284111387	True
num__RenaprotstartC1	15	7.957544061973943e-05	6.11071458462518e-05	True
num__RenahaemstartC1	15	0.00023558309532580612	0.00014167022368312055	True
num__RenahaemstopC1	15	0.0002467968246422315	0.00015678072570677858	True
num__NauseastartC2	15	0.0008055263633854267	0.00025391582742974924	True
num__NauseastopC2	15	0.0006795160038451534	0.00024307802000492814	True
num__AlopeciastartC2	15	8.851268567109027e-05	6.338735737054782e-05	True
num__AlopeciastopC2	15	0.000111384800350428	5.065619942895749e-05	True
num__OralstartC2	15	0.00063475583554318	0.000146110936005803	True
num__OralstopC2	15	0.0005438059904955467	0.00014742779206022686	True
num__DiarrheastartC2	15	0.0005505633651588854	0.00027193875484868806	True
num__DiarrheastopC2	15	0.00039164925571654775	0.00022525278066681494	True
num__CardiacstartC2	15	0.0002602208323521616	0.00010000517597626352	True
num__LiverASTstartC2	15	0.00028570054511453853	0.000199769184954282	True
num__LiverASTstopC2	15	0.0003146460392234171	0.00025942669010636446	True
num__LiverALTstartC2	15	0.00013350564084364542	0.00011318976357900155	True
num__LiverALTstopC2	15	0.00016608765787252708	0.00011834589950273664	True
num__LiverBilstartC2	15	0.0005675697803823268	0.00020223295427172717	True
num__LiverBilstopC2	15	0.0007723342363876	0.00020144899271027028	True
num__RenaCreatstartC2	15	0.00026706844089652	0.0001478716175962221	True
num__RenaCreatstopC2	15	0.00017138689118348596	0.00013428703397315407	True
num__mylotargdateC1	15	5.780372731670818e-05	5.2746604292664044e-05	True
num__marrexamdate1C1	15	0.0002912443119933683	0.00018267239018234963	True
num__marrexamdate2C1	15	0.0006226206238970167	0.00027913421843793744	True
num__NeutrecoverydateC1	15	0.00039488392778990665	0.00011125809115797446	True
num__Platrecovery50dateC1	15	0.0001167018938315919	6.480522476397119e-05	True
num__Platrecovery100dateC1	15	0.0002698350647245957	7.603795130346744e-05	True
num__DischargeddateC1	15	0.00011187422620396138	6.394434621497048e-05	True
num__chemodateC2	15	0.00022086038904961037	0.0001686032686872811	True
num__marrexamdate1C2	15	9.406943920401628e-05	7.21154015157362e-05	True
num__NeutrecoverydateC2	15	0.00021538431373063896	9.837963610874797e-05	True
num__Platrecovery50dateC2	15	0.0001653257961578675	8.967796988833986e-05	True
num__Platrecovery100dateC2	15	0.00030375647041864	9.87935699072638e-05	True
num__DischargeddateC2	15	0.00030929829424642584	0.00015859932071178018	True
num__Weight	15	0.07765256168824503	0.01610587803084862	True
num__Height	15	0.05553700836260335	0.022835096793600646	True
num__BloodDateEntry	15	0.0009092509298726798	0.000529015239230982	True
num__HemoglobinEntry	15	0.007995656524635113	0.014576621129026078	True
num__PlateletEntry	15	0.006200317856935686	0.011836050557263254	True
num__MarrowDateEntry	15	0.0003575314794624623	0.000269055483162958	True
num__MarrowBlastsEntry	15	0.0002882083594132072	0.0001292744947408203	True
num__LocalImmPcnt	15	6.01994245512048e-05	3.468188542119781e-05	True
num__SmokePerDay	15	7.075216177289161e-05	5.596555896904797e-05	True
num__chemodateC1	15	0.00098223868319952	0.0006306388299443784	True
num__Marrblastperc1C1	15	0.00032080903238996666	8.317216394785447e-05	True
num__Marrblastperc2C1	15	0.00025124045940345317	0.00018744030368893365	True
num__WBCEntry	15	0.056627557598150975	0.04574279491271102	True
num__CompmarrrespC1	15	6.127893510867932e-05	5.007750433925143e-05	True
num__Marrclastperc1C2	15	0.00013311004165019128	7.246489983110407e-05	True
num__CompmarrrespC2	15	5.295812366432648e-05	2.453017842457148e-05	True
num__TransplantSchedDateC2	15	7.594243673459764e-05	4.442339618997583e-05	True
remainder__IsSec_is_missing	0	0.0	0.0	False
remainder__PrevDiag_is_missing	0	0.0	0.0	False
remainder__PrevBloodDis_is_missing	1	5.163677191740239e-06	1.932071090739099e-05	False
remainder__Weight_is_missing	0	0.0	0.0	False
remainder__Height_is_missing	0	0.0	0.0	False
remainder__BloodDateEntry_is_missing	0	0.0	0.0	False
remainder__HemoglobinEntry_is_missing	0	0.0	0.0	False
remainder__PlateletEntry_is_missing	0	0.0	0.0	False
remainder__MarrowDateEntry_is_missing	0	0.0	0.0	False
remainder__MarrowBlastsEntry_is_missing	0	0.0	0.0	False
remainder__FABtype_is_missing	0	0.0	0.0	False
remainder__CNSinvolveentry_is_missing	0	0.0	0.0	False
remainder__Localcytoentry_is_missing	0	0.0	0.0	False
remainder__Localimmentry_is_missing	0	0.0	0.0	False
remainder__LocalImmPcnt_is_missing	0	0.0	0.0	False
remainder__CD33entry_is_missing	0	0.0	0.0	False
remainder__SmokeHist_is_missing	0	0.0	0.0	False
remainder__SmokePerDay_is_missing	0	0.0	0.0	False
remainder__CytoResult_is_missing	0	0.0	0.0	False
remainder__Karyotype_is_missing	0	0.0	0.0	False
remainder__ComorArr_is_missing	0	0.0	0.0	False
remainder__ComorCard_is_missing	0	0.0	0.0	False
remainder__ComorHVD_is_missing	0	0.0	0.0	False
remainder__ComorIBD_is_missing	0	0.0	0.0	False
remainder__ComorDiab_is_missing	0	0.0	0.0	False
remainder__ComorCVD_is_missing	0	0.0	0.0	False
remainder__ComorPsyc_is_missing	0	0.0	0.0	False
remainder__ComorObe_is_missing	0	0.0	0.0	False
remainder__ComorInf_is_missing	0	0.0	0.0	False
remainder__ComorRheu_is_missing	0	0.0	0.0	False
remainder__ComorPrep_is_missing	0	0.0	0.0	False
remainder__ComorRen_is_missing	0	0.0	0.0	False
remainder__ComorMPul_is_missing	0	0.0	0.0	False
remainder__ComorSPul_is_missing	0	0.0	0.0	False
remainder__ComorPST_is_missing	0	0.0	0.0	False
remainder__ComorHepM_is_missing	0	0.0	0.0	False
remainder__ComorHepS_is_missing	0	0.0	0.0	False
remainder__chemodateC1_is_missing	0	0.0	0.0	False
remainder__drugdoseC1yn_is_missing	0	0.0	0.0	False
remainder__mylotargC1yn_is_missing	0	0.0	0.0	False
remainder__mylotargdateC1_is_missing	0	0.0	0.0	False
remainder__mylodoseC1_is_missing	7	0.014423310000214207	0.022598280082680083	False
remainder__marrexamdate1C1_is_missing	0	0.0	0.0	False
remainder__marrexamdate2C1_is_missing	0	0.0	0.0	False
remainder__cellularity1C1_is_missing	0	0.0	0.0	False
remainder__cellularity2C1_is_missing	0	0.0	0.0	False
remainder__Marrblastperc1C1_is_missing	0	0.0	0.0	False
remainder__Marrblastperc2C1_is_missing	0	0.0	0.0	False
remainder__Marrresult1C1_is_missing	0	0.0	0.0	False
remainder__Marrresult2C1_is_missing	0	0.0	0.0	False
remainder__CompmarrrespC1_is_missing	0	0.0	0.0	False
remainder__NeutrecoveryC1_is_missing	0	0.0	0.0	False
remainder__NeutrecoverydateC1_is_missing	0	0.0	0.0	False
remainder__Platrecovery50C1_is_missing	0	0.0	0.0	False
remainder__Platrecovery50dateC1_is_missing	0	0.0	0.0	False
remainder__Platrecovery100C1_is_missing	0	0.0	0.0	False
remainder__Platrecovery100dateC1_is_missing	0	0.0	0.0	False
remainder__NauseagradeC1_is_missing	0	0.0	0.0	False
remainder__NauseastartC1_is_missing	0	0.0	0.0	False
remainder__NauseastopC1_is_missing	0	0.0	0.0	False
remainder__AlopeciagradeC1_is_missing	0	0.0	0.0	False
remainder__AlopeciastartC1_is_missing	0	0.0	0.0	False
remainder__AlopeciastopC1_is_missing	0	0.0	0.0	False
remainder__OralgradeC1_is_missing	0	0.0	0.0	False
remainder__OralstartC1_is_missing	0	0.0	0.0	False
remainder__OralstopC1_is_missing	0	0.0	0.0	False
remainder__DiarrheagradeC1_is_missing	0	0.0	0.0	False
remainder__DiarrheastartC1_is_missing	0	0.0	0.0	False
remainder__DiarrheastopC1_is_missing	0	0.0	0.0	False
remainder__CardiacgradeC1_is_missing	0	0.0	0.0	False
remainder__CardiacstartC1_is_missing	0	0.0	0.0	False
remainder__CardiacstopC1_is_missing	0	0.0	0.0	False
remainder__LiverASTgradeC1_is_missing	0	0.0	0.0	False
remainder__LiverASTstartC1_is_missing	0	0.0	0.0	False
remainder__LiverASTstopC1_is_missing	0	0.0	0.0	False
remainder__LiverALTgradeC1_is_missing	0	0.0	0.0	False
remainder__LiverALTstartC1_is_missing	0	0.0	0.0	False
remainder__LiverALTstopC1_is_missing	0	0.0	0.0	False
remainder__LiverBilgradeC1_is_missing	0	0.0	0.0	False
remainder__LiverBilstartC1_is_missing	0	0.0	0.0	False
remainder__LiverBilstopC1_is_missing	0	0.0	0.0	False
remainder__RenaCreatgradeC1_is_missing	0	0.0	0.0	False
remainder__RenaCreatstartC1_is_missing	0	0.0	0.0	False
remainder__RenaCreatstopC1_is_missing	0	0.0	0.0	False
remainder__RenaprotgradeC1_is_missing	0	0.0	0.0	False
remainder__RenaprotstartC1_is_missing	0	0.0	0.0	False
remainder__RenahaemgradeC1_is_missing	0	0.0	0.0	False
remainder__RenahaemstartC1_is_missing	0	0.0	0.0	False
remainder__RenahaemstopC1_is_missing	0	0.0	0.0	False
remainder__UnitsbloodC1_is_missing	0	0.0	0.0	False
remainder__UnitsplateletsC1_is_missing	0	0.0	0.0	False
remainder__DaysIVantibC1_is_missing	0	0.0	0.0	False
remainder__DaysinhospC1_is_missing	0	0.0	0.0	False
remainder__DischargeddateC1_is_missing	0	0.0	0.0	False
remainder__chemodateC2_is_missing	0	0.0	0.0	False
remainder__drugdoseC2yn_is_missing	0	0.0	0.0	False
remainder__marrexamdate1C2_is_missing	0	0.0	0.0	False
remainder__cellularity1C2_is_missing	0	0.0	0.0	False
remainder__Marrclastperc1C2_is_missing	0	0.0	0.0	False
remainder__Marrresult1C2_is_missing	0	0.0	0.0	False
remainder__CompmarrrespC2_is_missing	0	0.0	0.0	False
remainder__NeutrecoveryC2_is_missing	0	0.0	0.0	False
remainder__NeutrecoverydateC2_is_missing	0	0.0	0.0	False
remainder__Platrecovery50C2_is_missing	0	0.0	0.0	False
remainder__Platrecovery50dateC2_is_missing	0	0.0	0.0	False
remainder__Platrecovery100C2_is_missing	0	0.0	0.0	False
remainder__Platrecovery100dateC2_is_missing	0	0.0	0.0	False
remainder__NauseagradeC2_is_missing	0	0.0	0.0	False
remainder__NauseastartC2_is_missing	0	0.0	0.0	False
remainder__NauseastopC2_is_missing	0	0.0	0.0	False
remainder__AlopeciagradeC2_is_missing	0	0.0	0.0	False
remainder__AlopeciastartC2_is_missing	0	0.0	0.0	False
remainder__AlopeciastopC2_is_missing	0	0.0	0.0	False
remainder__OralgradeC2_is_missing	0	0.0	0.0	False
remainder__OralstartC2_is_missing	0	0.0	0.0	False
remainder__OralstopC2_is_missing	0	0.0	0.0	False
remainder__DiarrheagradeC2_is_missing	0	0.0	0.0	False
remainder__DiarrheastartC2_is_missing	0	0.0	0.0	False
remainder__DiarrheastopC2_is_missing	0	0.0	0.0	False
remainder__CardiacgradeC2_is_missing	0	0.0	0.0	False
remainder__CardiacstartC2_is_missing	0	0.0	0.0	False
remainder__LiverASTgradeC2_is_missing	0	0.0	0.0	False
remainder__LiverASTstartC2_is_missing	0	0.0	0.0	False
remainder__LiverASTstopC2_is_missing	0	0.0	0.0	False
remainder__LiverALTgradeC2_is_missing	0	0.0	0.0	False
remainder__LiverALTstartC2_is_missing	0	0.0	0.0	False
remainder__LiverALTstopC2_is_missing	0	0.0	0.0	False
remainder__LiverBilgradeC2_is_missing	0	0.0	0.0	False
remainder__LiverBilstartC2_is_missing	0	0.0	0.0	False
remainder__LiverBilstopC2_is_missing	0	0.0	0.0	False
remainder__RenaCreatgradeC2_is_missing	0	0.0	0.0	False
remainder__RenaCreatstartC2_is_missing	0	0.0	0.0	False
remainder__RenaCreatstopC2_is_missing	0	0.0	0.0	False
remainder__RenaprotgradeC2_is_missing	0	0.0	0.0	False
remainder__RenahaemgradeC2_is_missing	0	0.0	0.0	False
remainder__UnitsbloodC2_is_missing	0	0.0	0.0	False
remainder__UnitsplateletsC2_is_missing	0	0.0	0.0	False
remainder__DaysIVantibC2_is_missing	0	0.0	0.0	False
remainder__DaysinhospC2_is_missing	0	0.0	0.0	False
remainder__DischargeddateC2_is_missing	0	0.0	0.0	False
remainder__TissuetypingdoneYNC2_is_missing	1	0.00042828462730614	0.0016024943394017427	False
remainder__TissuetypesibsresultC2_is_missing	0	0.0	0.0	False
remainder__TransplantSchedYNC2_is_missing	12	0.022488779631768718	0.02654647747091195	True
remainder__TransplantSchedDateC2_is_missing	0	0.0	0.0	False
remainder__TransplantTypeC2_is_missing	1	0.0015294139128812735	0.005722542864567054	False
remainder__MRDnegativity_is_missing	0	0.0	0.0	False
remainder__MRDguided_is_missing	0	0.0	0.0	False
remainder__Housekeeping_is_missing	0	0.0	0.0	False
remainder__MRDA0_is_missing	0	0.0	0.0	False
remainder__date_MRDA0_is_missing	0	0.0	0.0	False
remainder__MRDA0_method_is_missing	1	0.0012590252385541734	0.004710841083971047	False
remainder__MRDA0_specimen_is_missing	1	0.0012844853539156335	0.00480610411268137	False
remainder__MRDA0num_is_missing	1	0.0013288625771861867	0.004972148477936152	False
remainder__MRDA0hodnota_is_missing	0	0.0	0.0	False
remainder__MRDA0logred_is_missing	0	0.0	0.0	False
remainder__MRDB0_is_missing	0	0.0	0.0	False
remainder__date_MRDB0_is_missing	0	0.0	0.0	False
remainder__MRDB0_method_is_missing	0	0.0	0.0	False
remainder__MRDB0_specimen_is_missing	0	0.0	0.0	False
remainder__MRDB0num_is_missing	0	0.0	0.0	False
remainder__MRDB0hodnota_is_missing	0	0.0	0.0	False
remainder__MRDB0logred_is_missing	0	0.0	0.0	False
remainder__MRDC0_is_missing	0	0.0	0.0	False
remainder__MRDC0_method_is_missing	0	0.0	0.0	False
remainder__MRDC0_specimen_is_missing	0	0.0	0.0	False
remainder__MRDC0num_is_missing	0	0.0	0.0	False
remainder__MRDC0percentage_is_missing	0	0.0	0.0	False
remainder__MRDA1_is_missing	0	0.0	0.0	False
remainder__date_MRDA1_is_missing	0	0.0	0.0	False
remainder__MRDA1_method_is_missing	0	0.0	0.0	False
remainder__MRDA1_specimen_is_missing	0	0.0	0.0	False
remainder__MRDA1num_is_missing	0	0.0	0.0	False
remainder__MRDA1hodnota_is_missing	0	0.0	0.0	False
remainder__MRDA1logred_is_missing	0	0.0	0.0	False
remainder__MRDB1_is_missing	0	0.0	0.0	False
remainder__date_MRDB1_is_missing	0	0.0	0.0	False
remainder__MRDB1_method_is_missing	0	0.0	0.0	False
remainder__MRDB1_specimen_is_missing	0	0.0	0.0	False
remainder__MRDB1num_is_missing	0	0.0	0.0	False
remainder__MRDB1hodnota_is_missing	0	0.0	0.0	False
remainder__MRDC1_is_missing	0	0.0	0.0	False
remainder__Date_MRDC1_is_missing	0	0.0	0.0	False
remainder__MRDC1_method_is_missing	4	0.0015456827894684334	0.0029984096775784986	False
remainder__MRDC1_specimen_is_missing	0	0.0	0.0	False
remainder__MRDC1num_is_missing	4	0.00056441823456682	0.0011995949825961748	False
remainder__MRDC1percentage_is_missing	0	0.0	0.0	False
remainder__MRDA2_is_missing	0	0.0	0.0	False
remainder__date_MRDA2_is_missing	0	0.0	0.0	False
remainder__MRDA2_method_is_missing	0	0.0	0.0	False
remainder__MRDA2_specimen_is_missing	0	0.0	0.0	False
remainder__MRDA2num_is_missing	0	0.0	0.0	False
remainder__MRDA2hodnota_is_missing	0	0.0	0.0	False
remainder__MRDA2logred_is_missing	0	0.0	0.0	False
remainder__MRDB2_is_missing	0	0.0	0.0	False
remainder__date_MRDB2_is_missing	0	0.0	0.0	False
remainder__MRDB2_method_is_missing	0	0.0	0.0	False
remainder__MRDB2_specimen_is_missing	0	0.0	0.0	False
remainder__MRDB2num_is_missing	0	0.0	0.0	False
remainder__MRDB2hodnota_is_missing	0	0.0	0.0	False
remainder__MRDC2_is_missing	0	0.0	0.0	False
remainder__Date_MRDC2_is_missing	0	0.0	0.0	False
remainder__MRDC2_method_is_missing	0	0.0	0.0	False
remainder__MRDC2_specimen_is_missing	0	0.0	0.0	False
remainder__MRDC2num_is_missing	0	0.0	0.0	False
remainder__MRDC2percentage_is_missing	0	0.0	0.0	False
remainder__TestDate_is_missing	0	0.0	0.0	False
remainder__amlFLToutcomeID_is_missing	0	0.0	0.0	False
remainder__amlFLTTypeID_is_missing	0	0.0	0.0	False
remainder__amlDDLFLTTKDID_is_missing	2	0.00283875531053112	0.00959860663116598	False
remainder__ITDPcnt_is_missing	0	0.0	0.0	False
remainder__ITDLength_is_missing	0	0.0	0.0	False
remainder__amlFLTType0ID_is_missing	9	0.024659981655256458	0.026081161153485265	True
remainder__amlDDLNPM1OutcomeID_is_missing	0	0.0	0.0	False
remainder__amlDDLNPM1ID_is_missing	15	0.07499891462216182	0.030663156591037768	True
karyotype_encoding__Karyotype_45,X,-Y,t(8;21)(q22;q22)[10]	0	0.0	0.0	False
karyotype_encoding__Karyotype_46,XX,t(8;21)(q22;q22)[10]	0	0.0	0.0	False
karyotype_encoding__Karyotype_46,XY[21]	0	0.0	0.0	False
cat__FABtype_3v	0	0.0	0.0	False
cat__amlDDLFLTTKDID_9.0	0	0.0	0.0	False
karyotype_encoding__Karyotype_46,XX [20]	0	0.0	0.0	False
karyotype_encoding__Karyotype_46,XX [20]	0	0.0	0.0	False
karyotype_encoding__Karyotype_46,XX,inv(16)(p13q22)[10]	0	0.0	0.0	False
karyotype_encoding__Karyotype_46,XX[10]	0	0.0	0.0	False
karyotype_encoding__Karyotype_46,XX[20]	9	0.037066932997555514	0.0579963898477706	True
karyotype_encoding__Karyotype_46,XX[20]	0	0.0	0.0	False
karyotype_encoding__Karyotype_46,XX[25]	1	0.0009599050277658733	0.0035916357377416253	False
karyotype_encoding__Karyotype_46,XX[30]	0	0.0	0.0	False
karyotype_encoding__Karyotype_46,XY	0	0.0	0.0	False
karyotype_encoding__Karyotype_46,XY [20]	0	0.0	0.0	False
karyotype_encoding__Karyotype_46,XY,inv(16)(p13q22)[10]	0	0.0	0.0	False
karyotype_encoding__Karyotype_46,XY[10]	0	0.0	0.0	False
karyotype_encoding__Karyotype_46,XY[20]	1	0.0019551427433238734	0.007315474287755238	False
karyotype_encoding__Karyotype_46,XY[20]	0	0.0	0.0	False
karyotype_encoding__Karyotype_46,XY[25]	0	0.0	0.0	False
karyotype_encoding__Karyotype_46,XY[30]	0	0.0	0.0	False
karyotype_encoding__Karyotype_47,XX,+8[10]	0	0.0	0.0	False
karyotype_encoding__Karyotype___rare_class__	5	0.01646292349833988	0.026630123971430424	False
cat__sexID_False	8	0.012247940706966613	0.017574643088386698	True
cat__sexID_True	8	0.007725003569548853	0.012426827313388199	True
cat__IsSec_False	11	0.04566054108202901	0.04968817795161748	True
cat__IsSec_True	6	0.04551474191297412	0.06554947717941557	False
cat__IsSec_nan	0	0.0	0.0	False
cat__PrevDiag_False	9	0.04358030529764283	0.05645753264525926	True
cat__PrevDiag_True	8	0.08240194175342191	0.09496006624375856	True
cat__PrevDiag_nan	0	0.0	0.0	False
cat__drugdoseC1yn_False	4	0.00489205598301484	0.010118501626884734	False
cat__drugdoseC1yn_True	4	0.013207672919042686	0.026814077026980652	False
cat__drugdoseC1yn_nan	0	0.0	0.0	False
cat__mylotargC1yn_False	0	0.0	0.0	False
cat__mylotargC1yn_True	1	0.0034764367728468666	0.013007635330775038	False
cat__mylotargC1yn_nan	0	0.0	0.0	False
cat__mylodoseC1_False	0	0.0	0.0	False
cat__mylodoseC1_True	3	0.018688456037265825	0.03997821593784557	False
cat__mylodoseC1_nan	7	0.016159362040522162	0.02595454506446921	False
cat__NeutrecoveryC1_False	0	0.0	0.0	False
cat__NeutrecoveryC1_True	0	0.0	0.0	False
cat__NeutrecoveryC1_nan	0	0.0	0.0	False
cat__Platrecovery50C1_False	0	0.0	0.0	False
cat__Platrecovery50C1_True	0	0.0	0.0	False
cat__Platrecovery50C1_nan	0	0.0	0.0	False
cat__Platrecovery100C1_False	0	0.0	0.0	False
cat__Platrecovery100C1_True	0	0.0	0.0	False
cat__Platrecovery100C1_nan	0	0.0	0.0	False
cat__drugdoseC2yn_False	15	0.14155969688027945	0.07025979741898751	True
cat__drugdoseC2yn_True	6	0.02977029673308116	0.04884126545305066	False
cat__drugdoseC2yn_nan	0	0.0	0.0	False
cat__NeutrecoveryC2_False	0	0.0	0.0	False
cat__NeutrecoveryC2_True	0	0.0	0.0	False
cat__NeutrecoveryC2_nan	0	0.0	0.0	False
cat__Platrecovery50C2_False	0	0.0	0.0	False
cat__Platrecovery50C2_True	0	0.0	0.0	False
cat__Platrecovery50C2_nan	0	0.0	0.0	False
cat__Platrecovery100C2_False	0	0.0	0.0	False
cat__Platrecovery100C2_True	0	0.0	0.0	False
cat__Platrecovery100C2_nan	0	0.0	0.0	False
cat__TissuetypingdoneYNC2_False	2	0.0030936865751980533	0.010149546379222475	False
cat__TissuetypingdoneYNC2_True	7	0.020263508326095647	0.032798553975616894	False
cat__TissuetypingdoneYNC2_nan	1	0.00043063709441199335	0.0016112964653255026	False
cat__TransplantSchedYNC2_False	3	0.0069930528990312536	0.01950476794436201	False
cat__TransplantSchedYNC2_True	0	0.0	0.0	False
cat__TransplantSchedYNC2_nan	12	0.022417401103208653	0.026538582153442104	True
cat__MRDA0_False	0	0.0	0.0	False
cat__MRDA0_True	1	0.0011016600467251066	0.004122034451542721	False
cat__MRDA0_nan	0	0.0	0.0	False
cat__MRDB0_False	4	0.0077975462584796195	0.016545138415963365	False
cat__MRDB0_True	0	0.0	0.0	False
cat__MRDB0_nan	0	0.0	0.0	False
cat__MRDC0_False	0	0.0	0.0	False
cat__MRDC0_True	0	0.0	0.0	False
cat__MRDC0_nan	0	0.0	0.0	False
cat__MRDA1_False	5	0.0186939721403462	0.033056335493227056	False
cat__MRDA1_True	0	0.0	0.0	False
cat__MRDA1_nan	0	0.0	0.0	False
cat__MRDB1_False	12	0.10331866187736219	0.07494076915905097	True
cat__MRDB1_True	0	0.0	0.0	False
cat__MRDB1_nan	0	0.0	0.0	False
cat__MRDC1_False	0	0.0	0.0	False
cat__MRDC1_True	4	0.00149005718208726	0.0030108624782018176	False
cat__MRDC1_nan	0	0.0	0.0	False
cat__MRDA2_False	2	0.013187180875873053	0.04596631359698855	False
cat__MRDA2_True	0	0.0	0.0	False
cat__MRDA2_nan	0	0.0	0.0	False
cat__MRDB2_False	0	0.0	0.0	False
cat__MRDB2_True	0	0.0	0.0	False
cat__MRDB2_nan	0	0.0	0.0	False
cat__MRDC2_False	9	0.033383377010629545	0.04478809580492319	True
cat__MRDC2_True	0	0.0	0.0	False
cat__MRDC2_nan	0	0.0	0.0	False
cat__amlAgeGroup_15-29	7	0.02485402227048674	0.035423195056064866	False
cat__amlAgeGroup_30-39	4	0.01522309338730868	0.0378685677559178	False
cat__amlAgeGroup_40-49	6	0.01043798047326926	0.019057718389209048	False
cat__amlAgeGroup_50-59	4	0.003819748630308053	0.007650871441437787	False
cat__amlAgeGroup_60+	2	0.00117597754941446	0.00301141067498913	False
cat__PrevBloodDis_Chronic lymphoblastic leukaemia (CLL)	0	0.0	0.0	False
cat__PrevBloodDis_Chronic myelomonocytic leukaemia (CMML)	0	0.0	0.0	False
cat__PrevBloodDis_Hodgkin's disease	0	0.0	0.0	False
cat__PrevBloodDis_Lymphoma	0	0.0	0.0	False
cat__PrevBloodDis_Myelodysplastic syndrome (MDS)/myelodysplasia/pre-leukaemic phase	6	0.031923364145417646	0.04395508965465313	False
cat__PrevBloodDis_Myelofibrosis	0	0.0	0.0	False
cat__PrevBloodDis_Myeloproliferative syndrome	0	0.0	0.0	False
cat__PrevBloodDis_Other haematological disorder	0	0.0	0.0	False
cat__PrevBloodDis_Polycythaemia rubra vera (PRV)	0	0.0	0.0	False
cat__PrevBloodDis_Refractory anaemia with excess of blasts (RAEB, RAEB-t)	0	0.0	0.0	False
cat__PrevBloodDis_Thrombocythaemia	0	0.0	0.0	False
cat__PrevBloodDis_Thrombocytopenia	0	0.0	0.0	False
cat__PrevBloodDis_nan	1	2.3583279581986666e-05	8.824055225229547e-05	False
cat__FABtype_0	0	0.0	0.0	False
cat__FABtype_1	13	0.11121289562832216	0.06104395642342627	True
cat__FABtype_2	12	0.05579512450668388	0.046916950158338994	True
cat__FABtype_3	0	0.0	0.0	False
cat__FABtype_4	7	0.020374046243707384	0.033035079424042026	False
cat__FABtype_4e	3	0.003675513469290894	0.009986865740031298	False
cat__FABtype_5	15	0.173929767736461	0.07911526351232877	True
cat__FABtype_5a	6	0.028884019515010958	0.04095454253400641	False
cat__FABtype_5b	1	0.00019063454568548667	0.0007132891560383956	False
cat__FABtype_6	6	0.04403840131299846	0.07326228362540527	False
cat__FABtype_7	0	0.0	0.0	False
cat__FABtype_8	15	0.09645001497794256	0.040265198859737845	True
cat__FABtype_B	0	0.0	0.0	False
cat__FABtype_R	0	0.0	0.0	False
cat__FABtype_RT	0	0.0	0.0	False
cat__FABtype_X	0	0.0	0.0	False
cat__FABtype_nan	0	0.0	0.0	False
cat__CNSinvolveentry_0.0	5	0.012628507827983719	0.02051125528221493	False
cat__CNSinvolveentry_1.0	0	0.0	0.0	False
cat__CNSinvolveentry_2.0	11	0.04437071058646578	0.04159630266420862	True
cat__CNSinvolveentry_nan	0	0.0	0.0	False
cat__Localcytoentry_1.0	14	0.1309210404479776	0.05799629950499132	True
cat__Localcytoentry_2.0	15	0.1827758579187867	0.058958056531459725	True
cat__Localcytoentry_3.0	0	0.0	0.0	False
cat__Localcytoentry_4.0	0	0.0	0.0	False
cat__Localcytoentry_5.0	8	0.023113188059409893	0.030580385183300772	True
cat__Localcytoentry_nan	0	0.0	0.0	False
cat__Localimmentry_1.0	11	0.0488708807705641	0.04946669182402049	True
cat__Localimmentry_2.0	0	0.0	0.0	False
cat__Localimmentry_3.0	7	0.028324577516779675	0.0440390843570468	False
cat__Localimmentry_nan	0	0.0	0.0	False
cat__CD33entry_1.0	5	0.012929542368745913	0.023223878731573677	False
cat__CD33entry_2.0	3	0.003684798057414013	0.008072860001845098	False
cat__CD33entry_3.0	0	0.0	0.0	False
cat__CD33entry_nan	0	0.0	0.0	False
cat__SmokeHist_1.0	5	0.013698142315688727	0.026750400573636743	False
cat__SmokeHist_2.0	11	0.061632215061171024	0.05499815136281912	True
cat__SmokeHist_3.0	1	0.00225583785700688	0.00844057238103409	False
cat__SmokeHist_nan	0	0.0	0.0	False
cat__amlType_De novo	13	0.12101070037728891	0.07291891756220219	True
cat__amlType_High risk MDS	0	0.0	0.0	False
cat__amlType_Secondary	12	0.08156530958119071	0.074343733672461	True
cat__CytoResult_Adverse	15	0.6524727127657741	0.11131388118455855	True
cat__CytoResult_Failed	0	0.0	0.0	False
cat__CytoResult_Intermediate	8	0.02426662818392009	0.029874931023348927	True
cat__CytoResult_Normal	9	0.021088220578546295	0.026294714826055117	True
cat__CytoResult_Not done	1	0.009177764399425633	0.034340049959181815	False
cat__CytoResult_nan	0	0.0	0.0	False
cat__CytoResult_t(15;17) / PML-RARA [APL]	0	0.0	0.0	False
cat__CytoResult_t(8;21) / inv(16) [CBF]	15	0.9242223216655735	0.12571623134363544	True
cat__ComorArr_0.0	7	0.038450738154679094	0.04938691122388749	False
cat__ComorArr_1.0	2	0.01174215561685432	0.034234189764450494	False
cat__ComorArr_2.0	0	0.0	0.0	False
cat__ComorArr_nan	0	0.0	0.0	False
cat__ComorCard_0.0	12	0.06174435268491412	0.05525093442855917	True
cat__ComorCard_1.0	1	0.0011399399057566801	0.004265264568852872	False
cat__ComorCard_2.0	0	0.0	0.0	False
cat__ComorCard_nan	0	0.0	0.0	False
cat__ComorHVD_0.0	0	0.0	0.0	False
cat__ComorHVD_1.0	0	0.0	0.0	False
cat__ComorHVD_2.0	0	0.0	0.0	False
cat__ComorHVD_nan	0	0.0	0.0	False
cat__ComorIBD_0.0	3	0.00567484095346274	0.01232776316544655	False
cat__ComorIBD_1.0	6	0.03734946152954192	0.05408482133704802	False
cat__ComorIBD_2.0	0	0.0	0.0	False
cat__ComorIBD_nan	0	0.0	0.0	False
cat__ComorDiab_0.0	5	0.022468269533090546	0.04252345202059388	False
cat__ComorDiab_1.0	0	0.0	0.0	False
cat__ComorDiab_2.0	0	0.0	0.0	False
cat__ComorDiab_nan	0	0.0	0.0	False
cat__ComorCVD_0.0	0	0.0	0.0	False
cat__ComorCVD_1.0	0	0.0	0.0	False
cat__ComorCVD_2.0	0	0.0	0.0	False
cat__ComorCVD_nan	0	0.0	0.0	False
cat__ComorPsyc_0.0	15	0.1849143755525215	0.06854545489175126	True
cat__ComorPsyc_1.0	11	0.06579893017935948	0.0843784319077641	True
cat__ComorPsyc_2.0	0	0.0	0.0	False
cat__ComorPsyc_nan	0	0.0	0.0	False
cat__ComorObe_0.0	0	0.0	0.0	False
cat__ComorObe_1.0	0	0.0	0.0	False
cat__ComorObe_2.0	0	0.0	0.0	False
cat__ComorObe_nan	0	0.0	0.0	False
cat__ComorInf_0.0	1	0.0026085151741040203	0.009760170069698221	False
cat__ComorInf_1.0	8	0.037458820582652236	0.048176012852844924	True
cat__ComorInf_2.0	0	0.0	0.0	False
cat__ComorInf_nan	0	0.0	0.0	False
cat__ComorRheu_0.0	2	0.008817736156934312	0.023333931813730082	False
cat__ComorRheu_1.0	0	0.0	0.0	False
cat__ComorRheu_2.0	0	0.0	0.0	False
cat__ComorRheu_nan	0	0.0	0.0	False
cat__ComorPrep_0.0	0	0.0	0.0	False
cat__ComorPrep_1.0	0	0.0	0.0	False
cat__ComorPrep_2.0	0	0.0	0.0	False
cat__ComorPrep_nan	0	0.0	0.0	False
cat__ComorRen_0.0	0	0.0	0.0	False
cat__ComorRen_1.0	0	0.0	0.0	False
cat__ComorRen_2.0	0	0.0	0.0	False
cat__ComorRen_nan	0	0.0	0.0	False
cat__ComorMPul_0.0	3	0.010447587792569133	0.02395941620715678	False
cat__ComorMPul_1.0	0	0.0	0.0	False
cat__ComorMPul_2.0	2	0.0011243531886664733	0.003093972865572896	False
cat__ComorMPul_nan	0	0.0	0.0	False
cat__ComorSPul_0.0	10	0.030182999407535698	0.04551399130555	True
cat__ComorSPul_1.0	0	0.0	0.0	False
cat__ComorSPul_2.0	0	0.0	0.0	False
cat__ComorSPul_nan	0	0.0	0.0	False
cat__ComorPST_0.0	0	0.0	0.0	False
cat__ComorPST_1.0	0	0.0	0.0	False
cat__ComorPST_2.0	0	0.0	0.0	False
cat__ComorPST_nan	0	0.0	0.0	False
cat__ComorHepM_0.0	2	0.014880371130030498	0.04312281730890217	False
cat__ComorHepM_1.0	7	0.038926106433613085	0.045743659406160334	False
cat__ComorHepM_2.0	0	0.0	0.0	False
cat__ComorHepM_nan	0	0.0	0.0	False
cat__ComorHepS_0.0	1	0.004244988081983467	0.015883291013720786	False
cat__ComorHepS_1.0	2	0.005542635922007239	0.016106267767678577	False
cat__ComorHepS_2.0	0	0.0	0.0	False
cat__ComorHepS_nan	0	0.0	0.0	False
cat__TreatmentC1_ADE Alone	12	0.08397909851902645	0.07855698860713088	True
cat__TreatmentC1_ADE and Mylotarg 3mg per m2	1	0.0023416568486043466	0.008761677644870243	False
cat__TreatmentC1_ADE and Mylotarg 6mg per m2	1	0.0010909610926312866	0.004082002630926823	False
cat__TreatmentC1_AIDA	0	0.0	0.0	False
cat__TreatmentC1_Arsenic and ATRA	0	0.0	0.0	False
cat__TreatmentC1_DA High dose (90mg)	4	0.00967275259433604	0.018131490712262575	False
cat__TreatmentC1_DA Mylotarg 3mg per m2	2	0.004151723544641346	0.010884989229425495	False
cat__TreatmentC1_DA Mylotarg 6mg per m2	1	0.0003224485367394067	0.0012064919493454495	False
cat__TreatmentC1_DA Standard dose (60mg)	10	0.042829645248572384	0.04206843512352556	True
cat__Marrresult1C1_CR	13	0.1293470116011114	0.07552007563702541	True
cat__Marrresult1C1_PR	5	0.01472522853351338	0.025125242334853057	False
cat__Marrresult1C1_RD	7	0.045488770613068996	0.06960681351300127	False
cat__Marrresult1C1_nan	0	0.0	0.0	False
cat__Marrresult2C1_CR	0	0.0	0.0	False
cat__Marrresult2C1_PR	0	0.0	0.0	False
cat__Marrresult2C1_RD	0	0.0	0.0	False
cat__Marrresult2C1_nan	0	0.0	0.0	False
cat__Marrresult1C2_CR	14	0.22271258159314206	0.08993487922783905	True
cat__Marrresult1C2_PR	0	0.0	0.0	False
cat__Marrresult1C2_RD	9	0.12311846168137205	0.1374840802539815	True
cat__Marrresult1C2_nan	0	0.0	0.0	False
cat__TissuetypesibsresultC2_1.0	13	0.10564791842865362	0.07182572571825681	True
cat__TissuetypesibsresultC2_2.0	2	0.0015197030377826464	0.004353351448128789	False
cat__TissuetypesibsresultC2_3.0	9	0.03371288075050584	0.04493553708884138	True
cat__TissuetypesibsresultC2_nan	0	0.0	0.0	False
cat__TransplantTypeC2_1.0	3	0.014080784807892793	0.04735073013584015	False
cat__TransplantTypeC2_2.0	1	0.0006786254755531667	0.002539184023456485	False
cat__TransplantTypeC2_3.0	5	0.02540364739951408	0.04890677857535346	False
cat__TransplantTypeC2_nan	1	0.00114232633699518	0.0042741937769244336	False
cat__amlFLToutcomeID_2.0	0	0.0	0.0	False
cat__amlFLToutcomeID_3.0	12	0.1806319120835065	0.11757470124581608	True
cat__amlFLToutcomeID_4.0	0	0.0	0.0	False
cat__amlFLToutcomeID_nan	0	0.0	0.0	False
cat__amlFLTTypeID_1.0	0	0.0	0.0	False
cat__amlFLTTypeID_2.0	2	0.0028129411919997536	0.009635473622298947	False
cat__amlFLTTypeID_nan	0	0.0	0.0	False
cat__amlDDLFLTTKDID_1.0	0	0.0	0.0	False
cat__amlDDLFLTTKDID_2.0	0	0.0	0.0	False
cat__amlDDLFLTTKDID_3.0	0	0.0	0.0	False
cat__amlDDLFLTTKDID_4.0	0	0.0	0.0	False
cat__amlDDLFLTTKDID_6.0	0	0.0	0.0	False
cat__amlDDLFLTTKDID_8.0	0	0.0	0.0	False
cat__amlDDLFLTTKDID_99.0	0	0.0	0.0	False
cat__amlDDLFLTTKDID_nan	2	0.002813880675460947	0.009626561779815745	False
cat__amlFLTType0ID_1.0	12	0.15070942312834062	0.10811240546264785	True
cat__amlFLTType0ID_2.0	0	0.0	0.0	False
cat__amlFLTType0ID_nan	9	0.024170866150766197	0.0261622102279281	True
cat__amlDDLNPM1OutcomeID_1.0	15	0.24089547487418703	0.06117996736140567	True
cat__amlDDLNPM1OutcomeID_3.0	1	0.011320378433405038	0.04235697758642639	False
cat__amlDDLNPM1OutcomeID_5.0	0	0.0	0.0	False
cat__amlDDLNPM1OutcomeID_7.0	0	0.0	0.0	False
cat__amlDDLNPM1OutcomeID_nan	0	0.0	0.0	False
cat__amlDDLNPM1ID_1.0	4	0.010540404743149693	0.02237766570324647	False
cat__amlDDLNPM1ID_2.0	2	0.017269081346816394	0.046947487286254114	False
cat__amlDDLNPM1ID_3.0	1	0.00031737349020784667	0.001187502864002417	False
cat__amlDDLNPM1ID_4.0	0	0.0	0.0	False
cat__amlDDLNPM1ID_5.0	10	0.05153388634300186	0.057709301242784124	True
cat__amlDDLNPM1ID_nan	14	0.06896882094677191	0.03155463436970496	True
cat__MRDnegativity_<0.0%/not detectable	0	0.0	0.0	False
cat__MRDnegativity_nan	0	0.0	0.0	False
cat__MRDguided_No	0	0.0	0.0	False
cat__MRDguided_nan	0	0.0	0.0	False
cat__Housekeeping_ABL	0	0.0	0.0	False
cat__Housekeeping_nan	0	0.0	0.0	False
cat__MRDA0_method_nan	1	0.00102725668978702	0.0038436425814545507	False
cat__MRDA0_method_qPCR-NPM1	0	0.0	0.0	False
cat__MRDA0_method_qPCR-NPM1 A	1	0.0014795119558644934	0.005535826838480743	False
cat__MRDA0_method_qPCR-NPM1 B	0	0.0	0.0	False
cat__MRDA0_method_qPCR-NPM1 D	0	0.0	0.0	False
cat__MRDA0_method_qPCR-NPM1 OTHER	0	0.0	0.0	False
cat__MRDA0_method_qPCR-inv16	0	0.0	0.0	False
cat__MRDA0_method_qPCR-t8/21	0	0.0	0.0	False
cat__MRDA0num_ND	1	0.0012336015035879467	0.0046157141782352815	False
cat__MRDA0num_Pos	0	0.0	0.0	False
cat__MRDA0num_nan	1	0.00116505399949074	0.004359232903185051	False
cat__MRDA0_specimen_PB	1	0.0011534480750747067	0.004315807510363459	False
cat__MRDA0_specimen_nan	1	0.00109582420519986	0.004100198731991739	False
cat__MRDB0_method_nan	0	0.0	0.0	False
cat__MRDB0_method_qPCR-NPM1	0	0.0	0.0	False
cat__MRDB0_method_qPCR-NPM1 A	0	0.0	0.0	False
cat__MRDB0_method_qPCR-NPM1 B	0	0.0	0.0	False
cat__MRDB0_method_qPCR-NPM1 D	0	0.0	0.0	False
cat__MRDB0_method_qPCR-NPM1 OTHER	0	0.0	0.0	False
cat__MRDB0_method_qPCR-inv16	0	0.0	0.0	False
cat__MRDB0_method_qPCR-t8/21	0	0.0	0.0	False
cat__MRDB0_specimen_BM	0	0.0	0.0	False
cat__MRDB0_specimen_nan	0	0.0	0.0	False
cat__MRDB0num_ND	0	0.0	0.0	False
cat__MRDB0num_Pos	0	0.0	0.0	False
cat__MRDB0num_nan	0	0.0	0.0	False
cat__MRDC0_method_MFC (LAIP+DfN)	0	0.0	0.0	False
cat__MRDC0_method_nan	0	0.0	0.0	False
cat__MRDC0_specimen_BM	1	0.0009362290281847333	0.0035030482590195965	False
cat__MRDC0_specimen_BM	0	0.0	0.0	False
cat__MRDC0_specimen_PB	1	0.00068224019843382	0.002552709078024022	False
cat__MRDC0_specimen_nan	0	0.0	0.0	False
cat__MRDC1_specimen_BM	11	0.0539881261557219	0.047672976592075006	True
cat__MRDC1_specimen_PB	0	0.0	0.0	False
cat__MRDC1_specimen_nan	0	0.0	0.0	False
cat__MRDC2_specimen_BM	0	0.0	0.0	False
cat__MRDC2_specimen_PB	0	0.0	0.0	False
cat__MRDC2_specimen_nan	0	0.0	0.0	False
cat__MRDC0num_Neg	0	0.0	0.0	False
cat__MRDC0num_Pos	0	0.0	0.0	False
cat__MRDC0num_nan	0	0.0	0.0	False
cat__MRDA1_method_nan	0	0.0	0.0	False
cat__MRDA1_method_qPCR-NPM1	0	0.0	0.0	False
cat__MRDA1_method_qPCR-NPM1 A	0	0.0	0.0	False
cat__MRDA1_method_qPCR-NPM1 B	0	0.0	0.0	False
cat__MRDA1_method_qPCR-NPM1 D	0	0.0	0.0	False
cat__MRDA1_method_qPCR-NPM1 OTHER	0	0.0	0.0	False
cat__MRDA1_method_qPCR-inv16	0	0.0	0.0	False
cat__MRDA1_method_qPCR-t8/21	0	0.0	0.0	False
cat__MRDA1num_ND	0	0.0	0.0	False
cat__MRDA1num_Neg	14	0.12464625438958417	0.052285381321580476	True
cat__MRDA1num_Pos	14	0.12322360126637295	0.052457181072179955	True
cat__MRDA1num_nan	0	0.0	0.0	False
cat__MRDA1_specimen_PB	0	0.0	0.0	False
cat__MRDA1_specimen_nan	0	0.0	0.0	False
cat__MRDB1_method_nan	0	0.0	0.0	False
cat__MRDB1_method_qPCR-NPM1	0	0.0	0.0	False
cat__MRDB1_method_qPCR-NPM1 A	0	0.0	0.0	False
cat__MRDB1_method_qPCR-NPM1 B	0	0.0	0.0	False
cat__MRDB1_method_qPCR-NPM1 D	0	0.0	0.0	False
cat__MRDB1_method_qPCR-NPM1 OTHER	0	0.0	0.0	False
cat__MRDB1_method_qPCR-inv16	0	0.0	0.0	False
cat__MRDB1_method_qPCR-t8/21	0	0.0	0.0	False
cat__MRDB1_specimen_BM	0	0.0	0.0	False
cat__MRDB1_specimen_nan	0	0.0	0.0	False
cat__MRDB1num_ND	0	0.0	0.0	False
cat__MRDB1num_Neg	3	0.0036146932761399204	0.008854429546448847	False
cat__MRDB1num_Pos	3	0.0035018217580333735	0.009071116900492344	False
cat__MRDB1num_nan	0	0.0	0.0	False
cat__MRDC1_method_MFC (LAIP+DfN)	5	0.002762992948816853	0.0071569820168458954	False
cat__MRDC1_method_nan	5	0.0015423182431388161	0.0048875745690786	False
cat__MRDC1num_ND	0	0.0	0.0	False
cat__MRDC1num_Neg	12	0.08683838215138316	0.09270919104442017	True
cat__MRDC1num_Pos	0	0.0	0.0	False
cat__MRDC1num_nan	4	0.0008003091575188967	0.002523762313347848	False
cat__MRDA2_method_nan	0	0.0	0.0	False
cat__MRDA2_method_qPCR-NPM1	0	0.0	0.0	False
cat__MRDA2_method_qPCR-NPM1 A	0	0.0	0.0	False
cat__MRDA2_method_qPCR-NPM1 B	0	0.0	0.0	False
cat__MRDA2_method_qPCR-NPM1 D	0	0.0	0.0	False
cat__MRDA2_method_qPCR-NPM1 OTHER	0	0.0	0.0	False
cat__MRDA2_method_qPCR-inv16	0	0.0	0.0	False
cat__MRDA2_method_qPCR-t8/21	0	0.0	0.0	False
cat__MRDA2_specimen_PB	0	0.0	0.0	False
cat__MRDA2_specimen_nan	0	0.0	0.0	False
cat__MRDA2num_ND	0	0.0	0.0	False
cat__MRDA2num_Neg	14	0.17190889099736853	0.07922678171762083	True
cat__MRDA2num_Pos	14	0.18161587201599222	0.07831874254528884	True
cat__MRDA2num_nan	0	0.0	0.0	False
cat__MRDB2_method_nan	0	0.0	0.0	False
cat__MRDB2_method_qPCR-NPM1	0	0.0	0.0	False
cat__MRDB2_method_qPCR-NPM1 A	1	0.0017275993010529135	0.0064640846861701295	False
cat__MRDB2_method_qPCR-NPM1 B	0	0.0	0.0	False
cat__MRDB2_method_qPCR-NPM1 D	0	0.0	0.0	False
cat__MRDB2_method_qPCR-NPM1 OTHER	0	0.0	0.0	False
cat__MRDB2_method_qPCR-inv16	0	0.0	0.0	False
cat__MRDB2_method_qPCR-t8/21	0	0.0	0.0	False
cat__MRDB2_specimen_BM	0	0.0	0.0	False
cat__MRDB2_specimen_nan	0	0.0	0.0	False
cat__MRDB2num_ND	0	0.0	0.0	False
cat__MRDB2num_Neg	6	0.020040281733409732	0.027779665466931596	False
cat__MRDB2num_Pos	6	0.01949867878089407	0.02730272652197934	False
cat__MRDB2num_nan	0	0.0	0.0	False
cat__MRDC2_method_MFC (LAIP+DfN)	0	0.0	0.0	False
cat__MRDC2_method_nan	0	0.0	0.0	False
cat__MRDC2num_ND	0	0.0	0.0	False
cat__MRDC2num_Neg	2	0.01159081448805116	0.034100490332243244	False
cat__MRDC2num_Pos	0	0.0	0.0	False
cat__MRDC2num_nan	0	0.0	0.0	False
ordinal__NauseagradeC1	15	0.0020358482412005602	0.00046712663507182103	True
ordinal__AlopeciagradeC1	15	0.00022226616650068562	0.00011914746590226534	True
ordinal__OralgradeC1	15	0.00034532900627809487	0.0002724511189699118	True
ordinal__DiarrheagradeC1	15	0.0012268923661779136	0.0005117793887734343	True
ordinal__CardiacgradeC1	15	0.0001326524706475349	0.00012024069234797328	True
ordinal__LiverASTgradeC1	15	7.199801438509526e-05	3.877022902394489e-05	True
ordinal__LiverALTgradeC1	15	0.0001674607443186828	0.00012120160209774682	True
ordinal__LiverBilgradeC1	15	0.0003980691750120263	0.00024123094036075868	True
ordinal__RenaCreatgradeC1	15	0.0006407053468839934	0.0002635269556194104	True
ordinal__RenaprotgradeC1	15	0.00039933881708763996	0.00014100370981908944	True
ordinal__RenahaemgradeC1	15	0.0002529513163466709	0.00012089603818035954	True
ordinal__NauseagradeC2	15	0.0001689857333216161	0.00013958693111384198	True
ordinal__AlopeciagradeC2	15	0.00010375518286050481	7.048671195673794e-05	True
ordinal__OralgradeC2	15	0.000331120766881122	0.00020576772492226136	True
ordinal__DiarrheagradeC2	15	0.00045587872926306004	0.00026759614932240675	True
ordinal__CardiacgradeC2	15	8.17323555779913e-05	6.194687428461171e-05	True
ordinal__LiverASTgradeC2	15	0.00024087593012502636	8.485110749381256e-05	True
ordinal__LiverALTgradeC2	15	0.0002167057961562883	0.00012140972280978903	True
ordinal__LiverBilgradeC2	15	0.0003280777571793951	0.00026031683306998075	True
ordinal__RenaCreatgradeC2	15	0.00035609348987657944	0.00021636647955939833	True
ordinal__RenaprotgradeC2	15	0.0007445417471365333	0.00018472208302588802	True
ordinal__RenahaemgradeC2	15	0.0007526040057644333	0.0001428381298302884	True
ordinal__cellularity1C1	15	0.00023390145821522047	8.056324043640377e-05	True
ordinal__cellularity2C1	15	0.0004746083815456323	0.0002041407119762535	True
ordinal__cellularity1C2	15	0.00013173403100729265	6.078740175263017e-05	True
num__amlAgeAtRand1	15	0.1306465145436185	0.021912324327004264	True
num__UnitsbloodC1	14	0.00036551811749756805	0.0008647231400451664	True
num__UnitsplateletsC1	15	0.0014918582012402066	0.0008463707463690958	True
num__UnitsbloodC2	15	0.0011525104449859598	0.0007694996625936018	True
num__UnitsplateletsC2	15	0.0011824307979015868	0.0007806301411324729	True
num__DaysIVantibC1	15	0.0002847769441098231	0.00017346292114687824	True
num__DaysinhospC1	15	0.0002782391169448643	0.0001866935495828564	True
num__DaysIVantibC2	14	0.00025946875254546345	0.00021137225629808837	True
num__DaysinhospC2	15	0.0008894679330470601	0.00022122612102571306	True
num__TestDate	15	0.0002540577348522291	0.00015411165764767906	True
num__ITDPcnt	15	0.0002639737856039578	0.000162712135354866	True
num__ITDLength	15	0.00015417676881498082	9.176434816309172e-05	True
num__date_MRDA0	15	0.00043782885387761333	0.0002274199829703537	True
num__MRDA0hodnota	15	0.00023328856584703232	0.00018409638373058753	True
num__MRDA0logred	8	1.737738001226286e-05	2.5988474449284963e-05	True
num__date_MRDB0	15	0.00034075827805570187	0.0002306741786550401	True
num__MRDB0hodnota	15	0.0003161509640706459	0.0002218056662039508	True
num__MRDB0logred	5	1.1455219399844488e-05	3.725092890436851e-05	False
num__MRDC0percentage	15	9.085627717560262e-05	5.663852620559362e-05	True
num__date_MRDA1	15	0.00017497132972477545	0.00017077374576080019	True
num__MRDA1hodnota	15	0.00022358236028984394	0.0001661877147153625	True
num__MRDA1logred	15	0.00022741290779926347	0.00014675098849319896	True
num__date_MRDB1	15	0.00019254059250365312	0.00014077730902339566	True
num__MRDB1hodnota	15	0.00018599326565051907	0.00012576927222693757	True
num__Date_MRDC1	15	6.477071324955086e-05	5.4011536871545926e-05	True
num__MRDC1percentage	15	0.00021295588839229763	5.2737317545260865e-05	True
num__date_MRDA2	14	0.00022479035650475057	0.00021409523800769363	True
num__MRDA2hodnota	15	0.0002947803812026828	0.00022985587431853695	True
num__MRDA2logred	15	0.0002154360457729672	0.00023347587077202143	True
num__date_MRDB2	15	0.00241291527239014	0.0008997402340703053	True
num__MRDB2hodnota	15	0.0021513965130046196	0.0008486700997892869	True
num__Date_MRDC2	15	0.00020200586330916873	7.343236257429316e-05	True
num__MRDC2percentage	15	0.0003339387253480066	6.685749242333963e-05	True
num__NauseastartC1	15	0.00013796438354790751	9.185669339877986e-05	True
num__NauseastopC1	15	0.00013617528294412542	9.232092856709532e-05	True
num__AlopeciastartC1	15	0.0002808022119318666	6.177732899448579e-05	True
num__AlopeciastopC1	15	7.459894033315938e-05	5.145754335992437e-05	True
num__OralstartC1	15	0.0001049528046749791	8.019248283024869e-05	True
num__OralstopC1	15	0.00012504524445250076	6.938610446942534e-05	True
num__DiarrheastartC1	15	0.0007352968572078735	0.00017399967652819798	True
num__DiarrheastopC1	15	0.0006524549560849468	0.00015643458293693942	True
num__CardiacstartC1	15	0.00031248525233877334	0.00013833442737812632	True
num__CardiacstopC1	15	0.00039575964295968	0.00013574991959704047	True
num__LiverASTstartC1	15	0.0005567378686755741	0.00026867434969634057	True
num__LiverASTstopC1	15	0.0005108639543165193	0.00029243386035823006	True
num__LiverALTstartC1	15	0.0001247725528940509	7.926235420451426e-05	True
num__LiverALTstopC1	15	8.632393664442949e-05	7.14884042186113e-05	True
num__LiverBilstartC1	15	0.0008796709121789134	0.0003008886905037605	True
num__LiverBilstopC1	15	0.0008674708483494667	0.0002787178905931656	True
num__RenaCreatstartC1	15	0.00026523688083634426	0.00019868709303371066	True
num__RenaCreatstopC1	15	0.00021973207983612845	0.00017044688284111387	True
num__RenaprotstartC1	15	7.957544061973943e-05	6.11071458462518e-05	True
num__RenahaemstartC1	15	0.00023558309532580612	0.00014167022368312055	True
num__RenahaemstopC1	15	0.0002467968246422315	0.00015678072570677858	True
num__NauseastartC2	15	0.0008055263633854267	0.00025391582742974924	True
num__NauseastopC2	15	0.0006795160038451534	0.00024307802000492814	True
num__AlopeciastartC2	15	8.851268567109027e-05	6.338735737054782e-05	True
num__AlopeciastopC2	15	0.000111384800350428	5.065619942895749e-05	True
num__OralstartC2	15	0.00063475583554318	0.000146110936005803	True
num__OralstopC2	15	0.0005438059904955467	0.00014742779206022686	True
num__DiarrheastartC2	15	0.0005505633651588854	0.00027193875484868806	True
num__DiarrheastopC2	15	0.00039164925571654775	0.00022525278066681494	True
num__CardiacstartC2	15	0.0002602208323521616	0.00010000517597626352	True
num__LiverASTstartC2	15	0.00028570054511453853	0.000199769184954282	True
num__LiverASTstopC2	15	0.0003146460392234171	0.00025942669010636446	True
num__LiverALTstartC2	15	0.00013350564084364542	0.00011318976357900155	True
num__LiverALTstopC2	15	0.00016608765787252708	0.00011834589950273664	True
num__LiverBilstartC2	15	0.0005675697803823268	0.00020223295427172717	True
num__LiverBilstopC2	15	0.0007723342363876	0.00020144899271027028	True
num__RenaCreatstartC2	15	0.00026706844089652	0.0001478716175962221	True
num__RenaCreatstopC2	15	0.00017138689118348596	0.00013428703397315407	True
num__mylotargdateC1	15	5.780372731670818e-05	5.2746604292664044e-05	True
num__marrexamdate1C1	15	0.0002912443119933683	0.00018267239018234963	True
num__marrexamdate2C1	15	0.0006226206238970167	0.00027913421843793744	True
num__NeutrecoverydateC1	15	0.00039488392778990665	0.00011125809115797446	True
num__Platrecovery50dateC1	15	0.0001167018938315919	6.480522476397119e-05	True
num__Platrecovery100dateC1	15	0.0002698350647245957	7.603795130346744e-05	True
num__DischargeddateC1	15	0.00011187422620396138	6.394434621497048e-05	True
num__chemodateC2	15	0.00022086038904961037	0.0001686032686872811	True
num__marrexamdate1C2	15	9.406943920401628e-05	7.21154015157362e-05	True
num__NeutrecoverydateC2	15	0.00021538431373063896	9.837963610874797e-05	True
num__Platrecovery50dateC2	15	0.0001653257961578675	8.967796988833986e-05	True
num__Platrecovery100dateC2	15	0.00030375647041864	9.87935699072638e-05	True
num__DischargeddateC2	15	0.00030929829424642584	0.00015859932071178018	True
num__Weight	15	0.07765256168824503	0.01610587803084862	True
num__Height	15	0.05553700836260335	0.022835096793600646	True
num__BloodDateEntry	15	0.0009092509298726798	0.000529015239230982	True
num__HemoglobinEntry	15	0.007995656524635113	0.014576621129026078	True
num__PlateletEntry	15	0.006200317856935686	0.011836050557263254	True
num__MarrowDateEntry	15	0.0003575314794624623	0.000269055483162958	True
num__MarrowBlastsEntry	15	0.0002882083594132072	0.0001292744947408203	True
num__LocalImmPcnt	15	6.01994245512048e-05	3.468188542119781e-05	True
num__SmokePerDay	15	7.075216177289161e-05	5.596555896904797e-05	True
num__chemodateC1	15	0.00098223868319952	0.0006306388299443784	True
num__Marrblastperc1C1	15	0.00032080903238996666	8.317216394785447e-05	True
num__Marrblastperc2C1	15	0.00025124045940345317	0.00018744030368893365	True
num__WBCEntry	15	0.056627557598150975	0.04574279491271102	True
num__CompmarrrespC1	15	6.127893510867932e-05	5.007750433925143e-05	True
num__Marrclastperc1C2	15	0.00013311004165019128	7.246489983110407e-05	True
num__CompmarrrespC2	15	5.295812366432648e-05	2.453017842457148e-05	True
num__TransplantSchedDateC2	15	7.594243673459764e-05	4.442339618997583e-05	True
remainder__IsSec_is_missing	0	0.0	0.0	False
remainder__PrevDiag_is_missing	0	0.0	0.0	False
remainder__PrevBloodDis_is_missing	1	5.163677191740239e-06	1.932071090739099e-05	False
remainder__Weight_is_missing	0	0.0	0.0	False
remainder__Height_is_missing	0	0.0	0.0	False
remainder__BloodDateEntry_is_missing	0	0.0	0.0	False
remainder__HemoglobinEntry_is_missing	0	0.0	0.0	False
remainder__PlateletEntry_is_missing	0	0.0	0.0	False
remainder__MarrowDateEntry_is_missing	0	0.0	0.0	False
remainder__MarrowBlastsEntry_is_missing	0	0.0	0.0	False
remainder__FABtype_is_missing	0	0.0	0.0	False
remainder__CNSinvolveentry_is_missing	0	0.0	0.0	False
remainder__Localcytoentry_is_missing	0	0.0	0.0	False
remainder__Localimmentry_is_missing	0	0.0	0.0	False
remainder__LocalImmPcnt_is_missing	0	0.0	0.0	False
remainder__CD33entry_is_missing	0	0.0	0.0	False
remainder__SmokeHist_is_missing	0	0.0	0.0	False
remainder__SmokePerDay_is_missing	0	0.0	0.0	False
remainder__CytoResult_is_missing	0	0.0	0.0	False
remainder__Karyotype_is_missing	0	0.0	0.0	False
remainder__ComorArr_is_missing	0	0.0	0.0	False
remainder__ComorCard_is_missing	0	0.0	0.0	False
remainder__ComorHVD_is_missing	0	0.0	0.0	False
remainder__ComorIBD_is_missing	0	0.0	0.0	False
remainder__ComorDiab_is_missing	0	0.0	0.0	False
remainder__ComorCVD_is_missing	0	0.0	0.0	False
remainder__ComorPsyc_is_missing	0	0.0	0.0	False
remainder__ComorObe_is_missing	0	0.0	0.0	False
remainder__ComorInf_is_missing	0	0.0	0.0	False
remainder__ComorRheu_is_missing	0	0.0	0.0	False
remainder__ComorPrep_is_missing	0	0.0	0.0	False
remainder__ComorRen_is_missing	0	0.0	0.0	False
remainder__ComorMPul_is_missing	0	0.0	0.0	False
remainder__ComorSPul_is_missing	0	0.0	0.0	False
remainder__ComorPST_is_missing	0	0.0	0.0	False
remainder__ComorHepM_is_missing	0	0.0	0.0	False
remainder__ComorHepS_is_missing	0	0.0	0.0	False
remainder__chemodateC1_is_missing	0	0.0	0.0	False
remainder__drugdoseC1yn_is_missing	0	0.0	0.0	False
remainder__mylotargC1yn_is_missing	0	0.0	0.0	False
remainder__mylotargdateC1_is_missing	0	0.0	0.0	False
remainder__mylodoseC1_is_missing	7	0.014423310000214207	0.022598280082680083	False
remainder__marrexamdate1C1_is_missing	0	0.0	0.0	False
remainder__marrexamdate2C1_is_missing	0	0.0	0.0	False
remainder__cellularity1C1_is_missing	0	0.0	0.0	False
remainder__cellularity2C1_is_missing	0	0.0	0.0	False
remainder__Marrblastperc1C1_is_missing	0	0.0	0.0	False
remainder__Marrblastperc2C1_is_missing	0	0.0	0.0	False
remainder__Marrresult1C1_is_missing	0	0.0	0.0	False
remainder__Marrresult2C1_is_missing	0	0.0	0.0	False
remainder__CompmarrrespC1_is_missing	0	0.0	0.0	False
remainder__NeutrecoveryC1_is_missing	0	0.0	0.0	False
remainder__NeutrecoverydateC1_is_missing	0	0.0	0.0	False
remainder__Platrecovery50C1_is_missing	0	0.0	0.0	False
remainder__Platrecovery50dateC1_is_missing	0	0.0	0.0	False
remainder__Platrecovery100C1_is_missing	0	0.0	0.0	False
remainder__Platrecovery100dateC1_is_missing	0	0.0	0.0	False
remainder__NauseagradeC1_is_missing	0	0.0	0.0	False
remainder__NauseastartC1_is_missing	0	0.0	0.0	False
remainder__NauseastopC1_is_missing	0	0.0	0.0	False
remainder__AlopeciagradeC1_is_missing	0	0.0	0.0	False
remainder__AlopeciastartC1_is_missing	0	0.0	0.0	False
remainder__AlopeciastopC1_is_missing	0	0.0	0.0	False
remainder__OralgradeC1_is_missing	0	0.0	0.0	False
remainder__OralstartC1_is_missing	0	0.0	0.0	False
remainder__OralstopC1_is_missing	0	0.0	0.0	False
remainder__DiarrheagradeC1_is_missing	0	0.0	0.0	False
remainder__DiarrheastartC1_is_missing	0	0.0	0.0	False
remainder__DiarrheastopC1_is_missing	0	0.0	0.0	False
remainder__CardiacgradeC1_is_missing	0	0.0	0.0	False
remainder__CardiacstartC1_is_missing	0	0.0	0.0	False
remainder__CardiacstopC1_is_missing	0	0.0	0.0	False
remainder__LiverASTgradeC1_is_missing	0	0.0	0.0	False
remainder__LiverASTstartC1_is_missing	0	0.0	0.0	False
remainder__LiverASTstopC1_is_missing	0	0.0	0.0	False
remainder__LiverALTgradeC1_is_missing	0	0.0	0.0	False
remainder__LiverALTstartC1_is_missing	0	0.0	0.0	False
remainder__LiverALTstopC1_is_missing	0	0.0	0.0	False
remainder__LiverBilgradeC1_is_missing	0	0.0	0.0	False
remainder__LiverBilstartC1_is_missing	0	0.0	0.0	False
remainder__LiverBilstopC1_is_missing	0	0.0	0.0	False
remainder__RenaCreatgradeC1_is_missing	0	0.0	0.0	False
remainder__RenaCreatstartC1_is_missing	0	0.0	0.0	False
remainder__RenaCreatstopC1_is_missing	0	0.0	0.0	False
remainder__RenaprotgradeC1_is_missing	0	0.0	0.0	False
remainder__RenaprotstartC1_is_missing	0	0.0	0.0	False
remainder__RenahaemgradeC1_is_missing	0	0.0	0.0	False
remainder__RenahaemstartC1_is_missing	0	0.0	0.0	False
remainder__RenahaemstopC1_is_missing	0	0.0	0.0	False
remainder__UnitsbloodC1_is_missing	0	0.0	0.0	False
remainder__UnitsplateletsC1_is_missing	0	0.0	0.0	False
remainder__DaysIVantibC1_is_missing	0	0.0	0.0	False
remainder__DaysinhospC1_is_missing	0	0.0	0.0	False
remainder__DischargeddateC1_is_missing	0	0.0	0.0	False
remainder__chemodateC2_is_missing	0	0.0	0.0	False
remainder__drugdoseC2yn_is_missing	0	0.0	0.0	False
remainder__marrexamdate1C2_is_missing	0	0.0	0.0	False
remainder__cellularity1C2_is_missing	0	0.0	0.0	False
remainder__Marrclastperc1C2_is_missing	0	0.0	0.0	False
remainder__Marrresult1C2_is_missing	0	0.0	0.0	False
remainder__CompmarrrespC2_is_missing	0	0.0	0.0	False
remainder__NeutrecoveryC2_is_missing	0	0.0	0.0	False
remainder__NeutrecoverydateC2_is_missing	0	0.0	0.0	False
remainder__Platrecovery50C2_is_missing	0	0.0	0.0	False
remainder__Platrecovery50dateC2_is_missing	0	0.0	0.0	False
remainder__Platrecovery100C2_is_missing	0	0.0	0.0	False
remainder__Platrecovery100dateC2_is_missing	0	0.0	0.0	False
remainder__NauseagradeC2_is_missing	0	0.0	0.0	False
remainder__NauseastartC2_is_missing	0	0.0	0.0	False
remainder__NauseastopC2_is_missing	0	0.0	0.0	False
remainder__AlopeciagradeC2_is_missing	0	0.0	0.0	False
remainder__AlopeciastartC2_is_missing	0	0.0	0.0	False
remainder__AlopeciastopC2_is_missing	0	0.0	0.0	False
remainder__OralgradeC2_is_missing	0	0.0	0.0	False
remainder__OralstartC2_is_missing	0	0.0	0.0	False
remainder__OralstopC2_is_missing	0	0.0	0.0	False
remainder__DiarrheagradeC2_is_missing	0	0.0	0.0	False
remainder__DiarrheastartC2_is_missing	0	0.0	0.0	False
remainder__DiarrheastopC2_is_missing	0	0.0	0.0	False
remainder__CardiacgradeC2_is_missing	0	0.0	0.0	False
remainder__CardiacstartC2_is_missing	0	0.0	0.0	False
remainder__LiverASTgradeC2_is_missing	0	0.0	0.0	False
remainder__LiverASTstartC2_is_missing	0	0.0	0.0	False
remainder__LiverASTstopC2_is_missing	0	0.0	0.0	False
remainder__LiverALTgradeC2_is_missing	0	0.0	0.0	False
remainder__LiverALTstartC2_is_missing	0	0.0	0.0	False
remainder__LiverALTstopC2_is_missing	0	0.0	0.0	False
remainder__LiverBilgradeC2_is_missing	0	0.0	0.0	False
remainder__LiverBilstartC2_is_missing	0	0.0	0.0	False
remainder__LiverBilstopC2_is_missing	0	0.0	0.0	False
remainder__RenaCreatgradeC2_is_missing	0	0.0	0.0	False
remainder__RenaCreatstartC2_is_missing	0	0.0	0.0	False
remainder__RenaCreatstopC2_is_missing	0	0.0	0.0	False
remainder__RenaprotgradeC2_is_missing	0	0.0	0.0	False
remainder__RenahaemgradeC2_is_missing	0	0.0	0.0	False
remainder__UnitsbloodC2_is_missing	0	0.0	0.0	False
remainder__UnitsplateletsC2_is_missing	0	0.0	0.0	False
remainder__DaysIVantibC2_is_missing	0	0.0	0.0	False
remainder__DaysinhospC2_is_missing	0	0.0	0.0	False
remainder__DischargeddateC2_is_missing	0	0.0	0.0	False
remainder__TissuetypingdoneYNC2_is_missing	1	0.00042828462730614	0.0016024943394017427	False
remainder__TissuetypesibsresultC2_is_missing	0	0.0	0.0	False
remainder__TransplantSchedYNC2_is_missing	12	0.022488779631768718	0.02654647747091195	True
remainder__TransplantSchedDateC2_is_missing	0	0.0	0.0	False
remainder__TransplantTypeC2_is_missing	1	0.0015294139128812735	0.005722542864567054	False
remainder__MRDnegativity_is_missing	0	0.0	0.0	False
remainder__MRDguided_is_missing	0	0.0	0.0	False
remainder__Housekeeping_is_missing	0	0.0	0.0	False
remainder__MRDA0_is_missing	0	0.0	0.0	False
remainder__date_MRDA0_is_missing	0	0.0	0.0	False
remainder__MRDA0_method_is_missing	1	0.0012590252385541734	0.004710841083971047	False
remainder__MRDA0_specimen_is_missing	1	0.0012844853539156335	0.00480610411268137	False
remainder__MRDA0num_is_missing	1	0.0013288625771861867	0.004972148477936152	False
remainder__MRDA0hodnota_is_missing	0	0.0	0.0	False
remainder__MRDA0logred_is_missing	0	0.0	0.0	False
remainder__MRDB0_is_missing	0	0.0	0.0	False
remainder__date_MRDB0_is_missing	0	0.0	0.0	False
remainder__MRDB0_method_is_missing	0	0.0	0.0	False
remainder__MRDB0_specimen_is_missing	0	0.0	0.0	False
remainder__MRDB0num_is_missing	0	0.0	0.0	False
remainder__MRDB0hodnota_is_missing	0	0.0	0.0	False
remainder__MRDB0logred_is_missing	0	0.0	0.0	False
remainder__MRDC0_is_missing	0	0.0	0.0	False
remainder__MRDC0_method_is_missing	0	0.0	0.0	False
remainder__MRDC0_specimen_is_missing	0	0.0	0.0	False
remainder__MRDC0num_is_missing	0	0.0	0.0	False
remainder__MRDC0percentage_is_missing	0	0.0	0.0	False
remainder__MRDA1_is_missing	0	0.0	0.0	False
remainder__date_MRDA1_is_missing	0	0.0	0.0	False
remainder__MRDA1_method_is_missing	0	0.0	0.0	False
remainder__MRDA1_specimen_is_missing	0	0.0	0.0	False
remainder__MRDA1num_is_missing	0	0.0	0.0	False
remainder__MRDA1hodnota_is_missing	0	0.0	0.0	False
remainder__MRDA1logred_is_missing	0	0.0	0.0	False
remainder__MRDB1_is_missing	0	0.0	0.0	False
remainder__date_MRDB1_is_missing	0	0.0	0.0	False
remainder__MRDB1_method_is_missing	0	0.0	0.0	False
remainder__MRDB1_specimen_is_missing	0	0.0	0.0	False
remainder__MRDB1num_is_missing	0	0.0	0.0	False
remainder__MRDB1hodnota_is_missing	0	0.0	0.0	False
remainder__MRDC1_is_missing	0	0.0	0.0	False
remainder__Date_MRDC1_is_missing	0	0.0	0.0	False
remainder__MRDC1_method_is_missing	4	0.0015456827894684334	0.0029984096775784986	False
remainder__MRDC1_specimen_is_missing	0	0.0	0.0	False
remainder__MRDC1num_is_missing	4	0.00056441823456682	0.0011995949825961748	False
remainder__MRDC1percentage_is_missing	0	0.0	0.0	False
remainder__MRDA2_is_missing	0	0.0	0.0	False
remainder__date_MRDA2_is_missing	0	0.0	0.0	False
remainder__MRDA2_method_is_missing	0	0.0	0.0	False
remainder__MRDA2_specimen_is_missing	0	0.0	0.0	False
remainder__MRDA2num_is_missing	0	0.0	0.0	False
remainder__MRDA2hodnota_is_missing	0	0.0	0.0	False
remainder__MRDA2logred_is_missing	0	0.0	0.0	False
remainder__MRDB2_is_missing	0	0.0	0.0	False
remainder__date_MRDB2_is_missing	0	0.0	0.0	False
remainder__MRDB2_method_is_missing	0	0.0	0.0	False
remainder__MRDB2_specimen_is_missing	0	0.0	0.0	False
remainder__MRDB2num_is_missing	0	0.0	0.0	False
remainder__MRDB2hodnota_is_missing	0	0.0	0.0	False
remainder__MRDC2_is_missing	0	0.0	0.0	False
remainder__Date_MRDC2_is_missing	0	0.0	0.0	False
remainder__MRDC2_method_is_missing	0	0.0	0.0	False
remainder__MRDC2_specimen_is_missing	0	0.0	0.0	False
remainder__MRDC2num_is_missing	0	0.0	0.0	False
remainder__MRDC2percentage_is_missing	0	0.0	0.0	False
remainder__TestDate_is_missing	0	0.0	0.0	False
remainder__amlFLToutcomeID_is_missing	0	0.0	0.0	False
remainder__amlFLTTypeID_is_missing	0	0.0	0.0	False
remainder__amlDDLFLTTKDID_is_missing	2	0.00283875531053112	0.00959860663116598	False
remainder__ITDPcnt_is_missing	0	0.0	0.0	False
remainder__ITDLength_is_missing	0	0.0	0.0	False
remainder__amlFLTType0ID_is_missing	9	0.024659981655256458	0.026081161153485265	True
remainder__amlDDLNPM1OutcomeID_is_missing	0	0.0	0.0	False
remainder__amlDDLNPM1ID_is_missing	15	0.07499891462216182	0.030663156591037768	True
karyotype_encoding__Karyotype_45,X,-Y,t(8;21)(q22;q22)[10]	0	0.0	0.0	False
karyotype_encoding__Karyotype_46,XX,t(8;21)(q22;q22)[10]	0	0.0	0.0	False
karyotype_encoding__Karyotype_46,XY[21]	0	0.0	0.0	False
cat__FABtype_3v	0	0.0	0.0	False
cat__amlDDLFLTTKDID_9.0	0	0.0	0.0	False
karyotype_encoding__Karyotype_46,XX [20]	0	0.0	0.0	False
karyotype_encoding__Karyotype_46,XX [20]	0	0.0	0.0	False
karyotype_encoding__Karyotype_46,XX,inv(16)(p13q22)[10]	0	0.0	0.0	False
karyotype_encoding__Karyotype_46,XX[10]	0	0.0	0.0	False
karyotype_encoding__Karyotype_46,XX[20]	9	0.037066932997555514	0.0579963898477706	True
karyotype_encoding__Karyotype_46,XX[20]	0	0.0	0.0	False
karyotype_encoding__Karyotype_46,XX[25]	1	0.0009599050277658733	0.0035916357377416253	False
karyotype_encoding__Karyotype_46,XX[30]	0	0.0	0.0	False
karyotype_encoding__Karyotype_46,XY	0	0.0	0.0	False
karyotype_encoding__Karyotype_46,XY [20]	0	0.0	0.0	False
karyotype_encoding__Karyotype_46,XY,inv(16)(p13q22)[10]	0	0.0	0.0	False
karyotype_encoding__Karyotype_46,XY[10]	0	0.0	0.0	False
karyotype_encoding__Karyotype_46,XY[20]	1	0.0019551427433238734	0.007315474287755238	False
karyotype_encoding__Karyotype_46,XY[20]	0	0.0	0.0	False
karyotype_encoding__Karyotype_46,XY[25]	0	0.0	0.0	False
karyotype_encoding__Karyotype_46,XY[30]	0	0.0	0.0	False
karyotype_encoding__Karyotype_47,XX,+8[10]	0	0.0	0.0	False
karyotype_encoding__Karyotype___rare_class__	5	0.01646292349833988	0.026630123971430424	False
cat__sexID_False	8	0.012247940706966613	0.017574643088386698	True
cat__sexID_True	8	0.007725003569548853	0.012426827313388199	True
cat__IsSec_False	11	0.04566054108202901	0.04968817795161748	True
cat__IsSec_True	6	0.04551474191297412	0.06554947717941557	False
cat__IsSec_nan	0	0.0	0.0	False
cat__PrevDiag_False	9	0.04358030529764283	0.05645753264525926	True
cat__PrevDiag_True	8	0.08240194175342191	0.09496006624375856	True
cat__PrevDiag_nan	0	0.0	0.0	False
cat__drugdoseC1yn_False	4	0.00489205598301484	0.010118501626884734	False
cat__drugdoseC1yn_True	4	0.013207672919042686	0.026814077026980652	False
cat__drugdoseC1yn_nan	0	0.0	0.0	False
cat__mylotargC1yn_False	0	0.0	0.0	False
cat__mylotargC1yn_True	1	0.0034764367728468666	0.013007635330775038	False
cat__mylotargC1yn_nan	0	0.0	0.0	False
cat__mylodoseC1_False	0	0.0	0.0	False
cat__mylodoseC1_True	3	0.018688456037265825	0.03997821593784557	False
cat__mylodoseC1_nan	7	0.016159362040522162	0.02595454506446921	False
cat__NeutrecoveryC1_False	0	0.0	0.0	False
cat__NeutrecoveryC1_True	0	0.0	0.0	False
cat__NeutrecoveryC1_nan	0	0.0	0.0	False
cat__Platrecovery50C1_False	0	0.0	0.0	False
cat__Platrecovery50C1_True	0	0.0	0.0	False
cat__Platrecovery50C1_nan	0	0.0	0.0	False
cat__Platrecovery100C1_False	0	0.0	0.0	False
cat__Platrecovery100C1_True	0	0.0	0.0	False
cat__Platrecovery100C1_nan	0	0.0	0.0	False
cat__drugdoseC2yn_False	15	0.14155969688027945	0.07025979741898751	True
cat__drugdoseC2yn_True	6	0.02977029673308116	0.04884126545305066	False
cat__drugdoseC2yn_nan	0	0.0	0.0	False
cat__NeutrecoveryC2_False	0	0.0	0.0	False
cat__NeutrecoveryC2_True	0	0.0	0.0	False
cat__NeutrecoveryC2_nan	0	0.0	0.0	False
cat__Platrecovery50C2_False	0	0.0	0.0	False
cat__Platrecovery50C2_True	0	0.0	0.0	False
cat__Platrecovery50C2_nan	0	0.0	0.0	False
cat__Platrecovery100C2_False	0	0.0	0.0	False
cat__Platrecovery100C2_True	0	0.0	0.0	False
cat__Platrecovery100C2_nan	0	0.0	0.0	False
cat__TissuetypingdoneYNC2_False	2	0.0030936865751980533	0.010149546379222475	False
cat__TissuetypingdoneYNC2_True	7	0.020263508326095647	0.032798553975616894	False
cat__TissuetypingdoneYNC2_nan	1	0.00043063709441199335	0.0016112964653255026	False
cat__TransplantSchedYNC2_False	3	0.0069930528990312536	0.01950476794436201	False
cat__TransplantSchedYNC2_True	0	0.0	0.0	False
cat__TransplantSchedYNC2_nan	12	0.022417401103208653	0.026538582153442104	True
cat__MRDA0_False	0	0.0	0.0	False
cat__MRDA0_True	1	0.0011016600467251066	0.004122034451542721	False
cat__MRDA0_nan	0	0.0	0.0	False
cat__MRDB0_False	4	0.0077975462584796195	0.016545138415963365	False
cat__MRDB0_True	0	0.0	0.0	False
cat__MRDB0_nan	0	0.0	0.0	False
cat__MRDC0_False	0	0.0	0.0	False
cat__MRDC0_True	0	0.0	0.0	False
cat__MRDC0_nan	0	0.0	0.0	False
cat__MRDA1_False	5	0.0186939721403462	0.033056335493227056	False
cat__MRDA1_True	0	0.0	0.0	False
cat__MRDA1_nan	0	0.0	0.0	False
cat__MRDB1_False	12	0.10331866187736219	0.07494076915905097	True
cat__MRDB1_True	0	0.0	0.0	False
cat__MRDB1_nan	0	0.0	0.0	False
cat__MRDC1_False	0	0.0	0.0	False
cat__MRDC1_True	4	0.00149005718208726	0.0030108624782018176	False
cat__MRDC1_nan	0	0.0	0.0	False
cat__MRDA2_False	2	0.013187180875873053	0.04596631359698855	False
cat__MRDA2_True	0	0.0	0.0	False
cat__MRDA2_nan	0	0.0	0.0	False
cat__MRDB2_False	0	0.0	0.0	False
cat__MRDB2_True	0	0.0	0.0	False
cat__MRDB2_nan	0	0.0	0.0	False
cat__MRDC2_False	9	0.033383377010629545	0.04478809580492319	True
cat__MRDC2_True	0	0.0	0.0	False
cat__MRDC2_nan	0	0.0	0.0	False
cat__amlAgeGroup_15-29	7	0.02485402227048674	0.035423195056064866	False
cat__amlAgeGroup_30-39	4	0.01522309338730868	0.0378685677559178	False
cat__amlAgeGroup_40-49	6	0.01043798047326926	0.019057718389209048	False
cat__amlAgeGroup_50-59	4	0.003819748630308053	0.007650871441437787	False
cat__amlAgeGroup_60+	2	0.00117597754941446	0.00301141067498913	False
cat__PrevBloodDis_Chronic lymphoblastic leukaemia (CLL)	0	0.0	0.0	False
cat__PrevBloodDis_Chronic myelomonocytic leukaemia (CMML)	0	0.0	0.0	False
cat__PrevBloodDis_Hodgkin's disease	0	0.0	0.0	False
cat__PrevBloodDis_Lymphoma	0	0.0	0.0	False
cat__PrevBloodDis_Myelodysplastic syndrome (MDS)/myelodysplasia/pre-leukaemic phase	6	0.031923364145417646	0.04395508965465313	False
cat__PrevBloodDis_Myelofibrosis	0	0.0	0.0	False
cat__PrevBloodDis_Myeloproliferative syndrome	0	0.0	0.0	False
cat__PrevBloodDis_Other haematological disorder	0	0.0	0.0	False
cat__PrevBloodDis_Polycythaemia rubra vera (PRV)	0	0.0	0.0	False
cat__PrevBloodDis_Refractory anaemia with excess of blasts (RAEB, RAEB-t)	0	0.0	0.0	False
cat__PrevBloodDis_Thrombocythaemia	0	0.0	0.0	False
cat__PrevBloodDis_Thrombocytopenia	0	0.0	0.0	False
cat__PrevBloodDis_nan	1	2.3583279581986666e-05	8.824055225229547e-05	False
cat__FABtype_0	0	0.0	0.0	False
cat__FABtype_1	13	0.11121289562832216	0.06104395642342627	True
cat__FABtype_2	12	0.05579512450668388	0.046916950158338994	True
cat__FABtype_3	0	0.0	0.0	False
cat__FABtype_4	7	0.020374046243707384	0.033035079424042026	False
cat__FABtype_4e	3	0.003675513469290894	0.009986865740031298	False
cat__FABtype_5	15	0.173929767736461	0.07911526351232877	True
cat__FABtype_5a	6	0.028884019515010958	0.04095454253400641	False
cat__FABtype_5b	1	0.00019063454568548667	0.0007132891560383956	False
cat__FABtype_6	6	0.04403840131299846	0.07326228362540527	False
cat__FABtype_7	0	0.0	0.0	False
cat__FABtype_8	15	0.09645001497794256	0.040265198859737845	True
cat__FABtype_B	0	0.0	0.0	False
cat__FABtype_R	0	0.0	0.0	False
cat__FABtype_RT	0	0.0	0.0	False
cat__FABtype_X	0	0.0	0.0	False
cat__FABtype_nan	0	0.0	0.0	False
cat__CNSinvolveentry_0.0	5	0.012628507827983719	0.02051125528221493	False
cat__CNSinvolveentry_1.0	0	0.0	0.0	False
cat__CNSinvolveentry_2.0	11	0.04437071058646578	0.04159630266420862	True
cat__CNSinvolveentry_nan	0	0.0	0.0	False
cat__Localcytoentry_1.0	14	0.1309210404479776	0.05799629950499132	True
cat__Localcytoentry_2.0	15	0.1827758579187867	0.058958056531459725	True
cat__Localcytoentry_3.0	0	0.0	0.0	False
cat__Localcytoentry_4.0	0	0.0	0.0	False
cat__Localcytoentry_5.0	8	0.023113188059409893	0.030580385183300772	True
cat__Localcytoentry_nan	0	0.0	0.0	False
cat__Localimmentry_1.0	11	0.0488708807705641	0.04946669182402049	True
cat__Localimmentry_2.0	0	0.0	0.0	False
cat__Localimmentry_3.0	7	0.028324577516779675	0.0440390843570468	False
cat__Localimmentry_nan	0	0.0	0.0	False
cat__CD33entry_1.0	5	0.012929542368745913	0.023223878731573677	False
cat__CD33entry_2.0	3	0.003684798057414013	0.008072860001845098	False
cat__CD33entry_3.0	0	0.0	0.0	False
cat__CD33entry_nan	0	0.0	0.0	False
cat__SmokeHist_1.0	5	0.013698142315688727	0.026750400573636743	False
cat__SmokeHist_2.0	11	0.061632215061171024	0.05499815136281912	True
cat__SmokeHist_3.0	1	0.00225583785700688	0.00844057238103409	False
cat__SmokeHist_nan	0	0.0	0.0	False
cat__amlType_De novo	13	0.12101070037728891	0.07291891756220219	True
cat__amlType_High risk MDS	0	0.0	0.0	False
cat__amlType_Secondary	12	0.08156530958119071	0.074343733672461	True
cat__CytoResult_Adverse	15	0.6524727127657741	0.11131388118455855	True
cat__CytoResult_Failed	0	0.0	0.0	False
cat__CytoResult_Intermediate	8	0.02426662818392009	0.029874931023348927	True
cat__CytoResult_Normal	9	0.021088220578546295	0.026294714826055117	True
cat__CytoResult_Not done	1	0.009177764399425633	0.034340049959181815	False
cat__CytoResult_nan	0	0.0	0.0	False
cat__CytoResult_t(15;17) / PML-RARA [APL]	0	0.0	0.0	False
cat__CytoResult_t(8;21) / inv(16) [CBF]	15	0.9242223216655735	0.12571623134363544	True
cat__ComorArr_0.0	7	0.038450738154679094	0.04938691122388749	False
cat__ComorArr_1.0	2	0.01174215561685432	0.034234189764450494	False
cat__ComorArr_2.0	0	0.0	0.0	False
cat__ComorArr_nan	0	0.0	0.0	False
cat__ComorCard_0.0	12	0.06174435268491412	0.05525093442855917	True
cat__ComorCard_1.0	1	0.0011399399057566801	0.004265264568852872	False
cat__ComorCard_2.0	0	0.0	0.0	False
cat__ComorCard_nan	0	0.0	0.0	False
cat__ComorHVD_0.0	0	0.0	0.0	False
cat__ComorHVD_1.0	0	0.0	0.0	False
cat__ComorHVD_2.0	0	0.0	0.0	False
cat__ComorHVD_nan	0	0.0	0.0	False
cat__ComorIBD_0.0	3	0.00567484095346274	0.01232776316544655	False
cat__ComorIBD_1.0	6	0.03734946152954192	0.05408482133704802	False
cat__ComorIBD_2.0	0	0.0	0.0	False
cat__ComorIBD_nan	0	0.0	0.0	False
cat__ComorDiab_0.0	5	0.022468269533090546	0.04252345202059388	False
cat__ComorDiab_1.0	0	0.0	0.0	False
cat__ComorDiab_2.0	0	0.0	0.0	False
cat__ComorDiab_nan	0	0.0	0.0	False
cat__ComorCVD_0.0	0	0.0	0.0	False
cat__ComorCVD_1.0	0	0.0	0.0	False
cat__ComorCVD_2.0	0	0.0	0.0	False
cat__ComorCVD_nan	0	0.0	0.0	False
cat__ComorPsyc_0.0	15	0.1849143755525215	0.06854545489175126	True
cat__ComorPsyc_1.0	11	0.06579893017935948	0.0843784319077641	True
cat__ComorPsyc_2.0	0	0.0	0.0	False
cat__ComorPsyc_nan	0	0.0	0.0	False
cat__ComorObe_0.0	0	0.0	0.0	False
cat__ComorObe_1.0	0	0.0	0.0	False
cat__ComorObe_2.0	0	0.0	0.0	False
cat__ComorObe_nan	0	0.0	0.0	False
cat__ComorInf_0.0	1	0.0026085151741040203	0.009760170069698221	False
cat__ComorInf_1.0	8	0.037458820582652236	0.048176012852844924	True
cat__ComorInf_2.0	0	0.0	0.0	False
cat__ComorInf_nan	0	0.0	0.0	False
cat__ComorRheu_0.0	2	0.008817736156934312	0.023333931813730082	False
cat__ComorRheu_1.0	0	0.0	0.0	False
cat__ComorRheu_2.0	0	0.0	0.0	False
cat__ComorRheu_nan	0	0.0	0.0	False
cat__ComorPrep_0.0	0	0.0	0.0	False
cat__ComorPrep_1.0	0	0.0	0.0	False
cat__ComorPrep_2.0	0	0.0	0.0	False
cat__ComorPrep_nan	0	0.0	0.0	False
cat__ComorRen_0.0	0	0.0	0.0	False
cat__ComorRen_1.0	0	0.0	0.0	False
cat__ComorRen_2.0	0	0.0	0.0	False
cat__ComorRen_nan	0	0.0	0.0	False
cat__ComorMPul_0.0	3	0.010447587792569133	0.02395941620715678	False
cat__ComorMPul_1.0	0	0.0	0.0	False
cat__ComorMPul_2.0	2	0.0011243531886664733	0.003093972865572896	False
cat__ComorMPul_nan	0	0.0	0.0	False
cat__ComorSPul_0.0	10	0.030182999407535698	0.04551399130555	True
cat__ComorSPul_1.0	0	0.0	0.0	False
cat__ComorSPul_2.0	0	0.0	0.0	False
cat__ComorSPul_nan	0	0.0	0.0	False
cat__ComorPST_0.0	0	0.0	0.0	False
cat__ComorPST_1.0	0	0.0	0.0	False
cat__ComorPST_2.0	0	0.0	0.0	False
cat__ComorPST_nan	0	0.0	0.0	False
cat__ComorHepM_0.0	2	0.014880371130030498	0.04312281730890217	False
cat__ComorHepM_1.0	7	0.038926106433613085	0.045743659406160334	False
cat__ComorHepM_2.0	0	0.0	0.0	False
cat__ComorHepM_nan	0	0.0	0.0	False
cat__ComorHepS_0.0	1	0.004244988081983467	0.015883291013720786	False
cat__ComorHepS_1.0	2	0.005542635922007239	0.016106267767678577	False
cat__ComorHepS_2.0	0	0.0	0.0	False
cat__ComorHepS_nan	0	0.0	0.0	False
cat__TreatmentC1_ADE Alone	12	0.08397909851902645	0.07855698860713088	True
cat__TreatmentC1_ADE and Mylotarg 3mg per m2	1	0.0023416568486043466	0.008761677644870243	False
cat__TreatmentC1_ADE and Mylotarg 6mg per m2	1	0.0010909610926312866	0.004082002630926823	False
cat__TreatmentC1_AIDA	0	0.0	0.0	False
cat__TreatmentC1_Arsenic and ATRA	0	0.0	0.0	False
cat__TreatmentC1_DA High dose (90mg)	4	0.00967275259433604	0.018131490712262575	False
cat__TreatmentC1_DA Mylotarg 3mg per m2	2	0.004151723544641346	0.010884989229425495	False
cat__TreatmentC1_DA Mylotarg 6mg per m2	1	0.0003224485367394067	0.0012064919493454495	False
cat__TreatmentC1_DA Standard dose (60mg)	10	0.042829645248572384	0.04206843512352556	True
cat__Marrresult1C1_CR	13	0.1293470116011114	0.07552007563702541	True
cat__Marrresult1C1_PR	5	0.01472522853351338	0.025125242334853057	False
cat__Marrresult1C1_RD	7	0.045488770613068996	0.06960681351300127	False
cat__Marrresult1C1_nan	0	0.0	0.0	False
cat__Marrresult2C1_CR	0	0.0	0.0	False
cat__Marrresult2C1_PR	0	0.0	0.0	False
cat__Marrresult2C1_RD	0	0.0	0.0	False
cat__Marrresult2C1_nan	0	0.0	0.0	False
cat__Marrresult1C2_CR	14	0.22271258159314206	0.08993487922783905	True
cat__Marrresult1C2_PR	0	0.0	0.0	False
cat__Marrresult1C2_RD	9	0.12311846168137205	0.1374840802539815	True
cat__Marrresult1C2_nan	0	0.0	0.0	False
cat__TissuetypesibsresultC2_1.0	13	0.10564791842865362	0.07182572571825681	True
cat__TissuetypesibsresultC2_2.0	2	0.0015197030377826464	0.004353351448128789	False
cat__TissuetypesibsresultC2_3.0	9	0.03371288075050584	0.04493553708884138	True
cat__TissuetypesibsresultC2_nan	0	0.0	0.0	False
cat__TransplantTypeC2_1.0	3	0.014080784807892793	0.04735073013584015	False
cat__TransplantTypeC2_2.0	1	0.0006786254755531667	0.002539184023456485	False
cat__TransplantTypeC2_3.0	5	0.02540364739951408	0.04890677857535346	False
cat__TransplantTypeC2_nan	1	0.00114232633699518	0.0042741937769244336	False
cat__amlFLToutcomeID_2.0	0	0.0	0.0	False
cat__amlFLToutcomeID_3.0	12	0.1806319120835065	0.11757470124581608	True
cat__amlFLToutcomeID_4.0	0	0.0	0.0	False
cat__amlFLToutcomeID_nan	0	0.0	0.0	False
cat__amlFLTTypeID_1.0	0	0.0	0.0	False
cat__amlFLTTypeID_2.0	2	0.0028129411919997536	0.009635473622298947	False
cat__amlFLTTypeID_nan	0	0.0	0.0	False
cat__amlDDLFLTTKDID_1.0	0	0.0	0.0	False
cat__amlDDLFLTTKDID_2.0	0	0.0	0.0	False
cat__amlDDLFLTTKDID_3.0	0	0.0	0.0	False
cat__amlDDLFLTTKDID_4.0	0	0.0	0.0	False
cat__amlDDLFLTTKDID_6.0	0	0.0	0.0	False
cat__amlDDLFLTTKDID_8.0	0	0.0	0.0	False
cat__amlDDLFLTTKDID_99.0	0	0.0	0.0	False
cat__amlDDLFLTTKDID_nan	2	0.002813880675460947	0.009626561779815745	False
cat__amlFLTType0ID_1.0	12	0.15070942312834062	0.10811240546264785	True
cat__amlFLTType0ID_2.0	0	0.0	0.0	False
cat__amlFLTType0ID_nan	9	0.024170866150766197	0.0261622102279281	True
cat__amlDDLNPM1OutcomeID_1.0	15	0.24089547487418703	0.06117996736140567	True
cat__amlDDLNPM1OutcomeID_3.0	1	0.011320378433405038	0.04235697758642639	False
cat__amlDDLNPM1OutcomeID_5.0	0	0.0	0.0	False
cat__amlDDLNPM1OutcomeID_7.0	0	0.0	0.0	False
cat__amlDDLNPM1OutcomeID_nan	0	0.0	0.0	False
cat__amlDDLNPM1ID_1.0	4	0.010540404743149693	0.02237766570324647	False
cat__amlDDLNPM1ID_2.0	2	0.017269081346816394	0.046947487286254114	False
cat__amlDDLNPM1ID_3.0	1	0.00031737349020784667	0.001187502864002417	False
cat__amlDDLNPM1ID_4.0	0	0.0	0.0	False
cat__amlDDLNPM1ID_5.0	10	0.05153388634300186	0.057709301242784124	True
cat__amlDDLNPM1ID_nan	14	0.06896882094677191	0.03155463436970496	True
cat__MRDnegativity_<0.0%/not detectable	0	0.0	0.0	False
cat__MRDnegativity_nan	0	0.0	0.0	False
cat__MRDguided_No	0	0.0	0.0	False
cat__MRDguided_nan	0	0.0	0.0	False
cat__Housekeeping_ABL	0	0.0	0.0	False
cat__Housekeeping_nan	0	0.0	0.0	False
cat__MRDA0_method_nan	1	0.00102725668978702	0.0038436425814545507	False
cat__MRDA0_method_qPCR-NPM1	0	0.0	0.0	False
cat__MRDA0_method_qPCR-NPM1 A	1	0.0014795119558644934	0.005535826838480743	False
cat__MRDA0_method_qPCR-NPM1 B	0	0.0	0.0	False
cat__MRDA0_method_qPCR-NPM1 D	0	0.0	0.0	False
cat__MRDA0_method_qPCR-NPM1 OTHER	0	0.0	0.0	False
cat__MRDA0_method_qPCR-inv16	0	0.0	0.0	False
cat__MRDA0_method_qPCR-t8/21	0	0.0	0.0	False
cat__MRDA0num_ND	1	0.0012336015035879467	0.0046157141782352815	False
cat__MRDA0num_Pos	0	0.0	0.0	False
cat__MRDA0num_nan	1	0.00116505399949074	0.004359232903185051	False
cat__MRDA0_specimen_PB	1	0.0011534480750747067	0.004315807510363459	False
cat__MRDA0_specimen_nan	1	0.00109582420519986	0.004100198731991739	False
cat__MRDB0_method_nan	0	0.0	0.0	False
cat__MRDB0_method_qPCR-NPM1	0	0.0	0.0	False
cat__MRDB0_method_qPCR-NPM1 A	0	0.0	0.0	False
cat__MRDB0_method_qPCR-NPM1 B	0	0.0	0.0	False
cat__MRDB0_method_qPCR-NPM1 D	0	0.0	0.0	False
cat__MRDB0_method_qPCR-NPM1 OTHER	0	0.0	0.0	False
cat__MRDB0_method_qPCR-inv16	0	0.0	0.0	False
cat__MRDB0_method_qPCR-t8/21	0	0.0	0.0	False
cat__MRDB0_specimen_BM	0	0.0	0.0	False
cat__MRDB0_specimen_nan	0	0.0	0.0	False
cat__MRDB0num_ND	0	0.0	0.0	False
cat__MRDB0num_Pos	0	0.0	0.0	False
cat__MRDB0num_nan	0	0.0	0.0	False
cat__MRDC0_method_MFC (LAIP+DfN)	0	0.0	0.0	False
cat__MRDC0_method_nan	0	0.0	0.0	False
cat__MRDC0_specimen_BM	1	0.0009362290281847333	0.0035030482590195965	False
cat__MRDC0_specimen_BM	0	0.0	0.0	False
cat__MRDC0_specimen_PB	1	0.00068224019843382	0.002552709078024022	False
cat__MRDC0_specimen_nan	0	0.0	0.0	False
cat__MRDC1_specimen_BM	11	0.0539881261557219	0.047672976592075006	True
cat__MRDC1_specimen_PB	0	0.0	0.0	False
cat__MRDC1_specimen_nan	0	0.0	0.0	False
cat__MRDC2_specimen_BM	0	0.0	0.0	False
cat__MRDC2_specimen_PB	0	0.0	0.0	False
cat__MRDC2_specimen_nan	0	0.0	0.0	False
cat__MRDC0num_Neg	0	0.0	0.0	False
cat__MRDC0num_Pos	0	0.0	0.0	False
cat__MRDC0num_nan	0	0.0	0.0	False
cat__MRDA1_method_nan	0	0.0	0.0	False
cat__MRDA1_method_qPCR-NPM1	0	0.0	0.0	False
cat__MRDA1_method_qPCR-NPM1 A	0	0.0	0.0	False
cat__MRDA1_method_qPCR-NPM1 B	0	0.0	0.0	False
cat__MRDA1_method_qPCR-NPM1 D	0	0.0	0.0	False
cat__MRDA1_method_qPCR-NPM1 OTHER	0	0.0	0.0	False
cat__MRDA1_method_qPCR-inv16	0	0.0	0.0	False
cat__MRDA1_method_qPCR-t8/21	0	0.0	0.0	False
cat__MRDA1num_ND	0	0.0	0.0	False
cat__MRDA1num_Neg	14	0.12464625438958417	0.052285381321580476	True
cat__MRDA1num_Pos	14	0.12322360126637295	0.052457181072179955	True
cat__MRDA1num_nan	0	0.0	0.0	False
cat__MRDA1_specimen_PB	0	0.0	0.0	False
cat__MRDA1_specimen_nan	0	0.0	0.0	False
cat__MRDB1_method_nan	0	0.0	0.0	False
cat__MRDB1_method_qPCR-NPM1	0	0.0	0.0	False
cat__MRDB1_method_qPCR-NPM1 A	0	0.0	0.0	False
cat__MRDB1_method_qPCR-NPM1 B	0	0.0	0.0	False
cat__MRDB1_method_qPCR-NPM1 D	0	0.0	0.0	False
cat__MRDB1_method_qPCR-NPM1 OTHER	0	0.0	0.0	False
cat__MRDB1_method_qPCR-inv16	0	0.0	0.0	False
cat__MRDB1_method_qPCR-t8/21	0	0.0	0.0	False
cat__MRDB1_specimen_BM	0	0.0	0.0	False
cat__MRDB1_specimen_nan	0	0.0	0.0	False
cat__MRDB1num_ND	0	0.0	0.0	False
cat__MRDB1num_Neg	3	0.0036146932761399204	0.008854429546448847	False
cat__MRDB1num_Pos	3	0.0035018217580333735	0.009071116900492344	False
cat__MRDB1num_nan	0	0.0	0.0	False
cat__MRDC1_method_MFC (LAIP+DfN)	5	0.002762992948816853	0.0071569820168458954	False
cat__MRDC1_method_nan	5	0.0015423182431388161	0.0048875745690786	False
cat__MRDC1num_ND	0	0.0	0.0	False
cat__MRDC1num_Neg	12	0.08683838215138316	0.09270919104442017	True
cat__MRDC1num_Pos	0	0.0	0.0	False
cat__MRDC1num_nan	4	0.0008003091575188967	0.002523762313347848	False
cat__MRDA2_method_nan	0	0.0	0.0	False
cat__MRDA2_method_qPCR-NPM1	0	0.0	0.0	False
cat__MRDA2_method_qPCR-NPM1 A	0	0.0	0.0	False
cat__MRDA2_method_qPCR-NPM1 B	0	0.0	0.0	False
cat__MRDA2_method_qPCR-NPM1 D	0	0.0	0.0	False
cat__MRDA2_method_qPCR-NPM1 OTHER	0	0.0	0.0	False
cat__MRDA2_method_qPCR-inv16	0	0.0	0.0	False
cat__MRDA2_method_qPCR-t8/21	0	0.0	0.0	False
cat__MRDA2_specimen_PB	0	0.0	0.0	False
cat__MRDA2_specimen_nan	0	0.0	0.0	False
cat__MRDA2num_ND	0	0.0	0.0	False
cat__MRDA2num_Neg	14	0.17190889099736853	0.07922678171762083	True
cat__MRDA2num_Pos	14	0.18161587201599222	0.07831874254528884	True
cat__MRDA2num_nan	0	0.0	0.0	False
cat__MRDB2_method_nan	0	0.0	0.0	False
cat__MRDB2_method_qPCR-NPM1	0	0.0	0.0	False
cat__MRDB2_method_qPCR-NPM1 A	1	0.0017275993010529135	0.0064640846861701295	False
cat__MRDB2_method_qPCR-NPM1 B	0	0.0	0.0	False
cat__MRDB2_method_qPCR-NPM1 D	0	0.0	0.0	False
cat__MRDB2_method_qPCR-NPM1 OTHER	0	0.0	0.0	False
cat__MRDB2_method_qPCR-inv16	0	0.0	0.0	False
cat__MRDB2_method_qPCR-t8/21	0	0.0	0.0	False
cat__MRDB2_specimen_BM	0	0.0	0.0	False
cat__MRDB2_specimen_nan	0	0.0	0.0	False
cat__MRDB2num_ND	0	0.0	0.0	False
cat__MRDB2num_Neg	6	0.020040281733409732	0.027779665466931596	False
cat__MRDB2num_Pos	6	0.01949867878089407	0.02730272652197934	False
cat__MRDB2num_nan	0	0.0	0.0	False
cat__MRDC2_method_MFC (LAIP+DfN)	0	0.0	0.0	False
cat__MRDC2_method_nan	0	0.0	0.0	False
cat__MRDC2num_ND	0	0.0	0.0	False
cat__MRDC2num_Neg	2	0.01159081448805116	0.034100490332243244	False
cat__MRDC2num_Pos	0	0.0	0.0	False
cat__MRDC2num_nan	0	0.0	0.0	False
ordinal__NauseagradeC1	15	0.0020358482412005602	0.00046712663507182103	True
ordinal__AlopeciagradeC1	15	0.00022226616650068562	0.00011914746590226534	True
ordinal__OralgradeC1	15	0.00034532900627809487	0.0002724511189699118	True
ordinal__DiarrheagradeC1	15	0.0012268923661779136	0.0005117793887734343	True
ordinal__CardiacgradeC1	15	0.0001326524706475349	0.00012024069234797328	True
ordinal__LiverASTgradeC1	15	7.199801438509526e-05	3.877022902394489e-05	True
ordinal__LiverALTgradeC1	15	0.0001674607443186828	0.00012120160209774682	True
ordinal__LiverBilgradeC1	15	0.0003980691750120263	0.00024123094036075868	True
ordinal__RenaCreatgradeC1	15	0.0006407053468839934	0.0002635269556194104	True
ordinal__RenaprotgradeC1	15	0.00039933881708763996	0.00014100370981908944	True
ordinal__RenahaemgradeC1	15	0.0002529513163466709	0.00012089603818035954	True
ordinal__NauseagradeC2	15	0.0001689857333216161	0.00013958693111384198	True
ordinal__AlopeciagradeC2	15	0.00010375518286050481	7.048671195673794e-05	True
ordinal__OralgradeC2	15	0.000331120766881122	0.00020576772492226136	True
ordinal__DiarrheagradeC2	15	0.00045587872926306004	0.00026759614932240675	True
ordinal__CardiacgradeC2	15	8.17323555779913e-05	6.194687428461171e-05	True
ordinal__LiverASTgradeC2	15	0.00024087593012502636	8.485110749381256e-05	True
ordinal__LiverALTgradeC2	15	0.0002167057961562883	0.00012140972280978903	True
ordinal__LiverBilgradeC2	15	0.0003280777571793951	0.00026031683306998075	True
ordinal__RenaCreatgradeC2	15	0.00035609348987657944	0.00021636647955939833	True
ordinal__RenaprotgradeC2	15	0.0007445417471365333	0.00018472208302588802	True
ordinal__RenahaemgradeC2	15	0.0007526040057644333	0.0001428381298302884	True
ordinal__cellularity1C1	15	0.00023390145821522047	8.056324043640377e-05	True
ordinal__cellularity2C1	15	0.0004746083815456323	0.0002041407119762535	True
ordinal__cellularity1C2	15	0.00013173403100729265	6.078740175263017e-05	True
num__amlAgeAtRand1	15	0.1306465145436185	0.021912324327004264	True
num__UnitsbloodC1	14	0.00036551811749756805	0.0008647231400451664	True
num__UnitsplateletsC1	15	0.0014918582012402066	0.0008463707463690958	True
num__UnitsbloodC2	15	0.0011525104449859598	0.0007694996625936018	True
num__UnitsplateletsC2	15	0.0011824307979015868	0.0007806301411324729	True
num__DaysIVantibC1	15	0.0002847769441098231	0.00017346292114687824	True
num__DaysinhospC1	15	0.0002782391169448643	0.0001866935495828564	True
num__DaysIVantibC2	14	0.00025946875254546345	0.00021137225629808837	True
num__DaysinhospC2	15	0.0008894679330470601	0.00022122612102571306	True
num__TestDate	15	0.0002540577348522291	0.00015411165764767906	True
num__ITDPcnt	15	0.0002639737856039578	0.000162712135354866	True
num__ITDLength	15	0.00015417676881498082	9.176434816309172e-05	True
num__date_MRDA0	15	0.00043782885387761333	0.0002274199829703537	True
num__MRDA0hodnota	15	0.00023328856584703232	0.00018409638373058753	True
num__MRDA0logred	8	1.737738001226286e-05	2.5988474449284963e-05	True
num__date_MRDB0	15	0.00034075827805570187	0.0002306741786550401	True
num__MRDB0hodnota	15	0.0003161509640706459	0.0002218056662039508	True
num__MRDB0logred	5	1.1455219399844488e-05	3.725092890436851e-05	False
num__MRDC0percentage	15	9.085627717560262e-05	5.663852620559362e-05	True
num__date_MRDA1	15	0.00017497132972477545	0.00017077374576080019	True
num__MRDA1hodnota	15	0.00022358236028984394	0.0001661877147153625	True
num__MRDA1logred	15	0.00022741290779926347	0.00014675098849319896	True
num__date_MRDB1	15	0.00019254059250365312	0.00014077730902339566	True
num__MRDB1hodnota	15	0.00018599326565051907	0.00012576927222693757	True
num__Date_MRDC1	15	6.477071324955086e-05	5.4011536871545926e-05	True
num__MRDC1percentage	15	0.00021295588839229763	5.2737317545260865e-05	True
num__date_MRDA2	14	0.00022479035650475057	0.00021409523800769363	True
num__MRDA2hodnota	15	0.0002947803812026828	0.00022985587431853695	True
num__MRDA2logred	15	0.0002154360457729672	0.00023347587077202143	True
num__date_MRDB2	15	0.00241291527239014	0.0008997402340703053	True
num__MRDB2hodnota	15	0.0021513965130046196	0.0008486700997892869	True
num__Date_MRDC2	15	0.00020200586330916873	7.343236257429316e-05	True
num__MRDC2percentage	15	0.0003339387253480066	6.685749242333963e-05	True
num__NauseastartC1	15	0.00013796438354790751	9.185669339877986e-05	True
num__NauseastopC1	15	0.00013617528294412542	9.232092856709532e-05	True
num__AlopeciastartC1	15	0.0002808022119318666	6.177732899448579e-05	True
num__AlopeciastopC1	15	7.459894033315938e-05	5.145754335992437e-05	True
num__OralstartC1	15	0.0001049528046749791	8.019248283024869e-05	True
num__OralstopC1	15	0.00012504524445250076	6.938610446942534e-05	True
num__DiarrheastartC1	15	0.0007352968572078735	0.00017399967652819798	True
num__DiarrheastopC1	15	0.0006524549560849468	0.00015643458293693942	True
num__CardiacstartC1	15	0.00031248525233877334	0.00013833442737812632	True
num__CardiacstopC1	15	0.00039575964295968	0.00013574991959704047	True
num__LiverASTstartC1	15	0.0005567378686755741	0.00026867434969634057	True
num__LiverASTstopC1	15	0.0005108639543165193	0.00029243386035823006	True
num__LiverALTstartC1	15	0.0001247725528940509	7.926235420451426e-05	True
num__LiverALTstopC1	15	8.632393664442949e-05	7.14884042186113e-05	True
num__LiverBilstartC1	15	0.0008796709121789134	0.0003008886905037605	True
num__LiverBilstopC1	15	0.0008674708483494667	0.0002787178905931656	True
num__RenaCreatstartC1	15	0.00026523688083634426	0.00019868709303371066	True
num__RenaCreatstopC1	15	0.00021973207983612845	0.00017044688284111387	True
num__RenaprotstartC1	15	7.957544061973943e-05	6.11071458462518e-05	True
num__RenahaemstartC1	15	0.00023558309532580612	0.00014167022368312055	True
num__RenahaemstopC1	15	0.0002467968246422315	0.00015678072570677858	True
num__NauseastartC2	15	0.0008055263633854267	0.00025391582742974924	True
num__NauseastopC2	15	0.0006795160038451534	0.00024307802000492814	True
num__AlopeciastartC2	15	8.851268567109027e-05	6.338735737054782e-05	True
num__AlopeciastopC2	15	0.000111384800350428	5.065619942895749e-05	True
num__OralstartC2	15	0.00063475583554318	0.000146110936005803	True
num__OralstopC2	15	0.0005438059904955467	0.00014742779206022686	True
num__DiarrheastartC2	15	0.0005505633651588854	0.00027193875484868806	True
num__DiarrheastopC2	15	0.00039164925571654775	0.00022525278066681494	True
num__CardiacstartC2	15	0.0002602208323521616	0.00010000517597626352	True
num__LiverASTstartC2	15	0.00028570054511453853	0.000199769184954282	True
num__LiverASTstopC2	15	0.0003146460392234171	0.00025942669010636446	True
num__LiverALTstartC2	15	0.00013350564084364542	0.00011318976357900155	True
num__LiverALTstopC2	15	0.00016608765787252708	0.00011834589950273664	True
num__LiverBilstartC2	15	0.0005675697803823268	0.00020223295427172717	True
num__LiverBilstopC2	15	0.0007723342363876	0.00020144899271027028	True
num__RenaCreatstartC2	15	0.00026706844089652	0.0001478716175962221	True
num__RenaCreatstopC2	15	0.00017138689118348596	0.00013428703397315407	True
num__mylotargdateC1	15	5.780372731670818e-05	5.2746604292664044e-05	True
num__marrexamdate1C1	15	0.0002912443119933683	0.00018267239018234963	True
num__marrexamdate2C1	15	0.0006226206238970167	0.00027913421843793744	True
num__NeutrecoverydateC1	15	0.00039488392778990665	0.00011125809115797446	True
num__Platrecovery50dateC1	15	0.0001167018938315919	6.480522476397119e-05	True
num__Platrecovery100dateC1	15	0.0002698350647245957	7.603795130346744e-05	True
num__DischargeddateC1	15	0.00011187422620396138	6.394434621497048e-05	True
num__chemodateC2	15	0.00022086038904961037	0.0001686032686872811	True
num__marrexamdate1C2	15	9.406943920401628e-05	7.21154015157362e-05	True
num__NeutrecoverydateC2	15	0.00021538431373063896	9.837963610874797e-05	True
num__Platrecovery50dateC2	15	0.0001653257961578675	8.967796988833986e-05	True
num__Platrecovery100dateC2	15	0.00030375647041864	9.87935699072638e-05	True
num__DischargeddateC2	15	0.00030929829424642584	0.00015859932071178018	True
num__Weight	15	0.07765256168824503	0.01610587803084862	True
num__Height	15	0.05553700836260335	0.022835096793600646	True
num__BloodDateEntry	15	0.0009092509298726798	0.000529015239230982	True
num__HemoglobinEntry	15	0.007995656524635113	0.014576621129026078	True
num__PlateletEntry	15	0.006200317856935686	0.011836050557263254	True
num__MarrowDateEntry	15	0.0003575314794624623	0.000269055483162958	True
num__MarrowBlastsEntry	15	0.0002882083594132072	0.0001292744947408203	True
[truncated: 80,425 more rows]
