# Supplementary material for: Random Survival Forest Versus Elastic-Net Regularized Cox Regression for Survival Prediction in Acute Myeloid Leukemia at Distinct Treatment Time Points: Model Performance Comparison Study
Source: JMIR Bioinform Biotechnol. 2026 Apr 29;7:e75678. doi: 10.2196/75678 (PMC13128161; doi:10.2196/75678)
Supplement: Multimedia Appendix 9 [file bioinform-v7-e75678-s009.zip › ablation_metrics/repeated_fold_c_indices/cnet/C2__C2_MRD_NGS_flt3_npm1__scores.csv]

Fold_and_Repetition	C-Index_Score
1_1	0.6306888735586873
2_1	0.6478867686484782
3_1	0.6508765981211481
4_1	0.6690660181226219
5_1	0.6281827209533267
1_2	0.6289129419093599
2_2	0.6342834520981789
3_2	0.6447256043061156
4_2	0.6321243523316062
5_2	0.6853211009174311
1_3	0.661903541793957
2_3	0.640685418179677
3_3	0.6410205262213002
4_3	0.6578204072025421
5_3	0.6865513871437404
