# Supplementary material for: Random Survival Forest Versus Elastic-Net Regularized Cox Regression for Survival Prediction in Acute Myeloid Leukemia at Distinct Treatment Time Points: Model Performance Comparison Study
Source: JMIR Bioinform Biotechnol. 2026 Apr 29;7:e75678. doi: 10.2196/75678 (PMC13128161; doi:10.2196/75678)
Supplement: Multimedia Appendix 9 [file bioinform-v7-e75678-s009.zip › ablation_metrics/repeated_fold_c_indices/cnet/C2__C2_MRD_NGS__scores.csv]

Fold_and_Repetition	C-Index_Score
1_1	0.6244013008771065
2_1	0.6437667560321716
3_1	0.6418214093384127
4_1	0.6452751735770603
5_1	0.6169811320754717
1_2	0.6075182993303224
2_2	0.6274742676167855
3_2	0.6377341251713111
4_2	0.6842740181149389
5_2	0.6674710809732748
1_3	0.6453672862013915
2_3	0.63087129762302
3_3	0.6342382956653567
4_3	0.6504452551881056
5_3	0.6667464448832247
