# Supplementary material for: Random Survival Forest Versus Elastic-Net Regularized Cox Regression for Survival Prediction in Acute Myeloid Leukemia at Distinct Treatment Time Points: Model Performance Comparison Study
Source: JMIR Bioinform Biotechnol. 2026 Apr 29;7:e75678. doi: 10.2196/75678 (PMC13128161; doi:10.2196/75678)
Supplement: Multimedia Appendix 9 [file bioinform-v7-e75678-s009.zip › ablation_metrics/repeated_fold_c_indices/cnet/C2__C2_MRD__scores.csv]

Fold_and_Repetition	C-Index_Score
1_1	0.6251305804671331
2_1	0.6455803501025075
3_1	0.6416219558409957
4_1	0.6447456164437296
5_1	0.6174379344587885
1_2	0.6071678866220215
2_2	0.6281076801266825
3_2	0.6379724710509067
4_2	0.6843531226515841
5_2	0.6669126445951337
1_3	0.644066460374086
2_3	0.6314012601330795
3_3	0.634098661506852
4_3	0.6519948217017771
5_3	0.6675641716029438
