# Supplementary material for: Random Survival Forest Versus Elastic-Net Regularized Cox Regression for Survival Prediction in Acute Myeloid Leukemia at Distinct Treatment Time Points: Model Performance Comparison Study
Source: JMIR Bioinform Biotechnol. 2026 Apr 29;7:e75678. doi: 10.2196/75678 (PMC13128161; doi:10.2196/75678)
Supplement: Multimedia Appendix 9 [file bioinform-v7-e75678-s009.zip › ablation_metrics/repeated_fold_c_indices/cnet/C2__C2_NGS_flt3_npm1__scores.csv]

Fold_and_Repetition	C-Index_Score
1_1	0.6317335172957524
2_1	0.6546286074751616
3_1	0.642559387278856
4_1	0.6619856431177186
5_1	0.6258987090367428
1_2	0.6129302289363028
2_2	0.6299881235154394
3_2	0.6529683993087969
4_2	0.6074832891666337
5_2	0.6693857199840447
1_3	0.6677769674990638
2_3	0.6332855712799575
3_3	0.6393249685823144
4_3	0.6581146286924797
5_3	0.685155268353976
