# Supplementary material for: Random Survival Forest Versus Elastic-Net Regularized Cox Regression for Survival Prediction in Acute Myeloid Leukemia at Distinct Treatment Time Points: Model Performance Comparison Study
Source: JMIR Bioinform Biotechnol. 2026 Apr 29;7:e75678. doi: 10.2196/75678 (PMC13128161; doi:10.2196/75678)
Supplement: Multimedia Appendix 9 [file bioinform-v7-e75678-s009.zip › ablation_metrics/repeated_fold_c_indices/cnet/C2__C2_NGS__scores.csv]

Fold_and_Repetition	C-Index_Score
1_1	0.6192766334877303
2_1	0.6433724964516637
3_1	0.6271815226279993
4_1	0.6357039187227866
5_1	0.6073286991062562
1_2	0.593560193116337
2_2	0.6295922406967538
3_2	0.6312193377956978
4_2	0.677490804097615
5_2	0.6456920622257678
1_3	0.6450322250034491
2_3	0.6151883329734823
3_3	0.6149687817917058
4_3	0.6456788670511161
5_3	0.6550190470492032
