# Supplementary material for: Random Survival Forest Versus Elastic-Net Regularized Cox Regression for Survival Prediction in Acute Myeloid Leukemia at Distinct Treatment Time Points: Model Performance Comparison Study
Source: JMIR Bioinform Biotechnol. 2026 Apr 29;7:e75678. doi: 10.2196/75678 (PMC13128161; doi:10.2196/75678)
Supplement: Multimedia Appendix 9 [file bioinform-v7-e75678-s009.zip › ablation_metrics/repeated_fold_c_indices/cnet/C2__C2__scores.csv]

Fold_and_Repetition	C-Index_Score
1_1	0.6197693899674781
2_1	0.644042737738527
3_1	0.6270219598300656
4_1	0.6354685599968619
5_1	0.607149950347567
1_2	0.5931903130353527
2_2	0.6303840063341251
3_2	0.6309412676028363
4_2	0.6791322232330024
5_2	0.6448344635021939
1_3	0.644046750891854
2_3	0.6159342061357882
3_3	0.6141708723145359
4_3	0.6457377113491036
5_3	0.6553381599154351
