# Supplementary material for: Random Survival Forest Versus Elastic-Net Regularized Cox Regression for Survival Prediction in Acute Myeloid Leukemia at Distinct Treatment Time Points: Model Performance Comparison Study
Source: JMIR Bioinform Biotechnol. 2026 Apr 29;7:e75678. doi: 10.2196/75678 (PMC13128161; doi:10.2196/75678)
Supplement: Multimedia Appendix 9 [file bioinform-v7-e75678-s009.zip › ablation_metrics/repeated_fold_c_indices/cnet/C2__flt3_npm1__scores.csv]

Fold_and_Repetition	C-Index_Score
1_1	0.5341677343057061
2_1	0.5380361930294906
3_1	0.547908730079582
4_1	0.5365786686541404
5_1	0.5214001986097319
1_2	0.5476853293879458
2_2	0.5240993665874901
3_2	0.5186108407650902
4_2	0.5170173634457936
5_2	0.5485640207419226
1_3	0.5238386187594852
2_3	0.521856046479675
3_3	0.5289840617581936
4_3	0.521183947275509
5_3	0.563274098007539
