# Supplementary material for: Random Survival Forest Versus Elastic-Net Regularized Cox Regression for Survival Prediction in Acute Myeloid Leukemia at Distinct Treatment Time Points: Model Performance Comparison Study
Source: JMIR Bioinform Biotechnol. 2026 Apr 29;7:e75678. doi: 10.2196/75678 (PMC13128161; doi:10.2196/75678)
Supplement: Multimedia Appendix 9 [file bioinform-v7-e75678-s009.zip › ablation_metrics/repeated_fold_c_indices/cnet/C2__MRD_flt3_npm1__scores.csv]

Fold_and_Repetition	C-Index_Score
1_1	0.5548832167142997
2_1	0.5637714871471377
3_1	0.6273909488002872
4_1	0.5957321617698976
5_1	0.5872492552135055
1_2	0.591068369412864
2_2	0.5840459224069675
3_2	0.5568355612052357
4_2	0.5855416683146778
5_2	0.6029517351416035
1_3	0.5980546741037113
2_3	0.5891710993777848
3_3	0.5753426023817598
4_3	0.5926209250323644
5_3	0.5732463750772852
