# Supplementary material for: Random Survival Forest Versus Elastic-Net Regularized Cox Regression for Survival Prediction in Acute Myeloid Leukemia at Distinct Treatment Time Points: Model Performance Comparison Study
Source: JMIR Bioinform Biotechnol. 2026 Apr 29;7:e75678. doi: 10.2196/75678 (PMC13128161; doi:10.2196/75678)
Supplement: Multimedia Appendix 9 [file bioinform-v7-e75678-s009.zip › ablation_metrics/repeated_fold_c_indices/cnet/C2__MRD_NGS_flt3_npm1__scores.csv]

Fold_and_Repetition	C-Index_Score
1_1	0.557209027298709
2_1	0.5638109131051885
3_1	0.6273909488002872
4_1	0.5965559173106343
5_1	0.5854021847070506
1_2	0.5913993147484815
2_2	0.5840459224069675
3_2	0.5557828669036884
4_2	0.5853537950401455
5_2	0.6071300358994814
1_3	0.5977491771291168
2_3	0.5891122146544449
3_3	0.5747740918792763
4_3	0.5929347612882978
5_3	0.5733261532938431
