# Supplementary material for: Random Survival Forest Versus Elastic-Net Regularized Cox Regression for Survival Prediction in Acute Myeloid Leukemia at Distinct Treatment Time Points: Model Performance Comparison Study
Source: JMIR Bioinform Biotechnol. 2026 Apr 29;7:e75678. doi: 10.2196/75678 (PMC13128161; doi:10.2196/75678)
Supplement: Multimedia Appendix 9 [file bioinform-v7-e75678-s009.zip › ablation_metrics/repeated_fold_c_indices/cnet/C2__MRD_NGS__scores.csv]

Fold_and_Repetition	C-Index_Score
1_1	0.557642653000887
2_1	0.5609525311465069
3_1	0.6005345353730778
4_1	0.5808457223551563
5_1	0.5823833167825223
1_2	0.5748325805949229
2_2	0.5767319873317498
3_2	0.5544024470176971
4_2	0.5929676066922438
5_2	0.5871958516154767
1_3	0.601129353331888
2_3	0.5821343749386617
3_3	0.5608605453711276
4_3	0.5885998980032168
5_3	0.5557450288198807
