# Supplementary material for: Random Survival Forest Versus Elastic-Net Regularized Cox Regression for Survival Prediction in Acute Myeloid Leukemia at Distinct Treatment Time Points: Model Performance Comparison Study
Source: JMIR Bioinform Biotechnol. 2026 Apr 29;7:e75678. doi: 10.2196/75678 (PMC13128161; doi:10.2196/75678)
Supplement: Multimedia Appendix 9 [file bioinform-v7-e75678-s009.zip › ablation_metrics/repeated_fold_c_indices/cnet/C2__MRD__scores.csv]

Fold_and_Repetition	C-Index_Score
1_1	0.5564600374494925
2_1	0.5616030594543447
3_1	0.6005145900233361
4_1	0.5808457223551563
5_1	0.5820655412115193
1_2	0.5747547111041894
2_2	0.5767319873317498
3_2	0.5544024470176971
4_2	0.5921864493928727
5_2	0.5848125249301954
1_3	0.600932258509569
2_3	0.5821540031797751
3_3	0.5629949532225569
4_3	0.588707779216194
5_3	0.5557250842657412
