# Supplementary material for: Random Survival Forest Versus Elastic-Net Regularized Cox Regression for Survival Prediction in Acute Myeloid Leukemia at Distinct Treatment Time Points: Model Performance Comparison Study
Source: JMIR Bioinform Biotechnol. 2026 Apr 29;7:e75678. doi: 10.2196/75678 (PMC13128161; doi:10.2196/75678)
Supplement: Multimedia Appendix 9 [file bioinform-v7-e75678-s009.zip › ablation_metrics/repeated_fold_c_indices/cnet/C2__NGS_flt3_npm1__scores.csv]

Fold_and_Repetition	C-Index_Score
1_1	0.533763673992313
2_1	0.538154470903643
3_1	0.547908730079582
4_1	0.5365786686541404
5_1	0.5214200595829196
1_2	0.5478508020557545
2_2	0.5240003958828187
3_2	0.5186108407650902
4_2	0.5169975873116324
5_2	0.5485640207419226
1_3	0.5238386187594852
2_3	0.521856046479675
3_3	0.5289840617581936
4_3	0.521183947275509
5_3	0.5632142643451206
