# Supplementary material for: Random Survival Forest Versus Elastic-Net Regularized Cox Regression for Survival Prediction in Acute Myeloid Leukemia at Distinct Treatment Time Points: Model Performance Comparison Study
Source: JMIR Bioinform Biotechnol. 2026 Apr 29;7:e75678. doi: 10.2196/75678 (PMC13128161; doi:10.2196/75678)
Supplement: Multimedia Appendix 9 [file bioinform-v7-e75678-s009.zip › ablation_metrics/repeated_fold_c_indices/cnet/C3__C3_flt3_npm1__scores.csv]

Fold_and_Repetition	C-Index_Score
1_1	0.6332472748135399
2_1	0.6321056289089646
3_1	0.5980881723498359
4_1	0.6178432462479155
5_1	0.6178220767628682
1_2	0.6581061692969871
2_2	0.5780403057678943
3_2	0.6255965292841649
4_2	0.5781024009256581
5_2	0.5838378150077432
1_3	0.5948557430593359
2_3	0.6199324324324325
3_3	0.6733690148994648
4_3	0.5792021120563215
5_3	0.633314054366686
