# Supplementary material for: Random Survival Forest Versus Elastic-Net Regularized Cox Regression for Survival Prediction in Acute Myeloid Leukemia at Distinct Treatment Time Points: Model Performance Comparison Study
Source: JMIR Bioinform Biotechnol. 2026 Apr 29;7:e75678. doi: 10.2196/75678 (PMC13128161; doi:10.2196/75678)
Supplement: Multimedia Appendix 9 [file bioinform-v7-e75678-s009.zip › ablation_metrics/repeated_fold_c_indices/cnet/C3__C3_flt3_npm1__stability_metrics.csv]

feature	importance_count	mean_importance	std_importance	is_selected
karyotype_encoding__Karyotype_46,XX [20]	0	0.0	0.0	False
karyotype_encoding__Karyotype_46,XX,inv(16)(p13q22)[10]	1	0.0063700368076678735	0.023834495275432396	False
karyotype_encoding__Karyotype_46,XX[20]	9	0.05992279538100756	0.10002932446284492	True
karyotype_encoding__Karyotype_46,XX[25]	6	0.08007195883705329	0.13483452358814751	False
karyotype_encoding__Karyotype_46,XY [20]	3	0.0682364818705423	0.1594294375989899	False
karyotype_encoding__Karyotype_46,XY[20]	5	0.022886306769314253	0.03867936241200862	False
karyotype_encoding__Karyotype_46,XY[25]	2	0.00596011209709315	0.01511151792446393	False
karyotype_encoding__Karyotype___rare_class__	12	0.07851219814580933	0.07194942733433747	True
cat__sexID_False	9	0.03559235236861595	0.04134959521607705	True
cat__sexID_True	9	0.03501916168982958	0.04084391611302416	True
cat__IsSec_False	1	0.0021000189075509467	0.007857551257802943	False
cat__IsSec_True	4	0.02761084386066002	0.04966705373125479	False
cat__IsSec_nan	0	0.0	0.0	False
cat__PrevDiag_False	1	0.007418066086946886	0.027755861769802083	False
cat__PrevDiag_True	0	0.0	0.0	False
cat__PrevDiag_nan	0	0.0	0.0	False
cat__drugdoseC1yn_False	12	0.20461261004570436	0.14829095721792596	True
cat__drugdoseC1yn_True	14	0.34227761753050756	0.18356895531046297	True
cat__drugdoseC1yn_nan	0	0.0	0.0	False
cat__mylotargC1yn_False	3	0.031650079886183936	0.06881564369200197	False
cat__mylotargC1yn_True	3	0.048445863628386404	0.11723346532363853	False
cat__mylotargC1yn_nan	0	0.0	0.0	False
cat__mylodoseC1_False	6	0.05193443150771903	0.0917990803130295	False
cat__mylodoseC1_True	6	0.04052537137770371	0.05695791836204042	False
cat__mylodoseC1_nan	4	0.008531929562277893	0.017797292798333045	False
cat__NeutrecoveryC1_False	0	0.0	0.0	False
cat__NeutrecoveryC1_True	0	0.0	0.0	False
cat__Platrecovery50C1_False	0	0.0	0.0	False
cat__Platrecovery50C1_True	0	0.0	0.0	False
cat__Platrecovery50C1_nan	0	0.0	0.0	False
cat__Platrecovery100C1_False	0	0.0	0.0	False
cat__Platrecovery100C1_True	0	0.0	0.0	False
cat__Platrecovery100C1_nan	0	0.0	0.0	False
cat__drugdoseC2yn_False	11	0.13799650914769548	0.20068298972387597	True
cat__drugdoseC2yn_True	7	0.046043200469015125	0.05420611643622423	False
cat__drugdoseC2yn_nan	0	0.0	0.0	False
cat__NeutrecoveryC2_False	0	0.0	0.0	False
cat__NeutrecoveryC2_True	0	0.0	0.0	False
cat__NeutrecoveryC2_nan	0	0.0	0.0	False
cat__Platrecovery50C2_False	1	0.019652278555921287	0.073532093225702	False
cat__Platrecovery50C2_True	0	0.0	0.0	False
cat__Platrecovery50C2_nan	0	0.0	0.0	False
cat__Platrecovery100C2_False	1	0.0023483841537215	0.008786848915754921	False
cat__Platrecovery100C2_True	0	0.0	0.0	False
cat__Platrecovery100C2_nan	0	0.0	0.0	False
cat__TissuetypingdoneYNC2_False	12	0.10110697942605044	0.06770713195332412	True
cat__TissuetypingdoneYNC2_True	2	0.007032398360210527	0.01796307561126944	False
cat__TissuetypingdoneYNC2_nan	5	0.03430848989671541	0.058531143136856534	False
cat__TransplantSchedYNC2_False	14	0.25317332831518574	0.14322568168431213	True
cat__TransplantSchedYNC2_True	3	0.011956240650662494	0.03061645813942565	False
cat__TransplantSchedYNC2_nan	4	0.03195542761155633	0.07186471559667594	False
cat__TreatmentgivenC3YN_False	2	0.008022616079518015	0.025871560174053274	False
cat__TreatmentgivenC3YN_True	2	0.00749579335991088	0.025090505712929166	False
cat__drugdosecorrectYNC3_False	1	0.00098859375654576	0.0036989791316980425	False
cat__drugdosecorrectYNC3_True	7	0.07601445688470143	0.10046617606721218	False
cat__drugdosecorrectYNC3_nan	3	0.030497059121453684	0.07269985419718437	False
cat__NeutrecoveryC3_False	0	0.0	0.0	False
cat__NeutrecoveryC3_True	0	0.0	0.0	False
cat__NeutrecoveryC3_nan	0	0.0	0.0	False
cat__Platrecovery50C3_False	0	0.0	0.0	False
cat__Platrecovery50C3_True	0	0.0	0.0	False
cat__Platrecovery50C3_nan	0	0.0	0.0	False
cat__Platrecovery100C3_False	0	0.0	0.0	False
cat__Platrecovery100C3_True	0	0.0	0.0	False
cat__Platrecovery100C3_nan	0	0.0	0.0	False
cat__CepTreatmentGivenC3_False	0	0.0	0.0	False
cat__CepTreatmentGivenC3_True	13	0.1914846778785894	0.15755367211202043	True
cat__CepTreatmentGivenC3_nan	14	0.1443655230192037	0.09948591700833732	True
cat__mTORGivenC3_False	10	0.0953900902184674	0.09178722943964097	True
cat__mTORGivenC3_True	2	0.01024373991118898	0.03536760239404958	False
cat__mTORGivenC3_nan	6	0.035790616100667236	0.05847002790501372	False
cat__amlAgeGroup_15-29	1	0.0050838008719427	0.0190218410853922	False
cat__amlAgeGroup_30-39	8	0.05561139409409862	0.07210009278870608	True
cat__amlAgeGroup_40-49	7	0.047997934924855365	0.08376612081989798	False
cat__amlAgeGroup_50-59	4	0.027749838495208467	0.06018012651674636	False
cat__amlAgeGroup_60+	4	0.010607533310496133	0.022115982625265453	False
cat__PrevBloodDis_Chronic myelomonocytic leukaemia (CMML)	0	0.0	0.0	False
cat__PrevBloodDis_Hodgkin's disease	0	0.0	0.0	False
cat__PrevBloodDis_Myelodysplastic syndrome (MDS)/myelodysplasia/pre-leukaemic phase	5	0.05765455055916317	0.09701596375133639	False
cat__PrevBloodDis_Other haematological disorder	0	0.0	0.0	False
cat__PrevBloodDis_Refractory anaemia with excess of blasts (RAEB, RAEB-t)	0	0.0	0.0	False
cat__PrevBloodDis_nan	4	0.024870000010820775	0.046120723084882416	False
cat__FABtype_0	1	0.006768547210683093	0.02532558466858055	False
cat__FABtype_1	7	0.04373440647202965	0.06971542485053508	False
cat__FABtype_2	10	0.14294821163798951	0.13949428246310575	True
cat__FABtype_3	2	0.014108602282044354	0.04296744773886895	False
cat__FABtype_4	11	0.14644668100342215	0.13766834345864734	True
cat__FABtype_4e	3	0.03245204288585368	0.08851912419346103	False
cat__FABtype_5	7	0.06955396872905556	0.10886454654404938	False
cat__FABtype_5a	8	0.14140657151107433	0.21066426510557051	True
cat__FABtype_5b	1	0.016096774206319667	0.06022861411230823	False
cat__FABtype_6	13	0.40583122240351927	0.24496142500043186	True
cat__FABtype_7	1	0.0015683279051072134	0.005868145691028106	False
cat__FABtype_8	12	0.11648570343946904	0.09234375162563471	True
cat__FABtype_R	2	0.018195305745423447	0.06679271704729453	False
cat__FABtype_RT	0	0.0	0.0	False
cat__FABtype_X	3	0.015996140466506933	0.0339800066024102	False
cat__FABtype_nan	0	0.0	0.0	False
cat__CNSinvolveentry_0.0	1	0.006804553535557359	0.02546030800001693	False
cat__CNSinvolveentry_1.0	2	0.032551086768132925	0.08697509447185775	False
cat__CNSinvolveentry_2.0	14	0.16236331134096002	0.114555906953024	True
cat__CNSinvolveentry_nan	0	0.0	0.0	False
cat__Localcytoentry_1.0	11	0.1738463098800798	0.11870818284849022	True
cat__Localcytoentry_2.0	13	0.1550962783488624	0.09001738279863762	True
cat__Localcytoentry_3.0	3	0.014015951962283594	0.034509231377259156	False
cat__Localcytoentry_4.0	5	0.04814466910382475	0.07821827344541246	False
cat__Localcytoentry_5.0	7	0.021930359952910358	0.03138029928481156	False
cat__Localcytoentry_nan	0	0.0	0.0	False
cat__Localimmentry_1.0	12	0.20296657753582836	0.1537328066846309	True
cat__Localimmentry_2.0	0	0.0	0.0	False
cat__Localimmentry_3.0	11	0.18416557711352655	0.14439977796720627	True
cat__Localimmentry_nan	0	0.0	0.0	False
cat__CD33entry_1.0	9	0.05034257539013547	0.07250882570194	True
cat__CD33entry_2.0	2	0.007476841336375647	0.020326862168575068	False
cat__CD33entry_3.0	3	0.01031676054935466	0.02936708699575494	False
cat__CD33entry_nan	7	0.023889170459936493	0.028303751921457423	False
cat__SmokeHist_1.0	6	0.04975528214062438	0.0870539742597001	False
cat__SmokeHist_2.0	2	0.003467121126018547	0.011961302193443702	False
cat__SmokeHist_3.0	8	0.10639797182478263	0.1303675910545156	True
cat__SmokeHist_nan	1	0.00016212700617636	0.0006066237102553217	False
cat__amlType_De novo	12	0.1792568537629881	0.12770796221208985	True
cat__amlType_High risk MDS	1	0.014670878250847634	0.05489339997774519	False
cat__amlType_Secondary	5	0.07219213848901786	0.12373395806713867	False
cat__CytoResult_Adverse	14	0.4204040502289591	0.16322876969751232	True
cat__CytoResult_Failed	5	0.06529794187025317	0.11046914157198691	False
cat__CytoResult_Intermediate	4	0.020567793788688206	0.04013004977461986	False
cat__CytoResult_Normal	3	0.032821995686560475	0.07501031961498365	False
cat__CytoResult_Not done	0	0.0	0.0	False
cat__CytoResult_nan	1	0.0019837249004426866	0.00742241892706878	False
cat__CytoResult_t(15;17) / PML-RARA [APL]	0	0.0	0.0	False
cat__CytoResult_t(8;21) / inv(16) [CBF]	14	1.20872802251517	0.4138816676761374	True
cat__ComorArr_0.0	0	0.0	0.0	False
cat__ComorArr_1.0	0	0.0	0.0	False
cat__ComorArr_nan	0	0.0	0.0	False
cat__ComorCard_0.0	6	0.048777030800791855	0.082094998867818	False
cat__ComorCard_1.0	0	0.0	0.0	False
cat__ComorCard_2.0	2	0.009586306524067254	0.028956724849914718	False
cat__ComorCard_nan	0	0.0	0.0	False
cat__ComorHVD_0.0	0	0.0	0.0	False
cat__ComorHVD_2.0	0	0.0	0.0	False
cat__ComorHVD_nan	0	0.0	0.0	False
cat__ComorIBD_0.0	1	0.0029950922064867604	0.011206608878470248	False
cat__ComorIBD_1.0	3	0.021934666940401793	0.049573966273753156	False
cat__ComorIBD_nan	0	0.0	0.0	False
cat__ComorDiab_0.0	1	0.0020319798796406734	0.00760297252643355	False
cat__ComorDiab_1.0	1	0.00223261142859666	0.008353667043604615	False
cat__ComorDiab_nan	0	0.0	0.0	False
cat__ComorCVD_0.0	1	0.00111351942735156	0.0041664081906662535	False
cat__ComorCVD_1.0	0	0.0	0.0	False
cat__ComorCVD_2.0	0	0.0	0.0	False
cat__ComorCVD_nan	0	0.0	0.0	False
cat__ComorPsyc_0.0	13	0.36298340461955847	0.2536397464251733	True
cat__ComorPsyc_1.0	13	0.23463480060701028	0.1384788257143528	True
cat__ComorPsyc_2.0	1	0.003004608568724469	0.01040826939577517	False
cat__ComorPsyc_nan	0	0.0	0.0	False
cat__ComorObe_0.0	7	0.0444281833494494	0.07057744294140583	False
cat__ComorObe_1.0	5	0.03504185639430062	0.0686272220822091	False
cat__ComorObe_2.0	0	0.0	0.0	False
cat__ComorObe_nan	0	0.0	0.0	False
cat__ComorInf_0.0	3	0.00355394979984838	0.0074224130941412895	False
cat__ComorInf_1.0	7	0.05311423057852297	0.08164457228392945	False
cat__ComorInf_2.0	1	0.0017231294076551266	0.006447359876520211	False
cat__ComorInf_nan	0	0.0	0.0	False
cat__ComorRheu_0.0	0	0.0	0.0	False
cat__ComorRheu_1.0	3	0.004542722816491647	0.011487371784632956	False
cat__ComorRheu_nan	0	0.0	0.0	False
cat__ComorPrep_0.0	4	0.08808080718870569	0.16191264966835425	False
cat__ComorPrep_1.0	0	0.0	0.0	False
cat__ComorPrep_nan	0	0.0	0.0	False
cat__ComorRen_0.0	0	0.0	0.0	False
cat__ComorRen_1.0	0	0.0	0.0	False
cat__ComorRen_nan	0	0.0	0.0	False
cat__ComorMPul_0.0	2	0.029226107394304333	0.07452058147152796	False
cat__ComorMPul_1.0	0	0.0	0.0	False
cat__ComorMPul_2.0	0	0.0	0.0	False
cat__ComorMPul_nan	0	0.0	0.0	False
cat__ComorSPul_0.0	1	0.012540432826194374	0.04692200311747259	False
cat__ComorSPul_1.0	0	0.0	0.0	False
cat__ComorSPul_2.0	2	0.01733298969979856	0.04427903161261495	False
cat__ComorSPul_nan	0	0.0	0.0	False
cat__ComorPST_0.0	2	0.029517744526116906	0.0794936175095369	False
cat__ComorPST_1.0	1	0.0020752771013662864	0.00776497589592998	False
cat__ComorPST_2.0	0	0.0	0.0	False
cat__ComorPST_nan	0	0.0	0.0	False
cat__ComorHepM_0.0	0	0.0	0.0	False
cat__ComorHepM_1.0	11	0.15853204830152512	0.1494473156967814	True
cat__ComorHepM_2.0	0	0.0	0.0	False
cat__ComorHepM_nan	0	0.0	0.0	False
cat__ComorHepS_0.0	3	0.02137576686258296	0.06100915308670464	False
cat__ComorHepS_1.0	0	0.0	0.0	False
cat__ComorHepS_2.0	0	0.0	0.0	False
cat__ComorHepS_nan	0	0.0	0.0	False
cat__TreatmentC1_ADE Alone	1	0.00101508261573052	0.003798091367333914	False
cat__TreatmentC1_ADE and Mylotarg 3mg per m2	8	0.10371869317941451	0.14851670339730802	True
cat__TreatmentC1_ADE and Mylotarg 6mg per m2	3	0.034466661440657555	0.07207655654026573	False
cat__TreatmentC1_Arsenic and ATRA	0	0.0	0.0	False
cat__TreatmentC1_DA High dose (90mg)	4	0.00691987084002402	0.012087622036067757	False
cat__TreatmentC1_DA Mylotarg 3mg per m2	3	0.03531883995280481	0.10295608084936649	False
cat__TreatmentC1_DA Mylotarg 6mg per m2	2	0.007438908838422607	0.022210724438577117	False
cat__TreatmentC1_DA Standard dose (60mg)	9	0.12422155363105213	0.17471460189334898	True
cat__Marrresult1C1_CR	13	0.35943571598777496	0.22246110195161645	True
cat__Marrresult1C1_PR	4	0.05532659542244356	0.10184131280698942	False
cat__Marrresult1C1_RD	6	0.04618515410738793	0.06164242711152284	False
cat__Marrresult1C1_nan	1	0.0018880137308662933	0.007064300522426494	False
cat__Marrresult2C1_CR	7	0.1384038729077246	0.2577772886364055	False
cat__Marrresult2C1_PR	1	0.0015329759259966533	0.005735870697252001	False
cat__Marrresult2C1_RD	0	0.0	0.0	False
cat__Marrresult2C1_nan	0	0.0	0.0	False
cat__Marrresult1C2_CR	6	0.07369079307424221	0.14396967279601147	False
cat__Marrresult1C2_PR	2	0.019313387520476073	0.06237716225177858	False
cat__Marrresult1C2_RD	1	0.005438463895042914	0.0203488686055907	False
cat__Marrresult1C2_nan	8	0.05095900246444466	0.061266415116812946	True
cat__TissuetypesibsresultC2_1.0	4	0.04595599590174756	0.08123278383461044	False
cat__TissuetypesibsresultC2_2.0	11	0.11200001849345814	0.12043963486552765	True
cat__TissuetypesibsresultC2_3.0	4	0.02366872505858224	0.05980999425086362	False
cat__TissuetypesibsresultC2_nan	14	0.10906412834085237	0.061537202527342835	True
cat__TransplantTypeC2_1.0	1	0.0032712430312256866	0.012239870651718368	False
cat__TransplantTypeC2_2.0	1	0.005298178392798261	0.0198239683198597	False
cat__TransplantTypeC2_3.0	4	0.04732199364432396	0.10350482160197458	False
cat__TransplantTypeC2_nan	7	0.05451316579294531	0.08453964046578293	False
cat__TreatmentC3_Ara-C 3g/m2	11	0.15302296614870048	0.13091390624015548	True
cat__TreatmentC3_Dclo	4	0.030929131231803273	0.06665792055456361	False
cat__TreatmentC3_Flag-Ida	7	0.1385047340909921	0.18173876934175687	False
cat__TreatmentC3_MACE	13	0.27225205667258195	0.18012787450638953	True
cat__TreatmentC3_MidAc	1	0.01702950262826404	0.06371856430213041	False
cat__TreatmentC3_Other	14	0.6017986122252054	0.2562743105218089	True
cat__TreatmentC3_nan	1	0.008553992816257246	0.03200611040736016	False
cat__amlFLToutcomeID_2.0	0	0.0	0.0	False
cat__amlFLToutcomeID_3.0	8	0.06529073260556925	0.07832015024457181	True
cat__amlFLToutcomeID_4.0	9	0.02121001809376253	0.024738946334452887	True
cat__amlFLToutcomeID_nan	0	0.0	0.0	False
cat__amlFLTTypeID_1.0	0	0.0	0.0	False
cat__amlFLTTypeID_2.0	9	0.023029665443092137	0.026725855089394644	True
cat__amlFLTTypeID_nan	9	0.020295836284933456	0.02387149684369216	True
cat__amlDDLFLTTKDID_1.0	0	0.0	0.0	False
cat__amlDDLFLTTKDID_2.0	0	0.0	0.0	False
cat__amlDDLFLTTKDID_3.0	7	0.08984080831481266	0.16186968543137592	False
cat__amlDDLFLTTKDID_8.0	0	0.0	0.0	False
cat__amlDDLFLTTKDID_99.0	2	0.02193343362016229	0.06056917876951189	False
cat__amlDDLFLTTKDID_nan	9	0.023034635969755583	0.026740030757984826	True
cat__amlFLTType0ID_1.0	7	0.03853889332721472	0.05088046833727841	False
cat__amlFLTType0ID_2.0	0	0.0	0.0	False
cat__amlFLTType0ID_nan	6	0.059402599864893206	0.08171689393943793	False
cat__amlDDLNPM1OutcomeID_1.0	14	0.39324129767593063	0.18515368764553128	True
cat__amlDDLNPM1OutcomeID_3.0	6	0.05321863942698462	0.09702225489575396	False
cat__amlDDLNPM1OutcomeID_5.0	0	0.0	0.0	False
cat__amlDDLNPM1OutcomeID_7.0	0	0.0	0.0	False
cat__amlDDLNPM1OutcomeID_nan	0	0.0	0.0	False
cat__amlDDLNPM1ID_1.0	5	0.04296967536051534	0.08751547876193926	False
cat__amlDDLNPM1ID_2.0	0	0.0	0.0	False
cat__amlDDLNPM1ID_3.0	0	0.0	0.0	False
cat__amlDDLNPM1ID_4.0	0	0.0	0.0	False
cat__amlDDLNPM1ID_5.0	9	0.03448776674168093	0.044505715040280426	True
cat__amlDDLNPM1ID_nan	12	0.10991602215608806	0.08323589195648397	True
ordinal__NauseagradeC1	14	0.009620588684201818	0.027948341437961325	True
ordinal__AlopeciagradeC1	14	0.00028440617495592183	0.0002038818929874331	True
ordinal__OralgradeC1	14	0.0010062821084857077	0.0006635857151507127	True
ordinal__DiarrheagradeC1	14	0.0020116392422329936	0.002167027861048888	True
ordinal__CardiacgradeC1	14	0.00040119995344456	0.00029015438549758463	True
ordinal__LiverASTgradeC1	14	0.0002187148040524264	0.0001845730767023433	True
ordinal__LiverALTgradeC1	14	0.0010900877486661276	0.00057824338852961	True
ordinal__LiverBilgradeC1	14	0.0019338554155889256	0.001963831299823898	True
ordinal__RenaCreatgradeC1	14	0.005258509344353879	0.0037442753552778276	True
ordinal__RenaprotgradeC1	14	0.00166640778991404	0.0007378140570128806	True
ordinal__RenahaemgradeC1	14	0.0012323752537848306	0.000592234519510791	True
ordinal__NauseagradeC2	14	0.0005058640097546795	0.0006286468313445202	True
ordinal__AlopeciagradeC2	14	0.00043439292177559994	0.0002542093849733803	True
ordinal__OralgradeC2	14	0.0006597416814696247	0.0006263774658856932	True
ordinal__DiarrheagradeC2	14	0.0008607766991206935	0.0006113372678266011	True
ordinal__CardiacgradeC2	14	0.0003502243394616507	0.00022388425748335136	True
ordinal__LiverASTgradeC2	14	0.0006266919125080467	0.0003573602305193357	True
ordinal__LiverALTgradeC2	14	0.0009015711823645334	0.0005077855594990136	True
ordinal__LiverBilgradeC2	14	0.0011996157483871535	0.001314754370024274	True
ordinal__RenaCreatgradeC2	14	0.00130573434392294	0.0013122034763295336	True
ordinal__RenaprotgradeC2	15	0.0017321106694022442	0.0008564371479510179	True
ordinal__RenahaemgradeC2	14	0.0010753173084393775	0.0005437265153950395	True
ordinal__NauseagradeC3	14	0.00102061478400012	0.0007940715603710199	True
ordinal__AlopeciagradeC3	15	0.000215084008858522	0.0001370488909899738	True
ordinal__OralgradeC3	14	0.0014551211274741198	0.00068635790967298	True
ordinal__DiarrheagradeC3	14	0.0014470122079624516	0.0008707669871247711	True
ordinal__CardiacgradeC3	14	0.00090170052358016	0.0003691464627740452	True
ordinal__LiverASTgradeC3	14	0.00018052353343819756	0.00017278287184265134	True
ordinal__LiverALTgradeC3	14	0.00027186790057098233	0.00020418445541827852	True
ordinal__LiverBilgradeC3	14	0.0012405090041680135	0.0004616169770580469	True
ordinal__RenaCreatgradeC3	14	0.0003241452890108886	0.00027314415862015066	True
ordinal__RenaprotgradeC3	14	0.0006717275352362533	0.0003912758151869877	True
ordinal__RenahaemgradeC3	14	0.0009350626810660999	0.00043225755595582995	True
ordinal__cellularity1C1	14	0.00033580299755928665	0.00017125919916390682	True
ordinal__cellularity2C1	13	0.0005012289973009893	0.0004441214602474783	True
ordinal__cellularity1C2	14	0.00028760140971301857	0.0002479131222567239	True
num__amlAgeAtRand1	14	0.22162128022524732	0.06956874489475937	True
num__UnitsbloodC1	13	0.013892553538094802	0.0211900362077772	True
num__UnitsplateletsC1	13	0.010343758853455527	0.013478182815038825	True
num__UnitsbloodC2	14	0.00569843657708864	0.005965009484407233	True
num__UnitsplateletsC2	13	0.0021916607818847434	0.005357736695254142	True
num__UnitsbloodC3	13	0.0005464713709143375	0.0004969836787108439	True
num__UnitsplateletsC3	11	0.00033519057437494254	0.0005768107066136403	True
num__DaysIVantibC1	14	0.0040211977684770535	0.003111641860618616	True
num__DaysinhospC1	14	0.0013292892024663802	0.0005663872422438155	True
num__DaysIVantibC2	14	0.0011182588436777867	0.0012144415426558824	True
num__DaysinhospC2	14	0.0009361181183234934	0.0007805866045981983	True
num__DaysIVantibC3	14	0.0011749993294401467	0.00043693452214674944	True
num__DaysinhospC3	14	0.0011034823087537943	0.0006931542579624131	True
num__TestDate	14	0.0003019929520800835	0.00020032989274952292	True
num__ITDPcnt	15	0.00033959384313254155	0.00037400890311435164	True
num__ITDLength	13	0.0003786091290283134	0.00032578642774885397	True
num__NauseastartC1	14	0.0004383784640418921	0.00035578964504473563	True
num__NauseastopC1	14	0.0005102090964053097	0.00039489268874153894	True
num__AlopeciastartC1	14	0.00015766175375493005	0.00012997157412574146	True
num__AlopeciastopC1	14	0.00024900972219478224	0.00016137546220258467	True
num__OralstartC1	14	0.0008044559904414158	0.0005202065921908923	True
num__OralstopC1	14	0.0008923192225645467	0.00048664600933731996	True
num__DiarrheastartC1	14	0.0007875124685642533	0.0004341761230079425	True
num__DiarrheastopC1	14	0.0009255467273127133	0.0005675188664768034	True
num__CardiacstartC1	14	0.0006624453427890733	0.0003910313503247232	True
num__CardiacstopC1	14	0.000265855199288379	0.0003190534972712395	True
num__LiverASTstartC1	14	0.005250392939117267	0.001802367504222025	True
num__LiverASTstopC1	14	0.005279340039240533	0.0017728295028772655	True
num__LiverALTstartC1	14	0.0003056451645646323	0.0002543518652149135	True
num__LiverALTstopC1	14	0.00035844461874815983	0.00028784808163195163	True
num__LiverBilstartC1	14	0.0015785545104352067	0.001035684976913958	True
num__LiverBilstopC1	14	0.0017441782155738265	0.0010517649568103499	True
num__RenaCreatstartC1	14	0.0007859832409549295	0.0006405043569497848	True
num__RenaCreatstopC1	14	0.00073880549338476	0.0006173434175161922	True
num__RenaprotstartC1	14	0.00105890061311164	0.0004307424003977824	True
num__RenahaemstartC1	14	0.0009596029611386933	0.0005676736130853815	True
num__RenahaemstopC1	14	0.0006577689321841731	0.0005693277202618515	True
num__NauseastartC2	15	0.0011381067947615223	0.0005732562868004578	True
num__NauseastopC2	14	0.0011119255135701666	0.0005657468796149882	True
num__AlopeciastartC2	14	0.00020683516434642261	0.0001434571769430608	True
num__AlopeciastopC2	14	0.0003579337706239248	0.00027423512404604243	True
num__OralstartC2	14	0.0006339185998690804	0.0005451656100956575	True
num__OralstopC2	14	0.0005750635688163617	0.0005267583325615997	True
num__DiarrheastartC2	14	0.00088760986492948	0.0006012480022350096	True
num__DiarrheastopC2	14	0.0009383113819989666	0.0006416672833418821	True
num__CardiacstartC2	14	0.0005251878386872493	0.00038833151762331157	True
num__LiverASTstartC2	14	0.0010038135746535668	0.0007548535500152389	True
num__LiverASTstopC2	14	0.00150425572676522	0.0008990842066071828	True
num__LiverALTstartC2	15	0.00020189048517633415	0.00020238555563548732	True
num__LiverALTstopC2	14	0.00033736264266856665	0.00022637459164927108	True
num__LiverBilstartC2	14	0.0022001747169952267	0.0014128481823539913	True
num__LiverBilstopC2	14	0.00185940839256056	0.0013710456747907682	True
num__RenaCreatstartC2	15	0.0006219557900140922	0.0005216722142070936	True
num__RenaCreatstopC2	14	0.0006276124608409695	0.0004978884110142304	True
num__NauseastartC3	14	0.00035718713368401044	0.00026199964293369344	True
num__NauseastopC3	14	0.0003948868072945059	0.0003542190361229127	True
num__AlopeciastartC3	14	0.00018275944528564105	0.0001704222282927654	True
num__OralstartC3	14	0.0006515277019915918	0.000480615812474326	True
num__OralstopC3	14	0.0006706487100120334	0.0004396801807820435	True
num__DiarrheastartC3	14	0.0014426244846797035	0.0009330066559957621	True
num__DiarrheastopC3	15	0.0016627248706285343	0.0009882327682856692	True
num__LiverASTstartC3	15	0.0024505288454955997	0.001667421987157886	True
num__LiverASTstopC3	14	0.0016692944056485271	0.001584327076048788	True
num__LiverALTstartC3	14	0.0006922029362202401	0.00041920572168875137	True
num__LiverALTstopC3	14	0.0008497966872797133	0.0004627356734612115	True
num__LiverBilstartC3	15	0.0012390910269020892	0.0008722791628672692	True
num__LiverBilstopC3	14	0.0014009683515785799	0.0008845477671109457	True
num__RenaCreatstartC3	14	0.0018525182178015	0.0006747424526681868	True
num__RenaCreatstopC3	14	0.0015939930026155002	0.000672981146922465	True
num__mylotargdateC1	14	0.00016589749172751968	0.000173925957269048	True
num__marrexamdate1C1	14	0.001265832544976599	0.00168205134515833	True
num__marrexamdate2C1	14	0.0021810467816133798	0.0011040870753122442	True
num__NeutrecoverydateC1	14	0.0011999938683100201	0.0004729933011944495	True
num__Platrecovery50dateC1	14	0.0005975596307751484	0.0004128390928819667	True
num__Platrecovery100dateC1	15	0.00074854705033604	0.00028380203713361903	True
num__DischargeddateC1	14	0.0001980024411117807	0.00014884231379351311	True
num__chemodateC2	14	0.001720692233927653	0.0015893393909350308	True
num__marrexamdate1C2	14	0.0003311933838162399	0.00025062893707877333	True
num__NeutrecoverydateC2	14	0.0004802287426942315	0.00034885077122567154	True
num__Platrecovery50dateC2	14	0.0009132072672576066	0.0004612199032782383	True
num__Platrecovery100dateC2	14	0.0003563329074219665	0.0002491506780187374	True
num__DischargeddateC2	14	0.00027582176555583323	0.0002404651047650972	True
num__chemodateC3	8	0.06330109656705728	0.0791172432752865	True
num__NeutrecoverydateC3	14	0.0005465811350586334	0.00031457175459226403	True
num__Platrecovery50dateC3	14	0.0002635970778646415	0.00017324568663687706	True
num__Platrecovery100C3date	14	0.0002639770536701835	0.00023921562241264145	True
num__DischargeddateC3	14	0.0004297406508726169	0.0003336462038411628	True
num__Weight	11	0.02754210236752108	0.031308665954909276	True
num__Height	7	0.01369099925582944	0.01841182377466942	False
num__BloodDateEntry	14	0.024953232512397148	0.04707570165612844	True
num__HemoglobinEntry	13	0.03529847893442022	0.06116142036066514	True
num__PlateletEntry	13	0.024279852801299344	0.047390512263379134	True
num__MarrowDateEntry	14	0.002094916586822	0.0023020851304461957	True
num__MarrowBlastsEntry	14	0.000645098592246813	0.0007959896916267214	True
num__LocalImmPcnt	14	0.00019354665848032653	0.00012276029882273448	True
num__SmokePerDay	14	0.00013895832942821364	0.00010416541965277445	True
num__chemodateC1	8	0.0058020340391468275	0.018563876034377553	True
num__Marrblastperc1C1	14	0.00031647766188645326	0.00026300359667969604	True
num__Marrblastperc2C1	14	0.0016438435591208066	0.0008932479402625049	True
num__WBCEntry	14	0.3095154585061884	0.10713474943227246	True
num__CompmarrrespC1	15	0.00018457330510239457	0.0001222765778950648	True
num__Marrclastperc1C2	14	0.0001935492196210601	0.00016957149084668682	True
num__CompmarrrespC2	14	7.312159263746031e-05	7.625853407792436e-05	True
num__TransplantSchedDateC2	14	0.0008009423750310861	0.00042393613730538026	True
remainder__IsSec_is_missing	0	0.0	0.0	False
remainder__PrevDiag_is_missing	0	0.0	0.0	False
remainder__PrevBloodDis_is_missing	4	0.02486585278658907	0.046008870877619124	False
remainder__BloodDateEntry_is_missing	0	0.0	0.0	False
remainder__HemoglobinEntry_is_missing	0	0.0	0.0	False
remainder__PlateletEntry_is_missing	0	0.0	0.0	False
remainder__MarrowDateEntry_is_missing	0	0.0	0.0	False
remainder__MarrowBlastsEntry_is_missing	0	0.0	0.0	False
remainder__FABtype_is_missing	0	0.0	0.0	False
remainder__CNSinvolveentry_is_missing	0	0.0	0.0	False
remainder__Localcytoentry_is_missing	0	0.0	0.0	False
remainder__Localimmentry_is_missing	0	0.0	0.0	False
remainder__LocalImmPcnt_is_missing	0	0.0	0.0	False
remainder__CD33entry_is_missing	7	0.023384498918083297	0.027828568152342126	False
remainder__SmokeHist_is_missing	1	0.00015968521161421334	0.0005974873515948812	False
remainder__SmokePerDay_is_missing	0	0.0	0.0	False
remainder__CytoResult_is_missing	1	0.0019860803484884333	0.00743123220664831	False
remainder__Karyotype_is_missing	0	0.0	0.0	False
remainder__ComorArr_is_missing	0	0.0	0.0	False
remainder__ComorCard_is_missing	0	0.0	0.0	False
remainder__ComorHVD_is_missing	0	0.0	0.0	False
remainder__ComorIBD_is_missing	0	0.0	0.0	False
remainder__ComorDiab_is_missing	0	0.0	0.0	False
remainder__ComorCVD_is_missing	0	0.0	0.0	False
remainder__ComorPsyc_is_missing	0	0.0	0.0	False
remainder__ComorObe_is_missing	0	0.0	0.0	False
remainder__ComorInf_is_missing	0	0.0	0.0	False
remainder__ComorRheu_is_missing	0	0.0	0.0	False
remainder__ComorPrep_is_missing	0	0.0	0.0	False
remainder__ComorRen_is_missing	0	0.0	0.0	False
remainder__ComorMPul_is_missing	0	0.0	0.0	False
remainder__ComorSPul_is_missing	0	0.0	0.0	False
remainder__ComorPST_is_missing	0	0.0	0.0	False
remainder__ComorHepM_is_missing	0	0.0	0.0	False
remainder__ComorHepS_is_missing	0	0.0	0.0	False
remainder__chemodateC1_is_missing	0	0.0	0.0	False
remainder__drugdoseC1yn_is_missing	0	0.0	0.0	False
remainder__mylotargC1yn_is_missing	0	0.0	0.0	False
remainder__mylotargdateC1_is_missing	0	0.0	0.0	False
remainder__mylodoseC1_is_missing	4	0.009391456407227128	0.018798134930002652	False
remainder__marrexamdate1C1_is_missing	0	0.0	0.0	False
remainder__marrexamdate2C1_is_missing	0	0.0	0.0	False
remainder__cellularity1C1_is_missing	0	0.0	0.0	False
remainder__cellularity2C1_is_missing	0	0.0	0.0	False
remainder__Marrblastperc1C1_is_missing	0	0.0	0.0	False
remainder__Marrblastperc2C1_is_missing	0	0.0	0.0	False
remainder__Marrresult1C1_is_missing	1	0.0019100326673123266	0.007146687838628701	False
remainder__Marrresult2C1_is_missing	0	0.0	0.0	False
remainder__CompmarrrespC1_is_missing	0	0.0	0.0	False
remainder__NeutrecoverydateC1_is_missing	0	0.0	0.0	False
remainder__Platrecovery50C1_is_missing	0	0.0	0.0	False
remainder__Platrecovery50dateC1_is_missing	0	0.0	0.0	False
remainder__Platrecovery100C1_is_missing	0	0.0	0.0	False
remainder__Platrecovery100dateC1_is_missing	0	0.0	0.0	False
remainder__NauseagradeC1_is_missing	0	0.0	0.0	False
remainder__NauseastartC1_is_missing	0	0.0	0.0	False
remainder__NauseastopC1_is_missing	0	0.0	0.0	False
remainder__AlopeciagradeC1_is_missing	0	0.0	0.0	False
remainder__AlopeciastartC1_is_missing	0	0.0	0.0	False
remainder__AlopeciastopC1_is_missing	0	0.0	0.0	False
remainder__OralgradeC1_is_missing	0	0.0	0.0	False
remainder__OralstartC1_is_missing	0	0.0	0.0	False
remainder__OralstopC1_is_missing	0	0.0	0.0	False
remainder__DiarrheagradeC1_is_missing	0	0.0	0.0	False
remainder__DiarrheastartC1_is_missing	0	0.0	0.0	False
remainder__DiarrheastopC1_is_missing	0	0.0	0.0	False
remainder__CardiacgradeC1_is_missing	5	0.0699298124190896	0.11819281584331978	False
remainder__CardiacstartC1_is_missing	0	0.0	0.0	False
remainder__CardiacstopC1_is_missing	0	0.0	0.0	False
remainder__LiverASTgradeC1_is_missing	2	0.006300052725436886	0.021152276870051414	False
remainder__LiverASTstartC1_is_missing	0	0.0	0.0	False
remainder__LiverASTstopC1_is_missing	0	0.0	0.0	False
remainder__LiverALTgradeC1_is_missing	0	0.0	0.0	False
remainder__LiverALTstartC1_is_missing	0	0.0	0.0	False
remainder__LiverALTstopC1_is_missing	0	0.0	0.0	False
remainder__LiverBilgradeC1_is_missing	0	0.0	0.0	False
remainder__LiverBilstartC1_is_missing	0	0.0	0.0	False
remainder__LiverBilstopC1_is_missing	0	0.0	0.0	False
remainder__RenaCreatgradeC1_is_missing	0	0.0	0.0	False
remainder__RenaCreatstartC1_is_missing	0	0.0	0.0	False
remainder__RenaCreatstopC1_is_missing	0	0.0	0.0	False
remainder__RenaprotgradeC1_is_missing	0	0.0	0.0	False
remainder__RenaprotstartC1_is_missing	0	0.0	0.0	False
remainder__RenahaemgradeC1_is_missing	0	0.0	0.0	False
remainder__RenahaemstartC1_is_missing	0	0.0	0.0	False
remainder__RenahaemstopC1_is_missing	0	0.0	0.0	False
remainder__UnitsbloodC1_is_missing	0	0.0	0.0	False
remainder__UnitsplateletsC1_is_missing	0	0.0	0.0	False
remainder__DaysIVantibC1_is_missing	0	0.0	0.0	False
remainder__DaysinhospC1_is_missing	0	0.0	0.0	False
remainder__DischargeddateC1_is_missing	0	0.0	0.0	False
remainder__chemodateC2_is_missing	0	0.0	0.0	False
remainder__drugdoseC2yn_is_missing	0	0.0	0.0	False
remainder__marrexamdate1C2_is_missing	0	0.0	0.0	False
remainder__cellularity1C2_is_missing	0	0.0	0.0	False
remainder__Marrclastperc1C2_is_missing	0	0.0	0.0	False
remainder__Marrresult1C2_is_missing	8	0.0520489007229559	0.06261558705639564	True
remainder__CompmarrrespC2_is_missing	0	0.0	0.0	False
remainder__NeutrecoveryC2_is_missing	0	0.0	0.0	False
remainder__NeutrecoverydateC2_is_missing	0	0.0	0.0	False
remainder__Platrecovery50C2_is_missing	0	0.0	0.0	False
remainder__Platrecovery50dateC2_is_missing	0	0.0	0.0	False
remainder__Platrecovery100C2_is_missing	0	0.0	0.0	False
remainder__Platrecovery100dateC2_is_missing	0	0.0	0.0	False
remainder__NauseagradeC2_is_missing	0	0.0	0.0	False
remainder__NauseastartC2_is_missing	0	0.0	0.0	False
remainder__NauseastopC2_is_missing	0	0.0	0.0	False
remainder__AlopeciagradeC2_is_missing	0	0.0	0.0	False
remainder__AlopeciastartC2_is_missing	0	0.0	0.0	False
remainder__AlopeciastopC2_is_missing	0	0.0	0.0	False
remainder__OralgradeC2_is_missing	0	0.0	0.0	False
remainder__OralstartC2_is_missing	0	0.0	0.0	False
remainder__OralstopC2_is_missing	0	0.0	0.0	False
remainder__DiarrheagradeC2_is_missing	0	0.0	0.0	False
remainder__DiarrheastartC2_is_missing	0	0.0	0.0	False
remainder__DiarrheastopC2_is_missing	0	0.0	0.0	False
remainder__CardiacgradeC2_is_missing	0	0.0	0.0	False
remainder__CardiacstartC2_is_missing	0	0.0	0.0	False
remainder__LiverASTgradeC2_is_missing	4	0.02446665447703403	0.06689225410030368	False
remainder__LiverASTstartC2_is_missing	0	0.0	0.0	False
remainder__LiverASTstopC2_is_missing	0	0.0	0.0	False
remainder__LiverALTgradeC2_is_missing	1	0.01546121433771172	0.057850566835194225	False
remainder__LiverALTstartC2_is_missing	0	0.0	0.0	False
remainder__LiverALTstopC2_is_missing	0	0.0	0.0	False
remainder__LiverBilgradeC2_is_missing	0	0.0	0.0	False
remainder__LiverBilstartC2_is_missing	0	0.0	0.0	False
remainder__LiverBilstopC2_is_missing	0	0.0	0.0	False
remainder__RenaCreatgradeC2_is_missing	0	0.0	0.0	False
remainder__RenaCreatstartC2_is_missing	0	0.0	0.0	False
remainder__RenaCreatstopC2_is_missing	0	0.0	0.0	False
remainder__RenaprotgradeC2_is_missing	0	0.0	0.0	False
remainder__RenahaemgradeC2_is_missing	0	0.0	0.0	False
remainder__UnitsbloodC2_is_missing	0	0.0	0.0	False
remainder__UnitsplateletsC2_is_missing	0	0.0	0.0	False
remainder__DaysIVantibC2_is_missing	0	0.0	0.0	False
remainder__DaysinhospC2_is_missing	0	0.0	0.0	False
remainder__DischargeddateC2_is_missing	0	0.0	0.0	False
remainder__TissuetypingdoneYNC2_is_missing	5	0.03443809660568482	0.05878601308014757	False
remainder__TissuetypesibsresultC2_is_missing	14	0.1078613274492331	0.06144517050900814	True
remainder__TransplantSchedYNC2_is_missing	4	0.03211715286311946	0.07194889960605687	False
remainder__TransplantSchedDateC2_is_missing	0	0.0	0.0	False
remainder__TransplantTypeC2_is_missing	7	0.05549791377983791	0.08483636161673828	False
remainder__TreatmentC3_is_missing	1	0.008581415419708348	0.032108716394127546	False
remainder__drugdosecorrectYNC3_is_missing	3	0.030268365704918972	0.07213382613143002	False
remainder__NeutrecoveryC3_is_missing	0	0.0	0.0	False
remainder__NeutrecoverydateC3_is_missing	0	0.0	0.0	False
remainder__Platrecovery50C3_is_missing	0	0.0	0.0	False
remainder__Platrecovery50dateC3_is_missing	0	0.0	0.0	False
remainder__Platrecovery100C3_is_missing	0	0.0	0.0	False
remainder__Platrecovery100C3date_is_missing	0	0.0	0.0	False
remainder__NauseagradeC3_is_missing	0	0.0	0.0	False
remainder__NauseastartC3_is_missing	0	0.0	0.0	False
remainder__NauseastopC3_is_missing	0	0.0	0.0	False
remainder__AlopeciagradeC3_is_missing	0	0.0	0.0	False
remainder__AlopeciastartC3_is_missing	0	0.0	0.0	False
remainder__OralgradeC3_is_missing	0	0.0	0.0	False
remainder__OralstartC3_is_missing	0	0.0	0.0	False
remainder__OralstopC3_is_missing	0	0.0	0.0	False
remainder__DiarrheagradeC3_is_missing	0	0.0	0.0	False
remainder__DiarrheastartC3_is_missing	0	0.0	0.0	False
remainder__DiarrheastopC3_is_missing	0	0.0	0.0	False
remainder__CardiacgradeC3_is_missing	0	0.0	0.0	False
remainder__LiverASTgradeC3_is_missing	1	0.0112726548516395	0.04217841229419005	False
remainder__LiverASTstartC3_is_missing	0	0.0	0.0	False
remainder__LiverASTstopC3_is_missing	0	0.0	0.0	False
remainder__LiverALTgradeC3_is_missing	1	0.0021964024305696603	0.008218185378669208	False
remainder__LiverALTstartC3_is_missing	0	0.0	0.0	False
remainder__LiverALTstopC3_is_missing	0	0.0	0.0	False
remainder__LiverBilgradeC3_is_missing	0	0.0	0.0	False
remainder__LiverBilstartC3_is_missing	0	0.0	0.0	False
remainder__LiverBilstopC3_is_missing	0	0.0	0.0	False
remainder__RenaCreatgradeC3_is_missing	0	0.0	0.0	False
remainder__RenaCreatstartC3_is_missing	0	0.0	0.0	False
remainder__RenaCreatstopC3_is_missing	0	0.0	0.0	False
remainder__RenaprotgradeC3_is_missing	1	0.010775041695656348	0.040316514353349785	False
remainder__RenahaemgradeC3_is_missing	0	0.0	0.0	False
remainder__UnitsbloodC3_is_missing	0	0.0	0.0	False
remainder__UnitsplateletsC3_is_missing	0	0.0	0.0	False
remainder__DaysIVantibC3_is_missing	0	0.0	0.0	False
remainder__DaysinhospC3_is_missing	0	0.0	0.0	False
remainder__DischargeddateC3_is_missing	0	0.0	0.0	False
remainder__CepTreatmentGivenC3_is_missing	14	0.1431102714391938	0.09882100271305025	True
remainder__mTORGivenC3_is_missing	6	0.03544747463186273	0.05850997520338535	False
remainder__TestDate_is_missing	0	0.0	0.0	False
remainder__amlFLToutcomeID_is_missing	0	0.0	0.0	False
remainder__amlFLTTypeID_is_missing	8	0.019564234777655256	0.023571171262884376	True
remainder__amlDDLFLTTKDID_is_missing	9	0.022850101712917962	0.02642021367272296	True
remainder__ITDPcnt_is_missing	0	0.0	0.0	False
remainder__ITDLength_is_missing	0	0.0	0.0	False
remainder__amlFLTType0ID_is_missing	6	0.059242230619919255	0.08157705628385142	False
remainder__amlDDLNPM1OutcomeID_is_missing	0	0.0	0.0	False
remainder__amlDDLNPM1ID_is_missing	12	0.10976460437327298	0.08197962085930843	True
karyotype_encoding__Karyotype_46,XY,inv(16)(p13q22)[10]	0	0.0	0.0	False
cat__FABtype_B	0	0.0	0.0	False
cat__ComorHVD_1.0	0	0.0	0.0	False
cat__TreatmentC3_AIDA	0	0.0	0.0	False
cat__amlDDLFLTTKDID_4.0	0	0.0	0.0	False
cat__amlDDLFLTTKDID_9.0	0	0.0	0.0	False
karyotype_encoding__Karyotype_46,XX,t(8;21)(q22;q22)[10]	0	0.0	0.0	False
karyotype_encoding__Karyotype_46,XX[10]	0	0.0	0.0	False
karyotype_encoding__Karyotype_46,XX [20]	0	0.0	0.0	False
karyotype_encoding__Karyotype_46,XX,inv(16)(p13q22)[10]	1	0.0063700368076678735	0.023834495275432396	False
karyotype_encoding__Karyotype_46,XX[20]	9	0.05992279538100756	0.10002932446284492	True
karyotype_encoding__Karyotype_46,XX[25]	6	0.08007195883705329	0.13483452358814751	False
karyotype_encoding__Karyotype_46,XY [20]	3	0.0682364818705423	0.1594294375989899	False
karyotype_encoding__Karyotype_46,XY[20]	5	0.022886306769314253	0.03867936241200862	False
karyotype_encoding__Karyotype_46,XY[25]	2	0.00596011209709315	0.01511151792446393	False
karyotype_encoding__Karyotype___rare_class__	12	0.07851219814580933	0.07194942733433747	True
cat__sexID_False	9	0.03559235236861595	0.04134959521607705	True
cat__sexID_True	9	0.03501916168982958	0.04084391611302416	True
cat__IsSec_False	1	0.0021000189075509467	0.007857551257802943	False
cat__IsSec_True	4	0.02761084386066002	0.04966705373125479	False
cat__IsSec_nan	0	0.0	0.0	False
cat__PrevDiag_False	1	0.007418066086946886	0.027755861769802083	False
cat__PrevDiag_True	0	0.0	0.0	False
cat__PrevDiag_nan	0	0.0	0.0	False
cat__drugdoseC1yn_False	12	0.20461261004570436	0.14829095721792596	True
cat__drugdoseC1yn_True	14	0.34227761753050756	0.18356895531046297	True
cat__drugdoseC1yn_nan	0	0.0	0.0	False
cat__mylotargC1yn_False	3	0.031650079886183936	0.06881564369200197	False
cat__mylotargC1yn_True	3	0.048445863628386404	0.11723346532363853	False
cat__mylotargC1yn_nan	0	0.0	0.0	False
cat__mylodoseC1_False	6	0.05193443150771903	0.0917990803130295	False
cat__mylodoseC1_True	6	0.04052537137770371	0.05695791836204042	False
cat__mylodoseC1_nan	4	0.008531929562277893	0.017797292798333045	False
cat__NeutrecoveryC1_False	0	0.0	0.0	False
cat__NeutrecoveryC1_True	0	0.0	0.0	False
cat__Platrecovery50C1_False	0	0.0	0.0	False
cat__Platrecovery50C1_True	0	0.0	0.0	False
cat__Platrecovery50C1_nan	0	0.0	0.0	False
cat__Platrecovery100C1_False	0	0.0	0.0	False
cat__Platrecovery100C1_True	0	0.0	0.0	False
cat__Platrecovery100C1_nan	0	0.0	0.0	False
cat__drugdoseC2yn_False	11	0.13799650914769548	0.20068298972387597	True
cat__drugdoseC2yn_True	7	0.046043200469015125	0.05420611643622423	False
cat__drugdoseC2yn_nan	0	0.0	0.0	False
cat__NeutrecoveryC2_False	0	0.0	0.0	False
cat__NeutrecoveryC2_True	0	0.0	0.0	False
cat__NeutrecoveryC2_nan	0	0.0	0.0	False
cat__Platrecovery50C2_False	1	0.019652278555921287	0.073532093225702	False
cat__Platrecovery50C2_True	0	0.0	0.0	False
cat__Platrecovery50C2_nan	0	0.0	0.0	False
cat__Platrecovery100C2_False	1	0.0023483841537215	0.008786848915754921	False
cat__Platrecovery100C2_True	0	0.0	0.0	False
cat__Platrecovery100C2_nan	0	0.0	0.0	False
cat__TissuetypingdoneYNC2_False	12	0.10110697942605044	0.06770713195332412	True
cat__TissuetypingdoneYNC2_True	2	0.007032398360210527	0.01796307561126944	False
cat__TissuetypingdoneYNC2_nan	5	0.03430848989671541	0.058531143136856534	False
cat__TransplantSchedYNC2_False	14	0.25317332831518574	0.14322568168431213	True
cat__TransplantSchedYNC2_True	3	0.011956240650662494	0.03061645813942565	False
cat__TransplantSchedYNC2_nan	4	0.03195542761155633	0.07186471559667594	False
cat__TreatmentgivenC3YN_False	2	0.008022616079518015	0.025871560174053274	False
cat__TreatmentgivenC3YN_True	2	0.00749579335991088	0.025090505712929166	False
cat__drugdosecorrectYNC3_False	1	0.00098859375654576	0.0036989791316980425	False
cat__drugdosecorrectYNC3_True	7	0.07601445688470143	0.10046617606721218	False
cat__drugdosecorrectYNC3_nan	3	0.030497059121453684	0.07269985419718437	False
cat__NeutrecoveryC3_False	0	0.0	0.0	False
cat__NeutrecoveryC3_True	0	0.0	0.0	False
cat__NeutrecoveryC3_nan	0	0.0	0.0	False
cat__Platrecovery50C3_False	0	0.0	0.0	False
cat__Platrecovery50C3_True	0	0.0	0.0	False
cat__Platrecovery50C3_nan	0	0.0	0.0	False
cat__Platrecovery100C3_False	0	0.0	0.0	False
cat__Platrecovery100C3_True	0	0.0	0.0	False
cat__Platrecovery100C3_nan	0	0.0	0.0	False
cat__CepTreatmentGivenC3_False	0	0.0	0.0	False
cat__CepTreatmentGivenC3_True	13	0.1914846778785894	0.15755367211202043	True
cat__CepTreatmentGivenC3_nan	14	0.1443655230192037	0.09948591700833732	True
cat__mTORGivenC3_False	10	0.0953900902184674	0.09178722943964097	True
cat__mTORGivenC3_True	2	0.01024373991118898	0.03536760239404958	False
cat__mTORGivenC3_nan	6	0.035790616100667236	0.05847002790501372	False
cat__amlAgeGroup_15-29	1	0.0050838008719427	0.0190218410853922	False
cat__amlAgeGroup_30-39	8	0.05561139409409862	0.07210009278870608	True
cat__amlAgeGroup_40-49	7	0.047997934924855365	0.08376612081989798	False
cat__amlAgeGroup_50-59	4	0.027749838495208467	0.06018012651674636	False
cat__amlAgeGroup_60+	4	0.010607533310496133	0.022115982625265453	False
cat__PrevBloodDis_Chronic myelomonocytic leukaemia (CMML)	0	0.0	0.0	False
cat__PrevBloodDis_Hodgkin's disease	0	0.0	0.0	False
cat__PrevBloodDis_Myelodysplastic syndrome (MDS)/myelodysplasia/pre-leukaemic phase	5	0.05765455055916317	0.09701596375133639	False
cat__PrevBloodDis_Other haematological disorder	0	0.0	0.0	False
cat__PrevBloodDis_Refractory anaemia with excess of blasts (RAEB, RAEB-t)	0	0.0	0.0	False
cat__PrevBloodDis_nan	4	0.024870000010820775	0.046120723084882416	False
cat__FABtype_0	1	0.006768547210683093	0.02532558466858055	False
cat__FABtype_1	7	0.04373440647202965	0.06971542485053508	False
cat__FABtype_2	10	0.14294821163798951	0.13949428246310575	True
cat__FABtype_3	2	0.014108602282044354	0.04296744773886895	False
cat__FABtype_4	11	0.14644668100342215	0.13766834345864734	True
cat__FABtype_4e	3	0.03245204288585368	0.08851912419346103	False
cat__FABtype_5	7	0.06955396872905556	0.10886454654404938	False
cat__FABtype_5a	8	0.14140657151107433	0.21066426510557051	True
cat__FABtype_5b	1	0.016096774206319667	0.06022861411230823	False
cat__FABtype_6	13	0.40583122240351927	0.24496142500043186	True
cat__FABtype_7	1	0.0015683279051072134	0.005868145691028106	False
cat__FABtype_8	12	0.11648570343946904	0.09234375162563471	True
cat__FABtype_R	2	0.018195305745423447	0.06679271704729453	False
cat__FABtype_RT	0	0.0	0.0	False
cat__FABtype_X	3	0.015996140466506933	0.0339800066024102	False
cat__FABtype_nan	0	0.0	0.0	False
cat__CNSinvolveentry_0.0	1	0.006804553535557359	0.02546030800001693	False
cat__CNSinvolveentry_1.0	2	0.032551086768132925	0.08697509447185775	False
cat__CNSinvolveentry_2.0	14	0.16236331134096002	0.114555906953024	True
cat__CNSinvolveentry_nan	0	0.0	0.0	False
cat__Localcytoentry_1.0	11	0.1738463098800798	0.11870818284849022	True
cat__Localcytoentry_2.0	13	0.1550962783488624	0.09001738279863762	True
cat__Localcytoentry_3.0	3	0.014015951962283594	0.034509231377259156	False
cat__Localcytoentry_4.0	5	0.04814466910382475	0.07821827344541246	False
cat__Localcytoentry_5.0	7	0.021930359952910358	0.03138029928481156	False
cat__Localcytoentry_nan	0	0.0	0.0	False
cat__Localimmentry_1.0	12	0.20296657753582836	0.1537328066846309	True
cat__Localimmentry_2.0	0	0.0	0.0	False
cat__Localimmentry_3.0	11	0.18416557711352655	0.14439977796720627	True
cat__Localimmentry_nan	0	0.0	0.0	False
cat__CD33entry_1.0	9	0.05034257539013547	0.07250882570194	True
cat__CD33entry_2.0	2	0.007476841336375647	0.020326862168575068	False
cat__CD33entry_3.0	3	0.01031676054935466	0.02936708699575494	False
cat__CD33entry_nan	7	0.023889170459936493	0.028303751921457423	False
cat__SmokeHist_1.0	6	0.04975528214062438	0.0870539742597001	False
cat__SmokeHist_2.0	2	0.003467121126018547	0.011961302193443702	False
cat__SmokeHist_3.0	8	0.10639797182478263	0.1303675910545156	True
cat__SmokeHist_nan	1	0.00016212700617636	0.0006066237102553217	False
cat__amlType_De novo	12	0.1792568537629881	0.12770796221208985	True
cat__amlType_High risk MDS	1	0.014670878250847634	0.05489339997774519	False
cat__amlType_Secondary	5	0.07219213848901786	0.12373395806713867	False
cat__CytoResult_Adverse	14	0.4204040502289591	0.16322876969751232	True
cat__CytoResult_Failed	5	0.06529794187025317	0.11046914157198691	False
cat__CytoResult_Intermediate	4	0.020567793788688206	0.04013004977461986	False
cat__CytoResult_Normal	3	0.032821995686560475	0.07501031961498365	False
cat__CytoResult_Not done	0	0.0	0.0	False
cat__CytoResult_nan	1	0.0019837249004426866	0.00742241892706878	False
cat__CytoResult_t(15;17) / PML-RARA [APL]	0	0.0	0.0	False
cat__CytoResult_t(8;21) / inv(16) [CBF]	14	1.20872802251517	0.4138816676761374	True
cat__ComorArr_0.0	0	0.0	0.0	False
cat__ComorArr_1.0	0	0.0	0.0	False
cat__ComorArr_nan	0	0.0	0.0	False
cat__ComorCard_0.0	6	0.048777030800791855	0.082094998867818	False
cat__ComorCard_1.0	0	0.0	0.0	False
cat__ComorCard_2.0	2	0.009586306524067254	0.028956724849914718	False
cat__ComorCard_nan	0	0.0	0.0	False
cat__ComorHVD_0.0	0	0.0	0.0	False
cat__ComorHVD_2.0	0	0.0	0.0	False
cat__ComorHVD_nan	0	0.0	0.0	False
cat__ComorIBD_0.0	1	0.0029950922064867604	0.011206608878470248	False
cat__ComorIBD_1.0	3	0.021934666940401793	0.049573966273753156	False
cat__ComorIBD_nan	0	0.0	0.0	False
cat__ComorDiab_0.0	1	0.0020319798796406734	0.00760297252643355	False
cat__ComorDiab_1.0	1	0.00223261142859666	0.008353667043604615	False
cat__ComorDiab_nan	0	0.0	0.0	False
cat__ComorCVD_0.0	1	0.00111351942735156	0.0041664081906662535	False
cat__ComorCVD_1.0	0	0.0	0.0	False
cat__ComorCVD_2.0	0	0.0	0.0	False
cat__ComorCVD_nan	0	0.0	0.0	False
cat__ComorPsyc_0.0	13	0.36298340461955847	0.2536397464251733	True
cat__ComorPsyc_1.0	13	0.23463480060701028	0.1384788257143528	True
cat__ComorPsyc_2.0	1	0.003004608568724469	0.01040826939577517	False
cat__ComorPsyc_nan	0	0.0	0.0	False
cat__ComorObe_0.0	7	0.0444281833494494	0.07057744294140583	False
cat__ComorObe_1.0	5	0.03504185639430062	0.0686272220822091	False
cat__ComorObe_2.0	0	0.0	0.0	False
cat__ComorObe_nan	0	0.0	0.0	False
cat__ComorInf_0.0	3	0.00355394979984838	0.0074224130941412895	False
cat__ComorInf_1.0	7	0.05311423057852297	0.08164457228392945	False
cat__ComorInf_2.0	1	0.0017231294076551266	0.006447359876520211	False
cat__ComorInf_nan	0	0.0	0.0	False
cat__ComorRheu_0.0	0	0.0	0.0	False
cat__ComorRheu_1.0	3	0.004542722816491647	0.011487371784632956	False
cat__ComorRheu_nan	0	0.0	0.0	False
cat__ComorPrep_0.0	4	0.08808080718870569	0.16191264966835425	False
cat__ComorPrep_1.0	0	0.0	0.0	False
cat__ComorPrep_nan	0	0.0	0.0	False
cat__ComorRen_0.0	0	0.0	0.0	False
cat__ComorRen_1.0	0	0.0	0.0	False
cat__ComorRen_nan	0	0.0	0.0	False
cat__ComorMPul_0.0	2	0.029226107394304333	0.07452058147152796	False
cat__ComorMPul_1.0	0	0.0	0.0	False
cat__ComorMPul_2.0	0	0.0	0.0	False
cat__ComorMPul_nan	0	0.0	0.0	False
cat__ComorSPul_0.0	1	0.012540432826194374	0.04692200311747259	False
cat__ComorSPul_1.0	0	0.0	0.0	False
cat__ComorSPul_2.0	2	0.01733298969979856	0.04427903161261495	False
cat__ComorSPul_nan	0	0.0	0.0	False
cat__ComorPST_0.0	2	0.029517744526116906	0.0794936175095369	False
cat__ComorPST_1.0	1	0.0020752771013662864	0.00776497589592998	False
cat__ComorPST_2.0	0	0.0	0.0	False
cat__ComorPST_nan	0	0.0	0.0	False
cat__ComorHepM_0.0	0	0.0	0.0	False
cat__ComorHepM_1.0	11	0.15853204830152512	0.1494473156967814	True
cat__ComorHepM_2.0	0	0.0	0.0	False
cat__ComorHepM_nan	0	0.0	0.0	False
cat__ComorHepS_0.0	3	0.02137576686258296	0.06100915308670464	False
cat__ComorHepS_1.0	0	0.0	0.0	False
cat__ComorHepS_2.0	0	0.0	0.0	False
cat__ComorHepS_nan	0	0.0	0.0	False
cat__TreatmentC1_ADE Alone	1	0.00101508261573052	0.003798091367333914	False
cat__TreatmentC1_ADE and Mylotarg 3mg per m2	8	0.10371869317941451	0.14851670339730802	True
cat__TreatmentC1_ADE and Mylotarg 6mg per m2	3	0.034466661440657555	0.07207655654026573	False
cat__TreatmentC1_Arsenic and ATRA	0	0.0	0.0	False
cat__TreatmentC1_DA High dose (90mg)	4	0.00691987084002402	0.012087622036067757	False
cat__TreatmentC1_DA Mylotarg 3mg per m2	3	0.03531883995280481	0.10295608084936649	False
cat__TreatmentC1_DA Mylotarg 6mg per m2	2	0.007438908838422607	0.022210724438577117	False
cat__TreatmentC1_DA Standard dose (60mg)	9	0.12422155363105213	0.17471460189334898	True
cat__Marrresult1C1_CR	13	0.35943571598777496	0.22246110195161645	True
cat__Marrresult1C1_PR	4	0.05532659542244356	0.10184131280698942	False
cat__Marrresult1C1_RD	6	0.04618515410738793	0.06164242711152284	False
cat__Marrresult1C1_nan	1	0.0018880137308662933	0.007064300522426494	False
cat__Marrresult2C1_CR	7	0.1384038729077246	0.2577772886364055	False
cat__Marrresult2C1_PR	1	0.0015329759259966533	0.005735870697252001	False
cat__Marrresult2C1_RD	0	0.0	0.0	False
cat__Marrresult2C1_nan	0	0.0	0.0	False
cat__Marrresult1C2_CR	6	0.07369079307424221	0.14396967279601147	False
cat__Marrresult1C2_PR	2	0.019313387520476073	0.06237716225177858	False
cat__Marrresult1C2_RD	1	0.005438463895042914	0.0203488686055907	False
cat__Marrresult1C2_nan	8	0.05095900246444466	0.061266415116812946	True
cat__TissuetypesibsresultC2_1.0	4	0.04595599590174756	0.08123278383461044	False
cat__TissuetypesibsresultC2_2.0	11	0.11200001849345814	0.12043963486552765	True
cat__TissuetypesibsresultC2_3.0	4	0.02366872505858224	0.05980999425086362	False
cat__TissuetypesibsresultC2_nan	14	0.10906412834085237	0.061537202527342835	True
cat__TransplantTypeC2_1.0	1	0.0032712430312256866	0.012239870651718368	False
cat__TransplantTypeC2_2.0	1	0.005298178392798261	0.0198239683198597	False
cat__TransplantTypeC2_3.0	4	0.04732199364432396	0.10350482160197458	False
cat__TransplantTypeC2_nan	7	0.05451316579294531	0.08453964046578293	False
cat__TreatmentC3_Ara-C 3g/m2	11	0.15302296614870048	0.13091390624015548	True
cat__TreatmentC3_Dclo	4	0.030929131231803273	0.06665792055456361	False
cat__TreatmentC3_Flag-Ida	7	0.1385047340909921	0.18173876934175687	False
cat__TreatmentC3_MACE	13	0.27225205667258195	0.18012787450638953	True
cat__TreatmentC3_MidAc	1	0.01702950262826404	0.06371856430213041	False
cat__TreatmentC3_Other	14	0.6017986122252054	0.2562743105218089	True
cat__TreatmentC3_nan	1	0.008553992816257246	0.03200611040736016	False
cat__amlFLToutcomeID_2.0	0	0.0	0.0	False
cat__amlFLToutcomeID_3.0	8	0.06529073260556925	0.07832015024457181	True
cat__amlFLToutcomeID_4.0	9	0.02121001809376253	0.024738946334452887	True
cat__amlFLToutcomeID_nan	0	0.0	0.0	False
cat__amlFLTTypeID_1.0	0	0.0	0.0	False
cat__amlFLTTypeID_2.0	9	0.023029665443092137	0.026725855089394644	True
cat__amlFLTTypeID_nan	9	0.020295836284933456	0.02387149684369216	True
cat__amlDDLFLTTKDID_1.0	0	0.0	0.0	False
cat__amlDDLFLTTKDID_2.0	0	0.0	0.0	False
cat__amlDDLFLTTKDID_3.0	7	0.08984080831481266	0.16186968543137592	False
cat__amlDDLFLTTKDID_8.0	0	0.0	0.0	False
cat__amlDDLFLTTKDID_99.0	2	0.02193343362016229	0.06056917876951189	False
cat__amlDDLFLTTKDID_nan	9	0.023034635969755583	0.026740030757984826	True
cat__amlFLTType0ID_1.0	7	0.03853889332721472	0.05088046833727841	False
cat__amlFLTType0ID_2.0	0	0.0	0.0	False
cat__amlFLTType0ID_nan	6	0.059402599864893206	0.08171689393943793	False
cat__amlDDLNPM1OutcomeID_1.0	14	0.39324129767593063	0.18515368764553128	True
cat__amlDDLNPM1OutcomeID_3.0	6	0.05321863942698462	0.09702225489575396	False
cat__amlDDLNPM1OutcomeID_5.0	0	0.0	0.0	False
cat__amlDDLNPM1OutcomeID_7.0	0	0.0	0.0	False
cat__amlDDLNPM1OutcomeID_nan	0	0.0	0.0	False
cat__amlDDLNPM1ID_1.0	5	0.04296967536051534	0.08751547876193926	False
cat__amlDDLNPM1ID_2.0	0	0.0	0.0	False
cat__amlDDLNPM1ID_3.0	0	0.0	0.0	False
cat__amlDDLNPM1ID_4.0	0	0.0	0.0	False
cat__amlDDLNPM1ID_5.0	9	0.03448776674168093	0.044505715040280426	True
cat__amlDDLNPM1ID_nan	12	0.10991602215608806	0.08323589195648397	True
ordinal__NauseagradeC1	14	0.009620588684201818	0.027948341437961325	True
ordinal__AlopeciagradeC1	14	0.00028440617495592183	0.0002038818929874331	True
ordinal__OralgradeC1	14	0.0010062821084857077	0.0006635857151507127	True
ordinal__DiarrheagradeC1	14	0.0020116392422329936	0.002167027861048888	True
ordinal__CardiacgradeC1	14	0.00040119995344456	0.00029015438549758463	True
ordinal__LiverASTgradeC1	14	0.0002187148040524264	0.0001845730767023433	True
ordinal__LiverALTgradeC1	14	0.0010900877486661276	0.00057824338852961	True
ordinal__LiverBilgradeC1	14	0.0019338554155889256	0.001963831299823898	True
ordinal__RenaCreatgradeC1	14	0.005258509344353879	0.0037442753552778276	True
ordinal__RenaprotgradeC1	14	0.00166640778991404	0.0007378140570128806	True
ordinal__RenahaemgradeC1	14	0.0012323752537848306	0.000592234519510791	True
ordinal__NauseagradeC2	14	0.0005058640097546795	0.0006286468313445202	True
ordinal__AlopeciagradeC2	14	0.00043439292177559994	0.0002542093849733803	True
ordinal__OralgradeC2	14	0.0006597416814696247	0.0006263774658856932	True
ordinal__DiarrheagradeC2	14	0.0008607766991206935	0.0006113372678266011	True
ordinal__CardiacgradeC2	14	0.0003502243394616507	0.00022388425748335136	True
ordinal__LiverASTgradeC2	14	0.0006266919125080467	0.0003573602305193357	True
ordinal__LiverALTgradeC2	14	0.0009015711823645334	0.0005077855594990136	True
ordinal__LiverBilgradeC2	14	0.0011996157483871535	0.001314754370024274	True
ordinal__RenaCreatgradeC2	14	0.00130573434392294	0.0013122034763295336	True
ordinal__RenaprotgradeC2	15	0.0017321106694022442	0.0008564371479510179	True
ordinal__RenahaemgradeC2	14	0.0010753173084393775	0.0005437265153950395	True
ordinal__NauseagradeC3	14	0.00102061478400012	0.0007940715603710199	True
ordinal__AlopeciagradeC3	15	0.000215084008858522	0.0001370488909899738	True
ordinal__OralgradeC3	14	0.0014551211274741198	0.00068635790967298	True
ordinal__DiarrheagradeC3	14	0.0014470122079624516	0.0008707669871247711	True
ordinal__CardiacgradeC3	14	0.00090170052358016	0.0003691464627740452	True
ordinal__LiverASTgradeC3	14	0.00018052353343819756	0.00017278287184265134	True
ordinal__LiverALTgradeC3	14	0.00027186790057098233	0.00020418445541827852	True
ordinal__LiverBilgradeC3	14	0.0012405090041680135	0.0004616169770580469	True
ordinal__RenaCreatgradeC3	14	0.0003241452890108886	0.00027314415862015066	True
ordinal__RenaprotgradeC3	14	0.0006717275352362533	0.0003912758151869877	True
ordinal__RenahaemgradeC3	14	0.0009350626810660999	0.00043225755595582995	True
ordinal__cellularity1C1	14	0.00033580299755928665	0.00017125919916390682	True
ordinal__cellularity2C1	13	0.0005012289973009893	0.0004441214602474783	True
ordinal__cellularity1C2	14	0.00028760140971301857	0.0002479131222567239	True
num__amlAgeAtRand1	14	0.22162128022524732	0.06956874489475937	True
num__UnitsbloodC1	13	0.013892553538094802	0.0211900362077772	True
num__UnitsplateletsC1	13	0.010343758853455527	0.013478182815038825	True
num__UnitsbloodC2	14	0.00569843657708864	0.005965009484407233	True
num__UnitsplateletsC2	13	0.0021916607818847434	0.005357736695254142	True
num__UnitsbloodC3	13	0.0005464713709143375	0.0004969836787108439	True
num__UnitsplateletsC3	11	0.00033519057437494254	0.0005768107066136403	True
num__DaysIVantibC1	14	0.0040211977684770535	0.003111641860618616	True
num__DaysinhospC1	14	0.0013292892024663802	0.0005663872422438155	True
num__DaysIVantibC2	14	0.0011182588436777867	0.0012144415426558824	True
num__DaysinhospC2	14	0.0009361181183234934	0.0007805866045981983	True
num__DaysIVantibC3	14	0.0011749993294401467	0.00043693452214674944	True
num__DaysinhospC3	14	0.0011034823087537943	0.0006931542579624131	True
num__TestDate	14	0.0003019929520800835	0.00020032989274952292	True
num__ITDPcnt	15	0.00033959384313254155	0.00037400890311435164	True
num__ITDLength	13	0.0003786091290283134	0.00032578642774885397	True
num__NauseastartC1	14	0.0004383784640418921	0.00035578964504473563	True
num__NauseastopC1	14	0.0005102090964053097	0.00039489268874153894	True
num__AlopeciastartC1	14	0.00015766175375493005	0.00012997157412574146	True
num__AlopeciastopC1	14	0.00024900972219478224	0.00016137546220258467	True
num__OralstartC1	14	0.0008044559904414158	0.0005202065921908923	True
num__OralstopC1	14	0.0008923192225645467	0.00048664600933731996	True
num__DiarrheastartC1	14	0.0007875124685642533	0.0004341761230079425	True
num__DiarrheastopC1	14	0.0009255467273127133	0.0005675188664768034	True
num__CardiacstartC1	14	0.0006624453427890733	0.0003910313503247232	True
num__CardiacstopC1	14	0.000265855199288379	0.0003190534972712395	True
num__LiverASTstartC1	14	0.005250392939117267	0.001802367504222025	True
num__LiverASTstopC1	14	0.005279340039240533	0.0017728295028772655	True
num__LiverALTstartC1	14	0.0003056451645646323	0.0002543518652149135	True
num__LiverALTstopC1	14	0.00035844461874815983	0.00028784808163195163	True
num__LiverBilstartC1	14	0.0015785545104352067	0.001035684976913958	True
num__LiverBilstopC1	14	0.0017441782155738265	0.0010517649568103499	True
num__RenaCreatstartC1	14	0.0007859832409549295	0.0006405043569497848	True
num__RenaCreatstopC1	14	0.00073880549338476	0.0006173434175161922	True
num__RenaprotstartC1	14	0.00105890061311164	0.0004307424003977824	True
num__RenahaemstartC1	14	0.0009596029611386933	0.0005676736130853815	True
num__RenahaemstopC1	14	0.0006577689321841731	0.0005693277202618515	True
num__NauseastartC2	15	0.0011381067947615223	0.0005732562868004578	True
num__NauseastopC2	14	0.0011119255135701666	0.0005657468796149882	True
num__AlopeciastartC2	14	0.00020683516434642261	0.0001434571769430608	True
num__AlopeciastopC2	14	0.0003579337706239248	0.00027423512404604243	True
num__OralstartC2	14	0.0006339185998690804	0.0005451656100956575	True
num__OralstopC2	14	0.0005750635688163617	0.0005267583325615997	True
num__DiarrheastartC2	14	0.00088760986492948	0.0006012480022350096	True
num__DiarrheastopC2	14	0.0009383113819989666	0.0006416672833418821	True
num__CardiacstartC2	14	0.0005251878386872493	0.00038833151762331157	True
num__LiverASTstartC2	14	0.0010038135746535668	0.0007548535500152389	True
num__LiverASTstopC2	14	0.00150425572676522	0.0008990842066071828	True
num__LiverALTstartC2	15	0.00020189048517633415	0.00020238555563548732	True
num__LiverALTstopC2	14	0.00033736264266856665	0.00022637459164927108	True
num__LiverBilstartC2	14	0.0022001747169952267	0.0014128481823539913	True
num__LiverBilstopC2	14	0.00185940839256056	0.0013710456747907682	True
num__RenaCreatstartC2	15	0.0006219557900140922	0.0005216722142070936	True
num__RenaCreatstopC2	14	0.0006276124608409695	0.0004978884110142304	True
num__NauseastartC3	14	0.00035718713368401044	0.00026199964293369344	True
num__NauseastopC3	14	0.0003948868072945059	0.0003542190361229127	True
num__AlopeciastartC3	14	0.00018275944528564105	0.0001704222282927654	True
num__OralstartC3	14	0.0006515277019915918	0.000480615812474326	True
num__OralstopC3	14	0.0006706487100120334	0.0004396801807820435	True
num__DiarrheastartC3	14	0.0014426244846797035	0.0009330066559957621	True
num__DiarrheastopC3	15	0.0016627248706285343	0.0009882327682856692	True
num__LiverASTstartC3	15	0.0024505288454955997	0.001667421987157886	True
num__LiverASTstopC3	14	0.0016692944056485271	0.001584327076048788	True
num__LiverALTstartC3	14	0.0006922029362202401	0.00041920572168875137	True
num__LiverALTstopC3	14	0.0008497966872797133	0.0004627356734612115	True
num__LiverBilstartC3	15	0.0012390910269020892	0.0008722791628672692	True
num__LiverBilstopC3	14	0.0014009683515785799	0.0008845477671109457	True
num__RenaCreatstartC3	14	0.0018525182178015	0.0006747424526681868	True
num__RenaCreatstopC3	14	0.0015939930026155002	0.000672981146922465	True
num__mylotargdateC1	14	0.00016589749172751968	0.000173925957269048	True
num__marrexamdate1C1	14	0.001265832544976599	0.00168205134515833	True
num__marrexamdate2C1	14	0.0021810467816133798	0.0011040870753122442	True
num__NeutrecoverydateC1	14	0.0011999938683100201	0.0004729933011944495	True
num__Platrecovery50dateC1	14	0.0005975596307751484	0.0004128390928819667	True
num__Platrecovery100dateC1	15	0.00074854705033604	0.00028380203713361903	True
num__DischargeddateC1	14	0.0001980024411117807	0.00014884231379351311	True
num__chemodateC2	14	0.001720692233927653	0.0015893393909350308	True
num__marrexamdate1C2	14	0.0003311933838162399	0.00025062893707877333	True
num__NeutrecoverydateC2	14	0.0004802287426942315	0.00034885077122567154	True
num__Platrecovery50dateC2	14	0.0009132072672576066	0.0004612199032782383	True
num__Platrecovery100dateC2	14	0.0003563329074219665	0.0002491506780187374	True
num__DischargeddateC2	14	0.00027582176555583323	0.0002404651047650972	True
num__chemodateC3	8	0.06330109656705728	0.0791172432752865	True
num__NeutrecoverydateC3	14	0.0005465811350586334	0.00031457175459226403	True
num__Platrecovery50dateC3	14	0.0002635970778646415	0.00017324568663687706	True
num__Platrecovery100C3date	14	0.0002639770536701835	0.00023921562241264145	True
num__DischargeddateC3	14	0.0004297406508726169	0.0003336462038411628	True
num__Weight	11	0.02754210236752108	0.031308665954909276	True
num__Height	7	0.01369099925582944	0.01841182377466942	False
num__BloodDateEntry	14	0.024953232512397148	0.04707570165612844	True
num__HemoglobinEntry	13	0.03529847893442022	0.06116142036066514	True
num__PlateletEntry	13	0.024279852801299344	0.047390512263379134	True
num__MarrowDateEntry	14	0.002094916586822	0.0023020851304461957	True
num__MarrowBlastsEntry	14	0.000645098592246813	0.0007959896916267214	True
num__LocalImmPcnt	14	0.00019354665848032653	0.00012276029882273448	True
num__SmokePerDay	14	0.00013895832942821364	0.00010416541965277445	True
num__chemodateC1	8	0.0058020340391468275	0.018563876034377553	True
num__Marrblastperc1C1	14	0.00031647766188645326	0.00026300359667969604	True
num__Marrblastperc2C1	14	0.0016438435591208066	0.0008932479402625049	True
num__WBCEntry	14	0.3095154585061884	0.10713474943227246	True
num__CompmarrrespC1	15	0.00018457330510239457	0.0001222765778950648	True
num__Marrclastperc1C2	14	0.0001935492196210601	0.00016957149084668682	True
num__CompmarrrespC2	14	7.312159263746031e-05	7.625853407792436e-05	True
num__TransplantSchedDateC2	14	0.0008009423750310861	0.00042393613730538026	True
remainder__IsSec_is_missing	0	0.0	0.0	False
remainder__PrevDiag_is_missing	0	0.0	0.0	False
remainder__PrevBloodDis_is_missing	4	0.02486585278658907	0.046008870877619124	False
remainder__BloodDateEntry_is_missing	0	0.0	0.0	False
remainder__HemoglobinEntry_is_missing	0	0.0	0.0	False
remainder__PlateletEntry_is_missing	0	0.0	0.0	False
remainder__MarrowDateEntry_is_missing	0	0.0	0.0	False
remainder__MarrowBlastsEntry_is_missing	0	0.0	0.0	False
remainder__FABtype_is_missing	0	0.0	0.0	False
remainder__CNSinvolveentry_is_missing	0	0.0	0.0	False
remainder__Localcytoentry_is_missing	0	0.0	0.0	False
remainder__Localimmentry_is_missing	0	0.0	0.0	False
remainder__LocalImmPcnt_is_missing	0	0.0	0.0	False
remainder__CD33entry_is_missing	7	0.023384498918083297	0.027828568152342126	False
remainder__SmokeHist_is_missing	1	0.00015968521161421334	0.0005974873515948812	False
remainder__SmokePerDay_is_missing	0	0.0	0.0	False
remainder__CytoResult_is_missing	1	0.0019860803484884333	0.00743123220664831	False
remainder__Karyotype_is_missing	0	0.0	0.0	False
remainder__ComorArr_is_missing	0	0.0	0.0	False
remainder__ComorCard_is_missing	0	0.0	0.0	False
remainder__ComorHVD_is_missing	0	0.0	0.0	False
remainder__ComorIBD_is_missing	0	0.0	0.0	False
remainder__ComorDiab_is_missing	0	0.0	0.0	False
remainder__ComorCVD_is_missing	0	0.0	0.0	False
remainder__ComorPsyc_is_missing	0	0.0	0.0	False
remainder__ComorObe_is_missing	0	0.0	0.0	False
remainder__ComorInf_is_missing	0	0.0	0.0	False
remainder__ComorRheu_is_missing	0	0.0	0.0	False
remainder__ComorPrep_is_missing	0	0.0	0.0	False
remainder__ComorRen_is_missing	0	0.0	0.0	False
remainder__ComorMPul_is_missing	0	0.0	0.0	False
remainder__ComorSPul_is_missing	0	0.0	0.0	False
remainder__ComorPST_is_missing	0	0.0	0.0	False
remainder__ComorHepM_is_missing	0	0.0	0.0	False
remainder__ComorHepS_is_missing	0	0.0	0.0	False
remainder__chemodateC1_is_missing	0	0.0	0.0	False
remainder__drugdoseC1yn_is_missing	0	0.0	0.0	False
remainder__mylotargC1yn_is_missing	0	0.0	0.0	False
remainder__mylotargdateC1_is_missing	0	0.0	0.0	False
remainder__mylodoseC1_is_missing	4	0.009391456407227128	0.018798134930002652	False
remainder__marrexamdate1C1_is_missing	0	0.0	0.0	False
remainder__marrexamdate2C1_is_missing	0	0.0	0.0	False
remainder__cellularity1C1_is_missing	0	0.0	0.0	False
remainder__cellularity2C1_is_missing	0	0.0	0.0	False
remainder__Marrblastperc1C1_is_missing	0	0.0	0.0	False
remainder__Marrblastperc2C1_is_missing	0	0.0	0.0	False
remainder__Marrresult1C1_is_missing	1	0.0019100326673123266	0.007146687838628701	False
remainder__Marrresult2C1_is_missing	0	0.0	0.0	False
remainder__CompmarrrespC1_is_missing	0	0.0	0.0	False
remainder__NeutrecoverydateC1_is_missing	0	0.0	0.0	False
remainder__Platrecovery50C1_is_missing	0	0.0	0.0	False
remainder__Platrecovery50dateC1_is_missing	0	0.0	0.0	False
remainder__Platrecovery100C1_is_missing	0	0.0	0.0	False
remainder__Platrecovery100dateC1_is_missing	0	0.0	0.0	False
remainder__NauseagradeC1_is_missing	0	0.0	0.0	False
remainder__NauseastartC1_is_missing	0	0.0	0.0	False
remainder__NauseastopC1_is_missing	0	0.0	0.0	False
remainder__AlopeciagradeC1_is_missing	0	0.0	0.0	False
remainder__AlopeciastartC1_is_missing	0	0.0	0.0	False
remainder__AlopeciastopC1_is_missing	0	0.0	0.0	False
remainder__OralgradeC1_is_missing	0	0.0	0.0	False
remainder__OralstartC1_is_missing	0	0.0	0.0	False
remainder__OralstopC1_is_missing	0	0.0	0.0	False
remainder__DiarrheagradeC1_is_missing	0	0.0	0.0	False
remainder__DiarrheastartC1_is_missing	0	0.0	0.0	False
remainder__DiarrheastopC1_is_missing	0	0.0	0.0	False
remainder__CardiacgradeC1_is_missing	5	0.0699298124190896	0.11819281584331978	False
remainder__CardiacstartC1_is_missing	0	0.0	0.0	False
remainder__CardiacstopC1_is_missing	0	0.0	0.0	False
remainder__LiverASTgradeC1_is_missing	2	0.006300052725436886	0.021152276870051414	False
remainder__LiverASTstartC1_is_missing	0	0.0	0.0	False
remainder__LiverASTstopC1_is_missing	0	0.0	0.0	False
remainder__LiverALTgradeC1_is_missing	0	0.0	0.0	False
remainder__LiverALTstartC1_is_missing	0	0.0	0.0	False
remainder__LiverALTstopC1_is_missing	0	0.0	0.0	False
remainder__LiverBilgradeC1_is_missing	0	0.0	0.0	False
remainder__LiverBilstartC1_is_missing	0	0.0	0.0	False
remainder__LiverBilstopC1_is_missing	0	0.0	0.0	False
remainder__RenaCreatgradeC1_is_missing	0	0.0	0.0	False
remainder__RenaCreatstartC1_is_missing	0	0.0	0.0	False
remainder__RenaCreatstopC1_is_missing	0	0.0	0.0	False
remainder__RenaprotgradeC1_is_missing	0	0.0	0.0	False
remainder__RenaprotstartC1_is_missing	0	0.0	0.0	False
remainder__RenahaemgradeC1_is_missing	0	0.0	0.0	False
remainder__RenahaemstartC1_is_missing	0	0.0	0.0	False
remainder__RenahaemstopC1_is_missing	0	0.0	0.0	False
remainder__UnitsbloodC1_is_missing	0	0.0	0.0	False
remainder__UnitsplateletsC1_is_missing	0	0.0	0.0	False
remainder__DaysIVantibC1_is_missing	0	0.0	0.0	False
remainder__DaysinhospC1_is_missing	0	0.0	0.0	False
remainder__DischargeddateC1_is_missing	0	0.0	0.0	False
remainder__chemodateC2_is_missing	0	0.0	0.0	False
remainder__drugdoseC2yn_is_missing	0	0.0	0.0	False
remainder__marrexamdate1C2_is_missing	0	0.0	0.0	False
remainder__cellularity1C2_is_missing	0	0.0	0.0	False
remainder__Marrclastperc1C2_is_missing	0	0.0	0.0	False
remainder__Marrresult1C2_is_missing	8	0.0520489007229559	0.06261558705639564	True
remainder__CompmarrrespC2_is_missing	0	0.0	0.0	False
remainder__NeutrecoveryC2_is_missing	0	0.0	0.0	False
remainder__NeutrecoverydateC2_is_missing	0	0.0	0.0	False
remainder__Platrecovery50C2_is_missing	0	0.0	0.0	False
remainder__Platrecovery50dateC2_is_missing	0	0.0	0.0	False
remainder__Platrecovery100C2_is_missing	0	0.0	0.0	False
remainder__Platrecovery100dateC2_is_missing	0	0.0	0.0	False
remainder__NauseagradeC2_is_missing	0	0.0	0.0	False
remainder__NauseastartC2_is_missing	0	0.0	0.0	False
remainder__NauseastopC2_is_missing	0	0.0	0.0	False
remainder__AlopeciagradeC2_is_missing	0	0.0	0.0	False
remainder__AlopeciastartC2_is_missing	0	0.0	0.0	False
remainder__AlopeciastopC2_is_missing	0	0.0	0.0	False
remainder__OralgradeC2_is_missing	0	0.0	0.0	False
remainder__OralstartC2_is_missing	0	0.0	0.0	False
remainder__OralstopC2_is_missing	0	0.0	0.0	False
remainder__DiarrheagradeC2_is_missing	0	0.0	0.0	False
remainder__DiarrheastartC2_is_missing	0	0.0	0.0	False
remainder__DiarrheastopC2_is_missing	0	0.0	0.0	False
remainder__CardiacgradeC2_is_missing	0	0.0	0.0	False
remainder__CardiacstartC2_is_missing	0	0.0	0.0	False
remainder__LiverASTgradeC2_is_missing	4	0.02446665447703403	0.06689225410030368	False
remainder__LiverASTstartC2_is_missing	0	0.0	0.0	False
remainder__LiverASTstopC2_is_missing	0	0.0	0.0	False
remainder__LiverALTgradeC2_is_missing	1	0.01546121433771172	0.057850566835194225	False
remainder__LiverALTstartC2_is_missing	0	0.0	0.0	False
remainder__LiverALTstopC2_is_missing	0	0.0	0.0	False
remainder__LiverBilgradeC2_is_missing	0	0.0	0.0	False
remainder__LiverBilstartC2_is_missing	0	0.0	0.0	False
remainder__LiverBilstopC2_is_missing	0	0.0	0.0	False
remainder__RenaCreatgradeC2_is_missing	0	0.0	0.0	False
remainder__RenaCreatstartC2_is_missing	0	0.0	0.0	False
remainder__RenaCreatstopC2_is_missing	0	0.0	0.0	False
remainder__RenaprotgradeC2_is_missing	0	0.0	0.0	False
remainder__RenahaemgradeC2_is_missing	0	0.0	0.0	False
remainder__UnitsbloodC2_is_missing	0	0.0	0.0	False
remainder__UnitsplateletsC2_is_missing	0	0.0	0.0	False
remainder__DaysIVantibC2_is_missing	0	0.0	0.0	False
remainder__DaysinhospC2_is_missing	0	0.0	0.0	False
remainder__DischargeddateC2_is_missing	0	0.0	0.0	False
remainder__TissuetypingdoneYNC2_is_missing	5	0.03443809660568482	0.05878601308014757	False
remainder__TissuetypesibsresultC2_is_missing	14	0.1078613274492331	0.06144517050900814	True
remainder__TransplantSchedYNC2_is_missing	4	0.03211715286311946	0.07194889960605687	False
remainder__TransplantSchedDateC2_is_missing	0	0.0	0.0	False
remainder__TransplantTypeC2_is_missing	7	0.05549791377983791	0.08483636161673828	False
remainder__TreatmentC3_is_missing	1	0.008581415419708348	0.032108716394127546	False
remainder__drugdosecorrectYNC3_is_missing	3	0.030268365704918972	0.07213382613143002	False
remainder__NeutrecoveryC3_is_missing	0	0.0	0.0	False
remainder__NeutrecoverydateC3_is_missing	0	0.0	0.0	False
remainder__Platrecovery50C3_is_missing	0	0.0	0.0	False
remainder__Platrecovery50dateC3_is_missing	0	0.0	0.0	False
remainder__Platrecovery100C3_is_missing	0	0.0	0.0	False
remainder__Platrecovery100C3date_is_missing	0	0.0	0.0	False
remainder__NauseagradeC3_is_missing	0	0.0	0.0	False
remainder__NauseastartC3_is_missing	0	0.0	0.0	False
remainder__NauseastopC3_is_missing	0	0.0	0.0	False
remainder__AlopeciagradeC3_is_missing	0	0.0	0.0	False
remainder__AlopeciastartC3_is_missing	0	0.0	0.0	False
remainder__OralgradeC3_is_missing	0	0.0	0.0	False
remainder__OralstartC3_is_missing	0	0.0	0.0	False
remainder__OralstopC3_is_missing	0	0.0	0.0	False
remainder__DiarrheagradeC3_is_missing	0	0.0	0.0	False
remainder__DiarrheastartC3_is_missing	0	0.0	0.0	False
remainder__DiarrheastopC3_is_missing	0	0.0	0.0	False
remainder__CardiacgradeC3_is_missing	0	0.0	0.0	False
remainder__LiverASTgradeC3_is_missing	1	0.0112726548516395	0.04217841229419005	False
remainder__LiverASTstartC3_is_missing	0	0.0	0.0	False
remainder__LiverASTstopC3_is_missing	0	0.0	0.0	False
remainder__LiverALTgradeC3_is_missing	1	0.0021964024305696603	0.008218185378669208	False
remainder__LiverALTstartC3_is_missing	0	0.0	0.0	False
remainder__LiverALTstopC3_is_missing	0	0.0	0.0	False
remainder__LiverBilgradeC3_is_missing	0	0.0	0.0	False
remainder__LiverBilstartC3_is_missing	0	0.0	0.0	False
remainder__LiverBilstopC3_is_missing	0	0.0	0.0	False
remainder__RenaCreatgradeC3_is_missing	0	0.0	0.0	False
remainder__RenaCreatstartC3_is_missing	0	0.0	0.0	False
remainder__RenaCreatstopC3_is_missing	0	0.0	0.0	False
remainder__RenaprotgradeC3_is_missing	1	0.010775041695656348	0.040316514353349785	False
remainder__RenahaemgradeC3_is_missing	0	0.0	0.0	False
remainder__UnitsbloodC3_is_missing	0	0.0	0.0	False
remainder__UnitsplateletsC3_is_missing	0	0.0	0.0	False
remainder__DaysIVantibC3_is_missing	0	0.0	0.0	False
remainder__DaysinhospC3_is_missing	0	0.0	0.0	False
remainder__DischargeddateC3_is_missing	0	0.0	0.0	False
remainder__CepTreatmentGivenC3_is_missing	14	0.1431102714391938	0.09882100271305025	True
remainder__mTORGivenC3_is_missing	6	0.03544747463186273	0.05850997520338535	False
remainder__TestDate_is_missing	0	0.0	0.0	False
remainder__amlFLToutcomeID_is_missing	0	0.0	0.0	False
remainder__amlFLTTypeID_is_missing	8	0.019564234777655256	0.023571171262884376	True
remainder__amlDDLFLTTKDID_is_missing	9	0.022850101712917962	0.02642021367272296	True
remainder__ITDPcnt_is_missing	0	0.0	0.0	False
remainder__ITDLength_is_missing	0	0.0	0.0	False
remainder__amlFLTType0ID_is_missing	6	0.059242230619919255	0.08157705628385142	False
remainder__amlDDLNPM1OutcomeID_is_missing	0	0.0	0.0	False
remainder__amlDDLNPM1ID_is_missing	12	0.10976460437327298	0.08197962085930843	True
karyotype_encoding__Karyotype_46,XY,inv(16)(p13q22)[10]	0	0.0	0.0	False
cat__FABtype_B	0	0.0	0.0	False
cat__ComorHVD_1.0	0	0.0	0.0	False
cat__TreatmentC3_AIDA	0	0.0	0.0	False
cat__amlDDLFLTTKDID_4.0	0	0.0	0.0	False
cat__amlDDLFLTTKDID_9.0	0	0.0	0.0	False
karyotype_encoding__Karyotype_46,XX,t(8;21)(q22;q22)[10]	0	0.0	0.0	False
karyotype_encoding__Karyotype_46,XX[10]	0	0.0	0.0	False
karyotype_encoding__Karyotype_46,XX [20]	0	0.0	0.0	False
karyotype_encoding__Karyotype_46,XX,inv(16)(p13q22)[10]	1	0.0063700368076678735	0.023834495275432396	False
karyotype_encoding__Karyotype_46,XX[20]	9	0.05992279538100756	0.10002932446284492	True
karyotype_encoding__Karyotype_46,XX[25]	6	0.08007195883705329	0.13483452358814751	False
karyotype_encoding__Karyotype_46,XY [20]	3	0.0682364818705423	0.1594294375989899	False
karyotype_encoding__Karyotype_46,XY[20]	5	0.022886306769314253	0.03867936241200862	False
karyotype_encoding__Karyotype_46,XY[25]	2	0.00596011209709315	0.01511151792446393	False
karyotype_encoding__Karyotype___rare_class__	12	0.07851219814580933	0.07194942733433747	True
cat__sexID_False	9	0.03559235236861595	0.04134959521607705	True
cat__sexID_True	9	0.03501916168982958	0.04084391611302416	True
cat__IsSec_False	1	0.0021000189075509467	0.007857551257802943	False
cat__IsSec_True	4	0.02761084386066002	0.04966705373125479	False
cat__IsSec_nan	0	0.0	0.0	False
cat__PrevDiag_False	1	0.007418066086946886	0.027755861769802083	False
cat__PrevDiag_True	0	0.0	0.0	False
cat__PrevDiag_nan	0	0.0	0.0	False
cat__drugdoseC1yn_False	12	0.20461261004570436	0.14829095721792596	True
cat__drugdoseC1yn_True	14	0.34227761753050756	0.18356895531046297	True
cat__drugdoseC1yn_nan	0	0.0	0.0	False
cat__mylotargC1yn_False	3	0.031650079886183936	0.06881564369200197	False
cat__mylotargC1yn_True	3	0.048445863628386404	0.11723346532363853	False
cat__mylotargC1yn_nan	0	0.0	0.0	False
cat__mylodoseC1_False	6	0.05193443150771903	0.0917990803130295	False
cat__mylodoseC1_True	6	0.04052537137770371	0.05695791836204042	False
cat__mylodoseC1_nan	4	0.008531929562277893	0.017797292798333045	False
cat__NeutrecoveryC1_False	0	0.0	0.0	False
cat__NeutrecoveryC1_True	0	0.0	0.0	False
cat__Platrecovery50C1_False	0	0.0	0.0	False
cat__Platrecovery50C1_True	0	0.0	0.0	False
cat__Platrecovery50C1_nan	0	0.0	0.0	False
cat__Platrecovery100C1_False	0	0.0	0.0	False
cat__Platrecovery100C1_True	0	0.0	0.0	False
cat__Platrecovery100C1_nan	0	0.0	0.0	False
cat__drugdoseC2yn_False	11	0.13799650914769548	0.20068298972387597	True
cat__drugdoseC2yn_True	7	0.046043200469015125	0.05420611643622423	False
cat__drugdoseC2yn_nan	0	0.0	0.0	False
cat__NeutrecoveryC2_False	0	0.0	0.0	False
cat__NeutrecoveryC2_True	0	0.0	0.0	False
cat__NeutrecoveryC2_nan	0	0.0	0.0	False
cat__Platrecovery50C2_False	1	0.019652278555921287	0.073532093225702	False
cat__Platrecovery50C2_True	0	0.0	0.0	False
cat__Platrecovery50C2_nan	0	0.0	0.0	False
cat__Platrecovery100C2_False	1	0.0023483841537215	0.008786848915754921	False
cat__Platrecovery100C2_True	0	0.0	0.0	False
cat__Platrecovery100C2_nan	0	0.0	0.0	False
cat__TissuetypingdoneYNC2_False	12	0.10110697942605044	0.06770713195332412	True
cat__TissuetypingdoneYNC2_True	2	0.007032398360210527	0.01796307561126944	False
cat__TissuetypingdoneYNC2_nan	5	0.03430848989671541	0.058531143136856534	False
cat__TransplantSchedYNC2_False	14	0.25317332831518574	0.14322568168431213	True
cat__TransplantSchedYNC2_True	3	0.011956240650662494	0.03061645813942565	False
cat__TransplantSchedYNC2_nan	4	0.03195542761155633	0.07186471559667594	False
cat__TreatmentgivenC3YN_False	2	0.008022616079518015	0.025871560174053274	False
cat__TreatmentgivenC3YN_True	2	0.00749579335991088	0.025090505712929166	False
cat__drugdosecorrectYNC3_False	1	0.00098859375654576	0.0036989791316980425	False
cat__drugdosecorrectYNC3_True	7	0.07601445688470143	0.10046617606721218	False
cat__drugdosecorrectYNC3_nan	3	0.030497059121453684	0.07269985419718437	False
cat__NeutrecoveryC3_False	0	0.0	0.0	False
cat__NeutrecoveryC3_True	0	0.0	0.0	False
cat__NeutrecoveryC3_nan	0	0.0	0.0	False
cat__Platrecovery50C3_False	0	0.0	0.0	False
cat__Platrecovery50C3_True	0	0.0	0.0	False
cat__Platrecovery50C3_nan	0	0.0	0.0	False
cat__Platrecovery100C3_False	0	0.0	0.0	False
cat__Platrecovery100C3_True	0	0.0	0.0	False
cat__Platrecovery100C3_nan	0	0.0	0.0	False
cat__CepTreatmentGivenC3_False	0	0.0	0.0	False
cat__CepTreatmentGivenC3_True	13	0.1914846778785894	0.15755367211202043	True
cat__CepTreatmentGivenC3_nan	14	0.1443655230192037	0.09948591700833732	True
cat__mTORGivenC3_False	10	0.0953900902184674	0.09178722943964097	True
cat__mTORGivenC3_True	2	0.01024373991118898	0.03536760239404958	False
cat__mTORGivenC3_nan	6	0.035790616100667236	0.05847002790501372	False
cat__amlAgeGroup_15-29	1	0.0050838008719427	0.0190218410853922	False
cat__amlAgeGroup_30-39	8	0.05561139409409862	0.07210009278870608	True
cat__amlAgeGroup_40-49	7	0.047997934924855365	0.08376612081989798	False
cat__amlAgeGroup_50-59	4	0.027749838495208467	0.06018012651674636	False
cat__amlAgeGroup_60+	4	0.010607533310496133	0.022115982625265453	False
cat__PrevBloodDis_Chronic myelomonocytic leukaemia (CMML)	0	0.0	0.0	False
cat__PrevBloodDis_Hodgkin's disease	0	0.0	0.0	False
cat__PrevBloodDis_Myelodysplastic syndrome (MDS)/myelodysplasia/pre-leukaemic phase	5	0.05765455055916317	0.09701596375133639	False
cat__PrevBloodDis_Other haematological disorder	0	0.0	0.0	False
cat__PrevBloodDis_Refractory anaemia with excess of blasts (RAEB, RAEB-t)	0	0.0	0.0	False
cat__PrevBloodDis_nan	4	0.024870000010820775	0.046120723084882416	False
cat__FABtype_0	1	0.006768547210683093	0.02532558466858055	False
cat__FABtype_1	7	0.04373440647202965	0.06971542485053508	False
cat__FABtype_2	10	0.14294821163798951	0.13949428246310575	True
cat__FABtype_3	2	0.014108602282044354	0.04296744773886895	False
cat__FABtype_4	11	0.14644668100342215	0.13766834345864734	True
cat__FABtype_4e	3	0.03245204288585368	0.08851912419346103	False
cat__FABtype_5	7	0.06955396872905556	0.10886454654404938	False
cat__FABtype_5a	8	0.14140657151107433	0.21066426510557051	True
cat__FABtype_5b	1	0.016096774206319667	0.06022861411230823	False
cat__FABtype_6	13	0.40583122240351927	0.24496142500043186	True
cat__FABtype_7	1	0.0015683279051072134	0.005868145691028106	False
cat__FABtype_8	12	0.11648570343946904	0.09234375162563471	True
cat__FABtype_R	2	0.018195305745423447	0.06679271704729453	False
cat__FABtype_RT	0	0.0	0.0	False
cat__FABtype_X	3	0.015996140466506933	0.0339800066024102	False
cat__FABtype_nan	0	0.0	0.0	False
cat__CNSinvolveentry_0.0	1	0.006804553535557359	0.02546030800001693	False
cat__CNSinvolveentry_1.0	2	0.032551086768132925	0.08697509447185775	False
cat__CNSinvolveentry_2.0	14	0.16236331134096002	0.114555906953024	True
cat__CNSinvolveentry_nan	0	0.0	0.0	False
cat__Localcytoentry_1.0	11	0.1738463098800798	0.11870818284849022	True
cat__Localcytoentry_2.0	13	0.1550962783488624	0.09001738279863762	True
cat__Localcytoentry_3.0	3	0.014015951962283594	0.034509231377259156	False
cat__Localcytoentry_4.0	5	0.04814466910382475	0.07821827344541246	False
cat__Localcytoentry_5.0	7	0.021930359952910358	0.03138029928481156	False
cat__Localcytoentry_nan	0	0.0	0.0	False
cat__Localimmentry_1.0	12	0.20296657753582836	0.1537328066846309	True
cat__Localimmentry_2.0	0	0.0	0.0	False
cat__Localimmentry_3.0	11	0.18416557711352655	0.14439977796720627	True
cat__Localimmentry_nan	0	0.0	0.0	False
cat__CD33entry_1.0	9	0.05034257539013547	0.07250882570194	True
cat__CD33entry_2.0	2	0.007476841336375647	0.020326862168575068	False
cat__CD33entry_3.0	3	0.01031676054935466	0.02936708699575494	False
cat__CD33entry_nan	7	0.023889170459936493	0.028303751921457423	False
cat__SmokeHist_1.0	6	0.04975528214062438	0.0870539742597001	False
cat__SmokeHist_2.0	2	0.003467121126018547	0.011961302193443702	False
cat__SmokeHist_3.0	8	0.10639797182478263	0.1303675910545156	True
cat__SmokeHist_nan	1	0.00016212700617636	0.0006066237102553217	False
cat__amlType_De novo	12	0.1792568537629881	0.12770796221208985	True
cat__amlType_High risk MDS	1	0.014670878250847634	0.05489339997774519	False
cat__amlType_Secondary	5	0.07219213848901786	0.12373395806713867	False
cat__CytoResult_Adverse	14	0.4204040502289591	0.16322876969751232	True
cat__CytoResult_Failed	5	0.06529794187025317	0.11046914157198691	False
cat__CytoResult_Intermediate	4	0.020567793788688206	0.04013004977461986	False
cat__CytoResult_Normal	3	0.032821995686560475	0.07501031961498365	False
cat__CytoResult_Not done	0	0.0	0.0	False
cat__CytoResult_nan	1	0.0019837249004426866	0.00742241892706878	False
cat__CytoResult_t(15;17) / PML-RARA [APL]	0	0.0	0.0	False
cat__CytoResult_t(8;21) / inv(16) [CBF]	14	1.20872802251517	0.4138816676761374	True
cat__ComorArr_0.0	0	0.0	0.0	False
cat__ComorArr_1.0	0	0.0	0.0	False
cat__ComorArr_nan	0	0.0	0.0	False
cat__ComorCard_0.0	6	0.048777030800791855	0.082094998867818	False
cat__ComorCard_1.0	0	0.0	0.0	False
cat__ComorCard_2.0	2	0.009586306524067254	0.028956724849914718	False
cat__ComorCard_nan	0	0.0	0.0	False
cat__ComorHVD_0.0	0	0.0	0.0	False
cat__ComorHVD_2.0	0	0.0	0.0	False
cat__ComorHVD_nan	0	0.0	0.0	False
cat__ComorIBD_0.0	1	0.0029950922064867604	0.011206608878470248	False
cat__ComorIBD_1.0	3	0.021934666940401793	0.049573966273753156	False
cat__ComorIBD_nan	0	0.0	0.0	False
cat__ComorDiab_0.0	1	0.0020319798796406734	0.00760297252643355	False
cat__ComorDiab_1.0	1	0.00223261142859666	0.008353667043604615	False
cat__ComorDiab_nan	0	0.0	0.0	False
cat__ComorCVD_0.0	1	0.00111351942735156	0.0041664081906662535	False
cat__ComorCVD_1.0	0	0.0	0.0	False
cat__ComorCVD_2.0	0	0.0	0.0	False
cat__ComorCVD_nan	0	0.0	0.0	False
cat__ComorPsyc_0.0	13	0.36298340461955847	0.2536397464251733	True
cat__ComorPsyc_1.0	13	0.23463480060701028	0.1384788257143528	True
cat__ComorPsyc_2.0	1	0.003004608568724469	0.01040826939577517	False
cat__ComorPsyc_nan	0	0.0	0.0	False
cat__ComorObe_0.0	7	0.0444281833494494	0.07057744294140583	False
cat__ComorObe_1.0	5	0.03504185639430062	0.0686272220822091	False
cat__ComorObe_2.0	0	0.0	0.0	False
cat__ComorObe_nan	0	0.0	0.0	False
cat__ComorInf_0.0	3	0.00355394979984838	0.0074224130941412895	False
cat__ComorInf_1.0	7	0.05311423057852297	0.08164457228392945	False
cat__ComorInf_2.0	1	0.0017231294076551266	0.006447359876520211	False
cat__ComorInf_nan	0	0.0	0.0	False
cat__ComorRheu_0.0	0	0.0	0.0	False
cat__ComorRheu_1.0	3	0.004542722816491647	0.011487371784632956	False
cat__ComorRheu_nan	0	0.0	0.0	False
cat__ComorPrep_0.0	4	0.08808080718870569	0.16191264966835425	False
cat__ComorPrep_1.0	0	0.0	0.0	False
cat__ComorPrep_nan	0	0.0	0.0	False
cat__ComorRen_0.0	0	0.0	0.0	False
cat__ComorRen_1.0	0	0.0	0.0	False
cat__ComorRen_nan	0	0.0	0.0	False
cat__ComorMPul_0.0	2	0.029226107394304333	0.07452058147152796	False
cat__ComorMPul_1.0	0	0.0	0.0	False
cat__ComorMPul_2.0	0	0.0	0.0	False
cat__ComorMPul_nan	0	0.0	0.0	False
cat__ComorSPul_0.0	1	0.012540432826194374	0.04692200311747259	False
cat__ComorSPul_1.0	0	0.0	0.0	False
cat__ComorSPul_2.0	2	0.01733298969979856	0.04427903161261495	False
cat__ComorSPul_nan	0	0.0	0.0	False
cat__ComorPST_0.0	2	0.029517744526116906	0.0794936175095369	False
cat__ComorPST_1.0	1	0.0020752771013662864	0.00776497589592998	False
cat__ComorPST_2.0	0	0.0	0.0	False
cat__ComorPST_nan	0	0.0	0.0	False
cat__ComorHepM_0.0	0	0.0	0.0	False
cat__ComorHepM_1.0	11	0.15853204830152512	0.1494473156967814	True
cat__ComorHepM_2.0	0	0.0	0.0	False
cat__ComorHepM_nan	0	0.0	0.0	False
cat__ComorHepS_0.0	3	0.02137576686258296	0.06100915308670464	False
cat__ComorHepS_1.0	0	0.0	0.0	False
cat__ComorHepS_2.0	0	0.0	0.0	False
cat__ComorHepS_nan	0	0.0	0.0	False
cat__TreatmentC1_ADE Alone	1	0.00101508261573052	0.003798091367333914	False
cat__TreatmentC1_ADE and Mylotarg 3mg per m2	8	0.10371869317941451	0.14851670339730802	True
cat__TreatmentC1_ADE and Mylotarg 6mg per m2	3	0.034466661440657555	0.07207655654026573	False
cat__TreatmentC1_Arsenic and ATRA	0	0.0	0.0	False
cat__TreatmentC1_DA High dose (90mg)	4	0.00691987084002402	0.012087622036067757	False
cat__TreatmentC1_DA Mylotarg 3mg per m2	3	0.03531883995280481	0.10295608084936649	False
cat__TreatmentC1_DA Mylotarg 6mg per m2	2	0.007438908838422607	0.022210724438577117	False
cat__TreatmentC1_DA Standard dose (60mg)	9	0.12422155363105213	0.17471460189334898	True
cat__Marrresult1C1_CR	13	0.35943571598777496	0.22246110195161645	True
cat__Marrresult1C1_PR	4	0.05532659542244356	0.10184131280698942	False
cat__Marrresult1C1_RD	6	0.04618515410738793	0.06164242711152284	False
cat__Marrresult1C1_nan	1	0.0018880137308662933	0.007064300522426494	False
cat__Marrresult2C1_CR	7	0.1384038729077246	0.2577772886364055	False
cat__Marrresult2C1_PR	1	0.0015329759259966533	0.005735870697252001	False
cat__Marrresult2C1_RD	0	0.0	0.0	False
cat__Marrresult2C1_nan	0	0.0	0.0	False
cat__Marrresult1C2_CR	6	0.07369079307424221	0.14396967279601147	False
cat__Marrresult1C2_PR	2	0.019313387520476073	0.06237716225177858	False
cat__Marrresult1C2_RD	1	0.005438463895042914	0.0203488686055907	False
cat__Marrresult1C2_nan	8	0.05095900246444466	0.061266415116812946	True
cat__TissuetypesibsresultC2_1.0	4	0.04595599590174756	0.08123278383461044	False
cat__TissuetypesibsresultC2_2.0	11	0.11200001849345814	0.12043963486552765	True
cat__TissuetypesibsresultC2_3.0	4	0.02366872505858224	0.05980999425086362	False
cat__TissuetypesibsresultC2_nan	14	0.10906412834085237	0.061537202527342835	True
cat__TransplantTypeC2_1.0	1	0.0032712430312256866	0.012239870651718368	False
cat__TransplantTypeC2_2.0	1	0.005298178392798261	0.0198239683198597	False
cat__TransplantTypeC2_3.0	4	0.04732199364432396	0.10350482160197458	False
cat__TransplantTypeC2_nan	7	0.05451316579294531	0.08453964046578293	False
cat__TreatmentC3_Ara-C 3g/m2	11	0.15302296614870048	0.13091390624015548	True
cat__TreatmentC3_Dclo	4	0.030929131231803273	0.06665792055456361	False
cat__TreatmentC3_Flag-Ida	7	0.1385047340909921	0.18173876934175687	False
cat__TreatmentC3_MACE	13	0.27225205667258195	0.18012787450638953	True
cat__TreatmentC3_MidAc	1	0.01702950262826404	0.06371856430213041	False
cat__TreatmentC3_Other	14	0.6017986122252054	0.2562743105218089	True
cat__TreatmentC3_nan	1	0.008553992816257246	0.03200611040736016	False
cat__amlFLToutcomeID_2.0	0	0.0	0.0	False
cat__amlFLToutcomeID_3.0	8	0.06529073260556925	0.07832015024457181	True
cat__amlFLToutcomeID_4.0	9	0.02121001809376253	0.024738946334452887	True
cat__amlFLToutcomeID_nan	0	0.0	0.0	False
cat__amlFLTTypeID_1.0	0	0.0	0.0	False
cat__amlFLTTypeID_2.0	9	0.023029665443092137	0.026725855089394644	True
cat__amlFLTTypeID_nan	9	0.020295836284933456	0.02387149684369216	True
cat__amlDDLFLTTKDID_1.0	0	0.0	0.0	False
cat__amlDDLFLTTKDID_2.0	0	0.0	0.0	False
cat__amlDDLFLTTKDID_3.0	7	0.08984080831481266	0.16186968543137592	False
cat__amlDDLFLTTKDID_8.0	0	0.0	0.0	False
cat__amlDDLFLTTKDID_99.0	2	0.02193343362016229	0.06056917876951189	False
cat__amlDDLFLTTKDID_nan	9	0.023034635969755583	0.026740030757984826	True
cat__amlFLTType0ID_1.0	7	0.03853889332721472	0.05088046833727841	False
cat__amlFLTType0ID_2.0	0	0.0	0.0	False
cat__amlFLTType0ID_nan	6	0.059402599864893206	0.08171689393943793	False
cat__amlDDLNPM1OutcomeID_1.0	14	0.39324129767593063	0.18515368764553128	True
cat__amlDDLNPM1OutcomeID_3.0	6	0.05321863942698462	0.09702225489575396	False
cat__amlDDLNPM1OutcomeID_5.0	0	0.0	0.0	False
cat__amlDDLNPM1OutcomeID_7.0	0	0.0	0.0	False
cat__amlDDLNPM1OutcomeID_nan	0	0.0	0.0	False
cat__amlDDLNPM1ID_1.0	5	0.04296967536051534	0.08751547876193926	False
cat__amlDDLNPM1ID_2.0	0	0.0	0.0	False
cat__amlDDLNPM1ID_3.0	0	0.0	0.0	False
cat__amlDDLNPM1ID_4.0	0	0.0	0.0	False
cat__amlDDLNPM1ID_5.0	9	0.03448776674168093	0.044505715040280426	True
cat__amlDDLNPM1ID_nan	12	0.10991602215608806	0.08323589195648397	True
ordinal__NauseagradeC1	14	0.009620588684201818	0.027948341437961325	True
ordinal__AlopeciagradeC1	14	0.00028440617495592183	0.0002038818929874331	True
ordinal__OralgradeC1	14	0.0010062821084857077	0.0006635857151507127	True
ordinal__DiarrheagradeC1	14	0.0020116392422329936	0.002167027861048888	True
ordinal__CardiacgradeC1	14	0.00040119995344456	0.00029015438549758463	True
ordinal__LiverASTgradeC1	14	0.0002187148040524264	0.0001845730767023433	True
ordinal__LiverALTgradeC1	14	0.0010900877486661276	0.00057824338852961	True
ordinal__LiverBilgradeC1	14	0.0019338554155889256	0.001963831299823898	True
ordinal__RenaCreatgradeC1	14	0.005258509344353879	0.0037442753552778276	True
ordinal__RenaprotgradeC1	14	0.00166640778991404	0.0007378140570128806	True
ordinal__RenahaemgradeC1	14	0.0012323752537848306	0.000592234519510791	True
ordinal__NauseagradeC2	14	0.0005058640097546795	0.0006286468313445202	True
ordinal__AlopeciagradeC2	14	0.00043439292177559994	0.0002542093849733803	True
ordinal__OralgradeC2	14	0.0006597416814696247	0.0006263774658856932	True
ordinal__DiarrheagradeC2	14	0.0008607766991206935	0.0006113372678266011	True
ordinal__CardiacgradeC2	14	0.0003502243394616507	0.00022388425748335136	True
ordinal__LiverASTgradeC2	14	0.0006266919125080467	0.0003573602305193357	True
ordinal__LiverALTgradeC2	14	0.0009015711823645334	0.0005077855594990136	True
ordinal__LiverBilgradeC2	14	0.0011996157483871535	0.001314754370024274	True
ordinal__RenaCreatgradeC2	14	0.00130573434392294	0.0013122034763295336	True
ordinal__RenaprotgradeC2	15	0.0017321106694022442	0.0008564371479510179	True
ordinal__RenahaemgradeC2	14	0.0010753173084393775	0.0005437265153950395	True
ordinal__NauseagradeC3	14	0.00102061478400012	0.0007940715603710199	True
ordinal__AlopeciagradeC3	15	0.000215084008858522	0.0001370488909899738	True
ordinal__OralgradeC3	14	0.0014551211274741198	0.00068635790967298	True
ordinal__DiarrheagradeC3	14	0.0014470122079624516	0.0008707669871247711	True
ordinal__CardiacgradeC3	14	0.00090170052358016	0.0003691464627740452	True
ordinal__LiverASTgradeC3	14	0.00018052353343819756	0.00017278287184265134	True
ordinal__LiverALTgradeC3	14	0.00027186790057098233	0.00020418445541827852	True
ordinal__LiverBilgradeC3	14	0.0012405090041680135	0.0004616169770580469	True
ordinal__RenaCreatgradeC3	14	0.0003241452890108886	0.00027314415862015066	True
ordinal__RenaprotgradeC3	14	0.0006717275352362533	0.0003912758151869877	True
ordinal__RenahaemgradeC3	14	0.0009350626810660999	0.00043225755595582995	True
ordinal__cellularity1C1	14	0.00033580299755928665	0.00017125919916390682	True
ordinal__cellularity2C1	13	0.0005012289973009893	0.0004441214602474783	True
ordinal__cellularity1C2	14	0.00028760140971301857	0.0002479131222567239	True
num__amlAgeAtRand1	14	0.22162128022524732	0.06956874489475937	True
num__UnitsbloodC1	13	0.013892553538094802	0.0211900362077772	True
num__UnitsplateletsC1	13	0.010343758853455527	0.013478182815038825	True
num__UnitsbloodC2	14	0.00569843657708864	0.005965009484407233	True
num__UnitsplateletsC2	13	0.0021916607818847434	0.005357736695254142	True
num__UnitsbloodC3	13	0.0005464713709143375	0.0004969836787108439	True
num__UnitsplateletsC3	11	0.00033519057437494254	0.0005768107066136403	True
num__DaysIVantibC1	14	0.0040211977684770535	0.003111641860618616	True
num__DaysinhospC1	14	0.0013292892024663802	0.0005663872422438155	True
num__DaysIVantibC2	14	0.0011182588436777867	0.0012144415426558824	True
num__DaysinhospC2	14	0.0009361181183234934	0.0007805866045981983	True
num__DaysIVantibC3	14	0.0011749993294401467	0.00043693452214674944	True
num__DaysinhospC3	14	0.0011034823087537943	0.0006931542579624131	True
num__TestDate	14	0.0003019929520800835	0.00020032989274952292	True
num__ITDPcnt	15	0.00033959384313254155	0.00037400890311435164	True
num__ITDLength	13	0.0003786091290283134	0.00032578642774885397	True
num__NauseastartC1	14	0.0004383784640418921	0.00035578964504473563	True
num__NauseastopC1	14	0.0005102090964053097	0.00039489268874153894	True
num__AlopeciastartC1	14	0.00015766175375493005	0.00012997157412574146	True
num__AlopeciastopC1	14	0.00024900972219478224	0.00016137546220258467	True
num__OralstartC1	14	0.0008044559904414158	0.0005202065921908923	True
num__OralstopC1	14	0.0008923192225645467	0.00048664600933731996	True
num__DiarrheastartC1	14	0.0007875124685642533	0.0004341761230079425	True
num__DiarrheastopC1	14	0.0009255467273127133	0.0005675188664768034	True
num__CardiacstartC1	14	0.0006624453427890733	0.0003910313503247232	True
num__CardiacstopC1	14	0.000265855199288379	0.0003190534972712395	True
num__LiverASTstartC1	14	0.005250392939117267	0.001802367504222025	True
num__LiverASTstopC1	14	0.005279340039240533	0.0017728295028772655	True
num__LiverALTstartC1	14	0.0003056451645646323	0.0002543518652149135	True
num__LiverALTstopC1	14	0.00035844461874815983	0.00028784808163195163	True
num__LiverBilstartC1	14	0.0015785545104352067	0.001035684976913958	True
num__LiverBilstopC1	14	0.0017441782155738265	0.0010517649568103499	True
num__RenaCreatstartC1	14	0.0007859832409549295	0.0006405043569497848	True
num__RenaCreatstopC1	14	0.00073880549338476	0.0006173434175161922	True
num__RenaprotstartC1	14	0.00105890061311164	0.0004307424003977824	True
num__RenahaemstartC1	14	0.0009596029611386933	0.0005676736130853815	True
num__RenahaemstopC1	14	0.0006577689321841731	0.0005693277202618515	True
num__NauseastartC2	15	0.0011381067947615223	0.0005732562868004578	True
num__NauseastopC2	14	0.0011119255135701666	0.0005657468796149882	True
num__AlopeciastartC2	14	0.00020683516434642261	0.0001434571769430608	True
num__AlopeciastopC2	14	0.0003579337706239248	0.00027423512404604243	True
num__OralstartC2	14	0.0006339185998690804	0.0005451656100956575	True
num__OralstopC2	14	0.0005750635688163617	0.0005267583325615997	True
num__DiarrheastartC2	14	0.00088760986492948	0.0006012480022350096	True
num__DiarrheastopC2	14	0.0009383113819989666	0.0006416672833418821	True
num__CardiacstartC2	14	0.0005251878386872493	0.00038833151762331157	True
num__LiverASTstartC2	14	0.0010038135746535668	0.0007548535500152389	True
num__LiverASTstopC2	14	0.00150425572676522	0.0008990842066071828	True
num__LiverALTstartC2	15	0.00020189048517633415	0.00020238555563548732	True
num__LiverALTstopC2	14	0.00033736264266856665	0.00022637459164927108	True
num__LiverBilstartC2	14	0.0022001747169952267	0.0014128481823539913	True
num__LiverBilstopC2	14	0.00185940839256056	0.0013710456747907682	True
num__RenaCreatstartC2	15	0.0006219557900140922	0.0005216722142070936	True
num__RenaCreatstopC2	14	0.0006276124608409695	0.0004978884110142304	True
num__NauseastartC3	14	0.00035718713368401044	0.00026199964293369344	True
num__NauseastopC3	14	0.0003948868072945059	0.0003542190361229127	True
num__AlopeciastartC3	14	0.00018275944528564105	0.0001704222282927654	True
num__OralstartC3	14	0.0006515277019915918	0.000480615812474326	True
num__OralstopC3	14	0.0006706487100120334	0.0004396801807820435	True
num__DiarrheastartC3	14	0.0014426244846797035	0.0009330066559957621	True
num__DiarrheastopC3	15	0.0016627248706285343	0.0009882327682856692	True
num__LiverASTstartC3	15	0.0024505288454955997	0.001667421987157886	True
num__LiverASTstopC3	14	0.0016692944056485271	0.001584327076048788	True
num__LiverALTstartC3	14	0.0006922029362202401	0.00041920572168875137	True
num__LiverALTstopC3	14	0.0008497966872797133	0.0004627356734612115	True
num__LiverBilstartC3	15	0.0012390910269020892	0.0008722791628672692	True
num__LiverBilstopC3	14	0.0014009683515785799	0.0008845477671109457	True
num__RenaCreatstartC3	14	0.0018525182178015	0.0006747424526681868	True
num__RenaCreatstopC3	14	0.0015939930026155002	0.000672981146922465	True
num__mylotargdateC1	14	0.00016589749172751968	0.000173925957269048	True
num__marrexamdate1C1	14	0.001265832544976599	0.00168205134515833	True
num__marrexamdate2C1	14	0.0021810467816133798	0.0011040870753122442	True
num__NeutrecoverydateC1	14	0.0011999938683100201	0.0004729933011944495	True
num__Platrecovery50dateC1	14	0.0005975596307751484	0.0004128390928819667	True
num__Platrecovery100dateC1	15	0.00074854705033604	0.00028380203713361903	True
num__DischargeddateC1	14	0.0001980024411117807	0.00014884231379351311	True
num__chemodateC2	14	0.001720692233927653	0.0015893393909350308	True
num__marrexamdate1C2	14	0.0003311933838162399	0.00025062893707877333	True
num__NeutrecoverydateC2	14	0.0004802287426942315	0.00034885077122567154	True
num__Platrecovery50dateC2	14	0.0009132072672576066	0.0004612199032782383	True
num__Platrecovery100dateC2	14	0.0003563329074219665	0.0002491506780187374	True
num__DischargeddateC2	14	0.00027582176555583323	0.0002404651047650972	True
num__chemodateC3	8	0.06330109656705728	0.0791172432752865	True
num__NeutrecoverydateC3	14	0.0005465811350586334	0.00031457175459226403	True
num__Platrecovery50dateC3	14	0.0002635970778646415	0.00017324568663687706	True
num__Platrecovery100C3date	14	0.0002639770536701835	0.00023921562241264145	True
num__DischargeddateC3	14	0.0004297406508726169	0.0003336462038411628	True
num__Weight	11	0.02754210236752108	0.031308665954909276	True
num__Height	7	0.01369099925582944	0.01841182377466942	False
num__BloodDateEntry	14	0.024953232512397148	0.04707570165612844	True
num__HemoglobinEntry	13	0.03529847893442022	0.06116142036066514	True
num__PlateletEntry	13	0.024279852801299344	0.047390512263379134	True
num__MarrowDateEntry	14	0.002094916586822	0.0023020851304461957	True
num__MarrowBlastsEntry	14	0.000645098592246813	0.0007959896916267214	True
num__LocalImmPcnt	14	0.00019354665848032653	0.00012276029882273448	True
num__SmokePerDay	14	0.00013895832942821364	0.00010416541965277445	True
num__chemodateC1	8	0.0058020340391468275	0.018563876034377553	True
num__Marrblastperc1C1	14	0.00031647766188645326	0.00026300359667969604	True
num__Marrblastperc2C1	14	0.0016438435591208066	0.0008932479402625049	True
num__WBCEntry	14	0.3095154585061884	0.10713474943227246	True
num__CompmarrrespC1	15	0.00018457330510239457	0.0001222765778950648	True
num__Marrclastperc1C2	14	0.0001935492196210601	0.00016957149084668682	True
num__CompmarrrespC2	14	7.312159263746031e-05	7.625853407792436e-05	True
num__TransplantSchedDateC2	14	0.0008009423750310861	0.00042393613730538026	True
remainder__IsSec_is_missing	0	0.0	0.0	False
remainder__PrevDiag_is_missing	0	0.0	0.0	False
remainder__PrevBloodDis_is_missing	4	0.02486585278658907	0.046008870877619124	False
remainder__BloodDateEntry_is_missing	0	0.0	0.0	False
remainder__HemoglobinEntry_is_missing	0	0.0	0.0	False
remainder__PlateletEntry_is_missing	0	0.0	0.0	False
remainder__MarrowDateEntry_is_missing	0	0.0	0.0	False
remainder__MarrowBlastsEntry_is_missing	0	0.0	0.0	False
remainder__FABtype_is_missing	0	0.0	0.0	False
remainder__CNSinvolveentry_is_missing	0	0.0	0.0	False
remainder__Localcytoentry_is_missing	0	0.0	0.0	False
remainder__Localimmentry_is_missing	0	0.0	0.0	False
remainder__LocalImmPcnt_is_missing	0	0.0	0.0	False
remainder__CD33entry_is_missing	7	0.023384498918083297	0.027828568152342126	False
remainder__SmokeHist_is_missing	1	0.00015968521161421334	0.0005974873515948812	False
remainder__SmokePerDay_is_missing	0	0.0	0.0	False
remainder__CytoResult_is_missing	1	0.0019860803484884333	0.00743123220664831	False
remainder__Karyotype_is_missing	0	0.0	0.0	False
remainder__ComorArr_is_missing	0	0.0	0.0	False
remainder__ComorCard_is_missing	0	0.0	0.0	False
remainder__ComorHVD_is_missing	0	0.0	0.0	False
remainder__ComorIBD_is_missing	0	0.0	0.0	False
remainder__ComorDiab_is_missing	0	0.0	0.0	False
remainder__ComorCVD_is_missing	0	0.0	0.0	False
remainder__ComorPsyc_is_missing	0	0.0	0.0	False
remainder__ComorObe_is_missing	0	0.0	0.0	False
remainder__ComorInf_is_missing	0	0.0	0.0	False
remainder__ComorRheu_is_missing	0	0.0	0.0	False
remainder__ComorPrep_is_missing	0	0.0	0.0	False
remainder__ComorRen_is_missing	0	0.0	0.0	False
remainder__ComorMPul_is_missing	0	0.0	0.0	False
remainder__ComorSPul_is_missing	0	0.0	0.0	False
remainder__ComorPST_is_missing	0	0.0	0.0	False
remainder__ComorHepM_is_missing	0	0.0	0.0	False
remainder__ComorHepS_is_missing	0	0.0	0.0	False
remainder__chemodateC1_is_missing	0	0.0	0.0	False
remainder__drugdoseC1yn_is_missing	0	0.0	0.0	False
remainder__mylotargC1yn_is_missing	0	0.0	0.0	False
remainder__mylotargdateC1_is_missing	0	0.0	0.0	False
remainder__mylodoseC1_is_missing	4	0.009391456407227128	0.018798134930002652	False
remainder__marrexamdate1C1_is_missing	0	0.0	0.0	False
remainder__marrexamdate2C1_is_missing	0	0.0	0.0	False
remainder__cellularity1C1_is_missing	0	0.0	0.0	False
remainder__cellularity2C1_is_missing	0	0.0	0.0	False
remainder__Marrblastperc1C1_is_missing	0	0.0	0.0	False
remainder__Marrblastperc2C1_is_missing	0	0.0	0.0	False
remainder__Marrresult1C1_is_missing	1	0.0019100326673123266	0.007146687838628701	False
remainder__Marrresult2C1_is_missing	0	0.0	0.0	False
remainder__CompmarrrespC1_is_missing	0	0.0	0.0	False
remainder__NeutrecoverydateC1_is_missing	0	0.0	0.0	False
remainder__Platrecovery50C1_is_missing	0	0.0	0.0	False
remainder__Platrecovery50dateC1_is_missing	0	0.0	0.0	False
remainder__Platrecovery100C1_is_missing	0	0.0	0.0	False
remainder__Platrecovery100dateC1_is_missing	0	0.0	0.0	False
remainder__NauseagradeC1_is_missing	0	0.0	0.0	False
remainder__NauseastartC1_is_missing	0	0.0	0.0	False
remainder__NauseastopC1_is_missing	0	0.0	0.0	False
remainder__AlopeciagradeC1_is_missing	0	0.0	0.0	False
remainder__AlopeciastartC1_is_missing	0	0.0	0.0	False
remainder__AlopeciastopC1_is_missing	0	0.0	0.0	False
remainder__OralgradeC1_is_missing	0	0.0	0.0	False
remainder__OralstartC1_is_missing	0	0.0	0.0	False
remainder__OralstopC1_is_missing	0	0.0	0.0	False
remainder__DiarrheagradeC1_is_missing	0	0.0	0.0	False
remainder__DiarrheastartC1_is_missing	0	0.0	0.0	False
remainder__DiarrheastopC1_is_missing	0	0.0	0.0	False
remainder__CardiacgradeC1_is_missing	5	0.0699298124190896	0.11819281584331978	False
remainder__CardiacstartC1_is_missing	0	0.0	0.0	False
remainder__CardiacstopC1_is_missing	0	0.0	0.0	False
remainder__LiverASTgradeC1_is_missing	2	0.006300052725436886	0.021152276870051414	False
remainder__LiverASTstartC1_is_missing	0	0.0	0.0	False
remainder__LiverASTstopC1_is_missing	0	0.0	0.0	False
remainder__LiverALTgradeC1_is_missing	0	0.0	0.0	False
remainder__LiverALTstartC1_is_missing	0	0.0	0.0	False
remainder__LiverALTstopC1_is_missing	0	0.0	0.0	False
remainder__LiverBilgradeC1_is_missing	0	0.0	0.0	False
remainder__LiverBilstartC1_is_missing	0	0.0	0.0	False
remainder__LiverBilstopC1_is_missing	0	0.0	0.0	False
remainder__RenaCreatgradeC1_is_missing	0	0.0	0.0	False
remainder__RenaCreatstartC1_is_missing	0	0.0	0.0	False
remainder__RenaCreatstopC1_is_missing	0	0.0	0.0	False
remainder__RenaprotgradeC1_is_missing	0	0.0	0.0	False
remainder__RenaprotstartC1_is_missing	0	0.0	0.0	False
remainder__RenahaemgradeC1_is_missing	0	0.0	0.0	False
remainder__RenahaemstartC1_is_missing	0	0.0	0.0	False
remainder__RenahaemstopC1_is_missing	0	0.0	0.0	False
remainder__UnitsbloodC1_is_missing	0	0.0	0.0	False
remainder__UnitsplateletsC1_is_missing	0	0.0	0.0	False
remainder__DaysIVantibC1_is_missing	0	0.0	0.0	False
remainder__DaysinhospC1_is_missing	0	0.0	0.0	False
remainder__DischargeddateC1_is_missing	0	0.0	0.0	False
remainder__chemodateC2_is_missing	0	0.0	0.0	False
remainder__drugdoseC2yn_is_missing	0	0.0	0.0	False
remainder__marrexamdate1C2_is_missing	0	0.0	0.0	False
remainder__cellularity1C2_is_missing	0	0.0	0.0	False
remainder__Marrclastperc1C2_is_missing	0	0.0	0.0	False
remainder__Marrresult1C2_is_missing	8	0.0520489007229559	0.06261558705639564	True
remainder__CompmarrrespC2_is_missing	0	0.0	0.0	False
remainder__NeutrecoveryC2_is_missing	0	0.0	0.0	False
remainder__NeutrecoverydateC2_is_missing	0	0.0	0.0	False
remainder__Platrecovery50C2_is_missing	0	0.0	0.0	False
remainder__Platrecovery50dateC2_is_missing	0	0.0	0.0	False
remainder__Platrecovery100C2_is_missing	0	0.0	0.0	False
remainder__Platrecovery100dateC2_is_missing	0	0.0	0.0	False
remainder__NauseagradeC2_is_missing	0	0.0	0.0	False
remainder__NauseastartC2_is_missing	0	0.0	0.0	False
remainder__NauseastopC2_is_missing	0	0.0	0.0	False
remainder__AlopeciagradeC2_is_missing	0	0.0	0.0	False
remainder__AlopeciastartC2_is_missing	0	0.0	0.0	False
remainder__AlopeciastopC2_is_missing	0	0.0	0.0	False
remainder__OralgradeC2_is_missing	0	0.0	0.0	False
remainder__OralstartC2_is_missing	0	0.0	0.0	False
remainder__OralstopC2_is_missing	0	0.0	0.0	False
remainder__DiarrheagradeC2_is_missing	0	0.0	0.0	False
remainder__DiarrheastartC2_is_missing	0	0.0	0.0	False
remainder__DiarrheastopC2_is_missing	0	0.0	0.0	False
remainder__CardiacgradeC2_is_missing	0	0.0	0.0	False
remainder__CardiacstartC2_is_missing	0	0.0	0.0	False
remainder__LiverASTgradeC2_is_missing	4	0.02446665447703403	0.06689225410030368	False
remainder__LiverASTstartC2_is_missing	0	0.0	0.0	False
remainder__LiverASTstopC2_is_missing	0	0.0	0.0	False
remainder__LiverALTgradeC2_is_missing	1	0.01546121433771172	0.057850566835194225	False
remainder__LiverALTstartC2_is_missing	0	0.0	0.0	False
remainder__LiverALTstopC2_is_missing	0	0.0	0.0	False
remainder__LiverBilgradeC2_is_missing	0	0.0	0.0	False
remainder__LiverBilstartC2_is_missing	0	0.0	0.0	False
remainder__LiverBilstopC2_is_missing	0	0.0	0.0	False
remainder__RenaCreatgradeC2_is_missing	0	0.0	0.0	False
remainder__RenaCreatstartC2_is_missing	0	0.0	0.0	False
remainder__RenaCreatstopC2_is_missing	0	0.0	0.0	False
remainder__RenaprotgradeC2_is_missing	0	0.0	0.0	False
remainder__RenahaemgradeC2_is_missing	0	0.0	0.0	False
remainder__UnitsbloodC2_is_missing	0	0.0	0.0	False
remainder__UnitsplateletsC2_is_missing	0	0.0	0.0	False
remainder__DaysIVantibC2_is_missing	0	0.0	0.0	False
remainder__DaysinhospC2_is_missing	0	0.0	0.0	False
remainder__DischargeddateC2_is_missing	0	0.0	0.0	False
remainder__TissuetypingdoneYNC2_is_missing	5	0.03443809660568482	0.05878601308014757	False
remainder__TissuetypesibsresultC2_is_missing	14	0.1078613274492331	0.06144517050900814	True
remainder__TransplantSchedYNC2_is_missing	4	0.03211715286311946	0.07194889960605687	False
remainder__TransplantSchedDateC2_is_missing	0	0.0	0.0	False
remainder__TransplantTypeC2_is_missing	7	0.05549791377983791	0.08483636161673828	False
remainder__TreatmentC3_is_missing	1	0.008581415419708348	0.032108716394127546	False
remainder__drugdosecorrectYNC3_is_missing	3	0.030268365704918972	0.07213382613143002	False
remainder__NeutrecoveryC3_is_missing	0	0.0	0.0	False
remainder__NeutrecoverydateC3_is_missing	0	0.0	0.0	False
remainder__Platrecovery50C3_is_missing	0	0.0	0.0	False
remainder__Platrecovery50dateC3_is_missing	0	0.0	0.0	False
remainder__Platrecovery100C3_is_missing	0	0.0	0.0	False
remainder__Platrecovery100C3date_is_missing	0	0.0	0.0	False
remainder__NauseagradeC3_is_missing	0	0.0	0.0	False
remainder__NauseastartC3_is_missing	0	0.0	0.0	False
remainder__NauseastopC3_is_missing	0	0.0	0.0	False
remainder__AlopeciagradeC3_is_missing	0	0.0	0.0	False
remainder__AlopeciastartC3_is_missing	0	0.0	0.0	False
remainder__OralgradeC3_is_missing	0	0.0	0.0	False
remainder__OralstartC3_is_missing	0	0.0	0.0	False
remainder__OralstopC3_is_missing	0	0.0	0.0	False
remainder__DiarrheagradeC3_is_missing	0	0.0	0.0	False
remainder__DiarrheastartC3_is_missing	0	0.0	0.0	False
remainder__DiarrheastopC3_is_missing	0	0.0	0.0	False
remainder__CardiacgradeC3_is_missing	0	0.0	0.0	False
remainder__LiverASTgradeC3_is_missing	1	0.0112726548516395	0.04217841229419005	False
remainder__LiverASTstartC3_is_missing	0	0.0	0.0	False
remainder__LiverASTstopC3_is_missing	0	0.0	0.0	False
remainder__LiverALTgradeC3_is_missing	1	0.0021964024305696603	0.008218185378669208	False
remainder__LiverALTstartC3_is_missing	0	0.0	0.0	False
remainder__LiverALTstopC3_is_missing	0	0.0	0.0	False
remainder__LiverBilgradeC3_is_missing	0	0.0	0.0	False
remainder__LiverBilstartC3_is_missing	0	0.0	0.0	False
remainder__LiverBilstopC3_is_missing	0	0.0	0.0	False
remainder__RenaCreatgradeC3_is_missing	0	0.0	0.0	False
remainder__RenaCreatstartC3_is_missing	0	0.0	0.0	False
remainder__RenaCreatstopC3_is_missing	0	0.0	0.0	False
remainder__RenaprotgradeC3_is_missing	1	0.010775041695656348	0.040316514353349785	False
remainder__RenahaemgradeC3_is_missing	0	0.0	0.0	False
remainder__UnitsbloodC3_is_missing	0	0.0	0.0	False
remainder__UnitsplateletsC3_is_missing	0	0.0	0.0	False
remainder__DaysIVantibC3_is_missing	0	0.0	0.0	False
remainder__DaysinhospC3_is_missing	0	0.0	0.0	False
remainder__DischargeddateC3_is_missing	0	0.0	0.0	False
remainder__CepTreatmentGivenC3_is_missing	14	0.1431102714391938	0.09882100271305025	True
remainder__mTORGivenC3_is_missing	6	0.03544747463186273	0.05850997520338535	False
remainder__TestDate_is_missing	0	0.0	0.0	False
remainder__amlFLToutcomeID_is_missing	0	0.0	0.0	False
remainder__amlFLTTypeID_is_missing	8	0.019564234777655256	0.023571171262884376	True
remainder__amlDDLFLTTKDID_is_missing	9	0.022850101712917962	0.02642021367272296	True
remainder__ITDPcnt_is_missing	0	0.0	0.0	False
remainder__ITDLength_is_missing	0	0.0	0.0	False
remainder__amlFLTType0ID_is_missing	6	0.059242230619919255	0.08157705628385142	False
remainder__amlDDLNPM1OutcomeID_is_missing	0	0.0	0.0	False
remainder__amlDDLNPM1ID_is_missing	12	0.10976460437327298	0.08197962085930843	True
karyotype_encoding__Karyotype_46,XY,inv(16)(p13q22)[10]	0	0.0	0.0	False
cat__FABtype_B	0	0.0	0.0	False
cat__ComorHVD_1.0	0	0.0	0.0	False
cat__TreatmentC3_AIDA	0	0.0	0.0	False
cat__amlDDLFLTTKDID_4.0	0	0.0	0.0	False
cat__amlDDLFLTTKDID_9.0	0	0.0	0.0	False
karyotype_encoding__Karyotype_46,XX,t(8;21)(q22;q22)[10]	0	0.0	0.0	False
karyotype_encoding__Karyotype_46,XX[10]	0	0.0	0.0	False
karyotype_encoding__Karyotype_46,XX [20]	0	0.0	0.0	False
karyotype_encoding__Karyotype_46,XX,inv(16)(p13q22)[10]	1	0.0063700368076678735	0.023834495275432396	False
karyotype_encoding__Karyotype_46,XX[20]	9	0.05992279538100756	0.10002932446284492	True
karyotype_encoding__Karyotype_46,XX[25]	6	0.08007195883705329	0.13483452358814751	False
karyotype_encoding__Karyotype_46,XY [20]	3	0.0682364818705423	0.1594294375989899	False
karyotype_encoding__Karyotype_46,XY[20]	5	0.022886306769314253	0.03867936241200862	False
karyotype_encoding__Karyotype_46,XY[25]	2	0.00596011209709315	0.01511151792446393	False
karyotype_encoding__Karyotype___rare_class__	12	0.07851219814580933	0.07194942733433747	True
cat__sexID_False	9	0.03559235236861595	0.04134959521607705	True
cat__sexID_True	9	0.03501916168982958	0.04084391611302416	True
cat__IsSec_False	1	0.0021000189075509467	0.007857551257802943	False
cat__IsSec_True	4	0.02761084386066002	0.04966705373125479	False
cat__IsSec_nan	0	0.0	0.0	False
cat__PrevDiag_False	1	0.007418066086946886	0.027755861769802083	False
cat__PrevDiag_True	0	0.0	0.0	False
cat__PrevDiag_nan	0	0.0	0.0	False
cat__drugdoseC1yn_False	12	0.20461261004570436	0.14829095721792596	True
cat__drugdoseC1yn_True	14	0.34227761753050756	0.18356895531046297	True
cat__drugdoseC1yn_nan	0	0.0	0.0	False
cat__mylotargC1yn_False	3	0.031650079886183936	0.06881564369200197	False
cat__mylotargC1yn_True	3	0.048445863628386404	0.11723346532363853	False
cat__mylotargC1yn_nan	0	0.0	0.0	False
cat__mylodoseC1_False	6	0.05193443150771903	0.0917990803130295	False
cat__mylodoseC1_True	6	0.04052537137770371	0.05695791836204042	False
cat__mylodoseC1_nan	4	0.008531929562277893	0.017797292798333045	False
cat__NeutrecoveryC1_False	0	0.0	0.0	False
cat__NeutrecoveryC1_True	0	0.0	0.0	False
cat__Platrecovery50C1_False	0	0.0	0.0	False
cat__Platrecovery50C1_True	0	0.0	0.0	False
cat__Platrecovery50C1_nan	0	0.0	0.0	False
cat__Platrecovery100C1_False	0	0.0	0.0	False
cat__Platrecovery100C1_True	0	0.0	0.0	False
cat__Platrecovery100C1_nan	0	0.0	0.0	False
cat__drugdoseC2yn_False	11	0.13799650914769548	0.20068298972387597	True
cat__drugdoseC2yn_True	7	0.046043200469015125	0.05420611643622423	False
cat__drugdoseC2yn_nan	0	0.0	0.0	False
cat__NeutrecoveryC2_False	0	0.0	0.0	False
cat__NeutrecoveryC2_True	0	0.0	0.0	False
cat__NeutrecoveryC2_nan	0	0.0	0.0	False
cat__Platrecovery50C2_False	1	0.019652278555921287	0.073532093225702	False
cat__Platrecovery50C2_True	0	0.0	0.0	False
cat__Platrecovery50C2_nan	0	0.0	0.0	False
cat__Platrecovery100C2_False	1	0.0023483841537215	0.008786848915754921	False
cat__Platrecovery100C2_True	0	0.0	0.0	False
cat__Platrecovery100C2_nan	0	0.0	0.0	False
cat__TissuetypingdoneYNC2_False	12	0.10110697942605044	0.06770713195332412	True
cat__TissuetypingdoneYNC2_True	2	0.007032398360210527	0.01796307561126944	False
cat__TissuetypingdoneYNC2_nan	5	0.03430848989671541	0.058531143136856534	False
cat__TransplantSchedYNC2_False	14	0.25317332831518574	0.14322568168431213	True
cat__TransplantSchedYNC2_True	3	0.011956240650662494	0.03061645813942565	False
cat__TransplantSchedYNC2_nan	4	0.03195542761155633	0.07186471559667594	False
cat__TreatmentgivenC3YN_False	2	0.008022616079518015	0.025871560174053274	False
cat__TreatmentgivenC3YN_True	2	0.00749579335991088	0.025090505712929166	False
cat__drugdosecorrectYNC3_False	1	0.00098859375654576	0.0036989791316980425	False
cat__drugdosecorrectYNC3_True	7	0.07601445688470143	0.10046617606721218	False
cat__drugdosecorrectYNC3_nan	3	0.030497059121453684	0.07269985419718437	False
cat__NeutrecoveryC3_False	0	0.0	0.0	False
cat__NeutrecoveryC3_True	0	0.0	0.0	False
cat__NeutrecoveryC3_nan	0	0.0	0.0	False
cat__Platrecovery50C3_False	0	0.0	0.0	False
cat__Platrecovery50C3_True	0	0.0	0.0	False
cat__Platrecovery50C3_nan	0	0.0	0.0	False
cat__Platrecovery100C3_False	0	0.0	0.0	False
cat__Platrecovery100C3_True	0	0.0	0.0	False
cat__Platrecovery100C3_nan	0	0.0	0.0	False
cat__CepTreatmentGivenC3_False	0	0.0	0.0	False
cat__CepTreatmentGivenC3_True	13	0.1914846778785894	0.15755367211202043	True
cat__CepTreatmentGivenC3_nan	14	0.1443655230192037	0.09948591700833732	True
cat__mTORGivenC3_False	10	0.0953900902184674	0.09178722943964097	True
cat__mTORGivenC3_True	2	0.01024373991118898	0.03536760239404958	False
cat__mTORGivenC3_nan	6	0.035790616100667236	0.05847002790501372	False
cat__amlAgeGroup_15-29	1	0.0050838008719427	0.0190218410853922	False
cat__amlAgeGroup_30-39	8	0.05561139409409862	0.07210009278870608	True
cat__amlAgeGroup_40-49	7	0.047997934924855365	0.08376612081989798	False
cat__amlAgeGroup_50-59	4	0.027749838495208467	0.06018012651674636	False
cat__amlAgeGroup_60+	4	0.010607533310496133	0.022115982625265453	False
cat__PrevBloodDis_Chronic myelomonocytic leukaemia (CMML)	0	0.0	0.0	False
cat__PrevBloodDis_Hodgkin's disease	0	0.0	0.0	False
cat__PrevBloodDis_Myelodysplastic syndrome (MDS)/myelodysplasia/pre-leukaemic phase	5	0.05765455055916317	0.09701596375133639	False
cat__PrevBloodDis_Other haematological disorder	0	0.0	0.0	False
cat__PrevBloodDis_Refractory anaemia with excess of blasts (RAEB, RAEB-t)	0	0.0	0.0	False
cat__PrevBloodDis_nan	4	0.024870000010820775	0.046120723084882416	False
cat__FABtype_0	1	0.006768547210683093	0.02532558466858055	False
cat__FABtype_1	7	0.04373440647202965	0.06971542485053508	False
cat__FABtype_2	10	0.14294821163798951	0.13949428246310575	True
cat__FABtype_3	2	0.014108602282044354	0.04296744773886895	False
cat__FABtype_4	11	0.14644668100342215	0.13766834345864734	True
cat__FABtype_4e	3	0.03245204288585368	0.08851912419346103	False
cat__FABtype_5	7	0.06955396872905556	0.10886454654404938	False
cat__FABtype_5a	8	0.14140657151107433	0.21066426510557051	True
cat__FABtype_5b	1	0.016096774206319667	0.06022861411230823	False
cat__FABtype_6	13	0.40583122240351927	0.24496142500043186	True
cat__FABtype_7	1	0.0015683279051072134	0.005868145691028106	False
cat__FABtype_8	12	0.11648570343946904	0.09234375162563471	True
cat__FABtype_R	2	0.018195305745423447	0.06679271704729453	False
cat__FABtype_RT	0	0.0	0.0	False
cat__FABtype_X	3	0.015996140466506933	0.0339800066024102	False
cat__FABtype_nan	0	0.0	0.0	False
cat__CNSinvolveentry_0.0	1	0.006804553535557359	0.02546030800001693	False
cat__CNSinvolveentry_1.0	2	0.032551086768132925	0.08697509447185775	False
cat__CNSinvolveentry_2.0	14	0.16236331134096002	0.114555906953024	True
cat__CNSinvolveentry_nan	0	0.0	0.0	False
cat__Localcytoentry_1.0	11	0.1738463098800798	0.11870818284849022	True
cat__Localcytoentry_2.0	13	0.1550962783488624	0.09001738279863762	True
cat__Localcytoentry_3.0	3	0.014015951962283594	0.034509231377259156	False
cat__Localcytoentry_4.0	5	0.04814466910382475	0.07821827344541246	False
cat__Localcytoentry_5.0	7	0.021930359952910358	0.03138029928481156	False
cat__Localcytoentry_nan	0	0.0	0.0	False
cat__Localimmentry_1.0	12	0.20296657753582836	0.1537328066846309	True
cat__Localimmentry_2.0	0	0.0	0.0	False
cat__Localimmentry_3.0	11	0.18416557711352655	0.14439977796720627	True
cat__Localimmentry_nan	0	0.0	0.0	False
cat__CD33entry_1.0	9	0.05034257539013547	0.07250882570194	True
cat__CD33entry_2.0	2	0.007476841336375647	0.020326862168575068	False
cat__CD33entry_3.0	3	0.01031676054935466	0.02936708699575494	False
cat__CD33entry_nan	7	0.023889170459936493	0.028303751921457423	False
cat__SmokeHist_1.0	6	0.04975528214062438	0.0870539742597001	False
cat__SmokeHist_2.0	2	0.003467121126018547	0.011961302193443702	False
cat__SmokeHist_3.0	8	0.10639797182478263	0.1303675910545156	True
cat__SmokeHist_nan	1	0.00016212700617636	0.0006066237102553217	False
cat__amlType_De novo	12	0.1792568537629881	0.12770796221208985	True
cat__amlType_High risk MDS	1	0.014670878250847634	0.05489339997774519	False
cat__amlType_Secondary	5	0.07219213848901786	0.12373395806713867	False
cat__CytoResult_Adverse	14	0.4204040502289591	0.16322876969751232	True
cat__CytoResult_Failed	5	0.06529794187025317	0.11046914157198691	False
cat__CytoResult_Intermediate	4	0.020567793788688206	0.04013004977461986	False
cat__CytoResult_Normal	3	0.032821995686560475	0.07501031961498365	False
cat__CytoResult_Not done	0	0.0	0.0	False
cat__CytoResult_nan	1	0.0019837249004426866	0.00742241892706878	False
cat__CytoResult_t(15;17) / PML-RARA [APL]	0	0.0	0.0	False
cat__CytoResult_t(8;21) / inv(16) [CBF]	14	1.20872802251517	0.4138816676761374	True
cat__ComorArr_0.0	0	0.0	0.0	False
cat__ComorArr_1.0	0	0.0	0.0	False
cat__ComorArr_nan	0	0.0	0.0	False
cat__ComorCard_0.0	6	0.048777030800791855	0.082094998867818	False
cat__ComorCard_1.0	0	0.0	0.0	False
cat__ComorCard_2.0	2	0.009586306524067254	0.028956724849914718	False
cat__ComorCard_nan	0	0.0	0.0	False
cat__ComorHVD_0.0	0	0.0	0.0	False
cat__ComorHVD_2.0	0	0.0	0.0	False
cat__ComorHVD_nan	0	0.0	0.0	False
cat__ComorIBD_0.0	1	0.0029950922064867604	0.011206608878470248	False
cat__ComorIBD_1.0	3	0.021934666940401793	0.049573966273753156	False
cat__ComorIBD_nan	0	0.0	0.0	False
cat__ComorDiab_0.0	1	0.0020319798796406734	0.00760297252643355	False
cat__ComorDiab_1.0	1	0.00223261142859666	0.008353667043604615	False
cat__ComorDiab_nan	0	0.0	0.0	False
cat__ComorCVD_0.0	1	0.00111351942735156	0.0041664081906662535	False
cat__ComorCVD_1.0	0	0.0	0.0	False
cat__ComorCVD_2.0	0	0.0	0.0	False
cat__ComorCVD_nan	0	0.0	0.0	False
cat__ComorPsyc_0.0	13	0.36298340461955847	0.2536397464251733	True
cat__ComorPsyc_1.0	13	0.23463480060701028	0.1384788257143528	True
cat__ComorPsyc_2.0	1	0.003004608568724469	0.01040826939577517	False
cat__ComorPsyc_nan	0	0.0	0.0	False
cat__ComorObe_0.0	7	0.0444281833494494	0.07057744294140583	False
cat__ComorObe_1.0	5	0.03504185639430062	0.0686272220822091	False
cat__ComorObe_2.0	0	0.0	0.0	False
cat__ComorObe_nan	0	0.0	0.0	False
cat__ComorInf_0.0	3	0.00355394979984838	0.0074224130941412895	False
cat__ComorInf_1.0	7	0.05311423057852297	0.08164457228392945	False
cat__ComorInf_2.0	1	0.0017231294076551266	0.006447359876520211	False
cat__ComorInf_nan	0	0.0	0.0	False
cat__ComorRheu_0.0	0	0.0	0.0	False
cat__ComorRheu_1.0	3	0.004542722816491647	0.011487371784632956	False
cat__ComorRheu_nan	0	0.0	0.0	False
cat__ComorPrep_0.0	4	0.08808080718870569	0.16191264966835425	False
cat__ComorPrep_1.0	0	0.0	0.0	False
cat__ComorPrep_nan	0	0.0	0.0	False
cat__ComorRen_0.0	0	0.0	0.0	False
cat__ComorRen_1.0	0	0.0	0.0	False
cat__ComorRen_nan	0	0.0	0.0	False
cat__ComorMPul_0.0	2	0.029226107394304333	0.07452058147152796	False
cat__ComorMPul_1.0	0	0.0	0.0	False
cat__ComorMPul_2.0	0	0.0	0.0	False
cat__ComorMPul_nan	0	0.0	0.0	False
cat__ComorSPul_0.0	1	0.012540432826194374	0.04692200311747259	False
cat__ComorSPul_1.0	0	0.0	0.0	False
cat__ComorSPul_2.0	2	0.01733298969979856	0.04427903161261495	False
cat__ComorSPul_nan	0	0.0	0.0	False
cat__ComorPST_0.0	2	0.029517744526116906	0.0794936175095369	False
cat__ComorPST_1.0	1	0.0020752771013662864	0.00776497589592998	False
cat__ComorPST_2.0	0	0.0	0.0	False
cat__ComorPST_nan	0	0.0	0.0	False
cat__ComorHepM_0.0	0	0.0	0.0	False
cat__ComorHepM_1.0	11	0.15853204830152512	0.1494473156967814	True
cat__ComorHepM_2.0	0	0.0	0.0	False
cat__ComorHepM_nan	0	0.0	0.0	False
cat__ComorHepS_0.0	3	0.02137576686258296	0.06100915308670464	False
cat__ComorHepS_1.0	0	0.0	0.0	False
cat__ComorHepS_2.0	0	0.0	0.0	False
cat__ComorHepS_nan	0	0.0	0.0	False
cat__TreatmentC1_ADE Alone	1	0.00101508261573052	0.003798091367333914	False
cat__TreatmentC1_ADE and Mylotarg 3mg per m2	8	0.10371869317941451	0.14851670339730802	True
cat__TreatmentC1_ADE and Mylotarg 6mg per m2	3	0.034466661440657555	0.07207655654026573	False
cat__TreatmentC1_Arsenic and ATRA	0	0.0	0.0	False
cat__TreatmentC1_DA High dose (90mg)	4	0.00691987084002402	0.012087622036067757	False
cat__TreatmentC1_DA Mylotarg 3mg per m2	3	0.03531883995280481	0.10295608084936649	False
cat__TreatmentC1_DA Mylotarg 6mg per m2	2	0.007438908838422607	0.022210724438577117	False
cat__TreatmentC1_DA Standard dose (60mg)	9	0.12422155363105213	0.17471460189334898	True
cat__Marrresult1C1_CR	13	0.35943571598777496	0.22246110195161645	True
cat__Marrresult1C1_PR	4	0.05532659542244356	0.10184131280698942	False
cat__Marrresult1C1_RD	6	0.04618515410738793	0.06164242711152284	False
cat__Marrresult1C1_nan	1	0.0018880137308662933	0.007064300522426494	False
cat__Marrresult2C1_CR	7	0.1384038729077246	0.2577772886364055	False
cat__Marrresult2C1_PR	1	0.0015329759259966533	0.005735870697252001	False
cat__Marrresult2C1_RD	0	0.0	0.0	False
cat__Marrresult2C1_nan	0	0.0	0.0	False
cat__Marrresult1C2_CR	6	0.07369079307424221	0.14396967279601147	False
cat__Marrresult1C2_PR	2	0.019313387520476073	0.06237716225177858	False
cat__Marrresult1C2_RD	1	0.005438463895042914	0.0203488686055907	False
cat__Marrresult1C2_nan	8	0.05095900246444466	0.061266415116812946	True
cat__TissuetypesibsresultC2_1.0	4	0.04595599590174756	0.08123278383461044	False
cat__TissuetypesibsresultC2_2.0	11	0.11200001849345814	0.12043963486552765	True
cat__TissuetypesibsresultC2_3.0	4	0.02366872505858224	0.05980999425086362	False
cat__TissuetypesibsresultC2_nan	14	0.10906412834085237	0.061537202527342835	True
cat__TransplantTypeC2_1.0	1	0.0032712430312256866	0.012239870651718368	False
[truncated: 62,747 more rows]
