# Supplementary material for: Random Survival Forest Versus Elastic-Net Regularized Cox Regression for Survival Prediction in Acute Myeloid Leukemia at Distinct Treatment Time Points: Model Performance Comparison Study
Source: JMIR Bioinform Biotechnol. 2026 Apr 29;7:e75678. doi: 10.2196/75678 (PMC13128161; doi:10.2196/75678)
Supplement: Multimedia Appendix 9 [file bioinform-v7-e75678-s009.zip › ablation_metrics/repeated_fold_c_indices/cnet/C3__C3_MRD_flt3_npm1__scores.csv]

Fold_and_Repetition	C-Index_Score
1_1	0.6224899598393574
2_1	0.6059763724808895
3_1	0.6488800114138964
4_1	0.5897720956086715
5_1	0.5864326093424576
1_2	0.6654232424677188
2_2	0.5640027797081306
3_2	0.6509761388286334
4_2	0.5614694822100087
5_2	0.57158946923835
1_3	0.6269733260751225
2_3	0.6265484234234234
3_3	0.5932301461015478
4_3	0.5749486652977412
5_3	0.6029496818970503
