# Supplementary material for: Random Survival Forest Versus Elastic-Net Regularized Cox Regression for Survival Prediction in Acute Myeloid Leukemia at Distinct Treatment Time Points: Model Performance Comparison Study
Source: JMIR Bioinform Biotechnol. 2026 Apr 29;7:e75678. doi: 10.2196/75678 (PMC13128161; doi:10.2196/75678)
Supplement: Multimedia Appendix 9 [file bioinform-v7-e75678-s009.zip › ablation_metrics/repeated_fold_c_indices/cnet/C3__C3_MRD_NGS_flt3_npm1__scores.csv]

Fold_and_Repetition	C-Index_Score
1_1	0.6220596672403901
2_1	0.6034746351633079
3_1	0.6491653588243687
4_1	0.5878265703168427
5_1	0.5868789050877715
1_2	0.6657101865136298
2_2	0.5633078526754691
3_2	0.6509761388286334
4_2	0.5673994793173271
5_2	0.5720118259890187
1_3	0.6262928688078389
2_3	0.6265484234234234
3_3	0.5994503110082453
4_3	0.5771487239659724
5_3	0.6046847888953152
