# Supplementary material for: Random Survival Forest Versus Elastic-Net Regularized Cox Regression for Survival Prediction in Acute Myeloid Leukemia at Distinct Treatment Time Points: Model Performance Comparison Study
Source: JMIR Bioinform Biotechnol. 2026 Apr 29;7:e75678. doi: 10.2196/75678 (PMC13128161; doi:10.2196/75678)
Supplement: Multimedia Appendix 9 [file bioinform-v7-e75678-s009.zip › ablation_metrics/repeated_fold_c_indices/cnet/C3__C3_MRD_NGS__scores.csv]

Fold_and_Repetition	C-Index_Score
1_1	0.5874928284566838
2_1	0.5890201528839472
3_1	0.6413183050363818
4_1	0.5525291828793775
5_1	0.5955072894971735
1_2	0.6486370157819226
2_2	0.5414871438498957
3_2	0.6366594360086768
4_2	0.5714492334393984
5_2	0.5507532028720259
1_3	0.6022046815459989
2_3	0.6190878378378378
3_3	0.594242731086359
4_3	0.5728952772073922
5_3	0.5948525159051475
