# Supplementary material for: Random Survival Forest Versus Elastic-Net Regularized Cox Regression for Survival Prediction in Acute Myeloid Leukemia at Distinct Treatment Time Points: Model Performance Comparison Study
Source: JMIR Bioinform Biotechnol. 2026 Apr 29;7:e75678. doi: 10.2196/75678 (PMC13128161; doi:10.2196/75678)
Supplement: Multimedia Appendix 9 [file bioinform-v7-e75678-s009.zip › ablation_metrics/repeated_fold_c_indices/cnet/C3__C3_MRD__scores.csv]

Fold_and_Repetition	C-Index_Score
1_1	0.587205966724039
2_1	0.5937456567060458
3_1	0.6414609787416179
4_1	0.5575319622012229
5_1	0.5950609937518596
1_2	0.6483500717360114
2_2	0.5412091730368311
3_2	0.6365148228488793
4_2	0.5688458200752097
5_2	0.5507532028720259
1_3	0.6022046815459989
2_3	0.6190878378378378
3_3	0.5883118761753219
4_3	0.570548547961279
5_3	0.5941295546558705
