# Supplementary material for: Random Survival Forest Versus Elastic-Net Regularized Cox Regression for Survival Prediction in Acute Myeloid Leukemia at Distinct Treatment Time Points: Model Performance Comparison Study
Source: JMIR Bioinform Biotechnol. 2026 Apr 29;7:e75678. doi: 10.2196/75678 (PMC13128161; doi:10.2196/75678)
Supplement: Multimedia Appendix 9 [file bioinform-v7-e75678-s009.zip › ablation_metrics/repeated_fold_c_indices/cnet/C3__C3_NGS_flt3_npm1__scores.csv]

Fold_and_Repetition	C-Index_Score
1_1	0.5863453815261044
2_1	0.5305767894371091
3_1	0.5752603795120559
4_1	0.6047804335742079
5_1	0.5484974709907765
1_2	0.5984218077474892
2_2	0.5767894371091036
3_2	0.5731019522776573
4_2	0.5484524153890656
5_2	0.5342812895959453
1_3	0.5771638541099618
2_3	0.6211993243243243
3_3	0.5961232460581513
4_3	0.5340275740686419
5_3	0.569838056680162
