# Supplementary material for: Random Survival Forest Versus Elastic-Net Regularized Cox Regression for Survival Prediction in Acute Myeloid Leukemia at Distinct Treatment Time Points: Model Performance Comparison Study
Source: JMIR Bioinform Biotechnol. 2026 Apr 29;7:e75678. doi: 10.2196/75678 (PMC13128161; doi:10.2196/75678)
Supplement: Multimedia Appendix 9 [file bioinform-v7-e75678-s009.zip › ablation_metrics/repeated_fold_c_indices/cnet/C3__C3_NGS__scores.csv]

Fold_and_Repetition	C-Index_Score
1_1	0.6351118760757315
2_1	0.6058373870743572
3_1	0.6012269938650306
4_1	0.6047804335742079
5_1	0.6017554299315679
1_2	0.645767575322812
2_2	0.5449617790132036
3_2	0.5988430947216197
4_2	0.5862019091698004
5_2	0.5622976207236379
1_3	0.5881872618399564
2_3	0.6199324324324325
3_3	0.6751048748734269
4_3	0.5774420651217366
5_3	0.6039618276460381
