# Supplementary material for: Random Survival Forest Versus Elastic-Net Regularized Cox Regression for Survival Prediction in Acute Myeloid Leukemia at Distinct Treatment Time Points: Model Performance Comparison Study
Source: JMIR Bioinform Biotechnol. 2026 Apr 29;7:e75678. doi: 10.2196/75678 (PMC13128161; doi:10.2196/75678)
Supplement: Multimedia Appendix 9 [file bioinform-v7-e75678-s009.zip › ablation_metrics/repeated_fold_c_indices/cnet/C3__C3__scores.csv]

Fold_and_Repetition	C-Index_Score
1_1	0.6335341365461847
2_1	0.6169562195969424
3_1	0.5995149094021972
4_1	0.599082823790995
5_1	0.6026480214221958
1_2	0.6428981348637016
2_2	0.5471855455177206
3_2	0.6014461315979754
4_2	0.5824414231993058
5_2	0.5590595523018443
1_3	0.5828796951551443
2_3	0.6199324324324325
3_3	0.6678721249819182
4_3	0.5777354062775008
5_3	0.600347021399653
