# Supplementary material for: Random Survival Forest Versus Elastic-Net Regularized Cox Regression for Survival Prediction in Acute Myeloid Leukemia at Distinct Treatment Time Points: Model Performance Comparison Study
Source: JMIR Bioinform Biotechnol. 2026 Apr 29;7:e75678. doi: 10.2196/75678 (PMC13128161; doi:10.2196/75678)
Supplement: Multimedia Appendix 9 [file bioinform-v7-e75678-s009.zip › ablation_metrics/repeated_fold_c_indices/cnet/C3__flt3_npm1__scores.csv]

Fold_and_Repetition	C-Index_Score
1_1	0.5740103270223752
2_1	0.5248783877692842
3_1	0.5514338707376231
4_1	0.608254585881045
5_1	0.5
1_2	0.5509325681492109
2_2	0.5695621959694233
3_2	0.5446854663774403
4_2	0.5201041365345676
5_2	0.5179501619034211
1_3	0.5536200326619488
2_3	0.5739724099099099
3_3	0.5748589613771156
4_3	0.5
5_3	0.5433776749566224
