# Supplementary material for: Random Survival Forest Versus Elastic-Net Regularized Cox Regression for Survival Prediction in Acute Myeloid Leukemia at Distinct Treatment Time Points: Model Performance Comparison Study
Source: JMIR Bioinform Biotechnol. 2026 Apr 29;7:e75678. doi: 10.2196/75678 (PMC13128161; doi:10.2196/75678)
Supplement: Multimedia Appendix 9 [file bioinform-v7-e75678-s009.zip › ablation_metrics/repeated_fold_c_indices/cnet/C3__MRD_flt3_npm1__scores.csv]

Fold_and_Repetition	C-Index_Score
1_1	0.6279403327596099
2_1	0.6198054204308547
3_1	0.6683549721786275
4_1	0.578585325180656
5_1	0.5760934245760191
1_2	0.6736728837876614
2_2	0.5888811674774149
3_2	0.6595083152566884
4_2	0.5480185131617009
5_2	0.5816556384626215
1_3	0.6479314099074578
2_3	0.622043918918919
3_3	0.5957616085635759
4_3	0.5726752713405691
5_3	0.5961538461538461
