# Supplementary material for: Random Survival Forest Versus Elastic-Net Regularized Cox Regression for Survival Prediction in Acute Myeloid Leukemia at Distinct Treatment Time Points: Model Performance Comparison Study
Source: JMIR Bioinform Biotechnol. 2026 Apr 29;7:e75678. doi: 10.2196/75678 (PMC13128161; doi:10.2196/75678)
Supplement: Multimedia Appendix 9 [file bioinform-v7-e75678-s009.zip › ablation_metrics/repeated_fold_c_indices/cnet/C3__MRD_NGS_flt3_npm1__scores.csv]

Fold_and_Repetition	C-Index_Score
1_1	0.6326735513482501
2_1	0.620361362056984
3_1	0.668925666999572
4_1	0.577751528627015
5_1	0.57237429336507
1_2	0.6736728837876614
2_2	0.5872133425990271
3_2	0.6586406362979031
4_2	0.5496094879953717
5_2	0.5770097142052654
1_3	0.648339684267828
2_3	0.6213400900900901
3_3	0.5847678287284825
4_3	0.5738486359636257
5_3	0.5965876229034124
