# Supplementary material for: Random Survival Forest Versus Elastic-Net Regularized Cox Regression for Survival Prediction in Acute Myeloid Leukemia at Distinct Treatment Time Points: Model Performance Comparison Study
Source: JMIR Bioinform Biotechnol. 2026 Apr 29;7:e75678. doi: 10.2196/75678 (PMC13128161; doi:10.2196/75678)
Supplement: Multimedia Appendix 9 [file bioinform-v7-e75678-s009.zip › ablation_metrics/repeated_fold_c_indices/cnet/C3__MRD_NGS__scores.csv]

Fold_and_Repetition	C-Index_Score
1_1	0.6009753298909926
2_1	0.6357887421820709
3_1	0.6572977600228278
4_1	0.542106725958866
5_1	0.572299910740851
1_2	0.6550215208034433
2_2	0.5682418346073662
3_2	0.6596529284164859
4_2	0.5642175296499855
5_2	0.5527242010418133
1_3	0.619352204681546
2_3	0.6164132882882883
3_3	0.5682771589758426
4_3	0.6018627163391024
5_3	0.5793088490456911
