# Supplementary material for: Random Survival Forest Versus Elastic-Net Regularized Cox Regression for Survival Prediction in Acute Myeloid Leukemia at Distinct Treatment Time Points: Model Performance Comparison Study
Source: JMIR Bioinform Biotechnol. 2026 Apr 29;7:e75678. doi: 10.2196/75678 (PMC13128161; doi:10.2196/75678)
Supplement: Multimedia Appendix 9 [file bioinform-v7-e75678-s009.zip › ablation_metrics/repeated_fold_c_indices/cnet/C3__MRD__scores.csv]

Fold_and_Repetition	C-Index_Score
1_1	0.6057085484796328
2_1	0.6357887421820709
3_1	0.6584391496647168
4_1	0.5437743190661478
5_1	0.572299910740851
1_2	0.6545911047345767
2_2	0.5728283530229326
3_2	0.6600867678958785
4_2	0.5610355799826439
5_2	0.5543432352527101
1_3	0.6183995645073489
2_3	0.6165540540540541
3_3	0.5763778388543325
4_3	0.5948225286007627
5_3	0.5793088490456911
