# Supplementary material for: Random Survival Forest Versus Elastic-Net Regularized Cox Regression for Survival Prediction in Acute Myeloid Leukemia at Distinct Treatment Time Points: Model Performance Comparison Study
Source: JMIR Bioinform Biotechnol. 2026 Apr 29;7:e75678. doi: 10.2196/75678 (PMC13128161; doi:10.2196/75678)
Supplement: Multimedia Appendix 9 [file bioinform-v7-e75678-s009.zip › ablation_metrics/repeated_fold_c_indices/cnet/initial_diagnosis__flt3_npm1__scores.csv]

Fold_and_Repetition	C-Index_Score
1_1	0.519022653358753
2_1	0.5037791069373606
3_1	0.5019352742580272
4_1	0.503080730016024
5_1	0.5068679056110574
1_2	0.5
2_2	0.5237229241558552
3_2	0.5100695599255575
4_2	0.5092166389634744
5_2	0.520759631737193
1_3	0.5165654001857537
2_3	0.5158340042657175
3_3	0.5203701869330805
4_3	0.5074156732018759
5_3	0.5
