# Supplementary material for: Random Survival Forest Versus Elastic-Net Regularized Cox Regression for Survival Prediction in Acute Myeloid Leukemia at Distinct Treatment Time Points: Model Performance Comparison Study
Source: JMIR Bioinform Biotechnol. 2026 Apr 29;7:e75678. doi: 10.2196/75678 (PMC13128161; doi:10.2196/75678)
Supplement: Multimedia Appendix 9 [file bioinform-v7-e75678-s009.zip › ablation_metrics/repeated_fold_c_indices/cnet/initial_diagnosis__initial_diagnosis_flt3_npm1__scores.csv]

Fold_and_Repetition	C-Index_Score
1_1	0.6530082987551867
2_1	0.6791452967167233
3_1	0.6701558107669054
4_1	0.661261503991832
5_1	0.6940237046585741
1_2	0.6683584056528383
2_2	0.6709512475899232
3_2	0.650339308080415
4_2	0.6814843228345338
5_2	0.6827715866443738
1_3	0.6929888618687388
2_3	0.6417432942073816
3_3	0.6907184400073585
4_3	0.665348324764111
5_3	0.6741808687463885
