# Supplementary material for: Random Survival Forest Versus Elastic-Net Regularized Cox Regression for Survival Prediction in Acute Myeloid Leukemia at Distinct Treatment Time Points: Model Performance Comparison Study
Source: JMIR Bioinform Biotechnol. 2026 Apr 29;7:e75678. doi: 10.2196/75678 (PMC13128161; doi:10.2196/75678)
Supplement: Multimedia Appendix 9 [file bioinform-v7-e75678-s009.zip › ablation_metrics/repeated_fold_c_indices/cnet/initial_diagnosis__initial_diagnosis_flt3_npm1__stability_metrics.csv]

feature	importance_count	mean_importance	std_importance	is_selected
karyotype_encoding__Karyotype_45,X,-Y,t(8;21)(q22;q22)[10]	0	0.0	0.0	False
karyotype_encoding__Karyotype_46,XX [20]	0	0.0	0.0	False
karyotype_encoding__Karyotype_46,XX [20]	1	0.0014964466392548398	0.005599190621680913	False
karyotype_encoding__Karyotype_46,XX,inv(16)(p13q22)[10]	0	0.0	0.0	False
karyotype_encoding__Karyotype_46,XX,t(8;21)(q22;q22)[10]	0	0.0	0.0	False
karyotype_encoding__Karyotype_46,XX[10]	0	0.0	0.0	False
karyotype_encoding__Karyotype_46,XX[20]	12	0.05778192468024678	0.05216470777029409	True
karyotype_encoding__Karyotype_46,XX[20]	6	0.029635381067168474	0.03860890232385624	False
karyotype_encoding__Karyotype_46,XX[25]	8	0.06315828272841331	0.0743554268543939	True
karyotype_encoding__Karyotype_46,XX[30]	8	0.06249128752582451	0.07166633796435296	True
karyotype_encoding__Karyotype_46,XY	0	0.0	0.0	False
karyotype_encoding__Karyotype_46,XY [20]	2	0.007621650470522513	0.02200455506393237	False
karyotype_encoding__Karyotype_46,XY,inv(16)(p13q22)[10]	0	0.0	0.0	False
karyotype_encoding__Karyotype_46,XY[10]	1	0.015357303587637686	0.0574617684096145	False
karyotype_encoding__Karyotype_46,XY[20]	4	0.006897574391152979	0.01243040354997159	False
karyotype_encoding__Karyotype_46,XY[20]	0	0.0	0.0	False
karyotype_encoding__Karyotype_46,XY[20]	0	0.0	0.0	False
karyotype_encoding__Karyotype_46,XY[21]	0	0.0	0.0	False
karyotype_encoding__Karyotype_46,XY[25]	10	0.11149249126006441	0.10716453312766343	True
karyotype_encoding__Karyotype_46,XY[30]	2	0.004545449090337593	0.012951936978436433	False
karyotype_encoding__Karyotype_47,XX,+8[10]	4	0.027533897473441867	0.05881807057672028	False
karyotype_encoding__Karyotype_47,XY,+8[10]	0	0.0	0.0	False
karyotype_encoding__Karyotype___rare_class__	7	0.012557637524288139	0.02008822576433735	False
cat__sexID_False	15	0.07066641059757145	0.016214780082161786	True
cat__sexID_True	15	0.05577919043940657	0.013628132651686248	True
cat__IsSec_False	10	0.039131928229920045	0.04355869115821913	True
cat__IsSec_True	8	0.037483164095118114	0.0507845980846197	True
cat__IsSec_nan	0	0.0	0.0	False
cat__PrevDiag_False	6	0.013480380957466282	0.022052006359784382	False
cat__PrevDiag_True	5	0.017812490819058745	0.03146220246139014	False
cat__PrevDiag_nan	0	0.0	0.0	False
cat__amlAgeGroup_15-29	12	0.13542586437812687	0.08952612630664412	True
cat__amlAgeGroup_30-39	4	0.010880814718397821	0.022575395840081683	False
cat__amlAgeGroup_40-49	11	0.02800723313615491	0.024781779334142173	True
cat__amlAgeGroup_50-59	4	0.0072531023841457464	0.013592251232655103	False
cat__amlAgeGroup_60+	6	0.0064997917695429576	0.010848521109188287	False
cat__PrevBloodDis_Aplastic anaemia	0	0.0	0.0	False
cat__PrevBloodDis_Chronic lymphoblastic leukaemia (CLL)	0	0.0	0.0	False
cat__PrevBloodDis_Chronic myelomonocytic leukaemia (CMML)	1	0.0027056805021209865	0.010123729437011217	False
cat__PrevBloodDis_Hodgkin's disease	1	0.00341789771434102	0.01278860223010185	False
cat__PrevBloodDis_Lymphoma	2	0.011312544432146875	0.0339933023968043	False
cat__PrevBloodDis_Myelodysplastic syndrome (MDS)/myelodysplasia/pre-leukaemic phase	5	0.04350947236180633	0.07431408332460668	False
cat__PrevBloodDis_Myelofibrosis	2	0.03589865932191182	0.0923888460995378	False
cat__PrevBloodDis_Myeloproliferative syndrome	9	0.10425698876788081	0.12487383169285943	True
cat__PrevBloodDis_Other haematological disorder	1	0.006677415141461081	0.024984599688604017	False
cat__PrevBloodDis_Polycythaemia rubra vera (PRV)	0	0.0	0.0	False
cat__PrevBloodDis_Refractory anaemia with excess of blasts (RAEB, RAEB-t)	3	0.016812885479642565	0.05390323708791897	False
cat__PrevBloodDis_Sideroblastic anaemia (RAS)	0	0.0	0.0	False
cat__PrevBloodDis_Thrombocythaemia	0	0.0	0.0	False
cat__PrevBloodDis_Thrombocytopenia	0	0.0	0.0	False
cat__PrevBloodDis_nan	10	0.03440487884343069	0.0335412323836665	True
cat__FABtype_0	1	0.00025184509734296664	0.0009423180687961136	False
cat__FABtype_1	12	0.06718309572788612	0.0429026600677893	True
cat__FABtype_2	14	0.05949477065130488	0.039832568866935605	True
cat__FABtype_3	0	0.0	0.0	False
cat__FABtype_3v	0	0.0	0.0	False
cat__FABtype_4	7	0.030377752814983852	0.0349211983633088	False
cat__FABtype_4e	11	0.18764981433175631	0.14006277488375113	True
cat__FABtype_5	15	0.27243142031108103	0.10339063067045688	True
cat__FABtype_5a	9	0.08572459300193858	0.09489068063767651	True
cat__FABtype_5b	3	0.00924936323276912	0.02993122562323834	False
cat__FABtype_6	12	0.12444688060710657	0.08916669781066382	True
cat__FABtype_7	0	0.0	0.0	False
cat__FABtype_8	14	0.07463834238277442	0.04413553493651342	True
cat__FABtype_B	0	0.0	0.0	False
cat__FABtype_R	5	0.022878601396235623	0.04336411642247502	False
cat__FABtype_RT	8	0.10351407094045442	0.11489425791013709	True
cat__FABtype_X	11	0.11257040180584152	0.09260921374167996	True
cat__FABtype_nan	10	0.09060152410037169	0.07769213258197341	True
cat__CNSinvolveentry_0.0	8	0.009961000650786034	0.013452351863217641	True
cat__CNSinvolveentry_1.0	3	0.010028495121507634	0.024687992978364843	False
cat__CNSinvolveentry_2.0	8	0.014493474787661558	0.01872901045288653	True
cat__CNSinvolveentry_nan	8	0.046204679393569974	0.06145566935572138	True
cat__Localcytoentry_1.0	15	0.25444159939440886	0.06638596463538485	True
cat__Localcytoentry_2.0	15	0.0830360504087681	0.0522488981653892	True
cat__Localcytoentry_3.0	9	0.057356805402593546	0.05612583110021572	True
cat__Localcytoentry_4.0	4	0.013105804411792514	0.029530246661727995	False
cat__Localcytoentry_5.0	13	0.09453357311980452	0.06040505414538747	True
cat__Localcytoentry_nan	1	0.0016701994610512868	0.006249314150828402	False
cat__Localimmentry_1.0	11	0.034726295884382447	0.03337088796364699	True
cat__Localimmentry_2.0	8	0.03214115938992774	0.0387698840805919	True
cat__Localimmentry_3.0	7	0.024288532604903934	0.03301512794788657	False
cat__Localimmentry_nan	9	0.06320842052979199	0.06752122095230481	True
cat__CD33entry_1.0	8	0.03481092732698929	0.04491048945755873	True
cat__CD33entry_2.0	3	0.004681037664943686	0.010737149599720294	False
cat__CD33entry_3.0	3	0.00583703738939958	0.016042457652627292	False
cat__CD33entry_nan	2	0.0009414373985505867	0.0024871110308334553	False
cat__SmokeHist_1.0	1	0.0006853147979087001	0.002564213175860579	False
cat__SmokeHist_2.0	14	0.09210264152694668	0.040709692396778796	True
cat__SmokeHist_3.0	15	0.08917148049777066	0.05691999918390916	True
cat__SmokeHist_nan	1	0.00043541108134070665	0.0016291590887816843	False
cat__amlType_De novo	13	0.04712720799266964	0.041538805807057363	True
cat__amlType_High risk MDS	2	0.0029691785567387535	0.009490641645650881	False
cat__amlType_Secondary	15	0.21809241395076656	0.06767028699598415	True
cat__CytoResult_Adverse	15	0.5909976539220062	0.030604678491915397	True
cat__CytoResult_Failed	4	0.012585465411587582	0.02153354604149008	False
cat__CytoResult_Intermediate	5	0.019063013439884695	0.03200147203123349	False
cat__CytoResult_Normal	0	0.0	0.0	False
cat__CytoResult_Not done	1	0.0022177572347045	0.008298087739303439	False
cat__CytoResult_nan	12	0.17741217261648418	0.1213294271869927	True
cat__CytoResult_t(15;17) / PML-RARA [APL]	0	0.0	0.0	False
cat__CytoResult_t(8;21) / inv(16) [CBF]	15	1.046107801866636	0.15000489999788127	True
cat__ComorArr_0.0	7	0.0424361277697458	0.059339475270943944	False
cat__ComorArr_1.0	3	0.004652963007549467	0.013932608118437384	False
cat__ComorArr_2.0	0	0.0	0.0	False
cat__ComorArr_nan	1	6.681513161022e-05	0.00024999933073765275	False
cat__ComorCard_0.0	8	0.036068508690152955	0.04868571582818011	True
cat__ComorCard_1.0	1	0.0037445001561530467	0.014010636669046225	False
cat__ComorCard_2.0	1	0.007899458527917133	0.029557067352495543	False
cat__ComorCard_nan	1	9.728618150326e-05	0.0003640115596527031	False
cat__ComorHVD_0.0	8	0.027011668682128263	0.041293569529619684	True
cat__ComorHVD_1.0	0	0.0	0.0	False
cat__ComorHVD_2.0	0	0.0	0.0	False
cat__ComorHVD_nan	1	5.5445277764360004e-05	0.0002074572331087505	False
cat__ComorIBD_0.0	3	0.017568975946698432	0.04665773958397326	False
cat__ComorIBD_1.0	5	0.021315840000323178	0.03802088580343667	False
cat__ComorIBD_2.0	0	0.0	0.0	False
cat__ComorIBD_nan	2	0.008948970840118413	0.026043141743266753	False
cat__ComorDiab_0.0	7	0.016502975670237955	0.026426368973781793	False
cat__ComorDiab_1.0	1	0.0007319327418531867	0.0027386415501766807	False
cat__ComorDiab_2.0	0	0.0	0.0	False
cat__ComorDiab_nan	2	0.007102281803530507	0.021351175388491156	False
cat__ComorCVD_0.0	0	0.0	0.0	False
cat__ComorCVD_1.0	2	0.00845761764735212	0.029360085877383348	False
cat__ComorCVD_2.0	0	0.0	0.0	False
cat__ComorCVD_nan	0	0.0	0.0	False
cat__ComorPsyc_0.0	13	0.088366334414188	0.05632317074162814	True
cat__ComorPsyc_1.0	11	0.06251416659159403	0.08697141410364863	True
cat__ComorPsyc_2.0	0	0.0	0.0	False
cat__ComorPsyc_nan	0	0.0	0.0	False
cat__ComorObe_0.0	13	0.09920649024082771	0.06775848454004726	True
cat__ComorObe_1.0	13	0.09805287770684577	0.06988641504427928	True
cat__ComorObe_2.0	0	0.0	0.0	False
cat__ComorObe_nan	0	0.0	0.0	False
cat__ComorInf_0.0	11	0.033650125217295844	0.030524397597939967	True
cat__ComorInf_1.0	8	0.022926026707403745	0.028147821390159523	True
cat__ComorInf_2.0	3	0.006775176923769454	0.0208479984052326	False
cat__ComorInf_nan	3	0.01731488283892354	0.04587242359495614	False
cat__ComorRheu_0.0	13	0.17539183522566862	0.10985319294259598	True
cat__ComorRheu_1.0	1	0.00025075500070806	0.0009382393006698174	False
cat__ComorRheu_2.0	8	0.058987975687646355	0.07868143376474535	True
cat__ComorRheu_nan	0	0.0	0.0	False
cat__ComorPrep_0.0	3	0.017014260948068946	0.046839824525807185	False
cat__ComorPrep_1.0	9	0.13267795201249094	0.14257628285430776	True
cat__ComorPrep_2.0	1	0.00016979999206596667	0.0006353333945877808	False
cat__ComorPrep_nan	0	0.0	0.0	False
cat__ComorRen_0.0	1	0.0033634600077262133	0.012584914983027525	False
cat__ComorRen_1.0	9	0.1563725634675249	0.16002132460247973	True
cat__ComorRen_2.0	0	0.0	0.0	False
cat__ComorRen_nan	2	0.00716147675029006	0.018751097588057482	False
cat__ComorMPul_0.0	4	0.009742901702869353	0.02063214146804442	False
cat__ComorMPul_1.0	5	0.03402186687003113	0.06028101236585887	False
cat__ComorMPul_2.0	0	0.0	0.0	False
cat__ComorMPul_nan	0	0.0	0.0	False
cat__ComorSPul_0.0	8	0.01922700804587209	0.029311426729111193	True
cat__ComorSPul_1.0	7	0.053270895897647545	0.0804229419205157	False
cat__ComorSPul_2.0	0	0.0	0.0	False
cat__ComorSPul_nan	0	0.0	0.0	False
cat__ComorPST_0.0	4	0.007386465381674007	0.018141228155897048	False
cat__ComorPST_1.0	5	0.016624366803992128	0.039635770498275665	False
cat__ComorPST_2.0	0	0.0	0.0	False
cat__ComorPST_nan	0	0.0	0.0	False
cat__ComorHepM_0.0	4	0.0019522362574045202	0.003645729034918411	False
cat__ComorHepM_1.0	13	0.11076330813260787	0.07384227192958084	True
cat__ComorHepM_2.0	0	0.0	0.0	False
cat__ComorHepM_nan	0	0.0	0.0	False
cat__ComorHepS_0.0	5	0.011298408746641947	0.021433650734632652	False
cat__ComorHepS_1.0	3	0.011043665542358907	0.02805287060658842	False
cat__ComorHepS_2.0	0	0.0	0.0	False
cat__ComorHepS_nan	0	0.0	0.0	False
cat__amlFLToutcomeID_2.0	1	0.012757305591373027	0.04773346670129337	False
cat__amlFLToutcomeID_3.0	3	0.010281015164168792	0.030796226845211876	False
cat__amlFLToutcomeID_4.0	4	0.004456033589799508	0.008841027691084696	False
cat__amlFLToutcomeID_nan	0	0.0	0.0	False
cat__amlFLTTypeID_1.0	0	0.0	0.0	False
cat__amlFLTTypeID_2.0	2	0.00024634298124466	0.0008581413412287944	False
cat__amlFLTTypeID_nan	4	0.0013910565487470934	0.0031997389417424736	False
cat__amlDDLFLTTKDID_1.0	0	0.0	0.0	False
cat__amlDDLFLTTKDID_2.0	0	0.0	0.0	False
cat__amlDDLFLTTKDID_3.0	0	0.0	0.0	False
cat__amlDDLFLTTKDID_4.0	0	0.0	0.0	False
cat__amlDDLFLTTKDID_6.0	0	0.0	0.0	False
cat__amlDDLFLTTKDID_7.0	0	0.0	0.0	False
cat__amlDDLFLTTKDID_8.0	1	0.0008814584376059866	0.0032981154742026575	False
cat__amlDDLFLTTKDID_9.0	0	0.0	0.0	False
cat__amlDDLFLTTKDID_99.0	0	0.0	0.0	False
cat__amlDDLFLTTKDID_nan	2	0.00016306821345072	0.00042706610078061257	False
cat__amlFLTType0ID_1.0	11	0.07386853040844868	0.06154208812767652	True
cat__amlFLTType0ID_2.0	5	0.06359785296742103	0.09296107402171566	False
cat__amlFLTType0ID_nan	0	0.0	0.0	False
cat__amlDDLNPM1OutcomeID_1.0	15	0.24220590573137402	0.09000902423194204	True
cat__amlDDLNPM1OutcomeID_3.0	11	0.03897792246382723	0.038077249602896095	True
cat__amlDDLNPM1OutcomeID_5.0	4	0.0216399734525735	0.05482262321623421	False
cat__amlDDLNPM1OutcomeID_7.0	0	0.0	0.0	False
cat__amlDDLNPM1OutcomeID_nan	3	0.0017489543887940068	0.004137900607801652	False
cat__amlDDLNPM1ID_1.0	10	0.03218745290125252	0.039417025789506184	True
cat__amlDDLNPM1ID_2.0	2	0.017100306442000304	0.04611585029945755	False
cat__amlDDLNPM1ID_3.0	4	0.026910426193112673	0.04948400161054503	False
cat__amlDDLNPM1ID_4.0	6	0.035850490066785735	0.04694276894639988	False
cat__amlDDLNPM1ID_5.0	9	0.01947671179055616	0.03211058422743712	True
cat__amlDDLNPM1ID_nan	15	0.11198439078091407	0.04257754543724836	True
num__amlAgeAtRand1	15	0.264261256829142	0.0312946295604836	True
num__TestDate	15	0.00021276484945486666	4.83724836763916e-05	True
num__ITDPcnt	15	0.0003419792992140867	5.5699383347548146e-05	True
num__ITDLength	15	2.7187512525984404e-05	1.531275823556036e-05	True
num__Weight	15	0.021302239088498296	0.015131650096411061	True
num__Height	15	0.007152154414317167	0.008689862631894297	True
num__BloodDateEntry	15	0.00037055197584569337	0.00020303394665146862	True
num__HemoglobinEntry	15	0.0008351641761935712	0.0009623317571130644	True
num__PlateletEntry	15	0.0013507906773214068	0.000626258602489356	True
num__MarrowDateEntry	15	0.00020760096138401542	0.00018206269389025337	True
num__MarrowBlastsEntry	15	0.0001801088521410395	9.184854677196571e-05	True
num__LocalImmPcnt	15	2.928982317060962e-05	2.3589472454440246e-05	True
num__SmokePerDay	15	7.892130969952987e-05	5.184673898000731e-05	True
num__WBCEntry	15	0.06029117672408111	0.049424704455490374	True
remainder__IsSec_is_missing	0	0.0	0.0	False
remainder__PrevDiag_is_missing	0	0.0	0.0	False
remainder__PrevBloodDis_is_missing	10	0.025074993130124908	0.026711022323194764	True
remainder__Height_is_missing	0	0.0	0.0	False
remainder__BloodDateEntry_is_missing	0	0.0	0.0	False
remainder__HemoglobinEntry_is_missing	0	0.0	0.0	False
remainder__PlateletEntry_is_missing	0	0.0	0.0	False
remainder__MarrowDateEntry_is_missing	0	0.0	0.0	False
remainder__MarrowBlastsEntry_is_missing	0	0.0	0.0	False
remainder__FABtype_is_missing	10	0.08788930813208085	0.07643902483905446	True
remainder__CNSinvolveentry_is_missing	8	0.04556222196414704	0.060176674370749805	True
remainder__Localcytoentry_is_missing	1	0.0012737887165488668	0.004766080960464367	False
remainder__Localimmentry_is_missing	9	0.05907105307549877	0.06518428721528864	True
remainder__LocalImmPcnt_is_missing	0	0.0	0.0	False
remainder__CD33entry_is_missing	2	0.0012719351235573467	0.0034768622147946827	False
remainder__SmokeHist_is_missing	1	0.00016141391871358666	0.00060395558128282	False
remainder__SmokePerDay_is_missing	0	0.0	0.0	False
remainder__CytoResult_is_missing	12	0.1754156662487165	0.11994973915622062	True
remainder__Karyotype_is_missing	12	0.12488856244765796	0.08556349530412086	True
remainder__ComorArr_is_missing	1	0.0005717946222724466	0.0021394595721433156	False
remainder__ComorCard_is_missing	1	0.0004452786646412867	0.001666080204727907	False
remainder__ComorHVD_is_missing	1	0.00023242194856918668	0.0008696433007122903	False
remainder__ComorIBD_is_missing	2	0.008062557023119907	0.02180519664016964	False
remainder__ComorDiab_is_missing	2	0.006060746164646133	0.01664702301957739	False
remainder__ComorCVD_is_missing	0	0.0	0.0	False
remainder__ComorPsyc_is_missing	0	0.0	0.0	False
remainder__ComorObe_is_missing	0	0.0	0.0	False
remainder__ComorInf_is_missing	3	0.016437974345923832	0.04420943856231173	False
remainder__ComorRheu_is_missing	0	0.0	0.0	False
remainder__ComorPrep_is_missing	0	0.0	0.0	False
remainder__ComorRen_is_missing	2	0.0037634291296967065	0.013764098748569186	False
remainder__ComorMPul_is_missing	0	0.0	0.0	False
remainder__ComorSPul_is_missing	0	0.0	0.0	False
remainder__ComorPST_is_missing	0	0.0	0.0	False
remainder__ComorHepM_is_missing	0	0.0	0.0	False
remainder__ComorHepS_is_missing	0	0.0	0.0	False
remainder__TestDate_is_missing	0	0.0	0.0	False
remainder__amlFLToutcomeID_is_missing	0	0.0	0.0	False
remainder__amlFLTTypeID_is_missing	4	0.005457517614910567	0.014614844024787913	False
remainder__amlDDLFLTTKDID_is_missing	0	0.0	0.0	False
remainder__ITDPcnt_is_missing	0	0.0	0.0	False
remainder__ITDLength_is_missing	0	0.0	0.0	False
remainder__amlFLTType0ID_is_missing	0	0.0	0.0	False
remainder__amlDDLNPM1OutcomeID_is_missing	3	0.0015900713686483132	0.0035389180482830497	False
remainder__amlDDLNPM1ID_is_missing	15	0.122178821124506	0.029761829309491908	True
cat__FABtype_All	0	0.0	0.0	False
remainder__Weight_is_missing	0	0.0	0.0	False
karyotype_encoding__Karyotype_46,XX	1	0.000723116257591675	0.0019131857865752945	False
karyotype_encoding__Karyotype_45,X,-Y,t(8;21)(q22;q22)[10]	0	0.0	0.0	False
karyotype_encoding__Karyotype_46,XX [20]	0	0.0	0.0	False
karyotype_encoding__Karyotype_46,XX [20]	1	0.0014964466392548398	0.005599190621680913	False
karyotype_encoding__Karyotype_46,XX,inv(16)(p13q22)[10]	0	0.0	0.0	False
karyotype_encoding__Karyotype_46,XX,t(8;21)(q22;q22)[10]	0	0.0	0.0	False
karyotype_encoding__Karyotype_46,XX[10]	0	0.0	0.0	False
karyotype_encoding__Karyotype_46,XX[20]	12	0.05778192468024678	0.05216470777029409	True
karyotype_encoding__Karyotype_46,XX[20]	6	0.029635381067168474	0.03860890232385624	False
karyotype_encoding__Karyotype_46,XX[25]	8	0.06315828272841331	0.0743554268543939	True
karyotype_encoding__Karyotype_46,XX[30]	8	0.06249128752582451	0.07166633796435296	True
karyotype_encoding__Karyotype_46,XY	0	0.0	0.0	False
karyotype_encoding__Karyotype_46,XY [20]	2	0.007621650470522513	0.02200455506393237	False
karyotype_encoding__Karyotype_46,XY,inv(16)(p13q22)[10]	0	0.0	0.0	False
karyotype_encoding__Karyotype_46,XY[10]	1	0.015357303587637686	0.0574617684096145	False
karyotype_encoding__Karyotype_46,XY[20]	4	0.006897574391152979	0.01243040354997159	False
karyotype_encoding__Karyotype_46,XY[20]	0	0.0	0.0	False
karyotype_encoding__Karyotype_46,XY[20]	0	0.0	0.0	False
karyotype_encoding__Karyotype_46,XY[21]	0	0.0	0.0	False
karyotype_encoding__Karyotype_46,XY[25]	10	0.11149249126006441	0.10716453312766343	True
karyotype_encoding__Karyotype_46,XY[30]	2	0.004545449090337593	0.012951936978436433	False
karyotype_encoding__Karyotype_47,XX,+8[10]	4	0.027533897473441867	0.05881807057672028	False
karyotype_encoding__Karyotype_47,XY,+8[10]	0	0.0	0.0	False
karyotype_encoding__Karyotype___rare_class__	7	0.012557637524288139	0.02008822576433735	False
cat__sexID_False	15	0.07066641059757145	0.016214780082161786	True
cat__sexID_True	15	0.05577919043940657	0.013628132651686248	True
cat__IsSec_False	10	0.039131928229920045	0.04355869115821913	True
cat__IsSec_True	8	0.037483164095118114	0.0507845980846197	True
cat__IsSec_nan	0	0.0	0.0	False
cat__PrevDiag_False	6	0.013480380957466282	0.022052006359784382	False
cat__PrevDiag_True	5	0.017812490819058745	0.03146220246139014	False
cat__PrevDiag_nan	0	0.0	0.0	False
cat__amlAgeGroup_15-29	12	0.13542586437812687	0.08952612630664412	True
cat__amlAgeGroup_30-39	4	0.010880814718397821	0.022575395840081683	False
cat__amlAgeGroup_40-49	11	0.02800723313615491	0.024781779334142173	True
cat__amlAgeGroup_50-59	4	0.0072531023841457464	0.013592251232655103	False
cat__amlAgeGroup_60+	6	0.0064997917695429576	0.010848521109188287	False
cat__PrevBloodDis_Aplastic anaemia	0	0.0	0.0	False
cat__PrevBloodDis_Chronic lymphoblastic leukaemia (CLL)	0	0.0	0.0	False
cat__PrevBloodDis_Chronic myelomonocytic leukaemia (CMML)	1	0.0027056805021209865	0.010123729437011217	False
cat__PrevBloodDis_Hodgkin's disease	1	0.00341789771434102	0.01278860223010185	False
cat__PrevBloodDis_Lymphoma	2	0.011312544432146875	0.0339933023968043	False
cat__PrevBloodDis_Myelodysplastic syndrome (MDS)/myelodysplasia/pre-leukaemic phase	5	0.04350947236180633	0.07431408332460668	False
cat__PrevBloodDis_Myelofibrosis	2	0.03589865932191182	0.0923888460995378	False
cat__PrevBloodDis_Myeloproliferative syndrome	9	0.10425698876788081	0.12487383169285943	True
cat__PrevBloodDis_Other haematological disorder	1	0.006677415141461081	0.024984599688604017	False
cat__PrevBloodDis_Polycythaemia rubra vera (PRV)	0	0.0	0.0	False
cat__PrevBloodDis_Refractory anaemia with excess of blasts (RAEB, RAEB-t)	3	0.016812885479642565	0.05390323708791897	False
cat__PrevBloodDis_Sideroblastic anaemia (RAS)	0	0.0	0.0	False
cat__PrevBloodDis_Thrombocythaemia	0	0.0	0.0	False
cat__PrevBloodDis_Thrombocytopenia	0	0.0	0.0	False
cat__PrevBloodDis_nan	10	0.03440487884343069	0.0335412323836665	True
cat__FABtype_0	1	0.00025184509734296664	0.0009423180687961136	False
cat__FABtype_1	12	0.06718309572788612	0.0429026600677893	True
cat__FABtype_2	14	0.05949477065130488	0.039832568866935605	True
cat__FABtype_3	0	0.0	0.0	False
cat__FABtype_3v	0	0.0	0.0	False
cat__FABtype_4	7	0.030377752814983852	0.0349211983633088	False
cat__FABtype_4e	11	0.18764981433175631	0.14006277488375113	True
cat__FABtype_5	15	0.27243142031108103	0.10339063067045688	True
cat__FABtype_5a	9	0.08572459300193858	0.09489068063767651	True
cat__FABtype_5b	3	0.00924936323276912	0.02993122562323834	False
cat__FABtype_6	12	0.12444688060710657	0.08916669781066382	True
cat__FABtype_7	0	0.0	0.0	False
cat__FABtype_8	14	0.07463834238277442	0.04413553493651342	True
cat__FABtype_B	0	0.0	0.0	False
cat__FABtype_R	5	0.022878601396235623	0.04336411642247502	False
cat__FABtype_RT	8	0.10351407094045442	0.11489425791013709	True
cat__FABtype_X	11	0.11257040180584152	0.09260921374167996	True
cat__FABtype_nan	10	0.09060152410037169	0.07769213258197341	True
cat__CNSinvolveentry_0.0	8	0.009961000650786034	0.013452351863217641	True
cat__CNSinvolveentry_1.0	3	0.010028495121507634	0.024687992978364843	False
cat__CNSinvolveentry_2.0	8	0.014493474787661558	0.01872901045288653	True
cat__CNSinvolveentry_nan	8	0.046204679393569974	0.06145566935572138	True
cat__Localcytoentry_1.0	15	0.25444159939440886	0.06638596463538485	True
cat__Localcytoentry_2.0	15	0.0830360504087681	0.0522488981653892	True
cat__Localcytoentry_3.0	9	0.057356805402593546	0.05612583110021572	True
cat__Localcytoentry_4.0	4	0.013105804411792514	0.029530246661727995	False
cat__Localcytoentry_5.0	13	0.09453357311980452	0.06040505414538747	True
cat__Localcytoentry_nan	1	0.0016701994610512868	0.006249314150828402	False
cat__Localimmentry_1.0	11	0.034726295884382447	0.03337088796364699	True
cat__Localimmentry_2.0	8	0.03214115938992774	0.0387698840805919	True
cat__Localimmentry_3.0	7	0.024288532604903934	0.03301512794788657	False
cat__Localimmentry_nan	9	0.06320842052979199	0.06752122095230481	True
cat__CD33entry_1.0	8	0.03481092732698929	0.04491048945755873	True
cat__CD33entry_2.0	3	0.004681037664943686	0.010737149599720294	False
cat__CD33entry_3.0	3	0.00583703738939958	0.016042457652627292	False
cat__CD33entry_nan	2	0.0009414373985505867	0.0024871110308334553	False
cat__SmokeHist_1.0	1	0.0006853147979087001	0.002564213175860579	False
cat__SmokeHist_2.0	14	0.09210264152694668	0.040709692396778796	True
cat__SmokeHist_3.0	15	0.08917148049777066	0.05691999918390916	True
cat__SmokeHist_nan	1	0.00043541108134070665	0.0016291590887816843	False
cat__amlType_De novo	13	0.04712720799266964	0.041538805807057363	True
cat__amlType_High risk MDS	2	0.0029691785567387535	0.009490641645650881	False
cat__amlType_Secondary	15	0.21809241395076656	0.06767028699598415	True
cat__CytoResult_Adverse	15	0.5909976539220062	0.030604678491915397	True
cat__CytoResult_Failed	4	0.012585465411587582	0.02153354604149008	False
cat__CytoResult_Intermediate	5	0.019063013439884695	0.03200147203123349	False
cat__CytoResult_Normal	0	0.0	0.0	False
cat__CytoResult_Not done	1	0.0022177572347045	0.008298087739303439	False
cat__CytoResult_nan	12	0.17741217261648418	0.1213294271869927	True
cat__CytoResult_t(15;17) / PML-RARA [APL]	0	0.0	0.0	False
cat__CytoResult_t(8;21) / inv(16) [CBF]	15	1.046107801866636	0.15000489999788127	True
cat__ComorArr_0.0	7	0.0424361277697458	0.059339475270943944	False
cat__ComorArr_1.0	3	0.004652963007549467	0.013932608118437384	False
cat__ComorArr_2.0	0	0.0	0.0	False
cat__ComorArr_nan	1	6.681513161022e-05	0.00024999933073765275	False
cat__ComorCard_0.0	8	0.036068508690152955	0.04868571582818011	True
cat__ComorCard_1.0	1	0.0037445001561530467	0.014010636669046225	False
cat__ComorCard_2.0	1	0.007899458527917133	0.029557067352495543	False
cat__ComorCard_nan	1	9.728618150326e-05	0.0003640115596527031	False
cat__ComorHVD_0.0	8	0.027011668682128263	0.041293569529619684	True
cat__ComorHVD_1.0	0	0.0	0.0	False
cat__ComorHVD_2.0	0	0.0	0.0	False
cat__ComorHVD_nan	1	5.5445277764360004e-05	0.0002074572331087505	False
cat__ComorIBD_0.0	3	0.017568975946698432	0.04665773958397326	False
cat__ComorIBD_1.0	5	0.021315840000323178	0.03802088580343667	False
cat__ComorIBD_2.0	0	0.0	0.0	False
cat__ComorIBD_nan	2	0.008948970840118413	0.026043141743266753	False
cat__ComorDiab_0.0	7	0.016502975670237955	0.026426368973781793	False
cat__ComorDiab_1.0	1	0.0007319327418531867	0.0027386415501766807	False
cat__ComorDiab_2.0	0	0.0	0.0	False
cat__ComorDiab_nan	2	0.007102281803530507	0.021351175388491156	False
cat__ComorCVD_0.0	0	0.0	0.0	False
cat__ComorCVD_1.0	2	0.00845761764735212	0.029360085877383348	False
cat__ComorCVD_2.0	0	0.0	0.0	False
cat__ComorCVD_nan	0	0.0	0.0	False
cat__ComorPsyc_0.0	13	0.088366334414188	0.05632317074162814	True
cat__ComorPsyc_1.0	11	0.06251416659159403	0.08697141410364863	True
cat__ComorPsyc_2.0	0	0.0	0.0	False
cat__ComorPsyc_nan	0	0.0	0.0	False
cat__ComorObe_0.0	13	0.09920649024082771	0.06775848454004726	True
cat__ComorObe_1.0	13	0.09805287770684577	0.06988641504427928	True
cat__ComorObe_2.0	0	0.0	0.0	False
cat__ComorObe_nan	0	0.0	0.0	False
cat__ComorInf_0.0	11	0.033650125217295844	0.030524397597939967	True
cat__ComorInf_1.0	8	0.022926026707403745	0.028147821390159523	True
cat__ComorInf_2.0	3	0.006775176923769454	0.0208479984052326	False
cat__ComorInf_nan	3	0.01731488283892354	0.04587242359495614	False
cat__ComorRheu_0.0	13	0.17539183522566862	0.10985319294259598	True
cat__ComorRheu_1.0	1	0.00025075500070806	0.0009382393006698174	False
cat__ComorRheu_2.0	8	0.058987975687646355	0.07868143376474535	True
cat__ComorRheu_nan	0	0.0	0.0	False
cat__ComorPrep_0.0	3	0.017014260948068946	0.046839824525807185	False
cat__ComorPrep_1.0	9	0.13267795201249094	0.14257628285430776	True
cat__ComorPrep_2.0	1	0.00016979999206596667	0.0006353333945877808	False
cat__ComorPrep_nan	0	0.0	0.0	False
cat__ComorRen_0.0	1	0.0033634600077262133	0.012584914983027525	False
cat__ComorRen_1.0	9	0.1563725634675249	0.16002132460247973	True
cat__ComorRen_2.0	0	0.0	0.0	False
cat__ComorRen_nan	2	0.00716147675029006	0.018751097588057482	False
cat__ComorMPul_0.0	4	0.009742901702869353	0.02063214146804442	False
cat__ComorMPul_1.0	5	0.03402186687003113	0.06028101236585887	False
cat__ComorMPul_2.0	0	0.0	0.0	False
cat__ComorMPul_nan	0	0.0	0.0	False
cat__ComorSPul_0.0	8	0.01922700804587209	0.029311426729111193	True
cat__ComorSPul_1.0	7	0.053270895897647545	0.0804229419205157	False
cat__ComorSPul_2.0	0	0.0	0.0	False
cat__ComorSPul_nan	0	0.0	0.0	False
cat__ComorPST_0.0	4	0.007386465381674007	0.018141228155897048	False
cat__ComorPST_1.0	5	0.016624366803992128	0.039635770498275665	False
cat__ComorPST_2.0	0	0.0	0.0	False
cat__ComorPST_nan	0	0.0	0.0	False
cat__ComorHepM_0.0	4	0.0019522362574045202	0.003645729034918411	False
cat__ComorHepM_1.0	13	0.11076330813260787	0.07384227192958084	True
cat__ComorHepM_2.0	0	0.0	0.0	False
cat__ComorHepM_nan	0	0.0	0.0	False
cat__ComorHepS_0.0	5	0.011298408746641947	0.021433650734632652	False
cat__ComorHepS_1.0	3	0.011043665542358907	0.02805287060658842	False
cat__ComorHepS_2.0	0	0.0	0.0	False
cat__ComorHepS_nan	0	0.0	0.0	False
cat__amlFLToutcomeID_2.0	1	0.012757305591373027	0.04773346670129337	False
cat__amlFLToutcomeID_3.0	3	0.010281015164168792	0.030796226845211876	False
cat__amlFLToutcomeID_4.0	4	0.004456033589799508	0.008841027691084696	False
cat__amlFLToutcomeID_nan	0	0.0	0.0	False
cat__amlFLTTypeID_1.0	0	0.0	0.0	False
cat__amlFLTTypeID_2.0	2	0.00024634298124466	0.0008581413412287944	False
cat__amlFLTTypeID_nan	4	0.0013910565487470934	0.0031997389417424736	False
cat__amlDDLFLTTKDID_1.0	0	0.0	0.0	False
cat__amlDDLFLTTKDID_2.0	0	0.0	0.0	False
cat__amlDDLFLTTKDID_3.0	0	0.0	0.0	False
cat__amlDDLFLTTKDID_4.0	0	0.0	0.0	False
cat__amlDDLFLTTKDID_6.0	0	0.0	0.0	False
cat__amlDDLFLTTKDID_7.0	0	0.0	0.0	False
cat__amlDDLFLTTKDID_8.0	1	0.0008814584376059866	0.0032981154742026575	False
cat__amlDDLFLTTKDID_9.0	0	0.0	0.0	False
cat__amlDDLFLTTKDID_99.0	0	0.0	0.0	False
cat__amlDDLFLTTKDID_nan	2	0.00016306821345072	0.00042706610078061257	False
cat__amlFLTType0ID_1.0	11	0.07386853040844868	0.06154208812767652	True
cat__amlFLTType0ID_2.0	5	0.06359785296742103	0.09296107402171566	False
cat__amlFLTType0ID_nan	0	0.0	0.0	False
cat__amlDDLNPM1OutcomeID_1.0	15	0.24220590573137402	0.09000902423194204	True
cat__amlDDLNPM1OutcomeID_3.0	11	0.03897792246382723	0.038077249602896095	True
cat__amlDDLNPM1OutcomeID_5.0	4	0.0216399734525735	0.05482262321623421	False
cat__amlDDLNPM1OutcomeID_7.0	0	0.0	0.0	False
cat__amlDDLNPM1OutcomeID_nan	3	0.0017489543887940068	0.004137900607801652	False
cat__amlDDLNPM1ID_1.0	10	0.03218745290125252	0.039417025789506184	True
cat__amlDDLNPM1ID_2.0	2	0.017100306442000304	0.04611585029945755	False
cat__amlDDLNPM1ID_3.0	4	0.026910426193112673	0.04948400161054503	False
cat__amlDDLNPM1ID_4.0	6	0.035850490066785735	0.04694276894639988	False
cat__amlDDLNPM1ID_5.0	9	0.01947671179055616	0.03211058422743712	True
cat__amlDDLNPM1ID_nan	15	0.11198439078091407	0.04257754543724836	True
num__amlAgeAtRand1	15	0.264261256829142	0.0312946295604836	True
num__TestDate	15	0.00021276484945486666	4.83724836763916e-05	True
num__ITDPcnt	15	0.0003419792992140867	5.5699383347548146e-05	True
num__ITDLength	15	2.7187512525984404e-05	1.531275823556036e-05	True
num__Weight	15	0.021302239088498296	0.015131650096411061	True
num__Height	15	0.007152154414317167	0.008689862631894297	True
num__BloodDateEntry	15	0.00037055197584569337	0.00020303394665146862	True
num__HemoglobinEntry	15	0.0008351641761935712	0.0009623317571130644	True
num__PlateletEntry	15	0.0013507906773214068	0.000626258602489356	True
num__MarrowDateEntry	15	0.00020760096138401542	0.00018206269389025337	True
num__MarrowBlastsEntry	15	0.0001801088521410395	9.184854677196571e-05	True
num__LocalImmPcnt	15	2.928982317060962e-05	2.3589472454440246e-05	True
num__SmokePerDay	15	7.892130969952987e-05	5.184673898000731e-05	True
num__WBCEntry	15	0.06029117672408111	0.049424704455490374	True
remainder__IsSec_is_missing	0	0.0	0.0	False
remainder__PrevDiag_is_missing	0	0.0	0.0	False
remainder__PrevBloodDis_is_missing	10	0.025074993130124908	0.026711022323194764	True
remainder__Height_is_missing	0	0.0	0.0	False
remainder__BloodDateEntry_is_missing	0	0.0	0.0	False
remainder__HemoglobinEntry_is_missing	0	0.0	0.0	False
remainder__PlateletEntry_is_missing	0	0.0	0.0	False
remainder__MarrowDateEntry_is_missing	0	0.0	0.0	False
remainder__MarrowBlastsEntry_is_missing	0	0.0	0.0	False
remainder__FABtype_is_missing	10	0.08788930813208085	0.07643902483905446	True
remainder__CNSinvolveentry_is_missing	8	0.04556222196414704	0.060176674370749805	True
remainder__Localcytoentry_is_missing	1	0.0012737887165488668	0.004766080960464367	False
remainder__Localimmentry_is_missing	9	0.05907105307549877	0.06518428721528864	True
remainder__LocalImmPcnt_is_missing	0	0.0	0.0	False
remainder__CD33entry_is_missing	2	0.0012719351235573467	0.0034768622147946827	False
remainder__SmokeHist_is_missing	1	0.00016141391871358666	0.00060395558128282	False
remainder__SmokePerDay_is_missing	0	0.0	0.0	False
remainder__CytoResult_is_missing	12	0.1754156662487165	0.11994973915622062	True
remainder__Karyotype_is_missing	12	0.12488856244765796	0.08556349530412086	True
remainder__ComorArr_is_missing	1	0.0005717946222724466	0.0021394595721433156	False
remainder__ComorCard_is_missing	1	0.0004452786646412867	0.001666080204727907	False
remainder__ComorHVD_is_missing	1	0.00023242194856918668	0.0008696433007122903	False
remainder__ComorIBD_is_missing	2	0.008062557023119907	0.02180519664016964	False
remainder__ComorDiab_is_missing	2	0.006060746164646133	0.01664702301957739	False
remainder__ComorCVD_is_missing	0	0.0	0.0	False
remainder__ComorPsyc_is_missing	0	0.0	0.0	False
remainder__ComorObe_is_missing	0	0.0	0.0	False
remainder__ComorInf_is_missing	3	0.016437974345923832	0.04420943856231173	False
remainder__ComorRheu_is_missing	0	0.0	0.0	False
remainder__ComorPrep_is_missing	0	0.0	0.0	False
remainder__ComorRen_is_missing	2	0.0037634291296967065	0.013764098748569186	False
remainder__ComorMPul_is_missing	0	0.0	0.0	False
remainder__ComorSPul_is_missing	0	0.0	0.0	False
remainder__ComorPST_is_missing	0	0.0	0.0	False
remainder__ComorHepM_is_missing	0	0.0	0.0	False
remainder__ComorHepS_is_missing	0	0.0	0.0	False
remainder__TestDate_is_missing	0	0.0	0.0	False
remainder__amlFLToutcomeID_is_missing	0	0.0	0.0	False
remainder__amlFLTTypeID_is_missing	4	0.005457517614910567	0.014614844024787913	False
remainder__amlDDLFLTTKDID_is_missing	0	0.0	0.0	False
remainder__ITDPcnt_is_missing	0	0.0	0.0	False
remainder__ITDLength_is_missing	0	0.0	0.0	False
remainder__amlFLTType0ID_is_missing	0	0.0	0.0	False
remainder__amlDDLNPM1OutcomeID_is_missing	3	0.0015900713686483132	0.0035389180482830497	False
remainder__amlDDLNPM1ID_is_missing	15	0.122178821124506	0.029761829309491908	True
cat__FABtype_All	0	0.0	0.0	False
remainder__Weight_is_missing	0	0.0	0.0	False
karyotype_encoding__Karyotype_46,XX	1	0.000723116257591675	0.0019131857865752945	False
karyotype_encoding__Karyotype_45,X,-Y,t(8;21)(q22;q22)[10]	0	0.0	0.0	False
karyotype_encoding__Karyotype_46,XX [20]	0	0.0	0.0	False
karyotype_encoding__Karyotype_46,XX [20]	1	0.0014964466392548398	0.005599190621680913	False
karyotype_encoding__Karyotype_46,XX,inv(16)(p13q22)[10]	0	0.0	0.0	False
karyotype_encoding__Karyotype_46,XX,t(8;21)(q22;q22)[10]	0	0.0	0.0	False
karyotype_encoding__Karyotype_46,XX[10]	0	0.0	0.0	False
karyotype_encoding__Karyotype_46,XX[20]	12	0.05778192468024678	0.05216470777029409	True
karyotype_encoding__Karyotype_46,XX[20]	6	0.029635381067168474	0.03860890232385624	False
karyotype_encoding__Karyotype_46,XX[25]	8	0.06315828272841331	0.0743554268543939	True
karyotype_encoding__Karyotype_46,XX[30]	8	0.06249128752582451	0.07166633796435296	True
karyotype_encoding__Karyotype_46,XY	0	0.0	0.0	False
karyotype_encoding__Karyotype_46,XY [20]	2	0.007621650470522513	0.02200455506393237	False
karyotype_encoding__Karyotype_46,XY,inv(16)(p13q22)[10]	0	0.0	0.0	False
karyotype_encoding__Karyotype_46,XY[10]	1	0.015357303587637686	0.0574617684096145	False
karyotype_encoding__Karyotype_46,XY[20]	4	0.006897574391152979	0.01243040354997159	False
karyotype_encoding__Karyotype_46,XY[20]	0	0.0	0.0	False
karyotype_encoding__Karyotype_46,XY[20]	0	0.0	0.0	False
karyotype_encoding__Karyotype_46,XY[21]	0	0.0	0.0	False
karyotype_encoding__Karyotype_46,XY[25]	10	0.11149249126006441	0.10716453312766343	True
karyotype_encoding__Karyotype_46,XY[30]	2	0.004545449090337593	0.012951936978436433	False
karyotype_encoding__Karyotype_47,XX,+8[10]	4	0.027533897473441867	0.05881807057672028	False
karyotype_encoding__Karyotype_47,XY,+8[10]	0	0.0	0.0	False
karyotype_encoding__Karyotype___rare_class__	7	0.012557637524288139	0.02008822576433735	False
cat__sexID_False	15	0.07066641059757145	0.016214780082161786	True
cat__sexID_True	15	0.05577919043940657	0.013628132651686248	True
cat__IsSec_False	10	0.039131928229920045	0.04355869115821913	True
cat__IsSec_True	8	0.037483164095118114	0.0507845980846197	True
cat__IsSec_nan	0	0.0	0.0	False
cat__PrevDiag_False	6	0.013480380957466282	0.022052006359784382	False
cat__PrevDiag_True	5	0.017812490819058745	0.03146220246139014	False
cat__PrevDiag_nan	0	0.0	0.0	False
cat__amlAgeGroup_15-29	12	0.13542586437812687	0.08952612630664412	True
cat__amlAgeGroup_30-39	4	0.010880814718397821	0.022575395840081683	False
cat__amlAgeGroup_40-49	11	0.02800723313615491	0.024781779334142173	True
cat__amlAgeGroup_50-59	4	0.0072531023841457464	0.013592251232655103	False
cat__amlAgeGroup_60+	6	0.0064997917695429576	0.010848521109188287	False
cat__PrevBloodDis_Aplastic anaemia	0	0.0	0.0	False
cat__PrevBloodDis_Chronic lymphoblastic leukaemia (CLL)	0	0.0	0.0	False
cat__PrevBloodDis_Chronic myelomonocytic leukaemia (CMML)	1	0.0027056805021209865	0.010123729437011217	False
cat__PrevBloodDis_Hodgkin's disease	1	0.00341789771434102	0.01278860223010185	False
cat__PrevBloodDis_Lymphoma	2	0.011312544432146875	0.0339933023968043	False
cat__PrevBloodDis_Myelodysplastic syndrome (MDS)/myelodysplasia/pre-leukaemic phase	5	0.04350947236180633	0.07431408332460668	False
cat__PrevBloodDis_Myelofibrosis	2	0.03589865932191182	0.0923888460995378	False
cat__PrevBloodDis_Myeloproliferative syndrome	9	0.10425698876788081	0.12487383169285943	True
cat__PrevBloodDis_Other haematological disorder	1	0.006677415141461081	0.024984599688604017	False
cat__PrevBloodDis_Polycythaemia rubra vera (PRV)	0	0.0	0.0	False
cat__PrevBloodDis_Refractory anaemia with excess of blasts (RAEB, RAEB-t)	3	0.016812885479642565	0.05390323708791897	False
cat__PrevBloodDis_Sideroblastic anaemia (RAS)	0	0.0	0.0	False
cat__PrevBloodDis_Thrombocythaemia	0	0.0	0.0	False
cat__PrevBloodDis_Thrombocytopenia	0	0.0	0.0	False
cat__PrevBloodDis_nan	10	0.03440487884343069	0.0335412323836665	True
cat__FABtype_0	1	0.00025184509734296664	0.0009423180687961136	False
cat__FABtype_1	12	0.06718309572788612	0.0429026600677893	True
cat__FABtype_2	14	0.05949477065130488	0.039832568866935605	True
cat__FABtype_3	0	0.0	0.0	False
cat__FABtype_3v	0	0.0	0.0	False
cat__FABtype_4	7	0.030377752814983852	0.0349211983633088	False
cat__FABtype_4e	11	0.18764981433175631	0.14006277488375113	True
cat__FABtype_5	15	0.27243142031108103	0.10339063067045688	True
cat__FABtype_5a	9	0.08572459300193858	0.09489068063767651	True
cat__FABtype_5b	3	0.00924936323276912	0.02993122562323834	False
cat__FABtype_6	12	0.12444688060710657	0.08916669781066382	True
cat__FABtype_7	0	0.0	0.0	False
cat__FABtype_8	14	0.07463834238277442	0.04413553493651342	True
cat__FABtype_B	0	0.0	0.0	False
cat__FABtype_R	5	0.022878601396235623	0.04336411642247502	False
cat__FABtype_RT	8	0.10351407094045442	0.11489425791013709	True
cat__FABtype_X	11	0.11257040180584152	0.09260921374167996	True
cat__FABtype_nan	10	0.09060152410037169	0.07769213258197341	True
cat__CNSinvolveentry_0.0	8	0.009961000650786034	0.013452351863217641	True
cat__CNSinvolveentry_1.0	3	0.010028495121507634	0.024687992978364843	False
cat__CNSinvolveentry_2.0	8	0.014493474787661558	0.01872901045288653	True
cat__CNSinvolveentry_nan	8	0.046204679393569974	0.06145566935572138	True
cat__Localcytoentry_1.0	15	0.25444159939440886	0.06638596463538485	True
cat__Localcytoentry_2.0	15	0.0830360504087681	0.0522488981653892	True
cat__Localcytoentry_3.0	9	0.057356805402593546	0.05612583110021572	True
cat__Localcytoentry_4.0	4	0.013105804411792514	0.029530246661727995	False
cat__Localcytoentry_5.0	13	0.09453357311980452	0.06040505414538747	True
cat__Localcytoentry_nan	1	0.0016701994610512868	0.006249314150828402	False
cat__Localimmentry_1.0	11	0.034726295884382447	0.03337088796364699	True
cat__Localimmentry_2.0	8	0.03214115938992774	0.0387698840805919	True
cat__Localimmentry_3.0	7	0.024288532604903934	0.03301512794788657	False
cat__Localimmentry_nan	9	0.06320842052979199	0.06752122095230481	True
cat__CD33entry_1.0	8	0.03481092732698929	0.04491048945755873	True
cat__CD33entry_2.0	3	0.004681037664943686	0.010737149599720294	False
cat__CD33entry_3.0	3	0.00583703738939958	0.016042457652627292	False
cat__CD33entry_nan	2	0.0009414373985505867	0.0024871110308334553	False
cat__SmokeHist_1.0	1	0.0006853147979087001	0.002564213175860579	False
cat__SmokeHist_2.0	14	0.09210264152694668	0.040709692396778796	True
cat__SmokeHist_3.0	15	0.08917148049777066	0.05691999918390916	True
cat__SmokeHist_nan	1	0.00043541108134070665	0.0016291590887816843	False
cat__amlType_De novo	13	0.04712720799266964	0.041538805807057363	True
cat__amlType_High risk MDS	2	0.0029691785567387535	0.009490641645650881	False
cat__amlType_Secondary	15	0.21809241395076656	0.06767028699598415	True
cat__CytoResult_Adverse	15	0.5909976539220062	0.030604678491915397	True
cat__CytoResult_Failed	4	0.012585465411587582	0.02153354604149008	False
cat__CytoResult_Intermediate	5	0.019063013439884695	0.03200147203123349	False
cat__CytoResult_Normal	0	0.0	0.0	False
cat__CytoResult_Not done	1	0.0022177572347045	0.008298087739303439	False
cat__CytoResult_nan	12	0.17741217261648418	0.1213294271869927	True
cat__CytoResult_t(15;17) / PML-RARA [APL]	0	0.0	0.0	False
cat__CytoResult_t(8;21) / inv(16) [CBF]	15	1.046107801866636	0.15000489999788127	True
cat__ComorArr_0.0	7	0.0424361277697458	0.059339475270943944	False
cat__ComorArr_1.0	3	0.004652963007549467	0.013932608118437384	False
cat__ComorArr_2.0	0	0.0	0.0	False
cat__ComorArr_nan	1	6.681513161022e-05	0.00024999933073765275	False
cat__ComorCard_0.0	8	0.036068508690152955	0.04868571582818011	True
cat__ComorCard_1.0	1	0.0037445001561530467	0.014010636669046225	False
cat__ComorCard_2.0	1	0.007899458527917133	0.029557067352495543	False
cat__ComorCard_nan	1	9.728618150326e-05	0.0003640115596527031	False
cat__ComorHVD_0.0	8	0.027011668682128263	0.041293569529619684	True
cat__ComorHVD_1.0	0	0.0	0.0	False
cat__ComorHVD_2.0	0	0.0	0.0	False
cat__ComorHVD_nan	1	5.5445277764360004e-05	0.0002074572331087505	False
cat__ComorIBD_0.0	3	0.017568975946698432	0.04665773958397326	False
cat__ComorIBD_1.0	5	0.021315840000323178	0.03802088580343667	False
cat__ComorIBD_2.0	0	0.0	0.0	False
cat__ComorIBD_nan	2	0.008948970840118413	0.026043141743266753	False
cat__ComorDiab_0.0	7	0.016502975670237955	0.026426368973781793	False
cat__ComorDiab_1.0	1	0.0007319327418531867	0.0027386415501766807	False
cat__ComorDiab_2.0	0	0.0	0.0	False
cat__ComorDiab_nan	2	0.007102281803530507	0.021351175388491156	False
cat__ComorCVD_0.0	0	0.0	0.0	False
cat__ComorCVD_1.0	2	0.00845761764735212	0.029360085877383348	False
cat__ComorCVD_2.0	0	0.0	0.0	False
cat__ComorCVD_nan	0	0.0	0.0	False
cat__ComorPsyc_0.0	13	0.088366334414188	0.05632317074162814	True
cat__ComorPsyc_1.0	11	0.06251416659159403	0.08697141410364863	True
cat__ComorPsyc_2.0	0	0.0	0.0	False
cat__ComorPsyc_nan	0	0.0	0.0	False
cat__ComorObe_0.0	13	0.09920649024082771	0.06775848454004726	True
cat__ComorObe_1.0	13	0.09805287770684577	0.06988641504427928	True
cat__ComorObe_2.0	0	0.0	0.0	False
cat__ComorObe_nan	0	0.0	0.0	False
cat__ComorInf_0.0	11	0.033650125217295844	0.030524397597939967	True
cat__ComorInf_1.0	8	0.022926026707403745	0.028147821390159523	True
cat__ComorInf_2.0	3	0.006775176923769454	0.0208479984052326	False
cat__ComorInf_nan	3	0.01731488283892354	0.04587242359495614	False
cat__ComorRheu_0.0	13	0.17539183522566862	0.10985319294259598	True
cat__ComorRheu_1.0	1	0.00025075500070806	0.0009382393006698174	False
cat__ComorRheu_2.0	8	0.058987975687646355	0.07868143376474535	True
cat__ComorRheu_nan	0	0.0	0.0	False
cat__ComorPrep_0.0	3	0.017014260948068946	0.046839824525807185	False
cat__ComorPrep_1.0	9	0.13267795201249094	0.14257628285430776	True
cat__ComorPrep_2.0	1	0.00016979999206596667	0.0006353333945877808	False
cat__ComorPrep_nan	0	0.0	0.0	False
cat__ComorRen_0.0	1	0.0033634600077262133	0.012584914983027525	False
cat__ComorRen_1.0	9	0.1563725634675249	0.16002132460247973	True
cat__ComorRen_2.0	0	0.0	0.0	False
cat__ComorRen_nan	2	0.00716147675029006	0.018751097588057482	False
cat__ComorMPul_0.0	4	0.009742901702869353	0.02063214146804442	False
cat__ComorMPul_1.0	5	0.03402186687003113	0.06028101236585887	False
cat__ComorMPul_2.0	0	0.0	0.0	False
cat__ComorMPul_nan	0	0.0	0.0	False
cat__ComorSPul_0.0	8	0.01922700804587209	0.029311426729111193	True
cat__ComorSPul_1.0	7	0.053270895897647545	0.0804229419205157	False
cat__ComorSPul_2.0	0	0.0	0.0	False
cat__ComorSPul_nan	0	0.0	0.0	False
cat__ComorPST_0.0	4	0.007386465381674007	0.018141228155897048	False
cat__ComorPST_1.0	5	0.016624366803992128	0.039635770498275665	False
cat__ComorPST_2.0	0	0.0	0.0	False
cat__ComorPST_nan	0	0.0	0.0	False
cat__ComorHepM_0.0	4	0.0019522362574045202	0.003645729034918411	False
cat__ComorHepM_1.0	13	0.11076330813260787	0.07384227192958084	True
cat__ComorHepM_2.0	0	0.0	0.0	False
cat__ComorHepM_nan	0	0.0	0.0	False
cat__ComorHepS_0.0	5	0.011298408746641947	0.021433650734632652	False
cat__ComorHepS_1.0	3	0.011043665542358907	0.02805287060658842	False
cat__ComorHepS_2.0	0	0.0	0.0	False
cat__ComorHepS_nan	0	0.0	0.0	False
cat__amlFLToutcomeID_2.0	1	0.012757305591373027	0.04773346670129337	False
cat__amlFLToutcomeID_3.0	3	0.010281015164168792	0.030796226845211876	False
cat__amlFLToutcomeID_4.0	4	0.004456033589799508	0.008841027691084696	False
cat__amlFLToutcomeID_nan	0	0.0	0.0	False
cat__amlFLTTypeID_1.0	0	0.0	0.0	False
cat__amlFLTTypeID_2.0	2	0.00024634298124466	0.0008581413412287944	False
cat__amlFLTTypeID_nan	4	0.0013910565487470934	0.0031997389417424736	False
cat__amlDDLFLTTKDID_1.0	0	0.0	0.0	False
cat__amlDDLFLTTKDID_2.0	0	0.0	0.0	False
cat__amlDDLFLTTKDID_3.0	0	0.0	0.0	False
cat__amlDDLFLTTKDID_4.0	0	0.0	0.0	False
cat__amlDDLFLTTKDID_6.0	0	0.0	0.0	False
cat__amlDDLFLTTKDID_7.0	0	0.0	0.0	False
cat__amlDDLFLTTKDID_8.0	1	0.0008814584376059866	0.0032981154742026575	False
cat__amlDDLFLTTKDID_9.0	0	0.0	0.0	False
cat__amlDDLFLTTKDID_99.0	0	0.0	0.0	False
cat__amlDDLFLTTKDID_nan	2	0.00016306821345072	0.00042706610078061257	False
cat__amlFLTType0ID_1.0	11	0.07386853040844868	0.06154208812767652	True
cat__amlFLTType0ID_2.0	5	0.06359785296742103	0.09296107402171566	False
cat__amlFLTType0ID_nan	0	0.0	0.0	False
cat__amlDDLNPM1OutcomeID_1.0	15	0.24220590573137402	0.09000902423194204	True
cat__amlDDLNPM1OutcomeID_3.0	11	0.03897792246382723	0.038077249602896095	True
cat__amlDDLNPM1OutcomeID_5.0	4	0.0216399734525735	0.05482262321623421	False
cat__amlDDLNPM1OutcomeID_7.0	0	0.0	0.0	False
cat__amlDDLNPM1OutcomeID_nan	3	0.0017489543887940068	0.004137900607801652	False
cat__amlDDLNPM1ID_1.0	10	0.03218745290125252	0.039417025789506184	True
cat__amlDDLNPM1ID_2.0	2	0.017100306442000304	0.04611585029945755	False
cat__amlDDLNPM1ID_3.0	4	0.026910426193112673	0.04948400161054503	False
cat__amlDDLNPM1ID_4.0	6	0.035850490066785735	0.04694276894639988	False
cat__amlDDLNPM1ID_5.0	9	0.01947671179055616	0.03211058422743712	True
cat__amlDDLNPM1ID_nan	15	0.11198439078091407	0.04257754543724836	True
num__amlAgeAtRand1	15	0.264261256829142	0.0312946295604836	True
num__TestDate	15	0.00021276484945486666	4.83724836763916e-05	True
num__ITDPcnt	15	0.0003419792992140867	5.5699383347548146e-05	True
num__ITDLength	15	2.7187512525984404e-05	1.531275823556036e-05	True
num__Weight	15	0.021302239088498296	0.015131650096411061	True
num__Height	15	0.007152154414317167	0.008689862631894297	True
num__BloodDateEntry	15	0.00037055197584569337	0.00020303394665146862	True
num__HemoglobinEntry	15	0.0008351641761935712	0.0009623317571130644	True
num__PlateletEntry	15	0.0013507906773214068	0.000626258602489356	True
num__MarrowDateEntry	15	0.00020760096138401542	0.00018206269389025337	True
num__MarrowBlastsEntry	15	0.0001801088521410395	9.184854677196571e-05	True
num__LocalImmPcnt	15	2.928982317060962e-05	2.3589472454440246e-05	True
num__SmokePerDay	15	7.892130969952987e-05	5.184673898000731e-05	True
num__WBCEntry	15	0.06029117672408111	0.049424704455490374	True
remainder__IsSec_is_missing	0	0.0	0.0	False
remainder__PrevDiag_is_missing	0	0.0	0.0	False
remainder__PrevBloodDis_is_missing	10	0.025074993130124908	0.026711022323194764	True
remainder__Height_is_missing	0	0.0	0.0	False
remainder__BloodDateEntry_is_missing	0	0.0	0.0	False
remainder__HemoglobinEntry_is_missing	0	0.0	0.0	False
remainder__PlateletEntry_is_missing	0	0.0	0.0	False
remainder__MarrowDateEntry_is_missing	0	0.0	0.0	False
remainder__MarrowBlastsEntry_is_missing	0	0.0	0.0	False
remainder__FABtype_is_missing	10	0.08788930813208085	0.07643902483905446	True
remainder__CNSinvolveentry_is_missing	8	0.04556222196414704	0.060176674370749805	True
remainder__Localcytoentry_is_missing	1	0.0012737887165488668	0.004766080960464367	False
remainder__Localimmentry_is_missing	9	0.05907105307549877	0.06518428721528864	True
remainder__LocalImmPcnt_is_missing	0	0.0	0.0	False
remainder__CD33entry_is_missing	2	0.0012719351235573467	0.0034768622147946827	False
remainder__SmokeHist_is_missing	1	0.00016141391871358666	0.00060395558128282	False
remainder__SmokePerDay_is_missing	0	0.0	0.0	False
remainder__CytoResult_is_missing	12	0.1754156662487165	0.11994973915622062	True
remainder__Karyotype_is_missing	12	0.12488856244765796	0.08556349530412086	True
remainder__ComorArr_is_missing	1	0.0005717946222724466	0.0021394595721433156	False
remainder__ComorCard_is_missing	1	0.0004452786646412867	0.001666080204727907	False
remainder__ComorHVD_is_missing	1	0.00023242194856918668	0.0008696433007122903	False
remainder__ComorIBD_is_missing	2	0.008062557023119907	0.02180519664016964	False
remainder__ComorDiab_is_missing	2	0.006060746164646133	0.01664702301957739	False
remainder__ComorCVD_is_missing	0	0.0	0.0	False
remainder__ComorPsyc_is_missing	0	0.0	0.0	False
remainder__ComorObe_is_missing	0	0.0	0.0	False
remainder__ComorInf_is_missing	3	0.016437974345923832	0.04420943856231173	False
remainder__ComorRheu_is_missing	0	0.0	0.0	False
remainder__ComorPrep_is_missing	0	0.0	0.0	False
remainder__ComorRen_is_missing	2	0.0037634291296967065	0.013764098748569186	False
remainder__ComorMPul_is_missing	0	0.0	0.0	False
remainder__ComorSPul_is_missing	0	0.0	0.0	False
remainder__ComorPST_is_missing	0	0.0	0.0	False
remainder__ComorHepM_is_missing	0	0.0	0.0	False
remainder__ComorHepS_is_missing	0	0.0	0.0	False
remainder__TestDate_is_missing	0	0.0	0.0	False
remainder__amlFLToutcomeID_is_missing	0	0.0	0.0	False
remainder__amlFLTTypeID_is_missing	4	0.005457517614910567	0.014614844024787913	False
remainder__amlDDLFLTTKDID_is_missing	0	0.0	0.0	False
remainder__ITDPcnt_is_missing	0	0.0	0.0	False
remainder__ITDLength_is_missing	0	0.0	0.0	False
remainder__amlFLTType0ID_is_missing	0	0.0	0.0	False
remainder__amlDDLNPM1OutcomeID_is_missing	3	0.0015900713686483132	0.0035389180482830497	False
remainder__amlDDLNPM1ID_is_missing	15	0.122178821124506	0.029761829309491908	True
cat__FABtype_All	0	0.0	0.0	False
remainder__Weight_is_missing	0	0.0	0.0	False
karyotype_encoding__Karyotype_46,XX	1	0.000723116257591675	0.0019131857865752945	False
karyotype_encoding__Karyotype_45,X,-Y,t(8;21)(q22;q22)[10]	0	0.0	0.0	False
karyotype_encoding__Karyotype_46,XX [20]	0	0.0	0.0	False
karyotype_encoding__Karyotype_46,XX [20]	1	0.0014964466392548398	0.005599190621680913	False
karyotype_encoding__Karyotype_46,XX,inv(16)(p13q22)[10]	0	0.0	0.0	False
karyotype_encoding__Karyotype_46,XX,t(8;21)(q22;q22)[10]	0	0.0	0.0	False
karyotype_encoding__Karyotype_46,XX[10]	0	0.0	0.0	False
karyotype_encoding__Karyotype_46,XX[20]	12	0.05778192468024678	0.05216470777029409	True
karyotype_encoding__Karyotype_46,XX[20]	6	0.029635381067168474	0.03860890232385624	False
karyotype_encoding__Karyotype_46,XX[25]	8	0.06315828272841331	0.0743554268543939	True
karyotype_encoding__Karyotype_46,XX[30]	8	0.06249128752582451	0.07166633796435296	True
karyotype_encoding__Karyotype_46,XY	0	0.0	0.0	False
karyotype_encoding__Karyotype_46,XY [20]	2	0.007621650470522513	0.02200455506393237	False
karyotype_encoding__Karyotype_46,XY,inv(16)(p13q22)[10]	0	0.0	0.0	False
karyotype_encoding__Karyotype_46,XY[10]	1	0.015357303587637686	0.0574617684096145	False
karyotype_encoding__Karyotype_46,XY[20]	4	0.006897574391152979	0.01243040354997159	False
karyotype_encoding__Karyotype_46,XY[20]	0	0.0	0.0	False
karyotype_encoding__Karyotype_46,XY[20]	0	0.0	0.0	False
karyotype_encoding__Karyotype_46,XY[21]	0	0.0	0.0	False
karyotype_encoding__Karyotype_46,XY[25]	10	0.11149249126006441	0.10716453312766343	True
karyotype_encoding__Karyotype_46,XY[30]	2	0.004545449090337593	0.012951936978436433	False
karyotype_encoding__Karyotype_47,XX,+8[10]	4	0.027533897473441867	0.05881807057672028	False
karyotype_encoding__Karyotype_47,XY,+8[10]	0	0.0	0.0	False
karyotype_encoding__Karyotype___rare_class__	7	0.012557637524288139	0.02008822576433735	False
cat__sexID_False	15	0.07066641059757145	0.016214780082161786	True
cat__sexID_True	15	0.05577919043940657	0.013628132651686248	True
cat__IsSec_False	10	0.039131928229920045	0.04355869115821913	True
cat__IsSec_True	8	0.037483164095118114	0.0507845980846197	True
cat__IsSec_nan	0	0.0	0.0	False
cat__PrevDiag_False	6	0.013480380957466282	0.022052006359784382	False
cat__PrevDiag_True	5	0.017812490819058745	0.03146220246139014	False
cat__PrevDiag_nan	0	0.0	0.0	False
cat__amlAgeGroup_15-29	12	0.13542586437812687	0.08952612630664412	True
cat__amlAgeGroup_30-39	4	0.010880814718397821	0.022575395840081683	False
cat__amlAgeGroup_40-49	11	0.02800723313615491	0.024781779334142173	True
cat__amlAgeGroup_50-59	4	0.0072531023841457464	0.013592251232655103	False
cat__amlAgeGroup_60+	6	0.0064997917695429576	0.010848521109188287	False
cat__PrevBloodDis_Aplastic anaemia	0	0.0	0.0	False
cat__PrevBloodDis_Chronic lymphoblastic leukaemia (CLL)	0	0.0	0.0	False
cat__PrevBloodDis_Chronic myelomonocytic leukaemia (CMML)	1	0.0027056805021209865	0.010123729437011217	False
cat__PrevBloodDis_Hodgkin's disease	1	0.00341789771434102	0.01278860223010185	False
cat__PrevBloodDis_Lymphoma	2	0.011312544432146875	0.0339933023968043	False
cat__PrevBloodDis_Myelodysplastic syndrome (MDS)/myelodysplasia/pre-leukaemic phase	5	0.04350947236180633	0.07431408332460668	False
cat__PrevBloodDis_Myelofibrosis	2	0.03589865932191182	0.0923888460995378	False
cat__PrevBloodDis_Myeloproliferative syndrome	9	0.10425698876788081	0.12487383169285943	True
cat__PrevBloodDis_Other haematological disorder	1	0.006677415141461081	0.024984599688604017	False
cat__PrevBloodDis_Polycythaemia rubra vera (PRV)	0	0.0	0.0	False
cat__PrevBloodDis_Refractory anaemia with excess of blasts (RAEB, RAEB-t)	3	0.016812885479642565	0.05390323708791897	False
cat__PrevBloodDis_Sideroblastic anaemia (RAS)	0	0.0	0.0	False
cat__PrevBloodDis_Thrombocythaemia	0	0.0	0.0	False
cat__PrevBloodDis_Thrombocytopenia	0	0.0	0.0	False
cat__PrevBloodDis_nan	10	0.03440487884343069	0.0335412323836665	True
cat__FABtype_0	1	0.00025184509734296664	0.0009423180687961136	False
cat__FABtype_1	12	0.06718309572788612	0.0429026600677893	True
cat__FABtype_2	14	0.05949477065130488	0.039832568866935605	True
cat__FABtype_3	0	0.0	0.0	False
cat__FABtype_3v	0	0.0	0.0	False
cat__FABtype_4	7	0.030377752814983852	0.0349211983633088	False
cat__FABtype_4e	11	0.18764981433175631	0.14006277488375113	True
cat__FABtype_5	15	0.27243142031108103	0.10339063067045688	True
cat__FABtype_5a	9	0.08572459300193858	0.09489068063767651	True
cat__FABtype_5b	3	0.00924936323276912	0.02993122562323834	False
cat__FABtype_6	12	0.12444688060710657	0.08916669781066382	True
cat__FABtype_7	0	0.0	0.0	False
cat__FABtype_8	14	0.07463834238277442	0.04413553493651342	True
cat__FABtype_B	0	0.0	0.0	False
cat__FABtype_R	5	0.022878601396235623	0.04336411642247502	False
cat__FABtype_RT	8	0.10351407094045442	0.11489425791013709	True
cat__FABtype_X	11	0.11257040180584152	0.09260921374167996	True
cat__FABtype_nan	10	0.09060152410037169	0.07769213258197341	True
cat__CNSinvolveentry_0.0	8	0.009961000650786034	0.013452351863217641	True
cat__CNSinvolveentry_1.0	3	0.010028495121507634	0.024687992978364843	False
cat__CNSinvolveentry_2.0	8	0.014493474787661558	0.01872901045288653	True
cat__CNSinvolveentry_nan	8	0.046204679393569974	0.06145566935572138	True
cat__Localcytoentry_1.0	15	0.25444159939440886	0.06638596463538485	True
cat__Localcytoentry_2.0	15	0.0830360504087681	0.0522488981653892	True
cat__Localcytoentry_3.0	9	0.057356805402593546	0.05612583110021572	True
cat__Localcytoentry_4.0	4	0.013105804411792514	0.029530246661727995	False
cat__Localcytoentry_5.0	13	0.09453357311980452	0.06040505414538747	True
cat__Localcytoentry_nan	1	0.0016701994610512868	0.006249314150828402	False
cat__Localimmentry_1.0	11	0.034726295884382447	0.03337088796364699	True
cat__Localimmentry_2.0	8	0.03214115938992774	0.0387698840805919	True
cat__Localimmentry_3.0	7	0.024288532604903934	0.03301512794788657	False
cat__Localimmentry_nan	9	0.06320842052979199	0.06752122095230481	True
cat__CD33entry_1.0	8	0.03481092732698929	0.04491048945755873	True
cat__CD33entry_2.0	3	0.004681037664943686	0.010737149599720294	False
cat__CD33entry_3.0	3	0.00583703738939958	0.016042457652627292	False
cat__CD33entry_nan	2	0.0009414373985505867	0.0024871110308334553	False
cat__SmokeHist_1.0	1	0.0006853147979087001	0.002564213175860579	False
cat__SmokeHist_2.0	14	0.09210264152694668	0.040709692396778796	True
cat__SmokeHist_3.0	15	0.08917148049777066	0.05691999918390916	True
cat__SmokeHist_nan	1	0.00043541108134070665	0.0016291590887816843	False
cat__amlType_De novo	13	0.04712720799266964	0.041538805807057363	True
cat__amlType_High risk MDS	2	0.0029691785567387535	0.009490641645650881	False
cat__amlType_Secondary	15	0.21809241395076656	0.06767028699598415	True
cat__CytoResult_Adverse	15	0.5909976539220062	0.030604678491915397	True
cat__CytoResult_Failed	4	0.012585465411587582	0.02153354604149008	False
cat__CytoResult_Intermediate	5	0.019063013439884695	0.03200147203123349	False
cat__CytoResult_Normal	0	0.0	0.0	False
cat__CytoResult_Not done	1	0.0022177572347045	0.008298087739303439	False
cat__CytoResult_nan	12	0.17741217261648418	0.1213294271869927	True
cat__CytoResult_t(15;17) / PML-RARA [APL]	0	0.0	0.0	False
cat__CytoResult_t(8;21) / inv(16) [CBF]	15	1.046107801866636	0.15000489999788127	True
cat__ComorArr_0.0	7	0.0424361277697458	0.059339475270943944	False
cat__ComorArr_1.0	3	0.004652963007549467	0.013932608118437384	False
cat__ComorArr_2.0	0	0.0	0.0	False
cat__ComorArr_nan	1	6.681513161022e-05	0.00024999933073765275	False
cat__ComorCard_0.0	8	0.036068508690152955	0.04868571582818011	True
cat__ComorCard_1.0	1	0.0037445001561530467	0.014010636669046225	False
cat__ComorCard_2.0	1	0.007899458527917133	0.029557067352495543	False
cat__ComorCard_nan	1	9.728618150326e-05	0.0003640115596527031	False
cat__ComorHVD_0.0	8	0.027011668682128263	0.041293569529619684	True
cat__ComorHVD_1.0	0	0.0	0.0	False
cat__ComorHVD_2.0	0	0.0	0.0	False
cat__ComorHVD_nan	1	5.5445277764360004e-05	0.0002074572331087505	False
cat__ComorIBD_0.0	3	0.017568975946698432	0.04665773958397326	False
cat__ComorIBD_1.0	5	0.021315840000323178	0.03802088580343667	False
cat__ComorIBD_2.0	0	0.0	0.0	False
cat__ComorIBD_nan	2	0.008948970840118413	0.026043141743266753	False
cat__ComorDiab_0.0	7	0.016502975670237955	0.026426368973781793	False
cat__ComorDiab_1.0	1	0.0007319327418531867	0.0027386415501766807	False
cat__ComorDiab_2.0	0	0.0	0.0	False
cat__ComorDiab_nan	2	0.007102281803530507	0.021351175388491156	False
cat__ComorCVD_0.0	0	0.0	0.0	False
cat__ComorCVD_1.0	2	0.00845761764735212	0.029360085877383348	False
cat__ComorCVD_2.0	0	0.0	0.0	False
cat__ComorCVD_nan	0	0.0	0.0	False
cat__ComorPsyc_0.0	13	0.088366334414188	0.05632317074162814	True
cat__ComorPsyc_1.0	11	0.06251416659159403	0.08697141410364863	True
cat__ComorPsyc_2.0	0	0.0	0.0	False
cat__ComorPsyc_nan	0	0.0	0.0	False
cat__ComorObe_0.0	13	0.09920649024082771	0.06775848454004726	True
cat__ComorObe_1.0	13	0.09805287770684577	0.06988641504427928	True
cat__ComorObe_2.0	0	0.0	0.0	False
cat__ComorObe_nan	0	0.0	0.0	False
cat__ComorInf_0.0	11	0.033650125217295844	0.030524397597939967	True
cat__ComorInf_1.0	8	0.022926026707403745	0.028147821390159523	True
cat__ComorInf_2.0	3	0.006775176923769454	0.0208479984052326	False
cat__ComorInf_nan	3	0.01731488283892354	0.04587242359495614	False
cat__ComorRheu_0.0	13	0.17539183522566862	0.10985319294259598	True
cat__ComorRheu_1.0	1	0.00025075500070806	0.0009382393006698174	False
cat__ComorRheu_2.0	8	0.058987975687646355	0.07868143376474535	True
cat__ComorRheu_nan	0	0.0	0.0	False
cat__ComorPrep_0.0	3	0.017014260948068946	0.046839824525807185	False
cat__ComorPrep_1.0	9	0.13267795201249094	0.14257628285430776	True
cat__ComorPrep_2.0	1	0.00016979999206596667	0.0006353333945877808	False
cat__ComorPrep_nan	0	0.0	0.0	False
cat__ComorRen_0.0	1	0.0033634600077262133	0.012584914983027525	False
cat__ComorRen_1.0	9	0.1563725634675249	0.16002132460247973	True
cat__ComorRen_2.0	0	0.0	0.0	False
cat__ComorRen_nan	2	0.00716147675029006	0.018751097588057482	False
cat__ComorMPul_0.0	4	0.009742901702869353	0.02063214146804442	False
cat__ComorMPul_1.0	5	0.03402186687003113	0.06028101236585887	False
cat__ComorMPul_2.0	0	0.0	0.0	False
cat__ComorMPul_nan	0	0.0	0.0	False
cat__ComorSPul_0.0	8	0.01922700804587209	0.029311426729111193	True
cat__ComorSPul_1.0	7	0.053270895897647545	0.0804229419205157	False
cat__ComorSPul_2.0	0	0.0	0.0	False
cat__ComorSPul_nan	0	0.0	0.0	False
cat__ComorPST_0.0	4	0.007386465381674007	0.018141228155897048	False
cat__ComorPST_1.0	5	0.016624366803992128	0.039635770498275665	False
cat__ComorPST_2.0	0	0.0	0.0	False
cat__ComorPST_nan	0	0.0	0.0	False
cat__ComorHepM_0.0	4	0.0019522362574045202	0.003645729034918411	False
cat__ComorHepM_1.0	13	0.11076330813260787	0.07384227192958084	True
cat__ComorHepM_2.0	0	0.0	0.0	False
cat__ComorHepM_nan	0	0.0	0.0	False
cat__ComorHepS_0.0	5	0.011298408746641947	0.021433650734632652	False
cat__ComorHepS_1.0	3	0.011043665542358907	0.02805287060658842	False
cat__ComorHepS_2.0	0	0.0	0.0	False
cat__ComorHepS_nan	0	0.0	0.0	False
cat__amlFLToutcomeID_2.0	1	0.012757305591373027	0.04773346670129337	False
cat__amlFLToutcomeID_3.0	3	0.010281015164168792	0.030796226845211876	False
cat__amlFLToutcomeID_4.0	4	0.004456033589799508	0.008841027691084696	False
cat__amlFLToutcomeID_nan	0	0.0	0.0	False
cat__amlFLTTypeID_1.0	0	0.0	0.0	False
cat__amlFLTTypeID_2.0	2	0.00024634298124466	0.0008581413412287944	False
cat__amlFLTTypeID_nan	4	0.0013910565487470934	0.0031997389417424736	False
cat__amlDDLFLTTKDID_1.0	0	0.0	0.0	False
cat__amlDDLFLTTKDID_2.0	0	0.0	0.0	False
cat__amlDDLFLTTKDID_3.0	0	0.0	0.0	False
cat__amlDDLFLTTKDID_4.0	0	0.0	0.0	False
cat__amlDDLFLTTKDID_6.0	0	0.0	0.0	False
cat__amlDDLFLTTKDID_7.0	0	0.0	0.0	False
cat__amlDDLFLTTKDID_8.0	1	0.0008814584376059866	0.0032981154742026575	False
cat__amlDDLFLTTKDID_9.0	0	0.0	0.0	False
cat__amlDDLFLTTKDID_99.0	0	0.0	0.0	False
cat__amlDDLFLTTKDID_nan	2	0.00016306821345072	0.00042706610078061257	False
cat__amlFLTType0ID_1.0	11	0.07386853040844868	0.06154208812767652	True
cat__amlFLTType0ID_2.0	5	0.06359785296742103	0.09296107402171566	False
cat__amlFLTType0ID_nan	0	0.0	0.0	False
cat__amlDDLNPM1OutcomeID_1.0	15	0.24220590573137402	0.09000902423194204	True
cat__amlDDLNPM1OutcomeID_3.0	11	0.03897792246382723	0.038077249602896095	True
cat__amlDDLNPM1OutcomeID_5.0	4	0.0216399734525735	0.05482262321623421	False
cat__amlDDLNPM1OutcomeID_7.0	0	0.0	0.0	False
cat__amlDDLNPM1OutcomeID_nan	3	0.0017489543887940068	0.004137900607801652	False
cat__amlDDLNPM1ID_1.0	10	0.03218745290125252	0.039417025789506184	True
cat__amlDDLNPM1ID_2.0	2	0.017100306442000304	0.04611585029945755	False
cat__amlDDLNPM1ID_3.0	4	0.026910426193112673	0.04948400161054503	False
cat__amlDDLNPM1ID_4.0	6	0.035850490066785735	0.04694276894639988	False
cat__amlDDLNPM1ID_5.0	9	0.01947671179055616	0.03211058422743712	True
cat__amlDDLNPM1ID_nan	15	0.11198439078091407	0.04257754543724836	True
num__amlAgeAtRand1	15	0.264261256829142	0.0312946295604836	True
num__TestDate	15	0.00021276484945486666	4.83724836763916e-05	True
num__ITDPcnt	15	0.0003419792992140867	5.5699383347548146e-05	True
num__ITDLength	15	2.7187512525984404e-05	1.531275823556036e-05	True
num__Weight	15	0.021302239088498296	0.015131650096411061	True
num__Height	15	0.007152154414317167	0.008689862631894297	True
num__BloodDateEntry	15	0.00037055197584569337	0.00020303394665146862	True
num__HemoglobinEntry	15	0.0008351641761935712	0.0009623317571130644	True
num__PlateletEntry	15	0.0013507906773214068	0.000626258602489356	True
num__MarrowDateEntry	15	0.00020760096138401542	0.00018206269389025337	True
num__MarrowBlastsEntry	15	0.0001801088521410395	9.184854677196571e-05	True
num__LocalImmPcnt	15	2.928982317060962e-05	2.3589472454440246e-05	True
num__SmokePerDay	15	7.892130969952987e-05	5.184673898000731e-05	True
num__WBCEntry	15	0.06029117672408111	0.049424704455490374	True
remainder__IsSec_is_missing	0	0.0	0.0	False
remainder__PrevDiag_is_missing	0	0.0	0.0	False
remainder__PrevBloodDis_is_missing	10	0.025074993130124908	0.026711022323194764	True
remainder__Height_is_missing	0	0.0	0.0	False
remainder__BloodDateEntry_is_missing	0	0.0	0.0	False
remainder__HemoglobinEntry_is_missing	0	0.0	0.0	False
remainder__PlateletEntry_is_missing	0	0.0	0.0	False
remainder__MarrowDateEntry_is_missing	0	0.0	0.0	False
remainder__MarrowBlastsEntry_is_missing	0	0.0	0.0	False
remainder__FABtype_is_missing	10	0.08788930813208085	0.07643902483905446	True
remainder__CNSinvolveentry_is_missing	8	0.04556222196414704	0.060176674370749805	True
remainder__Localcytoentry_is_missing	1	0.0012737887165488668	0.004766080960464367	False
remainder__Localimmentry_is_missing	9	0.05907105307549877	0.06518428721528864	True
remainder__LocalImmPcnt_is_missing	0	0.0	0.0	False
remainder__CD33entry_is_missing	2	0.0012719351235573467	0.0034768622147946827	False
remainder__SmokeHist_is_missing	1	0.00016141391871358666	0.00060395558128282	False
remainder__SmokePerDay_is_missing	0	0.0	0.0	False
remainder__CytoResult_is_missing	12	0.1754156662487165	0.11994973915622062	True
remainder__Karyotype_is_missing	12	0.12488856244765796	0.08556349530412086	True
remainder__ComorArr_is_missing	1	0.0005717946222724466	0.0021394595721433156	False
remainder__ComorCard_is_missing	1	0.0004452786646412867	0.001666080204727907	False
remainder__ComorHVD_is_missing	1	0.00023242194856918668	0.0008696433007122903	False
remainder__ComorIBD_is_missing	2	0.008062557023119907	0.02180519664016964	False
remainder__ComorDiab_is_missing	2	0.006060746164646133	0.01664702301957739	False
remainder__ComorCVD_is_missing	0	0.0	0.0	False
remainder__ComorPsyc_is_missing	0	0.0	0.0	False
remainder__ComorObe_is_missing	0	0.0	0.0	False
remainder__ComorInf_is_missing	3	0.016437974345923832	0.04420943856231173	False
remainder__ComorRheu_is_missing	0	0.0	0.0	False
remainder__ComorPrep_is_missing	0	0.0	0.0	False
remainder__ComorRen_is_missing	2	0.0037634291296967065	0.013764098748569186	False
remainder__ComorMPul_is_missing	0	0.0	0.0	False
remainder__ComorSPul_is_missing	0	0.0	0.0	False
remainder__ComorPST_is_missing	0	0.0	0.0	False
remainder__ComorHepM_is_missing	0	0.0	0.0	False
remainder__ComorHepS_is_missing	0	0.0	0.0	False
remainder__TestDate_is_missing	0	0.0	0.0	False
remainder__amlFLToutcomeID_is_missing	0	0.0	0.0	False
remainder__amlFLTTypeID_is_missing	4	0.005457517614910567	0.014614844024787913	False
remainder__amlDDLFLTTKDID_is_missing	0	0.0	0.0	False
remainder__ITDPcnt_is_missing	0	0.0	0.0	False
remainder__ITDLength_is_missing	0	0.0	0.0	False
remainder__amlFLTType0ID_is_missing	0	0.0	0.0	False
remainder__amlDDLNPM1OutcomeID_is_missing	3	0.0015900713686483132	0.0035389180482830497	False
remainder__amlDDLNPM1ID_is_missing	15	0.122178821124506	0.029761829309491908	True
cat__FABtype_All	0	0.0	0.0	False
remainder__Weight_is_missing	0	0.0	0.0	False
karyotype_encoding__Karyotype_46,XX	1	0.000723116257591675	0.0019131857865752945	False
karyotype_encoding__Karyotype_45,X,-Y,t(8;21)(q22;q22)[10]	0	0.0	0.0	False
karyotype_encoding__Karyotype_46,XX [20]	0	0.0	0.0	False
karyotype_encoding__Karyotype_46,XX [20]	1	0.0014964466392548398	0.005599190621680913	False
karyotype_encoding__Karyotype_46,XX,inv(16)(p13q22)[10]	0	0.0	0.0	False
karyotype_encoding__Karyotype_46,XX,t(8;21)(q22;q22)[10]	0	0.0	0.0	False
karyotype_encoding__Karyotype_46,XX[10]	0	0.0	0.0	False
karyotype_encoding__Karyotype_46,XX[20]	12	0.05778192468024678	0.05216470777029409	True
karyotype_encoding__Karyotype_46,XX[20]	6	0.029635381067168474	0.03860890232385624	False
karyotype_encoding__Karyotype_46,XX[25]	8	0.06315828272841331	0.0743554268543939	True
karyotype_encoding__Karyotype_46,XX[30]	8	0.06249128752582451	0.07166633796435296	True
karyotype_encoding__Karyotype_46,XY	0	0.0	0.0	False
karyotype_encoding__Karyotype_46,XY [20]	2	0.007621650470522513	0.02200455506393237	False
karyotype_encoding__Karyotype_46,XY,inv(16)(p13q22)[10]	0	0.0	0.0	False
karyotype_encoding__Karyotype_46,XY[10]	1	0.015357303587637686	0.0574617684096145	False
karyotype_encoding__Karyotype_46,XY[20]	4	0.006897574391152979	0.01243040354997159	False
karyotype_encoding__Karyotype_46,XY[20]	0	0.0	0.0	False
karyotype_encoding__Karyotype_46,XY[20]	0	0.0	0.0	False
karyotype_encoding__Karyotype_46,XY[21]	0	0.0	0.0	False
karyotype_encoding__Karyotype_46,XY[25]	10	0.11149249126006441	0.10716453312766343	True
karyotype_encoding__Karyotype_46,XY[30]	2	0.004545449090337593	0.012951936978436433	False
karyotype_encoding__Karyotype_47,XX,+8[10]	4	0.027533897473441867	0.05881807057672028	False
karyotype_encoding__Karyotype_47,XY,+8[10]	0	0.0	0.0	False
karyotype_encoding__Karyotype___rare_class__	7	0.012557637524288139	0.02008822576433735	False
cat__sexID_False	15	0.07066641059757145	0.016214780082161786	True
cat__sexID_True	15	0.05577919043940657	0.013628132651686248	True
cat__IsSec_False	10	0.039131928229920045	0.04355869115821913	True
cat__IsSec_True	8	0.037483164095118114	0.0507845980846197	True
cat__IsSec_nan	0	0.0	0.0	False
cat__PrevDiag_False	6	0.013480380957466282	0.022052006359784382	False
cat__PrevDiag_True	5	0.017812490819058745	0.03146220246139014	False
cat__PrevDiag_nan	0	0.0	0.0	False
cat__amlAgeGroup_15-29	12	0.13542586437812687	0.08952612630664412	True
cat__amlAgeGroup_30-39	4	0.010880814718397821	0.022575395840081683	False
cat__amlAgeGroup_40-49	11	0.02800723313615491	0.024781779334142173	True
cat__amlAgeGroup_50-59	4	0.0072531023841457464	0.013592251232655103	False
cat__amlAgeGroup_60+	6	0.0064997917695429576	0.010848521109188287	False
cat__PrevBloodDis_Aplastic anaemia	0	0.0	0.0	False
cat__PrevBloodDis_Chronic lymphoblastic leukaemia (CLL)	0	0.0	0.0	False
cat__PrevBloodDis_Chronic myelomonocytic leukaemia (CMML)	1	0.0027056805021209865	0.010123729437011217	False
cat__PrevBloodDis_Hodgkin's disease	1	0.00341789771434102	0.01278860223010185	False
cat__PrevBloodDis_Lymphoma	2	0.011312544432146875	0.0339933023968043	False
cat__PrevBloodDis_Myelodysplastic syndrome (MDS)/myelodysplasia/pre-leukaemic phase	5	0.04350947236180633	0.07431408332460668	False
cat__PrevBloodDis_Myelofibrosis	2	0.03589865932191182	0.0923888460995378	False
cat__PrevBloodDis_Myeloproliferative syndrome	9	0.10425698876788081	0.12487383169285943	True
cat__PrevBloodDis_Other haematological disorder	1	0.006677415141461081	0.024984599688604017	False
cat__PrevBloodDis_Polycythaemia rubra vera (PRV)	0	0.0	0.0	False
cat__PrevBloodDis_Refractory anaemia with excess of blasts (RAEB, RAEB-t)	3	0.016812885479642565	0.05390323708791897	False
cat__PrevBloodDis_Sideroblastic anaemia (RAS)	0	0.0	0.0	False
cat__PrevBloodDis_Thrombocythaemia	0	0.0	0.0	False
cat__PrevBloodDis_Thrombocytopenia	0	0.0	0.0	False
cat__PrevBloodDis_nan	10	0.03440487884343069	0.0335412323836665	True
cat__FABtype_0	1	0.00025184509734296664	0.0009423180687961136	False
cat__FABtype_1	12	0.06718309572788612	0.0429026600677893	True
cat__FABtype_2	14	0.05949477065130488	0.039832568866935605	True
cat__FABtype_3	0	0.0	0.0	False
cat__FABtype_3v	0	0.0	0.0	False
cat__FABtype_4	7	0.030377752814983852	0.0349211983633088	False
cat__FABtype_4e	11	0.18764981433175631	0.14006277488375113	True
cat__FABtype_5	15	0.27243142031108103	0.10339063067045688	True
cat__FABtype_5a	9	0.08572459300193858	0.09489068063767651	True
cat__FABtype_5b	3	0.00924936323276912	0.02993122562323834	False
cat__FABtype_6	12	0.12444688060710657	0.08916669781066382	True
cat__FABtype_7	0	0.0	0.0	False
cat__FABtype_8	14	0.07463834238277442	0.04413553493651342	True
cat__FABtype_B	0	0.0	0.0	False
cat__FABtype_R	5	0.022878601396235623	0.04336411642247502	False
cat__FABtype_RT	8	0.10351407094045442	0.11489425791013709	True
cat__FABtype_X	11	0.11257040180584152	0.09260921374167996	True
cat__FABtype_nan	10	0.09060152410037169	0.07769213258197341	True
cat__CNSinvolveentry_0.0	8	0.009961000650786034	0.013452351863217641	True
cat__CNSinvolveentry_1.0	3	0.010028495121507634	0.024687992978364843	False
cat__CNSinvolveentry_2.0	8	0.014493474787661558	0.01872901045288653	True
cat__CNSinvolveentry_nan	8	0.046204679393569974	0.06145566935572138	True
cat__Localcytoentry_1.0	15	0.25444159939440886	0.06638596463538485	True
cat__Localcytoentry_2.0	15	0.0830360504087681	0.0522488981653892	True
cat__Localcytoentry_3.0	9	0.057356805402593546	0.05612583110021572	True
cat__Localcytoentry_4.0	4	0.013105804411792514	0.029530246661727995	False
cat__Localcytoentry_5.0	13	0.09453357311980452	0.06040505414538747	True
cat__Localcytoentry_nan	1	0.0016701994610512868	0.006249314150828402	False
cat__Localimmentry_1.0	11	0.034726295884382447	0.03337088796364699	True
cat__Localimmentry_2.0	8	0.03214115938992774	0.0387698840805919	True
cat__Localimmentry_3.0	7	0.024288532604903934	0.03301512794788657	False
cat__Localimmentry_nan	9	0.06320842052979199	0.06752122095230481	True
cat__CD33entry_1.0	8	0.03481092732698929	0.04491048945755873	True
cat__CD33entry_2.0	3	0.004681037664943686	0.010737149599720294	False
cat__CD33entry_3.0	3	0.00583703738939958	0.016042457652627292	False
cat__CD33entry_nan	2	0.0009414373985505867	0.0024871110308334553	False
cat__SmokeHist_1.0	1	0.0006853147979087001	0.002564213175860579	False
cat__SmokeHist_2.0	14	0.09210264152694668	0.040709692396778796	True
cat__SmokeHist_3.0	15	0.08917148049777066	0.05691999918390916	True
cat__SmokeHist_nan	1	0.00043541108134070665	0.0016291590887816843	False
cat__amlType_De novo	13	0.04712720799266964	0.041538805807057363	True
cat__amlType_High risk MDS	2	0.0029691785567387535	0.009490641645650881	False
cat__amlType_Secondary	15	0.21809241395076656	0.06767028699598415	True
cat__CytoResult_Adverse	15	0.5909976539220062	0.030604678491915397	True
cat__CytoResult_Failed	4	0.012585465411587582	0.02153354604149008	False
cat__CytoResult_Intermediate	5	0.019063013439884695	0.03200147203123349	False
cat__CytoResult_Normal	0	0.0	0.0	False
cat__CytoResult_Not done	1	0.0022177572347045	0.008298087739303439	False
cat__CytoResult_nan	12	0.17741217261648418	0.1213294271869927	True
cat__CytoResult_t(15;17) / PML-RARA [APL]	0	0.0	0.0	False
cat__CytoResult_t(8;21) / inv(16) [CBF]	15	1.046107801866636	0.15000489999788127	True
cat__ComorArr_0.0	7	0.0424361277697458	0.059339475270943944	False
cat__ComorArr_1.0	3	0.004652963007549467	0.013932608118437384	False
cat__ComorArr_2.0	0	0.0	0.0	False
cat__ComorArr_nan	1	6.681513161022e-05	0.00024999933073765275	False
cat__ComorCard_0.0	8	0.036068508690152955	0.04868571582818011	True
cat__ComorCard_1.0	1	0.0037445001561530467	0.014010636669046225	False
cat__ComorCard_2.0	1	0.007899458527917133	0.029557067352495543	False
cat__ComorCard_nan	1	9.728618150326e-05	0.0003640115596527031	False
cat__ComorHVD_0.0	8	0.027011668682128263	0.041293569529619684	True
cat__ComorHVD_1.0	0	0.0	0.0	False
cat__ComorHVD_2.0	0	0.0	0.0	False
cat__ComorHVD_nan	1	5.5445277764360004e-05	0.0002074572331087505	False
cat__ComorIBD_0.0	3	0.017568975946698432	0.04665773958397326	False
cat__ComorIBD_1.0	5	0.021315840000323178	0.03802088580343667	False
cat__ComorIBD_2.0	0	0.0	0.0	False
cat__ComorIBD_nan	2	0.008948970840118413	0.026043141743266753	False
cat__ComorDiab_0.0	7	0.016502975670237955	0.026426368973781793	False
cat__ComorDiab_1.0	1	0.0007319327418531867	0.0027386415501766807	False
cat__ComorDiab_2.0	0	0.0	0.0	False
cat__ComorDiab_nan	2	0.007102281803530507	0.021351175388491156	False
cat__ComorCVD_0.0	0	0.0	0.0	False
cat__ComorCVD_1.0	2	0.00845761764735212	0.029360085877383348	False
cat__ComorCVD_2.0	0	0.0	0.0	False
cat__ComorCVD_nan	0	0.0	0.0	False
cat__ComorPsyc_0.0	13	0.088366334414188	0.05632317074162814	True
cat__ComorPsyc_1.0	11	0.06251416659159403	0.08697141410364863	True
cat__ComorPsyc_2.0	0	0.0	0.0	False
cat__ComorPsyc_nan	0	0.0	0.0	False
cat__ComorObe_0.0	13	0.09920649024082771	0.06775848454004726	True
cat__ComorObe_1.0	13	0.09805287770684577	0.06988641504427928	True
cat__ComorObe_2.0	0	0.0	0.0	False
cat__ComorObe_nan	0	0.0	0.0	False
cat__ComorInf_0.0	11	0.033650125217295844	0.030524397597939967	True
cat__ComorInf_1.0	8	0.022926026707403745	0.028147821390159523	True
cat__ComorInf_2.0	3	0.006775176923769454	0.0208479984052326	False
cat__ComorInf_nan	3	0.01731488283892354	0.04587242359495614	False
cat__ComorRheu_0.0	13	0.17539183522566862	0.10985319294259598	True
cat__ComorRheu_1.0	1	0.00025075500070806	0.0009382393006698174	False
cat__ComorRheu_2.0	8	0.058987975687646355	0.07868143376474535	True
cat__ComorRheu_nan	0	0.0	0.0	False
cat__ComorPrep_0.0	3	0.017014260948068946	0.046839824525807185	False
cat__ComorPrep_1.0	9	0.13267795201249094	0.14257628285430776	True
cat__ComorPrep_2.0	1	0.00016979999206596667	0.0006353333945877808	False
cat__ComorPrep_nan	0	0.0	0.0	False
cat__ComorRen_0.0	1	0.0033634600077262133	0.012584914983027525	False
cat__ComorRen_1.0	9	0.1563725634675249	0.16002132460247973	True
cat__ComorRen_2.0	0	0.0	0.0	False
cat__ComorRen_nan	2	0.00716147675029006	0.018751097588057482	False
cat__ComorMPul_0.0	4	0.009742901702869353	0.02063214146804442	False
cat__ComorMPul_1.0	5	0.03402186687003113	0.06028101236585887	False
cat__ComorMPul_2.0	0	0.0	0.0	False
cat__ComorMPul_nan	0	0.0	0.0	False
cat__ComorSPul_0.0	8	0.01922700804587209	0.029311426729111193	True
cat__ComorSPul_1.0	7	0.053270895897647545	0.0804229419205157	False
cat__ComorSPul_2.0	0	0.0	0.0	False
cat__ComorSPul_nan	0	0.0	0.0	False
cat__ComorPST_0.0	4	0.007386465381674007	0.018141228155897048	False
cat__ComorPST_1.0	5	0.016624366803992128	0.039635770498275665	False
cat__ComorPST_2.0	0	0.0	0.0	False
cat__ComorPST_nan	0	0.0	0.0	False
cat__ComorHepM_0.0	4	0.0019522362574045202	0.003645729034918411	False
cat__ComorHepM_1.0	13	0.11076330813260787	0.07384227192958084	True
cat__ComorHepM_2.0	0	0.0	0.0	False
cat__ComorHepM_nan	0	0.0	0.0	False
cat__ComorHepS_0.0	5	0.011298408746641947	0.021433650734632652	False
cat__ComorHepS_1.0	3	0.011043665542358907	0.02805287060658842	False
cat__ComorHepS_2.0	0	0.0	0.0	False
cat__ComorHepS_nan	0	0.0	0.0	False
cat__amlFLToutcomeID_2.0	1	0.012757305591373027	0.04773346670129337	False
cat__amlFLToutcomeID_3.0	3	0.010281015164168792	0.030796226845211876	False
cat__amlFLToutcomeID_4.0	4	0.004456033589799508	0.008841027691084696	False
cat__amlFLToutcomeID_nan	0	0.0	0.0	False
cat__amlFLTTypeID_1.0	0	0.0	0.0	False
cat__amlFLTTypeID_2.0	2	0.00024634298124466	0.0008581413412287944	False
cat__amlFLTTypeID_nan	4	0.0013910565487470934	0.0031997389417424736	False
cat__amlDDLFLTTKDID_1.0	0	0.0	0.0	False
cat__amlDDLFLTTKDID_2.0	0	0.0	0.0	False
cat__amlDDLFLTTKDID_3.0	0	0.0	0.0	False
cat__amlDDLFLTTKDID_4.0	0	0.0	0.0	False
cat__amlDDLFLTTKDID_6.0	0	0.0	0.0	False
cat__amlDDLFLTTKDID_7.0	0	0.0	0.0	False
cat__amlDDLFLTTKDID_8.0	1	0.0008814584376059866	0.0032981154742026575	False
cat__amlDDLFLTTKDID_9.0	0	0.0	0.0	False
cat__amlDDLFLTTKDID_99.0	0	0.0	0.0	False
cat__amlDDLFLTTKDID_nan	2	0.00016306821345072	0.00042706610078061257	False
cat__amlFLTType0ID_1.0	11	0.07386853040844868	0.06154208812767652	True
cat__amlFLTType0ID_2.0	5	0.06359785296742103	0.09296107402171566	False
cat__amlFLTType0ID_nan	0	0.0	0.0	False
cat__amlDDLNPM1OutcomeID_1.0	15	0.24220590573137402	0.09000902423194204	True
cat__amlDDLNPM1OutcomeID_3.0	11	0.03897792246382723	0.038077249602896095	True
cat__amlDDLNPM1OutcomeID_5.0	4	0.0216399734525735	0.05482262321623421	False
cat__amlDDLNPM1OutcomeID_7.0	0	0.0	0.0	False
cat__amlDDLNPM1OutcomeID_nan	3	0.0017489543887940068	0.004137900607801652	False
cat__amlDDLNPM1ID_1.0	10	0.03218745290125252	0.039417025789506184	True
cat__amlDDLNPM1ID_2.0	2	0.017100306442000304	0.04611585029945755	False
cat__amlDDLNPM1ID_3.0	4	0.026910426193112673	0.04948400161054503	False
cat__amlDDLNPM1ID_4.0	6	0.035850490066785735	0.04694276894639988	False
cat__amlDDLNPM1ID_5.0	9	0.01947671179055616	0.03211058422743712	True
cat__amlDDLNPM1ID_nan	15	0.11198439078091407	0.04257754543724836	True
num__amlAgeAtRand1	15	0.264261256829142	0.0312946295604836	True
num__TestDate	15	0.00021276484945486666	4.83724836763916e-05	True
num__ITDPcnt	15	0.0003419792992140867	5.5699383347548146e-05	True
num__ITDLength	15	2.7187512525984404e-05	1.531275823556036e-05	True
num__Weight	15	0.021302239088498296	0.015131650096411061	True
num__Height	15	0.007152154414317167	0.008689862631894297	True
num__BloodDateEntry	15	0.00037055197584569337	0.00020303394665146862	True
num__HemoglobinEntry	15	0.0008351641761935712	0.0009623317571130644	True
num__PlateletEntry	15	0.0013507906773214068	0.000626258602489356	True
num__MarrowDateEntry	15	0.00020760096138401542	0.00018206269389025337	True
num__MarrowBlastsEntry	15	0.0001801088521410395	9.184854677196571e-05	True
num__LocalImmPcnt	15	2.928982317060962e-05	2.3589472454440246e-05	True
num__SmokePerDay	15	7.892130969952987e-05	5.184673898000731e-05	True
num__WBCEntry	15	0.06029117672408111	0.049424704455490374	True
remainder__IsSec_is_missing	0	0.0	0.0	False
remainder__PrevDiag_is_missing	0	0.0	0.0	False
remainder__PrevBloodDis_is_missing	10	0.025074993130124908	0.026711022323194764	True
remainder__Height_is_missing	0	0.0	0.0	False
remainder__BloodDateEntry_is_missing	0	0.0	0.0	False
remainder__HemoglobinEntry_is_missing	0	0.0	0.0	False
remainder__PlateletEntry_is_missing	0	0.0	0.0	False
remainder__MarrowDateEntry_is_missing	0	0.0	0.0	False
remainder__MarrowBlastsEntry_is_missing	0	0.0	0.0	False
remainder__FABtype_is_missing	10	0.08788930813208085	0.07643902483905446	True
remainder__CNSinvolveentry_is_missing	8	0.04556222196414704	0.060176674370749805	True
remainder__Localcytoentry_is_missing	1	0.0012737887165488668	0.004766080960464367	False
remainder__Localimmentry_is_missing	9	0.05907105307549877	0.06518428721528864	True
remainder__LocalImmPcnt_is_missing	0	0.0	0.0	False
remainder__CD33entry_is_missing	2	0.0012719351235573467	0.0034768622147946827	False
remainder__SmokeHist_is_missing	1	0.00016141391871358666	0.00060395558128282	False
remainder__SmokePerDay_is_missing	0	0.0	0.0	False
remainder__CytoResult_is_missing	12	0.1754156662487165	0.11994973915622062	True
remainder__Karyotype_is_missing	12	0.12488856244765796	0.08556349530412086	True
remainder__ComorArr_is_missing	1	0.0005717946222724466	0.0021394595721433156	False
remainder__ComorCard_is_missing	1	0.0004452786646412867	0.001666080204727907	False
remainder__ComorHVD_is_missing	1	0.00023242194856918668	0.0008696433007122903	False
remainder__ComorIBD_is_missing	2	0.008062557023119907	0.02180519664016964	False
remainder__ComorDiab_is_missing	2	0.006060746164646133	0.01664702301957739	False
remainder__ComorCVD_is_missing	0	0.0	0.0	False
remainder__ComorPsyc_is_missing	0	0.0	0.0	False
remainder__ComorObe_is_missing	0	0.0	0.0	False
remainder__ComorInf_is_missing	3	0.016437974345923832	0.04420943856231173	False
remainder__ComorRheu_is_missing	0	0.0	0.0	False
remainder__ComorPrep_is_missing	0	0.0	0.0	False
remainder__ComorRen_is_missing	2	0.0037634291296967065	0.013764098748569186	False
remainder__ComorMPul_is_missing	0	0.0	0.0	False
remainder__ComorSPul_is_missing	0	0.0	0.0	False
remainder__ComorPST_is_missing	0	0.0	0.0	False
remainder__ComorHepM_is_missing	0	0.0	0.0	False
remainder__ComorHepS_is_missing	0	0.0	0.0	False
remainder__TestDate_is_missing	0	0.0	0.0	False
remainder__amlFLToutcomeID_is_missing	0	0.0	0.0	False
remainder__amlFLTTypeID_is_missing	4	0.005457517614910567	0.014614844024787913	False
remainder__amlDDLFLTTKDID_is_missing	0	0.0	0.0	False
remainder__ITDPcnt_is_missing	0	0.0	0.0	False
remainder__ITDLength_is_missing	0	0.0	0.0	False
remainder__amlFLTType0ID_is_missing	0	0.0	0.0	False
remainder__amlDDLNPM1OutcomeID_is_missing	3	0.0015900713686483132	0.0035389180482830497	False
remainder__amlDDLNPM1ID_is_missing	15	0.122178821124506	0.029761829309491908	True
cat__FABtype_All	0	0.0	0.0	False
remainder__Weight_is_missing	0	0.0	0.0	False
karyotype_encoding__Karyotype_46,XX	1	0.000723116257591675	0.0019131857865752945	False
karyotype_encoding__Karyotype_45,X,-Y,t(8;21)(q22;q22)[10]	0	0.0	0.0	False
karyotype_encoding__Karyotype_46,XX [20]	0	0.0	0.0	False
karyotype_encoding__Karyotype_46,XX [20]	1	0.0014964466392548398	0.005599190621680913	False
karyotype_encoding__Karyotype_46,XX,inv(16)(p13q22)[10]	0	0.0	0.0	False
karyotype_encoding__Karyotype_46,XX,t(8;21)(q22;q22)[10]	0	0.0	0.0	False
karyotype_encoding__Karyotype_46,XX[10]	0	0.0	0.0	False
karyotype_encoding__Karyotype_46,XX[20]	12	0.05778192468024678	0.05216470777029409	True
karyotype_encoding__Karyotype_46,XX[20]	6	0.029635381067168474	0.03860890232385624	False
karyotype_encoding__Karyotype_46,XX[25]	8	0.06315828272841331	0.0743554268543939	True
karyotype_encoding__Karyotype_46,XX[30]	8	0.06249128752582451	0.07166633796435296	True
karyotype_encoding__Karyotype_46,XY	0	0.0	0.0	False
karyotype_encoding__Karyotype_46,XY [20]	2	0.007621650470522513	0.02200455506393237	False
karyotype_encoding__Karyotype_46,XY,inv(16)(p13q22)[10]	0	0.0	0.0	False
karyotype_encoding__Karyotype_46,XY[10]	1	0.015357303587637686	0.0574617684096145	False
karyotype_encoding__Karyotype_46,XY[20]	4	0.006897574391152979	0.01243040354997159	False
karyotype_encoding__Karyotype_46,XY[20]	0	0.0	0.0	False
karyotype_encoding__Karyotype_46,XY[20]	0	0.0	0.0	False
karyotype_encoding__Karyotype_46,XY[21]	0	0.0	0.0	False
karyotype_encoding__Karyotype_46,XY[25]	10	0.11149249126006441	0.10716453312766343	True
karyotype_encoding__Karyotype_46,XY[30]	2	0.004545449090337593	0.012951936978436433	False
karyotype_encoding__Karyotype_47,XX,+8[10]	4	0.027533897473441867	0.05881807057672028	False
karyotype_encoding__Karyotype_47,XY,+8[10]	0	0.0	0.0	False
karyotype_encoding__Karyotype___rare_class__	7	0.012557637524288139	0.02008822576433735	False
cat__sexID_False	15	0.07066641059757145	0.016214780082161786	True
cat__sexID_True	15	0.05577919043940657	0.013628132651686248	True
cat__IsSec_False	10	0.039131928229920045	0.04355869115821913	True
cat__IsSec_True	8	0.037483164095118114	0.0507845980846197	True
cat__IsSec_nan	0	0.0	0.0	False
cat__PrevDiag_False	6	0.013480380957466282	0.022052006359784382	False
cat__PrevDiag_True	5	0.017812490819058745	0.03146220246139014	False
cat__PrevDiag_nan	0	0.0	0.0	False
cat__amlAgeGroup_15-29	12	0.13542586437812687	0.08952612630664412	True
cat__amlAgeGroup_30-39	4	0.010880814718397821	0.022575395840081683	False
cat__amlAgeGroup_40-49	11	0.02800723313615491	0.024781779334142173	True
cat__amlAgeGroup_50-59	4	0.0072531023841457464	0.013592251232655103	False
cat__amlAgeGroup_60+	6	0.0064997917695429576	0.010848521109188287	False
cat__PrevBloodDis_Aplastic anaemia	0	0.0	0.0	False
cat__PrevBloodDis_Chronic lymphoblastic leukaemia (CLL)	0	0.0	0.0	False
cat__PrevBloodDis_Chronic myelomonocytic leukaemia (CMML)	1	0.0027056805021209865	0.010123729437011217	False
cat__PrevBloodDis_Hodgkin's disease	1	0.00341789771434102	0.01278860223010185	False
cat__PrevBloodDis_Lymphoma	2	0.011312544432146875	0.0339933023968043	False
cat__PrevBloodDis_Myelodysplastic syndrome (MDS)/myelodysplasia/pre-leukaemic phase	5	0.04350947236180633	0.07431408332460668	False
cat__PrevBloodDis_Myelofibrosis	2	0.03589865932191182	0.0923888460995378	False
cat__PrevBloodDis_Myeloproliferative syndrome	9	0.10425698876788081	0.12487383169285943	True
cat__PrevBloodDis_Other haematological disorder	1	0.006677415141461081	0.024984599688604017	False
cat__PrevBloodDis_Polycythaemia rubra vera (PRV)	0	0.0	0.0	False
cat__PrevBloodDis_Refractory anaemia with excess of blasts (RAEB, RAEB-t)	3	0.016812885479642565	0.05390323708791897	False
cat__PrevBloodDis_Sideroblastic anaemia (RAS)	0	0.0	0.0	False
cat__PrevBloodDis_Thrombocythaemia	0	0.0	0.0	False
cat__PrevBloodDis_Thrombocytopenia	0	0.0	0.0	False
cat__PrevBloodDis_nan	10	0.03440487884343069	0.0335412323836665	True
cat__FABtype_0	1	0.00025184509734296664	0.0009423180687961136	False
cat__FABtype_1	12	0.06718309572788612	0.0429026600677893	True
cat__FABtype_2	14	0.05949477065130488	0.039832568866935605	True
cat__FABtype_3	0	0.0	0.0	False
cat__FABtype_3v	0	0.0	0.0	False
cat__FABtype_4	7	0.030377752814983852	0.0349211983633088	False
cat__FABtype_4e	11	0.18764981433175631	0.14006277488375113	True
cat__FABtype_5	15	0.27243142031108103	0.10339063067045688	True
cat__FABtype_5a	9	0.08572459300193858	0.09489068063767651	True
cat__FABtype_5b	3	0.00924936323276912	0.02993122562323834	False
cat__FABtype_6	12	0.12444688060710657	0.08916669781066382	True
cat__FABtype_7	0	0.0	0.0	False
cat__FABtype_8	14	0.07463834238277442	0.04413553493651342	True
cat__FABtype_B	0	0.0	0.0	False
cat__FABtype_R	5	0.022878601396235623	0.04336411642247502	False
cat__FABtype_RT	8	0.10351407094045442	0.11489425791013709	True
cat__FABtype_X	11	0.11257040180584152	0.09260921374167996	True
cat__FABtype_nan	10	0.09060152410037169	0.07769213258197341	True
cat__CNSinvolveentry_0.0	8	0.009961000650786034	0.013452351863217641	True
cat__CNSinvolveentry_1.0	3	0.010028495121507634	0.024687992978364843	False
cat__CNSinvolveentry_2.0	8	0.014493474787661558	0.01872901045288653	True
cat__CNSinvolveentry_nan	8	0.046204679393569974	0.06145566935572138	True
cat__Localcytoentry_1.0	15	0.25444159939440886	0.06638596463538485	True
cat__Localcytoentry_2.0	15	0.0830360504087681	0.0522488981653892	True
cat__Localcytoentry_3.0	9	0.057356805402593546	0.05612583110021572	True
cat__Localcytoentry_4.0	4	0.013105804411792514	0.029530246661727995	False
cat__Localcytoentry_5.0	13	0.09453357311980452	0.06040505414538747	True
cat__Localcytoentry_nan	1	0.0016701994610512868	0.006249314150828402	False
cat__Localimmentry_1.0	11	0.034726295884382447	0.03337088796364699	True
cat__Localimmentry_2.0	8	0.03214115938992774	0.0387698840805919	True
cat__Localimmentry_3.0	7	0.024288532604903934	0.03301512794788657	False
cat__Localimmentry_nan	9	0.06320842052979199	0.06752122095230481	True
cat__CD33entry_1.0	8	0.03481092732698929	0.04491048945755873	True
cat__CD33entry_2.0	3	0.004681037664943686	0.010737149599720294	False
cat__CD33entry_3.0	3	0.00583703738939958	0.016042457652627292	False
cat__CD33entry_nan	2	0.0009414373985505867	0.0024871110308334553	False
cat__SmokeHist_1.0	1	0.0006853147979087001	0.002564213175860579	False
cat__SmokeHist_2.0	14	0.09210264152694668	0.040709692396778796	True
cat__SmokeHist_3.0	15	0.08917148049777066	0.05691999918390916	True
cat__SmokeHist_nan	1	0.00043541108134070665	0.0016291590887816843	False
cat__amlType_De novo	13	0.04712720799266964	0.041538805807057363	True
cat__amlType_High risk MDS	2	0.0029691785567387535	0.009490641645650881	False
cat__amlType_Secondary	15	0.21809241395076656	0.06767028699598415	True
cat__CytoResult_Adverse	15	0.5909976539220062	0.030604678491915397	True
cat__CytoResult_Failed	4	0.012585465411587582	0.02153354604149008	False
cat__CytoResult_Intermediate	5	0.019063013439884695	0.03200147203123349	False
cat__CytoResult_Normal	0	0.0	0.0	False
cat__CytoResult_Not done	1	0.0022177572347045	0.008298087739303439	False
cat__CytoResult_nan	12	0.17741217261648418	0.1213294271869927	True
cat__CytoResult_t(15;17) / PML-RARA [APL]	0	0.0	0.0	False
cat__CytoResult_t(8;21) / inv(16) [CBF]	15	1.046107801866636	0.15000489999788127	True
cat__ComorArr_0.0	7	0.0424361277697458	0.059339475270943944	False
cat__ComorArr_1.0	3	0.004652963007549467	0.013932608118437384	False
cat__ComorArr_2.0	0	0.0	0.0	False
cat__ComorArr_nan	1	6.681513161022e-05	0.00024999933073765275	False
cat__ComorCard_0.0	8	0.036068508690152955	0.04868571582818011	True
cat__ComorCard_1.0	1	0.0037445001561530467	0.014010636669046225	False
cat__ComorCard_2.0	1	0.007899458527917133	0.029557067352495543	False
cat__ComorCard_nan	1	9.728618150326e-05	0.0003640115596527031	False
cat__ComorHVD_0.0	8	0.027011668682128263	0.041293569529619684	True
cat__ComorHVD_1.0	0	0.0	0.0	False
cat__ComorHVD_2.0	0	0.0	0.0	False
cat__ComorHVD_nan	1	5.5445277764360004e-05	0.0002074572331087505	False
cat__ComorIBD_0.0	3	0.017568975946698432	0.04665773958397326	False
cat__ComorIBD_1.0	5	0.021315840000323178	0.03802088580343667	False
cat__ComorIBD_2.0	0	0.0	0.0	False
cat__ComorIBD_nan	2	0.008948970840118413	0.026043141743266753	False
cat__ComorDiab_0.0	7	0.016502975670237955	0.026426368973781793	False
cat__ComorDiab_1.0	1	0.0007319327418531867	0.0027386415501766807	False
cat__ComorDiab_2.0	0	0.0	0.0	False
cat__ComorDiab_nan	2	0.007102281803530507	0.021351175388491156	False
cat__ComorCVD_0.0	0	0.0	0.0	False
cat__ComorCVD_1.0	2	0.00845761764735212	0.029360085877383348	False
cat__ComorCVD_2.0	0	0.0	0.0	False
cat__ComorCVD_nan	0	0.0	0.0	False
cat__ComorPsyc_0.0	13	0.088366334414188	0.05632317074162814	True
cat__ComorPsyc_1.0	11	0.06251416659159403	0.08697141410364863	True
cat__ComorPsyc_2.0	0	0.0	0.0	False
cat__ComorPsyc_nan	0	0.0	0.0	False
cat__ComorObe_0.0	13	0.09920649024082771	0.06775848454004726	True
cat__ComorObe_1.0	13	0.09805287770684577	0.06988641504427928	True
cat__ComorObe_2.0	0	0.0	0.0	False
cat__ComorObe_nan	0	0.0	0.0	False
cat__ComorInf_0.0	11	0.033650125217295844	0.030524397597939967	True
cat__ComorInf_1.0	8	0.022926026707403745	0.028147821390159523	True
cat__ComorInf_2.0	3	0.006775176923769454	0.0208479984052326	False
cat__ComorInf_nan	3	0.01731488283892354	0.04587242359495614	False
cat__ComorRheu_0.0	13	0.17539183522566862	0.10985319294259598	True
cat__ComorRheu_1.0	1	0.00025075500070806	0.0009382393006698174	False
cat__ComorRheu_2.0	8	0.058987975687646355	0.07868143376474535	True
cat__ComorRheu_nan	0	0.0	0.0	False
cat__ComorPrep_0.0	3	0.017014260948068946	0.046839824525807185	False
cat__ComorPrep_1.0	9	0.13267795201249094	0.14257628285430776	True
cat__ComorPrep_2.0	1	0.00016979999206596667	0.0006353333945877808	False
cat__ComorPrep_nan	0	0.0	0.0	False
cat__ComorRen_0.0	1	0.0033634600077262133	0.012584914983027525	False
cat__ComorRen_1.0	9	0.1563725634675249	0.16002132460247973	True
cat__ComorRen_2.0	0	0.0	0.0	False
cat__ComorRen_nan	2	0.00716147675029006	0.018751097588057482	False
cat__ComorMPul_0.0	4	0.009742901702869353	0.02063214146804442	False
cat__ComorMPul_1.0	5	0.03402186687003113	0.06028101236585887	False
cat__ComorMPul_2.0	0	0.0	0.0	False
cat__ComorMPul_nan	0	0.0	0.0	False
cat__ComorSPul_0.0	8	0.01922700804587209	0.029311426729111193	True
cat__ComorSPul_1.0	7	0.053270895897647545	0.0804229419205157	False
cat__ComorSPul_2.0	0	0.0	0.0	False
cat__ComorSPul_nan	0	0.0	0.0	False
cat__ComorPST_0.0	4	0.007386465381674007	0.018141228155897048	False
cat__ComorPST_1.0	5	0.016624366803992128	0.039635770498275665	False
cat__ComorPST_2.0	0	0.0	0.0	False
cat__ComorPST_nan	0	0.0	0.0	False
cat__ComorHepM_0.0	4	0.0019522362574045202	0.003645729034918411	False
cat__ComorHepM_1.0	13	0.11076330813260787	0.07384227192958084	True
cat__ComorHepM_2.0	0	0.0	0.0	False
cat__ComorHepM_nan	0	0.0	0.0	False
cat__ComorHepS_0.0	5	0.011298408746641947	0.021433650734632652	False
cat__ComorHepS_1.0	3	0.011043665542358907	0.02805287060658842	False
cat__ComorHepS_2.0	0	0.0	0.0	False
cat__ComorHepS_nan	0	0.0	0.0	False
cat__amlFLToutcomeID_2.0	1	0.012757305591373027	0.04773346670129337	False
cat__amlFLToutcomeID_3.0	3	0.010281015164168792	0.030796226845211876	False
cat__amlFLToutcomeID_4.0	4	0.004456033589799508	0.008841027691084696	False
cat__amlFLToutcomeID_nan	0	0.0	0.0	False
cat__amlFLTTypeID_1.0	0	0.0	0.0	False
cat__amlFLTTypeID_2.0	2	0.00024634298124466	0.0008581413412287944	False
cat__amlFLTTypeID_nan	4	0.0013910565487470934	0.0031997389417424736	False
cat__amlDDLFLTTKDID_1.0	0	0.0	0.0	False
cat__amlDDLFLTTKDID_2.0	0	0.0	0.0	False
cat__amlDDLFLTTKDID_3.0	0	0.0	0.0	False
cat__amlDDLFLTTKDID_4.0	0	0.0	0.0	False
cat__amlDDLFLTTKDID_6.0	0	0.0	0.0	False
cat__amlDDLFLTTKDID_7.0	0	0.0	0.0	False
cat__amlDDLFLTTKDID_8.0	1	0.0008814584376059866	0.0032981154742026575	False
cat__amlDDLFLTTKDID_9.0	0	0.0	0.0	False
cat__amlDDLFLTTKDID_99.0	0	0.0	0.0	False
cat__amlDDLFLTTKDID_nan	2	0.00016306821345072	0.00042706610078061257	False
cat__amlFLTType0ID_1.0	11	0.07386853040844868	0.06154208812767652	True
cat__amlFLTType0ID_2.0	5	0.06359785296742103	0.09296107402171566	False
cat__amlFLTType0ID_nan	0	0.0	0.0	False
cat__amlDDLNPM1OutcomeID_1.0	15	0.24220590573137402	0.09000902423194204	True
cat__amlDDLNPM1OutcomeID_3.0	11	0.03897792246382723	0.038077249602896095	True
cat__amlDDLNPM1OutcomeID_5.0	4	0.0216399734525735	0.05482262321623421	False
cat__amlDDLNPM1OutcomeID_7.0	0	0.0	0.0	False
cat__amlDDLNPM1OutcomeID_nan	3	0.0017489543887940068	0.004137900607801652	False
cat__amlDDLNPM1ID_1.0	10	0.03218745290125252	0.039417025789506184	True
cat__amlDDLNPM1ID_2.0	2	0.017100306442000304	0.04611585029945755	False
cat__amlDDLNPM1ID_3.0	4	0.026910426193112673	0.04948400161054503	False
cat__amlDDLNPM1ID_4.0	6	0.035850490066785735	0.04694276894639988	False
cat__amlDDLNPM1ID_5.0	9	0.01947671179055616	0.03211058422743712	True
cat__amlDDLNPM1ID_nan	15	0.11198439078091407	0.04257754543724836	True
num__amlAgeAtRand1	15	0.264261256829142	0.0312946295604836	True
num__TestDate	15	0.00021276484945486666	4.83724836763916e-05	True
num__ITDPcnt	15	0.0003419792992140867	5.5699383347548146e-05	True
num__ITDLength	15	2.7187512525984404e-05	1.531275823556036e-05	True
num__Weight	15	0.021302239088498296	0.015131650096411061	True
num__Height	15	0.007152154414317167	0.008689862631894297	True
num__BloodDateEntry	15	0.00037055197584569337	0.00020303394665146862	True
num__HemoglobinEntry	15	0.0008351641761935712	0.0009623317571130644	True
num__PlateletEntry	15	0.0013507906773214068	0.000626258602489356	True
num__MarrowDateEntry	15	0.00020760096138401542	0.00018206269389025337	True
num__MarrowBlastsEntry	15	0.0001801088521410395	9.184854677196571e-05	True
num__LocalImmPcnt	15	2.928982317060962e-05	2.3589472454440246e-05	True
num__SmokePerDay	15	7.892130969952987e-05	5.184673898000731e-05	True
num__WBCEntry	15	0.06029117672408111	0.049424704455490374	True
remainder__IsSec_is_missing	0	0.0	0.0	False
remainder__PrevDiag_is_missing	0	0.0	0.0	False
remainder__PrevBloodDis_is_missing	10	0.025074993130124908	0.026711022323194764	True
remainder__Height_is_missing	0	0.0	0.0	False
remainder__BloodDateEntry_is_missing	0	0.0	0.0	False
remainder__HemoglobinEntry_is_missing	0	0.0	0.0	False
remainder__PlateletEntry_is_missing	0	0.0	0.0	False
remainder__MarrowDateEntry_is_missing	0	0.0	0.0	False
remainder__MarrowBlastsEntry_is_missing	0	0.0	0.0	False
remainder__FABtype_is_missing	10	0.08788930813208085	0.07643902483905446	True
remainder__CNSinvolveentry_is_missing	8	0.04556222196414704	0.060176674370749805	True
remainder__Localcytoentry_is_missing	1	0.0012737887165488668	0.004766080960464367	False
remainder__Localimmentry_is_missing	9	0.05907105307549877	0.06518428721528864	True
remainder__LocalImmPcnt_is_missing	0	0.0	0.0	False
remainder__CD33entry_is_missing	2	0.0012719351235573467	0.0034768622147946827	False
remainder__SmokeHist_is_missing	1	0.00016141391871358666	0.00060395558128282	False
remainder__SmokePerDay_is_missing	0	0.0	0.0	False
remainder__CytoResult_is_missing	12	0.1754156662487165	0.11994973915622062	True
remainder__Karyotype_is_missing	12	0.12488856244765796	0.08556349530412086	True
remainder__ComorArr_is_missing	1	0.0005717946222724466	0.0021394595721433156	False
remainder__ComorCard_is_missing	1	0.0004452786646412867	0.001666080204727907	False
remainder__ComorHVD_is_missing	1	0.00023242194856918668	0.0008696433007122903	False
remainder__ComorIBD_is_missing	2	0.008062557023119907	0.02180519664016964	False
remainder__ComorDiab_is_missing	2	0.006060746164646133	0.01664702301957739	False
remainder__ComorCVD_is_missing	0	0.0	0.0	False
remainder__ComorPsyc_is_missing	0	0.0	0.0	False
remainder__ComorObe_is_missing	0	0.0	0.0	False
remainder__ComorInf_is_missing	3	0.016437974345923832	0.04420943856231173	False
remainder__ComorRheu_is_missing	0	0.0	0.0	False
remainder__ComorPrep_is_missing	0	0.0	0.0	False
remainder__ComorRen_is_missing	2	0.0037634291296967065	0.013764098748569186	False
remainder__ComorMPul_is_missing	0	0.0	0.0	False
remainder__ComorSPul_is_missing	0	0.0	0.0	False
remainder__ComorPST_is_missing	0	0.0	0.0	False
remainder__ComorHepM_is_missing	0	0.0	0.0	False
remainder__ComorHepS_is_missing	0	0.0	0.0	False
remainder__TestDate_is_missing	0	0.0	0.0	False
remainder__amlFLToutcomeID_is_missing	0	0.0	0.0	False
remainder__amlFLTTypeID_is_missing	4	0.005457517614910567	0.014614844024787913	False
remainder__amlDDLFLTTKDID_is_missing	0	0.0	0.0	False
remainder__ITDPcnt_is_missing	0	0.0	0.0	False
remainder__ITDLength_is_missing	0	0.0	0.0	False
remainder__amlFLTType0ID_is_missing	0	0.0	0.0	False
remainder__amlDDLNPM1OutcomeID_is_missing	3	0.0015900713686483132	0.0035389180482830497	False
remainder__amlDDLNPM1ID_is_missing	15	0.122178821124506	0.029761829309491908	True
cat__FABtype_All	0	0.0	0.0	False
remainder__Weight_is_missing	0	0.0	0.0	False
karyotype_encoding__Karyotype_46,XX	1	0.000723116257591675	0.0019131857865752945	False
karyotype_encoding__Karyotype_45,X,-Y,t(8;21)(q22;q22)[10]	0	0.0	0.0	False
karyotype_encoding__Karyotype_46,XX [20]	0	0.0	0.0	False
karyotype_encoding__Karyotype_46,XX [20]	1	0.0014964466392548398	0.005599190621680913	False
karyotype_encoding__Karyotype_46,XX,inv(16)(p13q22)[10]	0	0.0	0.0	False
karyotype_encoding__Karyotype_46,XX,t(8;21)(q22;q22)[10]	0	0.0	0.0	False
karyotype_encoding__Karyotype_46,XX[10]	0	0.0	0.0	False
karyotype_encoding__Karyotype_46,XX[20]	12	0.05778192468024678	0.05216470777029409	True
karyotype_encoding__Karyotype_46,XX[20]	6	0.029635381067168474	0.03860890232385624	False
karyotype_encoding__Karyotype_46,XX[25]	8	0.06315828272841331	0.0743554268543939	True
karyotype_encoding__Karyotype_46,XX[30]	8	0.06249128752582451	0.07166633796435296	True
karyotype_encoding__Karyotype_46,XY	0	0.0	0.0	False
karyotype_encoding__Karyotype_46,XY [20]	2	0.007621650470522513	0.02200455506393237	False
karyotype_encoding__Karyotype_46,XY,inv(16)(p13q22)[10]	0	0.0	0.0	False
karyotype_encoding__Karyotype_46,XY[10]	1	0.015357303587637686	0.0574617684096145	False
karyotype_encoding__Karyotype_46,XY[20]	4	0.006897574391152979	0.01243040354997159	False
karyotype_encoding__Karyotype_46,XY[20]	0	0.0	0.0	False
karyotype_encoding__Karyotype_46,XY[20]	0	0.0	0.0	False
karyotype_encoding__Karyotype_46,XY[21]	0	0.0	0.0	False
karyotype_encoding__Karyotype_46,XY[25]	10	0.11149249126006441	0.10716453312766343	True
karyotype_encoding__Karyotype_46,XY[30]	2	0.004545449090337593	0.012951936978436433	False
karyotype_encoding__Karyotype_47,XX,+8[10]	4	0.027533897473441867	0.05881807057672028	False
karyotype_encoding__Karyotype_47,XY,+8[10]	0	0.0	0.0	False
karyotype_encoding__Karyotype___rare_class__	7	0.012557637524288139	0.02008822576433735	False
cat__sexID_False	15	0.07066641059757145	0.016214780082161786	True
cat__sexID_True	15	0.05577919043940657	0.013628132651686248	True
cat__IsSec_False	10	0.039131928229920045	0.04355869115821913	True
cat__IsSec_True	8	0.037483164095118114	0.0507845980846197	True
cat__IsSec_nan	0	0.0	0.0	False
cat__PrevDiag_False	6	0.013480380957466282	0.022052006359784382	False
cat__PrevDiag_True	5	0.017812490819058745	0.03146220246139014	False
cat__PrevDiag_nan	0	0.0	0.0	False
cat__amlAgeGroup_15-29	12	0.13542586437812687	0.08952612630664412	True
cat__amlAgeGroup_30-39	4	0.010880814718397821	0.022575395840081683	False
cat__amlAgeGroup_40-49	11	0.02800723313615491	0.024781779334142173	True
cat__amlAgeGroup_50-59	4	0.0072531023841457464	0.013592251232655103	False
cat__amlAgeGroup_60+	6	0.0064997917695429576	0.010848521109188287	False
cat__PrevBloodDis_Aplastic anaemia	0	0.0	0.0	False
cat__PrevBloodDis_Chronic lymphoblastic leukaemia (CLL)	0	0.0	0.0	False
cat__PrevBloodDis_Chronic myelomonocytic leukaemia (CMML)	1	0.0027056805021209865	0.010123729437011217	False
cat__PrevBloodDis_Hodgkin's disease	1	0.00341789771434102	0.01278860223010185	False
cat__PrevBloodDis_Lymphoma	2	0.011312544432146875	0.0339933023968043	False
cat__PrevBloodDis_Myelodysplastic syndrome (MDS)/myelodysplasia/pre-leukaemic phase	5	0.04350947236180633	0.07431408332460668	False
cat__PrevBloodDis_Myelofibrosis	2	0.03589865932191182	0.0923888460995378	False
cat__PrevBloodDis_Myeloproliferative syndrome	9	0.10425698876788081	0.12487383169285943	True
cat__PrevBloodDis_Other haematological disorder	1	0.006677415141461081	0.024984599688604017	False
cat__PrevBloodDis_Polycythaemia rubra vera (PRV)	0	0.0	0.0	False
cat__PrevBloodDis_Refractory anaemia with excess of blasts (RAEB, RAEB-t)	3	0.016812885479642565	0.05390323708791897	False
cat__PrevBloodDis_Sideroblastic anaemia (RAS)	0	0.0	0.0	False
cat__PrevBloodDis_Thrombocythaemia	0	0.0	0.0	False
cat__PrevBloodDis_Thrombocytopenia	0	0.0	0.0	False
cat__PrevBloodDis_nan	10	0.03440487884343069	0.0335412323836665	True
cat__FABtype_0	1	0.00025184509734296664	0.0009423180687961136	False
cat__FABtype_1	12	0.06718309572788612	0.0429026600677893	True
cat__FABtype_2	14	0.05949477065130488	0.039832568866935605	True
cat__FABtype_3	0	0.0	0.0	False
cat__FABtype_3v	0	0.0	0.0	False
cat__FABtype_4	7	0.030377752814983852	0.0349211983633088	False
cat__FABtype_4e	11	0.18764981433175631	0.14006277488375113	True
cat__FABtype_5	15	0.27243142031108103	0.10339063067045688	True
cat__FABtype_5a	9	0.08572459300193858	0.09489068063767651	True
cat__FABtype_5b	3	0.00924936323276912	0.02993122562323834	False
cat__FABtype_6	12	0.12444688060710657	0.08916669781066382	True
cat__FABtype_7	0	0.0	0.0	False
cat__FABtype_8	14	0.07463834238277442	0.04413553493651342	True
cat__FABtype_B	0	0.0	0.0	False
cat__FABtype_R	5	0.022878601396235623	0.04336411642247502	False
cat__FABtype_RT	8	0.10351407094045442	0.11489425791013709	True
cat__FABtype_X	11	0.11257040180584152	0.09260921374167996	True
cat__FABtype_nan	10	0.09060152410037169	0.07769213258197341	True
cat__CNSinvolveentry_0.0	8	0.009961000650786034	0.013452351863217641	True
cat__CNSinvolveentry_1.0	3	0.010028495121507634	0.024687992978364843	False
cat__CNSinvolveentry_2.0	8	0.014493474787661558	0.01872901045288653	True
cat__CNSinvolveentry_nan	8	0.046204679393569974	0.06145566935572138	True
cat__Localcytoentry_1.0	15	0.25444159939440886	0.06638596463538485	True
cat__Localcytoentry_2.0	15	0.0830360504087681	0.0522488981653892	True
cat__Localcytoentry_3.0	9	0.057356805402593546	0.05612583110021572	True
cat__Localcytoentry_4.0	4	0.013105804411792514	0.029530246661727995	False
cat__Localcytoentry_5.0	13	0.09453357311980452	0.06040505414538747	True
cat__Localcytoentry_nan	1	0.0016701994610512868	0.006249314150828402	False
cat__Localimmentry_1.0	11	0.034726295884382447	0.03337088796364699	True
cat__Localimmentry_2.0	8	0.03214115938992774	0.0387698840805919	True
cat__Localimmentry_3.0	7	0.024288532604903934	0.03301512794788657	False
cat__Localimmentry_nan	9	0.06320842052979199	0.06752122095230481	True
cat__CD33entry_1.0	8	0.03481092732698929	0.04491048945755873	True
cat__CD33entry_2.0	3	0.004681037664943686	0.010737149599720294	False
cat__CD33entry_3.0	3	0.00583703738939958	0.016042457652627292	False
cat__CD33entry_nan	2	0.0009414373985505867	0.0024871110308334553	False
cat__SmokeHist_1.0	1	0.0006853147979087001	0.002564213175860579	False
cat__SmokeHist_2.0	14	0.09210264152694668	0.040709692396778796	True
cat__SmokeHist_3.0	15	0.08917148049777066	0.05691999918390916	True
cat__SmokeHist_nan	1	0.00043541108134070665	0.0016291590887816843	False
cat__amlType_De novo	13	0.04712720799266964	0.041538805807057363	True
cat__amlType_High risk MDS	2	0.0029691785567387535	0.009490641645650881	False
cat__amlType_Secondary	15	0.21809241395076656	0.06767028699598415	True
cat__CytoResult_Adverse	15	0.5909976539220062	0.030604678491915397	True
cat__CytoResult_Failed	4	0.012585465411587582	0.02153354604149008	False
cat__CytoResult_Intermediate	5	0.019063013439884695	0.03200147203123349	False
cat__CytoResult_Normal	0	0.0	0.0	False
cat__CytoResult_Not done	1	0.0022177572347045	0.008298087739303439	False
cat__CytoResult_nan	12	0.17741217261648418	0.1213294271869927	True
cat__CytoResult_t(15;17) / PML-RARA [APL]	0	0.0	0.0	False
cat__CytoResult_t(8;21) / inv(16) [CBF]	15	1.046107801866636	0.15000489999788127	True
cat__ComorArr_0.0	7	0.0424361277697458	0.059339475270943944	False
cat__ComorArr_1.0	3	0.004652963007549467	0.013932608118437384	False
cat__ComorArr_2.0	0	0.0	0.0	False
cat__ComorArr_nan	1	6.681513161022e-05	0.00024999933073765275	False
cat__ComorCard_0.0	8	0.036068508690152955	0.04868571582818011	True
cat__ComorCard_1.0	1	0.0037445001561530467	0.014010636669046225	False
cat__ComorCard_2.0	1	0.007899458527917133	0.029557067352495543	False
cat__ComorCard_nan	1	9.728618150326e-05	0.0003640115596527031	False
cat__ComorHVD_0.0	8	0.027011668682128263	0.041293569529619684	True
cat__ComorHVD_1.0	0	0.0	0.0	False
cat__ComorHVD_2.0	0	0.0	0.0	False
cat__ComorHVD_nan	1	5.5445277764360004e-05	0.0002074572331087505	False
cat__ComorIBD_0.0	3	0.017568975946698432	0.04665773958397326	False
cat__ComorIBD_1.0	5	0.021315840000323178	0.03802088580343667	False
cat__ComorIBD_2.0	0	0.0	0.0	False
cat__ComorIBD_nan	2	0.008948970840118413	0.026043141743266753	False
cat__ComorDiab_0.0	7	0.016502975670237955	0.026426368973781793	False
cat__ComorDiab_1.0	1	0.0007319327418531867	0.0027386415501766807	False
cat__ComorDiab_2.0	0	0.0	0.0	False
cat__ComorDiab_nan	2	0.007102281803530507	0.021351175388491156	False
cat__ComorCVD_0.0	0	0.0	0.0	False
cat__ComorCVD_1.0	2	0.00845761764735212	0.029360085877383348	False
cat__ComorCVD_2.0	0	0.0	0.0	False
cat__ComorCVD_nan	0	0.0	0.0	False
cat__ComorPsyc_0.0	13	0.088366334414188	0.05632317074162814	True
cat__ComorPsyc_1.0	11	0.06251416659159403	0.08697141410364863	True
cat__ComorPsyc_2.0	0	0.0	0.0	False
cat__ComorPsyc_nan	0	0.0	0.0	False
cat__ComorObe_0.0	13	0.09920649024082771	0.06775848454004726	True
cat__ComorObe_1.0	13	0.09805287770684577	0.06988641504427928	True
cat__ComorObe_2.0	0	0.0	0.0	False
cat__ComorObe_nan	0	0.0	0.0	False
cat__ComorInf_0.0	11	0.033650125217295844	0.030524397597939967	True
cat__ComorInf_1.0	8	0.022926026707403745	0.028147821390159523	True
cat__ComorInf_2.0	3	0.006775176923769454	0.0208479984052326	False
cat__ComorInf_nan	3	0.01731488283892354	0.04587242359495614	False
cat__ComorRheu_0.0	13	0.17539183522566862	0.10985319294259598	True
cat__ComorRheu_1.0	1	0.00025075500070806	0.0009382393006698174	False
cat__ComorRheu_2.0	8	0.058987975687646355	0.07868143376474535	True
cat__ComorRheu_nan	0	0.0	0.0	False
cat__ComorPrep_0.0	3	0.017014260948068946	0.046839824525807185	False
cat__ComorPrep_1.0	9	0.13267795201249094	0.14257628285430776	True
cat__ComorPrep_2.0	1	0.00016979999206596667	0.0006353333945877808	False
cat__ComorPrep_nan	0	0.0	0.0	False
cat__ComorRen_0.0	1	0.0033634600077262133	0.012584914983027525	False
cat__ComorRen_1.0	9	0.1563725634675249	0.16002132460247973	True
cat__ComorRen_2.0	0	0.0	0.0	False
cat__ComorRen_nan	2	0.00716147675029006	0.018751097588057482	False
cat__ComorMPul_0.0	4	0.009742901702869353	0.02063214146804442	False
cat__ComorMPul_1.0	5	0.03402186687003113	0.06028101236585887	False
cat__ComorMPul_2.0	0	0.0	0.0	False
cat__ComorMPul_nan	0	0.0	0.0	False
cat__ComorSPul_0.0	8	0.01922700804587209	0.029311426729111193	True
cat__ComorSPul_1.0	7	0.053270895897647545	0.0804229419205157	False
cat__ComorSPul_2.0	0	0.0	0.0	False
cat__ComorSPul_nan	0	0.0	0.0	False
cat__ComorPST_0.0	4	0.007386465381674007	0.018141228155897048	False
cat__ComorPST_1.0	5	0.016624366803992128	0.039635770498275665	False
cat__ComorPST_2.0	0	0.0	0.0	False
cat__ComorPST_nan	0	0.0	0.0	False
cat__ComorHepM_0.0	4	0.0019522362574045202	0.003645729034918411	False
cat__ComorHepM_1.0	13	0.11076330813260787	0.07384227192958084	True
cat__ComorHepM_2.0	0	0.0	0.0	False
cat__ComorHepM_nan	0	0.0	0.0	False
cat__ComorHepS_0.0	5	0.011298408746641947	0.021433650734632652	False
cat__ComorHepS_1.0	3	0.011043665542358907	0.02805287060658842	False
cat__ComorHepS_2.0	0	0.0	0.0	False
cat__ComorHepS_nan	0	0.0	0.0	False
cat__amlFLToutcomeID_2.0	1	0.012757305591373027	0.04773346670129337	False
cat__amlFLToutcomeID_3.0	3	0.010281015164168792	0.030796226845211876	False
cat__amlFLToutcomeID_4.0	4	0.004456033589799508	0.008841027691084696	False
cat__amlFLToutcomeID_nan	0	0.0	0.0	False
cat__amlFLTTypeID_1.0	0	0.0	0.0	False
cat__amlFLTTypeID_2.0	2	0.00024634298124466	0.0008581413412287944	False
cat__amlFLTTypeID_nan	4	0.0013910565487470934	0.0031997389417424736	False
cat__amlDDLFLTTKDID_1.0	0	0.0	0.0	False
cat__amlDDLFLTTKDID_2.0	0	0.0	0.0	False
cat__amlDDLFLTTKDID_3.0	0	0.0	0.0	False
cat__amlDDLFLTTKDID_4.0	0	0.0	0.0	False
cat__amlDDLFLTTKDID_6.0	0	0.0	0.0	False
cat__amlDDLFLTTKDID_7.0	0	0.0	0.0	False
cat__amlDDLFLTTKDID_8.0	1	0.0008814584376059866	0.0032981154742026575	False
cat__amlDDLFLTTKDID_9.0	0	0.0	0.0	False
cat__amlDDLFLTTKDID_99.0	0	0.0	0.0	False
cat__amlDDLFLTTKDID_nan	2	0.00016306821345072	0.00042706610078061257	False
cat__amlFLTType0ID_1.0	11	0.07386853040844868	0.06154208812767652	True
cat__amlFLTType0ID_2.0	5	0.06359785296742103	0.09296107402171566	False
cat__amlFLTType0ID_nan	0	0.0	0.0	False
cat__amlDDLNPM1OutcomeID_1.0	15	0.24220590573137402	0.09000902423194204	True
cat__amlDDLNPM1OutcomeID_3.0	11	0.03897792246382723	0.038077249602896095	True
cat__amlDDLNPM1OutcomeID_5.0	4	0.0216399734525735	0.05482262321623421	False
cat__amlDDLNPM1OutcomeID_7.0	0	0.0	0.0	False
cat__amlDDLNPM1OutcomeID_nan	3	0.0017489543887940068	0.004137900607801652	False
cat__amlDDLNPM1ID_1.0	10	0.03218745290125252	0.039417025789506184	True
cat__amlDDLNPM1ID_2.0	2	0.017100306442000304	0.04611585029945755	False
cat__amlDDLNPM1ID_3.0	4	0.026910426193112673	0.04948400161054503	False
cat__amlDDLNPM1ID_4.0	6	0.035850490066785735	0.04694276894639988	False
cat__amlDDLNPM1ID_5.0	9	0.01947671179055616	0.03211058422743712	True
cat__amlDDLNPM1ID_nan	15	0.11198439078091407	0.04257754543724836	True
num__amlAgeAtRand1	15	0.264261256829142	0.0312946295604836	True
num__TestDate	15	0.00021276484945486666	4.83724836763916e-05	True
num__ITDPcnt	15	0.0003419792992140867	5.5699383347548146e-05	True
num__ITDLength	15	2.7187512525984404e-05	1.531275823556036e-05	True
num__Weight	15	0.021302239088498296	0.015131650096411061	True
num__Height	15	0.007152154414317167	0.008689862631894297	True
num__BloodDateEntry	15	0.00037055197584569337	0.00020303394665146862	True
num__HemoglobinEntry	15	0.0008351641761935712	0.0009623317571130644	True
num__PlateletEntry	15	0.0013507906773214068	0.000626258602489356	True
num__MarrowDateEntry	15	0.00020760096138401542	0.00018206269389025337	True
num__MarrowBlastsEntry	15	0.0001801088521410395	9.184854677196571e-05	True
num__LocalImmPcnt	15	2.928982317060962e-05	2.3589472454440246e-05	True
num__SmokePerDay	15	7.892130969952987e-05	5.184673898000731e-05	True
num__WBCEntry	15	0.06029117672408111	0.049424704455490374	True
remainder__IsSec_is_missing	0	0.0	0.0	False
remainder__PrevDiag_is_missing	0	0.0	0.0	False
remainder__PrevBloodDis_is_missing	10	0.025074993130124908	0.026711022323194764	True
remainder__Height_is_missing	0	0.0	0.0	False
remainder__BloodDateEntry_is_missing	0	0.0	0.0	False
remainder__HemoglobinEntry_is_missing	0	0.0	0.0	False
remainder__PlateletEntry_is_missing	0	0.0	0.0	False
remainder__MarrowDateEntry_is_missing	0	0.0	0.0	False
remainder__MarrowBlastsEntry_is_missing	0	0.0	0.0	False
remainder__FABtype_is_missing	10	0.08788930813208085	0.07643902483905446	True
remainder__CNSinvolveentry_is_missing	8	0.04556222196414704	0.060176674370749805	True
remainder__Localcytoentry_is_missing	1	0.0012737887165488668	0.004766080960464367	False
remainder__Localimmentry_is_missing	9	0.05907105307549877	0.06518428721528864	True
remainder__LocalImmPcnt_is_missing	0	0.0	0.0	False
remainder__CD33entry_is_missing	2	0.0012719351235573467	0.0034768622147946827	False
remainder__SmokeHist_is_missing	1	0.00016141391871358666	0.00060395558128282	False
remainder__SmokePerDay_is_missing	0	0.0	0.0	False
remainder__CytoResult_is_missing	12	0.1754156662487165	0.11994973915622062	True
remainder__Karyotype_is_missing	12	0.12488856244765796	0.08556349530412086	True
remainder__ComorArr_is_missing	1	0.0005717946222724466	0.0021394595721433156	False
remainder__ComorCard_is_missing	1	0.0004452786646412867	0.001666080204727907	False
remainder__ComorHVD_is_missing	1	0.00023242194856918668	0.0008696433007122903	False
remainder__ComorIBD_is_missing	2	0.008062557023119907	0.02180519664016964	False
remainder__ComorDiab_is_missing	2	0.006060746164646133	0.01664702301957739	False
remainder__ComorCVD_is_missing	0	0.0	0.0	False
remainder__ComorPsyc_is_missing	0	0.0	0.0	False
remainder__ComorObe_is_missing	0	0.0	0.0	False
remainder__ComorInf_is_missing	3	0.016437974345923832	0.04420943856231173	False
remainder__ComorRheu_is_missing	0	0.0	0.0	False
remainder__ComorPrep_is_missing	0	0.0	0.0	False
remainder__ComorRen_is_missing	2	0.0037634291296967065	0.013764098748569186	False
remainder__ComorMPul_is_missing	0	0.0	0.0	False
remainder__ComorSPul_is_missing	0	0.0	0.0	False
remainder__ComorPST_is_missing	0	0.0	0.0	False
remainder__ComorHepM_is_missing	0	0.0	0.0	False
remainder__ComorHepS_is_missing	0	0.0	0.0	False
remainder__TestDate_is_missing	0	0.0	0.0	False
remainder__amlFLToutcomeID_is_missing	0	0.0	0.0	False
remainder__amlFLTTypeID_is_missing	4	0.005457517614910567	0.014614844024787913	False
remainder__amlDDLFLTTKDID_is_missing	0	0.0	0.0	False
remainder__ITDPcnt_is_missing	0	0.0	0.0	False
remainder__ITDLength_is_missing	0	0.0	0.0	False
remainder__amlFLTType0ID_is_missing	0	0.0	0.0	False
remainder__amlDDLNPM1OutcomeID_is_missing	3	0.0015900713686483132	0.0035389180482830497	False
remainder__amlDDLNPM1ID_is_missing	15	0.122178821124506	0.029761829309491908	True
cat__FABtype_All	0	0.0	0.0	False
remainder__Weight_is_missing	0	0.0	0.0	False
karyotype_encoding__Karyotype_46,XX	1	0.000723116257591675	0.0019131857865752945	False
karyotype_encoding__Karyotype_45,X,-Y,t(8;21)(q22;q22)[10]	0	0.0	0.0	False
karyotype_encoding__Karyotype_46,XX [20]	0	0.0	0.0	False
karyotype_encoding__Karyotype_46,XX [20]	1	0.0014964466392548398	0.005599190621680913	False
karyotype_encoding__Karyotype_46,XX,inv(16)(p13q22)[10]	0	0.0	0.0	False
karyotype_encoding__Karyotype_46,XX,t(8;21)(q22;q22)[10]	0	0.0	0.0	False
karyotype_encoding__Karyotype_46,XX[10]	0	0.0	0.0	False
karyotype_encoding__Karyotype_46,XX[20]	12	0.05778192468024678	0.05216470777029409	True
karyotype_encoding__Karyotype_46,XX[20]	6	0.029635381067168474	0.03860890232385624	False
karyotype_encoding__Karyotype_46,XX[25]	8	0.06315828272841331	0.0743554268543939	True
karyotype_encoding__Karyotype_46,XX[30]	8	0.06249128752582451	0.07166633796435296	True
karyotype_encoding__Karyotype_46,XY	0	0.0	0.0	False
karyotype_encoding__Karyotype_46,XY [20]	2	0.007621650470522513	0.02200455506393237	False
karyotype_encoding__Karyotype_46,XY,inv(16)(p13q22)[10]	0	0.0	0.0	False
karyotype_encoding__Karyotype_46,XY[10]	1	0.015357303587637686	0.0574617684096145	False
karyotype_encoding__Karyotype_46,XY[20]	4	0.006897574391152979	0.01243040354997159	False
karyotype_encoding__Karyotype_46,XY[20]	0	0.0	0.0	False
karyotype_encoding__Karyotype_46,XY[20]	0	0.0	0.0	False
karyotype_encoding__Karyotype_46,XY[21]	0	0.0	0.0	False
karyotype_encoding__Karyotype_46,XY[25]	10	0.11149249126006441	0.10716453312766343	True
karyotype_encoding__Karyotype_46,XY[30]	2	0.004545449090337593	0.012951936978436433	False
karyotype_encoding__Karyotype_47,XX,+8[10]	4	0.027533897473441867	0.05881807057672028	False
karyotype_encoding__Karyotype_47,XY,+8[10]	0	0.0	0.0	False
karyotype_encoding__Karyotype___rare_class__	7	0.012557637524288139	0.02008822576433735	False
cat__sexID_False	15	0.07066641059757145	0.016214780082161786	True
cat__sexID_True	15	0.05577919043940657	0.013628132651686248	True
cat__IsSec_False	10	0.039131928229920045	0.04355869115821913	True
cat__IsSec_True	8	0.037483164095118114	0.0507845980846197	True
cat__IsSec_nan	0	0.0	0.0	False
cat__PrevDiag_False	6	0.013480380957466282	0.022052006359784382	False
cat__PrevDiag_True	5	0.017812490819058745	0.03146220246139014	False
cat__PrevDiag_nan	0	0.0	0.0	False
cat__amlAgeGroup_15-29	12	0.13542586437812687	0.08952612630664412	True
cat__amlAgeGroup_30-39	4	0.010880814718397821	0.022575395840081683	False
cat__amlAgeGroup_40-49	11	0.02800723313615491	0.024781779334142173	True
cat__amlAgeGroup_50-59	4	0.0072531023841457464	0.013592251232655103	False
cat__amlAgeGroup_60+	6	0.0064997917695429576	0.010848521109188287	False
cat__PrevBloodDis_Aplastic anaemia	0	0.0	0.0	False
cat__PrevBloodDis_Chronic lymphoblastic leukaemia (CLL)	0	0.0	0.0	False
cat__PrevBloodDis_Chronic myelomonocytic leukaemia (CMML)	1	0.0027056805021209865	0.010123729437011217	False
cat__PrevBloodDis_Hodgkin's disease	1	0.00341789771434102	0.01278860223010185	False
cat__PrevBloodDis_Lymphoma	2	0.011312544432146875	0.0339933023968043	False
cat__PrevBloodDis_Myelodysplastic syndrome (MDS)/myelodysplasia/pre-leukaemic phase	5	0.04350947236180633	0.07431408332460668	False
cat__PrevBloodDis_Myelofibrosis	2	0.03589865932191182	0.0923888460995378	False
cat__PrevBloodDis_Myeloproliferative syndrome	9	0.10425698876788081	0.12487383169285943	True
cat__PrevBloodDis_Other haematological disorder	1	0.006677415141461081	0.024984599688604017	False
cat__PrevBloodDis_Polycythaemia rubra vera (PRV)	0	0.0	0.0	False
cat__PrevBloodDis_Refractory anaemia with excess of blasts (RAEB, RAEB-t)	3	0.016812885479642565	0.05390323708791897	False
cat__PrevBloodDis_Sideroblastic anaemia (RAS)	0	0.0	0.0	False
cat__PrevBloodDis_Thrombocythaemia	0	0.0	0.0	False
cat__PrevBloodDis_Thrombocytopenia	0	0.0	0.0	False
cat__PrevBloodDis_nan	10	0.03440487884343069	0.0335412323836665	True
cat__FABtype_0	1	0.00025184509734296664	0.0009423180687961136	False
cat__FABtype_1	12	0.06718309572788612	0.0429026600677893	True
cat__FABtype_2	14	0.05949477065130488	0.039832568866935605	True
cat__FABtype_3	0	0.0	0.0	False
cat__FABtype_3v	0	0.0	0.0	False
cat__FABtype_4	7	0.030377752814983852	0.0349211983633088	False
cat__FABtype_4e	11	0.18764981433175631	0.14006277488375113	True
cat__FABtype_5	15	0.27243142031108103	0.10339063067045688	True
cat__FABtype_5a	9	0.08572459300193858	0.09489068063767651	True
cat__FABtype_5b	3	0.00924936323276912	0.02993122562323834	False
cat__FABtype_6	12	0.12444688060710657	0.08916669781066382	True
cat__FABtype_7	0	0.0	0.0	False
cat__FABtype_8	14	0.07463834238277442	0.04413553493651342	True
cat__FABtype_B	0	0.0	0.0	False
cat__FABtype_R	5	0.022878601396235623	0.04336411642247502	False
cat__FABtype_RT	8	0.10351407094045442	0.11489425791013709	True
cat__FABtype_X	11	0.11257040180584152	0.09260921374167996	True
cat__FABtype_nan	10	0.09060152410037169	0.07769213258197341	True
cat__CNSinvolveentry_0.0	8	0.009961000650786034	0.013452351863217641	True
cat__CNSinvolveentry_1.0	3	0.010028495121507634	0.024687992978364843	False
cat__CNSinvolveentry_2.0	8	0.014493474787661558	0.01872901045288653	True
cat__CNSinvolveentry_nan	8	0.046204679393569974	0.06145566935572138	True
cat__Localcytoentry_1.0	15	0.25444159939440886	0.06638596463538485	True
cat__Localcytoentry_2.0	15	0.0830360504087681	0.0522488981653892	True
cat__Localcytoentry_3.0	9	0.057356805402593546	0.05612583110021572	True
cat__Localcytoentry_4.0	4	0.013105804411792514	0.029530246661727995	False
cat__Localcytoentry_5.0	13	0.09453357311980452	0.06040505414538747	True
cat__Localcytoentry_nan	1	0.0016701994610512868	0.006249314150828402	False
cat__Localimmentry_1.0	11	0.034726295884382447	0.03337088796364699	True
cat__Localimmentry_2.0	8	0.03214115938992774	0.0387698840805919	True
cat__Localimmentry_3.0	7	0.024288532604903934	0.03301512794788657	False
cat__Localimmentry_nan	9	0.06320842052979199	0.06752122095230481	True
cat__CD33entry_1.0	8	0.03481092732698929	0.04491048945755873	True
cat__CD33entry_2.0	3	0.004681037664943686	0.010737149599720294	False
cat__CD33entry_3.0	3	0.00583703738939958	0.016042457652627292	False
cat__CD33entry_nan	2	0.0009414373985505867	0.0024871110308334553	False
cat__SmokeHist_1.0	1	0.0006853147979087001	0.002564213175860579	False
cat__SmokeHist_2.0	14	0.09210264152694668	0.040709692396778796	True
cat__SmokeHist_3.0	15	0.08917148049777066	0.05691999918390916	True
cat__SmokeHist_nan	1	0.00043541108134070665	0.0016291590887816843	False
cat__amlType_De novo	13	0.04712720799266964	0.041538805807057363	True
cat__amlType_High risk MDS	2	0.0029691785567387535	0.009490641645650881	False
cat__amlType_Secondary	15	0.21809241395076656	0.06767028699598415	True
cat__CytoResult_Adverse	15	0.5909976539220062	0.030604678491915397	True
cat__CytoResult_Failed	4	0.012585465411587582	0.02153354604149008	False
cat__CytoResult_Intermediate	5	0.019063013439884695	0.03200147203123349	False
cat__CytoResult_Normal	0	0.0	0.0	False
cat__CytoResult_Not done	1	0.0022177572347045	0.008298087739303439	False
cat__CytoResult_nan	12	0.17741217261648418	0.1213294271869927	True
cat__CytoResult_t(15;17) / PML-RARA [APL]	0	0.0	0.0	False
cat__CytoResult_t(8;21) / inv(16) [CBF]	15	1.046107801866636	0.15000489999788127	True
cat__ComorArr_0.0	7	0.0424361277697458	0.059339475270943944	False
cat__ComorArr_1.0	3	0.004652963007549467	0.013932608118437384	False
cat__ComorArr_2.0	0	0.0	0.0	False
cat__ComorArr_nan	1	6.681513161022e-05	0.00024999933073765275	False
cat__ComorCard_0.0	8	0.036068508690152955	0.04868571582818011	True
cat__ComorCard_1.0	1	0.0037445001561530467	0.014010636669046225	False
cat__ComorCard_2.0	1	0.007899458527917133	0.029557067352495543	False
cat__ComorCard_nan	1	9.728618150326e-05	0.0003640115596527031	False
cat__ComorHVD_0.0	8	0.027011668682128263	0.041293569529619684	True
cat__ComorHVD_1.0	0	0.0	0.0	False
cat__ComorHVD_2.0	0	0.0	0.0	False
cat__ComorHVD_nan	1	5.5445277764360004e-05	0.0002074572331087505	False
cat__ComorIBD_0.0	3	0.017568975946698432	0.04665773958397326	False
cat__ComorIBD_1.0	5	0.021315840000323178	0.03802088580343667	False
cat__ComorIBD_2.0	0	0.0	0.0	False
cat__ComorIBD_nan	2	0.008948970840118413	0.026043141743266753	False
cat__ComorDiab_0.0	7	0.016502975670237955	0.026426368973781793	False
cat__ComorDiab_1.0	1	0.0007319327418531867	0.0027386415501766807	False
cat__ComorDiab_2.0	0	0.0	0.0	False
cat__ComorDiab_nan	2	0.007102281803530507	0.021351175388491156	False
cat__ComorCVD_0.0	0	0.0	0.0	False
cat__ComorCVD_1.0	2	0.00845761764735212	0.029360085877383348	False
cat__ComorCVD_2.0	0	0.0	0.0	False
cat__ComorCVD_nan	0	0.0	0.0	False
cat__ComorPsyc_0.0	13	0.088366334414188	0.05632317074162814	True
cat__ComorPsyc_1.0	11	0.06251416659159403	0.08697141410364863	True
cat__ComorPsyc_2.0	0	0.0	0.0	False
cat__ComorPsyc_nan	0	0.0	0.0	False
cat__ComorObe_0.0	13	0.09920649024082771	0.06775848454004726	True
cat__ComorObe_1.0	13	0.09805287770684577	0.06988641504427928	True
cat__ComorObe_2.0	0	0.0	0.0	False
cat__ComorObe_nan	0	0.0	0.0	False
cat__ComorInf_0.0	11	0.033650125217295844	0.030524397597939967	True
cat__ComorInf_1.0	8	0.022926026707403745	0.028147821390159523	True
cat__ComorInf_2.0	3	0.006775176923769454	0.0208479984052326	False
cat__ComorInf_nan	3	0.01731488283892354	0.04587242359495614	False
cat__ComorRheu_0.0	13	0.17539183522566862	0.10985319294259598	True
cat__ComorRheu_1.0	1	0.00025075500070806	0.0009382393006698174	False
cat__ComorRheu_2.0	8	0.058987975687646355	0.07868143376474535	True
cat__ComorRheu_nan	0	0.0	0.0	False
cat__ComorPrep_0.0	3	0.017014260948068946	0.046839824525807185	False
cat__ComorPrep_1.0	9	0.13267795201249094	0.14257628285430776	True
cat__ComorPrep_2.0	1	0.00016979999206596667	0.0006353333945877808	False
cat__ComorPrep_nan	0	0.0	0.0	False
cat__ComorRen_0.0	1	0.0033634600077262133	0.012584914983027525	False
cat__ComorRen_1.0	9	0.1563725634675249	0.16002132460247973	True
cat__ComorRen_2.0	0	0.0	0.0	False
cat__ComorRen_nan	2	0.00716147675029006	0.018751097588057482	False
cat__ComorMPul_0.0	4	0.009742901702869353	0.02063214146804442	False
cat__ComorMPul_1.0	5	0.03402186687003113	0.06028101236585887	False
cat__ComorMPul_2.0	0	0.0	0.0	False
cat__ComorMPul_nan	0	0.0	0.0	False
cat__ComorSPul_0.0	8	0.01922700804587209	0.029311426729111193	True
cat__ComorSPul_1.0	7	0.053270895897647545	0.0804229419205157	False
cat__ComorSPul_2.0	0	0.0	0.0	False
cat__ComorSPul_nan	0	0.0	0.0	False
[truncated: 28,972 more rows]
