# Supplementary material for: Random Survival Forest Versus Elastic-Net Regularized Cox Regression for Survival Prediction in Acute Myeloid Leukemia at Distinct Treatment Time Points: Model Performance Comparison Study
Source: JMIR Bioinform Biotechnol. 2026 Apr 29;7:e75678. doi: 10.2196/75678 (PMC13128161; doi:10.2196/75678)
Supplement: Multimedia Appendix 9 [file bioinform-v7-e75678-s009.zip › ablation_metrics/repeated_fold_c_indices/cnet/initial_diagnosis__initial_diagnosis_MRD_flt3_npm1__scores.csv]

Fold_and_Repetition	C-Index_Score
1_1	0.6563306044633845
2_1	0.6817310014633384
3_1	0.665804975208713
4_1	0.6681532636594393
5_1	0.6912880008593834
1_2	0.6696201999242923
2_2	0.6737126835366155
3_2	0.6528796960026041
4_2	0.6764764380798136
5_2	0.6842928593468574
1_3	0.6870475798847193
2_3	0.6430498467449186
3_3	0.6877043032815883
4_3	0.667022148143963
5_3	0.5812639553713467
