# Supplementary material for: Random Survival Forest Versus Elastic-Net Regularized Cox Regression for Survival Prediction in Acute Myeloid Leukemia at Distinct Treatment Time Points: Model Performance Comparison Study
Source: JMIR Bioinform Biotechnol. 2026 Apr 29;7:e75678. doi: 10.2196/75678 (PMC13128161; doi:10.2196/75678)
Supplement: Multimedia Appendix 9 [file bioinform-v7-e75678-s009.zip › ablation_metrics/repeated_fold_c_indices/cnet/initial_diagnosis__initial_diagnosis_MRD_NGS_flt3_npm1__scores.csv]

Fold_and_Repetition	C-Index_Score
1_1	0.6562955590445217
2_1	0.6815392046826829
3_1	0.665826164342925
4_1	0.6682383471121258
5_1	0.6913524546138146
1_2	0.6695781401152439
2_2	0.6735714336160686
3_2	0.6529221537394652
4_2	0.6762846467487817
5_2	0.6842641560883199
1_3	0.6872035562613881
2_3	0.6430427842987697
3_3	0.6876972278432649
4_3	0.6664924572009718
5_3	0.5812639553713467
