# Supplementary material for: Random Survival Forest Versus Elastic-Net Regularized Cox Regression for Survival Prediction in Acute Myeloid Leukemia at Distinct Treatment Time Points: Model Performance Comparison Study
Source: JMIR Bioinform Biotechnol. 2026 Apr 29;7:e75678. doi: 10.2196/75678 (PMC13128161; doi:10.2196/75678)
Supplement: Multimedia Appendix 9 [file bioinform-v7-e75678-s009.zip › ablation_metrics/repeated_fold_c_indices/cnet/initial_diagnosis__initial_diagnosis_MRD_NGS__scores.csv]

Fold_and_Repetition	C-Index_Score
1_1	0.6523985084669732
2_1	0.6739383693011494
3_1	0.6550691472079784
4_1	0.6609353507565336
5_1	0.6818992372972392
1_2	0.6662624251685897
2_2	0.666007500370781
3_2	0.6452585322360367
4_2	0.6633067666822942
5_2	0.6735793680977633
1_3	0.676894935730643
2_3	0.6325762391061768
3_3	0.6782515176815204
4_3	0.6633425617266512
5_3	0.5832863695703351
