# Supplementary material for: Random Survival Forest Versus Elastic-Net Regularized Cox Regression for Survival Prediction in Acute Myeloid Leukemia at Distinct Treatment Time Points: Model Performance Comparison Study
Source: JMIR Bioinform Biotechnol. 2026 Apr 29;7:e75678. doi: 10.2196/75678 (PMC13128161; doi:10.2196/75678)
Supplement: Multimedia Appendix 9 [file bioinform-v7-e75678-s009.zip › ablation_metrics/repeated_fold_c_indices/cnet/initial_diagnosis__initial_diagnosis_MRD__scores.csv]

Fold_and_Repetition	C-Index_Score
1_1	0.6523214085454749
2_1	0.674307755693523
3_1	0.6549985167606052
4_1	0.6609353507565336
5_1	0.6819207218820497
1_2	0.6663255148821624
2_2	0.6661063753151639
3_2	0.6453363714202821
4_2	0.6633422835954481
5_2	0.6735147857660541
1_3	0.6766964203421555
2_3	0.632611551336921
3_3	0.6782373668048736
4_3	0.6636180010170066
5_3	0.5832863695703351
