# Supplementary material for: Random Survival Forest Versus Elastic-Net Regularized Cox Regression for Survival Prediction in Acute Myeloid Leukemia at Distinct Treatment Time Points: Model Performance Comparison Study
Source: JMIR Bioinform Biotechnol. 2026 Apr 29;7:e75678. doi: 10.2196/75678 (PMC13128161; doi:10.2196/75678)
Supplement: Multimedia Appendix 9 [file bioinform-v7-e75678-s009.zip › ablation_metrics/repeated_fold_c_indices/cnet/initial_diagnosis__initial_diagnosis_NGS_flt3_npm1__scores.csv]

Fold_and_Repetition	C-Index_Score
1_1	0.6535970617920825
2_1	0.6787830139088183
3_1	0.6697108389484538
4_1	0.6609637119074292
5_1	0.6940380277151144
1_2	0.6683023259074404
2_2	0.6708664976375951
3_2	0.6504454524225677
4_2	0.6799428888036483
5_2	0.6829007513077923
1_3	0.6930384907158607
2_3	0.6418068562227213
3_3	0.6907891943905925
4_3	0.6630600598903893
5_3	0.674309275997118
