# Supplementary material for: Random Survival Forest Versus Elastic-Net Regularized Cox Regression for Survival Prediction in Acute Myeloid Leukemia at Distinct Treatment Time Points: Model Performance Comparison Study
Source: JMIR Bioinform Biotechnol. 2026 Apr 29;7:e75678. doi: 10.2196/75678 (PMC13128161; doi:10.2196/75678)
Supplement: Multimedia Appendix 9 [file bioinform-v7-e75678-s009.zip › ablation_metrics/repeated_fold_c_indices/cnet/initial_diagnosis__initial_diagnosis_NGS__scores.csv]

Fold_and_Repetition	C-Index_Score
1_1	0.6575221487047214
2_1	0.6661741514768352
3_1	0.6509937703945416
4_1	0.6464498929366553
5_1	0.6835678733841802
1_2	0.6619512947411219
2_2	0.6626104397816276
3_2	0.6361371951003771
4_2	0.6642728267200841
5_2	0.6690083741756783
1_3	0.6819499883017718
2_3	0.6304716301538201
3_3	0.6785133088994864
4_3	0.6461170122605797
5_3	0.6713987116472511
