# Supplementary material for: Random Survival Forest Versus Elastic-Net Regularized Cox Regression for Survival Prediction in Acute Myeloid Leukemia at Distinct Treatment Time Points: Model Performance Comparison Study
Source: JMIR Bioinform Biotechnol. 2026 Apr 29;7:e75678. doi: 10.2196/75678 (PMC13128161; doi:10.2196/75678)
Supplement: Multimedia Appendix 9 [file bioinform-v7-e75678-s009.zip › ablation_metrics/repeated_fold_c_indices/cnet/initial_diagnosis__initial_diagnosis__scores.csv]

Fold_and_Repetition	C-Index_Score
1_1	0.6571646854323203
2_1	0.6666998167275207
3_1	0.6513327965419333
4_1	0.6465420666770657
5_1	0.6835177426862893
1_2	0.6622176735317622
2_2	0.6628152521664207
3_2	0.6362787208899142
4_2	0.6658781911946469
5_2	0.6686567592585948
1_3	0.6819570781370748
2_3	0.6303586310154385
3_3	0.6784920825845161
4_3	0.647614271992768
5_3	0.6713059730772798
