# Supplementary material for: Random Survival Forest Versus Elastic-Net Regularized Cox Regression for Survival Prediction in Acute Myeloid Leukemia at Distinct Treatment Time Points: Model Performance Comparison Study
Source: JMIR Bioinform Biotechnol. 2026 Apr 29;7:e75678. doi: 10.2196/75678 (PMC13128161; doi:10.2196/75678)
Supplement: Multimedia Appendix 9 [file bioinform-v7-e75678-s009.zip › ablation_metrics/repeated_fold_c_indices/cnet/initial_diagnosis__MRD_NGS_flt3_npm1__scores.csv]

Fold_and_Repetition	C-Index_Score
1_1	0.553794717954469
2_1	0.5686454885135039
3_1	0.5776475823197864
4_1	0.5900856506757044
5_1	0.5727396426397393
1_2	0.5762614437730452
2_2	0.5615178716461972
3_2	0.5761408747709051
4_2	0.5725503984997656
5_2	0.5804157666999146
1_3	0.5618233638432579
2_3	0.5744770258626778
3_3	0.5585032617770671
4_3	0.5787721057686875
5_3	0.5812639553713467
