# Supplementary material for: Random Survival Forest Versus Elastic-Net Regularized Cox Regression for Survival Prediction in Acute Myeloid Leukemia at Distinct Treatment Time Points: Model Performance Comparison Study
Source: JMIR Bioinform Biotechnol. 2026 Apr 29;7:e75678. doi: 10.2196/75678 (PMC13128161; doi:10.2196/75678)
Supplement: Multimedia Appendix 9 [file bioinform-v7-e75678-s009.zip › ablation_metrics/repeated_fold_c_indices/cnet/initial_diagnosis__MRD_NGS__scores.csv]

Fold_and_Repetition	C-Index_Score
1_1	0.53770186161265
2_1	0.568272550328896
3_1	0.5712908420561936
4_1	0.5851756264269204
5_1	0.5712536255236867
1_2	0.5719047485524416
2_2	0.5545260005791247
3_2	0.574000297204158
4_2	0.5700429044310901
5_2	0.5651958638604447
1_3	0.5572114259785745
2_3	0.5686787575744735
3_3	0.5521884330734289
4_3	0.58041414769196
5_3	0.5779681692692914
