# Supplementary material for: Random Survival Forest Versus Elastic-Net Regularized Cox Regression for Survival Prediction in Acute Myeloid Leukemia at Distinct Treatment Time Points: Model Performance Comparison Study
Source: JMIR Bioinform Biotechnol. 2026 Apr 29;7:e75678. doi: 10.2196/75678 (PMC13128161; doi:10.2196/75678)
Supplement: Multimedia Appendix 9 [file bioinform-v7-e75678-s009.zip › ablation_metrics/repeated_fold_c_indices/cnet/initial_diagnosis__NGS_flt3_npm1__scores.csv]

Fold_and_Repetition	C-Index_Score
1_1	0.519071716945161
2_1	0.503704519300439
3_1	0.502094192764617
4_1	0.5030665494405763
5_1	0.506738998102195
1_2	0.5
2_2	0.5237229241558552
3_2	0.5104127599651846
4_2	0.5092059838895282
5_2	0.5207237526640212
1_3	0.5166221188681787
2_3	0.515855191604164
3_3	0.5206284404318847
4_3	0.5078253008644557
5_3	0.5
