# Supplementary material for: Random Survival Forest Versus Elastic-Net Regularized Cox Regression for Survival Prediction in Acute Myeloid Leukemia at Distinct Treatment Time Points: Model Performance Comparison Study
Source: JMIR Bioinform Biotechnol. 2026 Apr 29;7:e75678. doi: 10.2196/75678 (PMC13128161; doi:10.2196/75678)
Supplement: Multimedia Appendix 9 [file bioinform-v7-e75678-s009.zip › ablation_metrics/repeated_fold_c_indices/rsf/C1__C1_flt3_npm1__scores.csv]

Fold_and_Repetition	C-Index_Score
1_1	0.6657159268722641
2_1	0.6801170446232626
3_1	0.7009212276466821
4_1	0.6858647423082549
5_1	0.6441184273880531
1_2	0.6597686616553237
2_2	0.6871262352095053
3_2	0.6780267295597484
4_2	0.6514634672312729
5_2	0.6962282690118785
1_3	0.6894525299973466
2_3	0.6858054536787525
3_3	0.6725169367299235
4_3	0.6817232759888252
5_3	0.6578122389614474
