# Supplementary material for: Random Survival Forest Versus Elastic-Net Regularized Cox Regression for Survival Prediction in Acute Myeloid Leukemia at Distinct Treatment Time Points: Model Performance Comparison Study
Source: JMIR Bioinform Biotechnol. 2026 Apr 29;7:e75678. doi: 10.2196/75678 (PMC13128161; doi:10.2196/75678)
Supplement: Multimedia Appendix 9 [file bioinform-v7-e75678-s009.zip › ablation_metrics/repeated_fold_c_indices/rsf/C1__C1_MRD_flt3_npm1__scores.csv]

Fold_and_Repetition	C-Index_Score
1_1	0.6728464753302831
2_1	0.6858717386003413
3_1	0.6961229617222523
4_1	0.6774489248622556
5_1	0.652461013884658
1_2	0.6570917747463871
2_2	0.6846435010492508
3_2	0.6803950471698114
4_2	0.6568350683212766
5_2	0.6934264672977206
1_3	0.6931082262993936
2_3	0.681525006566595
3_3	0.6735965294560438
4_3	0.6829289810322011
5_3	0.6619593738022937
