# Supplementary material for: Random Survival Forest Versus Elastic-Net Regularized Cox Regression for Survival Prediction in Acute Myeloid Leukemia at Distinct Treatment Time Points: Model Performance Comparison Study
Source: JMIR Bioinform Biotechnol. 2026 Apr 29;7:e75678. doi: 10.2196/75678 (PMC13128161; doi:10.2196/75678)
Supplement: Multimedia Appendix 9 [file bioinform-v7-e75678-s009.zip › ablation_metrics/repeated_fold_c_indices/rsf/C1__C1_MRD_flt3_npm1__stability_metrics.csv]

feature	importance_count	mean_importance	std_importance	is_selected
karyotype_encoding__Karyotype_46,XX [20]	8	-2.4346385319934126e-06	8.925497149511777e-05	True
karyotype_encoding__Karyotype_46,XX,inv(16)(p13q22)[10]	2	5.201841186419642e-07	3.81283065245689e-06	False
karyotype_encoding__Karyotype_46,XX,t(8;21)(q22;q22)[10]	2	-1.3496343620467144e-07	4.778722535148953e-06	False
karyotype_encoding__Karyotype_46,XX[10]	4	-9.386099127558131e-06	3.215349475310068e-05	False
karyotype_encoding__Karyotype_46,XX[20]	7	-2.1255485069793637e-05	0.00026302639658988547	False
karyotype_encoding__Karyotype_46,XX[20]	7	2.721295686446782e-06	1.5736620004361233e-05	False
karyotype_encoding__Karyotype_46,XX[25]	6	-1.111926949752435e-05	5.590028568587707e-05	False
karyotype_encoding__Karyotype_46,XX[30]	6	-5.3568950746884074e-06	6.598740458545392e-05	False
karyotype_encoding__Karyotype_46,XY	1	1.3619218043008675e-07	2.610321681528585e-06	False
karyotype_encoding__Karyotype_46,XY [20]	11	1.951954357338444e-05	6.524201698104439e-05	True
karyotype_encoding__Karyotype_46,XY,inv(16)(p13q22)[10]	0	-4.362242420458921e-06	1.0411607836162904e-05	False
karyotype_encoding__Karyotype_46,XY[10]	5	3.0197692922509843e-05	6.401859375611518e-05	False
karyotype_encoding__Karyotype_46,XY[20]	8	3.9768439456795616e-05	0.00026417859055760505	True
karyotype_encoding__Karyotype_46,XY[20]	3	-1.1706761778936445e-06	5.637470265568563e-06	False
karyotype_encoding__Karyotype_46,XY[21]	0	-1.2189770344644968e-06	3.225110087092069e-06	False
karyotype_encoding__Karyotype_46,XY[25]	7	4.013478515042894e-06	2.0492552940316465e-05	False
karyotype_encoding__Karyotype_46,XY[30]	3	-2.076548864933988e-06	6.9178264760959764e-06	False
karyotype_encoding__Karyotype___rare_class__	12	0.00049733879223678	0.0007551409163824014	True
cat__sexID_False	4	-0.00020273196485153368	0.00043091362038910033	False
cat__sexID_True	10	0.00010902803121225265	0.0004042392133785115	True
cat__IsSec_False	8	-0.00022819766844616674	0.0010553161137024387	True
cat__IsSec_True	9	0.00013560299907707334	0.0008088853627712604	True
cat__IsSec_nan	1	-2.5999202791204642e-05	4.9843735645076204e-05	False
cat__PrevDiag_False	5	-8.64411659410952e-05	0.0002804439924522319	False
cat__PrevDiag_True	10	0.00011387219819902831	0.00029863130601497594	True
cat__PrevDiag_nan	2	-2.6912716746196464e-05	4.1130145516314406e-05	False
cat__drugdoseC1yn_False	9	4.39025146042854e-05	0.0001874267521350627	True
cat__drugdoseC1yn_True	8	3.275987804809171e-05	0.00018922975094352968	True
cat__drugdoseC1yn_nan	2	5.465834493027327e-07	1.4672103586445981e-05	False
cat__mylotargC1yn_False	7	-7.487569437299319e-05	0.0006224724780225107	False
cat__mylotargC1yn_True	6	4.5595880723251474e-06	0.00026578465135039634	False
cat__mylotargC1yn_nan	6	-5.087409192504806e-06	5.273499713657323e-05	False
cat__mylodoseC1_False	7	1.0204176931431602e-05	0.00010344975707165723	False
cat__mylodoseC1_True	6	-3.110016614902457e-05	0.0003650521762104119	False
cat__mylodoseC1_nan	10	9.149507787171711e-05	0.0001997314345594243	True
cat__NeutrecoveryC1_False	7	-1.3442929353762828e-05	0.0002636982869654649	False
cat__NeutrecoveryC1_True	7	4.487658934548693e-05	0.0002958601469943347	False
cat__NeutrecoveryC1_nan	2	-1.5764589102573715e-06	1.036095954322669e-05	False
cat__Platrecovery50C1_False	7	-0.00010308695861976405	0.0005811076903950493	False
cat__Platrecovery50C1_True	8	-1.628483223441241e-05	0.000710236229364076	True
cat__Platrecovery50C1_nan	1	-1.1518223965483189e-05	2.88340300392731e-05	False
cat__Platrecovery100C1_False	9	0.00012156092017291724	0.0012199719144862895	True
cat__Platrecovery100C1_True	9	0.00020588810128598661	0.0010151315920408617	True
cat__Platrecovery100C1_nan	0	-4.555882093379241e-06	1.4625914690888054e-05	False
cat__MRDA0_False	5	-9.506970486365268e-05	0.00039469976788250203	False
cat__MRDA0_True	7	-3.544818293141679e-05	0.0004841325204161912	False
cat__MRDA0_nan	9	2.6745754527225736e-05	0.00014349346066039884	True
cat__MRDB0_False	6	-2.5107562361360728e-05	0.00025148827122286764	False
cat__MRDB0_True	9	4.736897093292827e-05	0.00033362116030664343	True
cat__MRDB0_nan	4	-6.861389701296238e-05	0.00012778288590584917	False
cat__MRDC0_False	13	0.00010813960163684331	0.00027135800080002305	True
cat__MRDC0_True	9	0.00010883614904509002	0.000426897372213973	True
cat__MRDC0_nan	5	-3.951832933860713e-05	0.0001413000302399872	False
cat__MRDA1_False	8	1.0392703797046893e-05	0.0002758482045999663	True
cat__MRDA1_True	11	0.00012421069868686705	0.00016950487501571235	True
cat__MRDA1_nan	7	-4.1418654385283396e-05	0.0001492251463594399	False
cat__MRDB1_False	7	-5.147146617495502e-05	0.00023244628189171353	False
cat__MRDB1_True	10	2.484129458416983e-05	0.00020655435000401038	True
cat__MRDB1_nan	9	-2.6392613257075144e-05	0.0001781314069353924	True
cat__MRDC1_False	4	-0.00012230013375297047	0.00035673889251152427	False
cat__MRDC1_True	6	-2.1170746334913385e-05	0.00024184798815174088	False
cat__MRDC1_nan	4	-7.173138140316499e-05	0.00013458203633703238	False
cat__amlAgeGroup_15-29	7	-1.2535026073521742e-05	0.00032177877862921156	False
cat__amlAgeGroup_30-39	8	6.801238122997783e-05	0.0002776530159834761	True
cat__amlAgeGroup_40-49	9	-1.4174015846203485e-05	0.00026960525483461014	True
cat__amlAgeGroup_50-59	9	0.00013776305461584164	0.0005790371382491209	True
cat__amlAgeGroup_60+	11	0.000519668869112383	0.0010082440795887054	True
cat__PrevBloodDis_Aplastic anaemia	0	0.0	0.0	False
cat__PrevBloodDis_Chronic lymphoblastic leukaemia (CLL)	0	0.0	0.0	False
cat__PrevBloodDis_Chronic myelomonocytic leukaemia (CMML)	9	4.625370177425569e-05	7.591164380226413e-05	True
cat__PrevBloodDis_Hodgkin's disease	4	-5.866341435423198e-07	3.051793757847226e-05	False
cat__PrevBloodDis_Lymphoma	2	2.3541377785507583e-06	6.648051707591269e-06	False
cat__PrevBloodDis_Myelodysplastic syndrome (MDS)/myelodysplasia/pre-leukaemic phase	5	-4.583029053483385e-05	0.00019118826201653427	False
cat__PrevBloodDis_Myelofibrosis	5	8.961517547954965e-06	3.0008641697146545e-05	False
cat__PrevBloodDis_Myeloproliferative syndrome	2	-1.959059533235641e-05	5.431148886507563e-05	False
cat__PrevBloodDis_Other haematological disorder	7	2.3285976335818966e-05	8.349115630614876e-05	False
cat__PrevBloodDis_Polycythaemia rubra vera (PRV)	1	1.3136159578053254e-06	4.9151008519064205e-06	False
cat__PrevBloodDis_Refractory anaemia with excess of blasts (RAEB, RAEB-t)	6	2.452101920183485e-06	6.694855898989612e-05	False
cat__PrevBloodDis_Thrombocythaemia	0	0.0	0.0	False
cat__PrevBloodDis_Thrombocytopenia	0	0.0	0.0	False
cat__PrevBloodDis_nan	9	5.9938834258002715e-05	0.0005719850987748567	True
cat__FABtype_0	3	-6.622916138507709e-05	0.00019831011557441402	False
cat__FABtype_1	12	0.0001046964670573745	0.00019064992434417624	True
cat__FABtype_2	11	0.00019591668672732689	0.00034658136439097106	True
cat__FABtype_3	9	2.7796813287572426e-05	4.28877615272942e-05	True
cat__FABtype_3v	0	0.0	0.0	False
cat__FABtype_4	5	-9.053338502248402e-05	0.0002241096230899498	False
cat__FABtype_4e	14	3.6117661102515444e-05	4.791403080542456e-05	True
cat__FABtype_5	15	0.0011055032302964534	0.0007144375213699417	True
cat__FABtype_5a	6	-1.786573206738863e-05	0.00010134747387336194	False
cat__FABtype_5b	6	-3.2665136862097786e-05	9.125665619344376e-05	False
cat__FABtype_6	11	0.00025899021777097645	0.0002783009928311177	True
cat__FABtype_7	2	-2.6797381932126616e-05	4.2747794477516004e-05	False
cat__FABtype_8	7	-9.68168585746454e-05	0.0004688247878828934	False
cat__FABtype_B	0	0.0	0.0	False
cat__FABtype_R	8	-1.3102955337998838e-05	9.290265167539455e-05	True
cat__FABtype_RT	3	-3.810783869608869e-06	1.4836090618797376e-05	False
cat__FABtype_X	11	0.00011799200385496415	0.0002295619415715473	True
cat__FABtype_nan	10	7.771167670811067e-06	7.109473562520259e-05	True
cat__CNSinvolveentry_0.0	8	-6.625889327637465e-05	0.0005258895652418213	True
cat__CNSinvolveentry_1.0	2	-5.718091350180069e-06	3.7516885540100265e-05	False
cat__CNSinvolveentry_2.0	11	0.00023248503021915717	0.0004772460387417068	True
cat__CNSinvolveentry_nan	6	-1.6219983762786157e-05	4.937141961928796e-05	False
cat__Localcytoentry_1.0	12	0.0005257446535986	0.0007789034056280178	True
cat__Localcytoentry_2.0	10	0.0006085691589242334	0.0014415040139907904	True
cat__Localcytoentry_3.0	9	1.1109485088892584e-05	0.00023081724508777434	True
cat__Localcytoentry_4.0	8	-2.9603097794130193e-05	0.0001590834573678271	True
cat__Localcytoentry_5.0	8	0.00010982748321578565	0.0004577077435819377	True
cat__Localcytoentry_nan	2	-3.624826612269907e-05	4.8296179268909037e-05	False
cat__Localimmentry_1.0	7	-7.5297087442392e-05	0.00035300879584144665	False
cat__Localimmentry_2.0	6	-2.9456249475060826e-05	0.00022378126491194518	False
cat__Localimmentry_3.0	9	2.9242291730402638e-05	0.00015053189305200683	True
cat__Localimmentry_nan	6	-4.7067587611000085e-06	6.312711091867146e-05	False
cat__CD33entry_1.0	8	5.130765690978171e-05	0.0002146683314725145	True
cat__CD33entry_2.0	7	3.2721500439432414e-05	0.00032627104722765174	False
cat__CD33entry_3.0	10	5.3662384885167034e-05	0.00020924843294578305	True
cat__CD33entry_nan	7	2.365356502951456e-05	0.00010049357033677899	False
cat__SmokeHist_1.0	4	-0.00014721155355062654	0.00045908046465481826	False
cat__SmokeHist_2.0	8	6.989209149032309e-05	0.0002964945844011942	True
cat__SmokeHist_3.0	10	0.0001714756054638353	0.0005528526798483332	True
cat__SmokeHist_nan	6	-2.7990591059564117e-05	7.960827951064018e-05	False
cat__amlType_De novo	13	0.0006235938138693666	0.0009437495923594337	True
cat__amlType_High risk MDS	8	1.8547455919712415e-05	0.00018919814380152956	True
cat__amlType_Secondary	9	0.00014929445249689644	0.0006740799363352201	True
cat__CytoResult_Adverse	15	0.02590532272510548	0.0063790320876484655	True
cat__CytoResult_Failed	2	-6.842773619945281e-05	0.00013426538343492948	False
cat__CytoResult_Intermediate	13	0.00119413836355108	0.000845562878431519	True
cat__CytoResult_Normal	14	0.0010133315963560322	0.0008950515176135822	True
cat__CytoResult_Not done	8	-2.013442101098501e-05	7.303236240829519e-05	True
cat__CytoResult_nan	1	-1.033009878601554e-06	5.021702454817537e-06	False
cat__CytoResult_t(15;17) / PML-RARA [APL]	0	0.0	0.0	False
cat__CytoResult_t(8;21) / inv(16) [CBF]	15	0.015395954847384513	0.0026817783152033596	True
cat__ComorArr_0.0	5	-1.877592615921871e-05	3.265398601882635e-05	False
cat__ComorArr_1.0	4	-5.151093203337174e-06	2.19399915949005e-05	False
cat__ComorArr_2.0	0	-2.0998026574847726e-06	5.544905316583683e-06	False
cat__ComorArr_nan	1	-2.4721156672876297e-06	1.23281586610993e-05	False
cat__ComorCard_0.0	6	-6.3427682941816e-05	0.00011962088055963252	False
cat__ComorCard_1.0	9	2.3977807904548096e-05	0.00017304578044564567	True
cat__ComorCard_2.0	1	9.172178163030509e-07	3.431914817650974e-06	False
cat__ComorCard_nan	0	-2.1108655079015323e-05	4.1289955288134164e-05	False
cat__ComorHVD_0.0	10	-3.4053251802048604e-07	5.796681973175512e-05	True
cat__ComorHVD_1.0	4	-2.8299474048215617e-05	8.171079821929585e-05	False
cat__ComorHVD_2.0	2	-3.676627913103599e-06	1.220358715844604e-05	False
cat__ComorHVD_nan	2	-3.78123663762923e-06	1.2027198280372163e-05	False
cat__ComorIBD_0.0	11	3.842818945032198e-05	7.187840966830897e-05	True
cat__ComorIBD_1.0	10	3.9473673116141906e-05	0.00012180369091709098	True
cat__ComorIBD_2.0	1	2.475210180478508e-06	1.2784236967513506e-05	False
cat__ComorIBD_nan	2	3.4076677970507063e-06	1.831611947307464e-05	False
cat__ComorDiab_0.0	7	-4.643050302036073e-06	0.00015494365417565448	False
cat__ComorDiab_1.0	8	-1.5430075196480014e-05	0.00010589296749037388	True
cat__ComorDiab_2.0	0	0.0	0.0	False
cat__ComorDiab_nan	1	-2.898609553678711e-06	9.699561891582389e-06	False
cat__ComorCVD_0.0	7	-6.948251170180463e-07	6.165736352255762e-05	False
cat__ComorCVD_1.0	7	7.981802809200467e-06	2.2202529967299082e-05	False
cat__ComorCVD_2.0	1	9.256816590674786e-07	4.0172549835977845e-06	False
cat__ComorCVD_nan	3	5.004129691177362e-06	1.8461110012056483e-05	False
cat__ComorPsyc_0.0	10	0.00014259153907837934	0.00020308229763746618	True
cat__ComorPsyc_1.0	11	0.00013129044015047303	0.00019409522437263186	True
cat__ComorPsyc_2.0	3	3.598956161185997e-06	2.6652067859520796e-05	False
cat__ComorPsyc_nan	3	-1.629908461006969e-05	2.8667490316105634e-05	False
cat__ComorObe_0.0	8	7.001213898121139e-05	0.00026572848381152346	True
cat__ComorObe_1.0	6	5.5444507762048634e-05	0.0001629418982194283	False
cat__ComorObe_2.0	3	-8.525011394664464e-06	3.307215611334365e-05	False
cat__ComorObe_nan	3	3.1138959858253062e-06	1.486104311584149e-05	False
cat__ComorInf_0.0	7	1.879817462170138e-05	0.0002405136882380312	False
cat__ComorInf_1.0	5	-7.250274325487655e-05	0.00015225041562436423	False
cat__ComorInf_2.0	9	1.6393585830609104e-05	4.545279308361078e-05	True
cat__ComorInf_nan	2	-1.3351144033799495e-05	4.288224682339536e-05	False
cat__ComorRheu_0.0	8	4.4039674529685894e-05	0.00023119490839101074	True
cat__ComorRheu_1.0	10	0.00013336465425944043	0.00017355752553613492	True
cat__ComorRheu_2.0	4	-8.820444591870093e-06	6.592996497826168e-05	False
cat__ComorRheu_nan	1	-6.663010675881746e-07	6.6327915010876e-06	False
cat__ComorPrep_0.0	7	4.300292014979195e-06	6.869615912060724e-05	False
cat__ComorPrep_1.0	8	1.364392707629373e-05	3.1589587259652086e-05	True
cat__ComorPrep_2.0	3	5.5027382426183394e-06	1.1721920957025114e-05	False
cat__ComorPrep_nan	3	1.5840492926955105e-06	6.371682601816112e-06	False
cat__ComorRen_0.0	8	-2.1305000704676464e-05	0.00012568692443198578	True
cat__ComorRen_1.0	11	5.5912476669056585e-05	0.00019517199807308225	True
cat__ComorRen_2.0	3	-3.0096623501781515e-06	1.6941581202058522e-05	False
cat__ComorRen_nan	1	-4.71209621469774e-06	2.1057091481012336e-05	False
cat__ComorMPul_0.0	8	3.6063939672305675e-05	0.00020816715037749907	True
cat__ComorMPul_1.0	7	-1.3473646718761591e-05	0.00011365208831636948	False
cat__ComorMPul_2.0	9	-8.792671859542853e-06	0.00013334867849506613	True
cat__ComorMPul_nan	2	-5.007206870096446e-07	8.901405925588983e-06	False
cat__ComorSPul_0.0	5	-8.900919684203664e-05	0.00012746614508046068	False
cat__ComorSPul_1.0	4	-1.8259194443285985e-05	4.317667266951228e-05	False
cat__ComorSPul_2.0	8	-1.8472591366853654e-05	0.00017463676733514203	True
cat__ComorSPul_nan	4	-6.302700698498735e-06	2.5833078972927154e-05	False
cat__ComorPST_0.0	9	1.6403220661501602e-05	0.00012454493598262558	True
cat__ComorPST_1.0	4	-3.794458403416815e-05	0.00012974740708911404	False
cat__ComorPST_2.0	3	-1.600825533886115e-05	8.577595053243813e-05	False
cat__ComorPST_nan	2	3.704353996150841e-06	1.2830916011987403e-05	False
cat__ComorHepM_0.0	7	9.580319596946755e-06	0.00018440561960583575	False
cat__ComorHepM_1.0	7	2.2908764096239014e-06	0.00013493763320782565	False
cat__ComorHepM_2.0	6	3.4171172470835258e-06	3.301413896167737e-05	False
cat__ComorHepM_nan	7	7.5902864925891916e-06	2.1515501386060816e-05	False
cat__ComorHepS_0.0	7	9.776027422359376e-06	0.00017328862601234137	False
cat__ComorHepS_1.0	7	-9.867023600461058e-06	0.00010873915644136913	False
cat__ComorHepS_2.0	5	7.567713948798034e-06	3.742570187912394e-05	False
cat__ComorHepS_nan	1	-3.8148886468247765e-06	1.0280954548817163e-05	False
cat__TreatmentC1_ADE Alone	9	-1.5590630577597928e-05	0.00028003976291937036	True
cat__TreatmentC1_ADE and Mylotarg 3mg per m2	4	-0.00011923567143661248	0.00018846718438177178	False
cat__TreatmentC1_ADE and Mylotarg 6mg per m2	6	-9.579094771250117e-05	0.00021423636692403141	False
cat__TreatmentC1_AIDA	0	0.0	0.0	False
cat__TreatmentC1_Arsenic and ATRA	0	0.0	0.0	False
cat__TreatmentC1_DA High dose (90mg)	12	0.0001884665520583437	0.00022280925891809874	True
cat__TreatmentC1_DA Mylotarg 3mg per m2	6	-2.061137454251168e-05	0.000168250369245425	False
cat__TreatmentC1_DA Mylotarg 6mg per m2	6	-2.547516799943348e-05	0.0001554128349511045	False
cat__TreatmentC1_DA Standard dose (60mg)	9	1.4308072639751152e-05	0.00034571533962008517	True
cat__Marrresult1C1_CR	15	0.0019024966326899467	0.0012517844271434746	True
cat__Marrresult1C1_PR	8	3.2678203641822475e-05	0.0002831774517876164	True
cat__Marrresult1C1_RD	15	0.002100521945581966	0.0014149989620845889	True
cat__Marrresult1C1_nan	7	-1.8929811948944417e-05	0.00018702534167664635	False
cat__Marrresult2C1_CR	8	6.692871223125477e-05	0.0003098318447714818	True
cat__Marrresult2C1_PR	5	-2.3688688756552765e-05	4.80527089144573e-05	False
cat__Marrresult2C1_RD	6	-4.255371514443149e-05	0.00011129587704504931	False
cat__Marrresult2C1_nan	7	4.6533817051421606e-05	0.00027731295622481547	False
cat__amlFLToutcomeID_2.0	5	4.4477612495293544e-06	1.049733430493152e-05	False
cat__amlFLToutcomeID_3.0	7	-8.485398503868477e-06	0.00039810898528880605	False
cat__amlFLToutcomeID_4.0	9	9.337753386919736e-05	0.0006810010453515981	True
cat__amlFLToutcomeID_nan	7	-6.056833614772058e-05	0.00019297623981021355	False
cat__amlFLTTypeID_1.0	9	0.0003321459189505266	0.0006796111677444434	True
cat__amlFLTTypeID_2.0	11	7.561042493710436e-05	0.00013275981460533656	True
cat__amlFLTTypeID_nan	10	0.00021027787189649172	0.000515361206150393	True
cat__amlDDLFLTTKDID_1.0	8	-4.808775123353619e-07	7.00126510273919e-05	True
cat__amlDDLFLTTKDID_2.0	6	-2.0582653751629235e-06	1.9019413509336166e-05	False
cat__amlDDLFLTTKDID_3.0	8	1.76114606646242e-05	4.422650838666569e-05	True
cat__amlDDLFLTTKDID_4.0	0	0.0	0.0	False
cat__amlDDLFLTTKDID_6.0	0	0.0	0.0	False
cat__amlDDLFLTTKDID_7.0	0	0.0	0.0	False
cat__amlDDLFLTTKDID_8.0	0	-1.3130239861277223e-06	4.415944280206461e-06	False
cat__amlDDLFLTTKDID_9.0	0	0.0	0.0	False
cat__amlDDLFLTTKDID_99.0	6	6.778506657965865e-06	5.175599731328216e-05	False
cat__amlDDLFLTTKDID_nan	8	4.0092830411315376e-05	0.0001406486607621622	True
cat__amlFLTType0ID_1.0	8	0.00015698913305128368	0.0004940228910390722	True
cat__amlFLTType0ID_2.0	1	-2.2162949179183048e-06	1.0130377773454828e-05	False
cat__amlFLTType0ID_nan	10	5.8737765934882295e-05	0.0003277838918319384	True
cat__amlDDLNPM1OutcomeID_1.0	10	0.0007956784880271083	0.0012328134636361522	True
cat__amlDDLNPM1OutcomeID_3.0	12	0.0008840131840687334	0.0014240288470736204	True
cat__amlDDLNPM1OutcomeID_5.0	9	1.2275585148009179e-05	5.061137092341712e-05	True
cat__amlDDLNPM1OutcomeID_7.0	0	0.0	0.0	False
cat__amlDDLNPM1OutcomeID_nan	7	3.616270062003573e-05	0.00016305702046312534	False
cat__amlDDLNPM1ID_1.0	6	-4.726123394547508e-05	0.0003078848996823469	False
cat__amlDDLNPM1ID_2.0	5	-1.7866081682656788e-05	4.368771510430589e-05	False
cat__amlDDLNPM1ID_3.0	3	-2.352103044289677e-06	1.0064856705070626e-05	False
cat__amlDDLNPM1ID_4.0	9	2.5391683339097097e-05	6.169478036626444e-05	True
cat__amlDDLNPM1ID_5.0	10	0.00011460478701081642	0.0002882273475402098	True
cat__amlDDLNPM1ID_nan	12	0.0009836681793706599	0.0009682765663898024	True
cat__MRDnegativity_<0.0%/not detectable	5	-1.0781878212663697e-05	0.00018562515152058717	False
cat__MRDnegativity_nan	9	1.457087437255634e-05	0.00018105076334076848	True
cat__MRDguided_No	5	-7.545107847494894e-05	0.0002548287436582835	False
cat__MRDguided_nan	9	5.3565188613461166e-05	0.0002190188967003225	True
cat__Housekeeping_ABL	8	-6.708451066549284e-06	0.00021420662886044095	True
cat__Housekeeping_nan	5	-1.603412080702399e-05	0.0001906646921576072	False
cat__MRDA0_method_nan	10	0.00013201173236494242	0.0004447300053915679	True
cat__MRDA0_method_qPCR-NPM1	6	-2.438835834582523e-05	0.00015692460236595436	False
cat__MRDA0_method_qPCR-NPM1 A	6	-5.32556125175828e-06	0.00013069274491636212	False
cat__MRDA0_method_qPCR-NPM1 B	2	-1.441287301548281e-06	1.1347250904524848e-05	False
cat__MRDA0_method_qPCR-NPM1 D	4	-6.488452873924728e-06	3.396721844201155e-05	False
cat__MRDA0_method_qPCR-NPM1 OTHER	9	6.383979277137495e-06	6.305371142984499e-05	True
cat__MRDA0_method_qPCR-inv16	3	-7.67165449524043e-06	2.5278438877615494e-05	False
cat__MRDA0_method_qPCR-t8/21	2	-8.194233156818183e-06	2.066695376506507e-05	False
cat__MRDA0num_ND	9	4.303199014621704e-06	7.904180548935672e-05	True
cat__MRDA0num_Pos	8	7.051116693850632e-05	0.0001988657585228247	True
cat__MRDA0num_nan	11	0.00020579065355173337	0.0004177599138709293	True
cat__MRDA0_specimen_PB	9	7.195964887131788e-05	0.0004913170938744665	True
cat__MRDA0_specimen_nan	6	-0.00010325450611115781	0.00034876174799776096	False
cat__MRDB0_method_nan	9	7.045907162914044e-05	0.00021094965728775256	True
cat__MRDB0_method_qPCR-NPM1	8	3.0139132159644925e-06	7.815352936409e-05	True
cat__MRDB0_method_qPCR-NPM1 A	6	-7.84285636384812e-06	4.897300549089942e-05	False
cat__MRDB0_method_qPCR-NPM1 B	0	0.0	0.0	False
cat__MRDB0_method_qPCR-NPM1 D	0	0.0	0.0	False
cat__MRDB0_method_qPCR-NPM1 OTHER	6	7.815685709160472e-06	4.483426644089646e-05	False
cat__MRDB0_method_qPCR-inv16	3	-1.3096652133152557e-07	1.8828759137592872e-05	False
cat__MRDB0_method_qPCR-t8/21	4	6.591628931751361e-07	5.071183626809476e-06	False
cat__MRDB0_specimen_BM	8	5.2602276349284e-05	0.00027310784557928343	True
cat__MRDB0_specimen_nan	7	4.046766114864119e-06	0.00013650792981480413	False
cat__MRDB0num_ND	8	3.5179019681290766e-05	0.0001400528331367966	True
cat__MRDB0num_Pos	6	-2.587380986588375e-05	0.00016463503724680067	False
cat__MRDB0num_nan	7	-1.853115200149883e-05	0.00013549910044453642	False
cat__MRDC0_method_MFC (LAIP+DfN)	8	4.516306531431198e-05	0.0002181474519190573	True
cat__MRDC0_method_nan	9	7.317972590468704e-05	0.00036675464933339327	True
cat__MRDC0_specimen_BM	8	5.214829171742649e-05	0.00027490965497266117	True
cat__MRDC0_specimen_BM	1	-3.398395535948081e-06	8.615425315662727e-06	False
cat__MRDC0_specimen_PB	11	0.00022644868554623713	0.000277457274350131	True
cat__MRDC0_specimen_nan	7	-2.3279644789136765e-05	0.0003452664143994022	False
cat__MRDC1_specimen_BM	8	1.6315101751038495e-05	0.0002304256196009797	True
cat__MRDC1_specimen_PB	3	-5.929073272637996e-06	6.118310600238726e-05	False
cat__MRDC1_specimen_nan	2	-0.00016672642217117426	0.0003482209403247281	False
cat__MRDC0num_Neg	0	0.0	0.0	False
cat__MRDC0num_Pos	10	6.308385884365443e-05	0.00023953184141497328	True
cat__MRDC0num_nan	7	-4.694169835352208e-05	0.0002138370664405889	False
cat__MRDA1_method_nan	9	8.419665662842168e-06	0.00021372548494959822	True
cat__MRDA1_method_qPCR-NPM1	9	0.00010883587523465026	0.0002187836267902983	True
cat__MRDA1_method_qPCR-NPM1 A	5	-4.1326524795802664e-05	8.983530061807855e-05	False
cat__MRDA1_method_qPCR-NPM1 B	0	0.0	0.0	False
cat__MRDA1_method_qPCR-NPM1 D	4	-6.006445793806195e-06	2.3872927415965883e-05	False
cat__MRDA1_method_qPCR-NPM1 OTHER	5	6.046060282719111e-06	4.666124773473647e-05	False
cat__MRDA1_method_qPCR-inv16	3	2.7055203869548894e-07	7.416533714294378e-06	False
cat__MRDA1_method_qPCR-t8/21	2	-6.259026400442143e-06	1.1065123549528945e-05	False
cat__MRDA1num_ND	7	2.5402624054357003e-05	0.00019688333335626652	False
cat__MRDA1num_Neg	11	0.00012994159352581474	0.00040030341977084424	True
cat__MRDA1num_Pos	10	7.44111084291421e-05	0.00023631702310055299	True
cat__MRDA1num_nan	10	8.344054199284928e-05	0.00022876231716856062	True
cat__MRDA1_specimen_PB	8	4.067240940948163e-05	0.00023425108676678927	True
cat__MRDA1_specimen_nan	9	5.76838736734612e-05	0.00022052598672623572	True
cat__MRDB1_method_nan	8	3.428876331929688e-06	7.306065192750174e-05	True
cat__MRDB1_method_qPCR-NPM1	11	4.7446161677645406e-05	0.00016966467212024524	True
cat__MRDB1_method_qPCR-NPM1 A	3	-5.116408400074867e-05	0.00012337122338562084	False
cat__MRDB1_method_qPCR-NPM1 B	0	0.0	0.0	False
cat__MRDB1_method_qPCR-NPM1 D	4	1.154780709401078e-06	2.2168096286017176e-05	False
cat__MRDB1_method_qPCR-NPM1 OTHER	1	-1.1782382192556304e-06	4.962461039522233e-06	False
cat__MRDB1_method_qPCR-inv16	3	2.873754177858955e-06	1.9745207135608607e-05	False
cat__MRDB1_method_qPCR-t8/21	7	7.589262703861325e-06	2.0420548481343796e-05	False
cat__MRDB1_specimen_BM	8	2.14170683293957e-05	0.00018575942476621235	True
cat__MRDB1_specimen_nan	6	-4.4478916600769565e-05	0.0002554495737335175	False
cat__MRDB1num_ND	7	1.6220782124092434e-05	7.963630594926989e-05	False
cat__MRDB1num_Neg	7	-1.3395184532370258e-05	4.616382531307801e-05	False
cat__MRDB1num_Pos	4	-4.4695069227028174e-05	0.000149714705068808	False
cat__MRDB1num_nan	6	-2.0110087485105463e-05	0.0001929591621166996	False
cat__MRDC1_method_MFC (LAIP+DfN)	7	6.62398770703604e-07	0.00037400724299122473	False
cat__MRDC1_method_nan	9	2.3233760266760465e-05	0.0001982861860130949	True
cat__MRDC1num_ND	7	-2.464883108109094e-05	0.000279119495800207	False
cat__MRDC1num_Neg	12	0.0008886678893538603	0.0007689790509425647	True
cat__MRDC1num_Pos	12	0.00040531967543255994	0.0006105025727073418	True
cat__MRDC1num_nan	6	-8.062264541935166e-05	0.000291903769020932	False
ordinal__NauseagradeC1	7	-4.0822335733056376e-05	0.0005066659019712307	False
ordinal__AlopeciagradeC1	9	0.00011856770025258394	0.0005044732345146033	True
ordinal__OralgradeC1	8	0.00011808988305573598	0.0005037077338274127	True
ordinal__DiarrheagradeC1	7	3.617258013835038e-05	0.0006000175338045604	False
ordinal__CardiacgradeC1	6	-3.378882039267684e-06	0.00038691171185569693	False
ordinal__LiverASTgradeC1	9	-9.29687706379517e-06	0.0003938292669059306	True
ordinal__LiverALTgradeC1	5	-0.00016206774457726145	0.0005491080706084418	False
ordinal__LiverBilgradeC1	9	-0.00011165945363130683	0.0005915469618583938	True
ordinal__RenaCreatgradeC1	7	8.593372032137288e-05	0.0002792462443293085	False
ordinal__RenaprotgradeC1	9	7.187361186614641e-05	0.00033214795238671287	True
ordinal__RenahaemgradeC1	7	2.278562987796698e-05	0.0004904466435089537	False
ordinal__cellularity1C1	8	-8.76380847790545e-06	0.0005069361030793186	True
ordinal__cellularity2C1	9	7.267385518215243e-05	0.0002679901134417667	True
num__amlAgeAtRand1	15	0.0026284178455640936	0.0014532196139386388	True
num__UnitsbloodC1	12	0.0003515617928441199	0.0008786696845070139	True
num__UnitsplateletsC1	11	0.0008270712707011716	0.0010948836542705401	True
num__DaysIVantibC1	5	-4.948122904113038e-05	0.0007217691303514216	False
num__DaysinhospC1	11	0.00039137819037188005	0.0008048388150417713	True
num__TestDate	6	-0.0002470980342425985	0.000838389494634612	False
num__ITDPcnt	14	0.00211142006426274	0.0015536852060368846	True
num__ITDLength	14	0.0023792784182700894	0.002354638741301933	True
num__date_MRDA0	8	-2.2537249416017128e-05	0.0005116094330813616	True
num__MRDA0hodnota	8	5.077509249686779e-05	0.0005052415859615017	True
num__MRDA0logred	9	3.5746616165531933e-05	0.00018979899629221694	True
num__date_MRDB0	7	-7.047013401163939e-05	0.000461120544946069	False
num__MRDB0hodnota	7	8.475667694126538e-06	0.00043830443369702554	False
num__MRDB0logred	7	-2.8757800269417634e-05	0.00010471115591262619	False
num__MRDC0percentage	9	0.00021003989896544427	0.000684150150927952	True
num__date_MRDA1	9	6.721502286100913e-05	0.00042553616216798657	True
num__MRDA1hodnota	14	0.0008319146708324601	0.0007801326817506498	True
num__MRDA1logred	7	9.703356170993054e-06	0.0005655291021188538	False
num__date_MRDB1	10	4.7340857218790455e-05	0.00031512347414303863	True
num__MRDB1hodnota	12	0.0003063050645370623	0.0005460031866599353	True
num__Date_MRDC1	4	-0.00010385552034600607	0.00033296764183553945	False
num__MRDC1percentage	10	0.0008555863716706333	0.0012910536915583474	True
num__NauseastartC1	7	-0.00033610906138283774	0.000811906918698133	False
num__NauseastopC1	6	-0.00028381539542504837	0.0008042101516831888	False
num__AlopeciastartC1	10	0.0003431980761806226	0.0006098873394798757	True
num__AlopeciastopC1	8	2.6926900014006084e-05	0.0004092553704084617	True
num__OralstartC1	5	-0.00015858352248962826	0.00043259894507833083	False
num__OralstopC1	4	-0.0004814446287743607	0.0007032881858733631	False
num__DiarrheastartC1	6	-0.00022755103928953331	0.0008971744588846576	False
num__DiarrheastopC1	7	-6.854464548784362e-05	0.0006644134824246905	False
num__CardiacstartC1	8	-4.474274443218859e-05	0.0005860909078829621	True
num__CardiacstopC1	8	-2.750928454626577e-05	0.0004580724701314786	True
num__LiverASTstartC1	5	-2.4153950253970194e-05	0.00019614717458192233	False
num__LiverASTstopC1	8	8.757656818874543e-05	0.00036305597928582196	True
num__LiverALTstartC1	5	-0.0006168548171825704	0.0010190577241493341	False
num__LiverALTstopC1	6	-0.00029233176295356665	0.0006627364343126962	False
num__LiverBilstartC1	13	0.0002546426996858249	0.00032343678734979883	True
num__LiverBilstopC1	6	-0.00022852658390959673	0.000763389886861815	False
num__RenaCreatstartC1	4	-0.00026968707723818	0.0005677023184276449	False
num__RenaCreatstopC1	8	-5.025113201863869e-05	0.0004876719891116952	True
num__RenaprotstartC1	7	5.411478165812314e-06	0.0005162716617698653	False
num__RenahaemstartC1	5	-0.00019143262860353585	0.0004119920775045416	False
num__RenahaemstopC1	5	-4.522665822384014e-05	0.0002605763593505905	False
num__mylotargdateC1	9	0.00022288751190234214	0.0005936981928829166	True
num__marrexamdate1C1	9	-0.00011627445563709479	0.0009396745754659537	True
num__marrexamdate2C1	12	0.00030740319630953334	0.0005603712365411131	True
num__NeutrecoverydateC1	6	-0.00018239402316287616	0.0007068909170525404	False
num__Platrecovery50dateC1	5	-0.0005691053345877311	0.0017601392819148682	False
num__Platrecovery100dateC1	5	-0.0006598938547607802	0.0014188823504753798	False
num__DischargeddateC1	8	-0.0003046853309086262	0.0011276972176204234	True
num__Weight	12	0.0013109116561963335	0.0014402892584820172	True
num__Height	9	0.000252098394180169	0.0008214367475220838	True
num__BloodDateEntry	5	-0.000587326153817694	0.0008718155599920765	False
num__HemoglobinEntry	10	0.0004634011611601979	0.0006795475574264863	True
num__PlateletEntry	7	-3.2207144394123366e-05	0.0007039375266717933	False
num__MarrowDateEntry	8	-0.0001384237304567961	0.0006396993625715423	True
num__MarrowBlastsEntry	12	0.0016260577016142936	0.0014218995401866412	True
num__LocalImmPcnt	5	-0.00019393645266011333	0.0009669402638358792	False
num__SmokePerDay	8	0.00023505358149039632	0.0005109976165633061	True
num__chemodateC1	3	-0.0006704310501705067	0.0007727956567122574	False
num__Marrblastperc1C1	15	0.0036347835537783933	0.0019088222774729059	True
num__Marrblastperc2C1	7	-2.574577030944209e-05	0.0004630969432582723	False
num__WBCEntry	14	0.0023329357548786136	0.0013266347823055985	True
num__CompmarrrespC1	7	-1.8140178694513328e-05	0.0016533315912371617	False
remainder__IsSec_is_missing	3	-2.3695462354411494e-05	5.193351433443091e-05	False
remainder__PrevDiag_is_missing	2	-1.0553357259489951e-05	2.7653348177216406e-05	False
remainder__PrevBloodDis_is_missing	9	-0.0001164494936565333	0.0009497376757050221	True
remainder__Weight_is_missing	0	0.0	0.0	False
remainder__Height_is_missing	0	0.0	0.0	False
remainder__BloodDateEntry_is_missing	2	-1.1962976566111116e-05	2.9409529382115586e-05	False
remainder__HemoglobinEntry_is_missing	1	-7.768821576300174e-07	3.4124840542562905e-06	False
remainder__PlateletEntry_is_missing	2	-8.139297439694696e-07	1.928285486961249e-05	False
remainder__MarrowDateEntry_is_missing	5	-1.2342367155797616e-05	2.729538748502365e-05	False
remainder__MarrowBlastsEntry_is_missing	9	2.5881436448599783e-05	7.86658426251535e-05	True
remainder__FABtype_is_missing	12	1.8197207297729226e-05	5.67071352247164e-05	True
remainder__CNSinvolveentry_is_missing	3	-4.538276205973198e-05	0.00010429287940647014	False
remainder__Localcytoentry_is_missing	5	-5.742056955471142e-07	3.343258676392981e-05	False
remainder__Localimmentry_is_missing	4	-1.2594921791054445e-05	4.96550528155822e-05	False
remainder__LocalImmPcnt_is_missing	9	0.00016551210375239652	0.0003346180739250789	True
remainder__CD33entry_is_missing	6	-2.9129397445384853e-05	0.0001220427298650831	False
remainder__SmokeHist_is_missing	6	-1.1609663444915332e-05	6.071136621257972e-05	False
remainder__SmokePerDay_is_missing	11	0.00018087272763620438	0.00026524154089183023	True
remainder__CytoResult_is_missing	3	9.075042140442109e-07	1.487314182517653e-05	False
remainder__Karyotype_is_missing	6	-9.177579278466945e-08	4.369780662215335e-05	False
remainder__ComorArr_is_missing	4	2.9844519939636882e-06	1.2527287676031104e-05	False
remainder__ComorCard_is_missing	5	3.146928907441134e-06	9.401794825277998e-06	False
remainder__ComorHVD_is_missing	4	1.0365714671767287e-06	2.565744904746637e-05	False
remainder__ComorIBD_is_missing	1	-7.4848948143779725e-06	1.4672621494838298e-05	False
remainder__ComorDiab_is_missing	3	2.011615289823302e-05	4.699810615623965e-05	False
remainder__ComorCVD_is_missing	3	5.281573198701041e-07	1.3436081169959132e-05	False
remainder__ComorPsyc_is_missing	9	3.6024181009401223e-06	2.729288655003025e-05	True
remainder__ComorObe_is_missing	1	-1.3811963327839589e-05	2.4665572583311682e-05	False
remainder__ComorInf_is_missing	4	-6.845637310097056e-06	1.848784173713113e-05	False
remainder__ComorRheu_is_missing	2	-9.839037026952251e-06	2.1640998583513902e-05	False
remainder__ComorPrep_is_missing	4	3.4324502221109535e-06	1.0835782428226488e-05	False
remainder__ComorRen_is_missing	1	-1.2807104876142897e-05	3.5104841233908164e-05	False
remainder__ComorMPul_is_missing	5	-5.260184838694858e-06	3.852506850332139e-05	False
remainder__ComorSPul_is_missing	4	4.737730993453759e-06	2.738098079582776e-05	False
remainder__ComorPST_is_missing	3	3.52987123831916e-06	9.97786097946305e-06	False
remainder__ComorHepM_is_missing	4	2.7273747335391555e-07	2.31985037186411e-05	False
remainder__ComorHepS_is_missing	4	4.088272635115093e-06	1.1499779367152713e-05	False
remainder__drugdoseC1yn_is_missing	4	1.380283647986388e-05	3.334882363509649e-05	False
remainder__mylotargC1yn_is_missing	5	-1.340667564175469e-05	6.614002369061154e-05	False
remainder__mylotargdateC1_is_missing	7	-7.950441939923931e-05	0.00035937665067759856	False
remainder__mylodoseC1_is_missing	7	4.605981103244166e-08	0.0004593907104966275	False
remainder__marrexamdate1C1_is_missing	9	-1.8496898169321767e-06	7.243430053884951e-05	True
remainder__marrexamdate2C1_is_missing	8	1.0221485404149098e-05	0.0002284330546195267	True
remainder__cellularity1C1_is_missing	9	5.3974788126994936e-05	0.0003041432950882851	True
remainder__cellularity2C1_is_missing	8	6.311134824141503e-05	0.00016864133031141665	True
remainder__Marrblastperc1C1_is_missing	8	-1.3431074560102454e-05	0.0001822669563997293	True
remainder__Marrblastperc2C1_is_missing	10	9.569699242059904e-05	0.00016293471687498886	True
remainder__Marrresult1C1_is_missing	3	-0.00012549375643203895	0.0001574853177050704	False
remainder__Marrresult2C1_is_missing	10	0.00015001484943487304	0.0003267750572987002	True
remainder__CompmarrrespC1_is_missing	5	-0.00022829788708394363	0.0008030628909622479	False
remainder__NeutrecoveryC1_is_missing	2	-9.105551510494673e-07	9.713150980237725e-06	False
remainder__NeutrecoverydateC1_is_missing	10	7.04075854518144e-05	0.0002822567312384203	True
remainder__Platrecovery50C1_is_missing	2	7.39178408409498e-07	2.213914892227863e-05	False
remainder__Platrecovery50dateC1_is_missing	6	-0.00015191590835458767	0.0005023152318838993	False
remainder__Platrecovery100C1_is_missing	4	2.901630285342035e-06	1.917558870927049e-05	False
remainder__Platrecovery100dateC1_is_missing	9	-5.47017623621492e-05	0.0010184442640410426	True
remainder__NauseagradeC1_is_missing	10	1.2574021234236847e-05	8.992947949157775e-05	True
remainder__NauseastartC1_is_missing	6	-6.760802696995256e-05	0.0003925216078533596	False
remainder__NauseastopC1_is_missing	9	1.1766631861627427e-05	0.0003452736963539524	True
remainder__AlopeciagradeC1_is_missing	6	-2.445740972922751e-05	5.4630112932019195e-05	False
remainder__AlopeciastartC1_is_missing	9	2.4891635479788777e-06	0.0005203994984303501	True
remainder__AlopeciastopC1_is_missing	6	-3.6705421892809454e-05	0.00026651257995564807	False
remainder__OralgradeC1_is_missing	8	1.6549009844668263e-05	5.3714200221887404e-05	True
remainder__OralstartC1_is_missing	8	8.056353956436772e-06	0.0003320669231763234	True
remainder__OralstopC1_is_missing	5	-0.00010205275010588396	0.00040083145649049887	False
remainder__DiarrheagradeC1_is_missing	1	-7.586176901076003e-05	7.87039701689922e-05	False
remainder__DiarrheastartC1_is_missing	7	-1.093377258318751e-05	0.0003888918965239077	False
remainder__DiarrheastopC1_is_missing	9	0.00012176940291488187	0.0003371404870483276	True
remainder__CardiacgradeC1_is_missing	7	-2.275688971322604e-05	8.800353063551497e-05	False
remainder__CardiacstartC1_is_missing	9	6.662734233372799e-05	0.00021108492373858083	True
remainder__CardiacstopC1_is_missing	7	-2.941470601575916e-05	0.00016670016561698599	False
remainder__LiverASTgradeC1_is_missing	10	2.7234810516670483e-05	8.235574479482887e-05	True
remainder__LiverASTstartC1_is_missing	12	0.00014237432609245327	0.0001705952113451653	True
remainder__LiverASTstopC1_is_missing	8	3.568512725205261e-05	0.000162585435873201	True
remainder__LiverALTgradeC1_is_missing	1	-2.0609872629685873e-05	2.6144980179702515e-05	False
remainder__LiverALTstartC1_is_missing	9	8.73550895964478e-06	0.00032965451195178595	True
remainder__LiverALTstopC1_is_missing	7	-1.9290903930366038e-05	0.000339297760693146	False
remainder__LiverBilgradeC1_is_missing	7	-1.9238001757419344e-06	3.482993825532819e-05	False
remainder__LiverBilstartC1_is_missing	5	-0.0001931232944824419	0.0004142091734348847	False
remainder__LiverBilstopC1_is_missing	6	-2.212058583694432e-05	0.00018643715565577344	False
remainder__RenaCreatgradeC1_is_missing	7	4.131581205811376e-06	5.069348814303292e-05	False
remainder__RenaCreatstartC1_is_missing	5	-0.00013491756835081812	0.0003114467842984392	False
remainder__RenaCreatstopC1_is_missing	9	5.140718561998596e-05	0.00024679486916919543	True
remainder__RenaprotgradeC1_is_missing	5	-3.674365267097546e-05	5.3260536960558863e-05	False
remainder__RenaprotstartC1_is_missing	6	-1.4816307291411965e-05	0.0002907560061449497	False
remainder__RenahaemgradeC1_is_missing	7	-2.2571302579373403e-05	5.807054688889623e-05	False
remainder__RenahaemstartC1_is_missing	8	5.057421344306102e-05	0.00026266359492316125	True
remainder__RenahaemstopC1_is_missing	8	-1.9146348496362576e-05	0.00014626068617026872	True
remainder__UnitsbloodC1_is_missing	7	-2.3807164419952978e-06	5.14635633474494e-05	False
remainder__UnitsplateletsC1_is_missing	9	5.6334388156538874e-06	3.3661239379880916e-05	True
remainder__DaysIVantibC1_is_missing	6	-2.457157429644479e-05	6.729071390535457e-05	False
remainder__DaysinhospC1_is_missing	9	4.698996191707429e-05	0.00014259160857920403	True
remainder__DischargeddateC1_is_missing	5	-9.3937172430982e-05	0.00026311528202126974	False
remainder__MRDnegativity_is_missing	3	-0.00011067703998484581	0.00015480153400040464	False
remainder__MRDguided_is_missing	12	3.768146296444531e-05	0.00019408305005857407	True
remainder__Housekeeping_is_missing	7	-3.2362400709979134e-05	0.00023278393072814475	False
remainder__MRDA0_is_missing	7	-2.372317468011894e-05	0.00020170393056410528	False
remainder__date_MRDA0_is_missing	5	-4.3669128536564264e-05	0.00027071182006512494	False
remainder__MRDA0_method_is_missing	8	5.387336038578566e-05	0.0003550045365711566	True
remainder__MRDA0_specimen_is_missing	9	0.0001806794382048678	0.0004418204362647672	True
remainder__MRDA0num_is_missing	9	5.748795649717071e-05	0.0002545436133200044	True
remainder__MRDA0hodnota_is_missing	7	-1.1139627249214286e-05	0.00026663339629942395	False
remainder__MRDA0logred_is_missing	7	7.126439895700463e-05	0.0003607292803655115	False
remainder__MRDB0_is_missing	8	-1.7424546868635355e-05	0.00017608123423437584	True
remainder__date_MRDB0_is_missing	5	-1.9639482223542753e-05	0.00011801658431188477	False
remainder__MRDB0_method_is_missing	10	0.0001392346539143617	0.0002529254743521549	True
remainder__MRDB0_specimen_is_missing	9	-1.9748889841448676e-05	0.00026889809915100154	True
remainder__MRDB0num_is_missing	9	2.1506480298766766e-05	0.0001011856963854934	True
remainder__MRDB0hodnota_is_missing	7	3.8806818682743335e-06	0.00015042887331924586	False
remainder__MRDB0logred_is_missing	12	7.783973194518613e-05	0.0001255364529464986	True
remainder__MRDC0_is_missing	3	-5.088942884732501e-05	0.00019018000561573588	False
remainder__MRDC0_method_is_missing	6	-1.8649917605377028e-05	0.00033429777596531913	False
remainder__MRDC0_specimen_is_missing	9	9.467074352218227e-05	0.00030340025042459735	True
remainder__MRDC0num_is_missing	6	-2.053464259039365e-05	0.00026402130713948585	False
remainder__MRDC0percentage_is_missing	9	-8.520817293287744e-05	0.00036782110777989807	True
remainder__MRDA1_is_missing	12	6.469100188871067e-05	8.333685304963145e-05	True
remainder__date_MRDA1_is_missing	10	0.00014474459587010414	0.00030618307816649413	True
remainder__MRDA1_method_is_missing	6	-6.885082458885087e-05	0.00021081834972878455	False
remainder__MRDA1_specimen_is_missing	8	3.5157779273962995e-05	0.0004661060589411291	True
remainder__MRDA1num_is_missing	7	1.5551911705057316e-05	0.00028551240724761104	False
remainder__MRDA1hodnota_is_missing	8	5.8724416831661664e-05	0.0004803751380943438	True
remainder__MRDA1logred_is_missing	7	-4.262245241066503e-05	0.00022047697674158762	False
remainder__MRDB1_is_missing	4	-0.00013010675050375214	0.00017651028985311143	False
remainder__date_MRDB1_is_missing	6	-3.07281969590022e-06	0.00016320399376831853	False
remainder__MRDB1_method_is_missing	6	-2.6578305803475934e-05	0.00029265663905692334	False
remainder__MRDB1_specimen_is_missing	7	-2.000855141377898e-05	0.00020006111689683338	False
remainder__MRDB1num_is_missing	8	-3.0056942483427394e-05	0.00022089965948524946	True
remainder__MRDB1hodnota_is_missing	11	4.698550517560748e-05	0.0001541628846699995	True
remainder__MRDC1_is_missing	6	-4.300243861630431e-05	0.0001867509946389261	False
remainder__Date_MRDC1_is_missing	5	-6.221063824887616e-05	0.00026259352718794205	False
remainder__MRDC1_method_is_missing	9	-3.3931872428978084e-06	0.0002762158112414621	True
remainder__MRDC1_specimen_is_missing	8	-4.1145001587487174e-05	0.00023505527384557257	True
remainder__MRDC1num_is_missing	11	0.00010814933788680595	0.00034583256196582773	True
remainder__MRDC1percentage_is_missing	13	0.0006103826858123676	0.0007359517746076976	True
remainder__TestDate_is_missing	7	-1.404391141613867e-05	0.00018914313077582226	False
remainder__amlFLToutcomeID_is_missing	5	-8.149633017984735e-05	0.0001274470783432382	False
remainder__amlFLTTypeID_is_missing	6	1.8455898230475786e-05	0.0004617684148302022	False
remainder__amlDDLFLTTKDID_is_missing	9	9.311449049366758e-06	0.00021018617153863584	True
remainder__ITDPcnt_is_missing	9	0.00026860508101156003	0.0006912901224917295	True
remainder__ITDLength_is_missing	11	0.00031914455913910876	0.0006646571010860515	True
remainder__amlFLTType0ID_is_missing	10	6.291981187386887e-05	0.00031236400700019706	True
remainder__amlDDLNPM1OutcomeID_is_missing	8	-1.8196438067746232e-05	0.00016490406808112942	True
remainder__amlDDLNPM1ID_is_missing	14	0.0013340774642626259	0.0009357986364328175	True
karyotype_encoding__Karyotype_46,XX [20]	0	0.0	0.0	False
karyotype_encoding__Karyotype_47,XX,+8[10]	2	-3.4660156079589577e-06	1.7065976424528092e-05	False
karyotype_encoding__Karyotype_47,XY,+8[10]	0	0.0	0.0	False
karyotype_encoding__Karyotype_45,X,-Y,t(8;21)(q22;q22)[10]	0	0.0	0.0	False
karyotype_encoding__Karyotype_46,XX	0	0.0	0.0	False
karyotype_encoding__Karyotype_46,XX [20]	8	-2.4346385319934126e-06	8.925497149511777e-05	True
karyotype_encoding__Karyotype_46,XX,inv(16)(p13q22)[10]	2	5.201841186419642e-07	3.81283065245689e-06	False
karyotype_encoding__Karyotype_46,XX,t(8;21)(q22;q22)[10]	2	-1.3496343620467144e-07	4.778722535148953e-06	False
karyotype_encoding__Karyotype_46,XX[10]	4	-9.386099127558131e-06	3.215349475310068e-05	False
karyotype_encoding__Karyotype_46,XX[20]	7	-2.1255485069793637e-05	0.00026302639658988547	False
karyotype_encoding__Karyotype_46,XX[20]	7	2.721295686446782e-06	1.5736620004361233e-05	False
karyotype_encoding__Karyotype_46,XX[25]	6	-1.111926949752435e-05	5.590028568587707e-05	False
karyotype_encoding__Karyotype_46,XX[30]	6	-5.3568950746884074e-06	6.598740458545392e-05	False
karyotype_encoding__Karyotype_46,XY	1	1.3619218043008675e-07	2.610321681528585e-06	False
karyotype_encoding__Karyotype_46,XY [20]	11	1.951954357338444e-05	6.524201698104439e-05	True
karyotype_encoding__Karyotype_46,XY,inv(16)(p13q22)[10]	0	-4.362242420458921e-06	1.0411607836162904e-05	False
karyotype_encoding__Karyotype_46,XY[10]	5	3.0197692922509843e-05	6.401859375611518e-05	False
karyotype_encoding__Karyotype_46,XY[20]	8	3.9768439456795616e-05	0.00026417859055760505	True
karyotype_encoding__Karyotype_46,XY[20]	3	-1.1706761778936445e-06	5.637470265568563e-06	False
karyotype_encoding__Karyotype_46,XY[21]	0	-1.2189770344644968e-06	3.225110087092069e-06	False
karyotype_encoding__Karyotype_46,XY[25]	7	4.013478515042894e-06	2.0492552940316465e-05	False
karyotype_encoding__Karyotype_46,XY[30]	3	-2.076548864933988e-06	6.9178264760959764e-06	False
karyotype_encoding__Karyotype___rare_class__	12	0.00049733879223678	0.0007551409163824014	True
cat__sexID_False	4	-0.00020273196485153368	0.00043091362038910033	False
cat__sexID_True	10	0.00010902803121225265	0.0004042392133785115	True
cat__IsSec_False	8	-0.00022819766844616674	0.0010553161137024387	True
cat__IsSec_True	9	0.00013560299907707334	0.0008088853627712604	True
cat__IsSec_nan	1	-2.5999202791204642e-05	4.9843735645076204e-05	False
cat__PrevDiag_False	5	-8.64411659410952e-05	0.0002804439924522319	False
cat__PrevDiag_True	10	0.00011387219819902831	0.00029863130601497594	True
cat__PrevDiag_nan	2	-2.6912716746196464e-05	4.1130145516314406e-05	False
cat__drugdoseC1yn_False	9	4.39025146042854e-05	0.0001874267521350627	True
cat__drugdoseC1yn_True	8	3.275987804809171e-05	0.00018922975094352968	True
cat__drugdoseC1yn_nan	2	5.465834493027327e-07	1.4672103586445981e-05	False
cat__mylotargC1yn_False	7	-7.487569437299319e-05	0.0006224724780225107	False
cat__mylotargC1yn_True	6	4.5595880723251474e-06	0.00026578465135039634	False
cat__mylotargC1yn_nan	6	-5.087409192504806e-06	5.273499713657323e-05	False
cat__mylodoseC1_False	7	1.0204176931431602e-05	0.00010344975707165723	False
cat__mylodoseC1_True	6	-3.110016614902457e-05	0.0003650521762104119	False
cat__mylodoseC1_nan	10	9.149507787171711e-05	0.0001997314345594243	True
cat__NeutrecoveryC1_False	7	-1.3442929353762828e-05	0.0002636982869654649	False
cat__NeutrecoveryC1_True	7	4.487658934548693e-05	0.0002958601469943347	False
cat__NeutrecoveryC1_nan	2	-1.5764589102573715e-06	1.036095954322669e-05	False
cat__Platrecovery50C1_False	7	-0.00010308695861976405	0.0005811076903950493	False
cat__Platrecovery50C1_True	8	-1.628483223441241e-05	0.000710236229364076	True
cat__Platrecovery50C1_nan	1	-1.1518223965483189e-05	2.88340300392731e-05	False
cat__Platrecovery100C1_False	9	0.00012156092017291724	0.0012199719144862895	True
cat__Platrecovery100C1_True	9	0.00020588810128598661	0.0010151315920408617	True
cat__Platrecovery100C1_nan	0	-4.555882093379241e-06	1.4625914690888054e-05	False
cat__MRDA0_False	5	-9.506970486365268e-05	0.00039469976788250203	False
cat__MRDA0_True	7	-3.544818293141679e-05	0.0004841325204161912	False
cat__MRDA0_nan	9	2.6745754527225736e-05	0.00014349346066039884	True
cat__MRDB0_False	6	-2.5107562361360728e-05	0.00025148827122286764	False
cat__MRDB0_True	9	4.736897093292827e-05	0.00033362116030664343	True
cat__MRDB0_nan	4	-6.861389701296238e-05	0.00012778288590584917	False
cat__MRDC0_False	13	0.00010813960163684331	0.00027135800080002305	True
cat__MRDC0_True	9	0.00010883614904509002	0.000426897372213973	True
cat__MRDC0_nan	5	-3.951832933860713e-05	0.0001413000302399872	False
cat__MRDA1_False	8	1.0392703797046893e-05	0.0002758482045999663	True
cat__MRDA1_True	11	0.00012421069868686705	0.00016950487501571235	True
cat__MRDA1_nan	7	-4.1418654385283396e-05	0.0001492251463594399	False
cat__MRDB1_False	7	-5.147146617495502e-05	0.00023244628189171353	False
cat__MRDB1_True	10	2.484129458416983e-05	0.00020655435000401038	True
cat__MRDB1_nan	9	-2.6392613257075144e-05	0.0001781314069353924	True
cat__MRDC1_False	4	-0.00012230013375297047	0.00035673889251152427	False
cat__MRDC1_True	6	-2.1170746334913385e-05	0.00024184798815174088	False
cat__MRDC1_nan	4	-7.173138140316499e-05	0.00013458203633703238	False
cat__amlAgeGroup_15-29	7	-1.2535026073521742e-05	0.00032177877862921156	False
cat__amlAgeGroup_30-39	8	6.801238122997783e-05	0.0002776530159834761	True
cat__amlAgeGroup_40-49	9	-1.4174015846203485e-05	0.00026960525483461014	True
cat__amlAgeGroup_50-59	9	0.00013776305461584164	0.0005790371382491209	True
cat__amlAgeGroup_60+	11	0.000519668869112383	0.0010082440795887054	True
cat__PrevBloodDis_Aplastic anaemia	0	0.0	0.0	False
cat__PrevBloodDis_Chronic lymphoblastic leukaemia (CLL)	0	0.0	0.0	False
cat__PrevBloodDis_Chronic myelomonocytic leukaemia (CMML)	9	4.625370177425569e-05	7.591164380226413e-05	True
cat__PrevBloodDis_Hodgkin's disease	4	-5.866341435423198e-07	3.051793757847226e-05	False
cat__PrevBloodDis_Lymphoma	2	2.3541377785507583e-06	6.648051707591269e-06	False
cat__PrevBloodDis_Myelodysplastic syndrome (MDS)/myelodysplasia/pre-leukaemic phase	5	-4.583029053483385e-05	0.00019118826201653427	False
cat__PrevBloodDis_Myelofibrosis	5	8.961517547954965e-06	3.0008641697146545e-05	False
cat__PrevBloodDis_Myeloproliferative syndrome	2	-1.959059533235641e-05	5.431148886507563e-05	False
cat__PrevBloodDis_Other haematological disorder	7	2.3285976335818966e-05	8.349115630614876e-05	False
cat__PrevBloodDis_Polycythaemia rubra vera (PRV)	1	1.3136159578053254e-06	4.9151008519064205e-06	False
cat__PrevBloodDis_Refractory anaemia with excess of blasts (RAEB, RAEB-t)	6	2.452101920183485e-06	6.694855898989612e-05	False
cat__PrevBloodDis_Thrombocythaemia	0	0.0	0.0	False
cat__PrevBloodDis_Thrombocytopenia	0	0.0	0.0	False
cat__PrevBloodDis_nan	9	5.9938834258002715e-05	0.0005719850987748567	True
cat__FABtype_0	3	-6.622916138507709e-05	0.00019831011557441402	False
cat__FABtype_1	12	0.0001046964670573745	0.00019064992434417624	True
cat__FABtype_2	11	0.00019591668672732689	0.00034658136439097106	True
cat__FABtype_3	9	2.7796813287572426e-05	4.28877615272942e-05	True
cat__FABtype_3v	0	0.0	0.0	False
cat__FABtype_4	5	-9.053338502248402e-05	0.0002241096230899498	False
cat__FABtype_4e	14	3.6117661102515444e-05	4.791403080542456e-05	True
cat__FABtype_5	15	0.0011055032302964534	0.0007144375213699417	True
cat__FABtype_5a	6	-1.786573206738863e-05	0.00010134747387336194	False
cat__FABtype_5b	6	-3.2665136862097786e-05	9.125665619344376e-05	False
cat__FABtype_6	11	0.00025899021777097645	0.0002783009928311177	True
cat__FABtype_7	2	-2.6797381932126616e-05	4.2747794477516004e-05	False
cat__FABtype_8	7	-9.68168585746454e-05	0.0004688247878828934	False
cat__FABtype_B	0	0.0	0.0	False
cat__FABtype_R	8	-1.3102955337998838e-05	9.290265167539455e-05	True
cat__FABtype_RT	3	-3.810783869608869e-06	1.4836090618797376e-05	False
cat__FABtype_X	11	0.00011799200385496415	0.0002295619415715473	True
cat__FABtype_nan	10	7.771167670811067e-06	7.109473562520259e-05	True
cat__CNSinvolveentry_0.0	8	-6.625889327637465e-05	0.0005258895652418213	True
cat__CNSinvolveentry_1.0	2	-5.718091350180069e-06	3.7516885540100265e-05	False
cat__CNSinvolveentry_2.0	11	0.00023248503021915717	0.0004772460387417068	True
cat__CNSinvolveentry_nan	6	-1.6219983762786157e-05	4.937141961928796e-05	False
cat__Localcytoentry_1.0	12	0.0005257446535986	0.0007789034056280178	True
cat__Localcytoentry_2.0	10	0.0006085691589242334	0.0014415040139907904	True
cat__Localcytoentry_3.0	9	1.1109485088892584e-05	0.00023081724508777434	True
cat__Localcytoentry_4.0	8	-2.9603097794130193e-05	0.0001590834573678271	True
cat__Localcytoentry_5.0	8	0.00010982748321578565	0.0004577077435819377	True
cat__Localcytoentry_nan	2	-3.624826612269907e-05	4.8296179268909037e-05	False
cat__Localimmentry_1.0	7	-7.5297087442392e-05	0.00035300879584144665	False
cat__Localimmentry_2.0	6	-2.9456249475060826e-05	0.00022378126491194518	False
cat__Localimmentry_3.0	9	2.9242291730402638e-05	0.00015053189305200683	True
cat__Localimmentry_nan	6	-4.7067587611000085e-06	6.312711091867146e-05	False
cat__CD33entry_1.0	8	5.130765690978171e-05	0.0002146683314725145	True
cat__CD33entry_2.0	7	3.2721500439432414e-05	0.00032627104722765174	False
cat__CD33entry_3.0	10	5.3662384885167034e-05	0.00020924843294578305	True
cat__CD33entry_nan	7	2.365356502951456e-05	0.00010049357033677899	False
cat__SmokeHist_1.0	4	-0.00014721155355062654	0.00045908046465481826	False
cat__SmokeHist_2.0	8	6.989209149032309e-05	0.0002964945844011942	True
cat__SmokeHist_3.0	10	0.0001714756054638353	0.0005528526798483332	True
cat__SmokeHist_nan	6	-2.7990591059564117e-05	7.960827951064018e-05	False
cat__amlType_De novo	13	0.0006235938138693666	0.0009437495923594337	True
cat__amlType_High risk MDS	8	1.8547455919712415e-05	0.00018919814380152956	True
cat__amlType_Secondary	9	0.00014929445249689644	0.0006740799363352201	True
cat__CytoResult_Adverse	15	0.02590532272510548	0.0063790320876484655	True
cat__CytoResult_Failed	2	-6.842773619945281e-05	0.00013426538343492948	False
cat__CytoResult_Intermediate	13	0.00119413836355108	0.000845562878431519	True
cat__CytoResult_Normal	14	0.0010133315963560322	0.0008950515176135822	True
cat__CytoResult_Not done	8	-2.013442101098501e-05	7.303236240829519e-05	True
cat__CytoResult_nan	1	-1.033009878601554e-06	5.021702454817537e-06	False
cat__CytoResult_t(15;17) / PML-RARA [APL]	0	0.0	0.0	False
cat__CytoResult_t(8;21) / inv(16) [CBF]	15	0.015395954847384513	0.0026817783152033596	True
cat__ComorArr_0.0	5	-1.877592615921871e-05	3.265398601882635e-05	False
cat__ComorArr_1.0	4	-5.151093203337174e-06	2.19399915949005e-05	False
cat__ComorArr_2.0	0	-2.0998026574847726e-06	5.544905316583683e-06	False
cat__ComorArr_nan	1	-2.4721156672876297e-06	1.23281586610993e-05	False
cat__ComorCard_0.0	6	-6.3427682941816e-05	0.00011962088055963252	False
cat__ComorCard_1.0	9	2.3977807904548096e-05	0.00017304578044564567	True
cat__ComorCard_2.0	1	9.172178163030509e-07	3.431914817650974e-06	False
cat__ComorCard_nan	0	-2.1108655079015323e-05	4.1289955288134164e-05	False
cat__ComorHVD_0.0	10	-3.4053251802048604e-07	5.796681973175512e-05	True
cat__ComorHVD_1.0	4	-2.8299474048215617e-05	8.171079821929585e-05	False
cat__ComorHVD_2.0	2	-3.676627913103599e-06	1.220358715844604e-05	False
cat__ComorHVD_nan	2	-3.78123663762923e-06	1.2027198280372163e-05	False
cat__ComorIBD_0.0	11	3.842818945032198e-05	7.187840966830897e-05	True
cat__ComorIBD_1.0	10	3.9473673116141906e-05	0.00012180369091709098	True
cat__ComorIBD_2.0	1	2.475210180478508e-06	1.2784236967513506e-05	False
cat__ComorIBD_nan	2	3.4076677970507063e-06	1.831611947307464e-05	False
cat__ComorDiab_0.0	7	-4.643050302036073e-06	0.00015494365417565448	False
cat__ComorDiab_1.0	8	-1.5430075196480014e-05	0.00010589296749037388	True
cat__ComorDiab_2.0	0	0.0	0.0	False
cat__ComorDiab_nan	1	-2.898609553678711e-06	9.699561891582389e-06	False
cat__ComorCVD_0.0	7	-6.948251170180463e-07	6.165736352255762e-05	False
cat__ComorCVD_1.0	7	7.981802809200467e-06	2.2202529967299082e-05	False
cat__ComorCVD_2.0	1	9.256816590674786e-07	4.0172549835977845e-06	False
cat__ComorCVD_nan	3	5.004129691177362e-06	1.8461110012056483e-05	False
cat__ComorPsyc_0.0	10	0.00014259153907837934	0.00020308229763746618	True
cat__ComorPsyc_1.0	11	0.00013129044015047303	0.00019409522437263186	True
cat__ComorPsyc_2.0	3	3.598956161185997e-06	2.6652067859520796e-05	False
cat__ComorPsyc_nan	3	-1.629908461006969e-05	2.8667490316105634e-05	False
cat__ComorObe_0.0	8	7.001213898121139e-05	0.00026572848381152346	True
cat__ComorObe_1.0	6	5.5444507762048634e-05	0.0001629418982194283	False
cat__ComorObe_2.0	3	-8.525011394664464e-06	3.307215611334365e-05	False
cat__ComorObe_nan	3	3.1138959858253062e-06	1.486104311584149e-05	False
cat__ComorInf_0.0	7	1.879817462170138e-05	0.0002405136882380312	False
cat__ComorInf_1.0	5	-7.250274325487655e-05	0.00015225041562436423	False
cat__ComorInf_2.0	9	1.6393585830609104e-05	4.545279308361078e-05	True
cat__ComorInf_nan	2	-1.3351144033799495e-05	4.288224682339536e-05	False
cat__ComorRheu_0.0	8	4.4039674529685894e-05	0.00023119490839101074	True
cat__ComorRheu_1.0	10	0.00013336465425944043	0.00017355752553613492	True
cat__ComorRheu_2.0	4	-8.820444591870093e-06	6.592996497826168e-05	False
cat__ComorRheu_nan	1	-6.663010675881746e-07	6.6327915010876e-06	False
cat__ComorPrep_0.0	7	4.300292014979195e-06	6.869615912060724e-05	False
cat__ComorPrep_1.0	8	1.364392707629373e-05	3.1589587259652086e-05	True
cat__ComorPrep_2.0	3	5.5027382426183394e-06	1.1721920957025114e-05	False
cat__ComorPrep_nan	3	1.5840492926955105e-06	6.371682601816112e-06	False
cat__ComorRen_0.0	8	-2.1305000704676464e-05	0.00012568692443198578	True
cat__ComorRen_1.0	11	5.5912476669056585e-05	0.00019517199807308225	True
cat__ComorRen_2.0	3	-3.0096623501781515e-06	1.6941581202058522e-05	False
cat__ComorRen_nan	1	-4.71209621469774e-06	2.1057091481012336e-05	False
cat__ComorMPul_0.0	8	3.6063939672305675e-05	0.00020816715037749907	True
cat__ComorMPul_1.0	7	-1.3473646718761591e-05	0.00011365208831636948	False
cat__ComorMPul_2.0	9	-8.792671859542853e-06	0.00013334867849506613	True
cat__ComorMPul_nan	2	-5.007206870096446e-07	8.901405925588983e-06	False
cat__ComorSPul_0.0	5	-8.900919684203664e-05	0.00012746614508046068	False
cat__ComorSPul_1.0	4	-1.8259194443285985e-05	4.317667266951228e-05	False
cat__ComorSPul_2.0	8	-1.8472591366853654e-05	0.00017463676733514203	True
cat__ComorSPul_nan	4	-6.302700698498735e-06	2.5833078972927154e-05	False
cat__ComorPST_0.0	9	1.6403220661501602e-05	0.00012454493598262558	True
cat__ComorPST_1.0	4	-3.794458403416815e-05	0.00012974740708911404	False
cat__ComorPST_2.0	3	-1.600825533886115e-05	8.577595053243813e-05	False
cat__ComorPST_nan	2	3.704353996150841e-06	1.2830916011987403e-05	False
cat__ComorHepM_0.0	7	9.580319596946755e-06	0.00018440561960583575	False
cat__ComorHepM_1.0	7	2.2908764096239014e-06	0.00013493763320782565	False
cat__ComorHepM_2.0	6	3.4171172470835258e-06	3.301413896167737e-05	False
cat__ComorHepM_nan	7	7.5902864925891916e-06	2.1515501386060816e-05	False
cat__ComorHepS_0.0	7	9.776027422359376e-06	0.00017328862601234137	False
cat__ComorHepS_1.0	7	-9.867023600461058e-06	0.00010873915644136913	False
cat__ComorHepS_2.0	5	7.567713948798034e-06	3.742570187912394e-05	False
cat__ComorHepS_nan	1	-3.8148886468247765e-06	1.0280954548817163e-05	False
cat__TreatmentC1_ADE Alone	9	-1.5590630577597928e-05	0.00028003976291937036	True
cat__TreatmentC1_ADE and Mylotarg 3mg per m2	4	-0.00011923567143661248	0.00018846718438177178	False
cat__TreatmentC1_ADE and Mylotarg 6mg per m2	6	-9.579094771250117e-05	0.00021423636692403141	False
cat__TreatmentC1_AIDA	0	0.0	0.0	False
cat__TreatmentC1_Arsenic and ATRA	0	0.0	0.0	False
cat__TreatmentC1_DA High dose (90mg)	12	0.0001884665520583437	0.00022280925891809874	True
cat__TreatmentC1_DA Mylotarg 3mg per m2	6	-2.061137454251168e-05	0.000168250369245425	False
cat__TreatmentC1_DA Mylotarg 6mg per m2	6	-2.547516799943348e-05	0.0001554128349511045	False
cat__TreatmentC1_DA Standard dose (60mg)	9	1.4308072639751152e-05	0.00034571533962008517	True
cat__Marrresult1C1_CR	15	0.0019024966326899467	0.0012517844271434746	True
cat__Marrresult1C1_PR	8	3.2678203641822475e-05	0.0002831774517876164	True
cat__Marrresult1C1_RD	15	0.002100521945581966	0.0014149989620845889	True
cat__Marrresult1C1_nan	7	-1.8929811948944417e-05	0.00018702534167664635	False
cat__Marrresult2C1_CR	8	6.692871223125477e-05	0.0003098318447714818	True
cat__Marrresult2C1_PR	5	-2.3688688756552765e-05	4.80527089144573e-05	False
cat__Marrresult2C1_RD	6	-4.255371514443149e-05	0.00011129587704504931	False
cat__Marrresult2C1_nan	7	4.6533817051421606e-05	0.00027731295622481547	False
cat__amlFLToutcomeID_2.0	5	4.4477612495293544e-06	1.049733430493152e-05	False
cat__amlFLToutcomeID_3.0	7	-8.485398503868477e-06	0.00039810898528880605	False
cat__amlFLToutcomeID_4.0	9	9.337753386919736e-05	0.0006810010453515981	True
cat__amlFLToutcomeID_nan	7	-6.056833614772058e-05	0.00019297623981021355	False
cat__amlFLTTypeID_1.0	9	0.0003321459189505266	0.0006796111677444434	True
cat__amlFLTTypeID_2.0	11	7.561042493710436e-05	0.00013275981460533656	True
cat__amlFLTTypeID_nan	10	0.00021027787189649172	0.000515361206150393	True
cat__amlDDLFLTTKDID_1.0	8	-4.808775123353619e-07	7.00126510273919e-05	True
cat__amlDDLFLTTKDID_2.0	6	-2.0582653751629235e-06	1.9019413509336166e-05	False
cat__amlDDLFLTTKDID_3.0	8	1.76114606646242e-05	4.422650838666569e-05	True
cat__amlDDLFLTTKDID_4.0	0	0.0	0.0	False
cat__amlDDLFLTTKDID_6.0	0	0.0	0.0	False
cat__amlDDLFLTTKDID_7.0	0	0.0	0.0	False
cat__amlDDLFLTTKDID_8.0	0	-1.3130239861277223e-06	4.415944280206461e-06	False
cat__amlDDLFLTTKDID_9.0	0	0.0	0.0	False
cat__amlDDLFLTTKDID_99.0	6	6.778506657965865e-06	5.175599731328216e-05	False
cat__amlDDLFLTTKDID_nan	8	4.0092830411315376e-05	0.0001406486607621622	True
cat__amlFLTType0ID_1.0	8	0.00015698913305128368	0.0004940228910390722	True
cat__amlFLTType0ID_2.0	1	-2.2162949179183048e-06	1.0130377773454828e-05	False
cat__amlFLTType0ID_nan	10	5.8737765934882295e-05	0.0003277838918319384	True
cat__amlDDLNPM1OutcomeID_1.0	10	0.0007956784880271083	0.0012328134636361522	True
cat__amlDDLNPM1OutcomeID_3.0	12	0.0008840131840687334	0.0014240288470736204	True
cat__amlDDLNPM1OutcomeID_5.0	9	1.2275585148009179e-05	5.061137092341712e-05	True
cat__amlDDLNPM1OutcomeID_7.0	0	0.0	0.0	False
cat__amlDDLNPM1OutcomeID_nan	7	3.616270062003573e-05	0.00016305702046312534	False
cat__amlDDLNPM1ID_1.0	6	-4.726123394547508e-05	0.0003078848996823469	False
cat__amlDDLNPM1ID_2.0	5	-1.7866081682656788e-05	4.368771510430589e-05	False
cat__amlDDLNPM1ID_3.0	3	-2.352103044289677e-06	1.0064856705070626e-05	False
cat__amlDDLNPM1ID_4.0	9	2.5391683339097097e-05	6.169478036626444e-05	True
cat__amlDDLNPM1ID_5.0	10	0.00011460478701081642	0.0002882273475402098	True
cat__amlDDLNPM1ID_nan	12	0.0009836681793706599	0.0009682765663898024	True
cat__MRDnegativity_<0.0%/not detectable	5	-1.0781878212663697e-05	0.00018562515152058717	False
cat__MRDnegativity_nan	9	1.457087437255634e-05	0.00018105076334076848	True
cat__MRDguided_No	5	-7.545107847494894e-05	0.0002548287436582835	False
cat__MRDguided_nan	9	5.3565188613461166e-05	0.0002190188967003225	True
cat__Housekeeping_ABL	8	-6.708451066549284e-06	0.00021420662886044095	True
cat__Housekeeping_nan	5	-1.603412080702399e-05	0.0001906646921576072	False
cat__MRDA0_method_nan	10	0.00013201173236494242	0.0004447300053915679	True
cat__MRDA0_method_qPCR-NPM1	6	-2.438835834582523e-05	0.00015692460236595436	False
cat__MRDA0_method_qPCR-NPM1 A	6	-5.32556125175828e-06	0.00013069274491636212	False
cat__MRDA0_method_qPCR-NPM1 B	2	-1.441287301548281e-06	1.1347250904524848e-05	False
cat__MRDA0_method_qPCR-NPM1 D	4	-6.488452873924728e-06	3.396721844201155e-05	False
cat__MRDA0_method_qPCR-NPM1 OTHER	9	6.383979277137495e-06	6.305371142984499e-05	True
cat__MRDA0_method_qPCR-inv16	3	-7.67165449524043e-06	2.5278438877615494e-05	False
cat__MRDA0_method_qPCR-t8/21	2	-8.194233156818183e-06	2.066695376506507e-05	False
cat__MRDA0num_ND	9	4.303199014621704e-06	7.904180548935672e-05	True
cat__MRDA0num_Pos	8	7.051116693850632e-05	0.0001988657585228247	True
cat__MRDA0num_nan	11	0.00020579065355173337	0.0004177599138709293	True
cat__MRDA0_specimen_PB	9	7.195964887131788e-05	0.0004913170938744665	True
cat__MRDA0_specimen_nan	6	-0.00010325450611115781	0.00034876174799776096	False
cat__MRDB0_method_nan	9	7.045907162914044e-05	0.00021094965728775256	True
cat__MRDB0_method_qPCR-NPM1	8	3.0139132159644925e-06	7.815352936409e-05	True
cat__MRDB0_method_qPCR-NPM1 A	6	-7.84285636384812e-06	4.897300549089942e-05	False
cat__MRDB0_method_qPCR-NPM1 B	0	0.0	0.0	False
cat__MRDB0_method_qPCR-NPM1 D	0	0.0	0.0	False
cat__MRDB0_method_qPCR-NPM1 OTHER	6	7.815685709160472e-06	4.483426644089646e-05	False
cat__MRDB0_method_qPCR-inv16	3	-1.3096652133152557e-07	1.8828759137592872e-05	False
cat__MRDB0_method_qPCR-t8/21	4	6.591628931751361e-07	5.071183626809476e-06	False
cat__MRDB0_specimen_BM	8	5.2602276349284e-05	0.00027310784557928343	True
cat__MRDB0_specimen_nan	7	4.046766114864119e-06	0.00013650792981480413	False
cat__MRDB0num_ND	8	3.5179019681290766e-05	0.0001400528331367966	True
cat__MRDB0num_Pos	6	-2.587380986588375e-05	0.00016463503724680067	False
cat__MRDB0num_nan	7	-1.853115200149883e-05	0.00013549910044453642	False
cat__MRDC0_method_MFC (LAIP+DfN)	8	4.516306531431198e-05	0.0002181474519190573	True
cat__MRDC0_method_nan	9	7.317972590468704e-05	0.00036675464933339327	True
cat__MRDC0_specimen_BM	8	5.214829171742649e-05	0.00027490965497266117	True
cat__MRDC0_specimen_BM	1	-3.398395535948081e-06	8.615425315662727e-06	False
cat__MRDC0_specimen_PB	11	0.00022644868554623713	0.000277457274350131	True
cat__MRDC0_specimen_nan	7	-2.3279644789136765e-05	0.0003452664143994022	False
cat__MRDC1_specimen_BM	8	1.6315101751038495e-05	0.0002304256196009797	True
cat__MRDC1_specimen_PB	3	-5.929073272637996e-06	6.118310600238726e-05	False
cat__MRDC1_specimen_nan	2	-0.00016672642217117426	0.0003482209403247281	False
cat__MRDC0num_Neg	0	0.0	0.0	False
cat__MRDC0num_Pos	10	6.308385884365443e-05	0.00023953184141497328	True
cat__MRDC0num_nan	7	-4.694169835352208e-05	0.0002138370664405889	False
cat__MRDA1_method_nan	9	8.419665662842168e-06	0.00021372548494959822	True
cat__MRDA1_method_qPCR-NPM1	9	0.00010883587523465026	0.0002187836267902983	True
cat__MRDA1_method_qPCR-NPM1 A	5	-4.1326524795802664e-05	8.983530061807855e-05	False
cat__MRDA1_method_qPCR-NPM1 B	0	0.0	0.0	False
cat__MRDA1_method_qPCR-NPM1 D	4	-6.006445793806195e-06	2.3872927415965883e-05	False
cat__MRDA1_method_qPCR-NPM1 OTHER	5	6.046060282719111e-06	4.666124773473647e-05	False
cat__MRDA1_method_qPCR-inv16	3	2.7055203869548894e-07	7.416533714294378e-06	False
cat__MRDA1_method_qPCR-t8/21	2	-6.259026400442143e-06	1.1065123549528945e-05	False
cat__MRDA1num_ND	7	2.5402624054357003e-05	0.00019688333335626652	False
cat__MRDA1num_Neg	11	0.00012994159352581474	0.00040030341977084424	True
cat__MRDA1num_Pos	10	7.44111084291421e-05	0.00023631702310055299	True
cat__MRDA1num_nan	10	8.344054199284928e-05	0.00022876231716856062	True
cat__MRDA1_specimen_PB	8	4.067240940948163e-05	0.00023425108676678927	True
cat__MRDA1_specimen_nan	9	5.76838736734612e-05	0.00022052598672623572	True
cat__MRDB1_method_nan	8	3.428876331929688e-06	7.306065192750174e-05	True
cat__MRDB1_method_qPCR-NPM1	11	4.7446161677645406e-05	0.00016966467212024524	True
cat__MRDB1_method_qPCR-NPM1 A	3	-5.116408400074867e-05	0.00012337122338562084	False
cat__MRDB1_method_qPCR-NPM1 B	0	0.0	0.0	False
cat__MRDB1_method_qPCR-NPM1 D	4	1.154780709401078e-06	2.2168096286017176e-05	False
cat__MRDB1_method_qPCR-NPM1 OTHER	1	-1.1782382192556304e-06	4.962461039522233e-06	False
cat__MRDB1_method_qPCR-inv16	3	2.873754177858955e-06	1.9745207135608607e-05	False
cat__MRDB1_method_qPCR-t8/21	7	7.589262703861325e-06	2.0420548481343796e-05	False
cat__MRDB1_specimen_BM	8	2.14170683293957e-05	0.00018575942476621235	True
cat__MRDB1_specimen_nan	6	-4.4478916600769565e-05	0.0002554495737335175	False
cat__MRDB1num_ND	7	1.6220782124092434e-05	7.963630594926989e-05	False
cat__MRDB1num_Neg	7	-1.3395184532370258e-05	4.616382531307801e-05	False
cat__MRDB1num_Pos	4	-4.4695069227028174e-05	0.000149714705068808	False
cat__MRDB1num_nan	6	-2.0110087485105463e-05	0.0001929591621166996	False
cat__MRDC1_method_MFC (LAIP+DfN)	7	6.62398770703604e-07	0.00037400724299122473	False
cat__MRDC1_method_nan	9	2.3233760266760465e-05	0.0001982861860130949	True
cat__MRDC1num_ND	7	-2.464883108109094e-05	0.000279119495800207	False
cat__MRDC1num_Neg	12	0.0008886678893538603	0.0007689790509425647	True
cat__MRDC1num_Pos	12	0.00040531967543255994	0.0006105025727073418	True
cat__MRDC1num_nan	6	-8.062264541935166e-05	0.000291903769020932	False
ordinal__NauseagradeC1	7	-4.0822335733056376e-05	0.0005066659019712307	False
ordinal__AlopeciagradeC1	9	0.00011856770025258394	0.0005044732345146033	True
ordinal__OralgradeC1	8	0.00011808988305573598	0.0005037077338274127	True
ordinal__DiarrheagradeC1	7	3.617258013835038e-05	0.0006000175338045604	False
ordinal__CardiacgradeC1	6	-3.378882039267684e-06	0.00038691171185569693	False
ordinal__LiverASTgradeC1	9	-9.29687706379517e-06	0.0003938292669059306	True
ordinal__LiverALTgradeC1	5	-0.00016206774457726145	0.0005491080706084418	False
ordinal__LiverBilgradeC1	9	-0.00011165945363130683	0.0005915469618583938	True
ordinal__RenaCreatgradeC1	7	8.593372032137288e-05	0.0002792462443293085	False
ordinal__RenaprotgradeC1	9	7.187361186614641e-05	0.00033214795238671287	True
ordinal__RenahaemgradeC1	7	2.278562987796698e-05	0.0004904466435089537	False
ordinal__cellularity1C1	8	-8.76380847790545e-06	0.0005069361030793186	True
ordinal__cellularity2C1	9	7.267385518215243e-05	0.0002679901134417667	True
num__amlAgeAtRand1	15	0.0026284178455640936	0.0014532196139386388	True
num__UnitsbloodC1	12	0.0003515617928441199	0.0008786696845070139	True
num__UnitsplateletsC1	11	0.0008270712707011716	0.0010948836542705401	True
num__DaysIVantibC1	5	-4.948122904113038e-05	0.0007217691303514216	False
num__DaysinhospC1	11	0.00039137819037188005	0.0008048388150417713	True
num__TestDate	6	-0.0002470980342425985	0.000838389494634612	False
num__ITDPcnt	14	0.00211142006426274	0.0015536852060368846	True
num__ITDLength	14	0.0023792784182700894	0.002354638741301933	True
num__date_MRDA0	8	-2.2537249416017128e-05	0.0005116094330813616	True
num__MRDA0hodnota	8	5.077509249686779e-05	0.0005052415859615017	True
num__MRDA0logred	9	3.5746616165531933e-05	0.00018979899629221694	True
num__date_MRDB0	7	-7.047013401163939e-05	0.000461120544946069	False
num__MRDB0hodnota	7	8.475667694126538e-06	0.00043830443369702554	False
num__MRDB0logred	7	-2.8757800269417634e-05	0.00010471115591262619	False
num__MRDC0percentage	9	0.00021003989896544427	0.000684150150927952	True
num__date_MRDA1	9	6.721502286100913e-05	0.00042553616216798657	True
num__MRDA1hodnota	14	0.0008319146708324601	0.0007801326817506498	True
num__MRDA1logred	7	9.703356170993054e-06	0.0005655291021188538	False
num__date_MRDB1	10	4.7340857218790455e-05	0.00031512347414303863	True
num__MRDB1hodnota	12	0.0003063050645370623	0.0005460031866599353	True
num__Date_MRDC1	4	-0.00010385552034600607	0.00033296764183553945	False
num__MRDC1percentage	10	0.0008555863716706333	0.0012910536915583474	True
num__NauseastartC1	7	-0.00033610906138283774	0.000811906918698133	False
num__NauseastopC1	6	-0.00028381539542504837	0.0008042101516831888	False
num__AlopeciastartC1	10	0.0003431980761806226	0.0006098873394798757	True
num__AlopeciastopC1	8	2.6926900014006084e-05	0.0004092553704084617	True
num__OralstartC1	5	-0.00015858352248962826	0.00043259894507833083	False
num__OralstopC1	4	-0.0004814446287743607	0.0007032881858733631	False
num__DiarrheastartC1	6	-0.00022755103928953331	0.0008971744588846576	False
num__DiarrheastopC1	7	-6.854464548784362e-05	0.0006644134824246905	False
num__CardiacstartC1	8	-4.474274443218859e-05	0.0005860909078829621	True
num__CardiacstopC1	8	-2.750928454626577e-05	0.0004580724701314786	True
num__LiverASTstartC1	5	-2.4153950253970194e-05	0.00019614717458192233	False
num__LiverASTstopC1	8	8.757656818874543e-05	0.00036305597928582196	True
num__LiverALTstartC1	5	-0.0006168548171825704	0.0010190577241493341	False
num__LiverALTstopC1	6	-0.00029233176295356665	0.0006627364343126962	False
num__LiverBilstartC1	13	0.0002546426996858249	0.00032343678734979883	True
num__LiverBilstopC1	6	-0.00022852658390959673	0.000763389886861815	False
num__RenaCreatstartC1	4	-0.00026968707723818	0.0005677023184276449	False
num__RenaCreatstopC1	8	-5.025113201863869e-05	0.0004876719891116952	True
num__RenaprotstartC1	7	5.411478165812314e-06	0.0005162716617698653	False
num__RenahaemstartC1	5	-0.00019143262860353585	0.0004119920775045416	False
num__RenahaemstopC1	5	-4.522665822384014e-05	0.0002605763593505905	False
num__mylotargdateC1	9	0.00022288751190234214	0.0005936981928829166	True
num__marrexamdate1C1	9	-0.00011627445563709479	0.0009396745754659537	True
num__marrexamdate2C1	12	0.00030740319630953334	0.0005603712365411131	True
num__NeutrecoverydateC1	6	-0.00018239402316287616	0.0007068909170525404	False
num__Platrecovery50dateC1	5	-0.0005691053345877311	0.0017601392819148682	False
num__Platrecovery100dateC1	5	-0.0006598938547607802	0.0014188823504753798	False
num__DischargeddateC1	8	-0.0003046853309086262	0.0011276972176204234	True
num__Weight	12	0.0013109116561963335	0.0014402892584820172	True
num__Height	9	0.000252098394180169	0.0008214367475220838	True
num__BloodDateEntry	5	-0.000587326153817694	0.0008718155599920765	False
num__HemoglobinEntry	10	0.0004634011611601979	0.0006795475574264863	True
num__PlateletEntry	7	-3.2207144394123366e-05	0.0007039375266717933	False
num__MarrowDateEntry	8	-0.0001384237304567961	0.0006396993625715423	True
num__MarrowBlastsEntry	12	0.0016260577016142936	0.0014218995401866412	True
num__LocalImmPcnt	5	-0.00019393645266011333	0.0009669402638358792	False
num__SmokePerDay	8	0.00023505358149039632	0.0005109976165633061	True
num__chemodateC1	3	-0.0006704310501705067	0.0007727956567122574	False
num__Marrblastperc1C1	15	0.0036347835537783933	0.0019088222774729059	True
num__Marrblastperc2C1	7	-2.574577030944209e-05	0.0004630969432582723	False
num__WBCEntry	14	0.0023329357548786136	0.0013266347823055985	True
num__CompmarrrespC1	7	-1.8140178694513328e-05	0.0016533315912371617	False
remainder__IsSec_is_missing	3	-2.3695462354411494e-05	5.193351433443091e-05	False
remainder__PrevDiag_is_missing	2	-1.0553357259489951e-05	2.7653348177216406e-05	False
remainder__PrevBloodDis_is_missing	9	-0.0001164494936565333	0.0009497376757050221	True
remainder__Weight_is_missing	0	0.0	0.0	False
remainder__Height_is_missing	0	0.0	0.0	False
remainder__BloodDateEntry_is_missing	2	-1.1962976566111116e-05	2.9409529382115586e-05	False
remainder__HemoglobinEntry_is_missing	1	-7.768821576300174e-07	3.4124840542562905e-06	False
remainder__PlateletEntry_is_missing	2	-8.139297439694696e-07	1.928285486961249e-05	False
remainder__MarrowDateEntry_is_missing	5	-1.2342367155797616e-05	2.729538748502365e-05	False
remainder__MarrowBlastsEntry_is_missing	9	2.5881436448599783e-05	7.86658426251535e-05	True
remainder__FABtype_is_missing	12	1.8197207297729226e-05	5.67071352247164e-05	True
remainder__CNSinvolveentry_is_missing	3	-4.538276205973198e-05	0.00010429287940647014	False
remainder__Localcytoentry_is_missing	5	-5.742056955471142e-07	3.343258676392981e-05	False
remainder__Localimmentry_is_missing	4	-1.2594921791054445e-05	4.96550528155822e-05	False
remainder__LocalImmPcnt_is_missing	9	0.00016551210375239652	0.0003346180739250789	True
remainder__CD33entry_is_missing	6	-2.9129397445384853e-05	0.0001220427298650831	False
remainder__SmokeHist_is_missing	6	-1.1609663444915332e-05	6.071136621257972e-05	False
remainder__SmokePerDay_is_missing	11	0.00018087272763620438	0.00026524154089183023	True
remainder__CytoResult_is_missing	3	9.075042140442109e-07	1.487314182517653e-05	False
remainder__Karyotype_is_missing	6	-9.177579278466945e-08	4.369780662215335e-05	False
remainder__ComorArr_is_missing	4	2.9844519939636882e-06	1.2527287676031104e-05	False
remainder__ComorCard_is_missing	5	3.146928907441134e-06	9.401794825277998e-06	False
remainder__ComorHVD_is_missing	4	1.0365714671767287e-06	2.565744904746637e-05	False
remainder__ComorIBD_is_missing	1	-7.4848948143779725e-06	1.4672621494838298e-05	False
remainder__ComorDiab_is_missing	3	2.011615289823302e-05	4.699810615623965e-05	False
remainder__ComorCVD_is_missing	3	5.281573198701041e-07	1.3436081169959132e-05	False
remainder__ComorPsyc_is_missing	9	3.6024181009401223e-06	2.729288655003025e-05	True
remainder__ComorObe_is_missing	1	-1.3811963327839589e-05	2.4665572583311682e-05	False
remainder__ComorInf_is_missing	4	-6.845637310097056e-06	1.848784173713113e-05	False
remainder__ComorRheu_is_missing	2	-9.839037026952251e-06	2.1640998583513902e-05	False
remainder__ComorPrep_is_missing	4	3.4324502221109535e-06	1.0835782428226488e-05	False
remainder__ComorRen_is_missing	1	-1.2807104876142897e-05	3.5104841233908164e-05	False
remainder__ComorMPul_is_missing	5	-5.260184838694858e-06	3.852506850332139e-05	False
remainder__ComorSPul_is_missing	4	4.737730993453759e-06	2.738098079582776e-05	False
remainder__ComorPST_is_missing	3	3.52987123831916e-06	9.97786097946305e-06	False
remainder__ComorHepM_is_missing	4	2.7273747335391555e-07	2.31985037186411e-05	False
remainder__ComorHepS_is_missing	4	4.088272635115093e-06	1.1499779367152713e-05	False
remainder__drugdoseC1yn_is_missing	4	1.380283647986388e-05	3.334882363509649e-05	False
remainder__mylotargC1yn_is_missing	5	-1.340667564175469e-05	6.614002369061154e-05	False
remainder__mylotargdateC1_is_missing	7	-7.950441939923931e-05	0.00035937665067759856	False
remainder__mylodoseC1_is_missing	7	4.605981103244166e-08	0.0004593907104966275	False
remainder__marrexamdate1C1_is_missing	9	-1.8496898169321767e-06	7.243430053884951e-05	True
remainder__marrexamdate2C1_is_missing	8	1.0221485404149098e-05	0.0002284330546195267	True
remainder__cellularity1C1_is_missing	9	5.3974788126994936e-05	0.0003041432950882851	True
remainder__cellularity2C1_is_missing	8	6.311134824141503e-05	0.00016864133031141665	True
remainder__Marrblastperc1C1_is_missing	8	-1.3431074560102454e-05	0.0001822669563997293	True
remainder__Marrblastperc2C1_is_missing	10	9.569699242059904e-05	0.00016293471687498886	True
remainder__Marrresult1C1_is_missing	3	-0.00012549375643203895	0.0001574853177050704	False
remainder__Marrresult2C1_is_missing	10	0.00015001484943487304	0.0003267750572987002	True
remainder__CompmarrrespC1_is_missing	5	-0.00022829788708394363	0.0008030628909622479	False
remainder__NeutrecoveryC1_is_missing	2	-9.105551510494673e-07	9.713150980237725e-06	False
remainder__NeutrecoverydateC1_is_missing	10	7.04075854518144e-05	0.0002822567312384203	True
remainder__Platrecovery50C1_is_missing	2	7.39178408409498e-07	2.213914892227863e-05	False
remainder__Platrecovery50dateC1_is_missing	6	-0.00015191590835458767	0.0005023152318838993	False
remainder__Platrecovery100C1_is_missing	4	2.901630285342035e-06	1.917558870927049e-05	False
remainder__Platrecovery100dateC1_is_missing	9	-5.47017623621492e-05	0.0010184442640410426	True
remainder__NauseagradeC1_is_missing	10	1.2574021234236847e-05	8.992947949157775e-05	True
remainder__NauseastartC1_is_missing	6	-6.760802696995256e-05	0.0003925216078533596	False
remainder__NauseastopC1_is_missing	9	1.1766631861627427e-05	0.0003452736963539524	True
remainder__AlopeciagradeC1_is_missing	6	-2.445740972922751e-05	5.4630112932019195e-05	False
remainder__AlopeciastartC1_is_missing	9	2.4891635479788777e-06	0.0005203994984303501	True
remainder__AlopeciastopC1_is_missing	6	-3.6705421892809454e-05	0.00026651257995564807	False
remainder__OralgradeC1_is_missing	8	1.6549009844668263e-05	5.3714200221887404e-05	True
remainder__OralstartC1_is_missing	8	8.056353956436772e-06	0.0003320669231763234	True
remainder__OralstopC1_is_missing	5	-0.00010205275010588396	0.00040083145649049887	False
remainder__DiarrheagradeC1_is_missing	1	-7.586176901076003e-05	7.87039701689922e-05	False
remainder__DiarrheastartC1_is_missing	7	-1.093377258318751e-05	0.0003888918965239077	False
remainder__DiarrheastopC1_is_missing	9	0.00012176940291488187	0.0003371404870483276	True
remainder__CardiacgradeC1_is_missing	7	-2.275688971322604e-05	8.800353063551497e-05	False
remainder__CardiacstartC1_is_missing	9	6.662734233372799e-05	0.00021108492373858083	True
remainder__CardiacstopC1_is_missing	7	-2.941470601575916e-05	0.00016670016561698599	False
remainder__LiverASTgradeC1_is_missing	10	2.7234810516670483e-05	8.235574479482887e-05	True
remainder__LiverASTstartC1_is_missing	12	0.00014237432609245327	0.0001705952113451653	True
remainder__LiverASTstopC1_is_missing	8	3.568512725205261e-05	0.000162585435873201	True
remainder__LiverALTgradeC1_is_missing	1	-2.0609872629685873e-05	2.6144980179702515e-05	False
remainder__LiverALTstartC1_is_missing	9	8.73550895964478e-06	0.00032965451195178595	True
remainder__LiverALTstopC1_is_missing	7	-1.9290903930366038e-05	0.000339297760693146	False
remainder__LiverBilgradeC1_is_missing	7	-1.9238001757419344e-06	3.482993825532819e-05	False
remainder__LiverBilstartC1_is_missing	5	-0.0001931232944824419	0.0004142091734348847	False
remainder__LiverBilstopC1_is_missing	6	-2.212058583694432e-05	0.00018643715565577344	False
remainder__RenaCreatgradeC1_is_missing	7	4.131581205811376e-06	5.069348814303292e-05	False
remainder__RenaCreatstartC1_is_missing	5	-0.00013491756835081812	0.0003114467842984392	False
remainder__RenaCreatstopC1_is_missing	9	5.140718561998596e-05	0.00024679486916919543	True
remainder__RenaprotgradeC1_is_missing	5	-3.674365267097546e-05	5.3260536960558863e-05	False
remainder__RenaprotstartC1_is_missing	6	-1.4816307291411965e-05	0.0002907560061449497	False
remainder__RenahaemgradeC1_is_missing	7	-2.2571302579373403e-05	5.807054688889623e-05	False
remainder__RenahaemstartC1_is_missing	8	5.057421344306102e-05	0.00026266359492316125	True
remainder__RenahaemstopC1_is_missing	8	-1.9146348496362576e-05	0.00014626068617026872	True
remainder__UnitsbloodC1_is_missing	7	-2.3807164419952978e-06	5.14635633474494e-05	False
remainder__UnitsplateletsC1_is_missing	9	5.6334388156538874e-06	3.3661239379880916e-05	True
remainder__DaysIVantibC1_is_missing	6	-2.457157429644479e-05	6.729071390535457e-05	False
remainder__DaysinhospC1_is_missing	9	4.698996191707429e-05	0.00014259160857920403	True
remainder__DischargeddateC1_is_missing	5	-9.3937172430982e-05	0.00026311528202126974	False
remainder__MRDnegativity_is_missing	3	-0.00011067703998484581	0.00015480153400040464	False
remainder__MRDguided_is_missing	12	3.768146296444531e-05	0.00019408305005857407	True
remainder__Housekeeping_is_missing	7	-3.2362400709979134e-05	0.00023278393072814475	False
remainder__MRDA0_is_missing	7	-2.372317468011894e-05	0.00020170393056410528	False
remainder__date_MRDA0_is_missing	5	-4.3669128536564264e-05	0.00027071182006512494	False
remainder__MRDA0_method_is_missing	8	5.387336038578566e-05	0.0003550045365711566	True
remainder__MRDA0_specimen_is_missing	9	0.0001806794382048678	0.0004418204362647672	True
remainder__MRDA0num_is_missing	9	5.748795649717071e-05	0.0002545436133200044	True
remainder__MRDA0hodnota_is_missing	7	-1.1139627249214286e-05	0.00026663339629942395	False
remainder__MRDA0logred_is_missing	7	7.126439895700463e-05	0.0003607292803655115	False
remainder__MRDB0_is_missing	8	-1.7424546868635355e-05	0.00017608123423437584	True
remainder__date_MRDB0_is_missing	5	-1.9639482223542753e-05	0.00011801658431188477	False
remainder__MRDB0_method_is_missing	10	0.0001392346539143617	0.0002529254743521549	True
remainder__MRDB0_specimen_is_missing	9	-1.9748889841448676e-05	0.00026889809915100154	True
remainder__MRDB0num_is_missing	9	2.1506480298766766e-05	0.0001011856963854934	True
remainder__MRDB0hodnota_is_missing	7	3.8806818682743335e-06	0.00015042887331924586	False
remainder__MRDB0logred_is_missing	12	7.783973194518613e-05	0.0001255364529464986	True
remainder__MRDC0_is_missing	3	-5.088942884732501e-05	0.00019018000561573588	False
remainder__MRDC0_method_is_missing	6	-1.8649917605377028e-05	0.00033429777596531913	False
remainder__MRDC0_specimen_is_missing	9	9.467074352218227e-05	0.00030340025042459735	True
remainder__MRDC0num_is_missing	6	-2.053464259039365e-05	0.00026402130713948585	False
remainder__MRDC0percentage_is_missing	9	-8.520817293287744e-05	0.00036782110777989807	True
remainder__MRDA1_is_missing	12	6.469100188871067e-05	8.333685304963145e-05	True
remainder__date_MRDA1_is_missing	10	0.00014474459587010414	0.00030618307816649413	True
remainder__MRDA1_method_is_missing	6	-6.885082458885087e-05	0.00021081834972878455	False
remainder__MRDA1_specimen_is_missing	8	3.5157779273962995e-05	0.0004661060589411291	True
remainder__MRDA1num_is_missing	7	1.5551911705057316e-05	0.00028551240724761104	False
remainder__MRDA1hodnota_is_missing	8	5.8724416831661664e-05	0.0004803751380943438	True
remainder__MRDA1logred_is_missing	7	-4.262245241066503e-05	0.00022047697674158762	False
remainder__MRDB1_is_missing	4	-0.00013010675050375214	0.00017651028985311143	False
remainder__date_MRDB1_is_missing	6	-3.07281969590022e-06	0.00016320399376831853	False
remainder__MRDB1_method_is_missing	6	-2.6578305803475934e-05	0.00029265663905692334	False
remainder__MRDB1_specimen_is_missing	7	-2.000855141377898e-05	0.00020006111689683338	False
remainder__MRDB1num_is_missing	8	-3.0056942483427394e-05	0.00022089965948524946	True
remainder__MRDB1hodnota_is_missing	11	4.698550517560748e-05	0.0001541628846699995	True
remainder__MRDC1_is_missing	6	-4.300243861630431e-05	0.0001867509946389261	False
remainder__Date_MRDC1_is_missing	5	-6.221063824887616e-05	0.00026259352718794205	False
remainder__MRDC1_method_is_missing	9	-3.3931872428978084e-06	0.0002762158112414621	True
remainder__MRDC1_specimen_is_missing	8	-4.1145001587487174e-05	0.00023505527384557257	True
remainder__MRDC1num_is_missing	11	0.00010814933788680595	0.00034583256196582773	True
remainder__MRDC1percentage_is_missing	13	0.0006103826858123676	0.0007359517746076976	True
remainder__TestDate_is_missing	7	-1.404391141613867e-05	0.00018914313077582226	False
remainder__amlFLToutcomeID_is_missing	5	-8.149633017984735e-05	0.0001274470783432382	False
remainder__amlFLTTypeID_is_missing	6	1.8455898230475786e-05	0.0004617684148302022	False
remainder__amlDDLFLTTKDID_is_missing	9	9.311449049366758e-06	0.00021018617153863584	True
remainder__ITDPcnt_is_missing	9	0.00026860508101156003	0.0006912901224917295	True
remainder__ITDLength_is_missing	11	0.00031914455913910876	0.0006646571010860515	True
remainder__amlFLTType0ID_is_missing	10	6.291981187386887e-05	0.00031236400700019706	True
remainder__amlDDLNPM1OutcomeID_is_missing	8	-1.8196438067746232e-05	0.00016490406808112942	True
remainder__amlDDLNPM1ID_is_missing	14	0.0013340774642626259	0.0009357986364328175	True
karyotype_encoding__Karyotype_46,XX [20]	0	0.0	0.0	False
karyotype_encoding__Karyotype_47,XX,+8[10]	2	-3.4660156079589577e-06	1.7065976424528092e-05	False
karyotype_encoding__Karyotype_47,XY,+8[10]	0	0.0	0.0	False
karyotype_encoding__Karyotype_45,X,-Y,t(8;21)(q22;q22)[10]	0	0.0	0.0	False
karyotype_encoding__Karyotype_46,XX	0	0.0	0.0	False
karyotype_encoding__Karyotype_46,XX [20]	8	-2.4346385319934126e-06	8.925497149511777e-05	True
karyotype_encoding__Karyotype_46,XX,inv(16)(p13q22)[10]	2	5.201841186419642e-07	3.81283065245689e-06	False
karyotype_encoding__Karyotype_46,XX,t(8;21)(q22;q22)[10]	2	-1.3496343620467144e-07	4.778722535148953e-06	False
karyotype_encoding__Karyotype_46,XX[10]	4	-9.386099127558131e-06	3.215349475310068e-05	False
karyotype_encoding__Karyotype_46,XX[20]	7	-2.1255485069793637e-05	0.00026302639658988547	False
karyotype_encoding__Karyotype_46,XX[20]	7	2.721295686446782e-06	1.5736620004361233e-05	False
karyotype_encoding__Karyotype_46,XX[25]	6	-1.111926949752435e-05	5.590028568587707e-05	False
karyotype_encoding__Karyotype_46,XX[30]	6	-5.3568950746884074e-06	6.598740458545392e-05	False
karyotype_encoding__Karyotype_46,XY	1	1.3619218043008675e-07	2.610321681528585e-06	False
karyotype_encoding__Karyotype_46,XY [20]	11	1.951954357338444e-05	6.524201698104439e-05	True
karyotype_encoding__Karyotype_46,XY,inv(16)(p13q22)[10]	0	-4.362242420458921e-06	1.0411607836162904e-05	False
karyotype_encoding__Karyotype_46,XY[10]	5	3.0197692922509843e-05	6.401859375611518e-05	False
karyotype_encoding__Karyotype_46,XY[20]	8	3.9768439456795616e-05	0.00026417859055760505	True
karyotype_encoding__Karyotype_46,XY[20]	3	-1.1706761778936445e-06	5.637470265568563e-06	False
karyotype_encoding__Karyotype_46,XY[21]	0	-1.2189770344644968e-06	3.225110087092069e-06	False
karyotype_encoding__Karyotype_46,XY[25]	7	4.013478515042894e-06	2.0492552940316465e-05	False
karyotype_encoding__Karyotype_46,XY[30]	3	-2.076548864933988e-06	6.9178264760959764e-06	False
karyotype_encoding__Karyotype___rare_class__	12	0.00049733879223678	0.0007551409163824014	True
cat__sexID_False	4	-0.00020273196485153368	0.00043091362038910033	False
cat__sexID_True	10	0.00010902803121225265	0.0004042392133785115	True
cat__IsSec_False	8	-0.00022819766844616674	0.0010553161137024387	True
cat__IsSec_True	9	0.00013560299907707334	0.0008088853627712604	True
cat__IsSec_nan	1	-2.5999202791204642e-05	4.9843735645076204e-05	False
cat__PrevDiag_False	5	-8.64411659410952e-05	0.0002804439924522319	False
cat__PrevDiag_True	10	0.00011387219819902831	0.00029863130601497594	True
cat__PrevDiag_nan	2	-2.6912716746196464e-05	4.1130145516314406e-05	False
cat__drugdoseC1yn_False	9	4.39025146042854e-05	0.0001874267521350627	True
cat__drugdoseC1yn_True	8	3.275987804809171e-05	0.00018922975094352968	True
cat__drugdoseC1yn_nan	2	5.465834493027327e-07	1.4672103586445981e-05	False
cat__mylotargC1yn_False	7	-7.487569437299319e-05	0.0006224724780225107	False
cat__mylotargC1yn_True	6	4.5595880723251474e-06	0.00026578465135039634	False
cat__mylotargC1yn_nan	6	-5.087409192504806e-06	5.273499713657323e-05	False
cat__mylodoseC1_False	7	1.0204176931431602e-05	0.00010344975707165723	False
cat__mylodoseC1_True	6	-3.110016614902457e-05	0.0003650521762104119	False
cat__mylodoseC1_nan	10	9.149507787171711e-05	0.0001997314345594243	True
cat__NeutrecoveryC1_False	7	-1.3442929353762828e-05	0.0002636982869654649	False
cat__NeutrecoveryC1_True	7	4.487658934548693e-05	0.0002958601469943347	False
cat__NeutrecoveryC1_nan	2	-1.5764589102573715e-06	1.036095954322669e-05	False
cat__Platrecovery50C1_False	7	-0.00010308695861976405	0.0005811076903950493	False
cat__Platrecovery50C1_True	8	-1.628483223441241e-05	0.000710236229364076	True
cat__Platrecovery50C1_nan	1	-1.1518223965483189e-05	2.88340300392731e-05	False
cat__Platrecovery100C1_False	9	0.00012156092017291724	0.0012199719144862895	True
cat__Platrecovery100C1_True	9	0.00020588810128598661	0.0010151315920408617	True
cat__Platrecovery100C1_nan	0	-4.555882093379241e-06	1.4625914690888054e-05	False
cat__MRDA0_False	5	-9.506970486365268e-05	0.00039469976788250203	False
cat__MRDA0_True	7	-3.544818293141679e-05	0.0004841325204161912	False
cat__MRDA0_nan	9	2.6745754527225736e-05	0.00014349346066039884	True
cat__MRDB0_False	6	-2.5107562361360728e-05	0.00025148827122286764	False
cat__MRDB0_True	9	4.736897093292827e-05	0.00033362116030664343	True
cat__MRDB0_nan	4	-6.861389701296238e-05	0.00012778288590584917	False
cat__MRDC0_False	13	0.00010813960163684331	0.00027135800080002305	True
cat__MRDC0_True	9	0.00010883614904509002	0.000426897372213973	True
cat__MRDC0_nan	5	-3.951832933860713e-05	0.0001413000302399872	False
cat__MRDA1_False	8	1.0392703797046893e-05	0.0002758482045999663	True
cat__MRDA1_True	11	0.00012421069868686705	0.00016950487501571235	True
cat__MRDA1_nan	7	-4.1418654385283396e-05	0.0001492251463594399	False
cat__MRDB1_False	7	-5.147146617495502e-05	0.00023244628189171353	False
cat__MRDB1_True	10	2.484129458416983e-05	0.00020655435000401038	True
cat__MRDB1_nan	9	-2.6392613257075144e-05	0.0001781314069353924	True
cat__MRDC1_False	4	-0.00012230013375297047	0.00035673889251152427	False
cat__MRDC1_True	6	-2.1170746334913385e-05	0.00024184798815174088	False
cat__MRDC1_nan	4	-7.173138140316499e-05	0.00013458203633703238	False
cat__amlAgeGroup_15-29	7	-1.2535026073521742e-05	0.00032177877862921156	False
cat__amlAgeGroup_30-39	8	6.801238122997783e-05	0.0002776530159834761	True
cat__amlAgeGroup_40-49	9	-1.4174015846203485e-05	0.00026960525483461014	True
cat__amlAgeGroup_50-59	9	0.00013776305461584164	0.0005790371382491209	True
cat__amlAgeGroup_60+	11	0.000519668869112383	0.0010082440795887054	True
cat__PrevBloodDis_Aplastic anaemia	0	0.0	0.0	False
cat__PrevBloodDis_Chronic lymphoblastic leukaemia (CLL)	0	0.0	0.0	False
cat__PrevBloodDis_Chronic myelomonocytic leukaemia (CMML)	9	4.625370177425569e-05	7.591164380226413e-05	True
cat__PrevBloodDis_Hodgkin's disease	4	-5.866341435423198e-07	3.051793757847226e-05	False
cat__PrevBloodDis_Lymphoma	2	2.3541377785507583e-06	6.648051707591269e-06	False
cat__PrevBloodDis_Myelodysplastic syndrome (MDS)/myelodysplasia/pre-leukaemic phase	5	-4.583029053483385e-05	0.00019118826201653427	False
cat__PrevBloodDis_Myelofibrosis	5	8.961517547954965e-06	3.0008641697146545e-05	False
cat__PrevBloodDis_Myeloproliferative syndrome	2	-1.959059533235641e-05	5.431148886507563e-05	False
cat__PrevBloodDis_Other haematological disorder	7	2.3285976335818966e-05	8.349115630614876e-05	False
cat__PrevBloodDis_Polycythaemia rubra vera (PRV)	1	1.3136159578053254e-06	4.9151008519064205e-06	False
cat__PrevBloodDis_Refractory anaemia with excess of blasts (RAEB, RAEB-t)	6	2.452101920183485e-06	6.694855898989612e-05	False
cat__PrevBloodDis_Thrombocythaemia	0	0.0	0.0	False
cat__PrevBloodDis_Thrombocytopenia	0	0.0	0.0	False
cat__PrevBloodDis_nan	9	5.9938834258002715e-05	0.0005719850987748567	True
cat__FABtype_0	3	-6.622916138507709e-05	0.00019831011557441402	False
cat__FABtype_1	12	0.0001046964670573745	0.00019064992434417624	True
cat__FABtype_2	11	0.00019591668672732689	0.00034658136439097106	True
cat__FABtype_3	9	2.7796813287572426e-05	4.28877615272942e-05	True
cat__FABtype_3v	0	0.0	0.0	False
cat__FABtype_4	5	-9.053338502248402e-05	0.0002241096230899498	False
cat__FABtype_4e	14	3.6117661102515444e-05	4.791403080542456e-05	True
cat__FABtype_5	15	0.0011055032302964534	0.0007144375213699417	True
cat__FABtype_5a	6	-1.786573206738863e-05	0.00010134747387336194	False
cat__FABtype_5b	6	-3.2665136862097786e-05	9.125665619344376e-05	False
cat__FABtype_6	11	0.00025899021777097645	0.0002783009928311177	True
cat__FABtype_7	2	-2.6797381932126616e-05	4.2747794477516004e-05	False
cat__FABtype_8	7	-9.68168585746454e-05	0.0004688247878828934	False
cat__FABtype_B	0	0.0	0.0	False
cat__FABtype_R	8	-1.3102955337998838e-05	9.290265167539455e-05	True
cat__FABtype_RT	3	-3.810783869608869e-06	1.4836090618797376e-05	False
cat__FABtype_X	11	0.00011799200385496415	0.0002295619415715473	True
cat__FABtype_nan	10	7.771167670811067e-06	7.109473562520259e-05	True
cat__CNSinvolveentry_0.0	8	-6.625889327637465e-05	0.0005258895652418213	True
cat__CNSinvolveentry_1.0	2	-5.718091350180069e-06	3.7516885540100265e-05	False
cat__CNSinvolveentry_2.0	11	0.00023248503021915717	0.0004772460387417068	True
cat__CNSinvolveentry_nan	6	-1.6219983762786157e-05	4.937141961928796e-05	False
cat__Localcytoentry_1.0	12	0.0005257446535986	0.0007789034056280178	True
cat__Localcytoentry_2.0	10	0.0006085691589242334	0.0014415040139907904	True
cat__Localcytoentry_3.0	9	1.1109485088892584e-05	0.00023081724508777434	True
cat__Localcytoentry_4.0	8	-2.9603097794130193e-05	0.0001590834573678271	True
cat__Localcytoentry_5.0	8	0.00010982748321578565	0.0004577077435819377	True
cat__Localcytoentry_nan	2	-3.624826612269907e-05	4.8296179268909037e-05	False
cat__Localimmentry_1.0	7	-7.5297087442392e-05	0.00035300879584144665	False
cat__Localimmentry_2.0	6	-2.9456249475060826e-05	0.00022378126491194518	False
cat__Localimmentry_3.0	9	2.9242291730402638e-05	0.00015053189305200683	True
cat__Localimmentry_nan	6	-4.7067587611000085e-06	6.312711091867146e-05	False
cat__CD33entry_1.0	8	5.130765690978171e-05	0.0002146683314725145	True
cat__CD33entry_2.0	7	3.2721500439432414e-05	0.00032627104722765174	False
cat__CD33entry_3.0	10	5.3662384885167034e-05	0.00020924843294578305	True
cat__CD33entry_nan	7	2.365356502951456e-05	0.00010049357033677899	False
cat__SmokeHist_1.0	4	-0.00014721155355062654	0.00045908046465481826	False
cat__SmokeHist_2.0	8	6.989209149032309e-05	0.0002964945844011942	True
cat__SmokeHist_3.0	10	0.0001714756054638353	0.0005528526798483332	True
cat__SmokeHist_nan	6	-2.7990591059564117e-05	7.960827951064018e-05	False
cat__amlType_De novo	13	0.0006235938138693666	0.0009437495923594337	True
cat__amlType_High risk MDS	8	1.8547455919712415e-05	0.00018919814380152956	True
cat__amlType_Secondary	9	0.00014929445249689644	0.0006740799363352201	True
cat__CytoResult_Adverse	15	0.02590532272510548	0.0063790320876484655	True
cat__CytoResult_Failed	2	-6.842773619945281e-05	0.00013426538343492948	False
cat__CytoResult_Intermediate	13	0.00119413836355108	0.000845562878431519	True
cat__CytoResult_Normal	14	0.0010133315963560322	0.0008950515176135822	True
cat__CytoResult_Not done	8	-2.013442101098501e-05	7.303236240829519e-05	True
cat__CytoResult_nan	1	-1.033009878601554e-06	5.021702454817537e-06	False
cat__CytoResult_t(15;17) / PML-RARA [APL]	0	0.0	0.0	False
cat__CytoResult_t(8;21) / inv(16) [CBF]	15	0.015395954847384513	0.0026817783152033596	True
cat__ComorArr_0.0	5	-1.877592615921871e-05	3.265398601882635e-05	False
cat__ComorArr_1.0	4	-5.151093203337174e-06	2.19399915949005e-05	False
cat__ComorArr_2.0	0	-2.0998026574847726e-06	5.544905316583683e-06	False
cat__ComorArr_nan	1	-2.4721156672876297e-06	1.23281586610993e-05	False
cat__ComorCard_0.0	6	-6.3427682941816e-05	0.00011962088055963252	False
cat__ComorCard_1.0	9	2.3977807904548096e-05	0.00017304578044564567	True
cat__ComorCard_2.0	1	9.172178163030509e-07	3.431914817650974e-06	False
cat__ComorCard_nan	0	-2.1108655079015323e-05	4.1289955288134164e-05	False
cat__ComorHVD_0.0	10	-3.4053251802048604e-07	5.796681973175512e-05	True
cat__ComorHVD_1.0	4	-2.8299474048215617e-05	8.171079821929585e-05	False
cat__ComorHVD_2.0	2	-3.676627913103599e-06	1.220358715844604e-05	False
cat__ComorHVD_nan	2	-3.78123663762923e-06	1.2027198280372163e-05	False
cat__ComorIBD_0.0	11	3.842818945032198e-05	7.187840966830897e-05	True
cat__ComorIBD_1.0	10	3.9473673116141906e-05	0.00012180369091709098	True
cat__ComorIBD_2.0	1	2.475210180478508e-06	1.2784236967513506e-05	False
cat__ComorIBD_nan	2	3.4076677970507063e-06	1.831611947307464e-05	False
cat__ComorDiab_0.0	7	-4.643050302036073e-06	0.00015494365417565448	False
cat__ComorDiab_1.0	8	-1.5430075196480014e-05	0.00010589296749037388	True
cat__ComorDiab_2.0	0	0.0	0.0	False
cat__ComorDiab_nan	1	-2.898609553678711e-06	9.699561891582389e-06	False
cat__ComorCVD_0.0	7	-6.948251170180463e-07	6.165736352255762e-05	False
cat__ComorCVD_1.0	7	7.981802809200467e-06	2.2202529967299082e-05	False
cat__ComorCVD_2.0	1	9.256816590674786e-07	4.0172549835977845e-06	False
cat__ComorCVD_nan	3	5.004129691177362e-06	1.8461110012056483e-05	False
cat__ComorPsyc_0.0	10	0.00014259153907837934	0.00020308229763746618	True
cat__ComorPsyc_1.0	11	0.00013129044015047303	0.00019409522437263186	True
cat__ComorPsyc_2.0	3	3.598956161185997e-06	2.6652067859520796e-05	False
cat__ComorPsyc_nan	3	-1.629908461006969e-05	2.8667490316105634e-05	False
cat__ComorObe_0.0	8	7.001213898121139e-05	0.00026572848381152346	True
cat__ComorObe_1.0	6	5.5444507762048634e-05	0.0001629418982194283	False
cat__ComorObe_2.0	3	-8.525011394664464e-06	3.307215611334365e-05	False
cat__ComorObe_nan	3	3.1138959858253062e-06	1.486104311584149e-05	False
cat__ComorInf_0.0	7	1.879817462170138e-05	0.0002405136882380312	False
cat__ComorInf_1.0	5	-7.250274325487655e-05	0.00015225041562436423	False
cat__ComorInf_2.0	9	1.6393585830609104e-05	4.545279308361078e-05	True
cat__ComorInf_nan	2	-1.3351144033799495e-05	4.288224682339536e-05	False
cat__ComorRheu_0.0	8	4.4039674529685894e-05	0.00023119490839101074	True
cat__ComorRheu_1.0	10	0.00013336465425944043	0.00017355752553613492	True
cat__ComorRheu_2.0	4	-8.820444591870093e-06	6.592996497826168e-05	False
cat__ComorRheu_nan	1	-6.663010675881746e-07	6.6327915010876e-06	False
cat__ComorPrep_0.0	7	4.300292014979195e-06	6.869615912060724e-05	False
cat__ComorPrep_1.0	8	1.364392707629373e-05	3.1589587259652086e-05	True
cat__ComorPrep_2.0	3	5.5027382426183394e-06	1.1721920957025114e-05	False
cat__ComorPrep_nan	3	1.5840492926955105e-06	6.371682601816112e-06	False
cat__ComorRen_0.0	8	-2.1305000704676464e-05	0.00012568692443198578	True
cat__ComorRen_1.0	11	5.5912476669056585e-05	0.00019517199807308225	True
cat__ComorRen_2.0	3	-3.0096623501781515e-06	1.6941581202058522e-05	False
cat__ComorRen_nan	1	-4.71209621469774e-06	2.1057091481012336e-05	False
cat__ComorMPul_0.0	8	3.6063939672305675e-05	0.00020816715037749907	True
cat__ComorMPul_1.0	7	-1.3473646718761591e-05	0.00011365208831636948	False
cat__ComorMPul_2.0	9	-8.792671859542853e-06	0.00013334867849506613	True
cat__ComorMPul_nan	2	-5.007206870096446e-07	8.901405925588983e-06	False
cat__ComorSPul_0.0	5	-8.900919684203664e-05	0.00012746614508046068	False
cat__ComorSPul_1.0	4	-1.8259194443285985e-05	4.317667266951228e-05	False
cat__ComorSPul_2.0	8	-1.8472591366853654e-05	0.00017463676733514203	True
cat__ComorSPul_nan	4	-6.302700698498735e-06	2.5833078972927154e-05	False
cat__ComorPST_0.0	9	1.6403220661501602e-05	0.00012454493598262558	True
cat__ComorPST_1.0	4	-3.794458403416815e-05	0.00012974740708911404	False
cat__ComorPST_2.0	3	-1.600825533886115e-05	8.577595053243813e-05	False
cat__ComorPST_nan	2	3.704353996150841e-06	1.2830916011987403e-05	False
cat__ComorHepM_0.0	7	9.580319596946755e-06	0.00018440561960583575	False
cat__ComorHepM_1.0	7	2.2908764096239014e-06	0.00013493763320782565	False
cat__ComorHepM_2.0	6	3.4171172470835258e-06	3.301413896167737e-05	False
cat__ComorHepM_nan	7	7.5902864925891916e-06	2.1515501386060816e-05	False
cat__ComorHepS_0.0	7	9.776027422359376e-06	0.00017328862601234137	False
cat__ComorHepS_1.0	7	-9.867023600461058e-06	0.00010873915644136913	False
cat__ComorHepS_2.0	5	7.567713948798034e-06	3.742570187912394e-05	False
cat__ComorHepS_nan	1	-3.8148886468247765e-06	1.0280954548817163e-05	False
cat__TreatmentC1_ADE Alone	9	-1.5590630577597928e-05	0.00028003976291937036	True
cat__TreatmentC1_ADE and Mylotarg 3mg per m2	4	-0.00011923567143661248	0.00018846718438177178	False
cat__TreatmentC1_ADE and Mylotarg 6mg per m2	6	-9.579094771250117e-05	0.00021423636692403141	False
cat__TreatmentC1_AIDA	0	0.0	0.0	False
cat__TreatmentC1_Arsenic and ATRA	0	0.0	0.0	False
cat__TreatmentC1_DA High dose (90mg)	12	0.0001884665520583437	0.00022280925891809874	True
cat__TreatmentC1_DA Mylotarg 3mg per m2	6	-2.061137454251168e-05	0.000168250369245425	False
cat__TreatmentC1_DA Mylotarg 6mg per m2	6	-2.547516799943348e-05	0.0001554128349511045	False
cat__TreatmentC1_DA Standard dose (60mg)	9	1.4308072639751152e-05	0.00034571533962008517	True
cat__Marrresult1C1_CR	15	0.0019024966326899467	0.0012517844271434746	True
cat__Marrresult1C1_PR	8	3.2678203641822475e-05	0.0002831774517876164	True
cat__Marrresult1C1_RD	15	0.002100521945581966	0.0014149989620845889	True
cat__Marrresult1C1_nan	7	-1.8929811948944417e-05	0.00018702534167664635	False
cat__Marrresult2C1_CR	8	6.692871223125477e-05	0.0003098318447714818	True
cat__Marrresult2C1_PR	5	-2.3688688756552765e-05	4.80527089144573e-05	False
cat__Marrresult2C1_RD	6	-4.255371514443149e-05	0.00011129587704504931	False
cat__Marrresult2C1_nan	7	4.6533817051421606e-05	0.00027731295622481547	False
cat__amlFLToutcomeID_2.0	5	4.4477612495293544e-06	1.049733430493152e-05	False
cat__amlFLToutcomeID_3.0	7	-8.485398503868477e-06	0.00039810898528880605	False
cat__amlFLToutcomeID_4.0	9	9.337753386919736e-05	0.0006810010453515981	True
cat__amlFLToutcomeID_nan	7	-6.056833614772058e-05	0.00019297623981021355	False
cat__amlFLTTypeID_1.0	9	0.0003321459189505266	0.0006796111677444434	True
cat__amlFLTTypeID_2.0	11	7.561042493710436e-05	0.00013275981460533656	True
cat__amlFLTTypeID_nan	10	0.00021027787189649172	0.000515361206150393	True
cat__amlDDLFLTTKDID_1.0	8	-4.808775123353619e-07	7.00126510273919e-05	True
cat__amlDDLFLTTKDID_2.0	6	-2.0582653751629235e-06	1.9019413509336166e-05	False
cat__amlDDLFLTTKDID_3.0	8	1.76114606646242e-05	4.422650838666569e-05	True
cat__amlDDLFLTTKDID_4.0	0	0.0	0.0	False
cat__amlDDLFLTTKDID_6.0	0	0.0	0.0	False
cat__amlDDLFLTTKDID_7.0	0	0.0	0.0	False
cat__amlDDLFLTTKDID_8.0	0	-1.3130239861277223e-06	4.415944280206461e-06	False
cat__amlDDLFLTTKDID_9.0	0	0.0	0.0	False
cat__amlDDLFLTTKDID_99.0	6	6.778506657965865e-06	5.175599731328216e-05	False
cat__amlDDLFLTTKDID_nan	8	4.0092830411315376e-05	0.0001406486607621622	True
cat__amlFLTType0ID_1.0	8	0.00015698913305128368	0.0004940228910390722	True
cat__amlFLTType0ID_2.0	1	-2.2162949179183048e-06	1.0130377773454828e-05	False
cat__amlFLTType0ID_nan	10	5.8737765934882295e-05	0.0003277838918319384	True
cat__amlDDLNPM1OutcomeID_1.0	10	0.0007956784880271083	0.0012328134636361522	True
cat__amlDDLNPM1OutcomeID_3.0	12	0.0008840131840687334	0.0014240288470736204	True
cat__amlDDLNPM1OutcomeID_5.0	9	1.2275585148009179e-05	5.061137092341712e-05	True
cat__amlDDLNPM1OutcomeID_7.0	0	0.0	0.0	False
cat__amlDDLNPM1OutcomeID_nan	7	3.616270062003573e-05	0.00016305702046312534	False
cat__amlDDLNPM1ID_1.0	6	-4.726123394547508e-05	0.0003078848996823469	False
cat__amlDDLNPM1ID_2.0	5	-1.7866081682656788e-05	4.368771510430589e-05	False
cat__amlDDLNPM1ID_3.0	3	-2.352103044289677e-06	1.0064856705070626e-05	False
cat__amlDDLNPM1ID_4.0	9	2.5391683339097097e-05	6.169478036626444e-05	True
cat__amlDDLNPM1ID_5.0	10	0.00011460478701081642	0.0002882273475402098	True
cat__amlDDLNPM1ID_nan	12	0.0009836681793706599	0.0009682765663898024	True
cat__MRDnegativity_<0.0%/not detectable	5	-1.0781878212663697e-05	0.00018562515152058717	False
cat__MRDnegativity_nan	9	1.457087437255634e-05	0.00018105076334076848	True
cat__MRDguided_No	5	-7.545107847494894e-05	0.0002548287436582835	False
cat__MRDguided_nan	9	5.3565188613461166e-05	0.0002190188967003225	True
cat__Housekeeping_ABL	8	-6.708451066549284e-06	0.00021420662886044095	True
cat__Housekeeping_nan	5	-1.603412080702399e-05	0.0001906646921576072	False
cat__MRDA0_method_nan	10	0.00013201173236494242	0.0004447300053915679	True
cat__MRDA0_method_qPCR-NPM1	6	-2.438835834582523e-05	0.00015692460236595436	False
cat__MRDA0_method_qPCR-NPM1 A	6	-5.32556125175828e-06	0.00013069274491636212	False
cat__MRDA0_method_qPCR-NPM1 B	2	-1.441287301548281e-06	1.1347250904524848e-05	False
cat__MRDA0_method_qPCR-NPM1 D	4	-6.488452873924728e-06	3.396721844201155e-05	False
cat__MRDA0_method_qPCR-NPM1 OTHER	9	6.383979277137495e-06	6.305371142984499e-05	True
cat__MRDA0_method_qPCR-inv16	3	-7.67165449524043e-06	2.5278438877615494e-05	False
cat__MRDA0_method_qPCR-t8/21	2	-8.194233156818183e-06	2.066695376506507e-05	False
cat__MRDA0num_ND	9	4.303199014621704e-06	7.904180548935672e-05	True
cat__MRDA0num_Pos	8	7.051116693850632e-05	0.0001988657585228247	True
cat__MRDA0num_nan	11	0.00020579065355173337	0.0004177599138709293	True
cat__MRDA0_specimen_PB	9	7.195964887131788e-05	0.0004913170938744665	True
cat__MRDA0_specimen_nan	6	-0.00010325450611115781	0.00034876174799776096	False
cat__MRDB0_method_nan	9	7.045907162914044e-05	0.00021094965728775256	True
cat__MRDB0_method_qPCR-NPM1	8	3.0139132159644925e-06	7.815352936409e-05	True
cat__MRDB0_method_qPCR-NPM1 A	6	-7.84285636384812e-06	4.897300549089942e-05	False
cat__MRDB0_method_qPCR-NPM1 B	0	0.0	0.0	False
cat__MRDB0_method_qPCR-NPM1 D	0	0.0	0.0	False
cat__MRDB0_method_qPCR-NPM1 OTHER	6	7.815685709160472e-06	4.483426644089646e-05	False
cat__MRDB0_method_qPCR-inv16	3	-1.3096652133152557e-07	1.8828759137592872e-05	False
cat__MRDB0_method_qPCR-t8/21	4	6.591628931751361e-07	5.071183626809476e-06	False
cat__MRDB0_specimen_BM	8	5.2602276349284e-05	0.00027310784557928343	True
cat__MRDB0_specimen_nan	7	4.046766114864119e-06	0.00013650792981480413	False
cat__MRDB0num_ND	8	3.5179019681290766e-05	0.0001400528331367966	True
cat__MRDB0num_Pos	6	-2.587380986588375e-05	0.00016463503724680067	False
cat__MRDB0num_nan	7	-1.853115200149883e-05	0.00013549910044453642	False
cat__MRDC0_method_MFC (LAIP+DfN)	8	4.516306531431198e-05	0.0002181474519190573	True
cat__MRDC0_method_nan	9	7.317972590468704e-05	0.00036675464933339327	True
cat__MRDC0_specimen_BM	8	5.214829171742649e-05	0.00027490965497266117	True
cat__MRDC0_specimen_BM	1	-3.398395535948081e-06	8.615425315662727e-06	False
cat__MRDC0_specimen_PB	11	0.00022644868554623713	0.000277457274350131	True
cat__MRDC0_specimen_nan	7	-2.3279644789136765e-05	0.0003452664143994022	False
cat__MRDC1_specimen_BM	8	1.6315101751038495e-05	0.0002304256196009797	True
cat__MRDC1_specimen_PB	3	-5.929073272637996e-06	6.118310600238726e-05	False
cat__MRDC1_specimen_nan	2	-0.00016672642217117426	0.0003482209403247281	False
cat__MRDC0num_Neg	0	0.0	0.0	False
cat__MRDC0num_Pos	10	6.308385884365443e-05	0.00023953184141497328	True
cat__MRDC0num_nan	7	-4.694169835352208e-05	0.0002138370664405889	False
cat__MRDA1_method_nan	9	8.419665662842168e-06	0.00021372548494959822	True
cat__MRDA1_method_qPCR-NPM1	9	0.00010883587523465026	0.0002187836267902983	True
cat__MRDA1_method_qPCR-NPM1 A	5	-4.1326524795802664e-05	8.983530061807855e-05	False
cat__MRDA1_method_qPCR-NPM1 B	0	0.0	0.0	False
cat__MRDA1_method_qPCR-NPM1 D	4	-6.006445793806195e-06	2.3872927415965883e-05	False
cat__MRDA1_method_qPCR-NPM1 OTHER	5	6.046060282719111e-06	4.666124773473647e-05	False
cat__MRDA1_method_qPCR-inv16	3	2.7055203869548894e-07	7.416533714294378e-06	False
cat__MRDA1_method_qPCR-t8/21	2	-6.259026400442143e-06	1.1065123549528945e-05	False
cat__MRDA1num_ND	7	2.5402624054357003e-05	0.00019688333335626652	False
cat__MRDA1num_Neg	11	0.00012994159352581474	0.00040030341977084424	True
cat__MRDA1num_Pos	10	7.44111084291421e-05	0.00023631702310055299	True
cat__MRDA1num_nan	10	8.344054199284928e-05	0.00022876231716856062	True
cat__MRDA1_specimen_PB	8	4.067240940948163e-05	0.00023425108676678927	True
cat__MRDA1_specimen_nan	9	5.76838736734612e-05	0.00022052598672623572	True
cat__MRDB1_method_nan	8	3.428876331929688e-06	7.306065192750174e-05	True
cat__MRDB1_method_qPCR-NPM1	11	4.7446161677645406e-05	0.00016966467212024524	True
cat__MRDB1_method_qPCR-NPM1 A	3	-5.116408400074867e-05	0.00012337122338562084	False
cat__MRDB1_method_qPCR-NPM1 B	0	0.0	0.0	False
cat__MRDB1_method_qPCR-NPM1 D	4	1.154780709401078e-06	2.2168096286017176e-05	False
cat__MRDB1_method_qPCR-NPM1 OTHER	1	-1.1782382192556304e-06	4.962461039522233e-06	False
cat__MRDB1_method_qPCR-inv16	3	2.873754177858955e-06	1.9745207135608607e-05	False
cat__MRDB1_method_qPCR-t8/21	7	7.589262703861325e-06	2.0420548481343796e-05	False
cat__MRDB1_specimen_BM	8	2.14170683293957e-05	0.00018575942476621235	True
cat__MRDB1_specimen_nan	6	-4.4478916600769565e-05	0.0002554495737335175	False
cat__MRDB1num_ND	7	1.6220782124092434e-05	7.963630594926989e-05	False
cat__MRDB1num_Neg	7	-1.3395184532370258e-05	4.616382531307801e-05	False
cat__MRDB1num_Pos	4	-4.4695069227028174e-05	0.000149714705068808	False
cat__MRDB1num_nan	6	-2.0110087485105463e-05	0.0001929591621166996	False
cat__MRDC1_method_MFC (LAIP+DfN)	7	6.62398770703604e-07	0.00037400724299122473	False
cat__MRDC1_method_nan	9	2.3233760266760465e-05	0.0001982861860130949	True
cat__MRDC1num_ND	7	-2.464883108109094e-05	0.000279119495800207	False
cat__MRDC1num_Neg	12	0.0008886678893538603	0.0007689790509425647	True
cat__MRDC1num_Pos	12	0.00040531967543255994	0.0006105025727073418	True
cat__MRDC1num_nan	6	-8.062264541935166e-05	0.000291903769020932	False
ordinal__NauseagradeC1	7	-4.0822335733056376e-05	0.0005066659019712307	False
ordinal__AlopeciagradeC1	9	0.00011856770025258394	0.0005044732345146033	True
ordinal__OralgradeC1	8	0.00011808988305573598	0.0005037077338274127	True
ordinal__DiarrheagradeC1	7	3.617258013835038e-05	0.0006000175338045604	False
ordinal__CardiacgradeC1	6	-3.378882039267684e-06	0.00038691171185569693	False
ordinal__LiverASTgradeC1	9	-9.29687706379517e-06	0.0003938292669059306	True
ordinal__LiverALTgradeC1	5	-0.00016206774457726145	0.0005491080706084418	False
ordinal__LiverBilgradeC1	9	-0.00011165945363130683	0.0005915469618583938	True
ordinal__RenaCreatgradeC1	7	8.593372032137288e-05	0.0002792462443293085	False
ordinal__RenaprotgradeC1	9	7.187361186614641e-05	0.00033214795238671287	True
ordinal__RenahaemgradeC1	7	2.278562987796698e-05	0.0004904466435089537	False
ordinal__cellularity1C1	8	-8.76380847790545e-06	0.0005069361030793186	True
ordinal__cellularity2C1	9	7.267385518215243e-05	0.0002679901134417667	True
num__amlAgeAtRand1	15	0.0026284178455640936	0.0014532196139386388	True
num__UnitsbloodC1	12	0.0003515617928441199	0.0008786696845070139	True
num__UnitsplateletsC1	11	0.0008270712707011716	0.0010948836542705401	True
num__DaysIVantibC1	5	-4.948122904113038e-05	0.0007217691303514216	False
num__DaysinhospC1	11	0.00039137819037188005	0.0008048388150417713	True
num__TestDate	6	-0.0002470980342425985	0.000838389494634612	False
num__ITDPcnt	14	0.00211142006426274	0.0015536852060368846	True
num__ITDLength	14	0.0023792784182700894	0.002354638741301933	True
num__date_MRDA0	8	-2.2537249416017128e-05	0.0005116094330813616	True
num__MRDA0hodnota	8	5.077509249686779e-05	0.0005052415859615017	True
num__MRDA0logred	9	3.5746616165531933e-05	0.00018979899629221694	True
num__date_MRDB0	7	-7.047013401163939e-05	0.000461120544946069	False
num__MRDB0hodnota	7	8.475667694126538e-06	0.00043830443369702554	False
num__MRDB0logred	7	-2.8757800269417634e-05	0.00010471115591262619	False
num__MRDC0percentage	9	0.00021003989896544427	0.000684150150927952	True
num__date_MRDA1	9	6.721502286100913e-05	0.00042553616216798657	True
num__MRDA1hodnota	14	0.0008319146708324601	0.0007801326817506498	True
num__MRDA1logred	7	9.703356170993054e-06	0.0005655291021188538	False
num__date_MRDB1	10	4.7340857218790455e-05	0.00031512347414303863	True
num__MRDB1hodnota	12	0.0003063050645370623	0.0005460031866599353	True
num__Date_MRDC1	4	-0.00010385552034600607	0.00033296764183553945	False
num__MRDC1percentage	10	0.0008555863716706333	0.0012910536915583474	True
num__NauseastartC1	7	-0.00033610906138283774	0.000811906918698133	False
num__NauseastopC1	6	-0.00028381539542504837	0.0008042101516831888	False
num__AlopeciastartC1	10	0.0003431980761806226	0.0006098873394798757	True
num__AlopeciastopC1	8	2.6926900014006084e-05	0.0004092553704084617	True
num__OralstartC1	5	-0.00015858352248962826	0.00043259894507833083	False
num__OralstopC1	4	-0.0004814446287743607	0.0007032881858733631	False
num__DiarrheastartC1	6	-0.00022755103928953331	0.0008971744588846576	False
num__DiarrheastopC1	7	-6.854464548784362e-05	0.0006644134824246905	False
num__CardiacstartC1	8	-4.474274443218859e-05	0.0005860909078829621	True
num__CardiacstopC1	8	-2.750928454626577e-05	0.0004580724701314786	True
num__LiverASTstartC1	5	-2.4153950253970194e-05	0.00019614717458192233	False
num__LiverASTstopC1	8	8.757656818874543e-05	0.00036305597928582196	True
num__LiverALTstartC1	5	-0.0006168548171825704	0.0010190577241493341	False
num__LiverALTstopC1	6	-0.00029233176295356665	0.0006627364343126962	False
num__LiverBilstartC1	13	0.0002546426996858249	0.00032343678734979883	True
num__LiverBilstopC1	6	-0.00022852658390959673	0.000763389886861815	False
num__RenaCreatstartC1	4	-0.00026968707723818	0.0005677023184276449	False
num__RenaCreatstopC1	8	-5.025113201863869e-05	0.0004876719891116952	True
num__RenaprotstartC1	7	5.411478165812314e-06	0.0005162716617698653	False
num__RenahaemstartC1	5	-0.00019143262860353585	0.0004119920775045416	False
num__RenahaemstopC1	5	-4.522665822384014e-05	0.0002605763593505905	False
num__mylotargdateC1	9	0.00022288751190234214	0.0005936981928829166	True
num__marrexamdate1C1	9	-0.00011627445563709479	0.0009396745754659537	True
num__marrexamdate2C1	12	0.00030740319630953334	0.0005603712365411131	True
num__NeutrecoverydateC1	6	-0.00018239402316287616	0.0007068909170525404	False
num__Platrecovery50dateC1	5	-0.0005691053345877311	0.0017601392819148682	False
num__Platrecovery100dateC1	5	-0.0006598938547607802	0.0014188823504753798	False
num__DischargeddateC1	8	-0.0003046853309086262	0.0011276972176204234	True
num__Weight	12	0.0013109116561963335	0.0014402892584820172	True
num__Height	9	0.000252098394180169	0.0008214367475220838	True
num__BloodDateEntry	5	-0.000587326153817694	0.0008718155599920765	False
num__HemoglobinEntry	10	0.0004634011611601979	0.0006795475574264863	True
num__PlateletEntry	7	-3.2207144394123366e-05	0.0007039375266717933	False
num__MarrowDateEntry	8	-0.0001384237304567961	0.0006396993625715423	True
num__MarrowBlastsEntry	12	0.0016260577016142936	0.0014218995401866412	True
num__LocalImmPcnt	5	-0.00019393645266011333	0.0009669402638358792	False
num__SmokePerDay	8	0.00023505358149039632	0.0005109976165633061	True
num__chemodateC1	3	-0.0006704310501705067	0.0007727956567122574	False
num__Marrblastperc1C1	15	0.0036347835537783933	0.0019088222774729059	True
num__Marrblastperc2C1	7	-2.574577030944209e-05	0.0004630969432582723	False
num__WBCEntry	14	0.0023329357548786136	0.0013266347823055985	True
num__CompmarrrespC1	7	-1.8140178694513328e-05	0.0016533315912371617	False
remainder__IsSec_is_missing	3	-2.3695462354411494e-05	5.193351433443091e-05	False
remainder__PrevDiag_is_missing	2	-1.0553357259489951e-05	2.7653348177216406e-05	False
remainder__PrevBloodDis_is_missing	9	-0.0001164494936565333	0.0009497376757050221	True
remainder__Weight_is_missing	0	0.0	0.0	False
remainder__Height_is_missing	0	0.0	0.0	False
remainder__BloodDateEntry_is_missing	2	-1.1962976566111116e-05	2.9409529382115586e-05	False
remainder__HemoglobinEntry_is_missing	1	-7.768821576300174e-07	3.4124840542562905e-06	False
remainder__PlateletEntry_is_missing	2	-8.139297439694696e-07	1.928285486961249e-05	False
remainder__MarrowDateEntry_is_missing	5	-1.2342367155797616e-05	2.729538748502365e-05	False
remainder__MarrowBlastsEntry_is_missing	9	2.5881436448599783e-05	7.86658426251535e-05	True
remainder__FABtype_is_missing	12	1.8197207297729226e-05	5.67071352247164e-05	True
remainder__CNSinvolveentry_is_missing	3	-4.538276205973198e-05	0.00010429287940647014	False
remainder__Localcytoentry_is_missing	5	-5.742056955471142e-07	3.343258676392981e-05	False
remainder__Localimmentry_is_missing	4	-1.2594921791054445e-05	4.96550528155822e-05	False
remainder__LocalImmPcnt_is_missing	9	0.00016551210375239652	0.0003346180739250789	True
remainder__CD33entry_is_missing	6	-2.9129397445384853e-05	0.0001220427298650831	False
remainder__SmokeHist_is_missing	6	-1.1609663444915332e-05	6.071136621257972e-05	False
remainder__SmokePerDay_is_missing	11	0.00018087272763620438	0.00026524154089183023	True
remainder__CytoResult_is_missing	3	9.075042140442109e-07	1.487314182517653e-05	False
remainder__Karyotype_is_missing	6	-9.177579278466945e-08	4.369780662215335e-05	False
remainder__ComorArr_is_missing	4	2.9844519939636882e-06	1.2527287676031104e-05	False
remainder__ComorCard_is_missing	5	3.146928907441134e-06	9.401794825277998e-06	False
remainder__ComorHVD_is_missing	4	1.0365714671767287e-06	2.565744904746637e-05	False
remainder__ComorIBD_is_missing	1	-7.4848948143779725e-06	1.4672621494838298e-05	False
remainder__ComorDiab_is_missing	3	2.011615289823302e-05	4.699810615623965e-05	False
remainder__ComorCVD_is_missing	3	5.281573198701041e-07	1.3436081169959132e-05	False
remainder__ComorPsyc_is_missing	9	3.6024181009401223e-06	2.729288655003025e-05	True
remainder__ComorObe_is_missing	1	-1.3811963327839589e-05	2.4665572583311682e-05	False
remainder__ComorInf_is_missing	4	-6.845637310097056e-06	1.848784173713113e-05	False
remainder__ComorRheu_is_missing	2	-9.839037026952251e-06	2.1640998583513902e-05	False
remainder__ComorPrep_is_missing	4	3.4324502221109535e-06	1.0835782428226488e-05	False
remainder__ComorRen_is_missing	1	-1.2807104876142897e-05	3.5104841233908164e-05	False
remainder__ComorMPul_is_missing	5	-5.260184838694858e-06	3.852506850332139e-05	False
remainder__ComorSPul_is_missing	4	4.737730993453759e-06	2.738098079582776e-05	False
remainder__ComorPST_is_missing	3	3.52987123831916e-06	9.97786097946305e-06	False
remainder__ComorHepM_is_missing	4	2.7273747335391555e-07	2.31985037186411e-05	False
remainder__ComorHepS_is_missing	4	4.088272635115093e-06	1.1499779367152713e-05	False
remainder__drugdoseC1yn_is_missing	4	1.380283647986388e-05	3.334882363509649e-05	False
remainder__mylotargC1yn_is_missing	5	-1.340667564175469e-05	6.614002369061154e-05	False
remainder__mylotargdateC1_is_missing	7	-7.950441939923931e-05	0.00035937665067759856	False
remainder__mylodoseC1_is_missing	7	4.605981103244166e-08	0.0004593907104966275	False
remainder__marrexamdate1C1_is_missing	9	-1.8496898169321767e-06	7.243430053884951e-05	True
remainder__marrexamdate2C1_is_missing	8	1.0221485404149098e-05	0.0002284330546195267	True
remainder__cellularity1C1_is_missing	9	5.3974788126994936e-05	0.0003041432950882851	True
remainder__cellularity2C1_is_missing	8	6.311134824141503e-05	0.00016864133031141665	True
remainder__Marrblastperc1C1_is_missing	8	-1.3431074560102454e-05	0.0001822669563997293	True
remainder__Marrblastperc2C1_is_missing	10	9.569699242059904e-05	0.00016293471687498886	True
remainder__Marrresult1C1_is_missing	3	-0.00012549375643203895	0.0001574853177050704	False
remainder__Marrresult2C1_is_missing	10	0.00015001484943487304	0.0003267750572987002	True
remainder__CompmarrrespC1_is_missing	5	-0.00022829788708394363	0.0008030628909622479	False
remainder__NeutrecoveryC1_is_missing	2	-9.105551510494673e-07	9.713150980237725e-06	False
remainder__NeutrecoverydateC1_is_missing	10	7.04075854518144e-05	0.0002822567312384203	True
remainder__Platrecovery50C1_is_missing	2	7.39178408409498e-07	2.213914892227863e-05	False
remainder__Platrecovery50dateC1_is_missing	6	-0.00015191590835458767	0.0005023152318838993	False
remainder__Platrecovery100C1_is_missing	4	2.901630285342035e-06	1.917558870927049e-05	False
remainder__Platrecovery100dateC1_is_missing	9	-5.47017623621492e-05	0.0010184442640410426	True
remainder__NauseagradeC1_is_missing	10	1.2574021234236847e-05	8.992947949157775e-05	True
remainder__NauseastartC1_is_missing	6	-6.760802696995256e-05	0.0003925216078533596	False
remainder__NauseastopC1_is_missing	9	1.1766631861627427e-05	0.0003452736963539524	True
remainder__AlopeciagradeC1_is_missing	6	-2.445740972922751e-05	5.4630112932019195e-05	False
remainder__AlopeciastartC1_is_missing	9	2.4891635479788777e-06	0.0005203994984303501	True
remainder__AlopeciastopC1_is_missing	6	-3.6705421892809454e-05	0.00026651257995564807	False
remainder__OralgradeC1_is_missing	8	1.6549009844668263e-05	5.3714200221887404e-05	True
remainder__OralstartC1_is_missing	8	8.056353956436772e-06	0.0003320669231763234	True
remainder__OralstopC1_is_missing	5	-0.00010205275010588396	0.00040083145649049887	False
remainder__DiarrheagradeC1_is_missing	1	-7.586176901076003e-05	7.87039701689922e-05	False
remainder__DiarrheastartC1_is_missing	7	-1.093377258318751e-05	0.0003888918965239077	False
remainder__DiarrheastopC1_is_missing	9	0.00012176940291488187	0.0003371404870483276	True
remainder__CardiacgradeC1_is_missing	7	-2.275688971322604e-05	8.800353063551497e-05	False
remainder__CardiacstartC1_is_missing	9	6.662734233372799e-05	0.00021108492373858083	True
remainder__CardiacstopC1_is_missing	7	-2.941470601575916e-05	0.00016670016561698599	False
remainder__LiverASTgradeC1_is_missing	10	2.7234810516670483e-05	8.235574479482887e-05	True
remainder__LiverASTstartC1_is_missing	12	0.00014237432609245327	0.0001705952113451653	True
remainder__LiverASTstopC1_is_missing	8	3.568512725205261e-05	0.000162585435873201	True
remainder__LiverALTgradeC1_is_missing	1	-2.0609872629685873e-05	2.6144980179702515e-05	False
remainder__LiverALTstartC1_is_missing	9	8.73550895964478e-06	0.00032965451195178595	True
remainder__LiverALTstopC1_is_missing	7	-1.9290903930366038e-05	0.000339297760693146	False
remainder__LiverBilgradeC1_is_missing	7	-1.9238001757419344e-06	3.482993825532819e-05	False
remainder__LiverBilstartC1_is_missing	5	-0.0001931232944824419	0.0004142091734348847	False
remainder__LiverBilstopC1_is_missing	6	-2.212058583694432e-05	0.00018643715565577344	False
remainder__RenaCreatgradeC1_is_missing	7	4.131581205811376e-06	5.069348814303292e-05	False
remainder__RenaCreatstartC1_is_missing	5	-0.00013491756835081812	0.0003114467842984392	False
remainder__RenaCreatstopC1_is_missing	9	5.140718561998596e-05	0.00024679486916919543	True
remainder__RenaprotgradeC1_is_missing	5	-3.674365267097546e-05	5.3260536960558863e-05	False
remainder__RenaprotstartC1_is_missing	6	-1.4816307291411965e-05	0.0002907560061449497	False
remainder__RenahaemgradeC1_is_missing	7	-2.2571302579373403e-05	5.807054688889623e-05	False
remainder__RenahaemstartC1_is_missing	8	5.057421344306102e-05	0.00026266359492316125	True
remainder__RenahaemstopC1_is_missing	8	-1.9146348496362576e-05	0.00014626068617026872	True
remainder__UnitsbloodC1_is_missing	7	-2.3807164419952978e-06	5.14635633474494e-05	False
remainder__UnitsplateletsC1_is_missing	9	5.6334388156538874e-06	3.3661239379880916e-05	True
remainder__DaysIVantibC1_is_missing	6	-2.457157429644479e-05	6.729071390535457e-05	False
remainder__DaysinhospC1_is_missing	9	4.698996191707429e-05	0.00014259160857920403	True
remainder__DischargeddateC1_is_missing	5	-9.3937172430982e-05	0.00026311528202126974	False
karyotype_encoding__Karyotype_46,XX [20]	8	-2.4346385319934126e-06	8.925497149511777e-05	True
karyotype_encoding__Karyotype_46,XX,inv(16)(p13q22)[10]	2	5.201841186419642e-07	3.81283065245689e-06	False
karyotype_encoding__Karyotype_46,XX,t(8;21)(q22;q22)[10]	2	-1.3496343620467144e-07	4.778722535148953e-06	False
karyotype_encoding__Karyotype_46,XX[10]	4	-9.386099127558131e-06	3.215349475310068e-05	False
karyotype_encoding__Karyotype_46,XX[20]	7	-2.1255485069793637e-05	0.00026302639658988547	False
karyotype_encoding__Karyotype_46,XX[20]	7	2.721295686446782e-06	1.5736620004361233e-05	False
karyotype_encoding__Karyotype_46,XX[25]	6	-1.111926949752435e-05	5.590028568587707e-05	False
karyotype_encoding__Karyotype_46,XX[30]	6	-5.3568950746884074e-06	6.598740458545392e-05	False
karyotype_encoding__Karyotype_46,XY	1	1.3619218043008675e-07	2.610321681528585e-06	False
karyotype_encoding__Karyotype_46,XY [20]	11	1.951954357338444e-05	6.524201698104439e-05	True
karyotype_encoding__Karyotype_46,XY,inv(16)(p13q22)[10]	0	-4.362242420458921e-06	1.0411607836162904e-05	False
karyotype_encoding__Karyotype_46,XY[10]	5	3.0197692922509843e-05	6.401859375611518e-05	False
karyotype_encoding__Karyotype_46,XY[20]	8	3.9768439456795616e-05	0.00026417859055760505	True
karyotype_encoding__Karyotype_46,XY[20]	3	-1.1706761778936445e-06	5.637470265568563e-06	False
karyotype_encoding__Karyotype_46,XY[21]	0	-1.2189770344644968e-06	3.225110087092069e-06	False
karyotype_encoding__Karyotype_46,XY[25]	7	4.013478515042894e-06	2.0492552940316465e-05	False
karyotype_encoding__Karyotype_46,XY[30]	3	-2.076548864933988e-06	6.9178264760959764e-06	False
karyotype_encoding__Karyotype___rare_class__	12	0.00049733879223678	0.0007551409163824014	True
cat__sexID_False	4	-0.00020273196485153368	0.00043091362038910033	False
cat__sexID_True	10	0.00010902803121225265	0.0004042392133785115	True
cat__IsSec_False	8	-0.00022819766844616674	0.0010553161137024387	True
cat__IsSec_True	9	0.00013560299907707334	0.0008088853627712604	True
cat__IsSec_nan	1	-2.5999202791204642e-05	4.9843735645076204e-05	False
cat__PrevDiag_False	5	-8.64411659410952e-05	0.0002804439924522319	False
cat__PrevDiag_True	10	0.00011387219819902831	0.00029863130601497594	True
cat__PrevDiag_nan	2	-2.6912716746196464e-05	4.1130145516314406e-05	False
cat__drugdoseC1yn_False	9	4.39025146042854e-05	0.0001874267521350627	True
cat__drugdoseC1yn_True	8	3.275987804809171e-05	0.00018922975094352968	True
cat__drugdoseC1yn_nan	2	5.465834493027327e-07	1.4672103586445981e-05	False
cat__mylotargC1yn_False	7	-7.487569437299319e-05	0.0006224724780225107	False
cat__mylotargC1yn_True	6	4.5595880723251474e-06	0.00026578465135039634	False
cat__mylotargC1yn_nan	6	-5.087409192504806e-06	5.273499713657323e-05	False
cat__mylodoseC1_False	7	1.0204176931431602e-05	0.00010344975707165723	False
cat__mylodoseC1_True	6	-3.110016614902457e-05	0.0003650521762104119	False
cat__mylodoseC1_nan	10	9.149507787171711e-05	0.0001997314345594243	True
cat__NeutrecoveryC1_False	7	-1.3442929353762828e-05	0.0002636982869654649	False
cat__NeutrecoveryC1_True	7	4.487658934548693e-05	0.0002958601469943347	False
cat__NeutrecoveryC1_nan	2	-1.5764589102573715e-06	1.036095954322669e-05	False
cat__Platrecovery50C1_False	7	-0.00010308695861976405	0.0005811076903950493	False
cat__Platrecovery50C1_True	8	-1.628483223441241e-05	0.000710236229364076	True
cat__Platrecovery50C1_nan	1	-1.1518223965483189e-05	2.88340300392731e-05	False
cat__Platrecovery100C1_False	9	0.00012156092017291724	0.0012199719144862895	True
cat__Platrecovery100C1_True	9	0.00020588810128598661	0.0010151315920408617	True
cat__Platrecovery100C1_nan	0	-4.555882093379241e-06	1.4625914690888054e-05	False
cat__MRDA0_False	5	-9.506970486365268e-05	0.00039469976788250203	False
cat__MRDA0_True	7	-3.544818293141679e-05	0.0004841325204161912	False
cat__MRDA0_nan	9	2.6745754527225736e-05	0.00014349346066039884	True
cat__MRDB0_False	6	-2.5107562361360728e-05	0.00025148827122286764	False
cat__MRDB0_True	9	4.736897093292827e-05	0.00033362116030664343	True
cat__MRDB0_nan	4	-6.861389701296238e-05	0.00012778288590584917	False
cat__MRDC0_False	13	0.00010813960163684331	0.00027135800080002305	True
cat__MRDC0_True	9	0.00010883614904509002	0.000426897372213973	True
cat__MRDC0_nan	5	-3.951832933860713e-05	0.0001413000302399872	False
cat__MRDA1_False	8	1.0392703797046893e-05	0.0002758482045999663	True
cat__MRDA1_True	11	0.00012421069868686705	0.00016950487501571235	True
cat__MRDA1_nan	7	-4.1418654385283396e-05	0.0001492251463594399	False
cat__MRDB1_False	7	-5.147146617495502e-05	0.00023244628189171353	False
cat__MRDB1_True	10	2.484129458416983e-05	0.00020655435000401038	True
cat__MRDB1_nan	9	-2.6392613257075144e-05	0.0001781314069353924	True
cat__MRDC1_False	4	-0.00012230013375297047	0.00035673889251152427	False
cat__MRDC1_True	6	-2.1170746334913385e-05	0.00024184798815174088	False
cat__MRDC1_nan	4	-7.173138140316499e-05	0.00013458203633703238	False
cat__amlAgeGroup_15-29	7	-1.2535026073521742e-05	0.00032177877862921156	False
cat__amlAgeGroup_30-39	8	6.801238122997783e-05	0.0002776530159834761	True
cat__amlAgeGroup_40-49	9	-1.4174015846203485e-05	0.00026960525483461014	True
cat__amlAgeGroup_50-59	9	0.00013776305461584164	0.0005790371382491209	True
cat__amlAgeGroup_60+	11	0.000519668869112383	0.0010082440795887054	True
cat__PrevBloodDis_Aplastic anaemia	0	0.0	0.0	False
cat__PrevBloodDis_Chronic lymphoblastic leukaemia (CLL)	0	0.0	0.0	False
cat__PrevBloodDis_Chronic myelomonocytic leukaemia (CMML)	9	4.625370177425569e-05	7.591164380226413e-05	True
cat__PrevBloodDis_Hodgkin's disease	4	-5.866341435423198e-07	3.051793757847226e-05	False
cat__PrevBloodDis_Lymphoma	2	2.3541377785507583e-06	6.648051707591269e-06	False
cat__PrevBloodDis_Myelodysplastic syndrome (MDS)/myelodysplasia/pre-leukaemic phase	5	-4.583029053483385e-05	0.00019118826201653427	False
cat__PrevBloodDis_Myelofibrosis	5	8.961517547954965e-06	3.0008641697146545e-05	False
cat__PrevBloodDis_Myeloproliferative syndrome	2	-1.959059533235641e-05	5.431148886507563e-05	False
cat__PrevBloodDis_Other haematological disorder	7	2.3285976335818966e-05	8.349115630614876e-05	False
cat__PrevBloodDis_Polycythaemia rubra vera (PRV)	1	1.3136159578053254e-06	4.9151008519064205e-06	False
cat__PrevBloodDis_Refractory anaemia with excess of blasts (RAEB, RAEB-t)	6	2.452101920183485e-06	6.694855898989612e-05	False
cat__PrevBloodDis_Thrombocythaemia	0	0.0	0.0	False
cat__PrevBloodDis_Thrombocytopenia	0	0.0	0.0	False
cat__PrevBloodDis_nan	9	5.9938834258002715e-05	0.0005719850987748567	True
cat__FABtype_0	3	-6.622916138507709e-05	0.00019831011557441402	False
cat__FABtype_1	12	0.0001046964670573745	0.00019064992434417624	True
cat__FABtype_2	11	0.00019591668672732689	0.00034658136439097106	True
cat__FABtype_3	9	2.7796813287572426e-05	4.28877615272942e-05	True
cat__FABtype_3v	0	0.0	0.0	False
cat__FABtype_4	5	-9.053338502248402e-05	0.0002241096230899498	False
cat__FABtype_4e	14	3.6117661102515444e-05	4.791403080542456e-05	True
cat__FABtype_5	15	0.0011055032302964534	0.0007144375213699417	True
cat__FABtype_5a	6	-1.786573206738863e-05	0.00010134747387336194	False
cat__FABtype_5b	6	-3.2665136862097786e-05	9.125665619344376e-05	False
cat__FABtype_6	11	0.00025899021777097645	0.0002783009928311177	True
cat__FABtype_7	2	-2.6797381932126616e-05	4.2747794477516004e-05	False
cat__FABtype_8	7	-9.68168585746454e-05	0.0004688247878828934	False
cat__FABtype_B	0	0.0	0.0	False
cat__FABtype_R	8	-1.3102955337998838e-05	9.290265167539455e-05	True
cat__FABtype_RT	3	-3.810783869608869e-06	1.4836090618797376e-05	False
cat__FABtype_X	11	0.00011799200385496415	0.0002295619415715473	True
cat__FABtype_nan	10	7.771167670811067e-06	7.109473562520259e-05	True
cat__CNSinvolveentry_0.0	8	-6.625889327637465e-05	0.0005258895652418213	True
cat__CNSinvolveentry_1.0	2	-5.718091350180069e-06	3.7516885540100265e-05	False
cat__CNSinvolveentry_2.0	11	0.00023248503021915717	0.0004772460387417068	True
cat__CNSinvolveentry_nan	6	-1.6219983762786157e-05	4.937141961928796e-05	False
cat__Localcytoentry_1.0	12	0.0005257446535986	0.0007789034056280178	True
cat__Localcytoentry_2.0	10	0.0006085691589242334	0.0014415040139907904	True
cat__Localcytoentry_3.0	9	1.1109485088892584e-05	0.00023081724508777434	True
cat__Localcytoentry_4.0	8	-2.9603097794130193e-05	0.0001590834573678271	True
cat__Localcytoentry_5.0	8	0.00010982748321578565	0.0004577077435819377	True
cat__Localcytoentry_nan	2	-3.624826612269907e-05	4.8296179268909037e-05	False
cat__Localimmentry_1.0	7	-7.5297087442392e-05	0.00035300879584144665	False
cat__Localimmentry_2.0	6	-2.9456249475060826e-05	0.00022378126491194518	False
cat__Localimmentry_3.0	9	2.9242291730402638e-05	0.00015053189305200683	True
cat__Localimmentry_nan	6	-4.7067587611000085e-06	6.312711091867146e-05	False
cat__CD33entry_1.0	8	5.130765690978171e-05	0.0002146683314725145	True
cat__CD33entry_2.0	7	3.2721500439432414e-05	0.00032627104722765174	False
cat__CD33entry_3.0	10	5.3662384885167034e-05	0.00020924843294578305	True
cat__CD33entry_nan	7	2.365356502951456e-05	0.00010049357033677899	False
cat__SmokeHist_1.0	4	-0.00014721155355062654	0.00045908046465481826	False
cat__SmokeHist_2.0	8	6.989209149032309e-05	0.0002964945844011942	True
cat__SmokeHist_3.0	10	0.0001714756054638353	0.0005528526798483332	True
cat__SmokeHist_nan	6	-2.7990591059564117e-05	7.960827951064018e-05	False
cat__amlType_De novo	13	0.0006235938138693666	0.0009437495923594337	True
cat__amlType_High risk MDS	8	1.8547455919712415e-05	0.00018919814380152956	True
cat__amlType_Secondary	9	0.00014929445249689644	0.0006740799363352201	True
cat__CytoResult_Adverse	15	0.02590532272510548	0.0063790320876484655	True
cat__CytoResult_Failed	2	-6.842773619945281e-05	0.00013426538343492948	False
cat__CytoResult_Intermediate	13	0.00119413836355108	0.000845562878431519	True
cat__CytoResult_Normal	14	0.0010133315963560322	0.0008950515176135822	True
cat__CytoResult_Not done	8	-2.013442101098501e-05	7.303236240829519e-05	True
cat__CytoResult_nan	1	-1.033009878601554e-06	5.021702454817537e-06	False
cat__CytoResult_t(15;17) / PML-RARA [APL]	0	0.0	0.0	False
cat__CytoResult_t(8;21) / inv(16) [CBF]	15	0.015395954847384513	0.0026817783152033596	True
cat__ComorArr_0.0	5	-1.877592615921871e-05	3.265398601882635e-05	False
cat__ComorArr_1.0	4	-5.151093203337174e-06	2.19399915949005e-05	False
cat__ComorArr_2.0	0	-2.0998026574847726e-06	5.544905316583683e-06	False
cat__ComorArr_nan	1	-2.4721156672876297e-06	1.23281586610993e-05	False
cat__ComorCard_0.0	6	-6.3427682941816e-05	0.00011962088055963252	False
cat__ComorCard_1.0	9	2.3977807904548096e-05	0.00017304578044564567	True
cat__ComorCard_2.0	1	9.172178163030509e-07	3.431914817650974e-06	False
cat__ComorCard_nan	0	-2.1108655079015323e-05	4.1289955288134164e-05	False
cat__ComorHVD_0.0	10	-3.4053251802048604e-07	5.796681973175512e-05	True
cat__ComorHVD_1.0	4	-2.8299474048215617e-05	8.171079821929585e-05	False
cat__ComorHVD_2.0	2	-3.676627913103599e-06	1.220358715844604e-05	False
cat__ComorHVD_nan	2	-3.78123663762923e-06	1.2027198280372163e-05	False
cat__ComorIBD_0.0	11	3.842818945032198e-05	7.187840966830897e-05	True
cat__ComorIBD_1.0	10	3.9473673116141906e-05	0.00012180369091709098	True
cat__ComorIBD_2.0	1	2.475210180478508e-06	1.2784236967513506e-05	False
cat__ComorIBD_nan	2	3.4076677970507063e-06	1.831611947307464e-05	False
cat__ComorDiab_0.0	7	-4.643050302036073e-06	0.00015494365417565448	False
cat__ComorDiab_1.0	8	-1.5430075196480014e-05	0.00010589296749037388	True
cat__ComorDiab_2.0	0	0.0	0.0	False
cat__ComorDiab_nan	1	-2.898609553678711e-06	9.699561891582389e-06	False
cat__ComorCVD_0.0	7	-6.948251170180463e-07	6.165736352255762e-05	False
cat__ComorCVD_1.0	7	7.981802809200467e-06	2.2202529967299082e-05	False
cat__ComorCVD_2.0	1	9.256816590674786e-07	4.0172549835977845e-06	False
cat__ComorCVD_nan	3	5.004129691177362e-06	1.8461110012056483e-05	False
cat__ComorPsyc_0.0	10	0.00014259153907837934	0.00020308229763746618	True
cat__ComorPsyc_1.0	11	0.00013129044015047303	0.00019409522437263186	True
cat__ComorPsyc_2.0	3	3.598956161185997e-06	2.6652067859520796e-05	False
cat__ComorPsyc_nan	3	-1.629908461006969e-05	2.8667490316105634e-05	False
cat__ComorObe_0.0	8	7.001213898121139e-05	0.00026572848381152346	True
cat__ComorObe_1.0	6	5.5444507762048634e-05	0.0001629418982194283	False
cat__ComorObe_2.0	3	-8.525011394664464e-06	3.307215611334365e-05	False
cat__ComorObe_nan	3	3.1138959858253062e-06	1.486104311584149e-05	False
cat__ComorInf_0.0	7	1.879817462170138e-05	0.0002405136882380312	False
cat__ComorInf_1.0	5	-7.250274325487655e-05	0.00015225041562436423	False
cat__ComorInf_2.0	9	1.6393585830609104e-05	4.545279308361078e-05	True
cat__ComorInf_nan	2	-1.3351144033799495e-05	4.288224682339536e-05	False
cat__ComorRheu_0.0	8	4.4039674529685894e-05	0.00023119490839101074	True
cat__ComorRheu_1.0	10	0.00013336465425944043	0.00017355752553613492	True
cat__ComorRheu_2.0	4	-8.820444591870093e-06	6.592996497826168e-05	False
cat__ComorRheu_nan	1	-6.663010675881746e-07	6.6327915010876e-06	False
cat__ComorPrep_0.0	7	4.300292014979195e-06	6.869615912060724e-05	False
cat__ComorPrep_1.0	8	1.364392707629373e-05	3.1589587259652086e-05	True
cat__ComorPrep_2.0	3	5.5027382426183394e-06	1.1721920957025114e-05	False
cat__ComorPrep_nan	3	1.5840492926955105e-06	6.371682601816112e-06	False
cat__ComorRen_0.0	8	-2.1305000704676464e-05	0.00012568692443198578	True
cat__ComorRen_1.0	11	5.5912476669056585e-05	0.00019517199807308225	True
cat__ComorRen_2.0	3	-3.0096623501781515e-06	1.6941581202058522e-05	False
cat__ComorRen_nan	1	-4.71209621469774e-06	2.1057091481012336e-05	False
cat__ComorMPul_0.0	8	3.6063939672305675e-05	0.00020816715037749907	True
cat__ComorMPul_1.0	7	-1.3473646718761591e-05	0.00011365208831636948	False
cat__ComorMPul_2.0	9	-8.792671859542853e-06	0.00013334867849506613	True
cat__ComorMPul_nan	2	-5.007206870096446e-07	8.901405925588983e-06	False
cat__ComorSPul_0.0	5	-8.900919684203664e-05	0.00012746614508046068	False
cat__ComorSPul_1.0	4	-1.8259194443285985e-05	4.317667266951228e-05	False
cat__ComorSPul_2.0	8	-1.8472591366853654e-05	0.00017463676733514203	True
cat__ComorSPul_nan	4	-6.302700698498735e-06	2.5833078972927154e-05	False
cat__ComorPST_0.0	9	1.6403220661501602e-05	0.00012454493598262558	True
cat__ComorPST_1.0	4	-3.794458403416815e-05	0.00012974740708911404	False
cat__ComorPST_2.0	3	-1.600825533886115e-05	8.577595053243813e-05	False
cat__ComorPST_nan	2	3.704353996150841e-06	1.2830916011987403e-05	False
cat__ComorHepM_0.0	7	9.580319596946755e-06	0.00018440561960583575	False
cat__ComorHepM_1.0	7	2.2908764096239014e-06	0.00013493763320782565	False
cat__ComorHepM_2.0	6	3.4171172470835258e-06	3.301413896167737e-05	False
cat__ComorHepM_nan	7	7.5902864925891916e-06	2.1515501386060816e-05	False
cat__ComorHepS_0.0	7	9.776027422359376e-06	0.00017328862601234137	False
cat__ComorHepS_1.0	7	-9.867023600461058e-06	0.00010873915644136913	False
cat__ComorHepS_2.0	5	7.567713948798034e-06	3.742570187912394e-05	False
cat__ComorHepS_nan	1	-3.8148886468247765e-06	1.0280954548817163e-05	False
cat__TreatmentC1_ADE Alone	9	-1.5590630577597928e-05	0.00028003976291937036	True
cat__TreatmentC1_ADE and Mylotarg 3mg per m2	4	-0.00011923567143661248	0.00018846718438177178	False
cat__TreatmentC1_ADE and Mylotarg 6mg per m2	6	-9.579094771250117e-05	0.00021423636692403141	False
cat__TreatmentC1_AIDA	0	0.0	0.0	False
cat__TreatmentC1_Arsenic and ATRA	0	0.0	0.0	False
cat__TreatmentC1_DA High dose (90mg)	12	0.0001884665520583437	0.00022280925891809874	True
cat__TreatmentC1_DA Mylotarg 3mg per m2	6	-2.061137454251168e-05	0.000168250369245425	False
cat__TreatmentC1_DA Mylotarg 6mg per m2	6	-2.547516799943348e-05	0.0001554128349511045	False
cat__TreatmentC1_DA Standard dose (60mg)	9	1.4308072639751152e-05	0.00034571533962008517	True
cat__Marrresult1C1_CR	15	0.0019024966326899467	0.0012517844271434746	True
cat__Marrresult1C1_PR	8	3.2678203641822475e-05	0.0002831774517876164	True
cat__Marrresult1C1_RD	15	0.002100521945581966	0.0014149989620845889	True
cat__Marrresult1C1_nan	7	-1.8929811948944417e-05	0.00018702534167664635	False
cat__Marrresult2C1_CR	8	6.692871223125477e-05	0.0003098318447714818	True
cat__Marrresult2C1_PR	5	-2.3688688756552765e-05	4.80527089144573e-05	False
cat__Marrresult2C1_RD	6	-4.255371514443149e-05	0.00011129587704504931	False
cat__Marrresult2C1_nan	7	4.6533817051421606e-05	0.00027731295622481547	False
cat__amlFLToutcomeID_2.0	5	4.4477612495293544e-06	1.049733430493152e-05	False
cat__amlFLToutcomeID_3.0	7	-8.485398503868477e-06	0.00039810898528880605	False
cat__amlFLToutcomeID_4.0	9	9.337753386919736e-05	0.0006810010453515981	True
cat__amlFLToutcomeID_nan	7	-6.056833614772058e-05	0.00019297623981021355	False
cat__amlFLTTypeID_1.0	9	0.0003321459189505266	0.0006796111677444434	True
cat__amlFLTTypeID_2.0	11	7.561042493710436e-05	0.00013275981460533656	True
cat__amlFLTTypeID_nan	10	0.00021027787189649172	0.000515361206150393	True
cat__amlDDLFLTTKDID_1.0	8	-4.808775123353619e-07	7.00126510273919e-05	True
cat__amlDDLFLTTKDID_2.0	6	-2.0582653751629235e-06	1.9019413509336166e-05	False
cat__amlDDLFLTTKDID_3.0	8	1.76114606646242e-05	4.422650838666569e-05	True
cat__amlDDLFLTTKDID_4.0	0	0.0	0.0	False
cat__amlDDLFLTTKDID_6.0	0	0.0	0.0	False
cat__amlDDLFLTTKDID_7.0	0	0.0	0.0	False
cat__amlDDLFLTTKDID_8.0	0	-1.3130239861277223e-06	4.415944280206461e-06	False
cat__amlDDLFLTTKDID_9.0	0	0.0	0.0	False
cat__amlDDLFLTTKDID_99.0	6	6.778506657965865e-06	5.175599731328216e-05	False
cat__amlDDLFLTTKDID_nan	8	4.0092830411315376e-05	0.0001406486607621622	True
cat__amlFLTType0ID_1.0	8	0.00015698913305128368	0.0004940228910390722	True
cat__amlFLTType0ID_2.0	1	-2.2162949179183048e-06	1.0130377773454828e-05	False
cat__amlFLTType0ID_nan	10	5.8737765934882295e-05	0.0003277838918319384	True
cat__amlDDLNPM1OutcomeID_1.0	10	0.0007956784880271083	0.0012328134636361522	True
cat__amlDDLNPM1OutcomeID_3.0	12	0.0008840131840687334	0.0014240288470736204	True
cat__amlDDLNPM1OutcomeID_5.0	9	1.2275585148009179e-05	5.061137092341712e-05	True
cat__amlDDLNPM1OutcomeID_7.0	0	0.0	0.0	False
cat__amlDDLNPM1OutcomeID_nan	7	3.616270062003573e-05	0.00016305702046312534	False
cat__amlDDLNPM1ID_1.0	6	-4.726123394547508e-05	0.0003078848996823469	False
cat__amlDDLNPM1ID_2.0	5	-1.7866081682656788e-05	4.368771510430589e-05	False
cat__amlDDLNPM1ID_3.0	3	-2.352103044289677e-06	1.0064856705070626e-05	False
cat__amlDDLNPM1ID_4.0	9	2.5391683339097097e-05	6.169478036626444e-05	True
cat__amlDDLNPM1ID_5.0	10	0.00011460478701081642	0.0002882273475402098	True
cat__amlDDLNPM1ID_nan	12	0.0009836681793706599	0.0009682765663898024	True
cat__MRDnegativity_<0.0%/not detectable	5	-1.0781878212663697e-05	0.00018562515152058717	False
cat__MRDnegativity_nan	9	1.457087437255634e-05	0.00018105076334076848	True
cat__MRDguided_No	5	-7.545107847494894e-05	0.0002548287436582835	False
cat__MRDguided_nan	9	5.3565188613461166e-05	0.0002190188967003225	True
cat__Housekeeping_ABL	8	-6.708451066549284e-06	0.00021420662886044095	True
cat__Housekeeping_nan	5	-1.603412080702399e-05	0.0001906646921576072	False
cat__MRDA0_method_nan	10	0.00013201173236494242	0.0004447300053915679	True
cat__MRDA0_method_qPCR-NPM1	6	-2.438835834582523e-05	0.00015692460236595436	False
cat__MRDA0_method_qPCR-NPM1 A	6	-5.32556125175828e-06	0.00013069274491636212	False
cat__MRDA0_method_qPCR-NPM1 B	2	-1.441287301548281e-06	1.1347250904524848e-05	False
cat__MRDA0_method_qPCR-NPM1 D	4	-6.488452873924728e-06	3.396721844201155e-05	False
cat__MRDA0_method_qPCR-NPM1 OTHER	9	6.383979277137495e-06	6.305371142984499e-05	True
cat__MRDA0_method_qPCR-inv16	3	-7.67165449524043e-06	2.5278438877615494e-05	False
cat__MRDA0_method_qPCR-t8/21	2	-8.194233156818183e-06	2.066695376506507e-05	False
cat__MRDA0num_ND	9	4.303199014621704e-06	7.904180548935672e-05	True
cat__MRDA0num_Pos	8	7.051116693850632e-05	0.0001988657585228247	True
cat__MRDA0num_nan	11	0.00020579065355173337	0.0004177599138709293	True
cat__MRDA0_specimen_PB	9	7.195964887131788e-05	0.0004913170938744665	True
cat__MRDA0_specimen_nan	6	-0.00010325450611115781	0.00034876174799776096	False
cat__MRDB0_method_nan	9	7.045907162914044e-05	0.00021094965728775256	True
cat__MRDB0_method_qPCR-NPM1	8	3.0139132159644925e-06	7.815352936409e-05	True
cat__MRDB0_method_qPCR-NPM1 A	6	-7.84285636384812e-06	4.897300549089942e-05	False
cat__MRDB0_method_qPCR-NPM1 B	0	0.0	0.0	False
cat__MRDB0_method_qPCR-NPM1 D	0	0.0	0.0	False
cat__MRDB0_method_qPCR-NPM1 OTHER	6	7.815685709160472e-06	4.483426644089646e-05	False
cat__MRDB0_method_qPCR-inv16	3	-1.3096652133152557e-07	1.8828759137592872e-05	False
cat__MRDB0_method_qPCR-t8/21	4	6.591628931751361e-07	5.071183626809476e-06	False
cat__MRDB0_specimen_BM	8	5.2602276349284e-05	0.00027310784557928343	True
cat__MRDB0_specimen_nan	7	4.046766114864119e-06	0.00013650792981480413	False
cat__MRDB0num_ND	8	3.5179019681290766e-05	0.0001400528331367966	True
cat__MRDB0num_Pos	6	-2.587380986588375e-05	0.00016463503724680067	False
cat__MRDB0num_nan	7	-1.853115200149883e-05	0.00013549910044453642	False
cat__MRDC0_method_MFC (LAIP+DfN)	8	4.516306531431198e-05	0.0002181474519190573	True
cat__MRDC0_method_nan	9	7.317972590468704e-05	0.00036675464933339327	True
cat__MRDC0_specimen_BM	8	5.214829171742649e-05	0.00027490965497266117	True
cat__MRDC0_specimen_BM	1	-3.398395535948081e-06	8.615425315662727e-06	False
cat__MRDC0_specimen_PB	11	0.00022644868554623713	0.000277457274350131	True
cat__MRDC0_specimen_nan	7	-2.3279644789136765e-05	0.0003452664143994022	False
cat__MRDC1_specimen_BM	8	1.6315101751038495e-05	0.0002304256196009797	True
cat__MRDC1_specimen_PB	3	-5.929073272637996e-06	6.118310600238726e-05	False
cat__MRDC1_specimen_nan	2	-0.00016672642217117426	0.0003482209403247281	False
cat__MRDC0num_Neg	0	0.0	0.0	False
cat__MRDC0num_Pos	10	6.308385884365443e-05	0.00023953184141497328	True
cat__MRDC0num_nan	7	-4.694169835352208e-05	0.0002138370664405889	False
cat__MRDA1_method_nan	9	8.419665662842168e-06	0.00021372548494959822	True
cat__MRDA1_method_qPCR-NPM1	9	0.00010883587523465026	0.0002187836267902983	True
cat__MRDA1_method_qPCR-NPM1 A	5	-4.1326524795802664e-05	8.983530061807855e-05	False
cat__MRDA1_method_qPCR-NPM1 B	0	0.0	0.0	False
cat__MRDA1_method_qPCR-NPM1 D	4	-6.006445793806195e-06	2.3872927415965883e-05	False
cat__MRDA1_method_qPCR-NPM1 OTHER	5	6.046060282719111e-06	4.666124773473647e-05	False
cat__MRDA1_method_qPCR-inv16	3	2.7055203869548894e-07	7.416533714294378e-06	False
cat__MRDA1_method_qPCR-t8/21	2	-6.259026400442143e-06	1.1065123549528945e-05	False
cat__MRDA1num_ND	7	2.5402624054357003e-05	0.00019688333335626652	False
cat__MRDA1num_Neg	11	0.00012994159352581474	0.00040030341977084424	True
cat__MRDA1num_Pos	10	7.44111084291421e-05	0.00023631702310055299	True
cat__MRDA1num_nan	10	8.344054199284928e-05	0.00022876231716856062	True
cat__MRDA1_specimen_PB	8	4.067240940948163e-05	0.00023425108676678927	True
cat__MRDA1_specimen_nan	9	5.76838736734612e-05	0.00022052598672623572	True
cat__MRDB1_method_nan	8	3.428876331929688e-06	7.306065192750174e-05	True
cat__MRDB1_method_qPCR-NPM1	11	4.7446161677645406e-05	0.00016966467212024524	True
cat__MRDB1_method_qPCR-NPM1 A	3	-5.116408400074867e-05	0.00012337122338562084	False
cat__MRDB1_method_qPCR-NPM1 B	0	0.0	0.0	False
cat__MRDB1_method_qPCR-NPM1 D	4	1.154780709401078e-06	2.2168096286017176e-05	False
cat__MRDB1_method_qPCR-NPM1 OTHER	1	-1.1782382192556304e-06	4.962461039522233e-06	False
cat__MRDB1_method_qPCR-inv16	3	2.873754177858955e-06	1.9745207135608607e-05	False
cat__MRDB1_method_qPCR-t8/21	7	7.589262703861325e-06	2.0420548481343796e-05	False
cat__MRDB1_specimen_BM	8	2.14170683293957e-05	0.00018575942476621235	True
cat__MRDB1_specimen_nan	6	-4.4478916600769565e-05	0.0002554495737335175	False
cat__MRDB1num_ND	7	1.6220782124092434e-05	7.963630594926989e-05	False
cat__MRDB1num_Neg	7	-1.3395184532370258e-05	4.616382531307801e-05	False
cat__MRDB1num_Pos	4	-4.4695069227028174e-05	0.000149714705068808	False
cat__MRDB1num_nan	6	-2.0110087485105463e-05	0.0001929591621166996	False
cat__MRDC1_method_MFC (LAIP+DfN)	7	6.62398770703604e-07	0.00037400724299122473	False
cat__MRDC1_method_nan	9	2.3233760266760465e-05	0.0001982861860130949	True
cat__MRDC1num_ND	7	-2.464883108109094e-05	0.000279119495800207	False
cat__MRDC1num_Neg	12	0.0008886678893538603	0.0007689790509425647	True
cat__MRDC1num_Pos	12	0.00040531967543255994	0.0006105025727073418	True
cat__MRDC1num_nan	6	-8.062264541935166e-05	0.000291903769020932	False
ordinal__NauseagradeC1	7	-4.0822335733056376e-05	0.0005066659019712307	False
ordinal__AlopeciagradeC1	9	0.00011856770025258394	0.0005044732345146033	True
ordinal__OralgradeC1	8	0.00011808988305573598	0.0005037077338274127	True
ordinal__DiarrheagradeC1	7	3.617258013835038e-05	0.0006000175338045604	False
ordinal__CardiacgradeC1	6	-3.378882039267684e-06	0.00038691171185569693	False
ordinal__LiverASTgradeC1	9	-9.29687706379517e-06	0.0003938292669059306	True
ordinal__LiverALTgradeC1	5	-0.00016206774457726145	0.0005491080706084418	False
ordinal__LiverBilgradeC1	9	-0.00011165945363130683	0.0005915469618583938	True
ordinal__RenaCreatgradeC1	7	8.593372032137288e-05	0.0002792462443293085	False
ordinal__RenaprotgradeC1	9	7.187361186614641e-05	0.00033214795238671287	True
ordinal__RenahaemgradeC1	7	2.278562987796698e-05	0.0004904466435089537	False
ordinal__cellularity1C1	8	-8.76380847790545e-06	0.0005069361030793186	True
ordinal__cellularity2C1	9	7.267385518215243e-05	0.0002679901134417667	True
num__amlAgeAtRand1	15	0.0026284178455640936	0.0014532196139386388	True
num__UnitsbloodC1	12	0.0003515617928441199	0.0008786696845070139	True
num__UnitsplateletsC1	11	0.0008270712707011716	0.0010948836542705401	True
num__DaysIVantibC1	5	-4.948122904113038e-05	0.0007217691303514216	False
num__DaysinhospC1	11	0.00039137819037188005	0.0008048388150417713	True
num__TestDate	6	-0.0002470980342425985	0.000838389494634612	False
num__ITDPcnt	14	0.00211142006426274	0.0015536852060368846	True
num__ITDLength	14	0.0023792784182700894	0.002354638741301933	True
num__date_MRDA0	8	-2.2537249416017128e-05	0.0005116094330813616	True
num__MRDA0hodnota	8	5.077509249686779e-05	0.0005052415859615017	True
num__MRDA0logred	9	3.5746616165531933e-05	0.00018979899629221694	True
num__date_MRDB0	7	-7.047013401163939e-05	0.000461120544946069	False
num__MRDB0hodnota	7	8.475667694126538e-06	0.00043830443369702554	False
num__MRDB0logred	7	-2.8757800269417634e-05	0.00010471115591262619	False
num__MRDC0percentage	9	0.00021003989896544427	0.000684150150927952	True
num__date_MRDA1	9	6.721502286100913e-05	0.00042553616216798657	True
num__MRDA1hodnota	14	0.0008319146708324601	0.0007801326817506498	True
num__MRDA1logred	7	9.703356170993054e-06	0.0005655291021188538	False
num__date_MRDB1	10	4.7340857218790455e-05	0.00031512347414303863	True
num__MRDB1hodnota	12	0.0003063050645370623	0.0005460031866599353	True
num__Date_MRDC1	4	-0.00010385552034600607	0.00033296764183553945	False
num__MRDC1percentage	10	0.0008555863716706333	0.0012910536915583474	True
num__NauseastartC1	7	-0.00033610906138283774	0.000811906918698133	False
num__NauseastopC1	6	-0.00028381539542504837	0.0008042101516831888	False
num__AlopeciastartC1	10	0.0003431980761806226	0.0006098873394798757	True
num__AlopeciastopC1	8	2.6926900014006084e-05	0.0004092553704084617	True
num__OralstartC1	5	-0.00015858352248962826	0.00043259894507833083	False
num__OralstopC1	4	-0.0004814446287743607	0.0007032881858733631	False
num__DiarrheastartC1	6	-0.00022755103928953331	0.0008971744588846576	False
num__DiarrheastopC1	7	-6.854464548784362e-05	0.0006644134824246905	False
num__CardiacstartC1	8	-4.474274443218859e-05	0.0005860909078829621	True
num__CardiacstopC1	8	-2.750928454626577e-05	0.0004580724701314786	True
num__LiverASTstartC1	5	-2.4153950253970194e-05	0.00019614717458192233	False
num__LiverASTstopC1	8	8.757656818874543e-05	0.00036305597928582196	True
num__LiverALTstartC1	5	-0.0006168548171825704	0.0010190577241493341	False
num__LiverALTstopC1	6	-0.00029233176295356665	0.0006627364343126962	False
num__LiverBilstartC1	13	0.0002546426996858249	0.00032343678734979883	True
num__LiverBilstopC1	6	-0.00022852658390959673	0.000763389886861815	False
num__RenaCreatstartC1	4	-0.00026968707723818	0.0005677023184276449	False
num__RenaCreatstopC1	8	-5.025113201863869e-05	0.0004876719891116952	True
num__RenaprotstartC1	7	5.411478165812314e-06	0.0005162716617698653	False
num__RenahaemstartC1	5	-0.00019143262860353585	0.0004119920775045416	False
num__RenahaemstopC1	5	-4.522665822384014e-05	0.0002605763593505905	False
num__mylotargdateC1	9	0.00022288751190234214	0.0005936981928829166	True
num__marrexamdate1C1	9	-0.00011627445563709479	0.0009396745754659537	True
num__marrexamdate2C1	12	0.00030740319630953334	0.0005603712365411131	True
num__NeutrecoverydateC1	6	-0.00018239402316287616	0.0007068909170525404	False
num__Platrecovery50dateC1	5	-0.0005691053345877311	0.0017601392819148682	False
num__Platrecovery100dateC1	5	-0.0006598938547607802	0.0014188823504753798	False
num__DischargeddateC1	8	-0.0003046853309086262	0.0011276972176204234	True
num__Weight	12	0.0013109116561963335	0.0014402892584820172	True
num__Height	9	0.000252098394180169	0.0008214367475220838	True
num__BloodDateEntry	5	-0.000587326153817694	0.0008718155599920765	False
num__HemoglobinEntry	10	0.0004634011611601979	0.0006795475574264863	True
num__PlateletEntry	7	-3.2207144394123366e-05	0.0007039375266717933	False
num__MarrowDateEntry	8	-0.0001384237304567961	0.0006396993625715423	True
num__MarrowBlastsEntry	12	0.0016260577016142936	0.0014218995401866412	True
num__LocalImmPcnt	5	-0.00019393645266011333	0.0009669402638358792	False
num__SmokePerDay	8	0.00023505358149039632	0.0005109976165633061	True
num__chemodateC1	3	-0.0006704310501705067	0.0007727956567122574	False
num__Marrblastperc1C1	15	0.0036347835537783933	0.0019088222774729059	True
num__Marrblastperc2C1	7	-2.574577030944209e-05	0.0004630969432582723	False
[truncated: 60,138 more rows]
