# Supplementary material for: Random Survival Forest Versus Elastic-Net Regularized Cox Regression for Survival Prediction in Acute Myeloid Leukemia at Distinct Treatment Time Points: Model Performance Comparison Study
Source: JMIR Bioinform Biotechnol. 2026 Apr 29;7:e75678. doi: 10.2196/75678 (PMC13128161; doi:10.2196/75678)
Supplement: Multimedia Appendix 9 [file bioinform-v7-e75678-s009.zip › ablation_metrics/repeated_fold_c_indices/rsf/C1__C1_MRD_NGS_flt3_npm1__scores.csv]

Fold_and_Repetition	C-Index_Score
1_1	0.6683997860835462
2_1	0.6806534991465496
3_1	0.6943396226415094
4_1	0.6780047783899751
5_1	0.6542101074022031
1_2	0.649406837421101
2_2	0.6880917429384932
3_2	0.6746069182389937
4_2	0.6511890058617107
5_2	0.6958780437976088
1_3	0.6806670663037176
2_3	0.6831301742336541
3_3	0.6702785151142981
4_3	0.6859579473606823
5_3	0.6655954872883438
