# Supplementary material for: Random Survival Forest Versus Elastic-Net Regularized Cox Regression for Survival Prediction in Acute Myeloid Leukemia at Distinct Treatment Time Points: Model Performance Comparison Study
Source: JMIR Bioinform Biotechnol. 2026 Apr 29;7:e75678. doi: 10.2196/75678 (PMC13128161; doi:10.2196/75678)
Supplement: Multimedia Appendix 9 [file bioinform-v7-e75678-s009.zip › ablation_metrics/repeated_fold_c_indices/rsf/C1__C1_MRD_NGS__scores.csv]

Fold_and_Repetition	C-Index_Score
1_1	0.6589716164557212
2_1	0.6728700316995855
3_1	0.6857776245135229
4_1	0.6645765273782241
5_1	0.6336729981231637
1_2	0.6396870709325642
2_2	0.6723776120432311
3_2	0.6646619496855346
4_2	0.6411417592973789
5_2	0.6745240342053292
1_3	0.673326192277833
2_3	0.6802797855885129
3_3	0.6511925042589438
4_3	0.6618732539332451
5_3	0.6573208722741433
