# Supplementary material for: Random Survival Forest Versus Elastic-Net Regularized Cox Regression for Survival Prediction in Acute Myeloid Leukemia at Distinct Treatment Time Points: Model Performance Comparison Study
Source: JMIR Bioinform Biotechnol. 2026 Apr 29;7:e75678. doi: 10.2196/75678 (PMC13128161; doi:10.2196/75678)
Supplement: Multimedia Appendix 9 [file bioinform-v7-e75678-s009.zip › ablation_metrics/repeated_fold_c_indices/rsf/C1__C1_MRD__scores.csv]

Fold_and_Repetition	C-Index_Score
1_1	0.6625071800661556
2_1	0.6662082418922214
3_1	0.689334449972905
4_1	0.6700472963089376
5_1	0.6450715850914344
1_2	0.6342443968114424
2_2	0.6781608062974749
3_2	0.667934355345912
4_2	0.6339861593052206
5_2	0.6835617904291231
1_3	0.6728839709509724
2_3	0.6745400951426653
3_3	0.6556495384493483
4_3	0.6703916090770965
5_3	0.6504515659856325
