# Supplementary material for: Random Survival Forest Versus Elastic-Net Regularized Cox Regression for Survival Prediction in Acute Myeloid Leukemia at Distinct Treatment Time Points: Model Performance Comparison Study
Source: JMIR Bioinform Biotechnol. 2026 Apr 29;7:e75678. doi: 10.2196/75678 (PMC13128161; doi:10.2196/75678)
Supplement: Multimedia Appendix 9 [file bioinform-v7-e75678-s009.zip › ablation_metrics/repeated_fold_c_indices/rsf/C1__C1_NGS_flt3_npm1__scores.csv]

Fold_and_Repetition	C-Index_Score
1_1	0.6778576663299464
2_1	0.6839405023165082
3_1	0.6880535986994433
4_1	0.6818567458189088
5_1	0.6474790452700777
1_2	0.6506613194780564
2_2	0.6901015753539373
3_2	0.6796678459119497
4_2	0.6464545472367621
5_2	0.6954499907579458
1_3	0.6801757092738726
2_3	0.6846672438784742
3_3	0.6679905708965572
4_3	0.67851786501985
5_3	0.6595713317019959
