# Supplementary material for: Random Survival Forest Versus Elastic-Net Regularized Cox Regression for Survival Prediction in Acute Myeloid Leukemia at Distinct Treatment Time Points: Model Performance Comparison Study
Source: JMIR Bioinform Biotechnol. 2026 Apr 29;7:e75678. doi: 10.2196/75678 (PMC13128161; doi:10.2196/75678)
Supplement: Multimedia Appendix 9 [file bioinform-v7-e75678-s009.zip › ablation_metrics/repeated_fold_c_indices/rsf/C1__C1_NGS__scores.csv]

Fold_and_Repetition	C-Index_Score
1_1	0.6605066650821003
2_1	0.6655352353084614
3_1	0.6813636139711315
4_1	0.6683699839095032
5_1	0.6307938722768678
1_2	0.6342839080573308
2_2	0.6722790908463956
3_2	0.6638266509433962
4_2	0.6328981160187418
5_2	0.6837077176017355
1_3	0.6678328206841655
2_3	0.6710865525862656
3_3	0.6509448912483657
4_3	0.6671371857079841
5_3	0.6481814518902876
