# Supplementary material for: Random Survival Forest Versus Elastic-Net Regularized Cox Regression for Survival Prediction in Acute Myeloid Leukemia at Distinct Treatment Time Points: Model Performance Comparison Study
Source: JMIR Bioinform Biotechnol. 2026 Apr 29;7:e75678. doi: 10.2196/75678 (PMC13128161; doi:10.2196/75678)
Supplement: Multimedia Appendix 9 [file bioinform-v7-e75678-s009.zip › ablation_metrics/repeated_fold_c_indices/rsf/C1__C1__scores.csv]

Fold_and_Repetition	C-Index_Score
1_1	0.6581001049775189
2_1	0.6701194830529139
3_1	0.6871767082122272
4_1	0.6702325808181774
5_1	0.6326019240028693
1_2	0.6370793287039324
2_2	0.6793430606595009
3_2	0.6643278301886792
4_2	0.6257915269854339
5_2	0.6797774124193753
1_3	0.6762251987539186
2_3	0.6630315293842965
3_3	0.6559169605007725
4_3	0.6640984168994756
5_3	0.6568786422555697
