# Supplementary material for: Random Survival Forest Versus Elastic-Net Regularized Cox Regression for Survival Prediction in Acute Myeloid Leukemia at Distinct Treatment Time Points: Model Performance Comparison Study
Source: JMIR Bioinform Biotechnol. 2026 Apr 29;7:e75678. doi: 10.2196/75678 (PMC13128161; doi:10.2196/75678)
Supplement: Multimedia Appendix 9 [file bioinform-v7-e75678-s009.zip › ablation_metrics/repeated_fold_c_indices/rsf/C1__flt3_npm1__scores.csv]

Fold_and_Repetition	C-Index_Score
1_1	0.5591043238853566
2_1	0.557493294318459
3_1	0.5803832701118282
4_1	0.5312789507045688
5_1	0.5724105063527469
1_2	0.5261860782125113
2_2	0.565733342528645
3_2	0.571629323899371
4_2	0.5559166029524202
5_2	0.5401348367074938
1_3	0.556953193329337
2_3	0.5584135106476122
3_3	0.5623885741452399
4_3	0.5363475959417733
5_3	0.5821368554497479
