# Supplementary material for: Random Survival Forest Versus Elastic-Net Regularized Cox Regression for Survival Prediction in Acute Myeloid Leukemia at Distinct Treatment Time Points: Model Performance Comparison Study
Source: JMIR Bioinform Biotechnol. 2026 Apr 29;7:e75678. doi: 10.2196/75678 (PMC13128161; doi:10.2196/75678)
Supplement: Multimedia Appendix 9 [file bioinform-v7-e75678-s009.zip › ablation_metrics/repeated_fold_c_indices/rsf/C1__MRD_flt3_npm1__scores.csv]

Fold_and_Repetition	C-Index_Score
1_1	0.5753263216273496
2_1	0.5787173860034138
3_1	0.6142716389969949
4_1	0.57850212102004
5_1	0.5941562589051461
1_2	0.577056807293776
2_2	0.5916936778947991
3_2	0.5978478773584905
4_2	0.5817404771706953
5_2	0.5835968129505501
1_3	0.5959620279287335
2_3	0.592136624089189
3_3	0.6063547403034745
4_3	0.604234671371857
5_3	0.6012608469196222
