# Supplementary material for: Random Survival Forest Versus Elastic-Net Regularized Cox Regression for Survival Prediction in Acute Myeloid Leukemia at Distinct Treatment Time Points: Model Performance Comparison Study
Source: JMIR Bioinform Biotechnol. 2026 Apr 29;7:e75678. doi: 10.2196/75678 (PMC13128161; doi:10.2196/75678)
Supplement: Multimedia Appendix 9 [file bioinform-v7-e75678-s009.zip › ablation_metrics/repeated_fold_c_indices/rsf/C1__MRD_NGS_flt3_npm1__scores.csv]

Fold_and_Repetition	C-Index_Score
1_1	0.5790054865608969
2_1	0.5749914654962205
3_1	0.6165673185871225
4_1	0.5813496513725681
5_1	0.5806155236962867
1_2	0.5540069342236534
2_2	0.5834819361385603
3_2	0.5721108490566038
4_2	0.5959340508537709
5_2	0.5851825548929381
1_3	0.5854813824821392
2_3	0.5950356541787865
3_3	0.60050116873341
4_3	0.5985002205558007
5_3	0.5864805369655158
