# Supplementary material for: Random Survival Forest Versus Elastic-Net Regularized Cox Regression for Survival Prediction in Acute Myeloid Leukemia at Distinct Treatment Time Points: Model Performance Comparison Study
Source: JMIR Bioinform Biotechnol. 2026 Apr 29;7:e75678. doi: 10.2196/75678 (PMC13128161; doi:10.2196/75678)
Supplement: Multimedia Appendix 9 [file bioinform-v7-e75678-s009.zip › ablation_metrics/repeated_fold_c_indices/rsf/C1__MRD_NGS__scores.csv]

Fold_and_Repetition	C-Index_Score
1_1	0.529230296908115
2_1	0.5613069982930993
3_1	0.5838464949012266
4_1	0.5659271539324199
5_1	0.5608989161516013
1_2	0.5355996325454132
2_2	0.5770977625836199
3_2	0.5559257075471699
4_2	0.5559460095277304
5_2	0.553769298868578
1_3	0.549740072131212
2_3	0.5525133034350588
3_3	0.5684848064656709
4_3	0.5689506445130618
5_3	0.5675973151724206
