# Supplementary material for: Random Survival Forest Versus Elastic-Net Regularized Cox Regression for Survival Prediction in Acute Myeloid Leukemia at Distinct Treatment Time Points: Model Performance Comparison Study
Source: JMIR Bioinform Biotechnol. 2026 Apr 29;7:e75678. doi: 10.2196/75678 (PMC13128161; doi:10.2196/75678)
Supplement: Multimedia Appendix 9 [file bioinform-v7-e75678-s009.zip › ablation_metrics/repeated_fold_c_indices/rsf/C1__MRD__scores.csv]

Fold_and_Repetition	C-Index_Score
1_1	0.5389605244914533
2_1	0.554572055596196
3_1	0.5989999507364895
4_1	0.5581793359013116
5_1	0.5535242269104916
1_2	0.5602793445084308
2_2	0.572738199623649
3_2	0.575909001572327
4_2	0.5506234193965771
5_2	0.5576363689428063
1_3	0.5611690366454073
2_3	0.5621151245707392
3_3	0.5648845132918664
4_3	0.5677547419497133
5_3	0.5666637184665428
