# Supplementary material for: Random Survival Forest Versus Elastic-Net Regularized Cox Regression for Survival Prediction in Acute Myeloid Leukemia at Distinct Treatment Time Points: Model Performance Comparison Study
Source: JMIR Bioinform Biotechnol. 2026 Apr 29;7:e75678. doi: 10.2196/75678 (PMC13128161; doi:10.2196/75678)
Supplement: Multimedia Appendix 9 [file bioinform-v7-e75678-s009.zip › ablation_metrics/repeated_fold_c_indices/rsf/C1__NGS_flt3_npm1__scores.csv]

Fold_and_Repetition	C-Index_Score
1_1	0.5678887634440549
2_1	0.5533040721775176
3_1	0.5853441056209665
4_1	0.5533375591203862
5_1	0.5679247693260094
1_2	0.5306261544692158
2_2	0.5667973714544684
3_2	0.5710397012578616
4_2	0.5751141955341215
5_2	0.5498730433598272
1_3	0.5480841989406342
2_3	0.5632922475265826
3_3	0.5778049601838279
4_3	0.5596823996471108
5_3	0.5898463987735487
