# Supplementary material for: Random Survival Forest Versus Elastic-Net Regularized Cox Regression for Survival Prediction in Acute Myeloid Leukemia at Distinct Treatment Time Points: Model Performance Comparison Study
Source: JMIR Bioinform Biotechnol. 2026 Apr 29;7:e75678. doi: 10.2196/75678 (PMC13128161; doi:10.2196/75678)
Supplement: Multimedia Appendix 9 [file bioinform-v7-e75678-s009.zip › ablation_metrics/repeated_fold_c_indices/rsf/C2__C2_flt3_npm1__scores.csv]

Fold_and_Repetition	C-Index_Score
1_1	0.6305903222627377
2_1	0.6330231824633339
3_1	0.6748907992101641
4_1	0.6759110344016004
5_1	0.6157298907646475
1_2	0.6297111041893786
2_2	0.6296714172604909
3_2	0.6600194649135003
4_2	0.6699956492504845
5_2	0.663940965297168
1_3	0.6501763998659755
2_3	0.6213319724419495
3_3	0.6448105962378569
4_3	0.6566435212427916
5_3	0.6825425317617024
