# Supplementary material for: Random Survival Forest Versus Elastic-Net Regularized Cox Regression for Survival Prediction in Acute Myeloid Leukemia at Distinct Treatment Time Points: Model Performance Comparison Study
Source: JMIR Bioinform Biotechnol. 2026 Apr 29;7:e75678. doi: 10.2196/75678 (PMC13128161; doi:10.2196/75678)
Supplement: Multimedia Appendix 9 [file bioinform-v7-e75678-s009.zip › ablation_metrics/repeated_fold_c_indices/rsf/C2__C2_MRD_flt3_npm1__scores.csv]

Fold_and_Repetition	C-Index_Score
1_1	0.6315561249630433
2_1	0.6498186405929665
3_1	0.6837465344954824
4_1	0.7026830894755423
5_1	0.6336444885799404
1_2	0.6485944556922598
2_2	0.6318091844813936
3_2	0.6634158936977377
4_2	0.6816437922714867
5_2	0.6735739928201037
1_3	0.6727240475392712
2_3	0.6528156711877049
3_3	0.6745127765255032
4_3	0.6624298772115649
5_3	0.6884261752328527
