# Supplementary material for: Random Survival Forest Versus Elastic-Net Regularized Cox Regression for Survival Prediction in Acute Myeloid Leukemia at Distinct Treatment Time Points: Model Performance Comparison Study
Source: JMIR Bioinform Biotechnol. 2026 Apr 29;7:e75678. doi: 10.2196/75678 (PMC13128161; doi:10.2196/75678)
Supplement: Multimedia Appendix 9 [file bioinform-v7-e75678-s009.zip › ablation_metrics/repeated_fold_c_indices/rsf/C2__C2_MRD_flt3_npm1__stability_metrics.csv]

feature	importance_count	mean_importance	std_importance	is_selected
karyotype_encoding__Karyotype_46,XX [20]	5	-6.03358983399416e-06	9.46906106812693e-05	False
karyotype_encoding__Karyotype_46,XX,inv(16)(p13q22)[10]	1	3.460854883671575e-06	2.1048361108520455e-05	False
karyotype_encoding__Karyotype_46,XX[10]	6	-2.3447405732787043e-05	0.0001243550025231959	False
karyotype_encoding__Karyotype_46,XX[20]	6	-0.00012684679939863606	0.0004050700752650329	False
karyotype_encoding__Karyotype_46,XX[20]	1	-4.51528084864113e-06	1.716353672000321e-05	False
karyotype_encoding__Karyotype_46,XX[25]	4	-2.5310361669930512e-05	6.493892842651838e-05	False
karyotype_encoding__Karyotype_46,XX[30]	6	-5.1033091639993915e-06	6.105288759837571e-05	False
karyotype_encoding__Karyotype_46,XY	0	-1.3241437755310651e-06	3.745244171775895e-06	False
karyotype_encoding__Karyotype_46,XY [20]	5	-9.730649683153197e-06	3.1517808755582256e-05	False
karyotype_encoding__Karyotype_46,XY,inv(16)(p13q22)[10]	1	2.4246629076237386e-06	2.7561813754014804e-05	False
karyotype_encoding__Karyotype_46,XY[10]	0	0.0	0.0	False
karyotype_encoding__Karyotype_46,XY[20]	7	5.7074139495650826e-05	0.0003467351820484276	False
karyotype_encoding__Karyotype_46,XY[20]	0	-1.1533921093898058e-05	2.2213965520774906e-05	False
karyotype_encoding__Karyotype_46,XY[25]	3	-5.305441450630018e-06	2.678456292597649e-05	False
karyotype_encoding__Karyotype_46,XY[30]	2	-1.680154374544903e-05	3.0901926257224046e-05	False
karyotype_encoding__Karyotype_47,XX,+8[10]	0	0.0	0.0	False
karyotype_encoding__Karyotype___rare_class__	9	0.00015948171978274656	0.0005548945598819788	True
cat__sexID_False	6	-0.00010332738866532533	0.00045105577518885013	False
cat__sexID_True	5	-0.0002819365646912936	0.0005416450455007537	False
cat__IsSec_False	11	0.0006155616579621628	0.0008208356292584168	True
cat__IsSec_True	11	0.0007399264472332623	0.0010455457840741604	True
cat__IsSec_nan	1	5.318759931120335e-07	1.9900977384753666e-06	False
cat__PrevDiag_False	7	-6.75909566240192e-05	0.00039285616717113573	False
cat__PrevDiag_True	9	0.00014216332144775353	0.00041713662784731865	True
cat__PrevDiag_nan	0	-7.944862653186391e-07	2.9726954033199263e-06	False
cat__drugdoseC1yn_False	8	1.1073133678964042e-05	0.0001636405596403284	True
cat__drugdoseC1yn_True	8	-2.325069971091694e-05	0.0002943036672394627	True
cat__drugdoseC1yn_nan	1	4.440344723558217e-06	2.1195419280101004e-05	False
cat__mylotargC1yn_False	8	4.914653328170286e-05	0.0004169983089102097	True
cat__mylotargC1yn_True	7	-4.3557134744164214e-05	0.00041581641209355156	False
cat__mylotargC1yn_nan	2	2.8922660375766776e-06	8.952868799999148e-06	False
cat__mylodoseC1_False	7	-4.49003785109661e-05	0.00011759416607142054	False
cat__mylodoseC1_True	7	-5.6021223253388735e-05	0.0003620697113394273	False
cat__mylodoseC1_nan	6	-7.524869743130087e-05	0.00027051172957679934	False
cat__NeutrecoveryC1_False	8	-1.4886943712380449e-05	0.00018011551885061057	True
cat__NeutrecoveryC1_True	10	4.109269587895241e-05	0.00024197367637935927	True
cat__NeutrecoveryC1_nan	0	0.0	0.0	False
cat__Platrecovery50C1_False	3	-0.00017487773867479756	0.0002985934877826301	False
cat__Platrecovery50C1_True	4	-0.00013126055549221742	0.00035135146090884307	False
cat__Platrecovery50C1_nan	0	0.0	0.0	False
cat__Platrecovery100C1_False	10	0.00012395053661881127	0.00041840044644936286	True
cat__Platrecovery100C1_True	6	-0.00020565766360104888	0.0003864119381121754	False
cat__Platrecovery100C1_nan	0	0.0	0.0	False
cat__drugdoseC2yn_False	9	-7.227870864079333e-05	0.0009228600706538479	True
cat__drugdoseC2yn_True	7	-0.00016256073064058952	0.0007192897041515623	False
cat__drugdoseC2yn_nan	3	-2.7122649341571e-07	1.45842816590953e-05	False
cat__NeutrecoveryC2_False	7	-7.21564176696729e-05	0.00013252470598493243	False
cat__NeutrecoveryC2_True	6	-7.15454891174228e-05	0.00017754813721022037	False
cat__NeutrecoveryC2_nan	4	-1.757743385610712e-05	6.289013310249836e-05	False
cat__Platrecovery50C2_False	8	3.821229201765064e-05	0.00023259842739807194	True
cat__Platrecovery50C2_True	10	0.00015316988300569274	0.00026899748590338674	True
cat__Platrecovery50C2_nan	9	2.3583273429967366e-05	0.000156896251193269	True
cat__Platrecovery100C2_False	8	-0.00015231091853471726	0.0007413818818599329	True
cat__Platrecovery100C2_True	12	1.76620305702515e-05	0.0008510700925648369	True
cat__Platrecovery100C2_nan	7	-3.5439695651970874e-05	0.00013036550088873906	False
cat__TissuetypingdoneYNC2_False	9	-9.180114414559222e-05	0.0004356126293875218	True
cat__TissuetypingdoneYNC2_True	4	-0.00011564999236271112	0.0005472317780436507	False
cat__TissuetypingdoneYNC2_nan	10	4.196879463987532e-06	9.476211343000684e-05	True
cat__TransplantSchedYNC2_False	10	0.00026246603151111847	0.0007723716784941499	True
cat__TransplantSchedYNC2_True	5	-0.0004237308371108401	0.0010600058070530107	False
cat__TransplantSchedYNC2_nan	5	3.919397741076149e-06	0.00016779355407117125	False
cat__MRDA0_False	6	-8.638506166704661e-05	0.0002494181312039046	False
cat__MRDA0_True	8	-0.00021512772491504177	0.000734318446267421	True
cat__MRDA0_nan	8	-3.990310530824864e-05	0.0003572227277277183	True
cat__MRDB0_False	8	-6.581732298842585e-06	0.00025591343258939137	True
cat__MRDB0_True	10	2.031633679171948e-06	0.0002759041950525251	True
cat__MRDB0_nan	12	5.2155565304207916e-05	0.00025781581882686525	True
cat__MRDC0_False	9	0.00018723328295934037	0.0003628473631851154	True
cat__MRDC0_True	6	-0.00017723020695058295	0.00039741123027678556	False
cat__MRDC0_nan	11	2.8976909077114708e-05	0.0003071030282793986	True
cat__MRDA1_False	3	-0.00014112415329102453	0.00024017125471023754	False
cat__MRDA1_True	5	-5.319311650276297e-05	0.0003344479088007831	False
cat__MRDA1_nan	9	2.1456296805034708e-05	0.0002685422088854413	True
cat__MRDB1_False	4	-5.4733510794622215e-05	0.00026797143945639113	False
cat__MRDB1_True	8	-1.172651336916804e-05	0.0001693138465563436	True
cat__MRDB1_nan	10	6.81134851845938e-05	0.00022999375888189312	True
cat__MRDC1_False	8	0.00019890500048981693	0.00047746349424909756	True
cat__MRDC1_True	9	9.760233612935612e-05	0.0003344651517275126	True
cat__MRDC1_nan	12	0.00010789523727630242	0.00015051425399010114	True
cat__MRDA2_False	7	3.167880748744666e-05	0.0003585333787127847	False
cat__MRDA2_True	6	4.878278927775372e-06	0.0003382608155845101	False
cat__MRDA2_nan	8	5.003623909857741e-06	0.00020793268761506984	True
cat__MRDB2_False	6	-9.142285001689043e-05	0.0002090222573176954	False
cat__MRDB2_True	5	-9.462337876013336e-05	0.00039549543942633223	False
cat__MRDB2_nan	7	-3.309883303162863e-06	0.00017735364219432495	False
cat__MRDC2_False	7	0.00011801667221513473	0.0004815328771967773	False
cat__MRDC2_True	7	-1.2756452790056225e-05	0.00032496303188194755	False
cat__MRDC2_nan	6	5.4117344305900744e-06	0.0002500602841522476	False
cat__amlAgeGroup_15-29	6	-6.645193071350578e-05	0.0004177783482015097	False
cat__amlAgeGroup_30-39	9	5.4631921132880874e-05	0.00021307815486909507	True
cat__amlAgeGroup_40-49	5	-3.697704916919826e-05	0.0004715342688005824	False
cat__amlAgeGroup_50-59	10	0.0003100870225976022	0.0007982092150150504	True
cat__amlAgeGroup_60+	9	7.050497326811997e-05	0.0005786994704072794	True
cat__PrevBloodDis_Chronic lymphoblastic leukaemia (CLL)	0	0.0	0.0	False
cat__PrevBloodDis_Chronic myelomonocytic leukaemia (CMML)	6	3.226937220185511e-06	4.1560985602585476e-05	False
cat__PrevBloodDis_Hodgkin's disease	0	-4.233867369671056e-06	1.1667097671161047e-05	False
cat__PrevBloodDis_Lymphoma	0	0.0	0.0	False
cat__PrevBloodDis_Myelodysplastic syndrome (MDS)/myelodysplasia/pre-leukaemic phase	7	-4.8975443780510276e-05	0.0003002447040001908	False
cat__PrevBloodDis_Myelofibrosis	0	0.0	0.0	False
cat__PrevBloodDis_Myeloproliferative syndrome	0	0.0	0.0	False
cat__PrevBloodDis_Other haematological disorder	1	-1.5502537036541732e-06	1.3201859527564735e-05	False
cat__PrevBloodDis_Polycythaemia rubra vera (PRV)	0	0.0	0.0	False
cat__PrevBloodDis_Refractory anaemia with excess of blasts (RAEB, RAEB-t)	6	-2.7490617318914942e-05	0.0001334178681144594	False
cat__PrevBloodDis_Thrombocythaemia	0	0.0	0.0	False
cat__PrevBloodDis_Thrombocytopenia	0	0.0	0.0	False
cat__PrevBloodDis_nan	12	0.0008817836896307933	0.0007969320952806088	True
cat__FABtype_0	11	0.0001080725600990791	0.0002676813167010912	True
cat__FABtype_1	4	7.85889783844662e-06	0.00026505925886389554	False
cat__FABtype_2	9	7.572909201684342e-05	0.000255256231194721	True
cat__FABtype_3	6	5.135913950769394e-05	0.00013418393866315283	False
cat__FABtype_4	8	-3.674284686156014e-05	0.00026402333041220064	True
cat__FABtype_4e	5	2.8833440314351714e-06	5.1269164003038045e-05	False
cat__FABtype_5	12	0.0004061064693069003	0.0006144125370495655	True
cat__FABtype_5a	10	1.0374755668456348e-05	0.0001375400244230297	True
cat__FABtype_5b	2	-4.1118571987027365e-05	0.00011285784956152251	False
cat__FABtype_6	13	0.0005423664527594658	0.00039185003579580156	True
cat__FABtype_7	1	5.256069117306101e-07	1.9666409838162764e-06	False
cat__FABtype_8	10	0.00029015711628434054	0.0006343163262878627	True
cat__FABtype_B	0	0.0	0.0	False
cat__FABtype_R	9	1.8775285296894625e-05	6.6352263972532e-05	True
cat__FABtype_RT	2	2.3812975292318107e-06	6.4412309771287205e-06	False
cat__FABtype_X	8	1.950158643014294e-05	7.898120842871628e-05	True
cat__FABtype_nan	6	-4.3617989793963776e-07	7.363328005405466e-05	False
cat__CNSinvolveentry_0.0	9	-1.5136023938626665e-05	0.0005756831278063947	True
cat__CNSinvolveentry_1.0	1	-2.6717775328292477e-07	6.501256194228067e-06	False
cat__CNSinvolveentry_2.0	9	0.00015868588830284655	0.0004922467688113198	True
cat__CNSinvolveentry_nan	2	-1.6534366361880192e-05	3.409626544039888e-05	False
cat__Localcytoentry_1.0	9	0.00012552953412629886	0.0006075440412613412	True
cat__Localcytoentry_2.0	12	0.000393530050999724	0.0008844439932737585	True
cat__Localcytoentry_3.0	7	-7.652023247932346e-06	0.00012276461284587938	False
cat__Localcytoentry_4.0	5	-3.8044217519660673e-05	0.00012334482847077164	False
cat__Localcytoentry_5.0	11	0.00012915532942848896	0.0002787997341637475	True
cat__Localcytoentry_nan	2	-6.361852185345166e-06	2.0530779436453732e-05	False
cat__Localimmentry_1.0	10	0.00015256997895069126	0.0004970093390684262	True
cat__Localimmentry_2.0	8	0.0001031046638092335	0.0002481084583032287	True
cat__Localimmentry_3.0	10	5.485389141523593e-05	0.00019627813792156857	True
cat__Localimmentry_nan	2	-4.6108826067754056e-05	9.308851208079834e-05	False
cat__CD33entry_1.0	6	-6.312119774814417e-05	0.0002971593048670195	False
cat__CD33entry_2.0	6	2.696120948848878e-05	0.0004949499372621547	False
cat__CD33entry_3.0	9	5.192431184807479e-05	0.00023319608958831842	True
cat__CD33entry_nan	5	-1.5290642760817625e-05	6.205937253361504e-05	False
cat__SmokeHist_1.0	5	-0.00012479392803192604	0.0004148985015541927	False
cat__SmokeHist_2.0	5	-3.724584177501696e-05	0.0005117051603826975	False
cat__SmokeHist_3.0	10	0.00013903435996546622	0.0004671209080349464	True
cat__SmokeHist_nan	8	-3.075306963263594e-05	0.00011394501537455536	True
cat__amlType_De novo	12	0.0003805237623712268	0.0007569430623260574	True
cat__amlType_High risk MDS	8	9.890548404787507e-06	0.00016501998759851862	True
cat__amlType_Secondary	11	0.0005041585838709143	0.0007284317533932575	True
cat__CytoResult_Adverse	15	0.021156315539340047	0.008731189035591695	True
cat__CytoResult_Failed	4	-7.328480414724732e-05	9.71888605894215e-05	False
cat__CytoResult_Intermediate	13	0.0016189159578165262	0.0009849164846910104	True
cat__CytoResult_Normal	9	0.0002057919573825728	0.0006498299537847558	True
cat__CytoResult_Not done	6	-2.7914452284841105e-06	0.00017390678257821505	False
cat__CytoResult_nan	2	2.9030328930993813e-06	8.253821176709173e-06	False
cat__CytoResult_t(15;17) / PML-RARA [APL]	0	0.0	0.0	False
cat__CytoResult_t(8;21) / inv(16) [CBF]	15	0.013968436255050226	0.005732132931148495	True
cat__ComorArr_0.0	3	-2.0134456112152996e-07	3.182599039171323e-05	False
cat__ComorArr_1.0	2	-1.0647161853312895e-06	1.1286877324745211e-05	False
cat__ComorArr_2.0	0	-3.955226832260313e-06	1.4799103693293295e-05	False
cat__ComorArr_nan	0	-3.7231319517842347e-06	1.3930684169327566e-05	False
cat__ComorCard_0.0	7	9.643846556926067e-06	5.3956324436459465e-05	False
cat__ComorCard_1.0	4	-5.1066832687673395e-06	5.189106046629135e-05	False
cat__ComorCard_2.0	0	0.0	0.0	False
cat__ComorCard_nan	1	5.255861928506651e-07	1.9665634608660844e-06	False
cat__ComorHVD_0.0	2	-1.697230782669388e-05	3.255764029926127e-05	False
cat__ComorHVD_1.0	0	0.0	0.0	False
cat__ComorHVD_2.0	0	0.0	0.0	False
cat__ComorHVD_nan	0	-2.648129758357302e-06	9.908394271493492e-06	False
cat__ComorIBD_0.0	3	-6.0794175539059594e-05	0.00011134189443758257	False
cat__ComorIBD_1.0	8	1.881170215335046e-05	0.00023876674469815057	True
cat__ComorIBD_2.0	0	0.0	0.0	False
cat__ComorIBD_nan	0	0.0	0.0	False
cat__ComorDiab_0.0	3	-4.096122241438283e-05	0.00014592322613725435	False
cat__ComorDiab_1.0	6	-2.423796565062399e-05	0.0001287935468916693	False
cat__ComorDiab_2.0	0	0.0	0.0	False
cat__ComorDiab_nan	1	2.659273885245265e-07	9.950091776182984e-07	False
cat__ComorCVD_0.0	5	-2.2590080605557574e-05	5.034059672434615e-05	False
cat__ComorCVD_1.0	3	-1.770593250468302e-05	7.301520627321522e-05	False
cat__ComorCVD_2.0	0	0.0	0.0	False
cat__ComorCVD_nan	2	-9.717486967417701e-06	2.8624537793608402e-05	False
cat__ComorPsyc_0.0	11	0.0002000308256124098	0.00036535221484857474	True
cat__ComorPsyc_1.0	9	0.0001242817243290701	0.0005889274415161543	True
cat__ComorPsyc_2.0	3	4.226683094477046e-06	1.239801753696149e-05	False
cat__ComorPsyc_nan	2	1.3252397673838937e-06	4.030121657994449e-06	False
cat__ComorObe_0.0	9	3.548639402391411e-05	0.0002874212664084847	True
cat__ComorObe_1.0	6	-1.4321076842439107e-05	0.0001982976470765619	False
cat__ComorObe_2.0	5	6.748640788281837e-07	7.080115528306298e-05	False
cat__ComorObe_nan	1	4.153039505790564e-06	1.5539250944405265e-05	False
cat__ComorInf_0.0	8	-1.2049971842242461e-05	0.00036763612055242586	True
cat__ComorInf_1.0	11	4.637609128704449e-05	0.000514399686196083	True
cat__ComorInf_2.0	9	6.87113327462576e-05	0.000150266183866977	True
cat__ComorInf_nan	2	-9.963116412683615e-06	4.685586655571558e-05	False
cat__ComorRheu_0.0	6	-5.851246274151177e-05	0.00012797816859746886	False
cat__ComorRheu_1.0	8	-2.9982210875238304e-05	0.00012777699476497918	True
cat__ComorRheu_2.0	1	-1.6023879767043486e-05	3.1247760274945804e-05	False
cat__ComorRheu_nan	0	-1.214834397537586e-05	2.88428690741901e-05	False
cat__ComorPrep_0.0	5	-2.8251457160586714e-05	0.00010144539024964685	False
cat__ComorPrep_1.0	7	1.234053782724469e-05	4.393109554457723e-05	False
cat__ComorPrep_2.0	0	-7.713124945966666e-06	2.8859870929186533e-05	False
cat__ComorPrep_nan	0	0.0	0.0	False
cat__ComorRen_0.0	7	-4.113293385357739e-05	0.00013150891372733852	False
cat__ComorRen_1.0	5	1.3839379987489726e-06	4.9006798041333474e-05	False
cat__ComorRen_2.0	5	9.467413015393037e-06	1.7566823374928077e-05	False
cat__ComorRen_nan	2	6.37672266593281e-06	2.656689428757955e-05	False
cat__ComorMPul_0.0	7	-8.600688456912577e-05	0.00027443254578549044	False
cat__ComorMPul_1.0	4	-0.00017123153701803807	0.0005113010417492934	False
cat__ComorMPul_2.0	7	-8.805149974432363e-06	0.00018014732860363204	False
cat__ComorMPul_nan	1	-2.659204936565907e-06	1.106057828792979e-05	False
cat__ComorSPul_0.0	7	-4.934392516409514e-05	0.000194123742266949	False
cat__ComorSPul_1.0	4	-7.645375525082909e-05	0.00021374639577178742	False
cat__ComorSPul_2.0	9	-2.5542124868331885e-05	0.00018434647874852615	True
cat__ComorSPul_nan	1	-1.237138206572848e-05	3.797161649263203e-05	False
cat__ComorPST_0.0	6	-2.956508712139924e-05	0.00015476145457847797	False
cat__ComorPST_1.0	6	-3.751834664125495e-05	0.00011303127469733744	False
cat__ComorPST_2.0	0	0.0	0.0	False
cat__ComorPST_nan	0	-1.8396449227979044e-06	5.163174313966954e-06	False
cat__ComorHepM_0.0	7	-7.094658114803572e-05	0.0002978999051351215	False
cat__ComorHepM_1.0	11	0.00016042285885155456	0.00033784892668056325	True
cat__ComorHepM_2.0	1	-5.826730927648664e-06	2.4410542684464303e-05	False
cat__ComorHepM_nan	3	7.594886658868204e-06	2.5639542485850007e-05	False
cat__ComorHepS_0.0	5	-0.00011712326743014291	0.0002350156242039996	False
cat__ComorHepS_1.0	4	-5.791620694091787e-05	9.90692934271198e-05	False
cat__ComorHepS_2.0	2	3.77025727823721e-06	2.8247849462708798e-05	False
cat__ComorHepS_nan	1	1.0511723857028106e-06	3.933126921737708e-06	False
cat__TreatmentC1_ADE Alone	9	-2.649396510824993e-05	0.0003778585718974478	True
cat__TreatmentC1_ADE and Mylotarg 3mg per m2	3	-0.00011805116115042993	0.00023511273943504466	False
cat__TreatmentC1_ADE and Mylotarg 6mg per m2	7	-6.440523633925378e-05	0.00020598266369341038	False
cat__TreatmentC1_AIDA	0	-7.179896290386667e-06	2.6864711991196095e-05	False
cat__TreatmentC1_Arsenic and ATRA	0	0.0	0.0	False
cat__TreatmentC1_DA High dose (90mg)	9	-3.882016358795655e-05	0.000271204231565718	True
cat__TreatmentC1_DA Mylotarg 3mg per m2	3	-0.00020779084791528905	0.0002873758302302033	False
cat__TreatmentC1_DA Mylotarg 6mg per m2	8	3.30447496295902e-05	0.00014334706345086465	True
cat__TreatmentC1_DA Standard dose (60mg)	8	3.650367331362639e-05	0.0004638413450453596	True
cat__Marrresult1C1_CR	9	0.00010585390992052409	0.001432733346965769	True
cat__Marrresult1C1_PR	10	-2.2839540552830937e-05	0.000368943179672334	True
cat__Marrresult1C1_RD	7	-5.954306703293881e-05	0.000366106376419286	False
cat__Marrresult1C1_nan	7	-6.40098249380468e-05	0.0001943755288692923	False
cat__Marrresult2C1_CR	8	-3.6897204287300044e-05	0.00020433526899463848	True
cat__Marrresult2C1_PR	5	8.591404717655388e-06	5.8652220527921025e-05	False
cat__Marrresult2C1_RD	5	-7.199370709329363e-07	5.4951074407404645e-05	False
cat__Marrresult2C1_nan	5	-3.71400529813504e-05	0.0002595793214490462	False
cat__Marrresult1C2_CR	9	0.00019115369176258114	0.0005164391533829442	True
cat__Marrresult1C2_PR	9	9.990179045383321e-05	0.0005321575685033942	True
cat__Marrresult1C2_RD	9	0.0005856825582922982	0.0014310429306368156	True
cat__Marrresult1C2_nan	8	3.276455937527114e-05	0.0003714445495920371	True
cat__TissuetypesibsresultC2_1.0	6	-0.00017766414367981112	0.00032834800930578743	False
cat__TissuetypesibsresultC2_2.0	7	-2.3910421699871255e-06	0.00044270857295087467	False
cat__TissuetypesibsresultC2_3.0	8	-0.0001086458098217733	0.0005793887890101206	True
cat__TissuetypesibsresultC2_nan	6	-0.00014909749465504636	0.0003576158388667425	False
cat__TransplantTypeC2_1.0	10	0.0003214119970647623	0.0004885058797463827	True
cat__TransplantTypeC2_2.0	8	1.948826404290688e-05	0.0003218752750260469	True
cat__TransplantTypeC2_3.0	8	2.780033639838297e-05	0.00023339751350915007	True
cat__TransplantTypeC2_nan	8	0.00014269999413330666	0.001236200418542817	True
cat__amlFLToutcomeID_2.0	6	-1.656316084594955e-05	0.00011600357100627242	False
cat__amlFLToutcomeID_3.0	12	0.00031930198969160224	0.000504750286630879	True
cat__amlFLToutcomeID_4.0	11	0.0002287732709076012	0.001237982328980576	True
cat__amlFLToutcomeID_nan	5	-5.1379645481720344e-05	0.00017569288464092518	False
cat__amlFLTTypeID_1.0	10	0.00047160787265041333	0.0011136837612479144	True
cat__amlFLTTypeID_2.0	8	3.325039401966904e-05	0.0003395211288427604	True
cat__amlFLTTypeID_nan	11	0.00038356367127588206	0.0006731722647428127	True
cat__amlDDLFLTTKDID_1.0	6	-7.1574010997031e-05	0.00020289329334500865	False
cat__amlDDLFLTTKDID_2.0	4	-2.3250653892878925e-07	7.088073577789879e-05	False
cat__amlDDLFLTTKDID_3.0	4	6.837683053677454e-06	0.00013858252003615018	False
cat__amlDDLFLTTKDID_4.0	1	2.6280345586530513e-06	9.83320491908138e-06	False
cat__amlDDLFLTTKDID_6.0	0	0.0	0.0	False
cat__amlDDLFLTTKDID_8.0	0	-2.876832346056328e-06	1.0764120998131867e-05	False
cat__amlDDLFLTTKDID_99.0	3	-3.7413213539934124e-05	0.00010750369610612991	False
cat__amlDDLFLTTKDID_nan	6	-6.243027830804993e-06	0.00032175952174484266	False
cat__amlFLTType0ID_1.0	11	0.00036985235479676553	0.0011788646757932176	True
cat__amlFLTType0ID_2.0	1	-8.698858655063488e-06	2.968770559563575e-05	False
cat__amlFLTType0ID_nan	9	0.00012703822399554138	0.0007241771570903455	True
cat__amlDDLNPM1OutcomeID_1.0	13	0.0013962213910902533	0.0014430121274896152	True
cat__amlDDLNPM1OutcomeID_3.0	13	0.0016200918957754945	0.0014002248661648183	True
cat__amlDDLNPM1OutcomeID_5.0	2	-2.4237495158679808e-05	9.408260520579711e-05	False
cat__amlDDLNPM1OutcomeID_7.0	0	0.0	0.0	False
cat__amlDDLNPM1OutcomeID_nan	3	-0.00013604089981607455	0.00021974321410508522	False
cat__amlDDLNPM1ID_1.0	5	-0.00016500925258833646	0.0004496934821627237	False
cat__amlDDLNPM1ID_2.0	7	-4.979698177719594e-07	7.04298625594957e-05	False
cat__amlDDLNPM1ID_3.0	1	7.917656373734873e-07	2.9625157456722852e-06	False
cat__amlDDLNPM1ID_4.0	12	1.894332886932228e-05	0.00011502771345062629	True
cat__amlDDLNPM1ID_5.0	8	1.262438042029554e-07	0.00033119661691312455	True
cat__amlDDLNPM1ID_nan	12	0.00100638797061494	0.001382081308407337	True
cat__MRDnegativity_<0.0%/not detectable	8	5.973362409694151e-05	0.0004138053036002729	True
cat__MRDnegativity_nan	8	8.790302512243259e-05	0.00030198803614285753	True
cat__MRDguided_No	7	-5.715461078446606e-05	0.0002511497104311079	False
cat__MRDguided_nan	5	-5.034187876942875e-05	0.00016603189939152815	False
cat__Housekeeping_ABL	9	3.379631025585943e-06	0.00017278792455171065	True
cat__Housekeeping_nan	5	-0.00010390786088195736	0.00024195842892978954	False
cat__MRDA0_method_nan	9	3.2084975150108624e-05	0.00043532632903913815	True
cat__MRDA0_method_qPCR-NPM1	7	-5.440966494551996e-05	0.00016613994556427541	False
cat__MRDA0_method_qPCR-NPM1 A	7	-3.5518805292796694e-05	0.00024945009992992796	False
cat__MRDA0_method_qPCR-NPM1 B	1	-2.3955920964491287e-06	1.0068769723585918e-05	False
cat__MRDA0_method_qPCR-NPM1 D	0	-2.121139420706205e-06	6.150655798431606e-06	False
cat__MRDA0_method_qPCR-NPM1 OTHER	8	-1.410443910182083e-06	6.602416333383169e-05	True
cat__MRDA0_method_qPCR-inv16	2	-6.893429638913003e-06	1.2793994920018083e-05	False
cat__MRDA0_method_qPCR-t8/21	0	-8.986840495038472e-06	1.5406627064822218e-05	False
cat__MRDA0num_ND	7	-3.904637162445614e-05	0.00012580983032655746	False
cat__MRDA0num_Pos	8	-1.9199136331043223e-05	0.0002758020182247258	True
cat__MRDA0num_nan	6	-0.00017081983562923657	0.000648478076528245	False
cat__MRDA0_specimen_PB	8	-5.737098534060367e-05	0.0005374431516329257	True
cat__MRDA0_specimen_nan	7	-0.0001276081182812415	0.0006250691081101487	False
cat__MRDB0_method_nan	8	9.678953983116332e-06	0.00011193276554809224	True
cat__MRDB0_method_qPCR-NPM1	4	-5.1666638145811824e-05	0.00019447959476000715	False
cat__MRDB0_method_qPCR-NPM1 A	6	-1.5106604498932435e-05	7.460024014010616e-05	False
cat__MRDB0_method_qPCR-NPM1 B	0	0.0	0.0	False
cat__MRDB0_method_qPCR-NPM1 D	0	0.0	0.0	False
cat__MRDB0_method_qPCR-NPM1 OTHER	5	-1.8425993685355768e-05	0.00015789429707736876	False
cat__MRDB0_method_qPCR-inv16	2	-1.4658448475257974e-05	3.876726055024084e-05	False
cat__MRDB0_method_qPCR-t8/21	2	-8.935277931995483e-06	2.2156237540532843e-05	False
cat__MRDB0_specimen_BM	10	1.4000086767498825e-05	0.00022972071167548226	True
cat__MRDB0_specimen_nan	8	-2.4073305822445816e-06	0.0002689452348802258	True
cat__MRDB0num_ND	5	-5.178461479880222e-05	0.00014324622251848848	False
cat__MRDB0num_Pos	7	-2.8531661024083854e-05	0.00017668317195946036	False
cat__MRDB0num_nan	8	5.382653681959032e-06	0.0002014467742878082	True
cat__MRDC0_method_MFC (LAIP+DfN)	4	-7.239723177985165e-05	0.0002647084745159756	False
cat__MRDC0_method_nan	7	-5.679892208670255e-05	0.00033129274898272806	False
cat__MRDC0_specimen_BM	6	-3.671183548421384e-05	0.0002766168181155038	False
cat__MRDC0_specimen_BM	1	5.350208932434577e-07	3.2089349087150587e-06	False
cat__MRDC0_specimen_PB	8	3.11392035341556e-05	0.00028766586600601434	True
cat__MRDC0_specimen_nan	5	-0.00012643520520989405	0.00035928519926409355	False
cat__MRDC1_specimen_BM	7	1.3823744483138982e-05	0.0005266908412732025	False
cat__MRDC1_specimen_PB	5	8.65610623189114e-06	8.091103222693894e-05	False
cat__MRDC1_specimen_nan	12	0.00023017649575004465	0.00042327228585920895	True
cat__MRDC2_specimen_BM	10	6.417283284766253e-05	0.0003733616063199174	True
cat__MRDC2_specimen_PB	0	0.0	0.0	False
cat__MRDC2_specimen_nan	6	-0.0001356806298667255	0.00047565740905855243	False
cat__MRDC0num_Neg	0	0.0	0.0	False
cat__MRDC0num_Pos	6	-6.592262691020201e-06	0.00025331689278985643	False
cat__MRDC0num_nan	6	7.83559038171722e-05	0.0003629782072082733	False
cat__MRDA1_method_nan	9	3.8023103791777444e-05	0.0001893078020238114	True
cat__MRDA1_method_qPCR-NPM1	9	6.192379000899263e-05	0.0001424791214645837	True
cat__MRDA1_method_qPCR-NPM1 A	7	-5.839760100064301e-06	0.00014224324519123273	False
cat__MRDA1_method_qPCR-NPM1 B	1	-2.586067871875504e-07	2.2571076485222997e-06	False
cat__MRDA1_method_qPCR-NPM1 D	1	2.353986183325496e-06	1.5965604025430646e-05	False
cat__MRDA1_method_qPCR-NPM1 OTHER	4	-2.0513378866371105e-05	4.509555516041298e-05	False
cat__MRDA1_method_qPCR-inv16	2	-2.345356534378951e-06	1.638005431354306e-05	False
cat__MRDA1_method_qPCR-t8/21	1	2.577870581651119e-07	6.048941603690943e-06	False
cat__MRDA1num_ND	7	-1.806093597778996e-05	0.00017501013533515	False
cat__MRDA1num_Neg	12	0.00038742457740854967	0.0006358314235166457	True
cat__MRDA1num_Pos	8	-8.77722160856851e-05	0.0003397774262299904	True
cat__MRDA1num_nan	5	-6.0492986064006024e-05	0.00022992306883098883	False
cat__MRDA1_specimen_PB	12	0.0001677151040786716	0.00030886245701781994	True
cat__MRDA1_specimen_nan	10	4.186126669342959e-05	0.00022258277728569398	True
cat__MRDB1_method_nan	7	-1.001626912277834e-05	0.00019517818405633921	False
cat__MRDB1_method_qPCR-NPM1	6	-3.97462262592627e-05	0.00025138455113132835	False
cat__MRDB1_method_qPCR-NPM1 A	3	-0.0001051031370245722	0.0001584737231636787	False
cat__MRDB1_method_qPCR-NPM1 B	0	0.0	0.0	False
cat__MRDB1_method_qPCR-NPM1 D	3	2.5818639378159547e-05	6.698188202423014e-05	False
cat__MRDB1_method_qPCR-NPM1 OTHER	0	0.0	0.0	False
cat__MRDB1_method_qPCR-inv16	5	-1.2619199165285784e-06	4.483791536675021e-05	False
cat__MRDB1_method_qPCR-t8/21	4	7.9094550563689e-06	2.8906459569122796e-05	False
cat__MRDB1_specimen_BM	5	-7.012852629681834e-05	0.000150247483024788	False
cat__MRDB1_specimen_nan	8	2.1178892264762865e-05	0.00022549841055982664	True
cat__MRDB1num_ND	5	-2.1694034097486756e-05	7.069528105908017e-05	False
cat__MRDB1num_Neg	6	-3.240193763494048e-06	2.4400929533279253e-05	False
cat__MRDB1num_Pos	5	-2.5696930902229185e-05	0.0001533274226298159	False
cat__MRDB1num_nan	8	-5.794469171248561e-05	0.00025956775806017625	True
cat__MRDC1_method_MFC (LAIP+DfN)	7	-8.09278652202832e-05	0.00036532872421813316	False
cat__MRDC1_method_nan	8	2.704423774100863e-05	0.0003487330717177304	True
cat__MRDC1num_ND	7	-8.850113877424409e-05	0.00023312592482859146	False
cat__MRDC1num_Neg	13	0.0007102260918402085	0.0007263824605726385	True
cat__MRDC1num_Pos	9	0.0003960927442459477	0.0010585720134254446	True
cat__MRDC1num_nan	5	-7.849736906885322e-06	0.00033652300166572	False
cat__MRDA2_method_nan	11	0.00013084170443152578	0.000419721635563638	True
cat__MRDA2_method_qPCR-NPM1	8	-2.6193038115911707e-05	0.00011408291741172902	True
cat__MRDA2_method_qPCR-NPM1 A	9	1.5252482099256948e-05	0.00019317689481940955	True
cat__MRDA2_method_qPCR-NPM1 B	0	0.0	0.0	False
cat__MRDA2_method_qPCR-NPM1 D	0	-2.6153021327764614e-06	9.78556454374869e-06	False
cat__MRDA2_method_qPCR-NPM1 OTHER	5	-1.2265468398965732e-05	4.3165769520111936e-05	False
cat__MRDA2_method_qPCR-inv16	3	-2.561711179257755e-05	4.584467009914925e-05	False
cat__MRDA2_method_qPCR-t8/21	0	-2.4418404094752057e-05	6.170021901035931e-05	False
cat__MRDA2_specimen_PB	9	0.00013951709230172459	0.00041566492705904205	True
cat__MRDA2_specimen_nan	7	3.2137521740336414e-05	0.0005867894741479646	False
cat__MRDA2num_ND	5	-1.0740828499549724e-05	9.624112312489132e-05	False
cat__MRDA2num_Neg	11	0.00044596058067906263	0.0009430150767836743	True
cat__MRDA2num_Pos	12	0.00033438275760677423	0.0008709486241580571	True
cat__MRDA2num_nan	7	1.7638641831919717e-05	0.00025006133799960323	False
cat__MRDB2_method_nan	5	3.067885590140879e-05	0.0005004468637431874	False
cat__MRDB2_method_qPCR-NPM1	5	-3.9263235116441304e-05	0.00010490785130876975	False
cat__MRDB2_method_qPCR-NPM1 A	2	-1.6065407334299547e-05	2.7824371371606766e-05	False
cat__MRDB2_method_qPCR-NPM1 B	0	0.0	0.0	False
cat__MRDB2_method_qPCR-NPM1 D	0	0.0	0.0	False
cat__MRDB2_method_qPCR-NPM1 OTHER	5	-1.4644247683991495e-05	0.00010842447970035454	False
cat__MRDB2_method_qPCR-inv16	2	-1.1037716672058129e-05	3.36611973972787e-05	False
cat__MRDB2_method_qPCR-t8/21	3	-4.1110510112457376e-06	3.7060130175437955e-05	False
cat__MRDB2_specimen_BM	9	2.8341915613111004e-05	0.0002975000671770491	True
cat__MRDB2_specimen_nan	9	0.00010279990371131951	0.00030233884920506757	True
cat__MRDB2num_ND	2	5.803543557666065e-06	1.5855369560844854e-05	False
cat__MRDB2num_Neg	6	-5.7167690290144716e-05	0.0001445243320853813	False
cat__MRDB2num_Pos	8	-5.776376596141303e-05	0.0002433973217951864	True
cat__MRDB2num_nan	9	9.101815819909617e-05	0.0002701272776186302	True
cat__MRDC2_method_MFC (LAIP+DfN)	8	0.00014470235917831968	0.00042256247272715107	True
cat__MRDC2_method_nan	9	6.213541916590309e-05	0.00034303211340779553	True
cat__MRDC2num_ND	10	5.3686746405109e-05	0.000159086815406849	True
cat__MRDC2num_Neg	9	-1.2887711578883877e-05	0.0005935464451393568	True
cat__MRDC2num_Pos	14	0.0016214138182397623	0.001175330828990196	True
cat__MRDC2num_nan	7	2.6871943461439928e-05	0.00027752926411326445	False
ordinal__NauseagradeC1	10	-2.780706518611667e-05	0.0007194463823555778	True
ordinal__AlopeciagradeC1	9	0.00012462525927248516	0.0006442712193769786	True
ordinal__OralgradeC1	9	0.0003366975170888133	0.000768643301526756	True
ordinal__DiarrheagradeC1	8	-0.00012332145011740748	0.0010028652490800217	True
ordinal__CardiacgradeC1	9	5.804558598268612e-05	0.0003499259087806125	True
ordinal__LiverASTgradeC1	9	-5.6747117948743265e-05	0.000573472488588256	True
ordinal__LiverALTgradeC1	8	5.353328986890831e-05	0.0007429084197643971	True
ordinal__LiverBilgradeC1	6	-9.193093316088837e-05	0.0003635081251488709	False
ordinal__RenaCreatgradeC1	9	-5.870464959178568e-05	0.0002815196007901274	True
ordinal__RenaprotgradeC1	8	-9.498587818335333e-05	0.0004633097753978118	True
ordinal__RenahaemgradeC1	7	4.5664712341861836e-05	0.0006016799821603244	False
ordinal__NauseagradeC2	4	8.298242926873648e-07	0.0005634049620070753	False
ordinal__AlopeciagradeC2	7	3.5995911111210536e-05	0.0005691864771335444	False
ordinal__OralgradeC2	10	4.8589332488069695e-05	0.0006492242546438614	True
ordinal__DiarrheagradeC2	10	0.00035269195466569174	0.0005873798255981209	True
ordinal__CardiacgradeC2	12	0.0010074088321324	0.0009885442279766875	True
ordinal__LiverASTgradeC2	5	-0.00016975952523129234	0.00044529075430316153	False
ordinal__LiverALTgradeC2	6	-9.344687403188026e-05	0.00046283176208501296	False
ordinal__LiverBilgradeC2	6	-2.619938933763007e-05	0.000469522358942647	False
ordinal__RenaCreatgradeC2	6	-0.00012966750906999303	0.0004172341192001098	False
ordinal__RenaprotgradeC2	3	-0.0001794082951644824	0.0003993396042907336	False
ordinal__RenahaemgradeC2	8	-7.375940766002163e-05	0.00038837380081401397	True
ordinal__cellularity1C1	7	-0.00013618533341674	0.000648751625954879	False
ordinal__cellularity2C1	8	-5.834369162794143e-05	0.0002781447958592643	True
ordinal__cellularity1C2	6	-0.00016129530205570005	0.0006552587522034734	False
num__amlAgeAtRand1	11	0.0011731991566088125	0.001439538458141921	True
num__UnitsbloodC1	8	0.0001567706399483125	0.0014979650177232686	True
num__UnitsplateletsC1	6	-0.0004093186246431132	0.0014492353093126784	False
num__UnitsbloodC2	10	0.0007344232826760912	0.0017808768327455297	True
num__UnitsplateletsC2	7	-3.6819575832887044e-05	0.0007286488980287682	False
num__DaysIVantibC1	7	7.194434943629002e-05	0.000869305155295977	False
num__DaysinhospC1	11	0.00038237336201541323	0.001469584946590879	True
num__DaysIVantibC2	4	-0.0005725935607474409	0.0009901865011338387	False
num__DaysinhospC2	5	-0.00042413793972163996	0.0010474442704957539	False
num__TestDate	6	-0.0004783150816535866	0.0013534589759157695	False
num__ITDPcnt	15	0.0027893057452221866	0.0015326694504741304	True
num__ITDLength	12	0.0018719386886874886	0.0018580077258548602	True
num__date_MRDA0	4	-0.00034427404453873646	0.0006552412196765332	False
num__MRDA0hodnota	6	-0.00019632573942786411	0.0007690801712684415	False
num__MRDA0logred	11	7.672331384971422e-05	0.0002744078957399492	True
num__date_MRDB0	5	-0.00012918495963681442	0.000471044362479131	False
num__MRDB0hodnota	2	-0.00046478285067913516	0.0004718179438554885	False
num__MRDB0logred	7	-4.9122242406978396e-05	0.00016203827740235847	False
num__MRDC0percentage	7	0.00013189541988139954	0.0009994176940499337	False
num__date_MRDA1	7	-0.00016209492567684003	0.0007624683258233294	False
num__MRDA1hodnota	11	0.0005439235122576465	0.0010589123001367674	True
num__MRDA1logred	10	0.0002003953886225828	0.0006363247099230807	True
num__date_MRDB1	6	-0.0001779078059124225	0.0004567848078475708	False
num__MRDB1hodnota	8	2.6100026332252735e-05	0.0007438201199906499	True
num__Date_MRDC1	10	0.00022673239211493562	0.0005560428769171644	True
num__MRDC1percentage	12	0.0006558558351995556	0.0012071958420894792	True
num__date_MRDA2	11	0.00045209727925224686	0.0007210599365019591	True
num__MRDA2hodnota	11	0.0011021128109696666	0.0015071742075036052	True
num__MRDA2logred	8	-8.87435024108173e-05	0.0004415390005346673	True
num__date_MRDB2	7	2.7256415108819986e-05	0.0005604081189895019	False
num__MRDB2hodnota	9	-0.00012937060941082092	0.0009033759387217361	True
num__Date_MRDC2	8	-2.720407157461472e-05	0.0003639838518831908	True
num__MRDC2percentage	14	0.001680093536920299	0.0013305676080456162	True
num__NauseastartC1	6	-0.00024227701818539885	0.0007443414403982897	False
num__NauseastopC1	6	-0.00034051695944927325	0.0008690619324500348	False
num__AlopeciastartC1	6	-0.0002296670510537787	0.0008521330562082948	False
num__AlopeciastopC1	9	-2.0196557184555037e-05	0.00045805667422047175	True
num__OralstartC1	7	-0.0002572522530814348	0.0010855764837649571	False
num__OralstopC1	6	1.8297505521683502e-05	0.0011015999223298132	False
num__DiarrheastartC1	5	-0.0002291669473593955	0.0010931151963290895	False
num__DiarrheastopC1	6	-0.00021872812729267644	0.0006675452224017526	False
num__CardiacstartC1	7	2.2713056671926155e-05	0.0003717847821921479	False
num__CardiacstopC1	5	-1.604534801278335e-05	0.0003428309950526815	False
num__LiverASTstartC1	8	-2.4438207765585927e-05	0.000300794649131486	True
num__LiverASTstopC1	9	0.00011348734422392206	0.00030148216488959877	True
num__LiverALTstartC1	8	-0.00015826403732695744	0.0009452171415323341	True
num__LiverALTstopC1	10	0.00023238571822521332	0.0007107562758624251	True
num__LiverBilstartC1	5	-0.00018448056320891334	0.0004464518474786544	False
num__LiverBilstopC1	6	-0.00027700446356457997	0.0008148095762069664	False
num__RenaCreatstartC1	9	-0.0001391162455034027	0.0005379300260968597	True
num__RenaCreatstopC1	10	0.00014291349696507664	0.0003846841363775173	True
num__RenaprotstartC1	4	-5.4677461114565854e-05	0.0004152821339205759	False
num__RenahaemstartC1	9	-7.13353128889353e-05	0.0006410124176840229	True
num__RenahaemstopC1	6	-4.046199496405333e-05	0.00041172804044807765	False
num__NauseastartC2	7	2.7055412504502796e-05	0.0009973053189055415	False
num__NauseastopC2	8	0.00016531651459278002	0.00073069316714804	True
num__AlopeciastartC2	6	-0.00016910650519219334	0.0008856036829232097	False
num__AlopeciastopC2	7	-0.0001047168430541296	0.0007089912799402993	False
num__OralstartC2	4	-0.00025536019149390834	0.0006270899702841211	False
num__OralstopC2	4	-0.000237621824849179	0.0005509911546219379	False
num__DiarrheastartC2	7	0.00014559286926033984	0.0009501564567590115	False
num__DiarrheastopC2	6	-6.29256739986207e-05	0.0005082995211573162	False
num__CardiacstartC2	9	0.00010645318862741023	0.0009682235064054044	True
num__LiverASTstartC2	5	-4.955199173697257e-05	0.00023031362407308154	False
num__LiverASTstopC2	6	-0.0001555850937441926	0.000294625919696669	False
num__LiverALTstartC2	7	-0.00018927469370151747	0.0009370118385210824	False
num__LiverALTstopC2	7	-0.00011284673984180242	0.000840246741367434	False
num__LiverBilstartC2	8	0.00011610022076300539	0.0007148190752849562	True
num__LiverBilstopC2	11	0.00022884652035766665	0.0007127163341361704	True
num__RenaCreatstartC2	9	0.0002770277189989873	0.0005845315907860642	True
num__RenaCreatstopC2	9	0.0001558838038655808	0.0006515468006452974	True
num__mylotargdateC1	7	-0.00013587845629559997	0.00046374348157181007	False
num__marrexamdate1C1	7	-5.875236685233269e-05	0.0011635707380549761	False
num__marrexamdate2C1	7	0.0002867881704561839	0.000702389834129725	False
num__NeutrecoverydateC1	9	0.0003086112749863523	0.0009628571892692303	True
num__Platrecovery50dateC1	5	-0.0004880044671223739	0.0012473145593855039	False
num__Platrecovery100dateC1	3	-0.0007059927158744129	0.0014992951083264174	False
num__DischargeddateC1	5	-0.0004641521702983134	0.0013499257795655444	False
num__chemodateC2	7	-0.00030906623482513025	0.0011357444148411585	False
num__marrexamdate1C2	7	0.0002023179318057267	0.000981301047982654	False
num__NeutrecoverydateC2	5	-0.0003919845070591866	0.001066203978054581	False
num__Platrecovery50dateC2	5	-0.0006810680213272332	0.0011582919217782393	False
num__Platrecovery100dateC2	4	-0.0004739279993878853	0.0012610165152838284	False
num__DischargeddateC2	9	-0.0001559884965468978	0.0013366586731952195	True
num__Weight	12	0.00135901210958196	0.0015085358870726947	True
num__Height	9	8.137777553342001e-05	0.0014537317037828527	True
num__BloodDateEntry	8	-0.00010200305816396005	0.0014931007640634716	True
num__HemoglobinEntry	12	0.00033135887950169	0.0008079022612818336	True
num__PlateletEntry	9	-1.31389612178502e-05	0.0009043215686089001	True
num__MarrowDateEntry	9	0.0002463747898727	0.0011620500665590295	True
num__MarrowBlastsEntry	13	0.001505618126405267	0.0013035488762141822	True
num__LocalImmPcnt	6	-0.00016906516737586293	0.00138701669828326	False
num__SmokePerDay	11	0.0003226405535129252	0.000511494370187276	True
num__chemodateC1	7	0.0001305728364347867	0.001461285710390152	False
num__Marrblastperc1C1	9	0.0007793234949775265	0.0023303374584468066	True
num__Marrblastperc2C1	7	-3.092750452810546e-05	0.0002965358500533681	False
num__WBCEntry	14	0.0030493628211007073	0.00236592302682469	True
num__CompmarrrespC1	6	-4.779378940481333e-05	0.0012944372189781573	False
num__Marrclastperc1C2	11	0.0017525000584871066	0.0018643646845671272	True
num__CompmarrrespC2	8	-0.0001628299854482166	0.0010614493787107022	True
num__TransplantSchedDateC2	4	-0.0005666016065572352	0.0007319592813362895	False
remainder__IsSec_is_missing	0	-5.255861928491849e-07	1.966563460860546e-06	False
remainder__PrevDiag_is_missing	2	2.1303263928973427e-06	6.467651150165244e-05	False
remainder__PrevBloodDis_is_missing	8	0.0002306704577065487	0.0006194920405998675	True
remainder__Weight_is_missing	0	0.0	0.0	False
remainder__Height_is_missing	0	0.0	0.0	False
remainder__BloodDateEntry_is_missing	0	-1.8530567056584955e-06	5.21485575628155e-06	False
remainder__HemoglobinEntry_is_missing	1	1.5768207351918308e-06	5.899922951448829e-06	False
remainder__PlateletEntry_is_missing	0	0.0	0.0	False
remainder__MarrowDateEntry_is_missing	1	-9.541124596499514e-06	3.3001269796186834e-05	False
remainder__MarrowBlastsEntry_is_missing	6	-2.243772329262556e-05	6.71845079454396e-05	False
remainder__FABtype_is_missing	7	2.0455360172505833e-05	5.917583265669097e-05	False
remainder__CNSinvolveentry_is_missing	6	-4.733967018166751e-06	2.3124202751283737e-05	False
remainder__Localcytoentry_is_missing	3	-1.7387143427541482e-05	3.6192922870900754e-05	False
remainder__Localimmentry_is_missing	3	-1.134278096180685e-05	4.348202626861868e-05	False
remainder__LocalImmPcnt_is_missing	6	-4.0297255730243124e-05	0.00037964827346178583	False
remainder__CD33entry_is_missing	9	-3.031260567064837e-06	7.338825895320477e-05	True
remainder__SmokeHist_is_missing	6	-2.5156166421355342e-05	9.565259003020094e-05	False
remainder__SmokePerDay_is_missing	4	-0.00011202611674006206	0.0003899812473700395	False
remainder__CytoResult_is_missing	3	-2.2922476579712023e-06	2.472471761992881e-05	False
remainder__Karyotype_is_missing	5	-3.0390564694104305e-06	7.898513459511014e-05	False
remainder__ComorArr_is_missing	0	-2.6153021327779416e-06	9.785564543754227e-06	False
remainder__ComorCard_is_missing	1	1.4802973661668753e-18	5.5387655747402976e-18	False
remainder__ComorHVD_is_missing	0	-2.628397203382112e-07	9.834561811410646e-07	False
remainder__ComorIBD_is_missing	0	0.0	0.0	False
remainder__ComorDiab_is_missing	1	3.955226832260313e-06	1.4799103693293295e-05	False
remainder__ComorCVD_is_missing	2	1.5955802441543672e-06	4.06794740232368e-06	False
remainder__ComorPsyc_is_missing	0	-2.8766066501928477e-06	1.0763276521537114e-05	False
remainder__ComorObe_is_missing	2	5.194574133469133e-06	1.840876788857404e-05	False
remainder__ComorInf_is_missing	0	-8.660363352683831e-06	1.592548720525531e-05	False
remainder__ComorRheu_is_missing	1	-1.3052686844883254e-06	8.565775906147118e-06	False
remainder__ComorPrep_is_missing	2	-6.973787343840463e-06	3.0891007147815854e-05	False
remainder__ComorRen_is_missing	0	-5.96999428956894e-06	2.233767323256387e-05	False
remainder__ComorMPul_is_missing	1	-5.78147918681123e-06	1.6403397705540655e-05	False
remainder__ComorSPul_is_missing	2	-7.861429421330073e-06	2.823436336619047e-05	False
remainder__ComorPST_is_missing	1	-7.901129464293887e-07	8.239897019085848e-06	False
remainder__ComorHepM_is_missing	2	-9.730889202113825e-06	3.0015387110725426e-05	False
remainder__ComorHepS_is_missing	0	-1.3256100127353082e-06	3.459553228805865e-06	False
remainder__chemodateC1_is_missing	0	0.0	0.0	False
remainder__drugdoseC1yn_is_missing	1	-2.7081986953743805e-07	9.361254082970113e-06	False
remainder__mylotargC1yn_is_missing	5	-5.582433149388482e-06	2.978674841259004e-05	False
remainder__mylotargdateC1_is_missing	11	0.00016481703294884845	0.00038329527796530715	True
remainder__mylodoseC1_is_missing	6	-5.8681855137749046e-05	0.0004162305145515994	False
remainder__marrexamdate1C1_is_missing	3	-2.2244238498862802e-05	5.8615553372156183e-05	False
remainder__marrexamdate2C1_is_missing	8	-6.854933004506948e-05	0.0002442355297371367	True
remainder__cellularity1C1_is_missing	8	4.72114203799386e-05	0.0004106945405625418	True
remainder__cellularity2C1_is_missing	10	0.00010653959909609735	0.0001808589671477465	True
remainder__Marrblastperc1C1_is_missing	4	-7.548684328133895e-05	0.0001130063264952893	False
remainder__Marrblastperc2C1_is_missing	8	5.062785865792435e-05	0.00026569062271298996	True
remainder__Marrresult1C1_is_missing	6	-4.3147138437778885e-05	9.720868771719516e-05	False
remainder__Marrresult2C1_is_missing	9	4.81827044134236e-05	0.0002339133792405305	True
remainder__CompmarrrespC1_is_missing	6	-3.716080852630386e-05	0.00045463609204663194	False
remainder__NeutrecoveryC1_is_missing	0	0.0	0.0	False
remainder__NeutrecoverydateC1_is_missing	12	5.5345423060800225e-05	0.0001939028620802637	True
remainder__Platrecovery50C1_is_missing	1	2.6153021327838624e-07	9.785564543776383e-07	False
remainder__Platrecovery50dateC1_is_missing	5	-7.559388518602014e-05	0.0002999717271630802	False
remainder__Platrecovery100C1_is_missing	0	0.0	0.0	False
remainder__Platrecovery100dateC1_is_missing	8	-3.711138286519626e-06	0.0004890610477760576	True
remainder__NauseagradeC1_is_missing	9	7.855224004438768e-05	0.0002448667588126602	True
remainder__NauseastartC1_is_missing	5	-6.0300360036979046e-05	0.00046971612834806234	False
remainder__NauseastopC1_is_missing	7	1.1547232580777543e-05	0.0004553488268280702	False
remainder__AlopeciagradeC1_is_missing	5	-9.806289983814684e-07	8.237804589861216e-05	False
remainder__AlopeciastartC1_is_missing	10	0.00015224122771523218	0.0005208345775001388	True
remainder__AlopeciastopC1_is_missing	6	-0.00010548866169841709	0.0005021225458650873	False
remainder__OralgradeC1_is_missing	4	-3.052426117487585e-05	8.765649015246643e-05	False
remainder__OralstartC1_is_missing	9	0.00010294647487898798	0.0004979554073954169	True
remainder__OralstopC1_is_missing	7	-9.305883242900001e-05	0.0006366821470130445	False
remainder__DiarrheagradeC1_is_missing	5	3.436806809778005e-05	0.0001433037619630896	False
remainder__DiarrheastartC1_is_missing	8	6.306541303013834e-05	0.0004898358842184067	True
remainder__DiarrheastopC1_is_missing	5	-0.00017737972146906146	0.0003671601737053269	False
remainder__CardiacgradeC1_is_missing	6	1.1386730082695821e-05	6.207770257769773e-05	False
remainder__CardiacstartC1_is_missing	9	-2.5064525419584254e-05	0.00022577872209703716	True
remainder__CardiacstopC1_is_missing	6	-2.5149873399783235e-05	0.0001616574548782137	False
remainder__LiverASTgradeC1_is_missing	6	-1.84403758250906e-05	5.194065810779883e-05	False
remainder__LiverASTstartC1_is_missing	5	-5.308557597316343e-05	0.0001673440290993936	False
remainder__LiverASTstopC1_is_missing	10	9.756330701872269e-05	0.00020498392214500055	True
remainder__LiverALTgradeC1_is_missing	4	-7.72180902639746e-06	4.73766445004027e-05	False
remainder__LiverALTstartC1_is_missing	11	6.495446067179093e-05	0.000438130874306984	True
remainder__LiverALTstopC1_is_missing	7	-8.809238310616244e-05	0.0006583747496035054	False
remainder__LiverBilgradeC1_is_missing	3	1.7265901340029347e-06	7.44959685473446e-05	False
remainder__LiverBilstartC1_is_missing	6	-5.5045431686075584e-05	0.0002893335922132795	False
remainder__LiverBilstopC1_is_missing	9	2.6416522919693738e-05	0.00045287402125794823	True
remainder__RenaCreatgradeC1_is_missing	6	1.871371214889116e-05	6.194229650601055e-05	False
remainder__RenaCreatstartC1_is_missing	6	-2.3737299249997415e-05	0.00026523383068451025	False
remainder__RenaCreatstopC1_is_missing	5	-0.00014131643416768125	0.00021342004171235658	False
remainder__RenaprotgradeC1_is_missing	5	-4.681634201734226e-05	8.62584207358557e-05	False
remainder__RenaprotstartC1_is_missing	7	8.215732988843861e-06	0.0002646903032923871	False
remainder__RenahaemgradeC1_is_missing	2	-1.6172163736286235e-05	3.7298913884843046e-05	False
remainder__RenahaemstartC1_is_missing	10	6.851903821509747e-05	0.00018243396186971145	True
remainder__RenahaemstopC1_is_missing	8	-2.3610698939500348e-05	0.0001996699341355226	True
remainder__UnitsbloodC1_is_missing	5	1.7208479982790077e-06	4.9869107655796495e-05	False
remainder__UnitsplateletsC1_is_missing	6	2.033300990098637e-06	7.770762540707574e-05	False
remainder__DaysIVantibC1_is_missing	5	-3.434360976880159e-07	3.8911564816507605e-05	False
remainder__DaysinhospC1_is_missing	5	-3.6715440704040044e-05	0.00010732737564205049	False
remainder__DischargeddateC1_is_missing	8	-4.376422576891977e-05	0.00018658154978340016	True
remainder__chemodateC2_is_missing	9	1.7819049857152905e-05	8.095407559123897e-05	True
remainder__drugdoseC2yn_is_missing	6	-2.138183901305565e-05	0.00010528385891908596	False
remainder__marrexamdate1C2_is_missing	6	-1.9896197918576897e-05	0.0002690050078793607	False
remainder__cellularity1C2_is_missing	4	-3.495901967799771e-05	0.00033507422286946847	False
remainder__Marrclastperc1C2_is_missing	8	8.470863852574e-05	0.0005228038212948026	True
remainder__Marrresult1C2_is_missing	6	-3.0358156481053544e-05	0.0004098693853026483	False
remainder__CompmarrrespC2_is_missing	8	7.582535543658305e-05	0.0005009970927279352	True
remainder__NeutrecoveryC2_is_missing	5	-4.4514324362129e-05	9.61128463595221e-05	False
remainder__NeutrecoverydateC2_is_missing	5	-9.402161853329499e-05	0.00015549965509446242	False
remainder__Platrecovery50C2_is_missing	12	4.490280343833045e-05	0.00011129079357812196	True
remainder__Platrecovery50dateC2_is_missing	8	-6.695288931834754e-05	0.00029362407155096956	True
remainder__Platrecovery100C2_is_missing	3	-3.541515857614414e-05	8.32987790917314e-05	False
remainder__Platrecovery100dateC2_is_missing	9	-0.00010706904467738468	0.0007080108666689831	True
remainder__NauseagradeC2_is_missing	5	-8.489045043033582e-05	0.00016511221426255456	False
remainder__NauseastartC2_is_missing	8	3.704607217694284e-05	0.000354328921460764	True
remainder__NauseastopC2_is_missing	9	8.842728105027437e-05	0.00029603889938805783	True
remainder__AlopeciagradeC2_is_missing	8	5.6963164534924886e-05	0.00015508493079837145	True
remainder__AlopeciastartC2_is_missing	6	-0.0001270388811985759	0.00037020784067869463	False
remainder__AlopeciastopC2_is_missing	6	-0.00014839827411470364	0.00033087034025451573	False
remainder__OralgradeC2_is_missing	4	-0.00011081774663938338	0.00020583090880041315	False
remainder__OralstartC2_is_missing	6	-0.0001381866832886234	0.0004770082225687593	False
remainder__OralstopC2_is_missing	10	1.0132317561823286e-05	0.0004391630993405157	True
remainder__DiarrheagradeC2_is_missing	12	-3.005583559414734e-06	0.00014291521352816742	True
remainder__DiarrheastartC2_is_missing	8	-0.00012633225613689132	0.0005027541309450494	True
remainder__DiarrheastopC2_is_missing	10	6.441832738892774e-05	0.0004845731466421945	True
remainder__CardiacgradeC2_is_missing	6	-5.645418392437698e-05	0.0001856404784207781	False
remainder__CardiacstartC2_is_missing	9	1.2068658863759995e-05	0.0006300673917420829	True
remainder__LiverASTgradeC2_is_missing	8	-2.2572022478562336e-05	0.00018062105914909036	True
remainder__LiverASTstartC2_is_missing	5	-2.5917921433868316e-05	0.00019651874868966315	False
remainder__LiverASTstopC2_is_missing	9	4.865187110186577e-05	9.786316542466982e-05	True
remainder__LiverALTgradeC2_is_missing	6	1.0305051938014667e-05	7.417796822085595e-05	False
remainder__LiverALTstartC2_is_missing	7	1.4494671661155956e-05	0.00031734383598816204	False
remainder__LiverALTstopC2_is_missing	6	-8.69522315644274e-05	0.0005798842621271709	False
remainder__LiverBilgradeC2_is_missing	5	-5.169520423575191e-05	0.00010187644058870883	False
remainder__LiverBilstartC2_is_missing	8	1.0546222802243737e-05	0.0004858844494597295	True
remainder__LiverBilstopC2_is_missing	7	-3.515914095135639e-05	0.0004384104353589914	False
remainder__RenaCreatgradeC2_is_missing	8	-3.947866716033962e-05	0.00013543315826197957	True
remainder__RenaCreatstartC2_is_missing	11	0.0002535135359066239	0.0004729789337916796	True
remainder__RenaCreatstopC2_is_missing	10	0.00012631281281631315	0.0002866854660438747	True
remainder__RenaprotgradeC2_is_missing	7	-4.7370593104099276e-05	7.821063286121795e-05	False
remainder__RenahaemgradeC2_is_missing	7	-4.1288688987595744e-05	0.00021747223497653207	False
remainder__UnitsbloodC2_is_missing	4	-3.5003817668521165e-05	7.397948616104224e-05	False
remainder__UnitsplateletsC2_is_missing	4	-5.47668299388265e-05	0.00010857250613232037	False
remainder__DaysIVantibC2_is_missing	8	-1.2969934535197773e-05	0.00011224178032332532	True
remainder__DaysinhospC2_is_missing	12	7.190317141269528e-05	0.0001725434730218629	True
remainder__DischargeddateC2_is_missing	8	-6.548368109636576e-05	0.00027678012365996835	True
remainder__TissuetypingdoneYNC2_is_missing	7	-8.598346656867627e-05	0.00017249525717174188	False
remainder__TissuetypesibsresultC2_is_missing	5	-0.00031521297142596413	0.0006552829585333275	False
remainder__TransplantSchedYNC2_is_missing	12	0.0001821651649183241	0.0002701051983344659	True
remainder__TransplantSchedDateC2_is_missing	4	-0.0003964072325650372	0.0006532998483246815	False
remainder__TransplantTypeC2_is_missing	7	-0.00033530177713191235	0.0010094193972751836	False
remainder__MRDnegativity_is_missing	8	1.1997665214477747e-05	0.00020397908739457754	True
remainder__MRDguided_is_missing	10	9.826364632578597e-05	0.00026646840542318435	True
remainder__Housekeeping_is_missing	8	4.351916186164348e-05	0.00018126707206513005	True
remainder__MRDA0_is_missing	6	1.2999055561548686e-05	0.0001575263864582143	False
remainder__date_MRDA0_is_missing	10	5.885204478742024e-05	0.00031541070812245647	True
remainder__MRDA0_method_is_missing	4	-0.00011759440177372203	0.0004213257917599372	False
remainder__MRDA0_specimen_is_missing	8	1.740646956742398e-06	0.0006025125069521815	True
remainder__MRDA0num_is_missing	8	1.1154595892564385e-05	0.0004827434175465147	True
remainder__MRDA0hodnota_is_missing	8	-9.800215726656945e-06	0.00021584565302272155	True
remainder__MRDA0logred_is_missing	9	8.333491195329917e-05	0.0003449142076992103	True
remainder__MRDB0_is_missing	8	-1.1836221567338436e-05	0.00035277078258895493	True
remainder__date_MRDB0_is_missing	8	-2.6564923187924268e-05	0.00022009178596669277	True
remainder__MRDB0_method_is_missing	6	-6.817610051129218e-05	0.0002325426857001683	False
remainder__MRDB0_specimen_is_missing	6	-5.5099564949777805e-05	0.00021641915569912102	False
remainder__MRDB0num_is_missing	5	-0.00011820815962265054	0.0002805882801635521	False
remainder__MRDB0hodnota_is_missing	8	-2.1486328364863065e-05	0.00021433200267797814	True
remainder__MRDB0logred_is_missing	4	-3.717162002693139e-05	0.00014973895476939702	False
remainder__MRDC0_is_missing	8	2.6780075871090336e-05	0.0002562688601146328	True
remainder__MRDC0_method_is_missing	6	-4.5185599621546645e-05	0.0004264708729064367	False
remainder__MRDC0_specimen_is_missing	5	-0.00010039425242666216	0.00037843881820994667	False
remainder__MRDC0num_is_missing	8	0.00011869467286554647	0.00027578667052067656	True
remainder__MRDC0percentage_is_missing	12	0.00011782719905324198	0.0004234473623334362	True
remainder__MRDA1_is_missing	6	-3.379927538578957e-05	0.00022089353009110502	False
remainder__date_MRDA1_is_missing	6	-6.385366233132633e-05	0.0003436143396347378	False
remainder__MRDA1_method_is_missing	7	-2.71830160342529e-05	0.0003471779613867897	False
remainder__MRDA1_specimen_is_missing	7	-1.4809347293759902e-05	0.0001788735838599365	False
remainder__MRDA1num_is_missing	9	0.0001051740731902091	0.00033968412623309834	True
remainder__MRDA1hodnota_is_missing	7	3.463636564872742e-05	0.000250668437874894	False
remainder__MRDA1logred_is_missing	7	-6.431978385103977e-05	0.00025440621480365044	False
remainder__MRDB1_is_missing	5	-4.18641067793782e-05	0.0003378208147049823	False
remainder__date_MRDB1_is_missing	4	-0.00014551967496035523	0.00024832075952453035	False
remainder__MRDB1_method_is_missing	3	-5.2874383945420144e-05	0.00011983969829348921	False
remainder__MRDB1_specimen_is_missing	3	-0.00015014514029239626	0.000215534613286944	False
remainder__MRDB1num_is_missing	6	-0.00011414258349738732	0.00026114343884643654	False
remainder__MRDB1hodnota_is_missing	3	-0.00013977462574248667	0.0002807622717511208	False
remainder__MRDC1_is_missing	8	0.00011124348546819518	0.00035282551417603294	True
remainder__Date_MRDC1_is_missing	7	-0.00010256897146480531	0.00037410781362441	False
remainder__MRDC1_method_is_missing	11	8.706964682560214e-05	0.0004969834824372295	True
remainder__MRDC1_specimen_is_missing	6	1.3588987324858791e-05	0.00036689827233072204	False
remainder__MRDC1num_is_missing	7	-0.00011415746111618725	0.0003133857561436317	False
remainder__MRDC1percentage_is_missing	12	0.0007256493408555666	0.0008231216903379575	True
remainder__MRDA2_is_missing	7	-2.7597148994958915e-05	0.00015969064404828	False
remainder__date_MRDA2_is_missing	7	2.617370301031019e-06	0.0004490915736694219	False
remainder__MRDA2_method_is_missing	6	-0.00014419153657918877	0.00031161422745619834	False
remainder__MRDA2_specimen_is_missing	7	-8.884628518819501e-06	0.0003404427366981152	False
remainder__MRDA2num_is_missing	5	-0.0001736190444054443	0.00046169422574629987	False
remainder__MRDA2hodnota_is_missing	11	5.292987716797211e-05	0.00028607200915808077	True
remainder__MRDA2logred_is_missing	7	-4.577392346420632e-05	0.00027068689995485404	False
remainder__MRDB2_is_missing	7	-3.186258344781394e-05	0.0002055714540216057	False
remainder__date_MRDB2_is_missing	7	-2.028509802326843e-05	0.00021732675078140344	False
remainder__MRDB2_method_is_missing	8	-5.348170004196139e-05	0.00031369759324293117	True
remainder__MRDB2_specimen_is_missing	7	-7.387060948264168e-05	0.00036783207701278055	False
remainder__MRDB2num_is_missing	7	1.7218472772421613e-06	0.00019548342008070805	False
remainder__MRDB2hodnota_is_missing	8	-5.960753637713717e-05	0.00019817615973852327	True
remainder__MRDC2_is_missing	11	-8.68935131048296e-06	0.000241366181146869	True
remainder__Date_MRDC2_is_missing	9	1.2362774996715202e-05	0.0003485974561674971	True
remainder__MRDC2_method_is_missing	6	-4.696089200578921e-06	0.0003841484950642499	False
remainder__MRDC2_specimen_is_missing	6	-6.726597164429295e-05	0.00031860431024169865	False
remainder__MRDC2num_is_missing	7	-9.549063908353633e-05	0.0003943430813152389	False
remainder__MRDC2percentage_is_missing	13	0.0014867868910139802	0.001253977467107421	True
remainder__TestDate_is_missing	6	-2.4012286856342573e-05	0.00016770568770181526	False
remainder__amlFLToutcomeID_is_missing	6	-5.6535818508590915e-05	0.00013423181307659925	False
remainder__amlFLTTypeID_is_missing	10	0.00044701459815754013	0.0007144478021028033	True
remainder__amlDDLFLTTKDID_is_missing	8	-1.1525992735609066e-05	0.0002623976374329931	True
remainder__ITDPcnt_is_missing	8	0.0002357225056225648	0.0009898109253930769	True
remainder__ITDLength_is_missing	11	0.00013725061685083365	0.0010479599905361316	True
remainder__amlFLTType0ID_is_missing	6	-8.990667588648643e-06	0.000982003186536315	False
remainder__amlDDLNPM1OutcomeID_is_missing	3	-6.404578166052246e-05	0.00011185455011019084	False
remainder__amlDDLNPM1ID_is_missing	12	0.00115876746806708	0.0014138429879300683	True
karyotype_encoding__Karyotype_45,X,-Y,t(8;21)(q22;q22)[10]	0	0.0	0.0	False
karyotype_encoding__Karyotype_46,XX,t(8;21)(q22;q22)[10]	1	6.137030689754233e-07	2.125929792452761e-06	False
karyotype_encoding__Karyotype_46,XY[21]	0	-1.765419838907335e-06	4.993361358930556e-06	False
cat__FABtype_3v	0	0.0	0.0	False
cat__amlDDLFLTTKDID_9.0	0	0.0	0.0	False
karyotype_encoding__Karyotype_46,XX [20]	0	-4.907060278280806e-07	1.2982861164734414e-06	False
karyotype_encoding__Karyotype_46,XX [20]	5	-6.03358983399416e-06	9.46906106812693e-05	False
karyotype_encoding__Karyotype_46,XX,inv(16)(p13q22)[10]	1	3.460854883671575e-06	2.1048361108520455e-05	False
karyotype_encoding__Karyotype_46,XX[10]	6	-2.3447405732787043e-05	0.0001243550025231959	False
karyotype_encoding__Karyotype_46,XX[20]	6	-0.00012684679939863606	0.0004050700752650329	False
karyotype_encoding__Karyotype_46,XX[20]	1	-4.51528084864113e-06	1.716353672000321e-05	False
karyotype_encoding__Karyotype_46,XX[25]	4	-2.5310361669930512e-05	6.493892842651838e-05	False
karyotype_encoding__Karyotype_46,XX[30]	6	-5.1033091639993915e-06	6.105288759837571e-05	False
karyotype_encoding__Karyotype_46,XY	0	-1.3241437755310651e-06	3.745244171775895e-06	False
karyotype_encoding__Karyotype_46,XY [20]	5	-9.730649683153197e-06	3.1517808755582256e-05	False
karyotype_encoding__Karyotype_46,XY,inv(16)(p13q22)[10]	1	2.4246629076237386e-06	2.7561813754014804e-05	False
karyotype_encoding__Karyotype_46,XY[10]	0	0.0	0.0	False
karyotype_encoding__Karyotype_46,XY[20]	7	5.7074139495650826e-05	0.0003467351820484276	False
karyotype_encoding__Karyotype_46,XY[20]	0	-1.1533921093898058e-05	2.2213965520774906e-05	False
karyotype_encoding__Karyotype_46,XY[25]	3	-5.305441450630018e-06	2.678456292597649e-05	False
karyotype_encoding__Karyotype_46,XY[30]	2	-1.680154374544903e-05	3.0901926257224046e-05	False
karyotype_encoding__Karyotype_47,XX,+8[10]	0	0.0	0.0	False
karyotype_encoding__Karyotype___rare_class__	9	0.00015948171978274656	0.0005548945598819788	True
cat__sexID_False	6	-0.00010332738866532533	0.00045105577518885013	False
cat__sexID_True	5	-0.0002819365646912936	0.0005416450455007537	False
cat__IsSec_False	11	0.0006155616579621628	0.0008208356292584168	True
cat__IsSec_True	11	0.0007399264472332623	0.0010455457840741604	True
cat__IsSec_nan	1	5.318759931120335e-07	1.9900977384753666e-06	False
cat__PrevDiag_False	7	-6.75909566240192e-05	0.00039285616717113573	False
cat__PrevDiag_True	9	0.00014216332144775353	0.00041713662784731865	True
cat__PrevDiag_nan	0	-7.944862653186391e-07	2.9726954033199263e-06	False
cat__drugdoseC1yn_False	8	1.1073133678964042e-05	0.0001636405596403284	True
cat__drugdoseC1yn_True	8	-2.325069971091694e-05	0.0002943036672394627	True
cat__drugdoseC1yn_nan	1	4.440344723558217e-06	2.1195419280101004e-05	False
cat__mylotargC1yn_False	8	4.914653328170286e-05	0.0004169983089102097	True
cat__mylotargC1yn_True	7	-4.3557134744164214e-05	0.00041581641209355156	False
cat__mylotargC1yn_nan	2	2.8922660375766776e-06	8.952868799999148e-06	False
cat__mylodoseC1_False	7	-4.49003785109661e-05	0.00011759416607142054	False
cat__mylodoseC1_True	7	-5.6021223253388735e-05	0.0003620697113394273	False
cat__mylodoseC1_nan	6	-7.524869743130087e-05	0.00027051172957679934	False
cat__NeutrecoveryC1_False	8	-1.4886943712380449e-05	0.00018011551885061057	True
cat__NeutrecoveryC1_True	10	4.109269587895241e-05	0.00024197367637935927	True
cat__NeutrecoveryC1_nan	0	0.0	0.0	False
cat__Platrecovery50C1_False	3	-0.00017487773867479756	0.0002985934877826301	False
cat__Platrecovery50C1_True	4	-0.00013126055549221742	0.00035135146090884307	False
cat__Platrecovery50C1_nan	0	0.0	0.0	False
cat__Platrecovery100C1_False	10	0.00012395053661881127	0.00041840044644936286	True
cat__Platrecovery100C1_True	6	-0.00020565766360104888	0.0003864119381121754	False
cat__Platrecovery100C1_nan	0	0.0	0.0	False
cat__drugdoseC2yn_False	9	-7.227870864079333e-05	0.0009228600706538479	True
cat__drugdoseC2yn_True	7	-0.00016256073064058952	0.0007192897041515623	False
cat__drugdoseC2yn_nan	3	-2.7122649341571e-07	1.45842816590953e-05	False
cat__NeutrecoveryC2_False	7	-7.21564176696729e-05	0.00013252470598493243	False
cat__NeutrecoveryC2_True	6	-7.15454891174228e-05	0.00017754813721022037	False
cat__NeutrecoveryC2_nan	4	-1.757743385610712e-05	6.289013310249836e-05	False
cat__Platrecovery50C2_False	8	3.821229201765064e-05	0.00023259842739807194	True
cat__Platrecovery50C2_True	10	0.00015316988300569274	0.00026899748590338674	True
cat__Platrecovery50C2_nan	9	2.3583273429967366e-05	0.000156896251193269	True
cat__Platrecovery100C2_False	8	-0.00015231091853471726	0.0007413818818599329	True
cat__Platrecovery100C2_True	12	1.76620305702515e-05	0.0008510700925648369	True
cat__Platrecovery100C2_nan	7	-3.5439695651970874e-05	0.00013036550088873906	False
cat__TissuetypingdoneYNC2_False	9	-9.180114414559222e-05	0.0004356126293875218	True
cat__TissuetypingdoneYNC2_True	4	-0.00011564999236271112	0.0005472317780436507	False
cat__TissuetypingdoneYNC2_nan	10	4.196879463987532e-06	9.476211343000684e-05	True
cat__TransplantSchedYNC2_False	10	0.00026246603151111847	0.0007723716784941499	True
cat__TransplantSchedYNC2_True	5	-0.0004237308371108401	0.0010600058070530107	False
cat__TransplantSchedYNC2_nan	5	3.919397741076149e-06	0.00016779355407117125	False
cat__MRDA0_False	6	-8.638506166704661e-05	0.0002494181312039046	False
cat__MRDA0_True	8	-0.00021512772491504177	0.000734318446267421	True
cat__MRDA0_nan	8	-3.990310530824864e-05	0.0003572227277277183	True
cat__MRDB0_False	8	-6.581732298842585e-06	0.00025591343258939137	True
cat__MRDB0_True	10	2.031633679171948e-06	0.0002759041950525251	True
cat__MRDB0_nan	12	5.2155565304207916e-05	0.00025781581882686525	True
cat__MRDC0_False	9	0.00018723328295934037	0.0003628473631851154	True
cat__MRDC0_True	6	-0.00017723020695058295	0.00039741123027678556	False
cat__MRDC0_nan	11	2.8976909077114708e-05	0.0003071030282793986	True
cat__MRDA1_False	3	-0.00014112415329102453	0.00024017125471023754	False
cat__MRDA1_True	5	-5.319311650276297e-05	0.0003344479088007831	False
cat__MRDA1_nan	9	2.1456296805034708e-05	0.0002685422088854413	True
cat__MRDB1_False	4	-5.4733510794622215e-05	0.00026797143945639113	False
cat__MRDB1_True	8	-1.172651336916804e-05	0.0001693138465563436	True
cat__MRDB1_nan	10	6.81134851845938e-05	0.00022999375888189312	True
cat__MRDC1_False	8	0.00019890500048981693	0.00047746349424909756	True
cat__MRDC1_True	9	9.760233612935612e-05	0.0003344651517275126	True
cat__MRDC1_nan	12	0.00010789523727630242	0.00015051425399010114	True
cat__MRDA2_False	7	3.167880748744666e-05	0.0003585333787127847	False
cat__MRDA2_True	6	4.878278927775372e-06	0.0003382608155845101	False
cat__MRDA2_nan	8	5.003623909857741e-06	0.00020793268761506984	True
cat__MRDB2_False	6	-9.142285001689043e-05	0.0002090222573176954	False
cat__MRDB2_True	5	-9.462337876013336e-05	0.00039549543942633223	False
cat__MRDB2_nan	7	-3.309883303162863e-06	0.00017735364219432495	False
cat__MRDC2_False	7	0.00011801667221513473	0.0004815328771967773	False
cat__MRDC2_True	7	-1.2756452790056225e-05	0.00032496303188194755	False
cat__MRDC2_nan	6	5.4117344305900744e-06	0.0002500602841522476	False
cat__amlAgeGroup_15-29	6	-6.645193071350578e-05	0.0004177783482015097	False
cat__amlAgeGroup_30-39	9	5.4631921132880874e-05	0.00021307815486909507	True
cat__amlAgeGroup_40-49	5	-3.697704916919826e-05	0.0004715342688005824	False
cat__amlAgeGroup_50-59	10	0.0003100870225976022	0.0007982092150150504	True
cat__amlAgeGroup_60+	9	7.050497326811997e-05	0.0005786994704072794	True
cat__PrevBloodDis_Chronic lymphoblastic leukaemia (CLL)	0	0.0	0.0	False
cat__PrevBloodDis_Chronic myelomonocytic leukaemia (CMML)	6	3.226937220185511e-06	4.1560985602585476e-05	False
cat__PrevBloodDis_Hodgkin's disease	0	-4.233867369671056e-06	1.1667097671161047e-05	False
cat__PrevBloodDis_Lymphoma	0	0.0	0.0	False
cat__PrevBloodDis_Myelodysplastic syndrome (MDS)/myelodysplasia/pre-leukaemic phase	7	-4.8975443780510276e-05	0.0003002447040001908	False
cat__PrevBloodDis_Myelofibrosis	0	0.0	0.0	False
cat__PrevBloodDis_Myeloproliferative syndrome	0	0.0	0.0	False
cat__PrevBloodDis_Other haematological disorder	1	-1.5502537036541732e-06	1.3201859527564735e-05	False
cat__PrevBloodDis_Polycythaemia rubra vera (PRV)	0	0.0	0.0	False
cat__PrevBloodDis_Refractory anaemia with excess of blasts (RAEB, RAEB-t)	6	-2.7490617318914942e-05	0.0001334178681144594	False
cat__PrevBloodDis_Thrombocythaemia	0	0.0	0.0	False
cat__PrevBloodDis_Thrombocytopenia	0	0.0	0.0	False
cat__PrevBloodDis_nan	12	0.0008817836896307933	0.0007969320952806088	True
cat__FABtype_0	11	0.0001080725600990791	0.0002676813167010912	True
cat__FABtype_1	4	7.85889783844662e-06	0.00026505925886389554	False
cat__FABtype_2	9	7.572909201684342e-05	0.000255256231194721	True
cat__FABtype_3	6	5.135913950769394e-05	0.00013418393866315283	False
cat__FABtype_4	8	-3.674284686156014e-05	0.00026402333041220064	True
cat__FABtype_4e	5	2.8833440314351714e-06	5.1269164003038045e-05	False
cat__FABtype_5	12	0.0004061064693069003	0.0006144125370495655	True
cat__FABtype_5a	10	1.0374755668456348e-05	0.0001375400244230297	True
cat__FABtype_5b	2	-4.1118571987027365e-05	0.00011285784956152251	False
cat__FABtype_6	13	0.0005423664527594658	0.00039185003579580156	True
cat__FABtype_7	1	5.256069117306101e-07	1.9666409838162764e-06	False
cat__FABtype_8	10	0.00029015711628434054	0.0006343163262878627	True
cat__FABtype_B	0	0.0	0.0	False
cat__FABtype_R	9	1.8775285296894625e-05	6.6352263972532e-05	True
cat__FABtype_RT	2	2.3812975292318107e-06	6.4412309771287205e-06	False
cat__FABtype_X	8	1.950158643014294e-05	7.898120842871628e-05	True
cat__FABtype_nan	6	-4.3617989793963776e-07	7.363328005405466e-05	False
cat__CNSinvolveentry_0.0	9	-1.5136023938626665e-05	0.0005756831278063947	True
cat__CNSinvolveentry_1.0	1	-2.6717775328292477e-07	6.501256194228067e-06	False
cat__CNSinvolveentry_2.0	9	0.00015868588830284655	0.0004922467688113198	True
cat__CNSinvolveentry_nan	2	-1.6534366361880192e-05	3.409626544039888e-05	False
cat__Localcytoentry_1.0	9	0.00012552953412629886	0.0006075440412613412	True
cat__Localcytoentry_2.0	12	0.000393530050999724	0.0008844439932737585	True
cat__Localcytoentry_3.0	7	-7.652023247932346e-06	0.00012276461284587938	False
cat__Localcytoentry_4.0	5	-3.8044217519660673e-05	0.00012334482847077164	False
cat__Localcytoentry_5.0	11	0.00012915532942848896	0.0002787997341637475	True
cat__Localcytoentry_nan	2	-6.361852185345166e-06	2.0530779436453732e-05	False
cat__Localimmentry_1.0	10	0.00015256997895069126	0.0004970093390684262	True
cat__Localimmentry_2.0	8	0.0001031046638092335	0.0002481084583032287	True
cat__Localimmentry_3.0	10	5.485389141523593e-05	0.00019627813792156857	True
cat__Localimmentry_nan	2	-4.6108826067754056e-05	9.308851208079834e-05	False
cat__CD33entry_1.0	6	-6.312119774814417e-05	0.0002971593048670195	False
cat__CD33entry_2.0	6	2.696120948848878e-05	0.0004949499372621547	False
cat__CD33entry_3.0	9	5.192431184807479e-05	0.00023319608958831842	True
cat__CD33entry_nan	5	-1.5290642760817625e-05	6.205937253361504e-05	False
cat__SmokeHist_1.0	5	-0.00012479392803192604	0.0004148985015541927	False
cat__SmokeHist_2.0	5	-3.724584177501696e-05	0.0005117051603826975	False
cat__SmokeHist_3.0	10	0.00013903435996546622	0.0004671209080349464	True
cat__SmokeHist_nan	8	-3.075306963263594e-05	0.00011394501537455536	True
cat__amlType_De novo	12	0.0003805237623712268	0.0007569430623260574	True
cat__amlType_High risk MDS	8	9.890548404787507e-06	0.00016501998759851862	True
cat__amlType_Secondary	11	0.0005041585838709143	0.0007284317533932575	True
cat__CytoResult_Adverse	15	0.021156315539340047	0.008731189035591695	True
cat__CytoResult_Failed	4	-7.328480414724732e-05	9.71888605894215e-05	False
cat__CytoResult_Intermediate	13	0.0016189159578165262	0.0009849164846910104	True
cat__CytoResult_Normal	9	0.0002057919573825728	0.0006498299537847558	True
cat__CytoResult_Not done	6	-2.7914452284841105e-06	0.00017390678257821505	False
cat__CytoResult_nan	2	2.9030328930993813e-06	8.253821176709173e-06	False
cat__CytoResult_t(15;17) / PML-RARA [APL]	0	0.0	0.0	False
cat__CytoResult_t(8;21) / inv(16) [CBF]	15	0.013968436255050226	0.005732132931148495	True
cat__ComorArr_0.0	3	-2.0134456112152996e-07	3.182599039171323e-05	False
cat__ComorArr_1.0	2	-1.0647161853312895e-06	1.1286877324745211e-05	False
cat__ComorArr_2.0	0	-3.955226832260313e-06	1.4799103693293295e-05	False
cat__ComorArr_nan	0	-3.7231319517842347e-06	1.3930684169327566e-05	False
cat__ComorCard_0.0	7	9.643846556926067e-06	5.3956324436459465e-05	False
cat__ComorCard_1.0	4	-5.1066832687673395e-06	5.189106046629135e-05	False
cat__ComorCard_2.0	0	0.0	0.0	False
cat__ComorCard_nan	1	5.255861928506651e-07	1.9665634608660844e-06	False
cat__ComorHVD_0.0	2	-1.697230782669388e-05	3.255764029926127e-05	False
cat__ComorHVD_1.0	0	0.0	0.0	False
cat__ComorHVD_2.0	0	0.0	0.0	False
cat__ComorHVD_nan	0	-2.648129758357302e-06	9.908394271493492e-06	False
cat__ComorIBD_0.0	3	-6.0794175539059594e-05	0.00011134189443758257	False
cat__ComorIBD_1.0	8	1.881170215335046e-05	0.00023876674469815057	True
cat__ComorIBD_2.0	0	0.0	0.0	False
cat__ComorIBD_nan	0	0.0	0.0	False
cat__ComorDiab_0.0	3	-4.096122241438283e-05	0.00014592322613725435	False
cat__ComorDiab_1.0	6	-2.423796565062399e-05	0.0001287935468916693	False
cat__ComorDiab_2.0	0	0.0	0.0	False
cat__ComorDiab_nan	1	2.659273885245265e-07	9.950091776182984e-07	False
cat__ComorCVD_0.0	5	-2.2590080605557574e-05	5.034059672434615e-05	False
cat__ComorCVD_1.0	3	-1.770593250468302e-05	7.301520627321522e-05	False
cat__ComorCVD_2.0	0	0.0	0.0	False
cat__ComorCVD_nan	2	-9.717486967417701e-06	2.8624537793608402e-05	False
cat__ComorPsyc_0.0	11	0.0002000308256124098	0.00036535221484857474	True
cat__ComorPsyc_1.0	9	0.0001242817243290701	0.0005889274415161543	True
cat__ComorPsyc_2.0	3	4.226683094477046e-06	1.239801753696149e-05	False
cat__ComorPsyc_nan	2	1.3252397673838937e-06	4.030121657994449e-06	False
cat__ComorObe_0.0	9	3.548639402391411e-05	0.0002874212664084847	True
cat__ComorObe_1.0	6	-1.4321076842439107e-05	0.0001982976470765619	False
cat__ComorObe_2.0	5	6.748640788281837e-07	7.080115528306298e-05	False
cat__ComorObe_nan	1	4.153039505790564e-06	1.5539250944405265e-05	False
cat__ComorInf_0.0	8	-1.2049971842242461e-05	0.00036763612055242586	True
cat__ComorInf_1.0	11	4.637609128704449e-05	0.000514399686196083	True
cat__ComorInf_2.0	9	6.87113327462576e-05	0.000150266183866977	True
cat__ComorInf_nan	2	-9.963116412683615e-06	4.685586655571558e-05	False
cat__ComorRheu_0.0	6	-5.851246274151177e-05	0.00012797816859746886	False
cat__ComorRheu_1.0	8	-2.9982210875238304e-05	0.00012777699476497918	True
cat__ComorRheu_2.0	1	-1.6023879767043486e-05	3.1247760274945804e-05	False
cat__ComorRheu_nan	0	-1.214834397537586e-05	2.88428690741901e-05	False
cat__ComorPrep_0.0	5	-2.8251457160586714e-05	0.00010144539024964685	False
cat__ComorPrep_1.0	7	1.234053782724469e-05	4.393109554457723e-05	False
cat__ComorPrep_2.0	0	-7.713124945966666e-06	2.8859870929186533e-05	False
cat__ComorPrep_nan	0	0.0	0.0	False
cat__ComorRen_0.0	7	-4.113293385357739e-05	0.00013150891372733852	False
cat__ComorRen_1.0	5	1.3839379987489726e-06	4.9006798041333474e-05	False
cat__ComorRen_2.0	5	9.467413015393037e-06	1.7566823374928077e-05	False
cat__ComorRen_nan	2	6.37672266593281e-06	2.656689428757955e-05	False
cat__ComorMPul_0.0	7	-8.600688456912577e-05	0.00027443254578549044	False
cat__ComorMPul_1.0	4	-0.00017123153701803807	0.0005113010417492934	False
cat__ComorMPul_2.0	7	-8.805149974432363e-06	0.00018014732860363204	False
cat__ComorMPul_nan	1	-2.659204936565907e-06	1.106057828792979e-05	False
cat__ComorSPul_0.0	7	-4.934392516409514e-05	0.000194123742266949	False
cat__ComorSPul_1.0	4	-7.645375525082909e-05	0.00021374639577178742	False
cat__ComorSPul_2.0	9	-2.5542124868331885e-05	0.00018434647874852615	True
cat__ComorSPul_nan	1	-1.237138206572848e-05	3.797161649263203e-05	False
cat__ComorPST_0.0	6	-2.956508712139924e-05	0.00015476145457847797	False
cat__ComorPST_1.0	6	-3.751834664125495e-05	0.00011303127469733744	False
cat__ComorPST_2.0	0	0.0	0.0	False
cat__ComorPST_nan	0	-1.8396449227979044e-06	5.163174313966954e-06	False
cat__ComorHepM_0.0	7	-7.094658114803572e-05	0.0002978999051351215	False
cat__ComorHepM_1.0	11	0.00016042285885155456	0.00033784892668056325	True
cat__ComorHepM_2.0	1	-5.826730927648664e-06	2.4410542684464303e-05	False
cat__ComorHepM_nan	3	7.594886658868204e-06	2.5639542485850007e-05	False
cat__ComorHepS_0.0	5	-0.00011712326743014291	0.0002350156242039996	False
cat__ComorHepS_1.0	4	-5.791620694091787e-05	9.90692934271198e-05	False
cat__ComorHepS_2.0	2	3.77025727823721e-06	2.8247849462708798e-05	False
cat__ComorHepS_nan	1	1.0511723857028106e-06	3.933126921737708e-06	False
cat__TreatmentC1_ADE Alone	9	-2.649396510824993e-05	0.0003778585718974478	True
cat__TreatmentC1_ADE and Mylotarg 3mg per m2	3	-0.00011805116115042993	0.00023511273943504466	False
cat__TreatmentC1_ADE and Mylotarg 6mg per m2	7	-6.440523633925378e-05	0.00020598266369341038	False
cat__TreatmentC1_AIDA	0	-7.179896290386667e-06	2.6864711991196095e-05	False
cat__TreatmentC1_Arsenic and ATRA	0	0.0	0.0	False
cat__TreatmentC1_DA High dose (90mg)	9	-3.882016358795655e-05	0.000271204231565718	True
cat__TreatmentC1_DA Mylotarg 3mg per m2	3	-0.00020779084791528905	0.0002873758302302033	False
cat__TreatmentC1_DA Mylotarg 6mg per m2	8	3.30447496295902e-05	0.00014334706345086465	True
cat__TreatmentC1_DA Standard dose (60mg)	8	3.650367331362639e-05	0.0004638413450453596	True
cat__Marrresult1C1_CR	9	0.00010585390992052409	0.001432733346965769	True
cat__Marrresult1C1_PR	10	-2.2839540552830937e-05	0.000368943179672334	True
cat__Marrresult1C1_RD	7	-5.954306703293881e-05	0.000366106376419286	False
cat__Marrresult1C1_nan	7	-6.40098249380468e-05	0.0001943755288692923	False
cat__Marrresult2C1_CR	8	-3.6897204287300044e-05	0.00020433526899463848	True
cat__Marrresult2C1_PR	5	8.591404717655388e-06	5.8652220527921025e-05	False
cat__Marrresult2C1_RD	5	-7.199370709329363e-07	5.4951074407404645e-05	False
cat__Marrresult2C1_nan	5	-3.71400529813504e-05	0.0002595793214490462	False
cat__Marrresult1C2_CR	9	0.00019115369176258114	0.0005164391533829442	True
cat__Marrresult1C2_PR	9	9.990179045383321e-05	0.0005321575685033942	True
cat__Marrresult1C2_RD	9	0.0005856825582922982	0.0014310429306368156	True
cat__Marrresult1C2_nan	8	3.276455937527114e-05	0.0003714445495920371	True
cat__TissuetypesibsresultC2_1.0	6	-0.00017766414367981112	0.00032834800930578743	False
cat__TissuetypesibsresultC2_2.0	7	-2.3910421699871255e-06	0.00044270857295087467	False
cat__TissuetypesibsresultC2_3.0	8	-0.0001086458098217733	0.0005793887890101206	True
cat__TissuetypesibsresultC2_nan	6	-0.00014909749465504636	0.0003576158388667425	False
cat__TransplantTypeC2_1.0	10	0.0003214119970647623	0.0004885058797463827	True
cat__TransplantTypeC2_2.0	8	1.948826404290688e-05	0.0003218752750260469	True
cat__TransplantTypeC2_3.0	8	2.780033639838297e-05	0.00023339751350915007	True
cat__TransplantTypeC2_nan	8	0.00014269999413330666	0.001236200418542817	True
cat__amlFLToutcomeID_2.0	6	-1.656316084594955e-05	0.00011600357100627242	False
cat__amlFLToutcomeID_3.0	12	0.00031930198969160224	0.000504750286630879	True
cat__amlFLToutcomeID_4.0	11	0.0002287732709076012	0.001237982328980576	True
cat__amlFLToutcomeID_nan	5	-5.1379645481720344e-05	0.00017569288464092518	False
cat__amlFLTTypeID_1.0	10	0.00047160787265041333	0.0011136837612479144	True
cat__amlFLTTypeID_2.0	8	3.325039401966904e-05	0.0003395211288427604	True
cat__amlFLTTypeID_nan	11	0.00038356367127588206	0.0006731722647428127	True
cat__amlDDLFLTTKDID_1.0	6	-7.1574010997031e-05	0.00020289329334500865	False
cat__amlDDLFLTTKDID_2.0	4	-2.3250653892878925e-07	7.088073577789879e-05	False
cat__amlDDLFLTTKDID_3.0	4	6.837683053677454e-06	0.00013858252003615018	False
cat__amlDDLFLTTKDID_4.0	1	2.6280345586530513e-06	9.83320491908138e-06	False
cat__amlDDLFLTTKDID_6.0	0	0.0	0.0	False
cat__amlDDLFLTTKDID_8.0	0	-2.876832346056328e-06	1.0764120998131867e-05	False
cat__amlDDLFLTTKDID_99.0	3	-3.7413213539934124e-05	0.00010750369610612991	False
cat__amlDDLFLTTKDID_nan	6	-6.243027830804993e-06	0.00032175952174484266	False
cat__amlFLTType0ID_1.0	11	0.00036985235479676553	0.0011788646757932176	True
cat__amlFLTType0ID_2.0	1	-8.698858655063488e-06	2.968770559563575e-05	False
cat__amlFLTType0ID_nan	9	0.00012703822399554138	0.0007241771570903455	True
cat__amlDDLNPM1OutcomeID_1.0	13	0.0013962213910902533	0.0014430121274896152	True
cat__amlDDLNPM1OutcomeID_3.0	13	0.0016200918957754945	0.0014002248661648183	True
cat__amlDDLNPM1OutcomeID_5.0	2	-2.4237495158679808e-05	9.408260520579711e-05	False
cat__amlDDLNPM1OutcomeID_7.0	0	0.0	0.0	False
cat__amlDDLNPM1OutcomeID_nan	3	-0.00013604089981607455	0.00021974321410508522	False
cat__amlDDLNPM1ID_1.0	5	-0.00016500925258833646	0.0004496934821627237	False
cat__amlDDLNPM1ID_2.0	7	-4.979698177719594e-07	7.04298625594957e-05	False
cat__amlDDLNPM1ID_3.0	1	7.917656373734873e-07	2.9625157456722852e-06	False
cat__amlDDLNPM1ID_4.0	12	1.894332886932228e-05	0.00011502771345062629	True
cat__amlDDLNPM1ID_5.0	8	1.262438042029554e-07	0.00033119661691312455	True
cat__amlDDLNPM1ID_nan	12	0.00100638797061494	0.001382081308407337	True
cat__MRDnegativity_<0.0%/not detectable	8	5.973362409694151e-05	0.0004138053036002729	True
cat__MRDnegativity_nan	8	8.790302512243259e-05	0.00030198803614285753	True
cat__MRDguided_No	7	-5.715461078446606e-05	0.0002511497104311079	False
cat__MRDguided_nan	5	-5.034187876942875e-05	0.00016603189939152815	False
cat__Housekeeping_ABL	9	3.379631025585943e-06	0.00017278792455171065	True
cat__Housekeeping_nan	5	-0.00010390786088195736	0.00024195842892978954	False
cat__MRDA0_method_nan	9	3.2084975150108624e-05	0.00043532632903913815	True
cat__MRDA0_method_qPCR-NPM1	7	-5.440966494551996e-05	0.00016613994556427541	False
cat__MRDA0_method_qPCR-NPM1 A	7	-3.5518805292796694e-05	0.00024945009992992796	False
cat__MRDA0_method_qPCR-NPM1 B	1	-2.3955920964491287e-06	1.0068769723585918e-05	False
cat__MRDA0_method_qPCR-NPM1 D	0	-2.121139420706205e-06	6.150655798431606e-06	False
cat__MRDA0_method_qPCR-NPM1 OTHER	8	-1.410443910182083e-06	6.602416333383169e-05	True
cat__MRDA0_method_qPCR-inv16	2	-6.893429638913003e-06	1.2793994920018083e-05	False
cat__MRDA0_method_qPCR-t8/21	0	-8.986840495038472e-06	1.5406627064822218e-05	False
cat__MRDA0num_ND	7	-3.904637162445614e-05	0.00012580983032655746	False
cat__MRDA0num_Pos	8	-1.9199136331043223e-05	0.0002758020182247258	True
cat__MRDA0num_nan	6	-0.00017081983562923657	0.000648478076528245	False
cat__MRDA0_specimen_PB	8	-5.737098534060367e-05	0.0005374431516329257	True
cat__MRDA0_specimen_nan	7	-0.0001276081182812415	0.0006250691081101487	False
cat__MRDB0_method_nan	8	9.678953983116332e-06	0.00011193276554809224	True
cat__MRDB0_method_qPCR-NPM1	4	-5.1666638145811824e-05	0.00019447959476000715	False
cat__MRDB0_method_qPCR-NPM1 A	6	-1.5106604498932435e-05	7.460024014010616e-05	False
cat__MRDB0_method_qPCR-NPM1 B	0	0.0	0.0	False
cat__MRDB0_method_qPCR-NPM1 D	0	0.0	0.0	False
cat__MRDB0_method_qPCR-NPM1 OTHER	5	-1.8425993685355768e-05	0.00015789429707736876	False
cat__MRDB0_method_qPCR-inv16	2	-1.4658448475257974e-05	3.876726055024084e-05	False
cat__MRDB0_method_qPCR-t8/21	2	-8.935277931995483e-06	2.2156237540532843e-05	False
cat__MRDB0_specimen_BM	10	1.4000086767498825e-05	0.00022972071167548226	True
cat__MRDB0_specimen_nan	8	-2.4073305822445816e-06	0.0002689452348802258	True
cat__MRDB0num_ND	5	-5.178461479880222e-05	0.00014324622251848848	False
cat__MRDB0num_Pos	7	-2.8531661024083854e-05	0.00017668317195946036	False
cat__MRDB0num_nan	8	5.382653681959032e-06	0.0002014467742878082	True
cat__MRDC0_method_MFC (LAIP+DfN)	4	-7.239723177985165e-05	0.0002647084745159756	False
cat__MRDC0_method_nan	7	-5.679892208670255e-05	0.00033129274898272806	False
cat__MRDC0_specimen_BM	6	-3.671183548421384e-05	0.0002766168181155038	False
cat__MRDC0_specimen_BM	1	5.350208932434577e-07	3.2089349087150587e-06	False
cat__MRDC0_specimen_PB	8	3.11392035341556e-05	0.00028766586600601434	True
cat__MRDC0_specimen_nan	5	-0.00012643520520989405	0.00035928519926409355	False
cat__MRDC1_specimen_BM	7	1.3823744483138982e-05	0.0005266908412732025	False
cat__MRDC1_specimen_PB	5	8.65610623189114e-06	8.091103222693894e-05	False
cat__MRDC1_specimen_nan	12	0.00023017649575004465	0.00042327228585920895	True
cat__MRDC2_specimen_BM	10	6.417283284766253e-05	0.0003733616063199174	True
cat__MRDC2_specimen_PB	0	0.0	0.0	False
cat__MRDC2_specimen_nan	6	-0.0001356806298667255	0.00047565740905855243	False
cat__MRDC0num_Neg	0	0.0	0.0	False
cat__MRDC0num_Pos	6	-6.592262691020201e-06	0.00025331689278985643	False
cat__MRDC0num_nan	6	7.83559038171722e-05	0.0003629782072082733	False
cat__MRDA1_method_nan	9	3.8023103791777444e-05	0.0001893078020238114	True
cat__MRDA1_method_qPCR-NPM1	9	6.192379000899263e-05	0.0001424791214645837	True
cat__MRDA1_method_qPCR-NPM1 A	7	-5.839760100064301e-06	0.00014224324519123273	False
cat__MRDA1_method_qPCR-NPM1 B	1	-2.586067871875504e-07	2.2571076485222997e-06	False
cat__MRDA1_method_qPCR-NPM1 D	1	2.353986183325496e-06	1.5965604025430646e-05	False
cat__MRDA1_method_qPCR-NPM1 OTHER	4	-2.0513378866371105e-05	4.509555516041298e-05	False
cat__MRDA1_method_qPCR-inv16	2	-2.345356534378951e-06	1.638005431354306e-05	False
cat__MRDA1_method_qPCR-t8/21	1	2.577870581651119e-07	6.048941603690943e-06	False
cat__MRDA1num_ND	7	-1.806093597778996e-05	0.00017501013533515	False
cat__MRDA1num_Neg	12	0.00038742457740854967	0.0006358314235166457	True
cat__MRDA1num_Pos	8	-8.77722160856851e-05	0.0003397774262299904	True
cat__MRDA1num_nan	5	-6.0492986064006024e-05	0.00022992306883098883	False
cat__MRDA1_specimen_PB	12	0.0001677151040786716	0.00030886245701781994	True
cat__MRDA1_specimen_nan	10	4.186126669342959e-05	0.00022258277728569398	True
cat__MRDB1_method_nan	7	-1.001626912277834e-05	0.00019517818405633921	False
cat__MRDB1_method_qPCR-NPM1	6	-3.97462262592627e-05	0.00025138455113132835	False
cat__MRDB1_method_qPCR-NPM1 A	3	-0.0001051031370245722	0.0001584737231636787	False
cat__MRDB1_method_qPCR-NPM1 B	0	0.0	0.0	False
cat__MRDB1_method_qPCR-NPM1 D	3	2.5818639378159547e-05	6.698188202423014e-05	False
cat__MRDB1_method_qPCR-NPM1 OTHER	0	0.0	0.0	False
cat__MRDB1_method_qPCR-inv16	5	-1.2619199165285784e-06	4.483791536675021e-05	False
cat__MRDB1_method_qPCR-t8/21	4	7.9094550563689e-06	2.8906459569122796e-05	False
cat__MRDB1_specimen_BM	5	-7.012852629681834e-05	0.000150247483024788	False
cat__MRDB1_specimen_nan	8	2.1178892264762865e-05	0.00022549841055982664	True
cat__MRDB1num_ND	5	-2.1694034097486756e-05	7.069528105908017e-05	False
cat__MRDB1num_Neg	6	-3.240193763494048e-06	2.4400929533279253e-05	False
cat__MRDB1num_Pos	5	-2.5696930902229185e-05	0.0001533274226298159	False
cat__MRDB1num_nan	8	-5.794469171248561e-05	0.00025956775806017625	True
cat__MRDC1_method_MFC (LAIP+DfN)	7	-8.09278652202832e-05	0.00036532872421813316	False
cat__MRDC1_method_nan	8	2.704423774100863e-05	0.0003487330717177304	True
cat__MRDC1num_ND	7	-8.850113877424409e-05	0.00023312592482859146	False
cat__MRDC1num_Neg	13	0.0007102260918402085	0.0007263824605726385	True
cat__MRDC1num_Pos	9	0.0003960927442459477	0.0010585720134254446	True
cat__MRDC1num_nan	5	-7.849736906885322e-06	0.00033652300166572	False
cat__MRDA2_method_nan	11	0.00013084170443152578	0.000419721635563638	True
cat__MRDA2_method_qPCR-NPM1	8	-2.6193038115911707e-05	0.00011408291741172902	True
cat__MRDA2_method_qPCR-NPM1 A	9	1.5252482099256948e-05	0.00019317689481940955	True
cat__MRDA2_method_qPCR-NPM1 B	0	0.0	0.0	False
cat__MRDA2_method_qPCR-NPM1 D	0	-2.6153021327764614e-06	9.78556454374869e-06	False
cat__MRDA2_method_qPCR-NPM1 OTHER	5	-1.2265468398965732e-05	4.3165769520111936e-05	False
cat__MRDA2_method_qPCR-inv16	3	-2.561711179257755e-05	4.584467009914925e-05	False
cat__MRDA2_method_qPCR-t8/21	0	-2.4418404094752057e-05	6.170021901035931e-05	False
cat__MRDA2_specimen_PB	9	0.00013951709230172459	0.00041566492705904205	True
cat__MRDA2_specimen_nan	7	3.2137521740336414e-05	0.0005867894741479646	False
cat__MRDA2num_ND	5	-1.0740828499549724e-05	9.624112312489132e-05	False
cat__MRDA2num_Neg	11	0.00044596058067906263	0.0009430150767836743	True
cat__MRDA2num_Pos	12	0.00033438275760677423	0.0008709486241580571	True
cat__MRDA2num_nan	7	1.7638641831919717e-05	0.00025006133799960323	False
cat__MRDB2_method_nan	5	3.067885590140879e-05	0.0005004468637431874	False
cat__MRDB2_method_qPCR-NPM1	5	-3.9263235116441304e-05	0.00010490785130876975	False
cat__MRDB2_method_qPCR-NPM1 A	2	-1.6065407334299547e-05	2.7824371371606766e-05	False
cat__MRDB2_method_qPCR-NPM1 B	0	0.0	0.0	False
cat__MRDB2_method_qPCR-NPM1 D	0	0.0	0.0	False
cat__MRDB2_method_qPCR-NPM1 OTHER	5	-1.4644247683991495e-05	0.00010842447970035454	False
cat__MRDB2_method_qPCR-inv16	2	-1.1037716672058129e-05	3.36611973972787e-05	False
cat__MRDB2_method_qPCR-t8/21	3	-4.1110510112457376e-06	3.7060130175437955e-05	False
cat__MRDB2_specimen_BM	9	2.8341915613111004e-05	0.0002975000671770491	True
cat__MRDB2_specimen_nan	9	0.00010279990371131951	0.00030233884920506757	True
cat__MRDB2num_ND	2	5.803543557666065e-06	1.5855369560844854e-05	False
cat__MRDB2num_Neg	6	-5.7167690290144716e-05	0.0001445243320853813	False
cat__MRDB2num_Pos	8	-5.776376596141303e-05	0.0002433973217951864	True
cat__MRDB2num_nan	9	9.101815819909617e-05	0.0002701272776186302	True
cat__MRDC2_method_MFC (LAIP+DfN)	8	0.00014470235917831968	0.00042256247272715107	True
cat__MRDC2_method_nan	9	6.213541916590309e-05	0.00034303211340779553	True
cat__MRDC2num_ND	10	5.3686746405109e-05	0.000159086815406849	True
cat__MRDC2num_Neg	9	-1.2887711578883877e-05	0.0005935464451393568	True
cat__MRDC2num_Pos	14	0.0016214138182397623	0.001175330828990196	True
cat__MRDC2num_nan	7	2.6871943461439928e-05	0.00027752926411326445	False
ordinal__NauseagradeC1	10	-2.780706518611667e-05	0.0007194463823555778	True
ordinal__AlopeciagradeC1	9	0.00012462525927248516	0.0006442712193769786	True
ordinal__OralgradeC1	9	0.0003366975170888133	0.000768643301526756	True
ordinal__DiarrheagradeC1	8	-0.00012332145011740748	0.0010028652490800217	True
ordinal__CardiacgradeC1	9	5.804558598268612e-05	0.0003499259087806125	True
ordinal__LiverASTgradeC1	9	-5.6747117948743265e-05	0.000573472488588256	True
ordinal__LiverALTgradeC1	8	5.353328986890831e-05	0.0007429084197643971	True
ordinal__LiverBilgradeC1	6	-9.193093316088837e-05	0.0003635081251488709	False
ordinal__RenaCreatgradeC1	9	-5.870464959178568e-05	0.0002815196007901274	True
ordinal__RenaprotgradeC1	8	-9.498587818335333e-05	0.0004633097753978118	True
ordinal__RenahaemgradeC1	7	4.5664712341861836e-05	0.0006016799821603244	False
ordinal__NauseagradeC2	4	8.298242926873648e-07	0.0005634049620070753	False
ordinal__AlopeciagradeC2	7	3.5995911111210536e-05	0.0005691864771335444	False
ordinal__OralgradeC2	10	4.8589332488069695e-05	0.0006492242546438614	True
ordinal__DiarrheagradeC2	10	0.00035269195466569174	0.0005873798255981209	True
ordinal__CardiacgradeC2	12	0.0010074088321324	0.0009885442279766875	True
ordinal__LiverASTgradeC2	5	-0.00016975952523129234	0.00044529075430316153	False
ordinal__LiverALTgradeC2	6	-9.344687403188026e-05	0.00046283176208501296	False
ordinal__LiverBilgradeC2	6	-2.619938933763007e-05	0.000469522358942647	False
ordinal__RenaCreatgradeC2	6	-0.00012966750906999303	0.0004172341192001098	False
ordinal__RenaprotgradeC2	3	-0.0001794082951644824	0.0003993396042907336	False
ordinal__RenahaemgradeC2	8	-7.375940766002163e-05	0.00038837380081401397	True
ordinal__cellularity1C1	7	-0.00013618533341674	0.000648751625954879	False
ordinal__cellularity2C1	8	-5.834369162794143e-05	0.0002781447958592643	True
ordinal__cellularity1C2	6	-0.00016129530205570005	0.0006552587522034734	False
num__amlAgeAtRand1	11	0.0011731991566088125	0.001439538458141921	True
num__UnitsbloodC1	8	0.0001567706399483125	0.0014979650177232686	True
num__UnitsplateletsC1	6	-0.0004093186246431132	0.0014492353093126784	False
num__UnitsbloodC2	10	0.0007344232826760912	0.0017808768327455297	True
num__UnitsplateletsC2	7	-3.6819575832887044e-05	0.0007286488980287682	False
num__DaysIVantibC1	7	7.194434943629002e-05	0.000869305155295977	False
num__DaysinhospC1	11	0.00038237336201541323	0.001469584946590879	True
num__DaysIVantibC2	4	-0.0005725935607474409	0.0009901865011338387	False
num__DaysinhospC2	5	-0.00042413793972163996	0.0010474442704957539	False
num__TestDate	6	-0.0004783150816535866	0.0013534589759157695	False
num__ITDPcnt	15	0.0027893057452221866	0.0015326694504741304	True
num__ITDLength	12	0.0018719386886874886	0.0018580077258548602	True
num__date_MRDA0	4	-0.00034427404453873646	0.0006552412196765332	False
num__MRDA0hodnota	6	-0.00019632573942786411	0.0007690801712684415	False
num__MRDA0logred	11	7.672331384971422e-05	0.0002744078957399492	True
num__date_MRDB0	5	-0.00012918495963681442	0.000471044362479131	False
num__MRDB0hodnota	2	-0.00046478285067913516	0.0004718179438554885	False
num__MRDB0logred	7	-4.9122242406978396e-05	0.00016203827740235847	False
num__MRDC0percentage	7	0.00013189541988139954	0.0009994176940499337	False
num__date_MRDA1	7	-0.00016209492567684003	0.0007624683258233294	False
num__MRDA1hodnota	11	0.0005439235122576465	0.0010589123001367674	True
num__MRDA1logred	10	0.0002003953886225828	0.0006363247099230807	True
num__date_MRDB1	6	-0.0001779078059124225	0.0004567848078475708	False
num__MRDB1hodnota	8	2.6100026332252735e-05	0.0007438201199906499	True
num__Date_MRDC1	10	0.00022673239211493562	0.0005560428769171644	True
num__MRDC1percentage	12	0.0006558558351995556	0.0012071958420894792	True
num__date_MRDA2	11	0.00045209727925224686	0.0007210599365019591	True
num__MRDA2hodnota	11	0.0011021128109696666	0.0015071742075036052	True
num__MRDA2logred	8	-8.87435024108173e-05	0.0004415390005346673	True
num__date_MRDB2	7	2.7256415108819986e-05	0.0005604081189895019	False
num__MRDB2hodnota	9	-0.00012937060941082092	0.0009033759387217361	True
num__Date_MRDC2	8	-2.720407157461472e-05	0.0003639838518831908	True
num__MRDC2percentage	14	0.001680093536920299	0.0013305676080456162	True
num__NauseastartC1	6	-0.00024227701818539885	0.0007443414403982897	False
num__NauseastopC1	6	-0.00034051695944927325	0.0008690619324500348	False
num__AlopeciastartC1	6	-0.0002296670510537787	0.0008521330562082948	False
num__AlopeciastopC1	9	-2.0196557184555037e-05	0.00045805667422047175	True
num__OralstartC1	7	-0.0002572522530814348	0.0010855764837649571	False
num__OralstopC1	6	1.8297505521683502e-05	0.0011015999223298132	False
num__DiarrheastartC1	5	-0.0002291669473593955	0.0010931151963290895	False
num__DiarrheastopC1	6	-0.00021872812729267644	0.0006675452224017526	False
num__CardiacstartC1	7	2.2713056671926155e-05	0.0003717847821921479	False
num__CardiacstopC1	5	-1.604534801278335e-05	0.0003428309950526815	False
num__LiverASTstartC1	8	-2.4438207765585927e-05	0.000300794649131486	True
num__LiverASTstopC1	9	0.00011348734422392206	0.00030148216488959877	True
num__LiverALTstartC1	8	-0.00015826403732695744	0.0009452171415323341	True
num__LiverALTstopC1	10	0.00023238571822521332	0.0007107562758624251	True
num__LiverBilstartC1	5	-0.00018448056320891334	0.0004464518474786544	False
num__LiverBilstopC1	6	-0.00027700446356457997	0.0008148095762069664	False
num__RenaCreatstartC1	9	-0.0001391162455034027	0.0005379300260968597	True
num__RenaCreatstopC1	10	0.00014291349696507664	0.0003846841363775173	True
num__RenaprotstartC1	4	-5.4677461114565854e-05	0.0004152821339205759	False
num__RenahaemstartC1	9	-7.13353128889353e-05	0.0006410124176840229	True
num__RenahaemstopC1	6	-4.046199496405333e-05	0.00041172804044807765	False
num__NauseastartC2	7	2.7055412504502796e-05	0.0009973053189055415	False
num__NauseastopC2	8	0.00016531651459278002	0.00073069316714804	True
num__AlopeciastartC2	6	-0.00016910650519219334	0.0008856036829232097	False
num__AlopeciastopC2	7	-0.0001047168430541296	0.0007089912799402993	False
num__OralstartC2	4	-0.00025536019149390834	0.0006270899702841211	False
num__OralstopC2	4	-0.000237621824849179	0.0005509911546219379	False
num__DiarrheastartC2	7	0.00014559286926033984	0.0009501564567590115	False
num__DiarrheastopC2	6	-6.29256739986207e-05	0.0005082995211573162	False
num__CardiacstartC2	9	0.00010645318862741023	0.0009682235064054044	True
num__LiverASTstartC2	5	-4.955199173697257e-05	0.00023031362407308154	False
num__LiverASTstopC2	6	-0.0001555850937441926	0.000294625919696669	False
num__LiverALTstartC2	7	-0.00018927469370151747	0.0009370118385210824	False
num__LiverALTstopC2	7	-0.00011284673984180242	0.000840246741367434	False
num__LiverBilstartC2	8	0.00011610022076300539	0.0007148190752849562	True
num__LiverBilstopC2	11	0.00022884652035766665	0.0007127163341361704	True
num__RenaCreatstartC2	9	0.0002770277189989873	0.0005845315907860642	True
num__RenaCreatstopC2	9	0.0001558838038655808	0.0006515468006452974	True
num__mylotargdateC1	7	-0.00013587845629559997	0.00046374348157181007	False
num__marrexamdate1C1	7	-5.875236685233269e-05	0.0011635707380549761	False
num__marrexamdate2C1	7	0.0002867881704561839	0.000702389834129725	False
num__NeutrecoverydateC1	9	0.0003086112749863523	0.0009628571892692303	True
num__Platrecovery50dateC1	5	-0.0004880044671223739	0.0012473145593855039	False
num__Platrecovery100dateC1	3	-0.0007059927158744129	0.0014992951083264174	False
num__DischargeddateC1	5	-0.0004641521702983134	0.0013499257795655444	False
num__chemodateC2	7	-0.00030906623482513025	0.0011357444148411585	False
num__marrexamdate1C2	7	0.0002023179318057267	0.000981301047982654	False
num__NeutrecoverydateC2	5	-0.0003919845070591866	0.001066203978054581	False
num__Platrecovery50dateC2	5	-0.0006810680213272332	0.0011582919217782393	False
num__Platrecovery100dateC2	4	-0.0004739279993878853	0.0012610165152838284	False
num__DischargeddateC2	9	-0.0001559884965468978	0.0013366586731952195	True
num__Weight	12	0.00135901210958196	0.0015085358870726947	True
num__Height	9	8.137777553342001e-05	0.0014537317037828527	True
num__BloodDateEntry	8	-0.00010200305816396005	0.0014931007640634716	True
num__HemoglobinEntry	12	0.00033135887950169	0.0008079022612818336	True
num__PlateletEntry	9	-1.31389612178502e-05	0.0009043215686089001	True
num__MarrowDateEntry	9	0.0002463747898727	0.0011620500665590295	True
num__MarrowBlastsEntry	13	0.001505618126405267	0.0013035488762141822	True
num__LocalImmPcnt	6	-0.00016906516737586293	0.00138701669828326	False
num__SmokePerDay	11	0.0003226405535129252	0.000511494370187276	True
num__chemodateC1	7	0.0001305728364347867	0.001461285710390152	False
num__Marrblastperc1C1	9	0.0007793234949775265	0.0023303374584468066	True
num__Marrblastperc2C1	7	-3.092750452810546e-05	0.0002965358500533681	False
num__WBCEntry	14	0.0030493628211007073	0.00236592302682469	True
num__CompmarrrespC1	6	-4.779378940481333e-05	0.0012944372189781573	False
num__Marrclastperc1C2	11	0.0017525000584871066	0.0018643646845671272	True
num__CompmarrrespC2	8	-0.0001628299854482166	0.0010614493787107022	True
num__TransplantSchedDateC2	4	-0.0005666016065572352	0.0007319592813362895	False
remainder__IsSec_is_missing	0	-5.255861928491849e-07	1.966563460860546e-06	False
remainder__PrevDiag_is_missing	2	2.1303263928973427e-06	6.467651150165244e-05	False
remainder__PrevBloodDis_is_missing	8	0.0002306704577065487	0.0006194920405998675	True
remainder__Weight_is_missing	0	0.0	0.0	False
remainder__Height_is_missing	0	0.0	0.0	False
remainder__BloodDateEntry_is_missing	0	-1.8530567056584955e-06	5.21485575628155e-06	False
remainder__HemoglobinEntry_is_missing	1	1.5768207351918308e-06	5.899922951448829e-06	False
remainder__PlateletEntry_is_missing	0	0.0	0.0	False
remainder__MarrowDateEntry_is_missing	1	-9.541124596499514e-06	3.3001269796186834e-05	False
remainder__MarrowBlastsEntry_is_missing	6	-2.243772329262556e-05	6.71845079454396e-05	False
remainder__FABtype_is_missing	7	2.0455360172505833e-05	5.917583265669097e-05	False
remainder__CNSinvolveentry_is_missing	6	-4.733967018166751e-06	2.3124202751283737e-05	False
remainder__Localcytoentry_is_missing	3	-1.7387143427541482e-05	3.6192922870900754e-05	False
remainder__Localimmentry_is_missing	3	-1.134278096180685e-05	4.348202626861868e-05	False
remainder__LocalImmPcnt_is_missing	6	-4.0297255730243124e-05	0.00037964827346178583	False
remainder__CD33entry_is_missing	9	-3.031260567064837e-06	7.338825895320477e-05	True
remainder__SmokeHist_is_missing	6	-2.5156166421355342e-05	9.565259003020094e-05	False
remainder__SmokePerDay_is_missing	4	-0.00011202611674006206	0.0003899812473700395	False
remainder__CytoResult_is_missing	3	-2.2922476579712023e-06	2.472471761992881e-05	False
remainder__Karyotype_is_missing	5	-3.0390564694104305e-06	7.898513459511014e-05	False
remainder__ComorArr_is_missing	0	-2.6153021327779416e-06	9.785564543754227e-06	False
remainder__ComorCard_is_missing	1	1.4802973661668753e-18	5.5387655747402976e-18	False
remainder__ComorHVD_is_missing	0	-2.628397203382112e-07	9.834561811410646e-07	False
remainder__ComorIBD_is_missing	0	0.0	0.0	False
remainder__ComorDiab_is_missing	1	3.955226832260313e-06	1.4799103693293295e-05	False
remainder__ComorCVD_is_missing	2	1.5955802441543672e-06	4.06794740232368e-06	False
remainder__ComorPsyc_is_missing	0	-2.8766066501928477e-06	1.0763276521537114e-05	False
remainder__ComorObe_is_missing	2	5.194574133469133e-06	1.840876788857404e-05	False
remainder__ComorInf_is_missing	0	-8.660363352683831e-06	1.592548720525531e-05	False
remainder__ComorRheu_is_missing	1	-1.3052686844883254e-06	8.565775906147118e-06	False
remainder__ComorPrep_is_missing	2	-6.973787343840463e-06	3.0891007147815854e-05	False
remainder__ComorRen_is_missing	0	-5.96999428956894e-06	2.233767323256387e-05	False
remainder__ComorMPul_is_missing	1	-5.78147918681123e-06	1.6403397705540655e-05	False
remainder__ComorSPul_is_missing	2	-7.861429421330073e-06	2.823436336619047e-05	False
remainder__ComorPST_is_missing	1	-7.901129464293887e-07	8.239897019085848e-06	False
remainder__ComorHepM_is_missing	2	-9.730889202113825e-06	3.0015387110725426e-05	False
remainder__ComorHepS_is_missing	0	-1.3256100127353082e-06	3.459553228805865e-06	False
remainder__chemodateC1_is_missing	0	0.0	0.0	False
remainder__drugdoseC1yn_is_missing	1	-2.7081986953743805e-07	9.361254082970113e-06	False
remainder__mylotargC1yn_is_missing	5	-5.582433149388482e-06	2.978674841259004e-05	False
remainder__mylotargdateC1_is_missing	11	0.00016481703294884845	0.00038329527796530715	True
remainder__mylodoseC1_is_missing	6	-5.8681855137749046e-05	0.0004162305145515994	False
remainder__marrexamdate1C1_is_missing	3	-2.2244238498862802e-05	5.8615553372156183e-05	False
remainder__marrexamdate2C1_is_missing	8	-6.854933004506948e-05	0.0002442355297371367	True
remainder__cellularity1C1_is_missing	8	4.72114203799386e-05	0.0004106945405625418	True
remainder__cellularity2C1_is_missing	10	0.00010653959909609735	0.0001808589671477465	True
remainder__Marrblastperc1C1_is_missing	4	-7.548684328133895e-05	0.0001130063264952893	False
remainder__Marrblastperc2C1_is_missing	8	5.062785865792435e-05	0.00026569062271298996	True
remainder__Marrresult1C1_is_missing	6	-4.3147138437778885e-05	9.720868771719516e-05	False
remainder__Marrresult2C1_is_missing	9	4.81827044134236e-05	0.0002339133792405305	True
remainder__CompmarrrespC1_is_missing	6	-3.716080852630386e-05	0.00045463609204663194	False
remainder__NeutrecoveryC1_is_missing	0	0.0	0.0	False
remainder__NeutrecoverydateC1_is_missing	12	5.5345423060800225e-05	0.0001939028620802637	True
remainder__Platrecovery50C1_is_missing	1	2.6153021327838624e-07	9.785564543776383e-07	False
remainder__Platrecovery50dateC1_is_missing	5	-7.559388518602014e-05	0.0002999717271630802	False
remainder__Platrecovery100C1_is_missing	0	0.0	0.0	False
remainder__Platrecovery100dateC1_is_missing	8	-3.711138286519626e-06	0.0004890610477760576	True
remainder__NauseagradeC1_is_missing	9	7.855224004438768e-05	0.0002448667588126602	True
remainder__NauseastartC1_is_missing	5	-6.0300360036979046e-05	0.00046971612834806234	False
remainder__NauseastopC1_is_missing	7	1.1547232580777543e-05	0.0004553488268280702	False
remainder__AlopeciagradeC1_is_missing	5	-9.806289983814684e-07	8.237804589861216e-05	False
remainder__AlopeciastartC1_is_missing	10	0.00015224122771523218	0.0005208345775001388	True
remainder__AlopeciastopC1_is_missing	6	-0.00010548866169841709	0.0005021225458650873	False
remainder__OralgradeC1_is_missing	4	-3.052426117487585e-05	8.765649015246643e-05	False
remainder__OralstartC1_is_missing	9	0.00010294647487898798	0.0004979554073954169	True
remainder__OralstopC1_is_missing	7	-9.305883242900001e-05	0.0006366821470130445	False
remainder__DiarrheagradeC1_is_missing	5	3.436806809778005e-05	0.0001433037619630896	False
remainder__DiarrheastartC1_is_missing	8	6.306541303013834e-05	0.0004898358842184067	True
remainder__DiarrheastopC1_is_missing	5	-0.00017737972146906146	0.0003671601737053269	False
remainder__CardiacgradeC1_is_missing	6	1.1386730082695821e-05	6.207770257769773e-05	False
remainder__CardiacstartC1_is_missing	9	-2.5064525419584254e-05	0.00022577872209703716	True
remainder__CardiacstopC1_is_missing	6	-2.5149873399783235e-05	0.0001616574548782137	False
remainder__LiverASTgradeC1_is_missing	6	-1.84403758250906e-05	5.194065810779883e-05	False
remainder__LiverASTstartC1_is_missing	5	-5.308557597316343e-05	0.0001673440290993936	False
remainder__LiverASTstopC1_is_missing	10	9.756330701872269e-05	0.00020498392214500055	True
remainder__LiverALTgradeC1_is_missing	4	-7.72180902639746e-06	4.73766445004027e-05	False
remainder__LiverALTstartC1_is_missing	11	6.495446067179093e-05	0.000438130874306984	True
remainder__LiverALTstopC1_is_missing	7	-8.809238310616244e-05	0.0006583747496035054	False
remainder__LiverBilgradeC1_is_missing	3	1.7265901340029347e-06	7.44959685473446e-05	False
remainder__LiverBilstartC1_is_missing	6	-5.5045431686075584e-05	0.0002893335922132795	False
remainder__LiverBilstopC1_is_missing	9	2.6416522919693738e-05	0.00045287402125794823	True
remainder__RenaCreatgradeC1_is_missing	6	1.871371214889116e-05	6.194229650601055e-05	False
remainder__RenaCreatstartC1_is_missing	6	-2.3737299249997415e-05	0.00026523383068451025	False
remainder__RenaCreatstopC1_is_missing	5	-0.00014131643416768125	0.00021342004171235658	False
remainder__RenaprotgradeC1_is_missing	5	-4.681634201734226e-05	8.62584207358557e-05	False
remainder__RenaprotstartC1_is_missing	7	8.215732988843861e-06	0.0002646903032923871	False
remainder__RenahaemgradeC1_is_missing	2	-1.6172163736286235e-05	3.7298913884843046e-05	False
remainder__RenahaemstartC1_is_missing	10	6.851903821509747e-05	0.00018243396186971145	True
remainder__RenahaemstopC1_is_missing	8	-2.3610698939500348e-05	0.0001996699341355226	True
remainder__UnitsbloodC1_is_missing	5	1.7208479982790077e-06	4.9869107655796495e-05	False
remainder__UnitsplateletsC1_is_missing	6	2.033300990098637e-06	7.770762540707574e-05	False
remainder__DaysIVantibC1_is_missing	5	-3.434360976880159e-07	3.8911564816507605e-05	False
remainder__DaysinhospC1_is_missing	5	-3.6715440704040044e-05	0.00010732737564205049	False
remainder__DischargeddateC1_is_missing	8	-4.376422576891977e-05	0.00018658154978340016	True
remainder__chemodateC2_is_missing	9	1.7819049857152905e-05	8.095407559123897e-05	True
remainder__drugdoseC2yn_is_missing	6	-2.138183901305565e-05	0.00010528385891908596	False
remainder__marrexamdate1C2_is_missing	6	-1.9896197918576897e-05	0.0002690050078793607	False
remainder__cellularity1C2_is_missing	4	-3.495901967799771e-05	0.00033507422286946847	False
remainder__Marrclastperc1C2_is_missing	8	8.470863852574e-05	0.0005228038212948026	True
remainder__Marrresult1C2_is_missing	6	-3.0358156481053544e-05	0.0004098693853026483	False
remainder__CompmarrrespC2_is_missing	8	7.582535543658305e-05	0.0005009970927279352	True
remainder__NeutrecoveryC2_is_missing	5	-4.4514324362129e-05	9.61128463595221e-05	False
remainder__NeutrecoverydateC2_is_missing	5	-9.402161853329499e-05	0.00015549965509446242	False
remainder__Platrecovery50C2_is_missing	12	4.490280343833045e-05	0.00011129079357812196	True
remainder__Platrecovery50dateC2_is_missing	8	-6.695288931834754e-05	0.00029362407155096956	True
remainder__Platrecovery100C2_is_missing	3	-3.541515857614414e-05	8.32987790917314e-05	False
remainder__Platrecovery100dateC2_is_missing	9	-0.00010706904467738468	0.0007080108666689831	True
remainder__NauseagradeC2_is_missing	5	-8.489045043033582e-05	0.00016511221426255456	False
remainder__NauseastartC2_is_missing	8	3.704607217694284e-05	0.000354328921460764	True
remainder__NauseastopC2_is_missing	9	8.842728105027437e-05	0.00029603889938805783	True
remainder__AlopeciagradeC2_is_missing	8	5.6963164534924886e-05	0.00015508493079837145	True
remainder__AlopeciastartC2_is_missing	6	-0.0001270388811985759	0.00037020784067869463	False
remainder__AlopeciastopC2_is_missing	6	-0.00014839827411470364	0.00033087034025451573	False
remainder__OralgradeC2_is_missing	4	-0.00011081774663938338	0.00020583090880041315	False
remainder__OralstartC2_is_missing	6	-0.0001381866832886234	0.0004770082225687593	False
remainder__OralstopC2_is_missing	10	1.0132317561823286e-05	0.0004391630993405157	True
remainder__DiarrheagradeC2_is_missing	12	-3.005583559414734e-06	0.00014291521352816742	True
remainder__DiarrheastartC2_is_missing	8	-0.00012633225613689132	0.0005027541309450494	True
remainder__DiarrheastopC2_is_missing	10	6.441832738892774e-05	0.0004845731466421945	True
remainder__CardiacgradeC2_is_missing	6	-5.645418392437698e-05	0.0001856404784207781	False
remainder__CardiacstartC2_is_missing	9	1.2068658863759995e-05	0.0006300673917420829	True
remainder__LiverASTgradeC2_is_missing	8	-2.2572022478562336e-05	0.00018062105914909036	True
remainder__LiverASTstartC2_is_missing	5	-2.5917921433868316e-05	0.00019651874868966315	False
remainder__LiverASTstopC2_is_missing	9	4.865187110186577e-05	9.786316542466982e-05	True
remainder__LiverALTgradeC2_is_missing	6	1.0305051938014667e-05	7.417796822085595e-05	False
remainder__LiverALTstartC2_is_missing	7	1.4494671661155956e-05	0.00031734383598816204	False
remainder__LiverALTstopC2_is_missing	6	-8.69522315644274e-05	0.0005798842621271709	False
remainder__LiverBilgradeC2_is_missing	5	-5.169520423575191e-05	0.00010187644058870883	False
remainder__LiverBilstartC2_is_missing	8	1.0546222802243737e-05	0.0004858844494597295	True
remainder__LiverBilstopC2_is_missing	7	-3.515914095135639e-05	0.0004384104353589914	False
remainder__RenaCreatgradeC2_is_missing	8	-3.947866716033962e-05	0.00013543315826197957	True
remainder__RenaCreatstartC2_is_missing	11	0.0002535135359066239	0.0004729789337916796	True
remainder__RenaCreatstopC2_is_missing	10	0.00012631281281631315	0.0002866854660438747	True
remainder__RenaprotgradeC2_is_missing	7	-4.7370593104099276e-05	7.821063286121795e-05	False
remainder__RenahaemgradeC2_is_missing	7	-4.1288688987595744e-05	0.00021747223497653207	False
remainder__UnitsbloodC2_is_missing	4	-3.5003817668521165e-05	7.397948616104224e-05	False
remainder__UnitsplateletsC2_is_missing	4	-5.47668299388265e-05	0.00010857250613232037	False
remainder__DaysIVantibC2_is_missing	8	-1.2969934535197773e-05	0.00011224178032332532	True
remainder__DaysinhospC2_is_missing	12	7.190317141269528e-05	0.0001725434730218629	True
remainder__DischargeddateC2_is_missing	8	-6.548368109636576e-05	0.00027678012365996835	True
remainder__TissuetypingdoneYNC2_is_missing	7	-8.598346656867627e-05	0.00017249525717174188	False
remainder__TissuetypesibsresultC2_is_missing	5	-0.00031521297142596413	0.0006552829585333275	False
remainder__TransplantSchedYNC2_is_missing	12	0.0001821651649183241	0.0002701051983344659	True
remainder__TransplantSchedDateC2_is_missing	4	-0.0003964072325650372	0.0006532998483246815	False
remainder__TransplantTypeC2_is_missing	7	-0.00033530177713191235	0.0010094193972751836	False
remainder__MRDnegativity_is_missing	8	1.1997665214477747e-05	0.00020397908739457754	True
remainder__MRDguided_is_missing	10	9.826364632578597e-05	0.00026646840542318435	True
remainder__Housekeeping_is_missing	8	4.351916186164348e-05	0.00018126707206513005	True
remainder__MRDA0_is_missing	6	1.2999055561548686e-05	0.0001575263864582143	False
remainder__date_MRDA0_is_missing	10	5.885204478742024e-05	0.00031541070812245647	True
remainder__MRDA0_method_is_missing	4	-0.00011759440177372203	0.0004213257917599372	False
remainder__MRDA0_specimen_is_missing	8	1.740646956742398e-06	0.0006025125069521815	True
remainder__MRDA0num_is_missing	8	1.1154595892564385e-05	0.0004827434175465147	True
remainder__MRDA0hodnota_is_missing	8	-9.800215726656945e-06	0.00021584565302272155	True
remainder__MRDA0logred_is_missing	9	8.333491195329917e-05	0.0003449142076992103	True
remainder__MRDB0_is_missing	8	-1.1836221567338436e-05	0.00035277078258895493	True
remainder__date_MRDB0_is_missing	8	-2.6564923187924268e-05	0.00022009178596669277	True
remainder__MRDB0_method_is_missing	6	-6.817610051129218e-05	0.0002325426857001683	False
remainder__MRDB0_specimen_is_missing	6	-5.5099564949777805e-05	0.00021641915569912102	False
remainder__MRDB0num_is_missing	5	-0.00011820815962265054	0.0002805882801635521	False
remainder__MRDB0hodnota_is_missing	8	-2.1486328364863065e-05	0.00021433200267797814	True
remainder__MRDB0logred_is_missing	4	-3.717162002693139e-05	0.00014973895476939702	False
remainder__MRDC0_is_missing	8	2.6780075871090336e-05	0.0002562688601146328	True
remainder__MRDC0_method_is_missing	6	-4.5185599621546645e-05	0.0004264708729064367	False
remainder__MRDC0_specimen_is_missing	5	-0.00010039425242666216	0.00037843881820994667	False
remainder__MRDC0num_is_missing	8	0.00011869467286554647	0.00027578667052067656	True
remainder__MRDC0percentage_is_missing	12	0.00011782719905324198	0.0004234473623334362	True
remainder__MRDA1_is_missing	6	-3.379927538578957e-05	0.00022089353009110502	False
remainder__date_MRDA1_is_missing	6	-6.385366233132633e-05	0.0003436143396347378	False
remainder__MRDA1_method_is_missing	7	-2.71830160342529e-05	0.0003471779613867897	False
remainder__MRDA1_specimen_is_missing	7	-1.4809347293759902e-05	0.0001788735838599365	False
remainder__MRDA1num_is_missing	9	0.0001051740731902091	0.00033968412623309834	True
remainder__MRDA1hodnota_is_missing	7	3.463636564872742e-05	0.000250668437874894	False
remainder__MRDA1logred_is_missing	7	-6.431978385103977e-05	0.00025440621480365044	False
remainder__MRDB1_is_missing	5	-4.18641067793782e-05	0.0003378208147049823	False
remainder__date_MRDB1_is_missing	4	-0.00014551967496035523	0.00024832075952453035	False
remainder__MRDB1_method_is_missing	3	-5.2874383945420144e-05	0.00011983969829348921	False
remainder__MRDB1_specimen_is_missing	3	-0.00015014514029239626	0.000215534613286944	False
remainder__MRDB1num_is_missing	6	-0.00011414258349738732	0.00026114343884643654	False
remainder__MRDB1hodnota_is_missing	3	-0.00013977462574248667	0.0002807622717511208	False
remainder__MRDC1_is_missing	8	0.00011124348546819518	0.00035282551417603294	True
remainder__Date_MRDC1_is_missing	7	-0.00010256897146480531	0.00037410781362441	False
remainder__MRDC1_method_is_missing	11	8.706964682560214e-05	0.0004969834824372295	True
remainder__MRDC1_specimen_is_missing	6	1.3588987324858791e-05	0.00036689827233072204	False
remainder__MRDC1num_is_missing	7	-0.00011415746111618725	0.0003133857561436317	False
remainder__MRDC1percentage_is_missing	12	0.0007256493408555666	0.0008231216903379575	True
remainder__MRDA2_is_missing	7	-2.7597148994958915e-05	0.00015969064404828	False
remainder__date_MRDA2_is_missing	7	2.617370301031019e-06	0.0004490915736694219	False
remainder__MRDA2_method_is_missing	6	-0.00014419153657918877	0.00031161422745619834	False
remainder__MRDA2_specimen_is_missing	7	-8.884628518819501e-06	0.0003404427366981152	False
remainder__MRDA2num_is_missing	5	-0.0001736190444054443	0.00046169422574629987	False
remainder__MRDA2hodnota_is_missing	11	5.292987716797211e-05	0.00028607200915808077	True
remainder__MRDA2logred_is_missing	7	-4.577392346420632e-05	0.00027068689995485404	False
remainder__MRDB2_is_missing	7	-3.186258344781394e-05	0.0002055714540216057	False
remainder__date_MRDB2_is_missing	7	-2.028509802326843e-05	0.00021732675078140344	False
remainder__MRDB2_method_is_missing	8	-5.348170004196139e-05	0.00031369759324293117	True
remainder__MRDB2_specimen_is_missing	7	-7.387060948264168e-05	0.00036783207701278055	False
remainder__MRDB2num_is_missing	7	1.7218472772421613e-06	0.00019548342008070805	False
remainder__MRDB2hodnota_is_missing	8	-5.960753637713717e-05	0.00019817615973852327	True
remainder__MRDC2_is_missing	11	-8.68935131048296e-06	0.000241366181146869	True
remainder__Date_MRDC2_is_missing	9	1.2362774996715202e-05	0.0003485974561674971	True
remainder__MRDC2_method_is_missing	6	-4.696089200578921e-06	0.0003841484950642499	False
remainder__MRDC2_specimen_is_missing	6	-6.726597164429295e-05	0.00031860431024169865	False
remainder__MRDC2num_is_missing	7	-9.549063908353633e-05	0.0003943430813152389	False
remainder__MRDC2percentage_is_missing	13	0.0014867868910139802	0.001253977467107421	True
remainder__TestDate_is_missing	6	-2.4012286856342573e-05	0.00016770568770181526	False
remainder__amlFLToutcomeID_is_missing	6	-5.6535818508590915e-05	0.00013423181307659925	False
remainder__amlFLTTypeID_is_missing	10	0.00044701459815754013	0.0007144478021028033	True
remainder__amlDDLFLTTKDID_is_missing	8	-1.1525992735609066e-05	0.0002623976374329931	True
remainder__ITDPcnt_is_missing	8	0.0002357225056225648	0.0009898109253930769	True
remainder__ITDLength_is_missing	11	0.00013725061685083365	0.0010479599905361316	True
remainder__amlFLTType0ID_is_missing	6	-8.990667588648643e-06	0.000982003186536315	False
remainder__amlDDLNPM1OutcomeID_is_missing	3	-6.404578166052246e-05	0.00011185455011019084	False
remainder__amlDDLNPM1ID_is_missing	12	0.00115876746806708	0.0014138429879300683	True
karyotype_encoding__Karyotype_45,X,-Y,t(8;21)(q22;q22)[10]	0	0.0	0.0	False
karyotype_encoding__Karyotype_46,XX,t(8;21)(q22;q22)[10]	1	6.137030689754233e-07	2.125929792452761e-06	False
karyotype_encoding__Karyotype_46,XY[21]	0	-1.765419838907335e-06	4.993361358930556e-06	False
cat__FABtype_3v	0	0.0	0.0	False
cat__amlDDLFLTTKDID_9.0	0	0.0	0.0	False
karyotype_encoding__Karyotype_46,XX [20]	0	-4.907060278280806e-07	1.2982861164734414e-06	False
karyotype_encoding__Karyotype_46,XX [20]	5	-6.03358983399416e-06	9.46906106812693e-05	False
karyotype_encoding__Karyotype_46,XX,inv(16)(p13q22)[10]	1	3.460854883671575e-06	2.1048361108520455e-05	False
karyotype_encoding__Karyotype_46,XX[10]	6	-2.3447405732787043e-05	0.0001243550025231959	False
karyotype_encoding__Karyotype_46,XX[20]	6	-0.00012684679939863606	0.0004050700752650329	False
karyotype_encoding__Karyotype_46,XX[20]	1	-4.51528084864113e-06	1.716353672000321e-05	False
karyotype_encoding__Karyotype_46,XX[25]	4	-2.5310361669930512e-05	6.493892842651838e-05	False
karyotype_encoding__Karyotype_46,XX[30]	6	-5.1033091639993915e-06	6.105288759837571e-05	False
karyotype_encoding__Karyotype_46,XY	0	-1.3241437755310651e-06	3.745244171775895e-06	False
karyotype_encoding__Karyotype_46,XY [20]	5	-9.730649683153197e-06	3.1517808755582256e-05	False
karyotype_encoding__Karyotype_46,XY,inv(16)(p13q22)[10]	1	2.4246629076237386e-06	2.7561813754014804e-05	False
karyotype_encoding__Karyotype_46,XY[10]	0	0.0	0.0	False
karyotype_encoding__Karyotype_46,XY[20]	7	5.7074139495650826e-05	0.0003467351820484276	False
karyotype_encoding__Karyotype_46,XY[20]	0	-1.1533921093898058e-05	2.2213965520774906e-05	False
karyotype_encoding__Karyotype_46,XY[25]	3	-5.305441450630018e-06	2.678456292597649e-05	False
karyotype_encoding__Karyotype_46,XY[30]	2	-1.680154374544903e-05	3.0901926257224046e-05	False
karyotype_encoding__Karyotype_47,XX,+8[10]	0	0.0	0.0	False
karyotype_encoding__Karyotype___rare_class__	9	0.00015948171978274656	0.0005548945598819788	True
cat__sexID_False	6	-0.00010332738866532533	0.00045105577518885013	False
cat__sexID_True	5	-0.0002819365646912936	0.0005416450455007537	False
cat__IsSec_False	11	0.0006155616579621628	0.0008208356292584168	True
cat__IsSec_True	11	0.0007399264472332623	0.0010455457840741604	True
cat__IsSec_nan	1	5.318759931120335e-07	1.9900977384753666e-06	False
cat__PrevDiag_False	7	-6.75909566240192e-05	0.00039285616717113573	False
cat__PrevDiag_True	9	0.00014216332144775353	0.00041713662784731865	True
cat__PrevDiag_nan	0	-7.944862653186391e-07	2.9726954033199263e-06	False
cat__drugdoseC1yn_False	8	1.1073133678964042e-05	0.0001636405596403284	True
cat__drugdoseC1yn_True	8	-2.325069971091694e-05	0.0002943036672394627	True
cat__drugdoseC1yn_nan	1	4.440344723558217e-06	2.1195419280101004e-05	False
cat__mylotargC1yn_False	8	4.914653328170286e-05	0.0004169983089102097	True
cat__mylotargC1yn_True	7	-4.3557134744164214e-05	0.00041581641209355156	False
cat__mylotargC1yn_nan	2	2.8922660375766776e-06	8.952868799999148e-06	False
cat__mylodoseC1_False	7	-4.49003785109661e-05	0.00011759416607142054	False
cat__mylodoseC1_True	7	-5.6021223253388735e-05	0.0003620697113394273	False
cat__mylodoseC1_nan	6	-7.524869743130087e-05	0.00027051172957679934	False
cat__NeutrecoveryC1_False	8	-1.4886943712380449e-05	0.00018011551885061057	True
cat__NeutrecoveryC1_True	10	4.109269587895241e-05	0.00024197367637935927	True
cat__NeutrecoveryC1_nan	0	0.0	0.0	False
cat__Platrecovery50C1_False	3	-0.00017487773867479756	0.0002985934877826301	False
cat__Platrecovery50C1_True	4	-0.00013126055549221742	0.00035135146090884307	False
cat__Platrecovery50C1_nan	0	0.0	0.0	False
cat__Platrecovery100C1_False	10	0.00012395053661881127	0.00041840044644936286	True
cat__Platrecovery100C1_True	6	-0.00020565766360104888	0.0003864119381121754	False
cat__Platrecovery100C1_nan	0	0.0	0.0	False
cat__drugdoseC2yn_False	9	-7.227870864079333e-05	0.0009228600706538479	True
cat__drugdoseC2yn_True	7	-0.00016256073064058952	0.0007192897041515623	False
cat__drugdoseC2yn_nan	3	-2.7122649341571e-07	1.45842816590953e-05	False
cat__NeutrecoveryC2_False	7	-7.21564176696729e-05	0.00013252470598493243	False
cat__NeutrecoveryC2_True	6	-7.15454891174228e-05	0.00017754813721022037	False
cat__NeutrecoveryC2_nan	4	-1.757743385610712e-05	6.289013310249836e-05	False
cat__Platrecovery50C2_False	8	3.821229201765064e-05	0.00023259842739807194	True
cat__Platrecovery50C2_True	10	0.00015316988300569274	0.00026899748590338674	True
cat__Platrecovery50C2_nan	9	2.3583273429967366e-05	0.000156896251193269	True
cat__Platrecovery100C2_False	8	-0.00015231091853471726	0.0007413818818599329	True
cat__Platrecovery100C2_True	12	1.76620305702515e-05	0.0008510700925648369	True
cat__Platrecovery100C2_nan	7	-3.5439695651970874e-05	0.00013036550088873906	False
cat__TissuetypingdoneYNC2_False	9	-9.180114414559222e-05	0.0004356126293875218	True
cat__TissuetypingdoneYNC2_True	4	-0.00011564999236271112	0.0005472317780436507	False
cat__TissuetypingdoneYNC2_nan	10	4.196879463987532e-06	9.476211343000684e-05	True
cat__TransplantSchedYNC2_False	10	0.00026246603151111847	0.0007723716784941499	True
cat__TransplantSchedYNC2_True	5	-0.0004237308371108401	0.0010600058070530107	False
cat__TransplantSchedYNC2_nan	5	3.919397741076149e-06	0.00016779355407117125	False
cat__MRDA0_False	6	-8.638506166704661e-05	0.0002494181312039046	False
cat__MRDA0_True	8	-0.00021512772491504177	0.000734318446267421	True
cat__MRDA0_nan	8	-3.990310530824864e-05	0.0003572227277277183	True
cat__MRDB0_False	8	-6.581732298842585e-06	0.00025591343258939137	True
cat__MRDB0_True	10	2.031633679171948e-06	0.0002759041950525251	True
cat__MRDB0_nan	12	5.2155565304207916e-05	0.00025781581882686525	True
cat__MRDC0_False	9	0.00018723328295934037	0.0003628473631851154	True
cat__MRDC0_True	6	-0.00017723020695058295	0.00039741123027678556	False
cat__MRDC0_nan	11	2.8976909077114708e-05	0.0003071030282793986	True
cat__MRDA1_False	3	-0.00014112415329102453	0.00024017125471023754	False
cat__MRDA1_True	5	-5.319311650276297e-05	0.0003344479088007831	False
cat__MRDA1_nan	9	2.1456296805034708e-05	0.0002685422088854413	True
cat__MRDB1_False	4	-5.4733510794622215e-05	0.00026797143945639113	False
cat__MRDB1_True	8	-1.172651336916804e-05	0.0001693138465563436	True
cat__MRDB1_nan	10	6.81134851845938e-05	0.00022999375888189312	True
cat__MRDC1_False	8	0.00019890500048981693	0.00047746349424909756	True
cat__MRDC1_True	9	9.760233612935612e-05	0.0003344651517275126	True
cat__MRDC1_nan	12	0.00010789523727630242	0.00015051425399010114	True
cat__MRDA2_False	7	3.167880748744666e-05	0.0003585333787127847	False
cat__MRDA2_True	6	4.878278927775372e-06	0.0003382608155845101	False
cat__MRDA2_nan	8	5.003623909857741e-06	0.00020793268761506984	True
cat__MRDB2_False	6	-9.142285001689043e-05	0.0002090222573176954	False
cat__MRDB2_True	5	-9.462337876013336e-05	0.00039549543942633223	False
cat__MRDB2_nan	7	-3.309883303162863e-06	0.00017735364219432495	False
cat__MRDC2_False	7	0.00011801667221513473	0.0004815328771967773	False
cat__MRDC2_True	7	-1.2756452790056225e-05	0.00032496303188194755	False
cat__MRDC2_nan	6	5.4117344305900744e-06	0.0002500602841522476	False
cat__amlAgeGroup_15-29	6	-6.645193071350578e-05	0.0004177783482015097	False
cat__amlAgeGroup_30-39	9	5.4631921132880874e-05	0.00021307815486909507	True
cat__amlAgeGroup_40-49	5	-3.697704916919826e-05	0.0004715342688005824	False
cat__amlAgeGroup_50-59	10	0.0003100870225976022	0.0007982092150150504	True
cat__amlAgeGroup_60+	9	7.050497326811997e-05	0.0005786994704072794	True
cat__PrevBloodDis_Chronic lymphoblastic leukaemia (CLL)	0	0.0	0.0	False
cat__PrevBloodDis_Chronic myelomonocytic leukaemia (CMML)	6	3.226937220185511e-06	4.1560985602585476e-05	False
cat__PrevBloodDis_Hodgkin's disease	0	-4.233867369671056e-06	1.1667097671161047e-05	False
cat__PrevBloodDis_Lymphoma	0	0.0	0.0	False
cat__PrevBloodDis_Myelodysplastic syndrome (MDS)/myelodysplasia/pre-leukaemic phase	7	-4.8975443780510276e-05	0.0003002447040001908	False
cat__PrevBloodDis_Myelofibrosis	0	0.0	0.0	False
cat__PrevBloodDis_Myeloproliferative syndrome	0	0.0	0.0	False
cat__PrevBloodDis_Other haematological disorder	1	-1.5502537036541732e-06	1.3201859527564735e-05	False
cat__PrevBloodDis_Polycythaemia rubra vera (PRV)	0	0.0	0.0	False
cat__PrevBloodDis_Refractory anaemia with excess of blasts (RAEB, RAEB-t)	6	-2.7490617318914942e-05	0.0001334178681144594	False
cat__PrevBloodDis_Thrombocythaemia	0	0.0	0.0	False
cat__PrevBloodDis_Thrombocytopenia	0	0.0	0.0	False
cat__PrevBloodDis_nan	12	0.0008817836896307933	0.0007969320952806088	True
cat__FABtype_0	11	0.0001080725600990791	0.0002676813167010912	True
cat__FABtype_1	4	7.85889783844662e-06	0.00026505925886389554	False
cat__FABtype_2	9	7.572909201684342e-05	0.000255256231194721	True
cat__FABtype_3	6	5.135913950769394e-05	0.00013418393866315283	False
cat__FABtype_4	8	-3.674284686156014e-05	0.00026402333041220064	True
cat__FABtype_4e	5	2.8833440314351714e-06	5.1269164003038045e-05	False
cat__FABtype_5	12	0.0004061064693069003	0.0006144125370495655	True
cat__FABtype_5a	10	1.0374755668456348e-05	0.0001375400244230297	True
cat__FABtype_5b	2	-4.1118571987027365e-05	0.00011285784956152251	False
cat__FABtype_6	13	0.0005423664527594658	0.00039185003579580156	True
cat__FABtype_7	1	5.256069117306101e-07	1.9666409838162764e-06	False
cat__FABtype_8	10	0.00029015711628434054	0.0006343163262878627	True
cat__FABtype_B	0	0.0	0.0	False
cat__FABtype_R	9	1.8775285296894625e-05	6.6352263972532e-05	True
cat__FABtype_RT	2	2.3812975292318107e-06	6.4412309771287205e-06	False
cat__FABtype_X	8	1.950158643014294e-05	7.898120842871628e-05	True
cat__FABtype_nan	6	-4.3617989793963776e-07	7.363328005405466e-05	False
cat__CNSinvolveentry_0.0	9	-1.5136023938626665e-05	0.0005756831278063947	True
cat__CNSinvolveentry_1.0	1	-2.6717775328292477e-07	6.501256194228067e-06	False
cat__CNSinvolveentry_2.0	9	0.00015868588830284655	0.0004922467688113198	True
cat__CNSinvolveentry_nan	2	-1.6534366361880192e-05	3.409626544039888e-05	False
cat__Localcytoentry_1.0	9	0.00012552953412629886	0.0006075440412613412	True
cat__Localcytoentry_2.0	12	0.000393530050999724	0.0008844439932737585	True
cat__Localcytoentry_3.0	7	-7.652023247932346e-06	0.00012276461284587938	False
cat__Localcytoentry_4.0	5	-3.8044217519660673e-05	0.00012334482847077164	False
cat__Localcytoentry_5.0	11	0.00012915532942848896	0.0002787997341637475	True
cat__Localcytoentry_nan	2	-6.361852185345166e-06	2.0530779436453732e-05	False
cat__Localimmentry_1.0	10	0.00015256997895069126	0.0004970093390684262	True
cat__Localimmentry_2.0	8	0.0001031046638092335	0.0002481084583032287	True
cat__Localimmentry_3.0	10	5.485389141523593e-05	0.00019627813792156857	True
cat__Localimmentry_nan	2	-4.6108826067754056e-05	9.308851208079834e-05	False
cat__CD33entry_1.0	6	-6.312119774814417e-05	0.0002971593048670195	False
cat__CD33entry_2.0	6	2.696120948848878e-05	0.0004949499372621547	False
cat__CD33entry_3.0	9	5.192431184807479e-05	0.00023319608958831842	True
cat__CD33entry_nan	5	-1.5290642760817625e-05	6.205937253361504e-05	False
cat__SmokeHist_1.0	5	-0.00012479392803192604	0.0004148985015541927	False
cat__SmokeHist_2.0	5	-3.724584177501696e-05	0.0005117051603826975	False
cat__SmokeHist_3.0	10	0.00013903435996546622	0.0004671209080349464	True
cat__SmokeHist_nan	8	-3.075306963263594e-05	0.00011394501537455536	True
cat__amlType_De novo	12	0.0003805237623712268	0.0007569430623260574	True
cat__amlType_High risk MDS	8	9.890548404787507e-06	0.00016501998759851862	True
cat__amlType_Secondary	11	0.0005041585838709143	0.0007284317533932575	True
cat__CytoResult_Adverse	15	0.021156315539340047	0.008731189035591695	True
cat__CytoResult_Failed	4	-7.328480414724732e-05	9.71888605894215e-05	False
cat__CytoResult_Intermediate	13	0.0016189159578165262	0.0009849164846910104	True
cat__CytoResult_Normal	9	0.0002057919573825728	0.0006498299537847558	True
cat__CytoResult_Not done	6	-2.7914452284841105e-06	0.00017390678257821505	False
cat__CytoResult_nan	2	2.9030328930993813e-06	8.253821176709173e-06	False
cat__CytoResult_t(15;17) / PML-RARA [APL]	0	0.0	0.0	False
cat__CytoResult_t(8;21) / inv(16) [CBF]	15	0.013968436255050226	0.005732132931148495	True
cat__ComorArr_0.0	3	-2.0134456112152996e-07	3.182599039171323e-05	False
cat__ComorArr_1.0	2	-1.0647161853312895e-06	1.1286877324745211e-05	False
cat__ComorArr_2.0	0	-3.955226832260313e-06	1.4799103693293295e-05	False
cat__ComorArr_nan	0	-3.7231319517842347e-06	1.3930684169327566e-05	False
cat__ComorCard_0.0	7	9.643846556926067e-06	5.3956324436459465e-05	False
cat__ComorCard_1.0	4	-5.1066832687673395e-06	5.189106046629135e-05	False
cat__ComorCard_2.0	0	0.0	0.0	False
cat__ComorCard_nan	1	5.255861928506651e-07	1.9665634608660844e-06	False
cat__ComorHVD_0.0	2	-1.697230782669388e-05	3.255764029926127e-05	False
cat__ComorHVD_1.0	0	0.0	0.0	False
cat__ComorHVD_2.0	0	0.0	0.0	False
cat__ComorHVD_nan	0	-2.648129758357302e-06	9.908394271493492e-06	False
cat__ComorIBD_0.0	3	-6.0794175539059594e-05	0.00011134189443758257	False
cat__ComorIBD_1.0	8	1.881170215335046e-05	0.00023876674469815057	True
cat__ComorIBD_2.0	0	0.0	0.0	False
cat__ComorIBD_nan	0	0.0	0.0	False
cat__ComorDiab_0.0	3	-4.096122241438283e-05	0.00014592322613725435	False
cat__ComorDiab_1.0	6	-2.423796565062399e-05	0.0001287935468916693	False
cat__ComorDiab_2.0	0	0.0	0.0	False
cat__ComorDiab_nan	1	2.659273885245265e-07	9.950091776182984e-07	False
cat__ComorCVD_0.0	5	-2.2590080605557574e-05	5.034059672434615e-05	False
cat__ComorCVD_1.0	3	-1.770593250468302e-05	7.301520627321522e-05	False
cat__ComorCVD_2.0	0	0.0	0.0	False
cat__ComorCVD_nan	2	-9.717486967417701e-06	2.8624537793608402e-05	False
cat__ComorPsyc_0.0	11	0.0002000308256124098	0.00036535221484857474	True
cat__ComorPsyc_1.0	9	0.0001242817243290701	0.0005889274415161543	True
cat__ComorPsyc_2.0	3	4.226683094477046e-06	1.239801753696149e-05	False
cat__ComorPsyc_nan	2	1.3252397673838937e-06	4.030121657994449e-06	False
cat__ComorObe_0.0	9	3.548639402391411e-05	0.0002874212664084847	True
cat__ComorObe_1.0	6	-1.4321076842439107e-05	0.0001982976470765619	False
cat__ComorObe_2.0	5	6.748640788281837e-07	7.080115528306298e-05	False
cat__ComorObe_nan	1	4.153039505790564e-06	1.5539250944405265e-05	False
cat__ComorInf_0.0	8	-1.2049971842242461e-05	0.00036763612055242586	True
cat__ComorInf_1.0	11	4.637609128704449e-05	0.000514399686196083	True
cat__ComorInf_2.0	9	6.87113327462576e-05	0.000150266183866977	True
cat__ComorInf_nan	2	-9.963116412683615e-06	4.685586655571558e-05	False
cat__ComorRheu_0.0	6	-5.851246274151177e-05	0.00012797816859746886	False
cat__ComorRheu_1.0	8	-2.9982210875238304e-05	0.00012777699476497918	True
cat__ComorRheu_2.0	1	-1.6023879767043486e-05	3.1247760274945804e-05	False
cat__ComorRheu_nan	0	-1.214834397537586e-05	2.88428690741901e-05	False
cat__ComorPrep_0.0	5	-2.8251457160586714e-05	0.00010144539024964685	False
cat__ComorPrep_1.0	7	1.234053782724469e-05	4.393109554457723e-05	False
cat__ComorPrep_2.0	0	-7.713124945966666e-06	2.8859870929186533e-05	False
cat__ComorPrep_nan	0	0.0	0.0	False
cat__ComorRen_0.0	7	-4.113293385357739e-05	0.00013150891372733852	False
cat__ComorRen_1.0	5	1.3839379987489726e-06	4.9006798041333474e-05	False
cat__ComorRen_2.0	5	9.467413015393037e-06	1.7566823374928077e-05	False
cat__ComorRen_nan	2	6.37672266593281e-06	2.656689428757955e-05	False
cat__ComorMPul_0.0	7	-8.600688456912577e-05	0.00027443254578549044	False
cat__ComorMPul_1.0	4	-0.00017123153701803807	0.0005113010417492934	False
cat__ComorMPul_2.0	7	-8.805149974432363e-06	0.00018014732860363204	False
cat__ComorMPul_nan	1	-2.659204936565907e-06	1.106057828792979e-05	False
cat__ComorSPul_0.0	7	-4.934392516409514e-05	0.000194123742266949	False
cat__ComorSPul_1.0	4	-7.645375525082909e-05	0.00021374639577178742	False
cat__ComorSPul_2.0	9	-2.5542124868331885e-05	0.00018434647874852615	True
cat__ComorSPul_nan	1	-1.237138206572848e-05	3.797161649263203e-05	False
cat__ComorPST_0.0	6	-2.956508712139924e-05	0.00015476145457847797	False
cat__ComorPST_1.0	6	-3.751834664125495e-05	0.00011303127469733744	False
cat__ComorPST_2.0	0	0.0	0.0	False
cat__ComorPST_nan	0	-1.8396449227979044e-06	5.163174313966954e-06	False
cat__ComorHepM_0.0	7	-7.094658114803572e-05	0.0002978999051351215	False
cat__ComorHepM_1.0	11	0.00016042285885155456	0.00033784892668056325	True
cat__ComorHepM_2.0	1	-5.826730927648664e-06	2.4410542684464303e-05	False
cat__ComorHepM_nan	3	7.594886658868204e-06	2.5639542485850007e-05	False
cat__ComorHepS_0.0	5	-0.00011712326743014291	0.0002350156242039996	False
cat__ComorHepS_1.0	4	-5.791620694091787e-05	9.90692934271198e-05	False
cat__ComorHepS_2.0	2	3.77025727823721e-06	2.8247849462708798e-05	False
cat__ComorHepS_nan	1	1.0511723857028106e-06	3.933126921737708e-06	False
cat__TreatmentC1_ADE Alone	9	-2.649396510824993e-05	0.0003778585718974478	True
cat__TreatmentC1_ADE and Mylotarg 3mg per m2	3	-0.00011805116115042993	0.00023511273943504466	False
cat__TreatmentC1_ADE and Mylotarg 6mg per m2	7	-6.440523633925378e-05	0.00020598266369341038	False
cat__TreatmentC1_AIDA	0	-7.179896290386667e-06	2.6864711991196095e-05	False
cat__TreatmentC1_Arsenic and ATRA	0	0.0	0.0	False
cat__TreatmentC1_DA High dose (90mg)	9	-3.882016358795655e-05	0.000271204231565718	True
cat__TreatmentC1_DA Mylotarg 3mg per m2	3	-0.00020779084791528905	0.0002873758302302033	False
cat__TreatmentC1_DA Mylotarg 6mg per m2	8	3.30447496295902e-05	0.00014334706345086465	True
cat__TreatmentC1_DA Standard dose (60mg)	8	3.650367331362639e-05	0.0004638413450453596	True
cat__Marrresult1C1_CR	9	0.00010585390992052409	0.001432733346965769	True
cat__Marrresult1C1_PR	10	-2.2839540552830937e-05	0.000368943179672334	True
cat__Marrresult1C1_RD	7	-5.954306703293881e-05	0.000366106376419286	False
cat__Marrresult1C1_nan	7	-6.40098249380468e-05	0.0001943755288692923	False
cat__Marrresult2C1_CR	8	-3.6897204287300044e-05	0.00020433526899463848	True
cat__Marrresult2C1_PR	5	8.591404717655388e-06	5.8652220527921025e-05	False
cat__Marrresult2C1_RD	5	-7.199370709329363e-07	5.4951074407404645e-05	False
cat__Marrresult2C1_nan	5	-3.71400529813504e-05	0.0002595793214490462	False
cat__Marrresult1C2_CR	9	0.00019115369176258114	0.0005164391533829442	True
cat__Marrresult1C2_PR	9	9.990179045383321e-05	0.0005321575685033942	True
cat__Marrresult1C2_RD	9	0.0005856825582922982	0.0014310429306368156	True
cat__Marrresult1C2_nan	8	3.276455937527114e-05	0.0003714445495920371	True
cat__TissuetypesibsresultC2_1.0	6	-0.00017766414367981112	0.00032834800930578743	False
cat__TissuetypesibsresultC2_2.0	7	-2.3910421699871255e-06	0.00044270857295087467	False
cat__TissuetypesibsresultC2_3.0	8	-0.0001086458098217733	0.0005793887890101206	True
cat__TissuetypesibsresultC2_nan	6	-0.00014909749465504636	0.0003576158388667425	False
cat__TransplantTypeC2_1.0	10	0.0003214119970647623	0.0004885058797463827	True
cat__TransplantTypeC2_2.0	8	1.948826404290688e-05	0.0003218752750260469	True
cat__TransplantTypeC2_3.0	8	2.780033639838297e-05	0.00023339751350915007	True
cat__TransplantTypeC2_nan	8	0.00014269999413330666	0.001236200418542817	True
cat__amlFLToutcomeID_2.0	6	-1.656316084594955e-05	0.00011600357100627242	False
cat__amlFLToutcomeID_3.0	12	0.00031930198969160224	0.000504750286630879	True
cat__amlFLToutcomeID_4.0	11	0.0002287732709076012	0.001237982328980576	True
cat__amlFLToutcomeID_nan	5	-5.1379645481720344e-05	0.00017569288464092518	False
cat__amlFLTTypeID_1.0	10	0.00047160787265041333	0.0011136837612479144	True
cat__amlFLTTypeID_2.0	8	3.325039401966904e-05	0.0003395211288427604	True
cat__amlFLTTypeID_nan	11	0.00038356367127588206	0.0006731722647428127	True
cat__amlDDLFLTTKDID_1.0	6	-7.1574010997031e-05	0.00020289329334500865	False
cat__amlDDLFLTTKDID_2.0	4	-2.3250653892878925e-07	7.088073577789879e-05	False
cat__amlDDLFLTTKDID_3.0	4	6.837683053677454e-06	0.00013858252003615018	False
cat__amlDDLFLTTKDID_4.0	1	2.6280345586530513e-06	9.83320491908138e-06	False
cat__amlDDLFLTTKDID_6.0	0	0.0	0.0	False
cat__amlDDLFLTTKDID_8.0	0	-2.876832346056328e-06	1.0764120998131867e-05	False
cat__amlDDLFLTTKDID_99.0	3	-3.7413213539934124e-05	0.00010750369610612991	False
cat__amlDDLFLTTKDID_nan	6	-6.243027830804993e-06	0.00032175952174484266	False
cat__amlFLTType0ID_1.0	11	0.00036985235479676553	0.0011788646757932176	True
cat__amlFLTType0ID_2.0	1	-8.698858655063488e-06	2.968770559563575e-05	False
cat__amlFLTType0ID_nan	9	0.00012703822399554138	0.0007241771570903455	True
cat__amlDDLNPM1OutcomeID_1.0	13	0.0013962213910902533	0.0014430121274896152	True
cat__amlDDLNPM1OutcomeID_3.0	13	0.0016200918957754945	0.0014002248661648183	True
cat__amlDDLNPM1OutcomeID_5.0	2	-2.4237495158679808e-05	9.408260520579711e-05	False
cat__amlDDLNPM1OutcomeID_7.0	0	0.0	0.0	False
cat__amlDDLNPM1OutcomeID_nan	3	-0.00013604089981607455	0.00021974321410508522	False
cat__amlDDLNPM1ID_1.0	5	-0.00016500925258833646	0.0004496934821627237	False
cat__amlDDLNPM1ID_2.0	7	-4.979698177719594e-07	7.04298625594957e-05	False
cat__amlDDLNPM1ID_3.0	1	7.917656373734873e-07	2.9625157456722852e-06	False
cat__amlDDLNPM1ID_4.0	12	1.894332886932228e-05	0.00011502771345062629	True
cat__amlDDLNPM1ID_5.0	8	1.262438042029554e-07	0.00033119661691312455	True
cat__amlDDLNPM1ID_nan	12	0.00100638797061494	0.001382081308407337	True
cat__MRDnegativity_<0.0%/not detectable	8	5.973362409694151e-05	0.0004138053036002729	True
cat__MRDnegativity_nan	8	8.790302512243259e-05	0.00030198803614285753	True
cat__MRDguided_No	7	-5.715461078446606e-05	0.0002511497104311079	False
cat__MRDguided_nan	5	-5.034187876942875e-05	0.00016603189939152815	False
cat__Housekeeping_ABL	9	3.379631025585943e-06	0.00017278792455171065	True
cat__Housekeeping_nan	5	-0.00010390786088195736	0.00024195842892978954	False
cat__MRDA0_method_nan	9	3.2084975150108624e-05	0.00043532632903913815	True
cat__MRDA0_method_qPCR-NPM1	7	-5.440966494551996e-05	0.00016613994556427541	False
cat__MRDA0_method_qPCR-NPM1 A	7	-3.5518805292796694e-05	0.00024945009992992796	False
cat__MRDA0_method_qPCR-NPM1 B	1	-2.3955920964491287e-06	1.0068769723585918e-05	False
cat__MRDA0_method_qPCR-NPM1 D	0	-2.121139420706205e-06	6.150655798431606e-06	False
cat__MRDA0_method_qPCR-NPM1 OTHER	8	-1.410443910182083e-06	6.602416333383169e-05	True
cat__MRDA0_method_qPCR-inv16	2	-6.893429638913003e-06	1.2793994920018083e-05	False
cat__MRDA0_method_qPCR-t8/21	0	-8.986840495038472e-06	1.5406627064822218e-05	False
cat__MRDA0num_ND	7	-3.904637162445614e-05	0.00012580983032655746	False
cat__MRDA0num_Pos	8	-1.9199136331043223e-05	0.0002758020182247258	True
cat__MRDA0num_nan	6	-0.00017081983562923657	0.000648478076528245	False
cat__MRDA0_specimen_PB	8	-5.737098534060367e-05	0.0005374431516329257	True
cat__MRDA0_specimen_nan	7	-0.0001276081182812415	0.0006250691081101487	False
cat__MRDB0_method_nan	8	9.678953983116332e-06	0.00011193276554809224	True
cat__MRDB0_method_qPCR-NPM1	4	-5.1666638145811824e-05	0.00019447959476000715	False
cat__MRDB0_method_qPCR-NPM1 A	6	-1.5106604498932435e-05	7.460024014010616e-05	False
cat__MRDB0_method_qPCR-NPM1 B	0	0.0	0.0	False
cat__MRDB0_method_qPCR-NPM1 D	0	0.0	0.0	False
cat__MRDB0_method_qPCR-NPM1 OTHER	5	-1.8425993685355768e-05	0.00015789429707736876	False
cat__MRDB0_method_qPCR-inv16	2	-1.4658448475257974e-05	3.876726055024084e-05	False
cat__MRDB0_method_qPCR-t8/21	2	-8.935277931995483e-06	2.2156237540532843e-05	False
cat__MRDB0_specimen_BM	10	1.4000086767498825e-05	0.00022972071167548226	True
cat__MRDB0_specimen_nan	8	-2.4073305822445816e-06	0.0002689452348802258	True
cat__MRDB0num_ND	5	-5.178461479880222e-05	0.00014324622251848848	False
cat__MRDB0num_Pos	7	-2.8531661024083854e-05	0.00017668317195946036	False
cat__MRDB0num_nan	8	5.382653681959032e-06	0.0002014467742878082	True
cat__MRDC0_method_MFC (LAIP+DfN)	4	-7.239723177985165e-05	0.0002647084745159756	False
cat__MRDC0_method_nan	7	-5.679892208670255e-05	0.00033129274898272806	False
cat__MRDC0_specimen_BM	6	-3.671183548421384e-05	0.0002766168181155038	False
cat__MRDC0_specimen_BM	1	5.350208932434577e-07	3.2089349087150587e-06	False
cat__MRDC0_specimen_PB	8	3.11392035341556e-05	0.00028766586600601434	True
cat__MRDC0_specimen_nan	5	-0.00012643520520989405	0.00035928519926409355	False
cat__MRDC1_specimen_BM	7	1.3823744483138982e-05	0.0005266908412732025	False
cat__MRDC1_specimen_PB	5	8.65610623189114e-06	8.091103222693894e-05	False
cat__MRDC1_specimen_nan	12	0.00023017649575004465	0.00042327228585920895	True
cat__MRDC2_specimen_BM	10	6.417283284766253e-05	0.0003733616063199174	True
cat__MRDC2_specimen_PB	0	0.0	0.0	False
cat__MRDC2_specimen_nan	6	-0.0001356806298667255	0.00047565740905855243	False
cat__MRDC0num_Neg	0	0.0	0.0	False
cat__MRDC0num_Pos	6	-6.592262691020201e-06	0.00025331689278985643	False
cat__MRDC0num_nan	6	7.83559038171722e-05	0.0003629782072082733	False
cat__MRDA1_method_nan	9	3.8023103791777444e-05	0.0001893078020238114	True
cat__MRDA1_method_qPCR-NPM1	9	6.192379000899263e-05	0.0001424791214645837	True
cat__MRDA1_method_qPCR-NPM1 A	7	-5.839760100064301e-06	0.00014224324519123273	False
cat__MRDA1_method_qPCR-NPM1 B	1	-2.586067871875504e-07	2.2571076485222997e-06	False
cat__MRDA1_method_qPCR-NPM1 D	1	2.353986183325496e-06	1.5965604025430646e-05	False
cat__MRDA1_method_qPCR-NPM1 OTHER	4	-2.0513378866371105e-05	4.509555516041298e-05	False
cat__MRDA1_method_qPCR-inv16	2	-2.345356534378951e-06	1.638005431354306e-05	False
cat__MRDA1_method_qPCR-t8/21	1	2.577870581651119e-07	6.048941603690943e-06	False
cat__MRDA1num_ND	7	-1.806093597778996e-05	0.00017501013533515	False
cat__MRDA1num_Neg	12	0.00038742457740854967	0.0006358314235166457	True
cat__MRDA1num_Pos	8	-8.77722160856851e-05	0.0003397774262299904	True
cat__MRDA1num_nan	5	-6.0492986064006024e-05	0.00022992306883098883	False
cat__MRDA1_specimen_PB	12	0.0001677151040786716	0.00030886245701781994	True
cat__MRDA1_specimen_nan	10	4.186126669342959e-05	0.00022258277728569398	True
cat__MRDB1_method_nan	7	-1.001626912277834e-05	0.00019517818405633921	False
cat__MRDB1_method_qPCR-NPM1	6	-3.97462262592627e-05	0.00025138455113132835	False
cat__MRDB1_method_qPCR-NPM1 A	3	-0.0001051031370245722	0.0001584737231636787	False
cat__MRDB1_method_qPCR-NPM1 B	0	0.0	0.0	False
cat__MRDB1_method_qPCR-NPM1 D	3	2.5818639378159547e-05	6.698188202423014e-05	False
cat__MRDB1_method_qPCR-NPM1 OTHER	0	0.0	0.0	False
cat__MRDB1_method_qPCR-inv16	5	-1.2619199165285784e-06	4.483791536675021e-05	False
cat__MRDB1_method_qPCR-t8/21	4	7.9094550563689e-06	2.8906459569122796e-05	False
cat__MRDB1_specimen_BM	5	-7.012852629681834e-05	0.000150247483024788	False
cat__MRDB1_specimen_nan	8	2.1178892264762865e-05	0.00022549841055982664	True
cat__MRDB1num_ND	5	-2.1694034097486756e-05	7.069528105908017e-05	False
cat__MRDB1num_Neg	6	-3.240193763494048e-06	2.4400929533279253e-05	False
cat__MRDB1num_Pos	5	-2.5696930902229185e-05	0.0001533274226298159	False
cat__MRDB1num_nan	8	-5.794469171248561e-05	0.00025956775806017625	True
cat__MRDC1_method_MFC (LAIP+DfN)	7	-8.09278652202832e-05	0.00036532872421813316	False
cat__MRDC1_method_nan	8	2.704423774100863e-05	0.0003487330717177304	True
cat__MRDC1num_ND	7	-8.850113877424409e-05	0.00023312592482859146	False
cat__MRDC1num_Neg	13	0.0007102260918402085	0.0007263824605726385	True
cat__MRDC1num_Pos	9	0.0003960927442459477	0.0010585720134254446	True
cat__MRDC1num_nan	5	-7.849736906885322e-06	0.00033652300166572	False
cat__MRDA2_method_nan	11	0.00013084170443152578	0.000419721635563638	True
cat__MRDA2_method_qPCR-NPM1	8	-2.6193038115911707e-05	0.00011408291741172902	True
cat__MRDA2_method_qPCR-NPM1 A	9	1.5252482099256948e-05	0.00019317689481940955	True
cat__MRDA2_method_qPCR-NPM1 B	0	0.0	0.0	False
cat__MRDA2_method_qPCR-NPM1 D	0	-2.6153021327764614e-06	9.78556454374869e-06	False
cat__MRDA2_method_qPCR-NPM1 OTHER	5	-1.2265468398965732e-05	4.3165769520111936e-05	False
cat__MRDA2_method_qPCR-inv16	3	-2.561711179257755e-05	4.584467009914925e-05	False
cat__MRDA2_method_qPCR-t8/21	0	-2.4418404094752057e-05	6.170021901035931e-05	False
cat__MRDA2_specimen_PB	9	0.00013951709230172459	0.00041566492705904205	True
cat__MRDA2_specimen_nan	7	3.2137521740336414e-05	0.0005867894741479646	False
cat__MRDA2num_ND	5	-1.0740828499549724e-05	9.624112312489132e-05	False
cat__MRDA2num_Neg	11	0.00044596058067906263	0.0009430150767836743	True
cat__MRDA2num_Pos	12	0.00033438275760677423	0.0008709486241580571	True
cat__MRDA2num_nan	7	1.7638641831919717e-05	0.00025006133799960323	False
cat__MRDB2_method_nan	5	3.067885590140879e-05	0.0005004468637431874	False
cat__MRDB2_method_qPCR-NPM1	5	-3.9263235116441304e-05	0.00010490785130876975	False
cat__MRDB2_method_qPCR-NPM1 A	2	-1.6065407334299547e-05	2.7824371371606766e-05	False
cat__MRDB2_method_qPCR-NPM1 B	0	0.0	0.0	False
cat__MRDB2_method_qPCR-NPM1 D	0	0.0	0.0	False
cat__MRDB2_method_qPCR-NPM1 OTHER	5	-1.4644247683991495e-05	0.00010842447970035454	False
cat__MRDB2_method_qPCR-inv16	2	-1.1037716672058129e-05	3.36611973972787e-05	False
cat__MRDB2_method_qPCR-t8/21	3	-4.1110510112457376e-06	3.7060130175437955e-05	False
cat__MRDB2_specimen_BM	9	2.8341915613111004e-05	0.0002975000671770491	True
cat__MRDB2_specimen_nan	9	0.00010279990371131951	0.00030233884920506757	True
cat__MRDB2num_ND	2	5.803543557666065e-06	1.5855369560844854e-05	False
cat__MRDB2num_Neg	6	-5.7167690290144716e-05	0.0001445243320853813	False
cat__MRDB2num_Pos	8	-5.776376596141303e-05	0.0002433973217951864	True
cat__MRDB2num_nan	9	9.101815819909617e-05	0.0002701272776186302	True
cat__MRDC2_method_MFC (LAIP+DfN)	8	0.00014470235917831968	0.00042256247272715107	True
cat__MRDC2_method_nan	9	6.213541916590309e-05	0.00034303211340779553	True
cat__MRDC2num_ND	10	5.3686746405109e-05	0.000159086815406849	True
cat__MRDC2num_Neg	9	-1.2887711578883877e-05	0.0005935464451393568	True
cat__MRDC2num_Pos	14	0.0016214138182397623	0.001175330828990196	True
cat__MRDC2num_nan	7	2.6871943461439928e-05	0.00027752926411326445	False
ordinal__NauseagradeC1	10	-2.780706518611667e-05	0.0007194463823555778	True
ordinal__AlopeciagradeC1	9	0.00012462525927248516	0.0006442712193769786	True
ordinal__OralgradeC1	9	0.0003366975170888133	0.000768643301526756	True
ordinal__DiarrheagradeC1	8	-0.00012332145011740748	0.0010028652490800217	True
ordinal__CardiacgradeC1	9	5.804558598268612e-05	0.0003499259087806125	True
ordinal__LiverASTgradeC1	9	-5.6747117948743265e-05	0.000573472488588256	True
ordinal__LiverALTgradeC1	8	5.353328986890831e-05	0.0007429084197643971	True
ordinal__LiverBilgradeC1	6	-9.193093316088837e-05	0.0003635081251488709	False
ordinal__RenaCreatgradeC1	9	-5.870464959178568e-05	0.0002815196007901274	True
ordinal__RenaprotgradeC1	8	-9.498587818335333e-05	0.0004633097753978118	True
ordinal__RenahaemgradeC1	7	4.5664712341861836e-05	0.0006016799821603244	False
ordinal__NauseagradeC2	4	8.298242926873648e-07	0.0005634049620070753	False
ordinal__AlopeciagradeC2	7	3.5995911111210536e-05	0.0005691864771335444	False
ordinal__OralgradeC2	10	4.8589332488069695e-05	0.0006492242546438614	True
ordinal__DiarrheagradeC2	10	0.00035269195466569174	0.0005873798255981209	True
ordinal__CardiacgradeC2	12	0.0010074088321324	0.0009885442279766875	True
ordinal__LiverASTgradeC2	5	-0.00016975952523129234	0.00044529075430316153	False
ordinal__LiverALTgradeC2	6	-9.344687403188026e-05	0.00046283176208501296	False
ordinal__LiverBilgradeC2	6	-2.619938933763007e-05	0.000469522358942647	False
ordinal__RenaCreatgradeC2	6	-0.00012966750906999303	0.0004172341192001098	False
ordinal__RenaprotgradeC2	3	-0.0001794082951644824	0.0003993396042907336	False
ordinal__RenahaemgradeC2	8	-7.375940766002163e-05	0.00038837380081401397	True
ordinal__cellularity1C1	7	-0.00013618533341674	0.000648751625954879	False
ordinal__cellularity2C1	8	-5.834369162794143e-05	0.0002781447958592643	True
ordinal__cellularity1C2	6	-0.00016129530205570005	0.0006552587522034734	False
num__amlAgeAtRand1	11	0.0011731991566088125	0.001439538458141921	True
num__UnitsbloodC1	8	0.0001567706399483125	0.0014979650177232686	True
num__UnitsplateletsC1	6	-0.0004093186246431132	0.0014492353093126784	False
num__UnitsbloodC2	10	0.0007344232826760912	0.0017808768327455297	True
num__UnitsplateletsC2	7	-3.6819575832887044e-05	0.0007286488980287682	False
num__DaysIVantibC1	7	7.194434943629002e-05	0.000869305155295977	False
num__DaysinhospC1	11	0.00038237336201541323	0.001469584946590879	True
num__DaysIVantibC2	4	-0.0005725935607474409	0.0009901865011338387	False
num__DaysinhospC2	5	-0.00042413793972163996	0.0010474442704957539	False
num__TestDate	6	-0.0004783150816535866	0.0013534589759157695	False
num__ITDPcnt	15	0.0027893057452221866	0.0015326694504741304	True
num__ITDLength	12	0.0018719386886874886	0.0018580077258548602	True
num__date_MRDA0	4	-0.00034427404453873646	0.0006552412196765332	False
num__MRDA0hodnota	6	-0.00019632573942786411	0.0007690801712684415	False
num__MRDA0logred	11	7.672331384971422e-05	0.0002744078957399492	True
num__date_MRDB0	5	-0.00012918495963681442	0.000471044362479131	False
num__MRDB0hodnota	2	-0.00046478285067913516	0.0004718179438554885	False
num__MRDB0logred	7	-4.9122242406978396e-05	0.00016203827740235847	False
num__MRDC0percentage	7	0.00013189541988139954	0.0009994176940499337	False
num__date_MRDA1	7	-0.00016209492567684003	0.0007624683258233294	False
num__MRDA1hodnota	11	0.0005439235122576465	0.0010589123001367674	True
num__MRDA1logred	10	0.0002003953886225828	0.0006363247099230807	True
num__date_MRDB1	6	-0.0001779078059124225	0.0004567848078475708	False
num__MRDB1hodnota	8	2.6100026332252735e-05	0.0007438201199906499	True
num__Date_MRDC1	10	0.00022673239211493562	0.0005560428769171644	True
num__MRDC1percentage	12	0.0006558558351995556	0.0012071958420894792	True
num__date_MRDA2	11	0.00045209727925224686	0.0007210599365019591	True
num__MRDA2hodnota	11	0.0011021128109696666	0.0015071742075036052	True
num__MRDA2logred	8	-8.87435024108173e-05	0.0004415390005346673	True
num__date_MRDB2	7	2.7256415108819986e-05	0.0005604081189895019	False
num__MRDB2hodnota	9	-0.00012937060941082092	0.0009033759387217361	True
num__Date_MRDC2	8	-2.720407157461472e-05	0.0003639838518831908	True
num__MRDC2percentage	14	0.001680093536920299	0.0013305676080456162	True
num__NauseastartC1	6	-0.00024227701818539885	0.0007443414403982897	False
num__NauseastopC1	6	-0.00034051695944927325	0.0008690619324500348	False
num__AlopeciastartC1	6	-0.0002296670510537787	0.0008521330562082948	False
num__AlopeciastopC1	9	-2.0196557184555037e-05	0.00045805667422047175	True
num__OralstartC1	7	-0.0002572522530814348	0.0010855764837649571	False
num__OralstopC1	6	1.8297505521683502e-05	0.0011015999223298132	False
num__DiarrheastartC1	5	-0.0002291669473593955	0.0010931151963290895	False
num__DiarrheastopC1	6	-0.00021872812729267644	0.0006675452224017526	False
num__CardiacstartC1	7	2.2713056671926155e-05	0.0003717847821921479	False
num__CardiacstopC1	5	-1.604534801278335e-05	0.0003428309950526815	False
num__LiverASTstartC1	8	-2.4438207765585927e-05	0.000300794649131486	True
num__LiverASTstopC1	9	0.00011348734422392206	0.00030148216488959877	True
num__LiverALTstartC1	8	-0.00015826403732695744	0.0009452171415323341	True
num__LiverALTstopC1	10	0.00023238571822521332	0.0007107562758624251	True
num__LiverBilstartC1	5	-0.00018448056320891334	0.0004464518474786544	False
num__LiverBilstopC1	6	-0.00027700446356457997	0.0008148095762069664	False
num__RenaCreatstartC1	9	-0.0001391162455034027	0.0005379300260968597	True
num__RenaCreatstopC1	10	0.00014291349696507664	0.0003846841363775173	True
num__RenaprotstartC1	4	-5.4677461114565854e-05	0.0004152821339205759	False
num__RenahaemstartC1	9	-7.13353128889353e-05	0.0006410124176840229	True
num__RenahaemstopC1	6	-4.046199496405333e-05	0.00041172804044807765	False
num__NauseastartC2	7	2.7055412504502796e-05	0.0009973053189055415	False
num__NauseastopC2	8	0.00016531651459278002	0.00073069316714804	True
num__AlopeciastartC2	6	-0.00016910650519219334	0.0008856036829232097	False
num__AlopeciastopC2	7	-0.0001047168430541296	0.0007089912799402993	False
num__OralstartC2	4	-0.00025536019149390834	0.0006270899702841211	False
num__OralstopC2	4	-0.000237621824849179	0.0005509911546219379	False
num__DiarrheastartC2	7	0.00014559286926033984	0.0009501564567590115	False
num__DiarrheastopC2	6	-6.29256739986207e-05	0.0005082995211573162	False
num__CardiacstartC2	9	0.00010645318862741023	0.0009682235064054044	True
num__LiverASTstartC2	5	-4.955199173697257e-05	0.00023031362407308154	False
num__LiverASTstopC2	6	-0.0001555850937441926	0.000294625919696669	False
num__LiverALTstartC2	7	-0.00018927469370151747	0.0009370118385210824	False
num__LiverALTstopC2	7	-0.00011284673984180242	0.000840246741367434	False
num__LiverBilstartC2	8	0.00011610022076300539	0.0007148190752849562	True
num__LiverBilstopC2	11	0.00022884652035766665	0.0007127163341361704	True
num__RenaCreatstartC2	9	0.0002770277189989873	0.0005845315907860642	True
num__RenaCreatstopC2	9	0.0001558838038655808	0.0006515468006452974	True
num__mylotargdateC1	7	-0.00013587845629559997	0.00046374348157181007	False
num__marrexamdate1C1	7	-5.875236685233269e-05	0.0011635707380549761	False
num__marrexamdate2C1	7	0.0002867881704561839	0.000702389834129725	False
num__NeutrecoverydateC1	9	0.0003086112749863523	0.0009628571892692303	True
num__Platrecovery50dateC1	5	-0.0004880044671223739	0.0012473145593855039	False
num__Platrecovery100dateC1	3	-0.0007059927158744129	0.0014992951083264174	False
num__DischargeddateC1	5	-0.0004641521702983134	0.0013499257795655444	False
num__chemodateC2	7	-0.00030906623482513025	0.0011357444148411585	False
num__marrexamdate1C2	7	0.0002023179318057267	0.000981301047982654	False
num__NeutrecoverydateC2	5	-0.0003919845070591866	0.001066203978054581	False
num__Platrecovery50dateC2	5	-0.0006810680213272332	0.0011582919217782393	False
num__Platrecovery100dateC2	4	-0.0004739279993878853	0.0012610165152838284	False
num__DischargeddateC2	9	-0.0001559884965468978	0.0013366586731952195	True
num__Weight	12	0.00135901210958196	0.0015085358870726947	True
num__Height	9	8.137777553342001e-05	0.0014537317037828527	True
num__BloodDateEntry	8	-0.00010200305816396005	0.0014931007640634716	True
num__HemoglobinEntry	12	0.00033135887950169	0.0008079022612818336	True
num__PlateletEntry	9	-1.31389612178502e-05	0.0009043215686089001	True
num__MarrowDateEntry	9	0.0002463747898727	0.0011620500665590295	True
num__MarrowBlastsEntry	13	0.001505618126405267	0.0013035488762141822	True
[truncated: 79,249 more rows]
