# Supplementary material for: Random Survival Forest Versus Elastic-Net Regularized Cox Regression for Survival Prediction in Acute Myeloid Leukemia at Distinct Treatment Time Points: Model Performance Comparison Study
Source: JMIR Bioinform Biotechnol. 2026 Apr 29;7:e75678. doi: 10.2196/75678 (PMC13128161; doi:10.2196/75678)
Supplement: Multimedia Appendix 9 [file bioinform-v7-e75678-s009.zip › ablation_metrics/repeated_fold_c_indices/rsf/C2__C2_MRD_NGS_flt3_npm1__scores.csv]

Fold_and_Repetition	C-Index_Score
1_1	0.635261653690746
2_1	0.6387596593597225
3_1	0.6782017272672877
4_1	0.6864433373867336
5_1	0.6279642502482622
1_2	0.6585033483881015
2_2	0.6373515439429929
3_2	0.6666931495421773
4_2	0.6784400585373571
5_2	0.6717590745911448
1_3	0.6606815538955791
2_3	0.6561524721769683
3_3	0.6650575492210409
4_3	0.6684516103722883
5_3	0.6802489080356608
