# Supplementary material for: Random Survival Forest Versus Elastic-Net Regularized Cox Regression for Survival Prediction in Acute Myeloid Leukemia at Distinct Treatment Time Points: Model Performance Comparison Study
Source: JMIR Bioinform Biotechnol. 2026 Apr 29;7:e75678. doi: 10.2196/75678 (PMC13128161; doi:10.2196/75678)
Supplement: Multimedia Appendix 9 [file bioinform-v7-e75678-s009.zip › ablation_metrics/repeated_fold_c_indices/rsf/C2__C2_MRD_NGS__scores.csv]

Fold_and_Repetition	C-Index_Score
1_1	0.6490785453828718
2_1	0.6292580034694844
3_1	0.6677503640026328
4_1	0.6638292864707959
5_1	0.6050844091360477
1_2	0.6300420495249961
2_2	0.6275930324623912
3_2	0.644507120583153
4_2	0.6790728948305186
5_2	0.6614678899082569
1_3	0.6373849458974713
2_3	0.6477123284982432
3_3	0.664499012587022
4_3	0.6572908085206544
5_3	0.6711342467939129
