# Supplementary material for: Random Survival Forest Versus Elastic-Net Regularized Cox Regression for Survival Prediction in Acute Myeloid Leukemia at Distinct Treatment Time Points: Model Performance Comparison Study
Source: JMIR Bioinform Biotechnol. 2026 Apr 29;7:e75678. doi: 10.2196/75678 (PMC13128161; doi:10.2196/75678)
Supplement: Multimedia Appendix 9 [file bioinform-v7-e75678-s009.zip › ablation_metrics/repeated_fold_c_indices/rsf/C2__C2_MRD__scores.csv]

Fold_and_Repetition	C-Index_Score
1_1	0.6426135803685818
2_1	0.6268333070493614
3_1	0.6597921694556914
4_1	0.6716745773349547
5_1	0.6135650446871896
1_2	0.6332931007631211
2_2	0.6266429136975455
3_2	0.658390768069597
4_2	0.6748803543883242
5_2	0.6690666134822497
1_3	0.6458797327394209
2_3	0.6447484640901329
3_3	0.6667331591230975
4_3	0.6518575183398062
5_3	0.6658688845010869
