# Supplementary material for: Random Survival Forest Versus Elastic-Net Regularized Cox Regression for Survival Prediction in Acute Myeloid Leukemia at Distinct Treatment Time Points: Model Performance Comparison Study
Source: JMIR Bioinform Biotechnol. 2026 Apr 29;7:e75678. doi: 10.2196/75678 (PMC13128161; doi:10.2196/75678)
Supplement: Multimedia Appendix 9 [file bioinform-v7-e75678-s009.zip › ablation_metrics/repeated_fold_c_indices/rsf/C2__C2_NGS_flt3_npm1__scores.csv]

Fold_and_Repetition	C-Index_Score
1_1	0.6294471272297231
2_1	0.6389173631919256
3_1	0.6822905239643378
4_1	0.6642803906954851
5_1	0.6211320754716981
1_2	0.6291465503815605
2_2	0.6381828978622328
3_2	0.6415873835581067
4_2	0.6626389273424831
5_2	0.6703629836457918
1_3	0.6461162465262038
2_3	0.6141676644355899
3_3	0.6460074604536116
4_3	0.6539759130673571
5_3	0.6858732723029977
