# Supplementary material for: Random Survival Forest Versus Elastic-Net Regularized Cox Regression for Survival Prediction in Acute Myeloid Leukemia at Distinct Treatment Time Points: Model Performance Comparison Study
Source: JMIR Bioinform Biotechnol. 2026 Apr 29;7:e75678. doi: 10.2196/75678 (PMC13128161; doi:10.2196/75678)
Supplement: Multimedia Appendix 9 [file bioinform-v7-e75678-s009.zip › ablation_metrics/repeated_fold_c_indices/rsf/C2__C2_NGS__scores.csv]

Fold_and_Repetition	C-Index_Score
1_1	0.6391839952695378
2_1	0.6145521211165431
3_1	0.6596924427069829
4_1	0.6479621856980348
5_1	0.6151539225422046
1_2	0.6167847687276126
2_2	0.6165874901029296
3_2	0.6206725326235922
4_2	0.6471344381600285
5_2	0.6495013960909454
1_3	0.6326152511973511
2_3	0.6144620880522896
3_3	0.6303085914902954
4_3	0.6440116119414695
5_3	0.6561558866351542
