# Supplementary material for: Random Survival Forest Versus Elastic-Net Regularized Cox Regression for Survival Prediction in Acute Myeloid Leukemia at Distinct Treatment Time Points: Model Performance Comparison Study
Source: JMIR Bioinform Biotechnol. 2026 Apr 29;7:e75678. doi: 10.2196/75678 (PMC13128161; doi:10.2196/75678)
Supplement: Multimedia Appendix 9 [file bioinform-v7-e75678-s009.zip › ablation_metrics/repeated_fold_c_indices/rsf/C2__C2__scores.csv]

Fold_and_Repetition	C-Index_Score
1_1	0.6336257021779836
2_1	0.6278978079167323
3_1	0.6584957217224804
4_1	0.6550033342486172
5_1	0.5989473684210527
1_2	0.6175829310076312
2_2	0.6229414093428345
3_2	0.6413093133652452
4_2	0.6627575841474509
5_2	0.6442959712804148
1_3	0.6342905571870627
2_3	0.606414509195831
3_3	0.636053539725918
4_3	0.6421678239378604
5_3	0.651648417399629
