# Supplementary material for: Random Survival Forest Versus Elastic-Net Regularized Cox Regression for Survival Prediction in Acute Myeloid Leukemia at Distinct Treatment Time Points: Model Performance Comparison Study
Source: JMIR Bioinform Biotechnol. 2026 Apr 29;7:e75678. doi: 10.2196/75678 (PMC13128161; doi:10.2196/75678)
Supplement: Multimedia Appendix 9 [file bioinform-v7-e75678-s009.zip › ablation_metrics/repeated_fold_c_indices/rsf/C2__flt3_npm1__scores.csv]

Fold_and_Repetition	C-Index_Score
1_1	0.5197693899674781
2_1	0.5475969878568049
3_1	0.5493447952609849
4_1	0.5678029262934924
5_1	0.5537636544190665
1_2	0.5473154493069615
2_2	0.558095803642122
3_2	0.556041074939917
4_2	0.5742890479769015
5_2	0.5628540087754288
1_3	0.5581232631018783
2_3	0.5407187861895696
3_3	0.5370130258722148
4_3	0.5907084853477698
5_3	0.5939787391052873
