# Supplementary material for: Random Survival Forest Versus Elastic-Net Regularized Cox Regression for Survival Prediction in Acute Myeloid Leukemia at Distinct Treatment Time Points: Model Performance Comparison Study
Source: JMIR Bioinform Biotechnol. 2026 Apr 29;7:e75678. doi: 10.2196/75678 (PMC13128161; doi:10.2196/75678)
Supplement: Multimedia Appendix 9 [file bioinform-v7-e75678-s009.zip › ablation_metrics/repeated_fold_c_indices/rsf/C2__MRD_flt3_npm1__scores.csv]

Fold_and_Repetition	C-Index_Score
1_1	0.5918005321769981
2_1	0.5562805551174893
3_1	0.6157927279254841
4_1	0.6313595889067587
5_1	0.5860873882820258
1_2	0.6103313346830712
2_2	0.577583135391924
3_2	0.59783105249568
4_2	0.6108748961752957
5_2	0.5912245712006382
1_3	0.6293336224057394
2_3	0.5777867195320627
3_3	0.5970257924238496
4_3	0.6149817582676239
5_3	0.6225493129101098
