# Supplementary material for: Random Survival Forest Versus Elastic-Net Regularized Cox Regression for Survival Prediction in Acute Myeloid Leukemia at Distinct Treatment Time Points: Model Performance Comparison Study
Source: JMIR Bioinform Biotechnol. 2026 Apr 29;7:e75678. doi: 10.2196/75678 (PMC13128161; doi:10.2196/75678)
Supplement: Multimedia Appendix 9 [file bioinform-v7-e75678-s009.zip › ablation_metrics/repeated_fold_c_indices/rsf/C2__MRD_NGS_flt3_npm1__scores.csv]

Fold_and_Repetition	C-Index_Score
1_1	0.5864196314181531
2_1	0.5539741365715187
3_1	0.6137682749267008
4_1	0.6328600007845291
5_1	0.5672293942403178
1_2	0.5903967450552874
2_2	0.5703978622327791
3_2	0.59746360259797
4_2	0.619774156547878
5_2	0.5885719984044675
1_3	0.6421842048209394
2_3	0.5770506604903135
3_3	0.5951108096786419
4_3	0.5992114864069672
5_3	0.6170645605217495
