# Supplementary material for: Random Survival Forest Versus Elastic-Net Regularized Cox Regression for Survival Prediction in Acute Myeloid Leukemia at Distinct Treatment Time Points: Model Performance Comparison Study
Source: JMIR Bioinform Biotechnol. 2026 Apr 29;7:e75678. doi: 10.2196/75678 (PMC13128161; doi:10.2196/75678)
Supplement: Multimedia Appendix 9 [file bioinform-v7-e75678-s009.zip › ablation_metrics/repeated_fold_c_indices/rsf/C2__MRD_NGS__scores.csv]

Fold_and_Repetition	C-Index_Score
1_1	0.5734207154824086
2_1	0.5640080428954424
3_1	0.5657398727486687
4_1	0.5796689287255326
5_1	0.5569116186693148
1_2	0.573567201370503
2_2	0.5365795724465559
3_2	0.5669553300097324
4_2	0.6182711703516197
5_2	0.5866773035500599
1_3	0.5876086485208034
2_3	0.5804463462029168
3_3	0.5712034469689413
4_3	0.5817445372876702
5_3	0.5868286164462794
