# Supplementary material for: Random Survival Forest Versus Elastic-Net Regularized Cox Regression for Survival Prediction in Acute Myeloid Leukemia at Distinct Treatment Time Points: Model Performance Comparison Study
Source: JMIR Bioinform Biotechnol. 2026 Apr 29;7:e75678. doi: 10.2196/75678 (PMC13128161; doi:10.2196/75678)
Supplement: Multimedia Appendix 9 [file bioinform-v7-e75678-s009.zip › ablation_metrics/repeated_fold_c_indices/rsf/C2__MRD__scores.csv]

Fold_and_Repetition	C-Index_Score
1_1	0.5800335074406229
2_1	0.5573450559848604
3_1	0.5796716995432515
4_1	0.5866414309810536
5_1	0.5616285998013902
1_2	0.5725062295592587
2_2	0.5380047505938242
3_2	0.5689316145947126
4_2	0.6129810544634735
5_2	0.587335460710012
1_3	0.5854997339219898
2_3	0.5836555636249435
3_3	0.589585286549241
4_3	0.5802538150719861
5_3	0.5897006322423662
