# Supplementary material for: Random Survival Forest Versus Elastic-Net Regularized Cox Regression for Survival Prediction in Acute Myeloid Leukemia at Distinct Treatment Time Points: Model Performance Comparison Study
Source: JMIR Bioinform Biotechnol. 2026 Apr 29;7:e75678. doi: 10.2196/75678 (PMC13128161; doi:10.2196/75678)
Supplement: Multimedia Appendix 9 [file bioinform-v7-e75678-s009.zip › ablation_metrics/repeated_fold_c_indices/rsf/C2__NGS_flt3_npm1__scores.csv]

Fold_and_Repetition	C-Index_Score
1_1	0.5375578988863704
2_1	0.532753114650686
3_1	0.5557671978778148
4_1	0.5735888283058095
5_1	0.5714101290963257
1_2	0.56117621865753
2_2	0.577098178939034
3_2	0.5673525731423918
4_2	0.5503005972392516
5_2	0.5874351814918229
1_3	0.576837416481069
2_3	0.549718334740024
3_3	0.5560032714288564
4_3	0.56863206621945
5_3	0.5810446957458266
