# Supplementary material for: Random Survival Forest Versus Elastic-Net Regularized Cox Regression for Survival Prediction in Acute Myeloid Leukemia at Distinct Treatment Time Points: Model Performance Comparison Study
Source: JMIR Bioinform Biotechnol. 2026 Apr 29;7:e75678. doi: 10.2196/75678 (PMC13128161; doi:10.2196/75678)
Supplement: Multimedia Appendix 9 [file bioinform-v7-e75678-s009.zip › ablation_metrics/repeated_fold_c_indices/rsf/C3__C3_flt3_npm1__scores.csv]

Fold_and_Repetition	C-Index_Score
1_1	0.6124497991967871
2_1	0.6019457956914523
3_1	0.6300470823227279
4_1	0.6720400222345748
5_1	0.6475751264504612
1_2	0.6533715925394548
2_2	0.626129256428075
3_2	0.6614605929139552
4_2	0.5847555684119179
5_2	0.5886245248486555
1_3	0.6384050081654872
2_3	0.6527308558558559
3_3	0.6293938955590915
4_3	0.5517747139923731
5_3	0.694331983805668
