# Supplementary material for: Random Survival Forest Versus Elastic-Net Regularized Cox Regression for Survival Prediction in Acute Myeloid Leukemia at Distinct Treatment Time Points: Model Performance Comparison Study
Source: JMIR Bioinform Biotechnol. 2026 Apr 29;7:e75678. doi: 10.2196/75678 (PMC13128161; doi:10.2196/75678)
Supplement: Multimedia Appendix 9 [file bioinform-v7-e75678-s009.zip › ablation_metrics/repeated_fold_c_indices/rsf/C3__C3_MRD_flt3_npm1__scores.csv]

Fold_and_Repetition	C-Index_Score
1_1	0.6470166379804934
2_1	0.6557331480194579
3_1	0.6875445855328863
4_1	0.665230683713174
5_1	0.6277893484082119
1_2	0.6661406025824964
2_2	0.6614315496872828
3_2	0.6529284164859002
4_2	0.6217818918137114
5_2	0.6300154864141911
1_3	0.6781437125748503
2_3	0.6925675675675675
3_3	0.6236076956458846
4_3	0.5976826048694632
5_3	0.7255639097744361
