# Supplementary material for: Random Survival Forest Versus Elastic-Net Regularized Cox Regression for Survival Prediction in Acute Myeloid Leukemia at Distinct Treatment Time Points: Model Performance Comparison Study
Source: JMIR Bioinform Biotechnol. 2026 Apr 29;7:e75678. doi: 10.2196/75678 (PMC13128161; doi:10.2196/75678)
Supplement: Multimedia Appendix 9 [file bioinform-v7-e75678-s009.zip › ablation_metrics/repeated_fold_c_indices/rsf/C3__C3_MRD_flt3_npm1__stability_metrics.csv]

feature	importance_count	mean_importance	std_importance	is_selected
karyotype_encoding__Karyotype_46,XX [20]	1	1.853138753763102e-06	6.933810306734766e-06	False
karyotype_encoding__Karyotype_46,XX,inv(16)(p13q22)[10]	0	0.0	0.0	False
karyotype_encoding__Karyotype_46,XX[20]	2	-0.0003857196145451267	0.0005917968873853264	False
karyotype_encoding__Karyotype_46,XX[25]	2	-1.7612772839123705e-05	8.219781204325569e-05	False
karyotype_encoding__Karyotype_46,XY [20]	7	4.203675121739869e-05	0.00037422768928787665	False
karyotype_encoding__Karyotype_46,XY[20]	8	3.983194538203335e-05	0.000706292763560442	True
karyotype_encoding__Karyotype_46,XY[25]	1	1.4884772882821977e-07	1.87080265636008e-05	False
karyotype_encoding__Karyotype___rare_class__	8	-0.00020541354599107822	0.0010490510204703494	True
cat__sexID_False	5	-0.0004891926521111296	0.0008954552906040139	False
cat__sexID_True	5	-0.0001364753449507858	0.0006165529088143672	False
cat__IsSec_False	7	-0.0002362134709394727	0.0010350083487255372	False
cat__IsSec_True	8	-0.00023336926983296577	0.0009153767734765332	True
cat__IsSec_nan	0	0.0	0.0	False
cat__PrevDiag_False	2	5.842807062896401e-06	5.4265312479565176e-05	False
cat__PrevDiag_True	3	-3.131765538193239e-05	0.00016749727208017925	False
cat__PrevDiag_nan	0	0.0	0.0	False
cat__drugdoseC1yn_False	6	3.902458580784339e-05	0.00012286031327153924	False
cat__drugdoseC1yn_True	6	-1.4408905790712175e-05	0.00015295528635432624	False
cat__drugdoseC1yn_nan	0	0.0	0.0	False
cat__mylotargC1yn_False	7	-8.563735866836662e-05	0.0007578353604815447	False
cat__mylotargC1yn_True	5	-0.0002165914390918132	0.0007899609808098288	False
cat__mylotargC1yn_nan	0	0.0	0.0	False
cat__mylodoseC1_False	5	1.2018473140236226e-05	0.00013001093796339688	False
cat__mylodoseC1_True	7	-0.00019082771387270435	0.0006371712959485614	False
cat__mylodoseC1_nan	7	-0.00010538242172877541	0.000761411181225842	False
cat__NeutrecoveryC1_False	3	-0.00015493934618848683	0.0002854361888020437	False
cat__NeutrecoveryC1_True	2	-0.00016933880998375913	0.000265374034614459	False
cat__Platrecovery50C1_False	8	0.00040903015663634995	0.0007460905858816782	True
cat__Platrecovery50C1_True	9	0.0004731289711825243	0.0013488511906108243	True
cat__Platrecovery50C1_nan	0	0.0	0.0	False
cat__Platrecovery100C1_False	7	0.00024215336551528668	0.0007495019073292747	False
cat__Platrecovery100C1_True	9	0.00022948810066706005	0.0008139294837599695	True
cat__Platrecovery100C1_nan	0	0.0	0.0	False
cat__drugdoseC2yn_False	4	-0.0006454666505435199	0.0012400570106563175	False
cat__drugdoseC2yn_True	5	-0.00022820135924955405	0.0005009040908296736	False
cat__drugdoseC2yn_nan	3	1.916194959772583e-05	9.233870636015163e-05	False
cat__NeutrecoveryC2_False	6	-2.9327768152350283e-05	0.00013717386488523492	False
cat__NeutrecoveryC2_True	3	-0.00014259860972152432	0.0003760806549940752	False
cat__NeutrecoveryC2_nan	6	4.590226109779577e-05	0.00015619993643499242	False
cat__Platrecovery50C2_False	4	-0.00011268079381895755	0.0002415400059299562	False
cat__Platrecovery50C2_True	8	-8.98122156986542e-06	0.0002073714841579178	True
cat__Platrecovery50C2_nan	4	-3.422766487468058e-05	0.00021233685166545925	False
cat__Platrecovery100C2_False	7	-6.337109212813754e-05	0.00040741588196920253	False
cat__Platrecovery100C2_True	7	1.9754319780473407e-05	0.0005012988195044539	False
cat__Platrecovery100C2_nan	2	-0.0001383324027421657	0.00028602530494793103	False
cat__TissuetypingdoneYNC2_False	6	-0.0006804312202389217	0.0010638933192706214	False
cat__TissuetypingdoneYNC2_True	4	-0.0002955877176287036	0.0006105748434898827	False
cat__TissuetypingdoneYNC2_nan	4	-0.00010170230585280761	0.0003413627584091865	False
cat__TransplantSchedYNC2_False	5	-0.00029051224744673334	0.0011174715262776637	False
cat__TransplantSchedYNC2_True	6	-0.00016401173196247543	0.0006903026370995531	False
cat__TransplantSchedYNC2_nan	2	-0.0004026724758888352	0.000463423819258894	False
cat__TreatmentgivenC3YN_False	0	0.0	0.0	False
cat__TreatmentgivenC3YN_True	0	0.0	0.0	False
cat__drugdosecorrectYNC3_False	7	-4.873717761567552e-05	0.0002651599645114329	False
cat__drugdosecorrectYNC3_True	7	-4.98490291448944e-05	0.0002693029590466757	False
cat__drugdosecorrectYNC3_nan	0	0.0	0.0	False
cat__NeutrecoveryC3_False	6	0.0001191628123685253	0.0005589369375101054	False
cat__NeutrecoveryC3_True	7	-7.021314810960211e-05	0.0003679483492413829	False
cat__NeutrecoveryC3_nan	2	-1.5001042960177027e-05	0.00013060285267890573	False
cat__Platrecovery50C3_False	8	-4.356266987365432e-06	0.0005779287613374819	True
cat__Platrecovery50C3_True	8	-5.510121465477201e-05	0.0004781285478125575	True
cat__Platrecovery50C3_nan	4	1.6151571470895316e-05	0.0001245258620348151	False
cat__Platrecovery100C3_False	8	8.83551037088015e-05	0.0011614696031257024	True
cat__Platrecovery100C3_True	7	-8.297737534003977e-05	0.0006605792942844597	False
cat__Platrecovery100C3_nan	1	3.7066462045019726e-06	3.973297983161186e-05	False
cat__CepTreatmentGivenC3_False	9	0.00020479286104720023	0.0006086537565730671	True
cat__CepTreatmentGivenC3_True	9	-1.8313686363013322e-05	0.0014371895228524434	True
cat__CepTreatmentGivenC3_nan	7	0.00017365113724112665	0.001244765552201316	False
cat__mTORGivenC3_False	6	-0.0003048299147030253	0.0005754183292651948	False
cat__mTORGivenC3_True	11	6.147566815129624e-05	0.00029018737536987604	True
cat__mTORGivenC3_nan	11	0.0002142198293938148	0.0007205194295130931	True
cat__MRDA0_False	8	3.9500985709423955e-06	0.0006686092308771266	True
cat__MRDA0_True	10	0.0001842322060786867	0.0006645517316769168	True
cat__MRDA0_nan	7	-2.6431578848086944e-05	0.0006064270702932157	False
cat__MRDB0_False	7	-0.0002119289775446605	0.0004309067700398427	False
cat__MRDB0_True	6	-6.130937415608534e-05	0.00038794566458695865	False
cat__MRDB0_nan	5	-4.87199475490604e-05	0.0004165433605930781	False
cat__MRDC0_False	6	-0.00017833221480455998	0.0005453608488904116	False
cat__MRDC0_True	7	8.406659313667061e-06	0.0009000778962164722	False
cat__MRDC0_nan	5	-0.00032368621085987183	0.0004742771776476193	False
cat__MRDA1_False	7	-0.00026274928886811855	0.0006578581932536692	False
cat__MRDA1_True	6	-2.463533305442548e-05	0.00039236154661545844	False
cat__MRDA1_nan	8	-0.00011556266607706307	0.0004362239831060967	True
cat__MRDB1_False	5	-0.00032976888482279997	0.0008779128296589348	False
cat__MRDB1_True	8	0.00011165838791427623	0.00045756059222481414	True
cat__MRDB1_nan	12	0.00029553877613783773	0.000364661666160335	True
cat__MRDC1_False	4	-0.0002071933438513455	0.00044728244975832755	False
cat__MRDC1_True	9	0.0001997435693894784	0.0004793702914985602	True
cat__MRDC1_nan	8	-6.804936325720516e-06	0.00025277767562524	True
cat__MRDA2_False	4	-7.93009584782261e-05	0.0004484756222358258	False
cat__MRDA2_True	6	-8.208804045883664e-05	0.0007452290049805392	False
cat__MRDA2_nan	10	0.0003179651422735665	0.0006105180434649444	True
cat__MRDB2_False	7	-8.66374209638419e-05	0.0004973361443850354	False
cat__MRDB2_True	9	0.00019351884502896	0.00030517682240228044	True
cat__MRDB2_nan	7	-0.0002785489709672842	0.0010570691044542312	False
cat__MRDC2_False	7	-0.00016074395623434727	0.0008869600922959776	False
cat__MRDC2_True	4	-0.00023082424386194753	0.00043600018943389416	False
cat__MRDC2_nan	4	-0.00017826959606765007	0.0006364030193698688	False
cat__MRDA3_False	6	-0.00017546640594362544	0.0004917880163131604	False
cat__MRDA3_True	4	-0.0002874192347947311	0.0006313319660234683	False
cat__MRDA3_nan	8	-5.114358257535874e-05	0.0005613819782586501	True
cat__MRDB3_False	8	2.168380283451914e-05	0.0004328866462951835	True
cat__MRDB3_True	6	-0.00010836057014831993	0.0006638838699920095	False
cat__MRDB3_nan	9	-0.00015797961538474104	0.0008998052058786563	True
cat__MRDC3_False	6	-0.00027208025862348006	0.0007850253484138034	False
cat__MRDC3_True	6	-0.0002677670501142261	0.0007044446347110042	False
cat__MRDC3_nan	9	2.5513497929354806e-05	0.0005577047688073725	True
cat__amlAgeGroup_15-29	7	8.069852509294535e-05	0.0007243544123563195	False
cat__amlAgeGroup_30-39	6	-4.317780087078028e-05	0.0006278301568418306	False
cat__amlAgeGroup_40-49	8	5.499581004082633e-05	0.000649223963103883	True
cat__amlAgeGroup_50-59	6	-0.00022665073159410215	0.0005959988503978434	False
cat__amlAgeGroup_60+	10	0.00010516299440566009	0.001327578323157973	True
cat__PrevBloodDis_Chronic myelomonocytic leukaemia (CMML)	0	0.0	0.0	False
cat__PrevBloodDis_Hodgkin's disease	0	0.0	0.0	False
cat__PrevBloodDis_Myelodysplastic syndrome (MDS)/myelodysplasia/pre-leukaemic phase	8	-6.112251391489408e-05	0.0006447714286259002	True
cat__PrevBloodDis_Other haematological disorder	0	0.0	0.0	False
cat__PrevBloodDis_Refractory anaemia with excess of blasts (RAEB, RAEB-t)	0	0.0	0.0	False
cat__PrevBloodDis_nan	9	3.6529083456614763e-06	0.0008077660242495882	True
cat__FABtype_0	7	-0.00017992144556745388	0.0004354739320627505	False
cat__FABtype_1	8	-5.550870680263491e-05	0.0006611176152719888	True
cat__FABtype_2	5	-0.00018289658206286795	0.0003730486545743411	False
cat__FABtype_3	0	0.0	0.0	False
cat__FABtype_4	7	-0.00011705138607315291	0.000613067546579045	False
cat__FABtype_4e	2	9.310999282512954e-06	3.8320135699850376e-05	False
cat__FABtype_5	7	-0.0003109695316457793	0.0006943221771771004	False
cat__FABtype_5a	7	-8.031852527888286e-05	0.0005629647554032333	False
cat__FABtype_5b	0	-1.6753285494081806e-05	5.542430554843284e-05	False
cat__FABtype_6	11	0.0003257344681701985	0.0011986127355298787	True
cat__FABtype_7	0	0.0	0.0	False
cat__FABtype_8	6	-3.093402371557924e-05	0.000752235158070944	False
cat__FABtype_R	2	-1.081611044725852e-05	7.697435666520712e-05	False
cat__FABtype_RT	0	0.0	0.0	False
cat__FABtype_X	4	-3.8176559045748925e-05	0.00020771769228297476	False
cat__FABtype_nan	1	-5.678562102594912e-06	2.1612480472334793e-05	False
cat__CNSinvolveentry_0.0	6	-0.0005907131863006066	0.0008609237969710736	False
cat__CNSinvolveentry_1.0	0	0.0	0.0	False
cat__CNSinvolveentry_2.0	5	-0.000740313995730786	0.0015377300326160231	False
cat__CNSinvolveentry_nan	1	1.928733304404536e-06	7.216659215542145e-06	False
cat__Localcytoentry_1.0	5	-0.00040463377095779934	0.0007920357209996919	False
cat__Localcytoentry_2.0	9	0.0006757589463871601	0.0016106565062573514	True
cat__Localcytoentry_3.0	2	-0.00012396911004442147	0.00033996682652471464	False
cat__Localcytoentry_4.0	9	0.0002865396201465249	0.0010613229126327174	True
cat__Localcytoentry_5.0	4	-0.0003668896995231111	0.0008402731239792728	False
cat__Localcytoentry_nan	0	0.0	0.0	False
cat__Localimmentry_1.0	8	-3.2862938166437914e-06	0.0008292740054421563	True
cat__Localimmentry_2.0	8	-5.698316561888575e-05	0.00030412322117417533	True
cat__Localimmentry_3.0	8	0.00024283805425999355	0.0006535414304559554	True
cat__Localimmentry_nan	0	0.0	0.0	False
cat__CD33entry_1.0	7	3.5144257070934636e-05	0.0007566138771081202	False
cat__CD33entry_2.0	7	-0.00030263941914798824	0.0008812485838458881	False
cat__CD33entry_3.0	6	-8.146699129735237e-05	0.0006639084148325276	False
cat__CD33entry_nan	0	0.0	0.0	False
cat__SmokeHist_1.0	5	-0.0002150395207479267	0.0007419129092280819	False
cat__SmokeHist_2.0	5	-0.0002564481240074802	0.0008852788021672608	False
cat__SmokeHist_3.0	8	-1.5359567655800752e-05	0.0004110913275272717	True
cat__SmokeHist_nan	2	2.205191292534936e-06	0.00011015145517769111	False
cat__amlType_De novo	7	-7.159463969666965e-05	0.0012049199995783208	False
cat__amlType_High risk MDS	3	-9.968584651779478e-05	0.00040008707972036706	False
cat__amlType_Secondary	6	-0.00019059005943146426	0.0008510726147681177	False
cat__CytoResult_Adverse	14	0.007482017458456	0.005260160912138892	True
cat__CytoResult_Failed	7	4.370215357917139e-05	0.0004092119519936927	False
cat__CytoResult_Intermediate	12	0.0020576297516202197	0.002761501034504221	True
cat__CytoResult_Normal	6	-0.0003344233280388119	0.0011714924858415771	False
cat__CytoResult_Not done	2	-2.4785755611916336e-05	9.361772977554062e-05	False
cat__CytoResult_nan	0	-5.866823115277716e-06	2.195164204617497e-05	False
cat__CytoResult_t(15;17) / PML-RARA [APL]	0	0.0	0.0	False
cat__CytoResult_t(8;21) / inv(16) [CBF]	15	0.011571154716128053	0.004866746969191576	True
cat__ComorArr_0.0	2	-1.5350230987337697e-05	4.950300613678814e-05	False
cat__ComorArr_1.0	0	-7.878506602256862e-06	2.2909109463141202e-05	False
cat__ComorArr_nan	0	0.0	0.0	False
cat__ComorCard_0.0	4	2.1770251569079587e-05	0.00012967286213308817	False
cat__ComorCard_1.0	2	-0.00018582505632487326	0.0003412209130866947	False
cat__ComorCard_2.0	0	0.0	0.0	False
cat__ComorCard_nan	0	0.0	0.0	False
cat__ComorHVD_0.0	0	-1.1901219875026667e-05	4.4530287257014374e-05	False
cat__ComorHVD_2.0	0	0.0	0.0	False
cat__ComorHVD_nan	0	0.0	0.0	False
cat__ComorIBD_0.0	4	-2.030291629582512e-05	0.00022222246847701426	False
cat__ComorIBD_1.0	4	-0.00024885488271370764	0.000654102357436004	False
cat__ComorIBD_nan	0	0.0	0.0	False
cat__ComorDiab_0.0	8	4.783522687659791e-05	0.0003024147893385408	True
cat__ComorDiab_1.0	5	-0.00010707038448675293	0.0003303539148875832	False
cat__ComorDiab_nan	0	0.0	0.0	False
cat__ComorCVD_0.0	0	-1.1413896418886668e-05	4.270688984759994e-05	False
cat__ComorCVD_1.0	0	0.0	0.0	False
cat__ComorCVD_2.0	0	0.0	0.0	False
cat__ComorCVD_nan	0	0.0	0.0	False
cat__ComorPsyc_0.0	7	-1.1759561056113204e-05	0.0005624159545167658	False
cat__ComorPsyc_1.0	7	0.00020131677856794598	0.0010001225753575194	False
cat__ComorPsyc_2.0	0	0.0	0.0	False
cat__ComorPsyc_nan	0	0.0	0.0	False
cat__ComorObe_0.0	8	4.57169595462412e-05	0.0002468401413279766	True
cat__ComorObe_1.0	6	1.1069065435145055e-05	0.0001972808574836747	False
cat__ComorObe_2.0	0	0.0	0.0	False
cat__ComorObe_nan	0	0.0	0.0	False
cat__ComorInf_0.0	11	0.0004941267290976	0.0008787227328523462	True
cat__ComorInf_1.0	9	0.00036160257683381746	0.0009794672039795211	True
cat__ComorInf_2.0	3	-7.396520063714038e-06	7.743899221419754e-05	False
cat__ComorInf_nan	0	0.0	0.0	False
cat__ComorRheu_0.0	1	-2.4420541774832533e-05	5.2651990622436106e-05	False
cat__ComorRheu_1.0	2	-2.8585479369632048e-05	8.62873268582518e-05	False
cat__ComorRheu_nan	0	0.0	0.0	False
cat__ComorPrep_0.0	1	2.011367899390493e-06	1.627600842776303e-05	False
cat__ComorPrep_1.0	2	-5.897591383362464e-06	4.738552883719318e-05	False
cat__ComorPrep_nan	0	0.0	0.0	False
cat__ComorRen_0.0	3	1.5544251265039732e-05	3.3720440811904966e-05	False
cat__ComorRen_1.0	0	-3.856908687686437e-06	1.4431230881394545e-05	False
cat__ComorRen_nan	0	0.0	0.0	False
cat__ComorMPul_0.0	8	-3.0041517091929177e-05	0.0005742029749479851	True
cat__ComorMPul_1.0	6	-3.774881221245949e-05	0.00040515830933940427	False
cat__ComorMPul_2.0	5	-0.00012429178092344538	0.00023135106289804558	False
cat__ComorMPul_nan	0	0.0	0.0	False
cat__ComorSPul_0.0	4	-9.067320993839899e-05	0.00024198102965535052	False
cat__ComorSPul_1.0	0	0.0	0.0	False
cat__ComorSPul_2.0	5	-9.232126968925167e-05	0.00032483425371229843	False
cat__ComorSPul_nan	0	0.0	0.0	False
cat__ComorPST_0.0	1	-5.231267041556172e-05	0.00011504534462717607	False
cat__ComorPST_1.0	4	-0.00010745055016433855	0.00029298037294049064	False
cat__ComorPST_2.0	0	0.0	0.0	False
cat__ComorPST_nan	0	0.0	0.0	False
cat__ComorHepM_0.0	9	-5.616785343569228e-05	0.0008571021580018447	True
cat__ComorHepM_1.0	9	0.00026732020776268665	0.0011463715623772173	True
cat__ComorHepM_2.0	0	0.0	0.0	False
cat__ComorHepM_nan	0	0.0	0.0	False
cat__ComorHepS_0.0	0	-3.660641353242368e-05	7.366803092837545e-05	False
cat__ComorHepS_1.0	1	-6.823948406224346e-05	0.0001014573344446602	False
cat__ComorHepS_2.0	0	0.0	0.0	False
cat__ComorHepS_nan	0	0.0	0.0	False
cat__TreatmentC1_ADE Alone	6	-2.33324181846562e-05	0.00034457458169624884	False
cat__TreatmentC1_ADE and Mylotarg 3mg per m2	6	-9.693311801037735e-05	0.00022072548483203	False
cat__TreatmentC1_ADE and Mylotarg 6mg per m2	7	-0.0002523126254702157	0.0006814652198474349	False
cat__TreatmentC1_Arsenic and ATRA	0	0.0	0.0	False
cat__TreatmentC1_DA High dose (90mg)	8	-0.00010810976825249475	0.0004783620022982317	True
cat__TreatmentC1_DA Mylotarg 3mg per m2	7	5.7391408466826416e-05	0.00045343055184274213	False
cat__TreatmentC1_DA Mylotarg 6mg per m2	7	-2.1544102836242554e-06	0.000452221027974045	False
cat__TreatmentC1_DA Standard dose (60mg)	3	-0.0004279372920493039	0.0004870189768372726	False
cat__Marrresult1C1_CR	6	-0.0003026054917117733	0.0011776216255807272	False
cat__Marrresult1C1_PR	2	-0.00041112148492473906	0.000609626032548617	False
cat__Marrresult1C1_RD	5	-0.0005751578983208334	0.0008866870152252716	False
cat__Marrresult1C1_nan	8	1.1574382863168557e-05	0.0003001300897097911	True
cat__Marrresult2C1_CR	6	-1.7144241039268122e-05	0.0001435909749346346	False
cat__Marrresult2C1_PR	7	0.00011234726085391512	0.0003555443986546358	False
cat__Marrresult2C1_RD	0	0.0	0.0	False
cat__Marrresult2C1_nan	5	-0.00017489757178255555	0.00041100671673472913	False
cat__Marrresult1C2_CR	6	-0.000413604815157712	0.0009770171554670264	False
cat__Marrresult1C2_PR	2	-3.2969733435627236e-05	0.00024991455492203097	False
cat__Marrresult1C2_RD	6	-0.00011600916984946727	0.0004115361244806004	False
cat__Marrresult1C2_nan	9	6.121579592027976e-05	0.0008178962909157391	True
cat__TissuetypesibsresultC2_1.0	10	1.2787954568858416e-05	0.0005635163635053979	True
cat__TissuetypesibsresultC2_2.0	10	0.0010711220028924674	0.0018535239183700254	True
cat__TissuetypesibsresultC2_3.0	5	-9.021097760275636e-06	0.0004696927116141533	False
cat__TissuetypesibsresultC2_nan	4	-0.0006044661734740599	0.0010174452188833408	False
cat__TransplantTypeC2_1.0	7	3.267360980869741e-05	0.0003762481040251008	False
cat__TransplantTypeC2_2.0	3	-0.00019916669041071888	0.0003008601917420654	False
cat__TransplantTypeC2_3.0	8	-3.489232847525205e-06	0.0004132886167559525	True
cat__TransplantTypeC2_nan	8	-9.553930826565335e-05	0.0010053808748930588	True
cat__TreatmentC3_Ara-C 3g/m2	13	0.002142593996601041	0.0025375246916241067	True
cat__TreatmentC3_Dclo	5	-5.227142886409945e-05	0.0003972145521368735	False
cat__TreatmentC3_Flag-Ida	13	0.002590706279125306	0.0022490388814636357	True
cat__TreatmentC3_MACE	9	5.5761011816734233e-05	0.00029451307185684555	True
cat__TreatmentC3_MidAc	2	-7.894608183243353e-05	0.00020301605557224077	False
cat__TreatmentC3_Other	14	0.005138197941486373	0.003117603420345011	True
cat__TreatmentC3_nan	0	0.0	0.0	False
cat__amlFLToutcomeID_2.0	0	0.0	0.0	False
cat__amlFLToutcomeID_3.0	10	0.0003120138501131067	0.0019982173238836374	True
cat__amlFLToutcomeID_4.0	9	0.00011640952624060657	0.002209797103353371	True
cat__amlFLToutcomeID_nan	4	-5.639090120956055e-05	0.0002832840987063038	False
cat__amlFLTTypeID_1.0	7	-0.0005415427172709534	0.0014869269083068134	False
cat__amlFLTTypeID_2.0	6	6.110306655695784e-05	0.000778429452365793	False
cat__amlFLTTypeID_nan	12	0.0009090221408392596	0.0029722863176583655	True
cat__amlDDLFLTTKDID_1.0	3	-0.00016757433773056135	0.0003403846428001713	False
cat__amlDDLFLTTKDID_2.0	3	1.69201947274108e-05	6.976772404618021e-05	False
cat__amlDDLFLTTKDID_3.0	5	-5.558462339450896e-05	0.0006675993215794147	False
cat__amlDDLFLTTKDID_8.0	0	0.0	0.0	False
cat__amlDDLFLTTKDID_99.0	0	-3.804632139629333e-05	0.00014235629949201637	False
cat__amlDDLFLTTKDID_nan	7	-7.393943831561167e-05	0.0007451520258412115	False
cat__amlFLTType0ID_1.0	10	0.00046748781857588	0.0013993555716298439	True
cat__amlFLTType0ID_2.0	0	-1.15690527838e-05	4.3287431806482905e-05	False
cat__amlFLTType0ID_nan	8	0.00021238348864291816	0.0013865212820600003	True
cat__amlDDLNPM1OutcomeID_1.0	13	0.0017067534935086934	0.001865606382402715	True
cat__amlDDLNPM1OutcomeID_3.0	11	0.0011282830053295778	0.002018217050516207	True
cat__amlDDLNPM1OutcomeID_5.0	0	-9.77803852546e-06	3.6586070076947586e-05	False
cat__amlDDLNPM1OutcomeID_7.0	0	0.0	0.0	False
cat__amlDDLNPM1OutcomeID_nan	5	-0.00016838770823915692	0.000305277920338719	False
cat__amlDDLNPM1ID_1.0	6	-0.00014827675705868362	0.000375171641495682	False
cat__amlDDLNPM1ID_2.0	1	1.9284543438432187e-06	7.2156154406972725e-06	False
cat__amlDDLNPM1ID_3.0	0	0.0	0.0	False
cat__amlDDLNPM1ID_4.0	4	-5.8777072458636953e-05	0.00032157177653886044	False
cat__amlDDLNPM1ID_5.0	8	6.598776109133532e-05	0.0007521852146175667	True
cat__amlDDLNPM1ID_nan	10	0.0007804595064355158	0.0018480363655743988	True
cat__MRDnegativity_<0.0%/not detectable	6	-8.023999340427568e-05	0.00032930843651662905	False
cat__MRDnegativity_nan	4	-0.00027183342486832176	0.0005029267875173444	False
cat__MRDguided_No	8	-5.6078925334719324e-05	0.000519027251403751	True
cat__MRDguided_nan	8	1.0825312967211815e-05	0.00037927679765710216	True
cat__Housekeeping_ABL	8	9.997556810651955e-05	0.0003867474615995924	True
cat__Housekeeping_nan	7	-3.067184433576426e-05	0.0006097730133470988	False
cat__MRDA0_method_nan	4	-0.00014494263838741263	0.0006901067151088673	False
cat__MRDA0_method_qPCR-NPM1	6	7.699155789987748e-05	0.00016430532301582517	False
cat__MRDA0_method_qPCR-NPM1 A	8	8.340592772491759e-05	0.00030584703106448555	True
cat__MRDA0_method_qPCR-NPM1 B	0	0.0	0.0	False
cat__MRDA0_method_qPCR-NPM1 D	1	1.9278966647388405e-06	7.213528796556928e-06	False
cat__MRDA0_method_qPCR-NPM1 OTHER	3	5.887891889085105e-06	0.0001489944973654097	False
cat__MRDA0_method_qPCR-inv16	1	8.9693297828e-06	8.026350485680392e-05	False
cat__MRDA0_method_qPCR-t8/21	0	-7.493700266875334e-05	0.00020869006053552606	False
cat__MRDA0num_ND	6	2.8599770069723193e-05	0.00014048690608793553	False
cat__MRDA0num_Pos	10	-4.478871404118009e-05	0.0005521332263325101	True
cat__MRDA0num_nan	7	-6.13009993486097e-05	0.0007922593671636426	False
cat__MRDA0_specimen_PB	10	0.00013519866892762364	0.0004844182380916525	True
cat__MRDA0_specimen_nan	5	-6.589405689973441e-05	0.0006766416719478886	False
cat__MRDB0_method_nan	4	-0.00018449620318398535	0.00027504809055116597	False
cat__MRDB0_method_qPCR-NPM1	3	-4.5070353634636006e-05	0.0001244919439359246	False
cat__MRDB0_method_qPCR-NPM1 A	2	-0.00017530641402636852	0.00037423194681033547	False
cat__MRDB0_method_qPCR-NPM1 B	0	0.0	0.0	False
cat__MRDB0_method_qPCR-NPM1 D	0	0.0	0.0	False
cat__MRDB0_method_qPCR-NPM1 OTHER	1	-7.755726293216667e-05	0.00019171664924254946	False
cat__MRDB0_method_qPCR-inv16	2	7.563464833136392e-06	5.991794918180627e-05	False
cat__MRDB0_method_qPCR-t8/21	0	-1.5381998685121773e-05	3.785265477250981e-05	False
cat__MRDB0_specimen_BM	7	-0.00010481713015095064	0.0003506135191000024	False
cat__MRDB0_specimen_nan	4	-8.809534531448216e-05	0.0004694409064345162	False
cat__MRDB0num_ND	4	1.1289406880368399e-05	0.00010641295252811415	False
cat__MRDB0num_Pos	5	-0.00020151993174562	0.0004404184550196558	False
cat__MRDB0num_nan	5	-6.04792991945182e-05	0.00032736061166009536	False
cat__MRDC0_method_MFC (LAIP+DfN)	6	-0.00022595939675195998	0.0008075088568677629	False
cat__MRDC0_method_nan	6	-7.757235355856016e-05	0.0008295186704613016	False
cat__MRDC0_specimen_BM	4	-0.00012543722646583794	0.0006918557794496766	False
cat__MRDC0_specimen_BM	0	-1.3495276653166666e-05	5.049470157587897e-05	False
cat__MRDC0_specimen_PB	6	-0.00017851720237113192	0.0004257580619320704	False
cat__MRDC0_specimen_nan	10	0.0002917049913300545	0.0006360460251236819	True
cat__MRDC1_specimen_BM	10	-1.4546158807286085e-05	0.0005709597311658909	True
cat__MRDC1_specimen_PB	0	0.0	0.0	False
cat__MRDC1_specimen_nan	9	0.00030026445056620057	0.000634538836139099	True
cat__MRDC2_specimen_BM	8	-0.0001477878752164275	0.0005105705742639062	True
cat__MRDC2_specimen_PB	0	0.0	0.0	False
cat__MRDC2_specimen_nan	5	-0.00025982802850481345	0.000709429798613514	False
cat__MRDC3_specimen_BM	6	-0.00013904773589475025	0.0005490273644204938	False
cat__MRDC3_specimen_nan	8	1.7922534683624008e-05	0.00041543908887556216	True
cat__MRDC0num_Pos	4	-0.00034166123489566975	0.0007083266637764088	False
cat__MRDC0num_nan	8	2.4267686336482066e-05	0.0007013995766846731	True
cat__MRDA1_method_nan	5	-2.3100877406044618e-05	0.000265481931503709	False
cat__MRDA1_method_qPCR-NPM1	6	-7.909485492827136e-05	0.00030058294735339606	False
cat__MRDA1_method_qPCR-NPM1 A	5	-5.702398348573022e-05	0.0002827094516126006	False
cat__MRDA1_method_qPCR-NPM1 B	0	0.0	0.0	False
cat__MRDA1_method_qPCR-NPM1 D	0	0.0	0.0	False
cat__MRDA1_method_qPCR-NPM1 OTHER	0	-1.1572399826406667e-05	4.3299955293175985e-05	False
cat__MRDA1_method_qPCR-inv16	0	-5.68192921772237e-06	1.5324607607370106e-05	False
cat__MRDA1_method_qPCR-t8/21	0	-9.444096052788643e-05	0.00017604103171299103	False
cat__MRDA1num_ND	5	-0.00018930580641975404	0.0005663352960879825	False
cat__MRDA1num_Neg	12	0.0005686214503022805	0.0005356735405833326	True
cat__MRDA1num_Pos	5	-0.00012606253846752312	0.0008052778146538565	False
cat__MRDA1num_nan	9	-4.792799414521488e-05	0.00043126956179048167	True
cat__MRDA1_specimen_PB	9	0.00010339031749519562	0.0006359759278804434	True
cat__MRDA1_specimen_nan	7	7.244076389570975e-06	0.00031230847295420577	False
cat__MRDB1_method_nan	5	-2.8437971974614847e-05	0.0004244307611373085	False
cat__MRDB1_method_qPCR-NPM1	9	5.138769353943405e-05	0.0003818728111786179	True
cat__MRDB1_method_qPCR-NPM1 A	3	-9.98710581449475e-05	0.00021090242441278368	False
cat__MRDB1_method_qPCR-NPM1 D	0	0.0	0.0	False
cat__MRDB1_method_qPCR-NPM1 OTHER	0	0.0	0.0	False
cat__MRDB1_method_qPCR-inv16	0	-4.01960298526913e-05	0.00010359669918856971	False
cat__MRDB1_method_qPCR-t8/21	1	-4.5974627375874895e-05	0.00012493705736144143	False
cat__MRDB1_specimen_BM	8	-7.113037681506406e-05	0.0003326325973550024	True
cat__MRDB1_specimen_nan	5	-4.769192429882028e-05	0.00019459215880740957	False
cat__MRDB1num_ND	1	-2.0134363008493332e-05	0.00014592296744983573	False
cat__MRDB1num_Neg	2	-0.0001649461273475102	0.0005845141274514964	False
cat__MRDB1num_Pos	8	0.000291870353590145	0.0009334339478949735	True
cat__MRDB1num_nan	5	-9.73236383369166e-06	0.000396129984320862	False
cat__MRDC1_method_MFC (LAIP+DfN)	10	-6.213394892843542e-05	0.0006947954750328184	True
cat__MRDC1_method_nan	7	-0.00017479040480335178	0.0006089819067025232	False
cat__MRDC1num_ND	3	-0.00015715284661506942	0.00042355252510007345	False
cat__MRDC1num_Neg	15	0.00209290828923416	0.0010576424853151142	True
cat__MRDC1num_Pos	7	-0.00047646592883745365	0.0019021883649018025	False
cat__MRDC1num_nan	7	4.434723103330858e-05	0.0005723599832432882	False
cat__MRDA2_method_nan	5	-0.0001968015558154757	0.0003570979385196559	False
cat__MRDA2_method_qPCR-NPM1	4	4.741112171588042e-05	0.00013780617010812472	False
cat__MRDA2_method_qPCR-NPM1 A	2	-3.6257263449126916e-05	0.00029056959872102265	False
cat__MRDA2_method_qPCR-NPM1 B	0	0.0	0.0	False
cat__MRDA2_method_qPCR-NPM1 D	0	0.0	0.0	False
cat__MRDA2_method_qPCR-NPM1 OTHER	1	-5.30866000575394e-05	9.56600573822351e-05	False
cat__MRDA2_method_qPCR-inv16	0	-5.6370855919485506e-05	0.00015157569812993858	False
cat__MRDA2_method_qPCR-t8/21	1	-2.8699154864226024e-05	7.038829116411555e-05	False
cat__MRDA2_specimen_PB	8	3.6287026953884965e-05	0.0005786829725540243	True
cat__MRDA2_specimen_nan	5	-6.411991635405333e-05	0.000483787515978249	False
cat__MRDA2num_ND	3	3.7159701218447786e-06	0.0001638006418273508	False
cat__MRDA2num_Neg	7	6.0281606625632906e-05	0.0008272046163713973	False
cat__MRDA2num_Pos	9	0.00027492769083627795	0.0006413822098509125	True
cat__MRDA2num_nan	8	0.00017697087795142655	0.0005698573313325465	True
cat__MRDB2_method_nan	4	-8.873196919358791e-05	0.0006235888053204009	False
cat__MRDB2_method_qPCR-NPM1	5	5.6632674663553515e-05	0.00020505405067813417	False
cat__MRDB2_method_qPCR-NPM1 A	3	-2.9734936481810264e-05	0.0001226620474139541	False
cat__MRDB2_method_qPCR-NPM1 B	0	0.0	0.0	False
cat__MRDB2_method_qPCR-NPM1 D	0	0.0	0.0	False
cat__MRDB2_method_qPCR-NPM1 OTHER	0	-1.8439103642193878e-05	5.073262772739699e-05	False
cat__MRDB2_method_qPCR-inv16	2	-2.2136012941839477e-05	0.00013254041212588689	False
cat__MRDB2_method_qPCR-t8/21	1	-2.875369091404e-05	0.00010299283377794197	False
cat__MRDB2_specimen_BM	6	2.0062552557754962e-05	0.000523217669060441	False
cat__MRDB2_specimen_nan	7	0.00013037661454327556	0.0007399250822516754	False
cat__MRDB2num_ND	0	0.0	0.0	False
cat__MRDB2num_Neg	4	2.1389574395034565e-05	9.447138245385884e-05	False
cat__MRDB2num_Pos	5	1.3264592551631567e-05	0.0003566417400122339	False
cat__MRDB2num_nan	9	0.0002552493478395481	0.0003976283043934135	True
cat__MRDC2_method_MFC (LAIP+DfN)	6	-0.00014459525348626667	0.0007576126364711189	False
cat__MRDC2_method_nan	8	-6.354215962283038e-06	0.0005411012265183599	True
cat__MRDC2num_ND	3	7.718394584684701e-06	0.0002453111928412751	False
cat__MRDC2num_Neg	7	-0.00017230924745336373	0.0010239515269587168	False
cat__MRDC2num_Pos	12	0.001819107068646668	0.0020662671725981707	True
cat__MRDC2num_nan	8	-6.118694289183679e-05	0.0006109875384738878	True
cat__MRDA3_method_nan	5	-0.00022788226143659733	0.000524019936277666	False
cat__MRDA3_method_qPCR-NPM1	4	2.8703762860419636e-05	0.00011794637404993356	False
cat__MRDA3_method_qPCR-NPM1 A	6	-8.988255600912476e-05	0.00036838832861865804	False
cat__MRDA3_method_qPCR-NPM1 B	0	0.0	0.0	False
cat__MRDA3_method_qPCR-NPM1 D	0	0.0	0.0	False
cat__MRDA3_method_qPCR-NPM1 OTHER	0	0.0	0.0	False
cat__MRDA3_method_qPCR-inv16	0	-1.8771411140846201e-06	7.023618915531785e-06	False
cat__MRDA3_method_qPCR-t8/21	1	-6.317266355778299e-05	0.00016890572549506882	False
cat__MRDA3_specimen_PB	5	-0.0002528460192320409	0.0004501164376441453	False
cat__MRDA3_specimen_nan	7	-2.1584949509061626e-05	0.0005373372250684435	False
cat__MRDA3num_ND	0	-7.553295517691659e-05	0.0001547093997727636	False
cat__MRDA3num_Neg	6	7.250246843528369e-05	0.00034392390802292437	False
cat__MRDA3num_Pos	12	0.00293011352482122	0.0028427599168110392	True
cat__MRDA3num_nan	7	-0.00010540908164158505	0.0006131974985023802	False
cat__MRDB3_method_nan	4	-0.00012110253403907867	0.0004037719776032439	False
cat__MRDB3_method_qPCR-NPM1	6	-9.376754700773811e-05	0.00045566237102549035	False
cat__MRDB3_method_qPCR-NPM1 A	1	-3.6890736505809997e-06	5.011415713252899e-05	False
cat__MRDB3_method_qPCR-NPM1 B	0	0.0	0.0	False
cat__MRDB3_method_qPCR-NPM1 D	0	0.0	0.0	False
cat__MRDB3_method_qPCR-NPM1 OTHER	0	0.0	0.0	False
cat__MRDB3_method_qPCR-inv16	2	3.780777895051971e-06	9.641319129748485e-06	False
cat__MRDB3_method_qPCR-t8/21	2	-1.358843932176917e-05	6.664776167477477e-05	False
cat__MRDB3_specimen_BM	5	-2.5322833528745783e-05	0.00040623279640415624	False
cat__MRDB3_specimen_nan	4	-0.00016019528283167222	0.00038733598010914867	False
cat__MRDB3num_ND	0	-3.6645374862519774e-05	0.00012250104237122031	False
cat__MRDB3num_Neg	4	-0.00010435390141403719	0.00022867741154260018	False
cat__MRDB3num_Pos	4	-3.886988275982298e-05	0.00016469341630696765	False
cat__MRDB3num_nan	5	2.9406389721106558e-05	0.00022831124364594305	False
cat__MRDC3_method_MFC (LAIP+DfN)	10	0.00015566317682130695	0.00038758756561162617	True
cat__MRDC3_method_nan	3	-0.0001855182117161626	0.0006078118899170523	False
cat__MRDC3num_Neg	9	2.5751807891594516e-05	0.0005317602222398258	True
cat__MRDC3num_Pos	12	0.00047246238543934	0.0014114745538413459	True
cat__MRDC3num_nan	5	-0.00019046445026070665	0.0004116839268130425	False
ordinal__NauseagradeC1	7	-0.0005096238202509572	0.0010649162802660603	False
ordinal__AlopeciagradeC1	7	-0.0004955571008089466	0.001191327916418342	False
ordinal__OralgradeC1	6	-0.00023861920318042008	0.0007675312354638485	False
ordinal__DiarrheagradeC1	4	-0.0008246872828546265	0.0010535568337948034	False
ordinal__CardiacgradeC1	4	-0.0005555161775484854	0.0008401099521444164	False
ordinal__LiverASTgradeC1	6	-2.1746702391858866e-05	0.0009591097823958579	False
ordinal__LiverALTgradeC1	6	-0.00035313927023067327	0.0010322489599221658	False
ordinal__LiverBilgradeC1	3	-0.0003337584516798567	0.0009538987434772692	False
ordinal__RenaCreatgradeC1	6	-0.0003393786890919899	0.0005869774909709544	False
ordinal__RenaprotgradeC1	7	0.0004397206343917282	0.0015552913692383008	False
ordinal__RenahaemgradeC1	9	1.1649564682173293e-05	0.0009345771334350206	True
ordinal__NauseagradeC2	5	-0.00032874349470512	0.001270198891116571	False
ordinal__AlopeciagradeC2	7	-0.00035914596524600666	0.0017162895582877623	False
ordinal__OralgradeC2	5	-0.00022413789177084666	0.0007175055542682545	False
ordinal__DiarrheagradeC2	4	-0.0005012880483158045	0.0016082488994306403	False
ordinal__CardiacgradeC2	10	3.447827135676619e-05	0.0011680609571787762	True
ordinal__LiverASTgradeC2	8	6.830563042709333e-05	0.0009317437013871069	True
ordinal__LiverALTgradeC2	7	-0.00024911583171877334	0.0008536207511925156	False
ordinal__LiverBilgradeC2	8	-0.0002204064717440069	0.0008709606795408323	True
ordinal__RenaCreatgradeC2	8	0.0001144366176922526	0.0009156879326829056	True
ordinal__RenaprotgradeC2	7	8.897856466762288e-05	0.0006971194594571719	False
ordinal__RenahaemgradeC2	5	-2.403921295514297e-05	0.0006877104375031538	False
ordinal__NauseagradeC3	4	-0.0004716607686185151	0.0006439655349079849	False
ordinal__AlopeciagradeC3	4	-0.0006027436758436999	0.0010398640952346896	False
ordinal__OralgradeC3	7	-0.0001756193012567177	0.0008758572676554064	False
ordinal__DiarrheagradeC3	6	-0.00035503178913537994	0.0010140058079457749	False
ordinal__CardiacgradeC3	8	-0.00038693676764833286	0.0016089107037263728	True
ordinal__LiverASTgradeC3	7	4.72192307833731e-05	0.0009224284212849239	False
ordinal__LiverALTgradeC3	6	-0.0003576316747395667	0.0013084641849939315	False
ordinal__LiverBilgradeC3	5	-0.00044663946057523743	0.0009745471319353808	False
ordinal__RenaCreatgradeC3	2	-0.0006039471045620075	0.0005895246720238721	False
ordinal__RenaprotgradeC3	6	-0.00029496710467953743	0.0012027242148947108	False
ordinal__RenahaemgradeC3	5	-0.00034760618590545995	0.001027375349702952	False
ordinal__cellularity1C1	6	-0.00036573290659785393	0.0013643786636355461	False
ordinal__cellularity2C1	6	-0.00012169575472681316	0.0002879198419309825	False
ordinal__cellularity1C2	10	0.0003019474896029599	0.0015900706443814708	True
num__amlAgeAtRand1	10	0.0010870766397419601	0.002453181460598225	True
num__UnitsbloodC1	7	-7.52320262311336e-05	0.002225093626221693	False
num__UnitsplateletsC1	6	-0.0008641159458969894	0.0020241998217617537	False
num__UnitsbloodC2	5	-0.0006196132462940734	0.0015403728760318314	False
num__UnitsplateletsC2	6	-1.7661641463634596e-05	0.0008407551405619697	False
num__UnitsbloodC3	9	0.00046962295732555335	0.0025732046156402197	True
num__UnitsplateletsC3	5	-0.0005942645183844934	0.0019615699224327875	False
num__DaysIVantibC1	5	-0.0006265608808562056	0.0020711365314145624	False
num__DaysinhospC1	2	-0.0009751603439963814	0.0017108458139507444	False
num__DaysIVantibC2	4	-0.0015284389144159135	0.001477821253189833	False
num__DaysinhospC2	6	-0.0009352419484863264	0.0016248460688139466	False
num__DaysIVantibC3	7	4.911531506566659e-06	0.0023322780397359803	False
num__DaysinhospC3	7	-0.000427738160214159	0.0017748981273763467	False
num__TestDate	6	-0.00037263192449788683	0.0016636881576212756	False
num__ITDPcnt	11	0.004325433508855253	0.00615065104571876	True
num__ITDLength	10	-2.8936092737586716e-05	0.005008516389354889	True
num__date_MRDA0	5	-0.0005295815570137466	0.0008990043769814427	False
num__MRDA0hodnota	6	-0.00047268132825740414	0.0016127352418461984	False
num__MRDA0logred	4	-0.00022692164298988848	0.00047596321886615283	False
num__date_MRDB0	5	-0.00015189471177525667	0.000567773867034041	False
num__MRDB0hodnota	5	-0.0005031091923573198	0.0012074332003505193	False
num__MRDB0logred	6	-2.495839176789559e-05	0.00029991329978716266	False
num__MRDC0percentage	9	0.0005384031814299375	0.0017636183980910916	True
num__date_MRDA1	5	-0.00024718559810138	0.0010843280366903216	False
num__MRDA1hodnota	8	-9.454632155765996e-05	0.0008067872173909747	True
num__MRDA1logred	7	7.508909527676932e-05	0.0012391537432711178	False
num__date_MRDB1	7	-0.0002216618814797933	0.0010199858373327593	False
num__MRDB1hodnota	11	0.0016202261921095652	0.0020389434221773977	True
num__Date_MRDC1	8	-0.00010782296037743167	0.0010981347150144532	True
num__MRDC1percentage	10	0.00013918187160345333	0.004615663556573008	True
num__date_MRDA2	7	0.00029449950270150503	0.0011387637173598736	False
num__MRDA2hodnota	10	0.00029976191182839334	0.001638354714394821	True
num__MRDA2logred	10	0.0008455738237900522	0.0022743242170048046	True
num__date_MRDB2	6	-0.00021321421709184885	0.0010605852000181682	False
num__MRDB2hodnota	9	0.0005676026298645201	0.0010610901488816067	True
num__Date_MRDC2	5	-0.0004689187938783866	0.0010322314016153974	False
num__MRDC2percentage	12	0.0026581965849407597	0.0026513321500039717	True
num__date_MRDA3	8	-5.642855258767339e-05	0.0010786639290313795	True
num__MRDA3hodnota	12	0.0015307569535746315	0.0017311859255187217	True
num__MRDA3logred	4	-0.0006352574062108706	0.0011559691607464823	False
num__date_MRDB3	5	-7.035328161133192e-05	0.0004743488472877351	False
num__MRDB3hodnota	6	-0.0005029162255673	0.0012968131265918962	False
num__Date_MRDC3	10	7.262810311982195e-05	0.0007623401652142016	True
num__MRDC3percentage	8	0.0004037119865285533	0.0017299359883593598	True
num__NauseastartC1	5	-0.00044742478517184	0.0016859042484418853	False
num__NauseastopC1	9	-0.00016050037975240015	0.001286158177589616	True
num__AlopeciastartC1	6	-0.00024084778981319332	0.002202161513477425	False
num__AlopeciastopC1	5	-0.00041418685390309855	0.001079085178396399	False
num__OralstartC1	5	-0.0005236406493845599	0.0012145539288743706	False
num__OralstopC1	5	-0.00048334403581862663	0.0014087308014103274	False
num__DiarrheastartC1	6	-0.0006494107831683933	0.001592371823829677	False
num__DiarrheastopC1	5	-0.0007618070435328532	0.0015629069748206298	False
num__CardiacstartC1	7	-0.0001896590869406996	0.00048156730415453155	False
num__CardiacstopC1	3	-0.00028217758601424184	0.00040451946076656883	False
num__LiverASTstartC1	5	-0.0002607002677366116	0.0006427782489017201	False
num__LiverASTstopC1	6	-0.0001122124722114082	0.0007256789932073036	False
num__LiverALTstartC1	4	-0.0013854356093200054	0.001994940929651021	False
num__LiverALTstopC1	8	0.00011689377405686368	0.0018734845498494556	True
num__LiverBilstartC1	6	-0.0001113913861857533	0.0015107617813145647	False
num__LiverBilstopC1	5	-0.0007207148500749244	0.001493396578939901	False
num__RenaCreatstartC1	5	-0.0002055010305812735	0.0005654108033253091	False
num__RenaCreatstopC1	6	-0.00014401844117162	0.000507234717655869	False
num__RenaprotstartC1	10	0.0006871970503331549	0.002563507954525466	True
num__RenahaemstartC1	4	-0.00014506494489211334	0.0014977855355886836	False
num__RenahaemstopC1	7	6.58203862875262e-05	0.0005251451111747432	False
num__NauseastartC2	3	-0.0013746573775106172	0.0016179284807612503	False
num__NauseastopC2	3	-0.0006628126164953524	0.0015600554253751891	False
num__AlopeciastartC2	5	-0.0006873032014917933	0.0015954475798508464	False
num__AlopeciastopC2	7	-0.00016958364932714	0.001098952772253543	False
num__OralstartC2	6	-0.0002055840947979606	0.0011172626856352566	False
num__OralstopC2	6	-0.00028862662795061175	0.0008257237313687344	False
num__DiarrheastartC2	3	-0.0010671087595038782	0.0010202344006058888	False
num__DiarrheastopC2	4	-0.0008631427857620965	0.0009702588408729135	False
num__CardiacstartC2	7	-0.00017993849381018362	0.0012736422230052295	False
num__LiverASTstartC2	8	-1.807681842675259e-05	0.00039349346671067593	True
num__LiverASTstopC2	7	-5.031707504564814e-06	0.00021407606813930865	False
num__LiverALTstartC2	8	-0.00016784986939155335	0.0008711718797754086	True
num__LiverALTstopC2	7	-3.6150130420327124e-05	0.0011234182514747904	False
num__LiverBilstartC2	5	-0.0004918449257417666	0.0009755919470445735	False
num__LiverBilstopC2	6	-8.789527486715333e-05	0.000686815108188076	False
num__RenaCreatstartC2	8	0.00018966424904564696	0.0013571462203022723	True
num__RenaCreatstopC2	4	-0.0003628026797971229	0.0020543374450169164	False
num__NauseastartC3	6	-0.0005236808703287534	0.0015916891872936674	False
num__NauseastopC3	5	-0.0007124168239337868	0.0016355900813359513	False
num__AlopeciastartC3	8	-0.0003352712333896031	0.001298274904011412	True
num__OralstartC3	7	2.5718858341914018e-05	0.0019116461919601957	False
num__OralstopC3	7	-0.0002914786256347134	0.0013455001574208222	False
num__DiarrheastartC3	6	-0.00023599950818715376	0.0012171854983402375	False
num__DiarrheastopC3	4	-0.0006822254347018531	0.0012303611672735614	False
num__LiverASTstartC3	9	0.0001382626711418148	0.0008777659383317376	True
num__LiverASTstopC3	10	0.00046989546040262435	0.0007168972588276826	True
num__LiverALTstartC3	9	2.1484240690384337e-05	0.0013503596926250033	True
num__LiverALTstopC3	8	3.599739583579332e-05	0.0008807369850892749	True
num__LiverBilstartC3	4	-0.0006024400030779535	0.0012611319244679895	False
num__LiverBilstopC3	5	-0.0006382339579292467	0.0014420892352409321	False
num__RenaCreatstartC3	7	-0.0006552439271386865	0.001772538949583461	False
num__RenaCreatstopC3	5	-0.0003722028598311542	0.0007482989409916312	False
num__mylotargdateC1	7	-9.953585943787387e-05	0.0009770461699158072	False
num__marrexamdate1C1	6	-0.000939028142238547	0.001560347832959434	False
num__marrexamdate2C1	5	-0.00037441141470814305	0.0006099226409335805	False
num__NeutrecoverydateC1	7	-1.7912078130906676e-05	0.001845839208984113	False
num__Platrecovery50dateC1	7	0.0003243599153049467	0.002378569474241258	False
num__Platrecovery100dateC1	9	0.0008418295173934334	0.002185844464711481	True
num__DischargeddateC1	5	-0.0007840516860818133	0.002231837503214954	False
num__chemodateC2	7	-0.0006270814173849152	0.001860166949401121	False
num__marrexamdate1C2	8	8.538564829209337e-05	0.0019369559802059429	True
num__NeutrecoverydateC2	5	-0.0012909868662617026	0.001992391749521771	False
num__Platrecovery50dateC2	5	-0.0012341500000137495	0.002732964205609258	False
num__Platrecovery100dateC2	5	-0.0010619377444598152	0.0017323646882572974	False
num__DischargeddateC2	6	-0.00015410687461569998	0.0017384564687932926	False
num__chemodateC3	6	-0.0002734659398948333	0.0016981449588154187	False
num__NeutrecoverydateC3	6	-0.00082739848511146	0.0030939629110004374	False
num__Platrecovery50dateC3	6	-0.0005136303797912198	0.002375766468309248	False
num__Platrecovery100C3date	5	-0.0011479777557834802	0.0028808175725403952	False
num__DischargeddateC3	3	-0.0010624391275705343	0.0016191723069763713	False
num__Weight	7	-0.00035098136181216	0.0021113651816132115	False
num__Height	6	-0.0002994807655651799	0.001536609938954863	False
num__BloodDateEntry	9	0.0003171507939620797	0.0013961060632063256	True
num__HemoglobinEntry	4	-0.0011038181212692057	0.0015008944032849458	False
num__PlateletEntry	5	-0.0012542815411274602	0.0019203026527482528	False
num__MarrowDateEntry	5	-0.0007615679060354691	0.001951996951439777	False
num__MarrowBlastsEntry	6	-0.0003263346105201867	0.0017796636059113694	False
num__LocalImmPcnt	9	0.00064202695336148	0.0018805766716795676	True
num__SmokePerDay	7	-1.4210193318146948e-05	0.0013549123415847507	False
num__chemodateC1	5	-0.0002788604231212933	0.0016725657112046433	False
num__Marrblastperc1C1	6	-0.0006976219952867087	0.004518416109802259	False
num__Marrblastperc2C1	5	-0.00018083938466183978	0.00039419846848545487	False
num__WBCEntry	11	0.0028462316229306566	0.0046811807561661705	True
num__CompmarrrespC1	3	-0.0009490487642859	0.0014110447944179973	False
num__Marrclastperc1C2	10	0.0011189312541209932	0.003742450752321786	True
num__CompmarrrespC2	7	-0.0001347726456688	0.0012870647836251692	False
num__TransplantSchedDateC2	3	-0.0003239397802935	0.0004807027261608712	False
remainder__IsSec_is_missing	0	0.0	0.0	False
remainder__PrevDiag_is_missing	0	0.0	0.0	False
remainder__PrevBloodDis_is_missing	6	1.0384030955283085e-05	0.0008691390689104083	False
remainder__BloodDateEntry_is_missing	0	0.0	0.0	False
remainder__HemoglobinEntry_is_missing	0	0.0	0.0	False
remainder__PlateletEntry_is_missing	0	0.0	0.0	False
remainder__MarrowDateEntry_is_missing	0	0.0	0.0	False
remainder__MarrowBlastsEntry_is_missing	1	7.412555015046666e-06	2.7735241226917593e-05	False
remainder__FABtype_is_missing	0	0.0	0.0	False
remainder__CNSinvolveentry_is_missing	0	0.0	0.0	False
remainder__Localcytoentry_is_missing	0	0.0	0.0	False
remainder__Localimmentry_is_missing	0	0.0	0.0	False
remainder__LocalImmPcnt_is_missing	2	-0.0005813668966943798	0.0005020557796279119	False
remainder__CD33entry_is_missing	0	-1.9278966647388405e-06	7.213528796556928e-06	False
remainder__SmokeHist_is_missing	5	6.221352816176557e-05	0.00016629391383769307	False
remainder__SmokePerDay_is_missing	6	-1.6161000111242297e-05	0.001165262442171536	False
remainder__CytoResult_is_missing	0	0.0	0.0	False
remainder__Karyotype_is_missing	3	-1.8813556843811856e-05	0.00014147973637486375	False
remainder__ComorArr_is_missing	0	0.0	0.0	False
remainder__ComorCard_is_missing	0	0.0	0.0	False
remainder__ComorHVD_is_missing	0	0.0	0.0	False
remainder__ComorIBD_is_missing	0	0.0	0.0	False
remainder__ComorDiab_is_missing	0	0.0	0.0	False
remainder__ComorCVD_is_missing	0	0.0	0.0	False
remainder__ComorPsyc_is_missing	0	0.0	0.0	False
remainder__ComorObe_is_missing	0	0.0	0.0	False
remainder__ComorInf_is_missing	0	0.0	0.0	False
remainder__ComorRheu_is_missing	0	0.0	0.0	False
remainder__ComorPrep_is_missing	0	0.0	0.0	False
remainder__ComorRen_is_missing	0	0.0	0.0	False
remainder__ComorMPul_is_missing	0	0.0	0.0	False
remainder__ComorSPul_is_missing	0	0.0	0.0	False
remainder__ComorPST_is_missing	0	0.0	0.0	False
remainder__ComorHepM_is_missing	0	0.0	0.0	False
remainder__ComorHepS_is_missing	0	0.0	0.0	False
remainder__chemodateC1_is_missing	0	0.0	0.0	False
remainder__drugdoseC1yn_is_missing	0	0.0	0.0	False
remainder__mylotargC1yn_is_missing	0	0.0	0.0	False
remainder__mylotargdateC1_is_missing	9	0.00026031946071077255	0.0005683889178693402	True
remainder__mylodoseC1_is_missing	2	-0.0005051851870098241	0.00045123062025326433	False
remainder__marrexamdate1C1_is_missing	0	0.0	0.0	False
remainder__marrexamdate2C1_is_missing	5	-0.0001674962093486638	0.0002990614078357763	False
remainder__cellularity1C1_is_missing	9	4.2216414695249925e-05	0.00015556936826885393	True
remainder__cellularity2C1_is_missing	8	5.7367063616636015e-05	0.00023563589734139267	True
remainder__Marrblastperc1C1_is_missing	5	-0.000219361554914158	0.0005029137162921001	False
remainder__Marrblastperc2C1_is_missing	3	-0.0001472111548702151	0.0002593774688311421	False
remainder__Marrresult1C1_is_missing	8	-6.970055459834536e-05	0.0003138818442674141	True
remainder__Marrresult2C1_is_missing	2	-0.0003087327876685046	0.0004520786546669692	False
remainder__CompmarrrespC1_is_missing	8	-0.00015519906025723566	0.0006676915936411071	True
remainder__NeutrecoverydateC1_is_missing	1	-0.00013165057876960505	0.0002073484086837581	False
remainder__Platrecovery50C1_is_missing	0	0.0	0.0	False
remainder__Platrecovery50dateC1_is_missing	10	0.00030246840256313833	0.0011882723062225254	True
remainder__Platrecovery100C1_is_missing	0	0.0	0.0	False
remainder__Platrecovery100dateC1_is_missing	10	7.548827541430107e-05	0.0006247639867063405	True
remainder__NauseagradeC1_is_missing	0	0.0	0.0	False
remainder__NauseastartC1_is_missing	3	-0.0003722590431956626	0.0006428241133858795	False
remainder__NauseastopC1_is_missing	10	8.950616225615729e-05	0.0005552850797938368	True
remainder__AlopeciagradeC1_is_missing	0	0.0	0.0	False
remainder__AlopeciastartC1_is_missing	7	-1.722965828040813e-05	0.0007293760817088961	False
remainder__AlopeciastopC1_is_missing	7	-0.00031939699093963943	0.0007513996153748126	False
remainder__OralgradeC1_is_missing	0	0.0	0.0	False
remainder__OralstartC1_is_missing	7	-0.00011986161133043336	0.0008733551757599894	False
remainder__OralstopC1_is_missing	3	-0.0005804830307373067	0.0006881887253020259	False
remainder__DiarrheagradeC1_is_missing	0	0.0	0.0	False
remainder__DiarrheastartC1_is_missing	7	-0.00020503419263558315	0.0007577108623168615	False
remainder__DiarrheastopC1_is_missing	6	-0.0002361209813482465	0.000671124744336104	False
remainder__CardiacgradeC1_is_missing	5	-0.00031704504322960654	0.0011561123850689565	False
remainder__CardiacstartC1_is_missing	4	-0.00010076095045605569	0.0003897262430251508	False
remainder__CardiacstopC1_is_missing	1	-0.0002574047099912815	0.0003754556553355052	False
remainder__LiverASTgradeC1_is_missing	4	-5.1210430177992226e-05	0.00020767974264253035	False
remainder__LiverASTstartC1_is_missing	7	-5.561889056662104e-05	0.00033236390248982497	False
remainder__LiverASTstopC1_is_missing	6	-7.391079286338838e-05	0.00040232383011759104	False
remainder__LiverALTgradeC1_is_missing	2	-2.7258925237508905e-05	0.00012624680371789855	False
remainder__LiverALTstartC1_is_missing	4	-0.00043876427802446615	0.0009445489356449703	False
remainder__LiverALTstopC1_is_missing	7	-0.00021529230695216219	0.0009897091151809614	False
remainder__LiverBilgradeC1_is_missing	0	0.0	0.0	False
remainder__LiverBilstartC1_is_missing	6	-0.0001609116696953791	0.0008943276319884104	False
remainder__LiverBilstopC1_is_missing	6	-0.00041415826388984685	0.0009100733400635435	False
remainder__RenaCreatgradeC1_is_missing	0	0.0	0.0	False
remainder__RenaCreatstartC1_is_missing	8	-7.144355840341963e-05	0.00023130560394118776	True
remainder__RenaCreatstopC1_is_missing	8	4.03215439625003e-05	0.0003574770336518005	True
remainder__RenaprotgradeC1_is_missing	0	0.0	0.0	False
remainder__RenaprotstartC1_is_missing	7	-0.0002492525224623099	0.0010513106542358777	False
remainder__RenahaemgradeC1_is_missing	0	-3.856350927936939e-06	1.4429143935507793e-05	False
remainder__RenahaemstartC1_is_missing	8	0.00011322807954851762	0.0005180517594972976	True
remainder__RenahaemstopC1_is_missing	7	0.00014253625352152614	0.0005827006491966474	False
remainder__UnitsbloodC1_is_missing	0	0.0	0.0	False
remainder__UnitsplateletsC1_is_missing	0	0.0	0.0	False
remainder__DaysIVantibC1_is_missing	1	7.934146583353332e-06	2.9686858171351232e-05	False
remainder__DaysinhospC1_is_missing	0	0.0	0.0	False
remainder__DischargeddateC1_is_missing	5	-9.243875318383077e-05	0.0004117052285666634	False
remainder__chemodateC2_is_missing	5	9.306140376348498e-05	0.0002575788923468436	False
remainder__drugdoseC2yn_is_missing	2	2.2779015457966667e-05	5.885978502557558e-05	False
remainder__marrexamdate1C2_is_missing	9	1.261211559496309e-05	0.0006797291834841203	True
remainder__cellularity1C2_is_missing	5	-1.3572249658371104e-05	0.0006925691010715813	False
remainder__Marrclastperc1C2_is_missing	6	0.00014205638042012267	0.0009844632543928014	False
remainder__Marrresult1C2_is_missing	10	0.0004619041285189339	0.0008668173835397745	True
remainder__CompmarrrespC2_is_missing	7	-0.00017236879885276665	0.0008033897382284373	False
remainder__NeutrecoveryC2_is_missing	2	-4.058749619447734e-05	0.00014409089846965958	False
remainder__NeutrecoverydateC2_is_missing	5	-7.672613318836551e-05	0.0001991650185634061	False
remainder__Platrecovery50C2_is_missing	3	-9.56901816843519e-06	0.00010770765608076646	False
remainder__Platrecovery50dateC2_is_missing	9	0.00011408341564929628	0.0005719282357582585	True
remainder__Platrecovery100C2_is_missing	5	-2.8060143968905017e-05	9.210108592520612e-05	False
remainder__Platrecovery100dateC2_is_missing	11	0.000208003311127351	0.0004359263253761747	True
remainder__NauseagradeC2_is_missing	6	2.1068233237592467e-05	8.337371675973493e-05	False
remainder__NauseastartC2_is_missing	9	0.00024045877718036627	0.0008304026616659845	True
remainder__NauseastopC2_is_missing	8	-0.0002753213640344514	0.0011617782738374157	True
remainder__AlopeciagradeC2_is_missing	7	-3.791956218759019e-05	0.0002105671775990524	False
remainder__AlopeciastartC2_is_missing	9	2.770190996687332e-05	0.000860424898465749	True
remainder__AlopeciastopC2_is_missing	6	-0.00016978381054615215	0.0006114313868866273	False
remainder__OralgradeC2_is_missing	3	3.885294794538178e-06	2.33353753801055e-05	False
remainder__OralstartC2_is_missing	10	0.00012311020677028352	0.0007444916632019157	True
remainder__OralstopC2_is_missing	11	0.00027151921787325596	0.0006266338200473829	True
remainder__DiarrheagradeC2_is_missing	3	-0.0001150803296576689	0.00028420779649834165	False
remainder__DiarrheastartC2_is_missing	9	0.0001332555633469148	0.0008053388268686346	True
remainder__DiarrheastopC2_is_missing	4	-0.00036153556247925443	0.00054828185582324	False
remainder__CardiacgradeC2_is_missing	5	-7.670301410471769e-05	0.00027092083170292367	False
remainder__CardiacstartC2_is_missing	7	2.0400676525170518e-05	0.0005307776537886247	False
remainder__LiverASTgradeC2_is_missing	7	-3.1700771913119655e-06	0.0002007729981227789	False
remainder__LiverASTstartC2_is_missing	6	-1.61228622547803e-05	0.00019993026019237006	False
remainder__LiverASTstopC2_is_missing	4	-0.00017729629061709936	0.0003697670276032199	False
remainder__LiverALTgradeC2_is_missing	7	-1.7632945014056229e-06	0.00022795181017117307	False
remainder__LiverALTstartC2_is_missing	7	-4.977305413345331e-05	0.0007109558995358136	False
remainder__LiverALTstopC2_is_missing	5	-0.00027886992309156673	0.0006494513507410046	False
remainder__LiverBilgradeC2_is_missing	6	4.198663585340215e-05	6.642378059534663e-05	False
remainder__LiverBilstartC2_is_missing	6	-0.0002027799729862074	0.0005920958260330433	False
remainder__LiverBilstopC2_is_missing	2	-0.00031226295482554843	0.00048659359820228275	False
remainder__RenaCreatgradeC2_is_missing	6	5.5185877078469634e-05	8.48263046010858e-05	False
remainder__RenaCreatstartC2_is_missing	7	-7.845912343932165e-05	0.0008927883774742983	False
remainder__RenaCreatstopC2_is_missing	6	-0.00021617451439284008	0.0006318968751775792	False
remainder__RenaprotgradeC2_is_missing	4	-1.6176944647505376e-05	0.00013928697494135393	False
remainder__RenahaemgradeC2_is_missing	4	-1.328757749234491e-05	0.0002508739422444217	False
remainder__UnitsbloodC2_is_missing	5	6.645778068361265e-05	0.00027100363179395637	False
remainder__UnitsplateletsC2_is_missing	2	-0.0001087234204385536	0.0002618409794434724	False
remainder__DaysIVantibC2_is_missing	3	1.8748188533298854e-06	0.00014813816276669012	False
remainder__DaysinhospC2_is_missing	3	1.8015659177117265e-05	8.249836724206126e-05	False
remainder__DischargeddateC2_is_missing	4	-9.398506038860887e-05	0.00019488295354802364	False
remainder__TissuetypingdoneYNC2_is_missing	6	5.4977050149723525e-05	0.00045911033087295624	False
remainder__TissuetypesibsresultC2_is_missing	3	-0.0007450814137680268	0.0008126317627789658	False
remainder__TransplantSchedYNC2_is_missing	4	-0.00023299402963999826	0.0005951498558707842	False
remainder__TransplantSchedDateC2_is_missing	6	-6.550256959916482e-05	0.00036488606735413066	False
remainder__TransplantTypeC2_is_missing	6	-6.0261475619317596e-05	0.0010044575424041713	False
remainder__TreatmentC3_is_missing	0	0.0	0.0	False
remainder__drugdosecorrectYNC3_is_missing	0	0.0	0.0	False
remainder__NeutrecoveryC3_is_missing	2	3.160598527350535e-05	0.00011967682164245985	False
remainder__NeutrecoverydateC3_is_missing	8	-2.170480735600251e-05	0.00033585529856793294	True
remainder__Platrecovery50C3_is_missing	0	-2.8648778730666466e-05	7.520931692439363e-05	False
remainder__Platrecovery50dateC3_is_missing	5	-0.0004314727331310427	0.0008725600231644164	False
remainder__Platrecovery100C3_is_missing	2	1.5319176486356552e-05	5.0107668740364794e-05	False
remainder__Platrecovery100C3date_is_missing	8	0.00026787651680802374	0.0011065567150743171	True
remainder__NauseagradeC3_is_missing	4	1.2210630167947604e-05	0.0003609619262350069	False
remainder__NauseastartC3_is_missing	6	-0.0002463427028741067	0.0010584051911993356	False
remainder__NauseastopC3_is_missing	10	3.0947029764035726e-06	0.00047417119510286736	True
remainder__AlopeciagradeC3_is_missing	4	1.0455071067783581e-05	0.0003360279509010584	False
remainder__AlopeciastartC3_is_missing	5	-0.00013619310441161705	0.0005845329566754321	False
remainder__OralgradeC3_is_missing	6	-4.409817655689338e-05	0.000255274192561267	False
remainder__OralstartC3_is_missing	9	-0.0002227409365744556	0.0008242056057547634	True
remainder__OralstopC3_is_missing	7	-9.194906078630001e-05	0.000515589039042648	False
remainder__DiarrheagradeC3_is_missing	5	5.97751039436089e-06	5.085684055859279e-05	False
remainder__DiarrheastartC3_is_missing	7	9.089915903261105e-05	0.0008327857724756074	False
remainder__DiarrheastopC3_is_missing	6	-0.0002647532342154444	0.0008330964489586713	False
remainder__CardiacgradeC3_is_missing	6	-2.238994833833679e-05	0.0002941204141320302	False
remainder__LiverASTgradeC3_is_missing	8	1.982280063152676e-05	0.0002654233612022861	True
remainder__LiverASTstartC3_is_missing	4	-6.208654681125101e-05	0.0005123829508161635	False
remainder__LiverASTstopC3_is_missing	7	-7.566561399092286e-05	0.0005561515908235391	False
remainder__LiverALTgradeC3_is_missing	0	-3.627469669662e-05	0.00010352795922277836	False
remainder__LiverALTstartC3_is_missing	8	9.32414624503412e-05	0.0008342521291473228	True
remainder__LiverALTstopC3_is_missing	7	-0.00014028607648595832	0.0007766534477589474	False
remainder__LiverBilgradeC3_is_missing	5	-2.3460142103299734e-05	0.0002386468989228339	False
remainder__LiverBilstartC3_is_missing	7	-0.00014085957700876988	0.0009525228626126085	False
remainder__LiverBilstopC3_is_missing	9	2.4603749340574442e-05	0.000843480006910892	True
remainder__RenaCreatgradeC3_is_missing	4	3.659067792461882e-05	0.0005048867054465085	False
remainder__RenaCreatstartC3_is_missing	6	-5.769024807098891e-05	0.0005302000787169832	False
remainder__RenaCreatstopC3_is_missing	6	-0.00016643445980493368	0.00044704768637345574	False
remainder__RenaprotgradeC3_is_missing	5	-3.958095590653512e-05	0.0001516568274808882	False
remainder__RenahaemgradeC3_is_missing	5	-7.051770319747936e-05	0.0002610394964879637	False
remainder__UnitsbloodC3_is_missing	3	5.439807531889088e-06	7.139891608193059e-05	False
remainder__UnitsplateletsC3_is_missing	4	1.1723205427423837e-05	0.0001787721179333251	False
remainder__DaysIVantibC3_is_missing	7	3.808066180790122e-05	0.000581836728158499	False
remainder__DaysinhospC3_is_missing	5	9.165321062922284e-06	9.127377250827582e-05	False
remainder__DischargeddateC3_is_missing	2	-6.0067456664649136e-05	0.00015588182173381575	False
remainder__CepTreatmentGivenC3_is_missing	9	0.000398041939591045	0.0010305109277330877	True
remainder__mTORGivenC3_is_missing	5	-0.0002417080875284669	0.000586900779487585	False
remainder__MRDnegativity_is_missing	6	-0.00019218774037054427	0.0005112020775624857	False
remainder__MRDguided_is_missing	6	-3.516219328886572e-05	0.00044651529529095903	False
remainder__Housekeeping_is_missing	3	-0.00041434560520377353	0.00050199013396317	False
remainder__MRDA0_is_missing	9	-1.470291567360129e-05	0.0004954445539733886	True
remainder__date_MRDA0_is_missing	8	-3.919027924405387e-05	0.0005755208763166822	True
remainder__MRDA0_method_is_missing	7	-0.0001306967230229774	0.000807110594876622	False
remainder__MRDA0_specimen_is_missing	6	0.00032934786122131173	0.0009558506887690461	False
remainder__MRDA0num_is_missing	9	0.00024094698345382732	0.0008111699836632072	True
remainder__MRDA0hodnota_is_missing	7	-2.3173866724351608e-05	0.000520319672498861	False
remainder__MRDA0logred_is_missing	4	-0.00021706193681330206	0.0003994255674488853	False
remainder__MRDB0_is_missing	5	2.7876283994256265e-05	0.00044651991415186405	False
remainder__date_MRDB0_is_missing	6	-2.9654245057197893e-05	0.00045318763044591083	False
remainder__MRDB0_method_is_missing	2	-0.00016954547732430148	0.00025792482125309003	False
remainder__MRDB0_specimen_is_missing	5	-6.620185195144541e-05	0.0003253706504879405	False
remainder__MRDB0num_is_missing	6	-0.00010866490514120504	0.0003054922335151337	False
remainder__MRDB0hodnota_is_missing	8	4.562796296649891e-05	0.0005025202832899424	True
remainder__MRDB0logred_is_missing	3	-0.0001525072789026446	0.0004186141520617508	False
remainder__MRDC0_is_missing	7	-4.1905136763236694e-05	0.0007430670188788447	False
remainder__MRDC0_method_is_missing	3	-0.00013959117825271304	0.00047264765239771346	False
remainder__MRDC0_specimen_is_missing	5	-0.00010995694317016723	0.0008243672336475295	False
remainder__MRDC0num_is_missing	8	1.8404843436360588e-05	0.00040415637767744506	True
remainder__MRDC0percentage_is_missing	6	-0.00036407916813227336	0.0007762749613773858	False
remainder__MRDA1_is_missing	7	-0.0001983265823424935	0.0004711630625226318	False
remainder__date_MRDA1_is_missing	9	0.00016297227492261578	0.0005082735846521859	True
remainder__MRDA1_method_is_missing	5	-0.00021815965830080368	0.0003717241503225558	False
remainder__MRDA1_specimen_is_missing	8	8.575422166494959e-06	0.0005757838220731687	True
remainder__MRDA1num_is_missing	7	9.690761151452112e-05	0.0006521773716090609	False
remainder__MRDA1hodnota_is_missing	7	3.965203044178774e-05	0.00023471087031009353	False
remainder__MRDA1logred_is_missing	6	-9.740927994366612e-05	0.0004759221226758046	False
remainder__MRDB1_is_missing	5	-0.00022594303705079937	0.0007092405078360899	False
remainder__date_MRDB1_is_missing	8	7.020173307034921e-06	0.0006343582704445896	True
remainder__MRDB1_method_is_missing	7	6.323637780099005e-05	0.0002626749936220956	False
remainder__MRDB1_specimen_is_missing	7	7.732294112055463e-05	0.00039664019677133303	False
remainder__MRDB1num_is_missing	5	-9.605653227838152e-05	0.0002754318697022463	False
remainder__MRDB1hodnota_is_missing	8	-2.292064562900563e-05	0.000690892594814898	True
remainder__MRDC1_is_missing	7	-0.00011793337197588358	0.0005576596090895143	False
remainder__Date_MRDC1_is_missing	8	0.0002948924463880884	0.0007563142379837879	True
remainder__MRDC1_method_is_missing	7	-0.00020972536476811842	0.0006403267922600386	False
remainder__MRDC1_specimen_is_missing	7	-0.00027837995421427567	0.000682140603691838	False
remainder__MRDC1num_is_missing	6	-0.0003389032170921981	0.0006362922278353328	False
remainder__MRDC1percentage_is_missing	10	8.630006153186176e-05	0.0014847872448518315	True
remainder__MRDA2_is_missing	5	-0.0002596725329013442	0.0008373923941889161	False
remainder__date_MRDA2_is_missing	7	6.10855097286829e-05	0.0004997840973401872	False
remainder__MRDA2_method_is_missing	5	2.895540462985821e-05	0.0006457090796288718	False
remainder__MRDA2_specimen_is_missing	8	3.614447330869204e-05	0.0006661271593770563	True
remainder__MRDA2num_is_missing	5	-0.00016021386512199274	0.0006242961513365424	False
remainder__MRDA2hodnota_is_missing	8	-0.0001104435096369524	0.0005421328328197477	True
remainder__MRDA2logred_is_missing	7	0.000199497672985936	0.0005364828042049378	False
remainder__MRDB2_is_missing	8	-1.0768808383039302e-06	0.0005615512156865218	True
remainder__date_MRDB2_is_missing	9	5.7859014212448685e-05	0.0002222540385546341	True
remainder__MRDB2_method_is_missing	7	0.00022360395596813284	0.0006022026572879882	False
remainder__MRDB2_specimen_is_missing	7	0.00013451214969125604	0.00032253747545700565	False
remainder__MRDB2num_is_missing	5	-2.680875442944379e-05	0.0006047288267012062	False
remainder__MRDB2hodnota_is_missing	6	-0.00017586789488234682	0.0006138689918699354	False
remainder__MRDC2_is_missing	6	-8.032630399925764e-06	0.0002781509440352147	False
remainder__Date_MRDC2_is_missing	6	-0.0001302864234041457	0.0005090975440749333	False
remainder__MRDC2_method_is_missing	9	4.833351110172559e-05	0.0006342956787346203	True
remainder__MRDC2_specimen_is_missing	6	-0.0001640351378175019	0.0005756805240720709	False
remainder__MRDC2num_is_missing	6	-0.00030706687997565315	0.0006867675924060702	False
remainder__MRDC2percentage_is_missing	11	0.0013855173830594467	0.0016328914112291695	True
remainder__MRDA3_is_missing	8	-0.00013269590514457572	0.000668799747004064	True
remainder__date_MRDA3_is_missing	7	-6.610300735551737e-05	0.0006068111315219505	False
remainder__MRDA3_method_is_missing	4	-0.00015373344821081417	0.00022350638490604695	False
remainder__MRDA3_specimen_is_missing	5	-0.0002928555269967733	0.000433222113555427	False
remainder__MRDA3num_is_missing	9	0.00020146161365735754	0.00046758008235871993	True
remainder__MRDA3hodnota_is_missing	7	-0.00020510169969671814	0.0004938080851262835	False
remainder__MRDA3logred_is_missing	7	-8.80417636204797e-05	0.00039444464440408584	False
remainder__MRDB3_is_missing	6	-0.00011281184704792406	0.0007399547627710692	False
remainder__date_MRDB3_is_missing	4	-0.00016837115649766534	0.0002733423024710618	False
remainder__MRDB3_method_is_missing	5	-6.304591296845999e-05	0.0003665821234891745	False
remainder__MRDB3_specimen_is_missing	4	5.6295804107572474e-05	0.0003591880517794621	False
remainder__MRDB3num_is_missing	5	-0.00011465088310197835	0.0005383761430463907	False
remainder__MRDB3hodnota_is_missing	4	-0.0002758551789307733	0.0005269455853524317	False
remainder__MRDC3_is_missing	5	-0.0003461561757313404	0.0009036119040734727	False
remainder__Date_MRDC3_is_missing	7	-3.980522938216666e-05	0.0005408573755556667	False
remainder__MRDC3_method_is_missing	8	-4.964126754087704e-05	0.000530119216815385	True
remainder__MRDC3_specimen_is_missing	6	-6.749624981836702e-05	0.0006634869987803771	False
remainder__MRDC3num_is_missing	3	-0.00023455194548539042	0.0005633308722694831	False
remainder__MRDC3percentage_is_missing	11	0.0005889221515737128	0.0014948627920008165	True
remainder__TestDate_is_missing	7	-6.526470248765234e-05	0.00019852949400144112	False
remainder__amlFLToutcomeID_is_missing	4	2.6108600395715297e-05	0.00029474918263869347	False
remainder__amlFLTTypeID_is_missing	7	-8.878023709347334e-05	0.001748733369527629	False
remainder__amlDDLFLTTKDID_is_missing	3	-0.0003921760619109023	0.0005837874341164831	False
remainder__ITDPcnt_is_missing	8	0.00010360923344120902	0.001312937998248444	True
remainder__ITDLength_is_missing	6	-0.00019019392261038673	0.0019257790307702918	False
remainder__amlFLTType0ID_is_missing	10	0.00039151729245783846	0.001548752879979704	True
remainder__amlDDLNPM1OutcomeID_is_missing	5	4.3347655697749606e-05	0.00026608474744611963	False
remainder__amlDDLNPM1ID_is_missing	11	0.0011919537626738131	0.001676049414518262	True
karyotype_encoding__Karyotype_46,XY,inv(16)(p13q22)[10]	0	0.0	0.0	False
cat__FABtype_B	0	0.0	0.0	False
cat__ComorHVD_1.0	0	0.0	0.0	False
cat__TreatmentC3_AIDA	0	0.0	0.0	False
cat__amlDDLFLTTKDID_4.0	0	0.0	0.0	False
cat__amlDDLFLTTKDID_9.0	0	0.0	0.0	False
cat__MRDC3_specimen_PB	0	0.0	0.0	False
cat__MRDC0num_Neg	0	0.0	0.0	False
karyotype_encoding__Karyotype_46,XX,t(8;21)(q22;q22)[10]	0	0.0	0.0	False
karyotype_encoding__Karyotype_46,XX[10]	0	0.0	0.0	False
karyotype_encoding__Karyotype_46,XX [20]	1	1.853138753763102e-06	6.933810306734766e-06	False
karyotype_encoding__Karyotype_46,XX,inv(16)(p13q22)[10]	0	0.0	0.0	False
karyotype_encoding__Karyotype_46,XX[20]	2	-0.0003857196145451267	0.0005917968873853264	False
karyotype_encoding__Karyotype_46,XX[25]	2	-1.7612772839123705e-05	8.219781204325569e-05	False
karyotype_encoding__Karyotype_46,XY [20]	7	4.203675121739869e-05	0.00037422768928787665	False
karyotype_encoding__Karyotype_46,XY[20]	8	3.983194538203335e-05	0.000706292763560442	True
karyotype_encoding__Karyotype_46,XY[25]	1	1.4884772882821977e-07	1.87080265636008e-05	False
karyotype_encoding__Karyotype___rare_class__	8	-0.00020541354599107822	0.0010490510204703494	True
cat__sexID_False	5	-0.0004891926521111296	0.0008954552906040139	False
cat__sexID_True	5	-0.0001364753449507858	0.0006165529088143672	False
cat__IsSec_False	7	-0.0002362134709394727	0.0010350083487255372	False
cat__IsSec_True	8	-0.00023336926983296577	0.0009153767734765332	True
cat__IsSec_nan	0	0.0	0.0	False
cat__PrevDiag_False	2	5.842807062896401e-06	5.4265312479565176e-05	False
cat__PrevDiag_True	3	-3.131765538193239e-05	0.00016749727208017925	False
cat__PrevDiag_nan	0	0.0	0.0	False
cat__drugdoseC1yn_False	6	3.902458580784339e-05	0.00012286031327153924	False
cat__drugdoseC1yn_True	6	-1.4408905790712175e-05	0.00015295528635432624	False
cat__drugdoseC1yn_nan	0	0.0	0.0	False
cat__mylotargC1yn_False	7	-8.563735866836662e-05	0.0007578353604815447	False
cat__mylotargC1yn_True	5	-0.0002165914390918132	0.0007899609808098288	False
cat__mylotargC1yn_nan	0	0.0	0.0	False
cat__mylodoseC1_False	5	1.2018473140236226e-05	0.00013001093796339688	False
cat__mylodoseC1_True	7	-0.00019082771387270435	0.0006371712959485614	False
cat__mylodoseC1_nan	7	-0.00010538242172877541	0.000761411181225842	False
cat__NeutrecoveryC1_False	3	-0.00015493934618848683	0.0002854361888020437	False
cat__NeutrecoveryC1_True	2	-0.00016933880998375913	0.000265374034614459	False
cat__Platrecovery50C1_False	8	0.00040903015663634995	0.0007460905858816782	True
cat__Platrecovery50C1_True	9	0.0004731289711825243	0.0013488511906108243	True
cat__Platrecovery50C1_nan	0	0.0	0.0	False
cat__Platrecovery100C1_False	7	0.00024215336551528668	0.0007495019073292747	False
cat__Platrecovery100C1_True	9	0.00022948810066706005	0.0008139294837599695	True
cat__Platrecovery100C1_nan	0	0.0	0.0	False
cat__drugdoseC2yn_False	4	-0.0006454666505435199	0.0012400570106563175	False
cat__drugdoseC2yn_True	5	-0.00022820135924955405	0.0005009040908296736	False
cat__drugdoseC2yn_nan	3	1.916194959772583e-05	9.233870636015163e-05	False
cat__NeutrecoveryC2_False	6	-2.9327768152350283e-05	0.00013717386488523492	False
cat__NeutrecoveryC2_True	3	-0.00014259860972152432	0.0003760806549940752	False
cat__NeutrecoveryC2_nan	6	4.590226109779577e-05	0.00015619993643499242	False
cat__Platrecovery50C2_False	4	-0.00011268079381895755	0.0002415400059299562	False
cat__Platrecovery50C2_True	8	-8.98122156986542e-06	0.0002073714841579178	True
cat__Platrecovery50C2_nan	4	-3.422766487468058e-05	0.00021233685166545925	False
cat__Platrecovery100C2_False	7	-6.337109212813754e-05	0.00040741588196920253	False
cat__Platrecovery100C2_True	7	1.9754319780473407e-05	0.0005012988195044539	False
cat__Platrecovery100C2_nan	2	-0.0001383324027421657	0.00028602530494793103	False
cat__TissuetypingdoneYNC2_False	6	-0.0006804312202389217	0.0010638933192706214	False
cat__TissuetypingdoneYNC2_True	4	-0.0002955877176287036	0.0006105748434898827	False
cat__TissuetypingdoneYNC2_nan	4	-0.00010170230585280761	0.0003413627584091865	False
cat__TransplantSchedYNC2_False	5	-0.00029051224744673334	0.0011174715262776637	False
cat__TransplantSchedYNC2_True	6	-0.00016401173196247543	0.0006903026370995531	False
cat__TransplantSchedYNC2_nan	2	-0.0004026724758888352	0.000463423819258894	False
cat__TreatmentgivenC3YN_False	0	0.0	0.0	False
cat__TreatmentgivenC3YN_True	0	0.0	0.0	False
cat__drugdosecorrectYNC3_False	7	-4.873717761567552e-05	0.0002651599645114329	False
cat__drugdosecorrectYNC3_True	7	-4.98490291448944e-05	0.0002693029590466757	False
cat__drugdosecorrectYNC3_nan	0	0.0	0.0	False
cat__NeutrecoveryC3_False	6	0.0001191628123685253	0.0005589369375101054	False
cat__NeutrecoveryC3_True	7	-7.021314810960211e-05	0.0003679483492413829	False
cat__NeutrecoveryC3_nan	2	-1.5001042960177027e-05	0.00013060285267890573	False
cat__Platrecovery50C3_False	8	-4.356266987365432e-06	0.0005779287613374819	True
cat__Platrecovery50C3_True	8	-5.510121465477201e-05	0.0004781285478125575	True
cat__Platrecovery50C3_nan	4	1.6151571470895316e-05	0.0001245258620348151	False
cat__Platrecovery100C3_False	8	8.83551037088015e-05	0.0011614696031257024	True
cat__Platrecovery100C3_True	7	-8.297737534003977e-05	0.0006605792942844597	False
cat__Platrecovery100C3_nan	1	3.7066462045019726e-06	3.973297983161186e-05	False
cat__CepTreatmentGivenC3_False	9	0.00020479286104720023	0.0006086537565730671	True
cat__CepTreatmentGivenC3_True	9	-1.8313686363013322e-05	0.0014371895228524434	True
cat__CepTreatmentGivenC3_nan	7	0.00017365113724112665	0.001244765552201316	False
cat__mTORGivenC3_False	6	-0.0003048299147030253	0.0005754183292651948	False
cat__mTORGivenC3_True	11	6.147566815129624e-05	0.00029018737536987604	True
cat__mTORGivenC3_nan	11	0.0002142198293938148	0.0007205194295130931	True
cat__MRDA0_False	8	3.9500985709423955e-06	0.0006686092308771266	True
cat__MRDA0_True	10	0.0001842322060786867	0.0006645517316769168	True
cat__MRDA0_nan	7	-2.6431578848086944e-05	0.0006064270702932157	False
cat__MRDB0_False	7	-0.0002119289775446605	0.0004309067700398427	False
cat__MRDB0_True	6	-6.130937415608534e-05	0.00038794566458695865	False
cat__MRDB0_nan	5	-4.87199475490604e-05	0.0004165433605930781	False
cat__MRDC0_False	6	-0.00017833221480455998	0.0005453608488904116	False
cat__MRDC0_True	7	8.406659313667061e-06	0.0009000778962164722	False
cat__MRDC0_nan	5	-0.00032368621085987183	0.0004742771776476193	False
cat__MRDA1_False	7	-0.00026274928886811855	0.0006578581932536692	False
cat__MRDA1_True	6	-2.463533305442548e-05	0.00039236154661545844	False
cat__MRDA1_nan	8	-0.00011556266607706307	0.0004362239831060967	True
cat__MRDB1_False	5	-0.00032976888482279997	0.0008779128296589348	False
cat__MRDB1_True	8	0.00011165838791427623	0.00045756059222481414	True
cat__MRDB1_nan	12	0.00029553877613783773	0.000364661666160335	True
cat__MRDC1_False	4	-0.0002071933438513455	0.00044728244975832755	False
cat__MRDC1_True	9	0.0001997435693894784	0.0004793702914985602	True
cat__MRDC1_nan	8	-6.804936325720516e-06	0.00025277767562524	True
cat__MRDA2_False	4	-7.93009584782261e-05	0.0004484756222358258	False
cat__MRDA2_True	6	-8.208804045883664e-05	0.0007452290049805392	False
cat__MRDA2_nan	10	0.0003179651422735665	0.0006105180434649444	True
cat__MRDB2_False	7	-8.66374209638419e-05	0.0004973361443850354	False
cat__MRDB2_True	9	0.00019351884502896	0.00030517682240228044	True
cat__MRDB2_nan	7	-0.0002785489709672842	0.0010570691044542312	False
cat__MRDC2_False	7	-0.00016074395623434727	0.0008869600922959776	False
cat__MRDC2_True	4	-0.00023082424386194753	0.00043600018943389416	False
cat__MRDC2_nan	4	-0.00017826959606765007	0.0006364030193698688	False
cat__MRDA3_False	6	-0.00017546640594362544	0.0004917880163131604	False
cat__MRDA3_True	4	-0.0002874192347947311	0.0006313319660234683	False
cat__MRDA3_nan	8	-5.114358257535874e-05	0.0005613819782586501	True
cat__MRDB3_False	8	2.168380283451914e-05	0.0004328866462951835	True
cat__MRDB3_True	6	-0.00010836057014831993	0.0006638838699920095	False
cat__MRDB3_nan	9	-0.00015797961538474104	0.0008998052058786563	True
cat__MRDC3_False	6	-0.00027208025862348006	0.0007850253484138034	False
cat__MRDC3_True	6	-0.0002677670501142261	0.0007044446347110042	False
cat__MRDC3_nan	9	2.5513497929354806e-05	0.0005577047688073725	True
cat__amlAgeGroup_15-29	7	8.069852509294535e-05	0.0007243544123563195	False
cat__amlAgeGroup_30-39	6	-4.317780087078028e-05	0.0006278301568418306	False
cat__amlAgeGroup_40-49	8	5.499581004082633e-05	0.000649223963103883	True
cat__amlAgeGroup_50-59	6	-0.00022665073159410215	0.0005959988503978434	False
cat__amlAgeGroup_60+	10	0.00010516299440566009	0.001327578323157973	True
cat__PrevBloodDis_Chronic myelomonocytic leukaemia (CMML)	0	0.0	0.0	False
cat__PrevBloodDis_Hodgkin's disease	0	0.0	0.0	False
cat__PrevBloodDis_Myelodysplastic syndrome (MDS)/myelodysplasia/pre-leukaemic phase	8	-6.112251391489408e-05	0.0006447714286259002	True
cat__PrevBloodDis_Other haematological disorder	0	0.0	0.0	False
cat__PrevBloodDis_Refractory anaemia with excess of blasts (RAEB, RAEB-t)	0	0.0	0.0	False
cat__PrevBloodDis_nan	9	3.6529083456614763e-06	0.0008077660242495882	True
cat__FABtype_0	7	-0.00017992144556745388	0.0004354739320627505	False
cat__FABtype_1	8	-5.550870680263491e-05	0.0006611176152719888	True
cat__FABtype_2	5	-0.00018289658206286795	0.0003730486545743411	False
cat__FABtype_3	0	0.0	0.0	False
cat__FABtype_4	7	-0.00011705138607315291	0.000613067546579045	False
cat__FABtype_4e	2	9.310999282512954e-06	3.8320135699850376e-05	False
cat__FABtype_5	7	-0.0003109695316457793	0.0006943221771771004	False
cat__FABtype_5a	7	-8.031852527888286e-05	0.0005629647554032333	False
cat__FABtype_5b	0	-1.6753285494081806e-05	5.542430554843284e-05	False
cat__FABtype_6	11	0.0003257344681701985	0.0011986127355298787	True
cat__FABtype_7	0	0.0	0.0	False
cat__FABtype_8	6	-3.093402371557924e-05	0.000752235158070944	False
cat__FABtype_R	2	-1.081611044725852e-05	7.697435666520712e-05	False
cat__FABtype_RT	0	0.0	0.0	False
cat__FABtype_X	4	-3.8176559045748925e-05	0.00020771769228297476	False
cat__FABtype_nan	1	-5.678562102594912e-06	2.1612480472334793e-05	False
cat__CNSinvolveentry_0.0	6	-0.0005907131863006066	0.0008609237969710736	False
cat__CNSinvolveentry_1.0	0	0.0	0.0	False
cat__CNSinvolveentry_2.0	5	-0.000740313995730786	0.0015377300326160231	False
cat__CNSinvolveentry_nan	1	1.928733304404536e-06	7.216659215542145e-06	False
cat__Localcytoentry_1.0	5	-0.00040463377095779934	0.0007920357209996919	False
cat__Localcytoentry_2.0	9	0.0006757589463871601	0.0016106565062573514	True
cat__Localcytoentry_3.0	2	-0.00012396911004442147	0.00033996682652471464	False
cat__Localcytoentry_4.0	9	0.0002865396201465249	0.0010613229126327174	True
cat__Localcytoentry_5.0	4	-0.0003668896995231111	0.0008402731239792728	False
cat__Localcytoentry_nan	0	0.0	0.0	False
cat__Localimmentry_1.0	8	-3.2862938166437914e-06	0.0008292740054421563	True
cat__Localimmentry_2.0	8	-5.698316561888575e-05	0.00030412322117417533	True
cat__Localimmentry_3.0	8	0.00024283805425999355	0.0006535414304559554	True
cat__Localimmentry_nan	0	0.0	0.0	False
cat__CD33entry_1.0	7	3.5144257070934636e-05	0.0007566138771081202	False
cat__CD33entry_2.0	7	-0.00030263941914798824	0.0008812485838458881	False
cat__CD33entry_3.0	6	-8.146699129735237e-05	0.0006639084148325276	False
cat__CD33entry_nan	0	0.0	0.0	False
cat__SmokeHist_1.0	5	-0.0002150395207479267	0.0007419129092280819	False
cat__SmokeHist_2.0	5	-0.0002564481240074802	0.0008852788021672608	False
cat__SmokeHist_3.0	8	-1.5359567655800752e-05	0.0004110913275272717	True
cat__SmokeHist_nan	2	2.205191292534936e-06	0.00011015145517769111	False
cat__amlType_De novo	7	-7.159463969666965e-05	0.0012049199995783208	False
cat__amlType_High risk MDS	3	-9.968584651779478e-05	0.00040008707972036706	False
cat__amlType_Secondary	6	-0.00019059005943146426	0.0008510726147681177	False
cat__CytoResult_Adverse	14	0.007482017458456	0.005260160912138892	True
cat__CytoResult_Failed	7	4.370215357917139e-05	0.0004092119519936927	False
cat__CytoResult_Intermediate	12	0.0020576297516202197	0.002761501034504221	True
cat__CytoResult_Normal	6	-0.0003344233280388119	0.0011714924858415771	False
cat__CytoResult_Not done	2	-2.4785755611916336e-05	9.361772977554062e-05	False
cat__CytoResult_nan	0	-5.866823115277716e-06	2.195164204617497e-05	False
cat__CytoResult_t(15;17) / PML-RARA [APL]	0	0.0	0.0	False
cat__CytoResult_t(8;21) / inv(16) [CBF]	15	0.011571154716128053	0.004866746969191576	True
cat__ComorArr_0.0	2	-1.5350230987337697e-05	4.950300613678814e-05	False
cat__ComorArr_1.0	0	-7.878506602256862e-06	2.2909109463141202e-05	False
cat__ComorArr_nan	0	0.0	0.0	False
cat__ComorCard_0.0	4	2.1770251569079587e-05	0.00012967286213308817	False
cat__ComorCard_1.0	2	-0.00018582505632487326	0.0003412209130866947	False
cat__ComorCard_2.0	0	0.0	0.0	False
cat__ComorCard_nan	0	0.0	0.0	False
cat__ComorHVD_0.0	0	-1.1901219875026667e-05	4.4530287257014374e-05	False
cat__ComorHVD_2.0	0	0.0	0.0	False
cat__ComorHVD_nan	0	0.0	0.0	False
cat__ComorIBD_0.0	4	-2.030291629582512e-05	0.00022222246847701426	False
cat__ComorIBD_1.0	4	-0.00024885488271370764	0.000654102357436004	False
cat__ComorIBD_nan	0	0.0	0.0	False
cat__ComorDiab_0.0	8	4.783522687659791e-05	0.0003024147893385408	True
cat__ComorDiab_1.0	5	-0.00010707038448675293	0.0003303539148875832	False
cat__ComorDiab_nan	0	0.0	0.0	False
cat__ComorCVD_0.0	0	-1.1413896418886668e-05	4.270688984759994e-05	False
cat__ComorCVD_1.0	0	0.0	0.0	False
cat__ComorCVD_2.0	0	0.0	0.0	False
cat__ComorCVD_nan	0	0.0	0.0	False
cat__ComorPsyc_0.0	7	-1.1759561056113204e-05	0.0005624159545167658	False
cat__ComorPsyc_1.0	7	0.00020131677856794598	0.0010001225753575194	False
cat__ComorPsyc_2.0	0	0.0	0.0	False
cat__ComorPsyc_nan	0	0.0	0.0	False
cat__ComorObe_0.0	8	4.57169595462412e-05	0.0002468401413279766	True
cat__ComorObe_1.0	6	1.1069065435145055e-05	0.0001972808574836747	False
cat__ComorObe_2.0	0	0.0	0.0	False
cat__ComorObe_nan	0	0.0	0.0	False
cat__ComorInf_0.0	11	0.0004941267290976	0.0008787227328523462	True
cat__ComorInf_1.0	9	0.00036160257683381746	0.0009794672039795211	True
cat__ComorInf_2.0	3	-7.396520063714038e-06	7.743899221419754e-05	False
cat__ComorInf_nan	0	0.0	0.0	False
cat__ComorRheu_0.0	1	-2.4420541774832533e-05	5.2651990622436106e-05	False
cat__ComorRheu_1.0	2	-2.8585479369632048e-05	8.62873268582518e-05	False
cat__ComorRheu_nan	0	0.0	0.0	False
cat__ComorPrep_0.0	1	2.011367899390493e-06	1.627600842776303e-05	False
cat__ComorPrep_1.0	2	-5.897591383362464e-06	4.738552883719318e-05	False
cat__ComorPrep_nan	0	0.0	0.0	False
cat__ComorRen_0.0	3	1.5544251265039732e-05	3.3720440811904966e-05	False
cat__ComorRen_1.0	0	-3.856908687686437e-06	1.4431230881394545e-05	False
cat__ComorRen_nan	0	0.0	0.0	False
cat__ComorMPul_0.0	8	-3.0041517091929177e-05	0.0005742029749479851	True
cat__ComorMPul_1.0	6	-3.774881221245949e-05	0.00040515830933940427	False
cat__ComorMPul_2.0	5	-0.00012429178092344538	0.00023135106289804558	False
cat__ComorMPul_nan	0	0.0	0.0	False
cat__ComorSPul_0.0	4	-9.067320993839899e-05	0.00024198102965535052	False
cat__ComorSPul_1.0	0	0.0	0.0	False
cat__ComorSPul_2.0	5	-9.232126968925167e-05	0.00032483425371229843	False
cat__ComorSPul_nan	0	0.0	0.0	False
cat__ComorPST_0.0	1	-5.231267041556172e-05	0.00011504534462717607	False
cat__ComorPST_1.0	4	-0.00010745055016433855	0.00029298037294049064	False
cat__ComorPST_2.0	0	0.0	0.0	False
cat__ComorPST_nan	0	0.0	0.0	False
cat__ComorHepM_0.0	9	-5.616785343569228e-05	0.0008571021580018447	True
cat__ComorHepM_1.0	9	0.00026732020776268665	0.0011463715623772173	True
cat__ComorHepM_2.0	0	0.0	0.0	False
cat__ComorHepM_nan	0	0.0	0.0	False
cat__ComorHepS_0.0	0	-3.660641353242368e-05	7.366803092837545e-05	False
cat__ComorHepS_1.0	1	-6.823948406224346e-05	0.0001014573344446602	False
cat__ComorHepS_2.0	0	0.0	0.0	False
cat__ComorHepS_nan	0	0.0	0.0	False
cat__TreatmentC1_ADE Alone	6	-2.33324181846562e-05	0.00034457458169624884	False
cat__TreatmentC1_ADE and Mylotarg 3mg per m2	6	-9.693311801037735e-05	0.00022072548483203	False
cat__TreatmentC1_ADE and Mylotarg 6mg per m2	7	-0.0002523126254702157	0.0006814652198474349	False
cat__TreatmentC1_Arsenic and ATRA	0	0.0	0.0	False
cat__TreatmentC1_DA High dose (90mg)	8	-0.00010810976825249475	0.0004783620022982317	True
cat__TreatmentC1_DA Mylotarg 3mg per m2	7	5.7391408466826416e-05	0.00045343055184274213	False
cat__TreatmentC1_DA Mylotarg 6mg per m2	7	-2.1544102836242554e-06	0.000452221027974045	False
cat__TreatmentC1_DA Standard dose (60mg)	3	-0.0004279372920493039	0.0004870189768372726	False
cat__Marrresult1C1_CR	6	-0.0003026054917117733	0.0011776216255807272	False
cat__Marrresult1C1_PR	2	-0.00041112148492473906	0.000609626032548617	False
cat__Marrresult1C1_RD	5	-0.0005751578983208334	0.0008866870152252716	False
cat__Marrresult1C1_nan	8	1.1574382863168557e-05	0.0003001300897097911	True
cat__Marrresult2C1_CR	6	-1.7144241039268122e-05	0.0001435909749346346	False
cat__Marrresult2C1_PR	7	0.00011234726085391512	0.0003555443986546358	False
cat__Marrresult2C1_RD	0	0.0	0.0	False
cat__Marrresult2C1_nan	5	-0.00017489757178255555	0.00041100671673472913	False
cat__Marrresult1C2_CR	6	-0.000413604815157712	0.0009770171554670264	False
cat__Marrresult1C2_PR	2	-3.2969733435627236e-05	0.00024991455492203097	False
cat__Marrresult1C2_RD	6	-0.00011600916984946727	0.0004115361244806004	False
cat__Marrresult1C2_nan	9	6.121579592027976e-05	0.0008178962909157391	True
cat__TissuetypesibsresultC2_1.0	10	1.2787954568858416e-05	0.0005635163635053979	True
cat__TissuetypesibsresultC2_2.0	10	0.0010711220028924674	0.0018535239183700254	True
cat__TissuetypesibsresultC2_3.0	5	-9.021097760275636e-06	0.0004696927116141533	False
cat__TissuetypesibsresultC2_nan	4	-0.0006044661734740599	0.0010174452188833408	False
cat__TransplantTypeC2_1.0	7	3.267360980869741e-05	0.0003762481040251008	False
cat__TransplantTypeC2_2.0	3	-0.00019916669041071888	0.0003008601917420654	False
cat__TransplantTypeC2_3.0	8	-3.489232847525205e-06	0.0004132886167559525	True
cat__TransplantTypeC2_nan	8	-9.553930826565335e-05	0.0010053808748930588	True
cat__TreatmentC3_Ara-C 3g/m2	13	0.002142593996601041	0.0025375246916241067	True
cat__TreatmentC3_Dclo	5	-5.227142886409945e-05	0.0003972145521368735	False
cat__TreatmentC3_Flag-Ida	13	0.002590706279125306	0.0022490388814636357	True
cat__TreatmentC3_MACE	9	5.5761011816734233e-05	0.00029451307185684555	True
cat__TreatmentC3_MidAc	2	-7.894608183243353e-05	0.00020301605557224077	False
cat__TreatmentC3_Other	14	0.005138197941486373	0.003117603420345011	True
cat__TreatmentC3_nan	0	0.0	0.0	False
cat__amlFLToutcomeID_2.0	0	0.0	0.0	False
cat__amlFLToutcomeID_3.0	10	0.0003120138501131067	0.0019982173238836374	True
cat__amlFLToutcomeID_4.0	9	0.00011640952624060657	0.002209797103353371	True
cat__amlFLToutcomeID_nan	4	-5.639090120956055e-05	0.0002832840987063038	False
cat__amlFLTTypeID_1.0	7	-0.0005415427172709534	0.0014869269083068134	False
cat__amlFLTTypeID_2.0	6	6.110306655695784e-05	0.000778429452365793	False
cat__amlFLTTypeID_nan	12	0.0009090221408392596	0.0029722863176583655	True
cat__amlDDLFLTTKDID_1.0	3	-0.00016757433773056135	0.0003403846428001713	False
cat__amlDDLFLTTKDID_2.0	3	1.69201947274108e-05	6.976772404618021e-05	False
cat__amlDDLFLTTKDID_3.0	5	-5.558462339450896e-05	0.0006675993215794147	False
cat__amlDDLFLTTKDID_8.0	0	0.0	0.0	False
cat__amlDDLFLTTKDID_99.0	0	-3.804632139629333e-05	0.00014235629949201637	False
cat__amlDDLFLTTKDID_nan	7	-7.393943831561167e-05	0.0007451520258412115	False
cat__amlFLTType0ID_1.0	10	0.00046748781857588	0.0013993555716298439	True
cat__amlFLTType0ID_2.0	0	-1.15690527838e-05	4.3287431806482905e-05	False
cat__amlFLTType0ID_nan	8	0.00021238348864291816	0.0013865212820600003	True
cat__amlDDLNPM1OutcomeID_1.0	13	0.0017067534935086934	0.001865606382402715	True
cat__amlDDLNPM1OutcomeID_3.0	11	0.0011282830053295778	0.002018217050516207	True
cat__amlDDLNPM1OutcomeID_5.0	0	-9.77803852546e-06	3.6586070076947586e-05	False
cat__amlDDLNPM1OutcomeID_7.0	0	0.0	0.0	False
cat__amlDDLNPM1OutcomeID_nan	5	-0.00016838770823915692	0.000305277920338719	False
cat__amlDDLNPM1ID_1.0	6	-0.00014827675705868362	0.000375171641495682	False
cat__amlDDLNPM1ID_2.0	1	1.9284543438432187e-06	7.2156154406972725e-06	False
cat__amlDDLNPM1ID_3.0	0	0.0	0.0	False
cat__amlDDLNPM1ID_4.0	4	-5.8777072458636953e-05	0.00032157177653886044	False
cat__amlDDLNPM1ID_5.0	8	6.598776109133532e-05	0.0007521852146175667	True
cat__amlDDLNPM1ID_nan	10	0.0007804595064355158	0.0018480363655743988	True
cat__MRDnegativity_<0.0%/not detectable	6	-8.023999340427568e-05	0.00032930843651662905	False
cat__MRDnegativity_nan	4	-0.00027183342486832176	0.0005029267875173444	False
cat__MRDguided_No	8	-5.6078925334719324e-05	0.000519027251403751	True
cat__MRDguided_nan	8	1.0825312967211815e-05	0.00037927679765710216	True
cat__Housekeeping_ABL	8	9.997556810651955e-05	0.0003867474615995924	True
cat__Housekeeping_nan	7	-3.067184433576426e-05	0.0006097730133470988	False
cat__MRDA0_method_nan	4	-0.00014494263838741263	0.0006901067151088673	False
cat__MRDA0_method_qPCR-NPM1	6	7.699155789987748e-05	0.00016430532301582517	False
cat__MRDA0_method_qPCR-NPM1 A	8	8.340592772491759e-05	0.00030584703106448555	True
cat__MRDA0_method_qPCR-NPM1 B	0	0.0	0.0	False
cat__MRDA0_method_qPCR-NPM1 D	1	1.9278966647388405e-06	7.213528796556928e-06	False
cat__MRDA0_method_qPCR-NPM1 OTHER	3	5.887891889085105e-06	0.0001489944973654097	False
cat__MRDA0_method_qPCR-inv16	1	8.9693297828e-06	8.026350485680392e-05	False
cat__MRDA0_method_qPCR-t8/21	0	-7.493700266875334e-05	0.00020869006053552606	False
cat__MRDA0num_ND	6	2.8599770069723193e-05	0.00014048690608793553	False
cat__MRDA0num_Pos	10	-4.478871404118009e-05	0.0005521332263325101	True
cat__MRDA0num_nan	7	-6.13009993486097e-05	0.0007922593671636426	False
cat__MRDA0_specimen_PB	10	0.00013519866892762364	0.0004844182380916525	True
cat__MRDA0_specimen_nan	5	-6.589405689973441e-05	0.0006766416719478886	False
cat__MRDB0_method_nan	4	-0.00018449620318398535	0.00027504809055116597	False
cat__MRDB0_method_qPCR-NPM1	3	-4.5070353634636006e-05	0.0001244919439359246	False
cat__MRDB0_method_qPCR-NPM1 A	2	-0.00017530641402636852	0.00037423194681033547	False
cat__MRDB0_method_qPCR-NPM1 B	0	0.0	0.0	False
cat__MRDB0_method_qPCR-NPM1 D	0	0.0	0.0	False
cat__MRDB0_method_qPCR-NPM1 OTHER	1	-7.755726293216667e-05	0.00019171664924254946	False
cat__MRDB0_method_qPCR-inv16	2	7.563464833136392e-06	5.991794918180627e-05	False
cat__MRDB0_method_qPCR-t8/21	0	-1.5381998685121773e-05	3.785265477250981e-05	False
cat__MRDB0_specimen_BM	7	-0.00010481713015095064	0.0003506135191000024	False
cat__MRDB0_specimen_nan	4	-8.809534531448216e-05	0.0004694409064345162	False
cat__MRDB0num_ND	4	1.1289406880368399e-05	0.00010641295252811415	False
cat__MRDB0num_Pos	5	-0.00020151993174562	0.0004404184550196558	False
cat__MRDB0num_nan	5	-6.04792991945182e-05	0.00032736061166009536	False
cat__MRDC0_method_MFC (LAIP+DfN)	6	-0.00022595939675195998	0.0008075088568677629	False
cat__MRDC0_method_nan	6	-7.757235355856016e-05	0.0008295186704613016	False
cat__MRDC0_specimen_BM	4	-0.00012543722646583794	0.0006918557794496766	False
cat__MRDC0_specimen_BM	0	-1.3495276653166666e-05	5.049470157587897e-05	False
cat__MRDC0_specimen_PB	6	-0.00017851720237113192	0.0004257580619320704	False
cat__MRDC0_specimen_nan	10	0.0002917049913300545	0.0006360460251236819	True
cat__MRDC1_specimen_BM	10	-1.4546158807286085e-05	0.0005709597311658909	True
cat__MRDC1_specimen_PB	0	0.0	0.0	False
cat__MRDC1_specimen_nan	9	0.00030026445056620057	0.000634538836139099	True
cat__MRDC2_specimen_BM	8	-0.0001477878752164275	0.0005105705742639062	True
cat__MRDC2_specimen_PB	0	0.0	0.0	False
cat__MRDC2_specimen_nan	5	-0.00025982802850481345	0.000709429798613514	False
cat__MRDC3_specimen_BM	6	-0.00013904773589475025	0.0005490273644204938	False
cat__MRDC3_specimen_nan	8	1.7922534683624008e-05	0.00041543908887556216	True
cat__MRDC0num_Pos	4	-0.00034166123489566975	0.0007083266637764088	False
cat__MRDC0num_nan	8	2.4267686336482066e-05	0.0007013995766846731	True
cat__MRDA1_method_nan	5	-2.3100877406044618e-05	0.000265481931503709	False
cat__MRDA1_method_qPCR-NPM1	6	-7.909485492827136e-05	0.00030058294735339606	False
cat__MRDA1_method_qPCR-NPM1 A	5	-5.702398348573022e-05	0.0002827094516126006	False
cat__MRDA1_method_qPCR-NPM1 B	0	0.0	0.0	False
cat__MRDA1_method_qPCR-NPM1 D	0	0.0	0.0	False
cat__MRDA1_method_qPCR-NPM1 OTHER	0	-1.1572399826406667e-05	4.3299955293175985e-05	False
cat__MRDA1_method_qPCR-inv16	0	-5.68192921772237e-06	1.5324607607370106e-05	False
cat__MRDA1_method_qPCR-t8/21	0	-9.444096052788643e-05	0.00017604103171299103	False
cat__MRDA1num_ND	5	-0.00018930580641975404	0.0005663352960879825	False
cat__MRDA1num_Neg	12	0.0005686214503022805	0.0005356735405833326	True
cat__MRDA1num_Pos	5	-0.00012606253846752312	0.0008052778146538565	False
cat__MRDA1num_nan	9	-4.792799414521488e-05	0.00043126956179048167	True
cat__MRDA1_specimen_PB	9	0.00010339031749519562	0.0006359759278804434	True
cat__MRDA1_specimen_nan	7	7.244076389570975e-06	0.00031230847295420577	False
cat__MRDB1_method_nan	5	-2.8437971974614847e-05	0.0004244307611373085	False
cat__MRDB1_method_qPCR-NPM1	9	5.138769353943405e-05	0.0003818728111786179	True
cat__MRDB1_method_qPCR-NPM1 A	3	-9.98710581449475e-05	0.00021090242441278368	False
cat__MRDB1_method_qPCR-NPM1 D	0	0.0	0.0	False
cat__MRDB1_method_qPCR-NPM1 OTHER	0	0.0	0.0	False
cat__MRDB1_method_qPCR-inv16	0	-4.01960298526913e-05	0.00010359669918856971	False
cat__MRDB1_method_qPCR-t8/21	1	-4.5974627375874895e-05	0.00012493705736144143	False
cat__MRDB1_specimen_BM	8	-7.113037681506406e-05	0.0003326325973550024	True
cat__MRDB1_specimen_nan	5	-4.769192429882028e-05	0.00019459215880740957	False
cat__MRDB1num_ND	1	-2.0134363008493332e-05	0.00014592296744983573	False
cat__MRDB1num_Neg	2	-0.0001649461273475102	0.0005845141274514964	False
cat__MRDB1num_Pos	8	0.000291870353590145	0.0009334339478949735	True
cat__MRDB1num_nan	5	-9.73236383369166e-06	0.000396129984320862	False
cat__MRDC1_method_MFC (LAIP+DfN)	10	-6.213394892843542e-05	0.0006947954750328184	True
cat__MRDC1_method_nan	7	-0.00017479040480335178	0.0006089819067025232	False
cat__MRDC1num_ND	3	-0.00015715284661506942	0.00042355252510007345	False
cat__MRDC1num_Neg	15	0.00209290828923416	0.0010576424853151142	True
cat__MRDC1num_Pos	7	-0.00047646592883745365	0.0019021883649018025	False
cat__MRDC1num_nan	7	4.434723103330858e-05	0.0005723599832432882	False
cat__MRDA2_method_nan	5	-0.0001968015558154757	0.0003570979385196559	False
cat__MRDA2_method_qPCR-NPM1	4	4.741112171588042e-05	0.00013780617010812472	False
cat__MRDA2_method_qPCR-NPM1 A	2	-3.6257263449126916e-05	0.00029056959872102265	False
cat__MRDA2_method_qPCR-NPM1 B	0	0.0	0.0	False
cat__MRDA2_method_qPCR-NPM1 D	0	0.0	0.0	False
cat__MRDA2_method_qPCR-NPM1 OTHER	1	-5.30866000575394e-05	9.56600573822351e-05	False
cat__MRDA2_method_qPCR-inv16	0	-5.6370855919485506e-05	0.00015157569812993858	False
cat__MRDA2_method_qPCR-t8/21	1	-2.8699154864226024e-05	7.038829116411555e-05	False
cat__MRDA2_specimen_PB	8	3.6287026953884965e-05	0.0005786829725540243	True
cat__MRDA2_specimen_nan	5	-6.411991635405333e-05	0.000483787515978249	False
cat__MRDA2num_ND	3	3.7159701218447786e-06	0.0001638006418273508	False
cat__MRDA2num_Neg	7	6.0281606625632906e-05	0.0008272046163713973	False
cat__MRDA2num_Pos	9	0.00027492769083627795	0.0006413822098509125	True
cat__MRDA2num_nan	8	0.00017697087795142655	0.0005698573313325465	True
cat__MRDB2_method_nan	4	-8.873196919358791e-05	0.0006235888053204009	False
cat__MRDB2_method_qPCR-NPM1	5	5.6632674663553515e-05	0.00020505405067813417	False
cat__MRDB2_method_qPCR-NPM1 A	3	-2.9734936481810264e-05	0.0001226620474139541	False
cat__MRDB2_method_qPCR-NPM1 B	0	0.0	0.0	False
cat__MRDB2_method_qPCR-NPM1 D	0	0.0	0.0	False
cat__MRDB2_method_qPCR-NPM1 OTHER	0	-1.8439103642193878e-05	5.073262772739699e-05	False
cat__MRDB2_method_qPCR-inv16	2	-2.2136012941839477e-05	0.00013254041212588689	False
cat__MRDB2_method_qPCR-t8/21	1	-2.875369091404e-05	0.00010299283377794197	False
cat__MRDB2_specimen_BM	6	2.0062552557754962e-05	0.000523217669060441	False
cat__MRDB2_specimen_nan	7	0.00013037661454327556	0.0007399250822516754	False
cat__MRDB2num_ND	0	0.0	0.0	False
cat__MRDB2num_Neg	4	2.1389574395034565e-05	9.447138245385884e-05	False
cat__MRDB2num_Pos	5	1.3264592551631567e-05	0.0003566417400122339	False
cat__MRDB2num_nan	9	0.0002552493478395481	0.0003976283043934135	True
cat__MRDC2_method_MFC (LAIP+DfN)	6	-0.00014459525348626667	0.0007576126364711189	False
cat__MRDC2_method_nan	8	-6.354215962283038e-06	0.0005411012265183599	True
cat__MRDC2num_ND	3	7.718394584684701e-06	0.0002453111928412751	False
cat__MRDC2num_Neg	7	-0.00017230924745336373	0.0010239515269587168	False
cat__MRDC2num_Pos	12	0.001819107068646668	0.0020662671725981707	True
cat__MRDC2num_nan	8	-6.118694289183679e-05	0.0006109875384738878	True
cat__MRDA3_method_nan	5	-0.00022788226143659733	0.000524019936277666	False
cat__MRDA3_method_qPCR-NPM1	4	2.8703762860419636e-05	0.00011794637404993356	False
cat__MRDA3_method_qPCR-NPM1 A	6	-8.988255600912476e-05	0.00036838832861865804	False
cat__MRDA3_method_qPCR-NPM1 B	0	0.0	0.0	False
cat__MRDA3_method_qPCR-NPM1 D	0	0.0	0.0	False
cat__MRDA3_method_qPCR-NPM1 OTHER	0	0.0	0.0	False
cat__MRDA3_method_qPCR-inv16	0	-1.8771411140846201e-06	7.023618915531785e-06	False
cat__MRDA3_method_qPCR-t8/21	1	-6.317266355778299e-05	0.00016890572549506882	False
cat__MRDA3_specimen_PB	5	-0.0002528460192320409	0.0004501164376441453	False
cat__MRDA3_specimen_nan	7	-2.1584949509061626e-05	0.0005373372250684435	False
cat__MRDA3num_ND	0	-7.553295517691659e-05	0.0001547093997727636	False
cat__MRDA3num_Neg	6	7.250246843528369e-05	0.00034392390802292437	False
cat__MRDA3num_Pos	12	0.00293011352482122	0.0028427599168110392	True
cat__MRDA3num_nan	7	-0.00010540908164158505	0.0006131974985023802	False
cat__MRDB3_method_nan	4	-0.00012110253403907867	0.0004037719776032439	False
cat__MRDB3_method_qPCR-NPM1	6	-9.376754700773811e-05	0.00045566237102549035	False
cat__MRDB3_method_qPCR-NPM1 A	1	-3.6890736505809997e-06	5.011415713252899e-05	False
cat__MRDB3_method_qPCR-NPM1 B	0	0.0	0.0	False
cat__MRDB3_method_qPCR-NPM1 D	0	0.0	0.0	False
cat__MRDB3_method_qPCR-NPM1 OTHER	0	0.0	0.0	False
cat__MRDB3_method_qPCR-inv16	2	3.780777895051971e-06	9.641319129748485e-06	False
cat__MRDB3_method_qPCR-t8/21	2	-1.358843932176917e-05	6.664776167477477e-05	False
cat__MRDB3_specimen_BM	5	-2.5322833528745783e-05	0.00040623279640415624	False
cat__MRDB3_specimen_nan	4	-0.00016019528283167222	0.00038733598010914867	False
cat__MRDB3num_ND	0	-3.6645374862519774e-05	0.00012250104237122031	False
cat__MRDB3num_Neg	4	-0.00010435390141403719	0.00022867741154260018	False
cat__MRDB3num_Pos	4	-3.886988275982298e-05	0.00016469341630696765	False
cat__MRDB3num_nan	5	2.9406389721106558e-05	0.00022831124364594305	False
cat__MRDC3_method_MFC (LAIP+DfN)	10	0.00015566317682130695	0.00038758756561162617	True
cat__MRDC3_method_nan	3	-0.0001855182117161626	0.0006078118899170523	False
cat__MRDC3num_Neg	9	2.5751807891594516e-05	0.0005317602222398258	True
cat__MRDC3num_Pos	12	0.00047246238543934	0.0014114745538413459	True
cat__MRDC3num_nan	5	-0.00019046445026070665	0.0004116839268130425	False
ordinal__NauseagradeC1	7	-0.0005096238202509572	0.0010649162802660603	False
ordinal__AlopeciagradeC1	7	-0.0004955571008089466	0.001191327916418342	False
ordinal__OralgradeC1	6	-0.00023861920318042008	0.0007675312354638485	False
ordinal__DiarrheagradeC1	4	-0.0008246872828546265	0.0010535568337948034	False
ordinal__CardiacgradeC1	4	-0.0005555161775484854	0.0008401099521444164	False
ordinal__LiverASTgradeC1	6	-2.1746702391858866e-05	0.0009591097823958579	False
ordinal__LiverALTgradeC1	6	-0.00035313927023067327	0.0010322489599221658	False
ordinal__LiverBilgradeC1	3	-0.0003337584516798567	0.0009538987434772692	False
ordinal__RenaCreatgradeC1	6	-0.0003393786890919899	0.0005869774909709544	False
ordinal__RenaprotgradeC1	7	0.0004397206343917282	0.0015552913692383008	False
ordinal__RenahaemgradeC1	9	1.1649564682173293e-05	0.0009345771334350206	True
ordinal__NauseagradeC2	5	-0.00032874349470512	0.001270198891116571	False
ordinal__AlopeciagradeC2	7	-0.00035914596524600666	0.0017162895582877623	False
ordinal__OralgradeC2	5	-0.00022413789177084666	0.0007175055542682545	False
ordinal__DiarrheagradeC2	4	-0.0005012880483158045	0.0016082488994306403	False
ordinal__CardiacgradeC2	10	3.447827135676619e-05	0.0011680609571787762	True
ordinal__LiverASTgradeC2	8	6.830563042709333e-05	0.0009317437013871069	True
ordinal__LiverALTgradeC2	7	-0.00024911583171877334	0.0008536207511925156	False
ordinal__LiverBilgradeC2	8	-0.0002204064717440069	0.0008709606795408323	True
ordinal__RenaCreatgradeC2	8	0.0001144366176922526	0.0009156879326829056	True
ordinal__RenaprotgradeC2	7	8.897856466762288e-05	0.0006971194594571719	False
ordinal__RenahaemgradeC2	5	-2.403921295514297e-05	0.0006877104375031538	False
ordinal__NauseagradeC3	4	-0.0004716607686185151	0.0006439655349079849	False
ordinal__AlopeciagradeC3	4	-0.0006027436758436999	0.0010398640952346896	False
ordinal__OralgradeC3	7	-0.0001756193012567177	0.0008758572676554064	False
ordinal__DiarrheagradeC3	6	-0.00035503178913537994	0.0010140058079457749	False
ordinal__CardiacgradeC3	8	-0.00038693676764833286	0.0016089107037263728	True
ordinal__LiverASTgradeC3	7	4.72192307833731e-05	0.0009224284212849239	False
ordinal__LiverALTgradeC3	6	-0.0003576316747395667	0.0013084641849939315	False
ordinal__LiverBilgradeC3	5	-0.00044663946057523743	0.0009745471319353808	False
ordinal__RenaCreatgradeC3	2	-0.0006039471045620075	0.0005895246720238721	False
ordinal__RenaprotgradeC3	6	-0.00029496710467953743	0.0012027242148947108	False
ordinal__RenahaemgradeC3	5	-0.00034760618590545995	0.001027375349702952	False
ordinal__cellularity1C1	6	-0.00036573290659785393	0.0013643786636355461	False
ordinal__cellularity2C1	6	-0.00012169575472681316	0.0002879198419309825	False
ordinal__cellularity1C2	10	0.0003019474896029599	0.0015900706443814708	True
num__amlAgeAtRand1	10	0.0010870766397419601	0.002453181460598225	True
num__UnitsbloodC1	7	-7.52320262311336e-05	0.002225093626221693	False
num__UnitsplateletsC1	6	-0.0008641159458969894	0.0020241998217617537	False
num__UnitsbloodC2	5	-0.0006196132462940734	0.0015403728760318314	False
num__UnitsplateletsC2	6	-1.7661641463634596e-05	0.0008407551405619697	False
num__UnitsbloodC3	9	0.00046962295732555335	0.0025732046156402197	True
num__UnitsplateletsC3	5	-0.0005942645183844934	0.0019615699224327875	False
num__DaysIVantibC1	5	-0.0006265608808562056	0.0020711365314145624	False
num__DaysinhospC1	2	-0.0009751603439963814	0.0017108458139507444	False
num__DaysIVantibC2	4	-0.0015284389144159135	0.001477821253189833	False
num__DaysinhospC2	6	-0.0009352419484863264	0.0016248460688139466	False
num__DaysIVantibC3	7	4.911531506566659e-06	0.0023322780397359803	False
num__DaysinhospC3	7	-0.000427738160214159	0.0017748981273763467	False
num__TestDate	6	-0.00037263192449788683	0.0016636881576212756	False
num__ITDPcnt	11	0.004325433508855253	0.00615065104571876	True
num__ITDLength	10	-2.8936092737586716e-05	0.005008516389354889	True
num__date_MRDA0	5	-0.0005295815570137466	0.0008990043769814427	False
num__MRDA0hodnota	6	-0.00047268132825740414	0.0016127352418461984	False
num__MRDA0logred	4	-0.00022692164298988848	0.00047596321886615283	False
num__date_MRDB0	5	-0.00015189471177525667	0.000567773867034041	False
num__MRDB0hodnota	5	-0.0005031091923573198	0.0012074332003505193	False
num__MRDB0logred	6	-2.495839176789559e-05	0.00029991329978716266	False
num__MRDC0percentage	9	0.0005384031814299375	0.0017636183980910916	True
num__date_MRDA1	5	-0.00024718559810138	0.0010843280366903216	False
num__MRDA1hodnota	8	-9.454632155765996e-05	0.0008067872173909747	True
num__MRDA1logred	7	7.508909527676932e-05	0.0012391537432711178	False
num__date_MRDB1	7	-0.0002216618814797933	0.0010199858373327593	False
num__MRDB1hodnota	11	0.0016202261921095652	0.0020389434221773977	True
num__Date_MRDC1	8	-0.00010782296037743167	0.0010981347150144532	True
num__MRDC1percentage	10	0.00013918187160345333	0.004615663556573008	True
num__date_MRDA2	7	0.00029449950270150503	0.0011387637173598736	False
num__MRDA2hodnota	10	0.00029976191182839334	0.001638354714394821	True
num__MRDA2logred	10	0.0008455738237900522	0.0022743242170048046	True
num__date_MRDB2	6	-0.00021321421709184885	0.0010605852000181682	False
num__MRDB2hodnota	9	0.0005676026298645201	0.0010610901488816067	True
num__Date_MRDC2	5	-0.0004689187938783866	0.0010322314016153974	False
num__MRDC2percentage	12	0.0026581965849407597	0.0026513321500039717	True
num__date_MRDA3	8	-5.642855258767339e-05	0.0010786639290313795	True
num__MRDA3hodnota	12	0.0015307569535746315	0.0017311859255187217	True
num__MRDA3logred	4	-0.0006352574062108706	0.0011559691607464823	False
num__date_MRDB3	5	-7.035328161133192e-05	0.0004743488472877351	False
num__MRDB3hodnota	6	-0.0005029162255673	0.0012968131265918962	False
num__Date_MRDC3	10	7.262810311982195e-05	0.0007623401652142016	True
num__MRDC3percentage	8	0.0004037119865285533	0.0017299359883593598	True
num__NauseastartC1	5	-0.00044742478517184	0.0016859042484418853	False
num__NauseastopC1	9	-0.00016050037975240015	0.001286158177589616	True
num__AlopeciastartC1	6	-0.00024084778981319332	0.002202161513477425	False
num__AlopeciastopC1	5	-0.00041418685390309855	0.001079085178396399	False
num__OralstartC1	5	-0.0005236406493845599	0.0012145539288743706	False
num__OralstopC1	5	-0.00048334403581862663	0.0014087308014103274	False
num__DiarrheastartC1	6	-0.0006494107831683933	0.001592371823829677	False
num__DiarrheastopC1	5	-0.0007618070435328532	0.0015629069748206298	False
num__CardiacstartC1	7	-0.0001896590869406996	0.00048156730415453155	False
num__CardiacstopC1	3	-0.00028217758601424184	0.00040451946076656883	False
num__LiverASTstartC1	5	-0.0002607002677366116	0.0006427782489017201	False
num__LiverASTstopC1	6	-0.0001122124722114082	0.0007256789932073036	False
num__LiverALTstartC1	4	-0.0013854356093200054	0.001994940929651021	False
num__LiverALTstopC1	8	0.00011689377405686368	0.0018734845498494556	True
num__LiverBilstartC1	6	-0.0001113913861857533	0.0015107617813145647	False
num__LiverBilstopC1	5	-0.0007207148500749244	0.001493396578939901	False
num__RenaCreatstartC1	5	-0.0002055010305812735	0.0005654108033253091	False
num__RenaCreatstopC1	6	-0.00014401844117162	0.000507234717655869	False
num__RenaprotstartC1	10	0.0006871970503331549	0.002563507954525466	True
num__RenahaemstartC1	4	-0.00014506494489211334	0.0014977855355886836	False
num__RenahaemstopC1	7	6.58203862875262e-05	0.0005251451111747432	False
num__NauseastartC2	3	-0.0013746573775106172	0.0016179284807612503	False
num__NauseastopC2	3	-0.0006628126164953524	0.0015600554253751891	False
num__AlopeciastartC2	5	-0.0006873032014917933	0.0015954475798508464	False
num__AlopeciastopC2	7	-0.00016958364932714	0.001098952772253543	False
num__OralstartC2	6	-0.0002055840947979606	0.0011172626856352566	False
num__OralstopC2	6	-0.00028862662795061175	0.0008257237313687344	False
num__DiarrheastartC2	3	-0.0010671087595038782	0.0010202344006058888	False
num__DiarrheastopC2	4	-0.0008631427857620965	0.0009702588408729135	False
num__CardiacstartC2	7	-0.00017993849381018362	0.0012736422230052295	False
num__LiverASTstartC2	8	-1.807681842675259e-05	0.00039349346671067593	True
num__LiverASTstopC2	7	-5.031707504564814e-06	0.00021407606813930865	False
num__LiverALTstartC2	8	-0.00016784986939155335	0.0008711718797754086	True
num__LiverALTstopC2	7	-3.6150130420327124e-05	0.0011234182514747904	False
num__LiverBilstartC2	5	-0.0004918449257417666	0.0009755919470445735	False
num__LiverBilstopC2	6	-8.789527486715333e-05	0.000686815108188076	False
num__RenaCreatstartC2	8	0.00018966424904564696	0.0013571462203022723	True
num__RenaCreatstopC2	4	-0.0003628026797971229	0.0020543374450169164	False
num__NauseastartC3	6	-0.0005236808703287534	0.0015916891872936674	False
num__NauseastopC3	5	-0.0007124168239337868	0.0016355900813359513	False
num__AlopeciastartC3	8	-0.0003352712333896031	0.001298274904011412	True
num__OralstartC3	7	2.5718858341914018e-05	0.0019116461919601957	False
num__OralstopC3	7	-0.0002914786256347134	0.0013455001574208222	False
num__DiarrheastartC3	6	-0.00023599950818715376	0.0012171854983402375	False
num__DiarrheastopC3	4	-0.0006822254347018531	0.0012303611672735614	False
num__LiverASTstartC3	9	0.0001382626711418148	0.0008777659383317376	True
num__LiverASTstopC3	10	0.00046989546040262435	0.0007168972588276826	True
num__LiverALTstartC3	9	2.1484240690384337e-05	0.0013503596926250033	True
num__LiverALTstopC3	8	3.599739583579332e-05	0.0008807369850892749	True
num__LiverBilstartC3	4	-0.0006024400030779535	0.0012611319244679895	False
num__LiverBilstopC3	5	-0.0006382339579292467	0.0014420892352409321	False
num__RenaCreatstartC3	7	-0.0006552439271386865	0.001772538949583461	False
num__RenaCreatstopC3	5	-0.0003722028598311542	0.0007482989409916312	False
num__mylotargdateC1	7	-9.953585943787387e-05	0.0009770461699158072	False
num__marrexamdate1C1	6	-0.000939028142238547	0.001560347832959434	False
num__marrexamdate2C1	5	-0.00037441141470814305	0.0006099226409335805	False
num__NeutrecoverydateC1	7	-1.7912078130906676e-05	0.001845839208984113	False
num__Platrecovery50dateC1	7	0.0003243599153049467	0.002378569474241258	False
num__Platrecovery100dateC1	9	0.0008418295173934334	0.002185844464711481	True
num__DischargeddateC1	5	-0.0007840516860818133	0.002231837503214954	False
num__chemodateC2	7	-0.0006270814173849152	0.001860166949401121	False
num__marrexamdate1C2	8	8.538564829209337e-05	0.0019369559802059429	True
num__NeutrecoverydateC2	5	-0.0012909868662617026	0.001992391749521771	False
num__Platrecovery50dateC2	5	-0.0012341500000137495	0.002732964205609258	False
num__Platrecovery100dateC2	5	-0.0010619377444598152	0.0017323646882572974	False
num__DischargeddateC2	6	-0.00015410687461569998	0.0017384564687932926	False
num__chemodateC3	6	-0.0002734659398948333	0.0016981449588154187	False
num__NeutrecoverydateC3	6	-0.00082739848511146	0.0030939629110004374	False
num__Platrecovery50dateC3	6	-0.0005136303797912198	0.002375766468309248	False
num__Platrecovery100C3date	5	-0.0011479777557834802	0.0028808175725403952	False
num__DischargeddateC3	3	-0.0010624391275705343	0.0016191723069763713	False
num__Weight	7	-0.00035098136181216	0.0021113651816132115	False
num__Height	6	-0.0002994807655651799	0.001536609938954863	False
num__BloodDateEntry	9	0.0003171507939620797	0.0013961060632063256	True
num__HemoglobinEntry	4	-0.0011038181212692057	0.0015008944032849458	False
num__PlateletEntry	5	-0.0012542815411274602	0.0019203026527482528	False
num__MarrowDateEntry	5	-0.0007615679060354691	0.001951996951439777	False
num__MarrowBlastsEntry	6	-0.0003263346105201867	0.0017796636059113694	False
num__LocalImmPcnt	9	0.00064202695336148	0.0018805766716795676	True
num__SmokePerDay	7	-1.4210193318146948e-05	0.0013549123415847507	False
num__chemodateC1	5	-0.0002788604231212933	0.0016725657112046433	False
num__Marrblastperc1C1	6	-0.0006976219952867087	0.004518416109802259	False
num__Marrblastperc2C1	5	-0.00018083938466183978	0.00039419846848545487	False
num__WBCEntry	11	0.0028462316229306566	0.0046811807561661705	True
num__CompmarrrespC1	3	-0.0009490487642859	0.0014110447944179973	False
num__Marrclastperc1C2	10	0.0011189312541209932	0.003742450752321786	True
num__CompmarrrespC2	7	-0.0001347726456688	0.0012870647836251692	False
num__TransplantSchedDateC2	3	-0.0003239397802935	0.0004807027261608712	False
remainder__IsSec_is_missing	0	0.0	0.0	False
remainder__PrevDiag_is_missing	0	0.0	0.0	False
remainder__PrevBloodDis_is_missing	6	1.0384030955283085e-05	0.0008691390689104083	False
remainder__BloodDateEntry_is_missing	0	0.0	0.0	False
remainder__HemoglobinEntry_is_missing	0	0.0	0.0	False
remainder__PlateletEntry_is_missing	0	0.0	0.0	False
remainder__MarrowDateEntry_is_missing	0	0.0	0.0	False
remainder__MarrowBlastsEntry_is_missing	1	7.412555015046666e-06	2.7735241226917593e-05	False
remainder__FABtype_is_missing	0	0.0	0.0	False
remainder__CNSinvolveentry_is_missing	0	0.0	0.0	False
remainder__Localcytoentry_is_missing	0	0.0	0.0	False
remainder__Localimmentry_is_missing	0	0.0	0.0	False
remainder__LocalImmPcnt_is_missing	2	-0.0005813668966943798	0.0005020557796279119	False
remainder__CD33entry_is_missing	0	-1.9278966647388405e-06	7.213528796556928e-06	False
remainder__SmokeHist_is_missing	5	6.221352816176557e-05	0.00016629391383769307	False
remainder__SmokePerDay_is_missing	6	-1.6161000111242297e-05	0.001165262442171536	False
remainder__CytoResult_is_missing	0	0.0	0.0	False
remainder__Karyotype_is_missing	3	-1.8813556843811856e-05	0.00014147973637486375	False
remainder__ComorArr_is_missing	0	0.0	0.0	False
remainder__ComorCard_is_missing	0	0.0	0.0	False
remainder__ComorHVD_is_missing	0	0.0	0.0	False
remainder__ComorIBD_is_missing	0	0.0	0.0	False
remainder__ComorDiab_is_missing	0	0.0	0.0	False
remainder__ComorCVD_is_missing	0	0.0	0.0	False
remainder__ComorPsyc_is_missing	0	0.0	0.0	False
remainder__ComorObe_is_missing	0	0.0	0.0	False
remainder__ComorInf_is_missing	0	0.0	0.0	False
remainder__ComorRheu_is_missing	0	0.0	0.0	False
remainder__ComorPrep_is_missing	0	0.0	0.0	False
remainder__ComorRen_is_missing	0	0.0	0.0	False
remainder__ComorMPul_is_missing	0	0.0	0.0	False
remainder__ComorSPul_is_missing	0	0.0	0.0	False
remainder__ComorPST_is_missing	0	0.0	0.0	False
remainder__ComorHepM_is_missing	0	0.0	0.0	False
remainder__ComorHepS_is_missing	0	0.0	0.0	False
remainder__chemodateC1_is_missing	0	0.0	0.0	False
remainder__drugdoseC1yn_is_missing	0	0.0	0.0	False
remainder__mylotargC1yn_is_missing	0	0.0	0.0	False
remainder__mylotargdateC1_is_missing	9	0.00026031946071077255	0.0005683889178693402	True
remainder__mylodoseC1_is_missing	2	-0.0005051851870098241	0.00045123062025326433	False
remainder__marrexamdate1C1_is_missing	0	0.0	0.0	False
remainder__marrexamdate2C1_is_missing	5	-0.0001674962093486638	0.0002990614078357763	False
remainder__cellularity1C1_is_missing	9	4.2216414695249925e-05	0.00015556936826885393	True
remainder__cellularity2C1_is_missing	8	5.7367063616636015e-05	0.00023563589734139267	True
remainder__Marrblastperc1C1_is_missing	5	-0.000219361554914158	0.0005029137162921001	False
remainder__Marrblastperc2C1_is_missing	3	-0.0001472111548702151	0.0002593774688311421	False
remainder__Marrresult1C1_is_missing	8	-6.970055459834536e-05	0.0003138818442674141	True
remainder__Marrresult2C1_is_missing	2	-0.0003087327876685046	0.0004520786546669692	False
remainder__CompmarrrespC1_is_missing	8	-0.00015519906025723566	0.0006676915936411071	True
remainder__NeutrecoverydateC1_is_missing	1	-0.00013165057876960505	0.0002073484086837581	False
remainder__Platrecovery50C1_is_missing	0	0.0	0.0	False
remainder__Platrecovery50dateC1_is_missing	10	0.00030246840256313833	0.0011882723062225254	True
remainder__Platrecovery100C1_is_missing	0	0.0	0.0	False
remainder__Platrecovery100dateC1_is_missing	10	7.548827541430107e-05	0.0006247639867063405	True
remainder__NauseagradeC1_is_missing	0	0.0	0.0	False
remainder__NauseastartC1_is_missing	3	-0.0003722590431956626	0.0006428241133858795	False
remainder__NauseastopC1_is_missing	10	8.950616225615729e-05	0.0005552850797938368	True
remainder__AlopeciagradeC1_is_missing	0	0.0	0.0	False
remainder__AlopeciastartC1_is_missing	7	-1.722965828040813e-05	0.0007293760817088961	False
remainder__AlopeciastopC1_is_missing	7	-0.00031939699093963943	0.0007513996153748126	False
remainder__OralgradeC1_is_missing	0	0.0	0.0	False
remainder__OralstartC1_is_missing	7	-0.00011986161133043336	0.0008733551757599894	False
remainder__OralstopC1_is_missing	3	-0.0005804830307373067	0.0006881887253020259	False
remainder__DiarrheagradeC1_is_missing	0	0.0	0.0	False
remainder__DiarrheastartC1_is_missing	7	-0.00020503419263558315	0.0007577108623168615	False
remainder__DiarrheastopC1_is_missing	6	-0.0002361209813482465	0.000671124744336104	False
remainder__CardiacgradeC1_is_missing	5	-0.00031704504322960654	0.0011561123850689565	False
remainder__CardiacstartC1_is_missing	4	-0.00010076095045605569	0.0003897262430251508	False
remainder__CardiacstopC1_is_missing	1	-0.0002574047099912815	0.0003754556553355052	False
remainder__LiverASTgradeC1_is_missing	4	-5.1210430177992226e-05	0.00020767974264253035	False
remainder__LiverASTstartC1_is_missing	7	-5.561889056662104e-05	0.00033236390248982497	False
remainder__LiverASTstopC1_is_missing	6	-7.391079286338838e-05	0.00040232383011759104	False
remainder__LiverALTgradeC1_is_missing	2	-2.7258925237508905e-05	0.00012624680371789855	False
remainder__LiverALTstartC1_is_missing	4	-0.00043876427802446615	0.0009445489356449703	False
remainder__LiverALTstopC1_is_missing	7	-0.00021529230695216219	0.0009897091151809614	False
remainder__LiverBilgradeC1_is_missing	0	0.0	0.0	False
remainder__LiverBilstartC1_is_missing	6	-0.0001609116696953791	0.0008943276319884104	False
remainder__LiverBilstopC1_is_missing	6	-0.00041415826388984685	0.0009100733400635435	False
remainder__RenaCreatgradeC1_is_missing	0	0.0	0.0	False
remainder__RenaCreatstartC1_is_missing	8	-7.144355840341963e-05	0.00023130560394118776	True
remainder__RenaCreatstopC1_is_missing	8	4.03215439625003e-05	0.0003574770336518005	True
remainder__RenaprotgradeC1_is_missing	0	0.0	0.0	False
remainder__RenaprotstartC1_is_missing	7	-0.0002492525224623099	0.0010513106542358777	False
remainder__RenahaemgradeC1_is_missing	0	-3.856350927936939e-06	1.4429143935507793e-05	False
remainder__RenahaemstartC1_is_missing	8	0.00011322807954851762	0.0005180517594972976	True
remainder__RenahaemstopC1_is_missing	7	0.00014253625352152614	0.0005827006491966474	False
remainder__UnitsbloodC1_is_missing	0	0.0	0.0	False
remainder__UnitsplateletsC1_is_missing	0	0.0	0.0	False
remainder__DaysIVantibC1_is_missing	1	7.934146583353332e-06	2.9686858171351232e-05	False
remainder__DaysinhospC1_is_missing	0	0.0	0.0	False
remainder__DischargeddateC1_is_missing	5	-9.243875318383077e-05	0.0004117052285666634	False
remainder__chemodateC2_is_missing	5	9.306140376348498e-05	0.0002575788923468436	False
remainder__drugdoseC2yn_is_missing	2	2.2779015457966667e-05	5.885978502557558e-05	False
remainder__marrexamdate1C2_is_missing	9	1.261211559496309e-05	0.0006797291834841203	True
remainder__cellularity1C2_is_missing	5	-1.3572249658371104e-05	0.0006925691010715813	False
remainder__Marrclastperc1C2_is_missing	6	0.00014205638042012267	0.0009844632543928014	False
remainder__Marrresult1C2_is_missing	10	0.0004619041285189339	0.0008668173835397745	True
remainder__CompmarrrespC2_is_missing	7	-0.00017236879885276665	0.0008033897382284373	False
remainder__NeutrecoveryC2_is_missing	2	-4.058749619447734e-05	0.00014409089846965958	False
remainder__NeutrecoverydateC2_is_missing	5	-7.672613318836551e-05	0.0001991650185634061	False
remainder__Platrecovery50C2_is_missing	3	-9.56901816843519e-06	0.00010770765608076646	False
remainder__Platrecovery50dateC2_is_missing	9	0.00011408341564929628	0.0005719282357582585	True
remainder__Platrecovery100C2_is_missing	5	-2.8060143968905017e-05	9.210108592520612e-05	False
remainder__Platrecovery100dateC2_is_missing	11	0.000208003311127351	0.0004359263253761747	True
remainder__NauseagradeC2_is_missing	6	2.1068233237592467e-05	8.337371675973493e-05	False
remainder__NauseastartC2_is_missing	9	0.00024045877718036627	0.0008304026616659845	True
remainder__NauseastopC2_is_missing	8	-0.0002753213640344514	0.0011617782738374157	True
remainder__AlopeciagradeC2_is_missing	7	-3.791956218759019e-05	0.0002105671775990524	False
remainder__AlopeciastartC2_is_missing	9	2.770190996687332e-05	0.000860424898465749	True
remainder__AlopeciastopC2_is_missing	6	-0.00016978381054615215	0.0006114313868866273	False
remainder__OralgradeC2_is_missing	3	3.885294794538178e-06	2.33353753801055e-05	False
remainder__OralstartC2_is_missing	10	0.00012311020677028352	0.0007444916632019157	True
remainder__OralstopC2_is_missing	11	0.00027151921787325596	0.0006266338200473829	True
remainder__DiarrheagradeC2_is_missing	3	-0.0001150803296576689	0.00028420779649834165	False
remainder__DiarrheastartC2_is_missing	9	0.0001332555633469148	0.0008053388268686346	True
remainder__DiarrheastopC2_is_missing	4	-0.00036153556247925443	0.00054828185582324	False
remainder__CardiacgradeC2_is_missing	5	-7.670301410471769e-05	0.00027092083170292367	False
remainder__CardiacstartC2_is_missing	7	2.0400676525170518e-05	0.0005307776537886247	False
remainder__LiverASTgradeC2_is_missing	7	-3.1700771913119655e-06	0.0002007729981227789	False
remainder__LiverASTstartC2_is_missing	6	-1.61228622547803e-05	0.00019993026019237006	False
remainder__LiverASTstopC2_is_missing	4	-0.00017729629061709936	0.0003697670276032199	False
remainder__LiverALTgradeC2_is_missing	7	-1.7632945014056229e-06	0.00022795181017117307	False
remainder__LiverALTstartC2_is_missing	7	-4.977305413345331e-05	0.0007109558995358136	False
remainder__LiverALTstopC2_is_missing	5	-0.00027886992309156673	0.0006494513507410046	False
remainder__LiverBilgradeC2_is_missing	6	4.198663585340215e-05	6.642378059534663e-05	False
remainder__LiverBilstartC2_is_missing	6	-0.0002027799729862074	0.0005920958260330433	False
remainder__LiverBilstopC2_is_missing	2	-0.00031226295482554843	0.00048659359820228275	False
remainder__RenaCreatgradeC2_is_missing	6	5.5185877078469634e-05	8.48263046010858e-05	False
remainder__RenaCreatstartC2_is_missing	7	-7.845912343932165e-05	0.0008927883774742983	False
remainder__RenaCreatstopC2_is_missing	6	-0.00021617451439284008	0.0006318968751775792	False
remainder__RenaprotgradeC2_is_missing	4	-1.6176944647505376e-05	0.00013928697494135393	False
remainder__RenahaemgradeC2_is_missing	4	-1.328757749234491e-05	0.0002508739422444217	False
remainder__UnitsbloodC2_is_missing	5	6.645778068361265e-05	0.00027100363179395637	False
remainder__UnitsplateletsC2_is_missing	2	-0.0001087234204385536	0.0002618409794434724	False
remainder__DaysIVantibC2_is_missing	3	1.8748188533298854e-06	0.00014813816276669012	False
remainder__DaysinhospC2_is_missing	3	1.8015659177117265e-05	8.249836724206126e-05	False
remainder__DischargeddateC2_is_missing	4	-9.398506038860887e-05	0.00019488295354802364	False
remainder__TissuetypingdoneYNC2_is_missing	6	5.4977050149723525e-05	0.00045911033087295624	False
remainder__TissuetypesibsresultC2_is_missing	3	-0.0007450814137680268	0.0008126317627789658	False
remainder__TransplantSchedYNC2_is_missing	4	-0.00023299402963999826	0.0005951498558707842	False
remainder__TransplantSchedDateC2_is_missing	6	-6.550256959916482e-05	0.00036488606735413066	False
remainder__TransplantTypeC2_is_missing	6	-6.0261475619317596e-05	0.0010044575424041713	False
remainder__TreatmentC3_is_missing	0	0.0	0.0	False
remainder__drugdosecorrectYNC3_is_missing	0	0.0	0.0	False
remainder__NeutrecoveryC3_is_missing	2	3.160598527350535e-05	0.00011967682164245985	False
remainder__NeutrecoverydateC3_is_missing	8	-2.170480735600251e-05	0.00033585529856793294	True
remainder__Platrecovery50C3_is_missing	0	-2.8648778730666466e-05	7.520931692439363e-05	False
remainder__Platrecovery50dateC3_is_missing	5	-0.0004314727331310427	0.0008725600231644164	False
remainder__Platrecovery100C3_is_missing	2	1.5319176486356552e-05	5.0107668740364794e-05	False
remainder__Platrecovery100C3date_is_missing	8	0.00026787651680802374	0.0011065567150743171	True
remainder__NauseagradeC3_is_missing	4	1.2210630167947604e-05	0.0003609619262350069	False
remainder__NauseastartC3_is_missing	6	-0.0002463427028741067	0.0010584051911993356	False
remainder__NauseastopC3_is_missing	10	3.0947029764035726e-06	0.00047417119510286736	True
remainder__AlopeciagradeC3_is_missing	4	1.0455071067783581e-05	0.0003360279509010584	False
remainder__AlopeciastartC3_is_missing	5	-0.00013619310441161705	0.0005845329566754321	False
remainder__OralgradeC3_is_missing	6	-4.409817655689338e-05	0.000255274192561267	False
remainder__OralstartC3_is_missing	9	-0.0002227409365744556	0.0008242056057547634	True
remainder__OralstopC3_is_missing	7	-9.194906078630001e-05	0.000515589039042648	False
remainder__DiarrheagradeC3_is_missing	5	5.97751039436089e-06	5.085684055859279e-05	False
remainder__DiarrheastartC3_is_missing	7	9.089915903261105e-05	0.0008327857724756074	False
remainder__DiarrheastopC3_is_missing	6	-0.0002647532342154444	0.0008330964489586713	False
remainder__CardiacgradeC3_is_missing	6	-2.238994833833679e-05	0.0002941204141320302	False
remainder__LiverASTgradeC3_is_missing	8	1.982280063152676e-05	0.0002654233612022861	True
remainder__LiverASTstartC3_is_missing	4	-6.208654681125101e-05	0.0005123829508161635	False
remainder__LiverASTstopC3_is_missing	7	-7.566561399092286e-05	0.0005561515908235391	False
remainder__LiverALTgradeC3_is_missing	0	-3.627469669662e-05	0.00010352795922277836	False
remainder__LiverALTstartC3_is_missing	8	9.32414624503412e-05	0.0008342521291473228	True
remainder__LiverALTstopC3_is_missing	7	-0.00014028607648595832	0.0007766534477589474	False
remainder__LiverBilgradeC3_is_missing	5	-2.3460142103299734e-05	0.0002386468989228339	False
remainder__LiverBilstartC3_is_missing	7	-0.00014085957700876988	0.0009525228626126085	False
remainder__LiverBilstopC3_is_missing	9	2.4603749340574442e-05	0.000843480006910892	True
remainder__RenaCreatgradeC3_is_missing	4	3.659067792461882e-05	0.0005048867054465085	False
remainder__RenaCreatstartC3_is_missing	6	-5.769024807098891e-05	0.0005302000787169832	False
remainder__RenaCreatstopC3_is_missing	6	-0.00016643445980493368	0.00044704768637345574	False
remainder__RenaprotgradeC3_is_missing	5	-3.958095590653512e-05	0.0001516568274808882	False
remainder__RenahaemgradeC3_is_missing	5	-7.051770319747936e-05	0.0002610394964879637	False
remainder__UnitsbloodC3_is_missing	3	5.439807531889088e-06	7.139891608193059e-05	False
remainder__UnitsplateletsC3_is_missing	4	1.1723205427423837e-05	0.0001787721179333251	False
remainder__DaysIVantibC3_is_missing	7	3.808066180790122e-05	0.000581836728158499	False
remainder__DaysinhospC3_is_missing	5	9.165321062922284e-06	9.127377250827582e-05	False
remainder__DischargeddateC3_is_missing	2	-6.0067456664649136e-05	0.00015588182173381575	False
remainder__CepTreatmentGivenC3_is_missing	9	0.000398041939591045	0.0010305109277330877	True
remainder__mTORGivenC3_is_missing	5	-0.0002417080875284669	0.000586900779487585	False
remainder__MRDnegativity_is_missing	6	-0.00019218774037054427	0.0005112020775624857	False
remainder__MRDguided_is_missing	6	-3.516219328886572e-05	0.00044651529529095903	False
remainder__Housekeeping_is_missing	3	-0.00041434560520377353	0.00050199013396317	False
remainder__MRDA0_is_missing	9	-1.470291567360129e-05	0.0004954445539733886	True
remainder__date_MRDA0_is_missing	8	-3.919027924405387e-05	0.0005755208763166822	True
remainder__MRDA0_method_is_missing	7	-0.0001306967230229774	0.000807110594876622	False
remainder__MRDA0_specimen_is_missing	6	0.00032934786122131173	0.0009558506887690461	False
remainder__MRDA0num_is_missing	9	0.00024094698345382732	0.0008111699836632072	True
remainder__MRDA0hodnota_is_missing	7	-2.3173866724351608e-05	0.000520319672498861	False
remainder__MRDA0logred_is_missing	4	-0.00021706193681330206	0.0003994255674488853	False
remainder__MRDB0_is_missing	5	2.7876283994256265e-05	0.00044651991415186405	False
remainder__date_MRDB0_is_missing	6	-2.9654245057197893e-05	0.00045318763044591083	False
remainder__MRDB0_method_is_missing	2	-0.00016954547732430148	0.00025792482125309003	False
remainder__MRDB0_specimen_is_missing	5	-6.620185195144541e-05	0.0003253706504879405	False
remainder__MRDB0num_is_missing	6	-0.00010866490514120504	0.0003054922335151337	False
remainder__MRDB0hodnota_is_missing	8	4.562796296649891e-05	0.0005025202832899424	True
remainder__MRDB0logred_is_missing	3	-0.0001525072789026446	0.0004186141520617508	False
remainder__MRDC0_is_missing	7	-4.1905136763236694e-05	0.0007430670188788447	False
remainder__MRDC0_method_is_missing	3	-0.00013959117825271304	0.00047264765239771346	False
remainder__MRDC0_specimen_is_missing	5	-0.00010995694317016723	0.0008243672336475295	False
remainder__MRDC0num_is_missing	8	1.8404843436360588e-05	0.00040415637767744506	True
remainder__MRDC0percentage_is_missing	6	-0.00036407916813227336	0.0007762749613773858	False
remainder__MRDA1_is_missing	7	-0.0001983265823424935	0.0004711630625226318	False
remainder__date_MRDA1_is_missing	9	0.00016297227492261578	0.0005082735846521859	True
remainder__MRDA1_method_is_missing	5	-0.00021815965830080368	0.0003717241503225558	False
remainder__MRDA1_specimen_is_missing	8	8.575422166494959e-06	0.0005757838220731687	True
remainder__MRDA1num_is_missing	7	9.690761151452112e-05	0.0006521773716090609	False
remainder__MRDA1hodnota_is_missing	7	3.965203044178774e-05	0.00023471087031009353	False
remainder__MRDA1logred_is_missing	6	-9.740927994366612e-05	0.0004759221226758046	False
remainder__MRDB1_is_missing	5	-0.00022594303705079937	0.0007092405078360899	False
remainder__date_MRDB1_is_missing	8	7.020173307034921e-06	0.0006343582704445896	True
remainder__MRDB1_method_is_missing	7	6.323637780099005e-05	0.0002626749936220956	False
remainder__MRDB1_specimen_is_missing	7	7.732294112055463e-05	0.00039664019677133303	False
remainder__MRDB1num_is_missing	5	-9.605653227838152e-05	0.0002754318697022463	False
remainder__MRDB1hodnota_is_missing	8	-2.292064562900563e-05	0.000690892594814898	True
remainder__MRDC1_is_missing	7	-0.00011793337197588358	0.0005576596090895143	False
remainder__Date_MRDC1_is_missing	8	0.0002948924463880884	0.0007563142379837879	True
remainder__MRDC1_method_is_missing	7	-0.00020972536476811842	0.0006403267922600386	False
remainder__MRDC1_specimen_is_missing	7	-0.00027837995421427567	0.000682140603691838	False
remainder__MRDC1num_is_missing	6	-0.0003389032170921981	0.0006362922278353328	False
remainder__MRDC1percentage_is_missing	10	8.630006153186176e-05	0.0014847872448518315	True
remainder__MRDA2_is_missing	5	-0.0002596725329013442	0.0008373923941889161	False
remainder__date_MRDA2_is_missing	7	6.10855097286829e-05	0.0004997840973401872	False
remainder__MRDA2_method_is_missing	5	2.895540462985821e-05	0.0006457090796288718	False
remainder__MRDA2_specimen_is_missing	8	3.614447330869204e-05	0.0006661271593770563	True
remainder__MRDA2num_is_missing	5	-0.00016021386512199274	0.0006242961513365424	False
remainder__MRDA2hodnota_is_missing	8	-0.0001104435096369524	0.0005421328328197477	True
remainder__MRDA2logred_is_missing	7	0.000199497672985936	0.0005364828042049378	False
remainder__MRDB2_is_missing	8	-1.0768808383039302e-06	0.0005615512156865218	True
remainder__date_MRDB2_is_missing	9	5.7859014212448685e-05	0.0002222540385546341	True
remainder__MRDB2_method_is_missing	7	0.00022360395596813284	0.0006022026572879882	False
remainder__MRDB2_specimen_is_missing	7	0.00013451214969125604	0.00032253747545700565	False
remainder__MRDB2num_is_missing	5	-2.680875442944379e-05	0.0006047288267012062	False
remainder__MRDB2hodnota_is_missing	6	-0.00017586789488234682	0.0006138689918699354	False
remainder__MRDC2_is_missing	6	-8.032630399925764e-06	0.0002781509440352147	False
remainder__Date_MRDC2_is_missing	6	-0.0001302864234041457	0.0005090975440749333	False
remainder__MRDC2_method_is_missing	9	4.833351110172559e-05	0.0006342956787346203	True
remainder__MRDC2_specimen_is_missing	6	-0.0001640351378175019	0.0005756805240720709	False
remainder__MRDC2num_is_missing	6	-0.00030706687997565315	0.0006867675924060702	False
remainder__MRDC2percentage_is_missing	11	0.0013855173830594467	0.0016328914112291695	True
remainder__MRDA3_is_missing	8	-0.00013269590514457572	0.000668799747004064	True
remainder__date_MRDA3_is_missing	7	-6.610300735551737e-05	0.0006068111315219505	False
remainder__MRDA3_method_is_missing	4	-0.00015373344821081417	0.00022350638490604695	False
remainder__MRDA3_specimen_is_missing	5	-0.0002928555269967733	0.000433222113555427	False
remainder__MRDA3num_is_missing	9	0.00020146161365735754	0.00046758008235871993	True
remainder__MRDA3hodnota_is_missing	7	-0.00020510169969671814	0.0004938080851262835	False
remainder__MRDA3logred_is_missing	7	-8.80417636204797e-05	0.00039444464440408584	False
remainder__MRDB3_is_missing	6	-0.00011281184704792406	0.0007399547627710692	False
remainder__date_MRDB3_is_missing	4	-0.00016837115649766534	0.0002733423024710618	False
remainder__MRDB3_method_is_missing	5	-6.304591296845999e-05	0.0003665821234891745	False
remainder__MRDB3_specimen_is_missing	4	5.6295804107572474e-05	0.0003591880517794621	False
remainder__MRDB3num_is_missing	5	-0.00011465088310197835	0.0005383761430463907	False
remainder__MRDB3hodnota_is_missing	4	-0.0002758551789307733	0.0005269455853524317	False
remainder__MRDC3_is_missing	5	-0.0003461561757313404	0.0009036119040734727	False
remainder__Date_MRDC3_is_missing	7	-3.980522938216666e-05	0.0005408573755556667	False
remainder__MRDC3_method_is_missing	8	-4.964126754087704e-05	0.000530119216815385	True
remainder__MRDC3_specimen_is_missing	6	-6.749624981836702e-05	0.0006634869987803771	False
remainder__MRDC3num_is_missing	3	-0.00023455194548539042	0.0005633308722694831	False
remainder__MRDC3percentage_is_missing	11	0.0005889221515737128	0.0014948627920008165	True
remainder__TestDate_is_missing	7	-6.526470248765234e-05	0.00019852949400144112	False
remainder__amlFLToutcomeID_is_missing	4	2.6108600395715297e-05	0.00029474918263869347	False
remainder__amlFLTTypeID_is_missing	7	-8.878023709347334e-05	0.001748733369527629	False
remainder__amlDDLFLTTKDID_is_missing	3	-0.0003921760619109023	0.0005837874341164831	False
remainder__ITDPcnt_is_missing	8	0.00010360923344120902	0.001312937998248444	True
remainder__ITDLength_is_missing	6	-0.00019019392261038673	0.0019257790307702918	False
remainder__amlFLTType0ID_is_missing	10	0.00039151729245783846	0.001548752879979704	True
remainder__amlDDLNPM1OutcomeID_is_missing	5	4.3347655697749606e-05	0.00026608474744611963	False
remainder__amlDDLNPM1ID_is_missing	11	0.0011919537626738131	0.001676049414518262	True
karyotype_encoding__Karyotype_46,XY,inv(16)(p13q22)[10]	0	0.0	0.0	False
cat__FABtype_B	0	0.0	0.0	False
cat__ComorHVD_1.0	0	0.0	0.0	False
cat__TreatmentC3_AIDA	0	0.0	0.0	False
cat__amlDDLFLTTKDID_4.0	0	0.0	0.0	False
cat__amlDDLFLTTKDID_9.0	0	0.0	0.0	False
cat__MRDC3_specimen_PB	0	0.0	0.0	False
cat__MRDC0num_Neg	0	0.0	0.0	False
karyotype_encoding__Karyotype_46,XX,t(8;21)(q22;q22)[10]	0	0.0	0.0	False
karyotype_encoding__Karyotype_46,XX[10]	0	0.0	0.0	False
karyotype_encoding__Karyotype_46,XX [20]	1	1.853138753763102e-06	6.933810306734766e-06	False
karyotype_encoding__Karyotype_46,XX,inv(16)(p13q22)[10]	0	0.0	0.0	False
karyotype_encoding__Karyotype_46,XX[20]	2	-0.0003857196145451267	0.0005917968873853264	False
karyotype_encoding__Karyotype_46,XX[25]	2	-1.7612772839123705e-05	8.219781204325569e-05	False
karyotype_encoding__Karyotype_46,XY [20]	7	4.203675121739869e-05	0.00037422768928787665	False
karyotype_encoding__Karyotype_46,XY[20]	8	3.983194538203335e-05	0.000706292763560442	True
karyotype_encoding__Karyotype_46,XY[25]	1	1.4884772882821977e-07	1.87080265636008e-05	False
karyotype_encoding__Karyotype___rare_class__	8	-0.00020541354599107822	0.0010490510204703494	True
cat__sexID_False	5	-0.0004891926521111296	0.0008954552906040139	False
cat__sexID_True	5	-0.0001364753449507858	0.0006165529088143672	False
cat__IsSec_False	7	-0.0002362134709394727	0.0010350083487255372	False
cat__IsSec_True	8	-0.00023336926983296577	0.0009153767734765332	True
cat__IsSec_nan	0	0.0	0.0	False
cat__PrevDiag_False	2	5.842807062896401e-06	5.4265312479565176e-05	False
cat__PrevDiag_True	3	-3.131765538193239e-05	0.00016749727208017925	False
cat__PrevDiag_nan	0	0.0	0.0	False
cat__drugdoseC1yn_False	6	3.902458580784339e-05	0.00012286031327153924	False
cat__drugdoseC1yn_True	6	-1.4408905790712175e-05	0.00015295528635432624	False
cat__drugdoseC1yn_nan	0	0.0	0.0	False
cat__mylotargC1yn_False	7	-8.563735866836662e-05	0.0007578353604815447	False
cat__mylotargC1yn_True	5	-0.0002165914390918132	0.0007899609808098288	False
cat__mylotargC1yn_nan	0	0.0	0.0	False
cat__mylodoseC1_False	5	1.2018473140236226e-05	0.00013001093796339688	False
cat__mylodoseC1_True	7	-0.00019082771387270435	0.0006371712959485614	False
cat__mylodoseC1_nan	7	-0.00010538242172877541	0.000761411181225842	False
cat__NeutrecoveryC1_False	3	-0.00015493934618848683	0.0002854361888020437	False
cat__NeutrecoveryC1_True	2	-0.00016933880998375913	0.000265374034614459	False
cat__Platrecovery50C1_False	8	0.00040903015663634995	0.0007460905858816782	True
cat__Platrecovery50C1_True	9	0.0004731289711825243	0.0013488511906108243	True
cat__Platrecovery50C1_nan	0	0.0	0.0	False
cat__Platrecovery100C1_False	7	0.00024215336551528668	0.0007495019073292747	False
cat__Platrecovery100C1_True	9	0.00022948810066706005	0.0008139294837599695	True
cat__Platrecovery100C1_nan	0	0.0	0.0	False
cat__drugdoseC2yn_False	4	-0.0006454666505435199	0.0012400570106563175	False
cat__drugdoseC2yn_True	5	-0.00022820135924955405	0.0005009040908296736	False
cat__drugdoseC2yn_nan	3	1.916194959772583e-05	9.233870636015163e-05	False
cat__NeutrecoveryC2_False	6	-2.9327768152350283e-05	0.00013717386488523492	False
cat__NeutrecoveryC2_True	3	-0.00014259860972152432	0.0003760806549940752	False
cat__NeutrecoveryC2_nan	6	4.590226109779577e-05	0.00015619993643499242	False
cat__Platrecovery50C2_False	4	-0.00011268079381895755	0.0002415400059299562	False
cat__Platrecovery50C2_True	8	-8.98122156986542e-06	0.0002073714841579178	True
cat__Platrecovery50C2_nan	4	-3.422766487468058e-05	0.00021233685166545925	False
cat__Platrecovery100C2_False	7	-6.337109212813754e-05	0.00040741588196920253	False
cat__Platrecovery100C2_True	7	1.9754319780473407e-05	0.0005012988195044539	False
cat__Platrecovery100C2_nan	2	-0.0001383324027421657	0.00028602530494793103	False
cat__TissuetypingdoneYNC2_False	6	-0.0006804312202389217	0.0010638933192706214	False
cat__TissuetypingdoneYNC2_True	4	-0.0002955877176287036	0.0006105748434898827	False
cat__TissuetypingdoneYNC2_nan	4	-0.00010170230585280761	0.0003413627584091865	False
cat__TransplantSchedYNC2_False	5	-0.00029051224744673334	0.0011174715262776637	False
cat__TransplantSchedYNC2_True	6	-0.00016401173196247543	0.0006903026370995531	False
cat__TransplantSchedYNC2_nan	2	-0.0004026724758888352	0.000463423819258894	False
cat__TreatmentgivenC3YN_False	0	0.0	0.0	False
cat__TreatmentgivenC3YN_True	0	0.0	0.0	False
cat__drugdosecorrectYNC3_False	7	-4.873717761567552e-05	0.0002651599645114329	False
cat__drugdosecorrectYNC3_True	7	-4.98490291448944e-05	0.0002693029590466757	False
cat__drugdosecorrectYNC3_nan	0	0.0	0.0	False
cat__NeutrecoveryC3_False	6	0.0001191628123685253	0.0005589369375101054	False
cat__NeutrecoveryC3_True	7	-7.021314810960211e-05	0.0003679483492413829	False
cat__NeutrecoveryC3_nan	2	-1.5001042960177027e-05	0.00013060285267890573	False
cat__Platrecovery50C3_False	8	-4.356266987365432e-06	0.0005779287613374819	True
cat__Platrecovery50C3_True	8	-5.510121465477201e-05	0.0004781285478125575	True
cat__Platrecovery50C3_nan	4	1.6151571470895316e-05	0.0001245258620348151	False
cat__Platrecovery100C3_False	8	8.83551037088015e-05	0.0011614696031257024	True
cat__Platrecovery100C3_True	7	-8.297737534003977e-05	0.0006605792942844597	False
cat__Platrecovery100C3_nan	1	3.7066462045019726e-06	3.973297983161186e-05	False
cat__CepTreatmentGivenC3_False	9	0.00020479286104720023	0.0006086537565730671	True
cat__CepTreatmentGivenC3_True	9	-1.8313686363013322e-05	0.0014371895228524434	True
cat__CepTreatmentGivenC3_nan	7	0.00017365113724112665	0.001244765552201316	False
cat__mTORGivenC3_False	6	-0.0003048299147030253	0.0005754183292651948	False
cat__mTORGivenC3_True	11	6.147566815129624e-05	0.00029018737536987604	True
cat__mTORGivenC3_nan	11	0.0002142198293938148	0.0007205194295130931	True
cat__MRDA0_False	8	3.9500985709423955e-06	0.0006686092308771266	True
cat__MRDA0_True	10	0.0001842322060786867	0.0006645517316769168	True
cat__MRDA0_nan	7	-2.6431578848086944e-05	0.0006064270702932157	False
cat__MRDB0_False	7	-0.0002119289775446605	0.0004309067700398427	False
cat__MRDB0_True	6	-6.130937415608534e-05	0.00038794566458695865	False
cat__MRDB0_nan	5	-4.87199475490604e-05	0.0004165433605930781	False
cat__MRDC0_False	6	-0.00017833221480455998	0.0005453608488904116	False
cat__MRDC0_True	7	8.406659313667061e-06	0.0009000778962164722	False
cat__MRDC0_nan	5	-0.00032368621085987183	0.0004742771776476193	False
cat__MRDA1_False	7	-0.00026274928886811855	0.0006578581932536692	False
cat__MRDA1_True	6	-2.463533305442548e-05	0.00039236154661545844	False
cat__MRDA1_nan	8	-0.00011556266607706307	0.0004362239831060967	True
cat__MRDB1_False	5	-0.00032976888482279997	0.0008779128296589348	False
cat__MRDB1_True	8	0.00011165838791427623	0.00045756059222481414	True
cat__MRDB1_nan	12	0.00029553877613783773	0.000364661666160335	True
cat__MRDC1_False	4	-0.0002071933438513455	0.00044728244975832755	False
cat__MRDC1_True	9	0.0001997435693894784	0.0004793702914985602	True
cat__MRDC1_nan	8	-6.804936325720516e-06	0.00025277767562524	True
cat__MRDA2_False	4	-7.93009584782261e-05	0.0004484756222358258	False
cat__MRDA2_True	6	-8.208804045883664e-05	0.0007452290049805392	False
cat__MRDA2_nan	10	0.0003179651422735665	0.0006105180434649444	True
cat__MRDB2_False	7	-8.66374209638419e-05	0.0004973361443850354	False
cat__MRDB2_True	9	0.00019351884502896	0.00030517682240228044	True
cat__MRDB2_nan	7	-0.0002785489709672842	0.0010570691044542312	False
cat__MRDC2_False	7	-0.00016074395623434727	0.0008869600922959776	False
cat__MRDC2_True	4	-0.00023082424386194753	0.00043600018943389416	False
cat__MRDC2_nan	4	-0.00017826959606765007	0.0006364030193698688	False
cat__MRDA3_False	6	-0.00017546640594362544	0.0004917880163131604	False
cat__MRDA3_True	4	-0.0002874192347947311	0.0006313319660234683	False
cat__MRDA3_nan	8	-5.114358257535874e-05	0.0005613819782586501	True
cat__MRDB3_False	8	2.168380283451914e-05	0.0004328866462951835	True
cat__MRDB3_True	6	-0.00010836057014831993	0.0006638838699920095	False
cat__MRDB3_nan	9	-0.00015797961538474104	0.0008998052058786563	True
cat__MRDC3_False	6	-0.00027208025862348006	0.0007850253484138034	False
cat__MRDC3_True	6	-0.0002677670501142261	0.0007044446347110042	False
cat__MRDC3_nan	9	2.5513497929354806e-05	0.0005577047688073725	True
cat__amlAgeGroup_15-29	7	8.069852509294535e-05	0.0007243544123563195	False
cat__amlAgeGroup_30-39	6	-4.317780087078028e-05	0.0006278301568418306	False
cat__amlAgeGroup_40-49	8	5.499581004082633e-05	0.000649223963103883	True
cat__amlAgeGroup_50-59	6	-0.00022665073159410215	0.0005959988503978434	False
cat__amlAgeGroup_60+	10	0.00010516299440566009	0.001327578323157973	True
cat__PrevBloodDis_Chronic myelomonocytic leukaemia (CMML)	0	0.0	0.0	False
cat__PrevBloodDis_Hodgkin's disease	0	0.0	0.0	False
cat__PrevBloodDis_Myelodysplastic syndrome (MDS)/myelodysplasia/pre-leukaemic phase	8	-6.112251391489408e-05	0.0006447714286259002	True
cat__PrevBloodDis_Other haematological disorder	0	0.0	0.0	False
cat__PrevBloodDis_Refractory anaemia with excess of blasts (RAEB, RAEB-t)	0	0.0	0.0	False
cat__PrevBloodDis_nan	9	3.6529083456614763e-06	0.0008077660242495882	True
cat__FABtype_0	7	-0.00017992144556745388	0.0004354739320627505	False
cat__FABtype_1	8	-5.550870680263491e-05	0.0006611176152719888	True
cat__FABtype_2	5	-0.00018289658206286795	0.0003730486545743411	False
cat__FABtype_3	0	0.0	0.0	False
cat__FABtype_4	7	-0.00011705138607315291	0.000613067546579045	False
cat__FABtype_4e	2	9.310999282512954e-06	3.8320135699850376e-05	False
cat__FABtype_5	7	-0.0003109695316457793	0.0006943221771771004	False
cat__FABtype_5a	7	-8.031852527888286e-05	0.0005629647554032333	False
cat__FABtype_5b	0	-1.6753285494081806e-05	5.542430554843284e-05	False
cat__FABtype_6	11	0.0003257344681701985	0.0011986127355298787	True
cat__FABtype_7	0	0.0	0.0	False
cat__FABtype_8	6	-3.093402371557924e-05	0.000752235158070944	False
cat__FABtype_R	2	-1.081611044725852e-05	7.697435666520712e-05	False
cat__FABtype_RT	0	0.0	0.0	False
cat__FABtype_X	4	-3.8176559045748925e-05	0.00020771769228297476	False
cat__FABtype_nan	1	-5.678562102594912e-06	2.1612480472334793e-05	False
cat__CNSinvolveentry_0.0	6	-0.0005907131863006066	0.0008609237969710736	False
cat__CNSinvolveentry_1.0	0	0.0	0.0	False
cat__CNSinvolveentry_2.0	5	-0.000740313995730786	0.0015377300326160231	False
cat__CNSinvolveentry_nan	1	1.928733304404536e-06	7.216659215542145e-06	False
cat__Localcytoentry_1.0	5	-0.00040463377095779934	0.0007920357209996919	False
cat__Localcytoentry_2.0	9	0.0006757589463871601	0.0016106565062573514	True
cat__Localcytoentry_3.0	2	-0.00012396911004442147	0.00033996682652471464	False
cat__Localcytoentry_4.0	9	0.0002865396201465249	0.0010613229126327174	True
cat__Localcytoentry_5.0	4	-0.0003668896995231111	0.0008402731239792728	False
cat__Localcytoentry_nan	0	0.0	0.0	False
cat__Localimmentry_1.0	8	-3.2862938166437914e-06	0.0008292740054421563	True
cat__Localimmentry_2.0	8	-5.698316561888575e-05	0.00030412322117417533	True
cat__Localimmentry_3.0	8	0.00024283805425999355	0.0006535414304559554	True
cat__Localimmentry_nan	0	0.0	0.0	False
cat__CD33entry_1.0	7	3.5144257070934636e-05	0.0007566138771081202	False
cat__CD33entry_2.0	7	-0.00030263941914798824	0.0008812485838458881	False
cat__CD33entry_3.0	6	-8.146699129735237e-05	0.0006639084148325276	False
cat__CD33entry_nan	0	0.0	0.0	False
cat__SmokeHist_1.0	5	-0.0002150395207479267	0.0007419129092280819	False
cat__SmokeHist_2.0	5	-0.0002564481240074802	0.0008852788021672608	False
cat__SmokeHist_3.0	8	-1.5359567655800752e-05	0.0004110913275272717	True
cat__SmokeHist_nan	2	2.205191292534936e-06	0.00011015145517769111	False
cat__amlType_De novo	7	-7.159463969666965e-05	0.0012049199995783208	False
cat__amlType_High risk MDS	3	-9.968584651779478e-05	0.00040008707972036706	False
cat__amlType_Secondary	6	-0.00019059005943146426	0.0008510726147681177	False
cat__CytoResult_Adverse	14	0.007482017458456	0.005260160912138892	True
cat__CytoResult_Failed	7	4.370215357917139e-05	0.0004092119519936927	False
cat__CytoResult_Intermediate	12	0.0020576297516202197	0.002761501034504221	True
cat__CytoResult_Normal	6	-0.0003344233280388119	0.0011714924858415771	False
cat__CytoResult_Not done	2	-2.4785755611916336e-05	9.361772977554062e-05	False
cat__CytoResult_nan	0	-5.866823115277716e-06	2.195164204617497e-05	False
cat__CytoResult_t(15;17) / PML-RARA [APL]	0	0.0	0.0	False
cat__CytoResult_t(8;21) / inv(16) [CBF]	15	0.011571154716128053	0.004866746969191576	True
cat__ComorArr_0.0	2	-1.5350230987337697e-05	4.950300613678814e-05	False
cat__ComorArr_1.0	0	-7.878506602256862e-06	2.2909109463141202e-05	False
cat__ComorArr_nan	0	0.0	0.0	False
cat__ComorCard_0.0	4	2.1770251569079587e-05	0.00012967286213308817	False
cat__ComorCard_1.0	2	-0.00018582505632487326	0.0003412209130866947	False
cat__ComorCard_2.0	0	0.0	0.0	False
cat__ComorCard_nan	0	0.0	0.0	False
cat__ComorHVD_0.0	0	-1.1901219875026667e-05	4.4530287257014374e-05	False
cat__ComorHVD_2.0	0	0.0	0.0	False
cat__ComorHVD_nan	0	0.0	0.0	False
cat__ComorIBD_0.0	4	-2.030291629582512e-05	0.00022222246847701426	False
cat__ComorIBD_1.0	4	-0.00024885488271370764	0.000654102357436004	False
cat__ComorIBD_nan	0	0.0	0.0	False
cat__ComorDiab_0.0	8	4.783522687659791e-05	0.0003024147893385408	True
cat__ComorDiab_1.0	5	-0.00010707038448675293	0.0003303539148875832	False
cat__ComorDiab_nan	0	0.0	0.0	False
cat__ComorCVD_0.0	0	-1.1413896418886668e-05	4.270688984759994e-05	False
cat__ComorCVD_1.0	0	0.0	0.0	False
cat__ComorCVD_2.0	0	0.0	0.0	False
cat__ComorCVD_nan	0	0.0	0.0	False
cat__ComorPsyc_0.0	7	-1.1759561056113204e-05	0.0005624159545167658	False
cat__ComorPsyc_1.0	7	0.00020131677856794598	0.0010001225753575194	False
cat__ComorPsyc_2.0	0	0.0	0.0	False
cat__ComorPsyc_nan	0	0.0	0.0	False
cat__ComorObe_0.0	8	4.57169595462412e-05	0.0002468401413279766	True
cat__ComorObe_1.0	6	1.1069065435145055e-05	0.0001972808574836747	False
cat__ComorObe_2.0	0	0.0	0.0	False
cat__ComorObe_nan	0	0.0	0.0	False
cat__ComorInf_0.0	11	0.0004941267290976	0.0008787227328523462	True
cat__ComorInf_1.0	9	0.00036160257683381746	0.0009794672039795211	True
cat__ComorInf_2.0	3	-7.396520063714038e-06	7.743899221419754e-05	False
cat__ComorInf_nan	0	0.0	0.0	False
cat__ComorRheu_0.0	1	-2.4420541774832533e-05	5.2651990622436106e-05	False
cat__ComorRheu_1.0	2	-2.8585479369632048e-05	8.62873268582518e-05	False
cat__ComorRheu_nan	0	0.0	0.0	False
cat__ComorPrep_0.0	1	2.011367899390493e-06	1.627600842776303e-05	False
cat__ComorPrep_1.0	2	-5.897591383362464e-06	4.738552883719318e-05	False
cat__ComorPrep_nan	0	0.0	0.0	False
cat__ComorRen_0.0	3	1.5544251265039732e-05	3.3720440811904966e-05	False
cat__ComorRen_1.0	0	-3.856908687686437e-06	1.4431230881394545e-05	False
cat__ComorRen_nan	0	0.0	0.0	False
cat__ComorMPul_0.0	8	-3.0041517091929177e-05	0.0005742029749479851	True
cat__ComorMPul_1.0	6	-3.774881221245949e-05	0.00040515830933940427	False
cat__ComorMPul_2.0	5	-0.00012429178092344538	0.00023135106289804558	False
cat__ComorMPul_nan	0	0.0	0.0	False
cat__ComorSPul_0.0	4	-9.067320993839899e-05	0.00024198102965535052	False
cat__ComorSPul_1.0	0	0.0	0.0	False
cat__ComorSPul_2.0	5	-9.232126968925167e-05	0.00032483425371229843	False
cat__ComorSPul_nan	0	0.0	0.0	False
cat__ComorPST_0.0	1	-5.231267041556172e-05	0.00011504534462717607	False
cat__ComorPST_1.0	4	-0.00010745055016433855	0.00029298037294049064	False
cat__ComorPST_2.0	0	0.0	0.0	False
cat__ComorPST_nan	0	0.0	0.0	False
cat__ComorHepM_0.0	9	-5.616785343569228e-05	0.0008571021580018447	True
cat__ComorHepM_1.0	9	0.00026732020776268665	0.0011463715623772173	True
cat__ComorHepM_2.0	0	0.0	0.0	False
cat__ComorHepM_nan	0	0.0	0.0	False
cat__ComorHepS_0.0	0	-3.660641353242368e-05	7.366803092837545e-05	False
[truncated: 93,783 more rows]
