# Supplementary material for: Random Survival Forest Versus Elastic-Net Regularized Cox Regression for Survival Prediction in Acute Myeloid Leukemia at Distinct Treatment Time Points: Model Performance Comparison Study
Source: JMIR Bioinform Biotechnol. 2026 Apr 29;7:e75678. doi: 10.2196/75678 (PMC13128161; doi:10.2196/75678)
Supplement: Multimedia Appendix 9 [file bioinform-v7-e75678-s009.zip › ablation_metrics/repeated_fold_c_indices/rsf/C3__C3_MRD_NGS_flt3_npm1__scores.csv]

Fold_and_Repetition	C-Index_Score
1_1	0.6323866896156053
2_1	0.6100069492703266
3_1	0.6899700385219004
4_1	0.6759310728182324
5_1	0.6316572448675989
1_2	0.6611190817790531
2_2	0.6515635858234885
3_2	0.6620390455531453
4_2	0.6073184842348858
5_2	0.5955230184429114
1_3	0.692025040827436
2_3	0.6758164414414415
3_3	0.6053811659192825
4_3	0.5596949251980052
5_3	0.6894158473105841
