# Supplementary material for: Random Survival Forest Versus Elastic-Net Regularized Cox Regression for Survival Prediction in Acute Myeloid Leukemia at Distinct Treatment Time Points: Model Performance Comparison Study
Source: JMIR Bioinform Biotechnol. 2026 Apr 29;7:e75678. doi: 10.2196/75678 (PMC13128161; doi:10.2196/75678)
Supplement: Multimedia Appendix 9 [file bioinform-v7-e75678-s009.zip › ablation_metrics/repeated_fold_c_indices/rsf/C3__C3_MRD_NGS__scores.csv]

Fold_and_Repetition	C-Index_Score
1_1	0.6362593230063109
2_1	0.640722724113968
3_1	0.6942502496789842
4_1	0.6339633129516398
5_1	0.6237726867003868
1_2	0.6803443328550932
2_2	0.6398888116747742
3_2	0.6594360086767896
4_2	0.5966155626265548
5_2	0.6022807264536112
1_3	0.6801850843767011
2_3	0.6341497747747747
3_3	0.6340228554896572
4_3	0.5750953358756233
5_3	0.6811740890688259
