# Supplementary material for: Random Survival Forest Versus Elastic-Net Regularized Cox Regression for Survival Prediction in Acute Myeloid Leukemia at Distinct Treatment Time Points: Model Performance Comparison Study
Source: JMIR Bioinform Biotechnol. 2026 Apr 29;7:e75678. doi: 10.2196/75678 (PMC13128161; doi:10.2196/75678)
Supplement: Multimedia Appendix 9 [file bioinform-v7-e75678-s009.zip › ablation_metrics/repeated_fold_c_indices/rsf/C3__C3_MRD__scores.csv]

Fold_and_Repetition	C-Index_Score
1_1	0.6379804934021801
2_1	0.6334954829742877
3_1	0.7005278927093737
4_1	0.6486937187326293
5_1	0.6268967569175841
1_2	0.6384505021520803
2_2	0.6318276580958999
3_2	0.646710050614606
4_2	0.6028348278854498
5_2	0.5725749683232437
1_3	0.6638541099618944
2_3	0.6507601351351351
3_3	0.6332995805005063
4_3	0.597242593135817
5_3	0.6740890688259109
