# Supplementary material for: Random Survival Forest Versus Elastic-Net Regularized Cox Regression for Survival Prediction in Acute Myeloid Leukemia at Distinct Treatment Time Points: Model Performance Comparison Study
Source: JMIR Bioinform Biotechnol. 2026 Apr 29;7:e75678. doi: 10.2196/75678 (PMC13128161; doi:10.2196/75678)
Supplement: Multimedia Appendix 9 [file bioinform-v7-e75678-s009.zip › ablation_metrics/repeated_fold_c_indices/rsf/C3__C3_NGS_flt3_npm1__scores.csv]

Fold_and_Repetition	C-Index_Score
1_1	0.6184738955823293
2_1	0.5969423210562891
3_1	0.6483093165929519
4_1	0.660644802668149
5_1	0.6268967569175841
1_2	0.6486370157819226
2_2	0.6435024322446143
3_2	0.6630513376717281
4_2	0.5782470350014464
5_2	0.587779811347318
1_3	0.6403102885138813
2_3	0.6582207207207207
3_3	0.6205699406914509
4_3	0.5404810794954532
5_3	0.6869577790630422
