# Supplementary material for: Random Survival Forest Versus Elastic-Net Regularized Cox Regression for Survival Prediction in Acute Myeloid Leukemia at Distinct Treatment Time Points: Model Performance Comparison Study
Source: JMIR Bioinform Biotechnol. 2026 Apr 29;7:e75678. doi: 10.2196/75678 (PMC13128161; doi:10.2196/75678)
Supplement: Multimedia Appendix 9 [file bioinform-v7-e75678-s009.zip › ablation_metrics/repeated_fold_c_indices/rsf/C3__C3_NGS__scores.csv]

Fold_and_Repetition	C-Index_Score
1_1	0.5780263912794034
2_1	0.5997220291869354
3_1	0.6356113568269368
4_1	0.6220122290161201
5_1	0.6277893484082119
1_2	0.6581061692969871
2_2	0.6155663655316191
3_2	0.6271872740419379
4_2	0.5781024009256581
5_2	0.5749683232436998
1_3	0.6256124115405552
2_3	0.6283783783783784
3_3	0.6001735859973962
4_3	0.5500146670577882
5_3	0.6558704453441295
