# Supplementary material for: Random Survival Forest Versus Elastic-Net Regularized Cox Regression for Survival Prediction in Acute Myeloid Leukemia at Distinct Treatment Time Points: Model Performance Comparison Study
Source: JMIR Bioinform Biotechnol. 2026 Apr 29;7:e75678. doi: 10.2196/75678 (PMC13128161; doi:10.2196/75678)
Supplement: Multimedia Appendix 9 [file bioinform-v7-e75678-s009.zip › ablation_metrics/repeated_fold_c_indices/rsf/C3__C3__scores.csv]

Fold_and_Repetition	C-Index_Score
1_1	0.5916523235800344
2_1	0.5842946490618485
3_1	0.6423170209730347
4_1	0.6371595330739299
5_1	0.597441237726867
1_2	0.638880918220947
2_2	0.602640722724114
3_2	0.6075198843094721
4_2	0.5715938675151866
5_2	0.5704631845699001
1_3	0.6004354926510616
2_3	0.6269707207207207
3_3	0.5952553160711702
4_3	0.5374009973599296
5_3	0.6587622903412377
