# Supplementary material for: Random Survival Forest Versus Elastic-Net Regularized Cox Regression for Survival Prediction in Acute Myeloid Leukemia at Distinct Treatment Time Points: Model Performance Comparison Study
Source: JMIR Bioinform Biotechnol. 2026 Apr 29;7:e75678. doi: 10.2196/75678 (PMC13128161; doi:10.2196/75678)
Supplement: Multimedia Appendix 9 [file bioinform-v7-e75678-s009.zip › ablation_metrics/repeated_fold_c_indices/rsf/C3__flt3_npm1__scores.csv]

Fold_and_Repetition	C-Index_Score
1_1	0.6267211703958692
2_1	0.5482974287699791
3_1	0.5420887430446568
4_1	0.6347971095052807
5_1	0.5948378458792026
1_2	0.5418220946915352
2_2	0.6040305767894371
3_2	0.5793203181489516
4_2	0.5082441423199305
5_2	0.6174855694776855
1_3	0.5671611322808927
2_3	0.5806587837837838
3_3	0.5470128742948069
4_3	0.5295541214432384
5_3	0.6027327935222672
