# Supplementary material for: Random Survival Forest Versus Elastic-Net Regularized Cox Regression for Survival Prediction in Acute Myeloid Leukemia at Distinct Treatment Time Points: Model Performance Comparison Study
Source: JMIR Bioinform Biotechnol. 2026 Apr 29;7:e75678. doi: 10.2196/75678 (PMC13128161; doi:10.2196/75678)
Supplement: Multimedia Appendix 9 [file bioinform-v7-e75678-s009.zip › ablation_metrics/repeated_fold_c_indices/rsf/C3__MRD_flt3_npm1__scores.csv]

Fold_and_Repetition	C-Index_Score
1_1	0.6864601262191624
2_1	0.6403057678943711
3_1	0.6444571265515765
4_1	0.5785158421345192
5_1	0.5772835465635228
1_2	0.6155667144906743
2_2	0.6183460736622655
3_2	0.6190889370932755
4_2	0.5872143477003182
5_2	0.5944671265662396
1_3	0.6647387044093631
2_3	0.6221143018018018
3_3	0.6060321134095183
4_3	0.6248899970665884
5_3	0.6441584731058415
