# Supplementary material for: Random Survival Forest Versus Elastic-Net Regularized Cox Regression for Survival Prediction in Acute Myeloid Leukemia at Distinct Treatment Time Points: Model Performance Comparison Study
Source: JMIR Bioinform Biotechnol. 2026 Apr 29;7:e75678. doi: 10.2196/75678 (PMC13128161; doi:10.2196/75678)
Supplement: Multimedia Appendix 9 [file bioinform-v7-e75678-s009.zip › ablation_metrics/repeated_fold_c_indices/rsf/C3__MRD_NGS_flt3_npm1__scores.csv]

Fold_and_Repetition	C-Index_Score
1_1	0.6729776247848537
2_1	0.5911049339819319
3_1	0.6626480239691824
4_1	0.5953307392996109
5_1	0.5504314192204701
1_2	0.6294835007173601
2_2	0.6100764419735928
3_2	0.6167751265365148
4_2	0.5840323980329766
5_2	0.5954526256511333
1_3	0.6668481219379423
2_3	0.6139498873873874
3_3	0.6027050484594243
4_3	0.593502493399824
5_3	0.6234094852515906
