# Supplementary material for: Random Survival Forest Versus Elastic-Net Regularized Cox Regression for Survival Prediction in Acute Myeloid Leukemia at Distinct Treatment Time Points: Model Performance Comparison Study
Source: JMIR Bioinform Biotechnol. 2026 Apr 29;7:e75678. doi: 10.2196/75678 (PMC13128161; doi:10.2196/75678)
Supplement: Multimedia Appendix 9 [file bioinform-v7-e75678-s009.zip › ablation_metrics/repeated_fold_c_indices/rsf/C3__MRD_NGS__scores.csv]

Fold_and_Repetition	C-Index_Score
1_1	0.6352553069420539
2_1	0.6081306462821404
3_1	0.6419603367099443
4_1	0.546692607003891
5_1	0.5476792621243678
1_2	0.5886657101865136
2_2	0.5405837387074357
3_2	0.5900216919739696
4_2	0.5660977726352329
5_2	0.5554695199211601
1_3	0.666031573217202
2_3	0.5886120495495496
3_3	0.5811514537827281
4_3	0.6146230566148431
5_3	0.5780798149219202
