# Supplementary material for: Random Survival Forest Versus Elastic-Net Regularized Cox Regression for Survival Prediction in Acute Myeloid Leukemia at Distinct Treatment Time Points: Model Performance Comparison Study
Source: JMIR Bioinform Biotechnol. 2026 Apr 29;7:e75678. doi: 10.2196/75678 (PMC13128161; doi:10.2196/75678)
Supplement: Multimedia Appendix 9 [file bioinform-v7-e75678-s009.zip › ablation_metrics/repeated_fold_c_indices/rsf/C3__MRD__scores.csv]

Fold_and_Repetition	C-Index_Score
1_1	0.6394148020654045
2_1	0.6498262682418346
3_1	0.6535169068340705
4_1	0.5119510839355197
5_1	0.5533323415650104
1_2	0.5776183644189383
2_2	0.5758860319666435
3_2	0.5950831525668836
4_2	0.5830199595024588
5_2	0.5412501759819794
1_3	0.6683451279259662
2_3	0.5896677927927928
3_3	0.5986547085201793
4_3	0.622249926664711
5_3	0.5672353961827646
