# Supplementary material for: Random Survival Forest Versus Elastic-Net Regularized Cox Regression for Survival Prediction in Acute Myeloid Leukemia at Distinct Treatment Time Points: Model Performance Comparison Study
Source: JMIR Bioinform Biotechnol. 2026 Apr 29;7:e75678. doi: 10.2196/75678 (PMC13128161; doi:10.2196/75678)
Supplement: Multimedia Appendix 9 [file bioinform-v7-e75678-s009.zip › ablation_metrics/repeated_fold_c_indices/rsf/C3__NGS_flt3_npm1__scores.csv]

Fold_and_Repetition	C-Index_Score
1_1	0.6536144578313253
2_1	0.5111883252258513
3_1	0.5761877585960907
4_1	0.6401473040578098
5_1	0.5348110681344838
1_2	0.5807747489239599
2_2	0.6001389854065323
3_2	0.5616052060737527
4_2	0.5287098640439688
5_2	0.5774320709559341
1_3	0.6015242242787153
2_3	0.5800253378378378
3_3	0.5847678287284825
4_3	0.5106336168964506
5_3	0.5790196645459803
