# Supplementary material for: Random Survival Forest Versus Elastic-Net Regularized Cox Regression for Survival Prediction in Acute Myeloid Leukemia at Distinct Treatment Time Points: Model Performance Comparison Study
Source: JMIR Bioinform Biotechnol. 2026 Apr 29;7:e75678. doi: 10.2196/75678 (PMC13128161; doi:10.2196/75678)
Supplement: Multimedia Appendix 9 [file bioinform-v7-e75678-s009.zip › ablation_metrics/repeated_fold_c_indices/rsf/initial_diagnosis__flt3_npm1__scores.csv]

Fold_and_Repetition	C-Index_Score
1_1	0.53605122238421
2_1	0.5358766533592851
3_1	0.5710047887443319
4_1	0.5533863214169231
5_1	0.5630536756543847
1_2	0.5754693173692992
2_2	0.5269999223125437
3_2	0.5462293991522605
4_2	0.5713605819091051
5_2	0.5772368808168947
1_3	0.5614724169957532
2_3	0.5278189753803127
3_3	0.5431637114919269
4_3	0.5441938810102266
5_3	0.5567916735031638
