# Supplementary material for: Random Survival Forest Versus Elastic-Net Regularized Cox Regression for Survival Prediction in Acute Myeloid Leukemia at Distinct Treatment Time Points: Model Performance Comparison Study
Source: JMIR Bioinform Biotechnol. 2026 Apr 29;7:e75678. doi: 10.2196/75678 (PMC13128161; doi:10.2196/75678)
Supplement: Multimedia Appendix 9 [file bioinform-v7-e75678-s009.zip › ablation_metrics/repeated_fold_c_indices/rsf/initial_diagnosis__initial_diagnosis_flt3_npm1__scores.csv]

Fold_and_Repetition	C-Index_Score
1_1	0.6569474038353706
2_1	0.6778950658502281
3_1	0.6786879688095945
4_1	0.670627774075072
5_1	0.6865685537293659
1_2	0.6715199012996481
2_2	0.675704307416327
3_2	0.6408358513130055
4_2	0.6889641847447755
5_2	0.6787459546344998
1_3	0.6800640921111403
2_3	0.6530785202762829
3_3	0.6966193555690775
4_3	0.6667961466749533
5_3	0.6635230669358463
