# Supplementary material for: Random Survival Forest Versus Elastic-Net Regularized Cox Regression for Survival Prediction in Acute Myeloid Leukemia at Distinct Treatment Time Points: Model Performance Comparison Study
Source: JMIR Bioinform Biotechnol. 2026 Apr 29;7:e75678. doi: 10.2196/75678 (PMC13128161; doi:10.2196/75678)
Supplement: Multimedia Appendix 9 [file bioinform-v7-e75678-s009.zip › ablation_metrics/repeated_fold_c_indices/rsf/initial_diagnosis__initial_diagnosis_MRD_flt3_npm1__scores.csv]

Fold_and_Repetition	C-Index_Score
1_1	0.6562464954581138
2_1	0.6755224686376746
3_1	0.6843313415547174
4_1	0.6755200726045463
5_1	0.6875854907437247
1_2	0.6727816955711021
2_2	0.6720741844582713
3_2	0.6508912586596093
4_2	0.6829689298043728
5_2	0.6787387788198656
1_3	0.6669620764709636
2_3	0.6593923471333532
3_3	0.6912420224432904
4_3	0.6721283688343974
5_3	0.669993365625379
