# Supplementary material for: Random Survival Forest Versus Elastic-Net Regularized Cox Regression for Survival Prediction in Acute Myeloid Leukemia at Distinct Treatment Time Points: Model Performance Comparison Study
Source: JMIR Bioinform Biotechnol. 2026 Apr 29;7:e75678. doi: 10.2196/75678 (PMC13128161; doi:10.2196/75678)
Supplement: Multimedia Appendix 9 [file bioinform-v7-e75678-s009.zip › ablation_metrics/repeated_fold_c_indices/rsf/initial_diagnosis__initial_diagnosis_MRD_NGS_flt3_npm1__scores.csv]

Fold_and_Repetition	C-Index_Score
1_1	0.6592604014803185
2_1	0.6749044567888957
3_1	0.6799875690412623
4_1	0.6740878344843234
5_1	0.6833888351774269
1_2	0.6714708315224249
2_2	0.6746237455241432
3_2	0.6489311264745218
4_2	0.6810510164940544
5_2	0.682190345658991
1_3	0.6696278545449389
2_3	0.6570052403350425
3_3	0.6923174890684478
4_3	0.6750310752019888
5_3	0.6728896625029427
