# Supplementary material for: Random Survival Forest Versus Elastic-Net Regularized Cox Regression for Survival Prediction in Acute Myeloid Leukemia at Distinct Treatment Time Points: Model Performance Comparison Study
Source: JMIR Bioinform Biotechnol. 2026 Apr 29;7:e75678. doi: 10.2196/75678 (PMC13128161; doi:10.2196/75678)
Supplement: Multimedia Appendix 9 [file bioinform-v7-e75678-s009.zip › ablation_metrics/repeated_fold_c_indices/rsf/initial_diagnosis__initial_diagnosis_MRD_NGS_flt3_npm1__stability_metrics.csv]

feature	importance_count	mean_importance	std_importance	is_selected
karyotype_encoding__Karyotype_45,X,-Y,t(8;21)(q22;q22)[10]	0	0.0	0.0	False
karyotype_encoding__Karyotype_46,XX [20]	0	-1.7524920436865858e-06	5.812358556991529e-06	False
karyotype_encoding__Karyotype_46,XX [20]	5	-2.0474735012049353e-05	5.449750255031574e-05	False
karyotype_encoding__Karyotype_46,XX,inv(16)(p13q22)[10]	8	1.680507876597834e-06	6.382149248397683e-05	True
karyotype_encoding__Karyotype_46,XX,t(8;21)(q22;q22)[10]	5	-6.316686472440655e-07	2.731344337721277e-05	False
karyotype_encoding__Karyotype_46,XX[10]	4	-1.4262048488008123e-06	5.311267952515755e-06	False
karyotype_encoding__Karyotype_46,XX[20]	6	7.420183914867388e-05	0.0004573428332967804	False
karyotype_encoding__Karyotype_46,XX[20]	5	-1.9017523946981814e-05	4.8180967747069746e-05	False
karyotype_encoding__Karyotype_46,XX[25]	7	-4.5073317418971424e-06	5.762327053209808e-05	False
karyotype_encoding__Karyotype_46,XX[30]	8	-4.367269722362899e-06	3.15985803019328e-05	True
karyotype_encoding__Karyotype_46,XY	6	1.5090338670346407e-06	4.336751989092188e-06	False
karyotype_encoding__Karyotype_46,XY [20]	5	7.272595278859973e-06	6.511758794683036e-05	False
karyotype_encoding__Karyotype_46,XY,inv(16)(p13q22)[10]	1	-1.6428132604226315e-05	3.0411306788693493e-05	False
karyotype_encoding__Karyotype_46,XY[10]	7	-8.297732393254104e-07	4.842111895201183e-05	False
karyotype_encoding__Karyotype_46,XY[20]	9	0.00015780282124194602	0.00036309455691309426	True
karyotype_encoding__Karyotype_46,XY[20]	11	7.2372570033770365e-06	2.6488310035580306e-05	True
karyotype_encoding__Karyotype_46,XY[20]	0	0.0	0.0	False
karyotype_encoding__Karyotype_46,XY[21]	2	-9.747974075202667e-07	4.983286882091548e-06	False
karyotype_encoding__Karyotype_46,XY[25]	13	5.4217847561742354e-05	4.847990952795948e-05	True
karyotype_encoding__Karyotype_46,XY[30]	6	-2.7549474829857647e-07	1.2825369222461788e-05	False
karyotype_encoding__Karyotype_47,XX,+8[10]	4	1.0914086967535349e-10	8.50480201978904e-06	False
karyotype_encoding__Karyotype_47,XY,+8[10]	2	-1.763802025584137e-05	4.5450905761031574e-05	False
karyotype_encoding__Karyotype___rare_class__	6	-0.00013582375023062806	0.0012303798975014761	False
cat__sexID_False	9	3.376021577398205e-05	0.0008785610470544747	True
cat__sexID_True	7	0.00010562353944888002	0.0007672484606042593	False
cat__IsSec_False	7	-0.00026742514842142934	0.0006862733052842426	False
cat__IsSec_True	9	-0.0001241859526952673	0.0005807666833889429	True
cat__IsSec_nan	6	1.5581399743291857e-06	3.620365354526113e-05	False
cat__PrevDiag_False	8	-5.778710896142513e-05	0.0004467783201738893	True
cat__PrevDiag_True	8	0.00012917333512808	0.0006406269941896325	True
cat__PrevDiag_nan	7	-4.0519201020720406e-06	3.282999101948817e-05	False
cat__MRDA0_False	3	-0.0002503551820219244	0.0003749635127537625	False
cat__MRDA0_True	9	-4.1928158111991025e-05	0.0007036072760944628	True
cat__MRDA0_nan	5	-0.00014109995224751437	0.00030225189514115013	False
cat__MRDB0_False	5	-0.00012234172158959668	0.000267835482476251	False
cat__MRDB0_True	6	-4.978844422356795e-05	0.00023366120060481441	False
cat__MRDB0_nan	7	-7.682157522336715e-05	0.0003055998965334972	False
cat__MRDC0_False	8	-0.00012289052058898526	0.00052071677338692	True
cat__MRDC0_True	9	0.00013733429655163971	0.0005363565743804089	True
cat__MRDC0_nan	9	3.4698915223430414e-05	0.0002422797765805077	True
cat__amlAgeGroup_15-29	11	0.00027258880168808954	0.0008438295253606887	True
cat__amlAgeGroup_30-39	11	0.00030965634757300825	0.0004117944000164952	True
cat__amlAgeGroup_40-49	9	0.00014777686173358628	0.00044121583283197175	True
cat__amlAgeGroup_50-59	9	0.00023584602926181596	0.0009439470190778027	True
cat__amlAgeGroup_60+	15	0.00158442949769426	0.0007368151966881888	True
cat__PrevBloodDis_Aplastic anaemia	0	-9.521037282425778e-06	1.9140201260779865e-05	False
cat__PrevBloodDis_Chronic lymphoblastic leukaemia (CLL)	0	0.0	0.0	False
cat__PrevBloodDis_Chronic myelomonocytic leukaemia (CMML)	7	-4.317691508350731e-06	5.167884279864096e-05	False
cat__PrevBloodDis_Hodgkin's disease	7	2.6428538708718937e-06	1.5510352580600565e-05	False
cat__PrevBloodDis_Lymphoma	6	-1.3616082216493638e-05	4.7196638221797805e-05	False
cat__PrevBloodDis_Myelodysplastic syndrome (MDS)/myelodysplasia/pre-leukaemic phase	9	-1.8589617869145002e-05	0.00012008923167813414	True
cat__PrevBloodDis_Myelofibrosis	10	5.5043167544192083e-05	0.00011447122664867479	True
cat__PrevBloodDis_Myeloproliferative syndrome	6	-1.4441769756225062e-05	0.00013048674679069729	False
cat__PrevBloodDis_Other haematological disorder	5	-7.938409601453423e-06	2.4673089049797205e-05	False
cat__PrevBloodDis_Polycythaemia rubra vera (PRV)	1	-2.6468678273923648e-05	5.452737468812377e-05	False
cat__PrevBloodDis_Refractory anaemia with excess of blasts (RAEB, RAEB-t)	10	6.366010358416508e-08	3.582034419436932e-05	True
cat__PrevBloodDis_Sideroblastic anaemia (RAS)	0	0.0	0.0	False
cat__PrevBloodDis_Thrombocythaemia	0	0.0	0.0	False
cat__PrevBloodDis_Thrombocytopenia	0	0.0	0.0	False
cat__PrevBloodDis_nan	9	-2.7455405093772923e-06	0.0008137804014816663	True
cat__FABtype_0	10	3.937927148179868e-05	0.00013823703378482854	True
cat__FABtype_1	3	-0.00014403356397294986	0.0002713101618307077	False
cat__FABtype_2	12	0.00038398227580518663	0.00042201807975721117	True
cat__FABtype_3	1	-6.496962395852182e-07	5.393487067266469e-06	False
cat__FABtype_3v	0	0.0	0.0	False
cat__FABtype_4	3	-0.00021694799608277333	0.00030354782027532465	False
cat__FABtype_4e	15	0.00015349431144392084	0.00013407873198197965	True
cat__FABtype_5	12	0.00044381017768981105	0.0007957866864324488	True
cat__FABtype_5a	10	-1.7910434668148277e-06	0.00010684939850371487	True
cat__FABtype_5b	7	-1.1408197646568249e-05	6.75444589757598e-05	False
cat__FABtype_6	11	7.524865906426834e-05	0.00013251347313759636	True
cat__FABtype_7	9	2.2932422111295506e-06	2.1117273653237658e-05	True
cat__FABtype_8	10	5.113974441074749e-05	0.00046017572510197104	True
cat__FABtype_B	0	0.0	0.0	False
cat__FABtype_R	2	-0.0001063836253084437	0.000112965540154585	False
cat__FABtype_RT	9	2.1541047033479067e-05	3.32356443427689e-05	True
cat__FABtype_X	10	3.8396216911808254e-05	0.00024660602899881823	True
cat__FABtype_nan	11	3.5266111685059825e-05	7.618568091517338e-05	True
cat__CNSinvolveentry_0.0	4	-0.00016596500690682162	0.0005113760894107171	False
cat__CNSinvolveentry_1.0	1	-1.8013427804561096e-05	2.41017542089307e-05	False
cat__CNSinvolveentry_2.0	6	-0.00018436494904664472	0.0004699471992430542	False
cat__CNSinvolveentry_nan	5	-1.218842270993942e-05	0.00011802074281445435	False
cat__Localcytoentry_1.0	10	0.0009679469013164067	0.0019423909639784168	True
cat__Localcytoentry_2.0	12	0.000592222934763451	0.001189020204868547	True
cat__Localcytoentry_3.0	12	0.0002112308033136893	0.00022126415388825448	True
cat__Localcytoentry_4.0	9	4.0605029625553734e-05	0.00011886000350971511	True
cat__Localcytoentry_5.0	10	0.0001923138344710133	0.0005336121988405937	True
cat__Localcytoentry_nan	9	4.8417265847511976e-06	9.111205812795884e-05	True
cat__Localimmentry_1.0	6	-9.1704127168275e-05	0.0004663601720964366	False
cat__Localimmentry_2.0	6	-7.799000903490906e-05	0.00024067524527255884	False
cat__Localimmentry_3.0	6	-1.58887538382537e-05	0.0004224423203781697	False
cat__Localimmentry_nan	10	3.299108960793426e-05	0.0001179548681350872	True
cat__CD33entry_1.0	7	-2.6251690071498286e-05	0.0001764844341123875	False
cat__CD33entry_2.0	8	0.0001416040390305989	0.0005278098816244774	True
cat__CD33entry_3.0	8	-4.205410617144177e-05	0.00038997567510395785	True
cat__CD33entry_nan	8	-2.484358905107402e-05	0.00012997469924684889	True
cat__SmokeHist_1.0	4	-0.00020014516848372002	0.0005292400251829755	False
cat__SmokeHist_2.0	5	-0.00015397220731518316	0.00042531784307093867	False
cat__SmokeHist_3.0	11	0.00044304568040345974	0.0005208659961206141	True
cat__SmokeHist_nan	4	-8.186023151839153e-05	0.0001252907257028196	False
cat__amlType_De novo	10	0.00014014872829218	0.00101769866542117	True
cat__amlType_High risk MDS	5	-0.00017149783889174906	0.0003254333890782921	False
cat__amlType_Secondary	8	-8.643553933797623e-05	0.0014154445453267307	True
cat__CytoResult_Adverse	15	0.027265440569314868	0.008234679420670608	True
cat__CytoResult_Failed	8	-3.6561481087717384e-05	0.00020994891395294385	True
cat__CytoResult_Intermediate	8	5.751090799732817e-05	0.0006605121869962012	True
cat__CytoResult_Normal	8	0.00010409950621827549	0.0007705198212994166	True
cat__CytoResult_Not done	5	-1.2577305634103494e-05	3.174202031837023e-05	False
cat__CytoResult_nan	15	0.0008509547406732001	0.0005199482454966116	True
cat__CytoResult_t(15;17) / PML-RARA [APL]	0	0.0	0.0	False
cat__CytoResult_t(8;21) / inv(16) [CBF]	15	0.01875556436168489	0.004091767207410016	True
cat__ComorArr_0.0	4	-9.716804118726295e-05	0.00014952157679142425	False
cat__ComorArr_1.0	6	2.8487635297897963e-06	9.601502657536105e-05	False
cat__ComorArr_2.0	4	-2.9274270682097356e-06	5.22812788194671e-05	False
cat__ComorArr_nan	7	2.7032749041313876e-05	7.179143067787081e-05	False
cat__ComorCard_0.0	8	1.37825164023745e-05	0.00014014191971254293	True
cat__ComorCard_1.0	4	-1.69254317592128e-05	0.00010954597374319421	False
cat__ComorCard_2.0	4	-8.929345617631294e-06	3.1866429020479464e-05	False
cat__ComorCard_nan	8	8.837634367953782e-06	2.4219071853519574e-05	True
cat__ComorHVD_0.0	7	2.497918321467751e-05	6.510769364022023e-05	False
cat__ComorHVD_1.0	4	-2.0737995504068373e-06	1.8421210423275404e-05	False
cat__ComorHVD_2.0	5	-5.244898552157444e-06	5.7363615179193156e-05	False
cat__ComorHVD_nan	5	4.827412011068806e-06	1.709011024065471e-05	False
cat__ComorIBD_0.0	7	-4.001795472244985e-05	0.00019596367430712731	False
cat__ComorIBD_1.0	7	-3.035736047842511e-05	0.00013993223235947053	False
cat__ComorIBD_2.0	2	-2.951557474708544e-06	2.4858664347028875e-05	False
cat__ComorIBD_nan	6	7.655985894069832e-06	3.647872456864131e-05	False
cat__ComorDiab_0.0	9	3.5886680509475297e-05	0.00024528563123592506	True
cat__ComorDiab_1.0	8	9.437959903875095e-06	0.00021955350937043373	True
cat__ComorDiab_2.0	0	-5.607267018052179e-07	2.0980472057708835e-06	False
cat__ComorDiab_nan	2	-8.184098973093394e-06	3.070263455888594e-05	False
cat__ComorCVD_0.0	5	-7.148047696074502e-05	0.00011102325726940718	False
cat__ComorCVD_1.0	8	-1.4837594096687754e-05	0.00011425968485403685	True
cat__ComorCVD_2.0	4	-5.884715176343602e-07	6.199687771569202e-05	False
cat__ComorCVD_nan	8	1.23865153020089e-05	4.561903825753642e-05	True
cat__ComorPsyc_0.0	8	0.00011627919917281537	0.00025997399987740037	True
cat__ComorPsyc_1.0	6	-3.54280202563468e-05	0.0003133692061856922	False
cat__ComorPsyc_2.0	6	3.580351012422155e-07	1.7248470112925637e-05	False
cat__ComorPsyc_nan	8	3.7119871873268425e-06	4.2313646222704186e-05	True
cat__ComorObe_0.0	9	0.00011729329517740585	0.0002666061704089436	True
cat__ComorObe_1.0	11	0.0002494272621482958	0.00024438942488845387	True
cat__ComorObe_2.0	3	-1.188448435851086e-05	4.258128723261389e-05	False
cat__ComorObe_nan	7	1.1093361545159559e-05	3.6609233120930215e-05	False
cat__ComorInf_0.0	10	1.7073292289954522e-05	0.0003925988434290251	True
cat__ComorInf_1.0	12	0.00037902201113012164	0.00045866917011424066	True
cat__ComorInf_2.0	6	1.0472541277299163e-06	4.445187140410461e-05	False
cat__ComorInf_nan	11	2.6163269339267594e-05	4.087296795220518e-05	True
cat__ComorRheu_0.0	13	0.00032944391202063806	0.00030143808308624433	True
cat__ComorRheu_1.0	11	0.00018622688704946036	0.0003260030202679424	True
cat__ComorRheu_2.0	10	0.00021769121930404785	0.000301062894952282	True
cat__ComorRheu_nan	9	1.3863415142750432e-05	2.6775295534985014e-05	True
cat__ComorPrep_0.0	10	2.4370453697890938e-05	9.052408439117753e-05	True
cat__ComorPrep_1.0	11	4.062907140136095e-05	6.093317946500183e-05	True
cat__ComorPrep_2.0	2	-1.4457377076415344e-05	3.5183035922509066e-05	False
cat__ComorPrep_nan	7	-1.943276070786778e-06	3.4530431658319884e-05	False
cat__ComorRen_0.0	8	2.0291938612396695e-05	9.295701967473058e-05	True
cat__ComorRen_1.0	11	0.00011075979116085367	0.0002493452026382802	True
cat__ComorRen_2.0	5	-5.005592114647092e-06	2.9339248436824615e-05	False
cat__ComorRen_nan	6	4.6503298823200945e-06	2.740410522877173e-05	False
cat__ComorMPul_0.0	5	-0.0001796749965177804	0.0003802373936697699	False
cat__ComorMPul_1.0	6	-0.00018912630300233505	0.0004444121351193388	False
cat__ComorMPul_2.0	6	-0.00014110317250901915	0.0002564847517480305	False
cat__ComorMPul_nan	4	-6.50809752786492e-06	2.8721217412609988e-05	False
cat__ComorSPul_0.0	7	-9.983788591037436e-05	0.00026750922973542364	False
cat__ComorSPul_1.0	10	4.283571923257043e-05	5.962075364675916e-05	True
cat__ComorSPul_2.0	5	-0.0001430543927793251	0.0002017708639383281	False
cat__ComorSPul_nan	9	9.790780982624389e-06	2.5120176690376445e-05	True
cat__ComorPST_0.0	4	-2.376874868840579e-05	0.00013059867018514176	False
cat__ComorPST_1.0	6	-7.60002058570093e-05	0.0001376392206105966	False
cat__ComorPST_2.0	3	-2.1434459861421036e-05	5.4957935626483064e-05	False
cat__ComorPST_nan	10	1.1687165522909676e-05	1.5478220430608265e-05	True
cat__ComorHepM_0.0	10	-6.756166586413659e-05	0.00033238593409043	True
cat__ComorHepM_1.0	9	6.634591913073134e-05	0.00032063018209758974	True
cat__ComorHepM_2.0	2	-1.0075991688730787e-05	4.255350548266695e-05	False
cat__ComorHepM_nan	9	2.0363238060149374e-05	3.954432904844368e-05	True
cat__ComorHepS_0.0	9	6.476463599961218e-05	0.00015635780054696353	True
cat__ComorHepS_1.0	7	2.2842735065269665e-05	0.00026945086106762656	False
cat__ComorHepS_2.0	4	4.976778216955184e-07	4.809036657236078e-05	False
cat__ComorHepS_nan	2	-8.554495683067828e-07	4.08259708454749e-05	False
cat__amlFLToutcomeID_2.0	7	-1.0596341623639735e-05	3.994562406237677e-05	False
cat__amlFLToutcomeID_3.0	8	-1.5519432247985473e-05	0.00046758921634786516	True
cat__amlFLToutcomeID_4.0	6	-8.104212298792684e-05	0.0003896971779867096	False
cat__amlFLToutcomeID_nan	10	0.0001091371247085868	0.0002334844815405592	True
cat__amlFLTTypeID_1.0	8	2.7649980812290722e-05	0.0004760081972331429	True
cat__amlFLTTypeID_2.0	10	1.16329180860999e-05	0.00019505827958700387	True
cat__amlFLTTypeID_nan	6	-0.00016997472177876995	0.0005895379261176536	False
cat__amlDDLFLTTKDID_1.0	8	-4.75958625229121e-06	6.232810456841746e-05	True
cat__amlDDLFLTTKDID_2.0	4	-4.6025771258761935e-06	1.8403547645992902e-05	False
cat__amlDDLFLTTKDID_3.0	5	-1.6567382127570996e-05	4.151387313283913e-05	False
cat__amlDDLFLTTKDID_4.0	0	0.0	0.0	False
cat__amlDDLFLTTKDID_6.0	0	0.0	0.0	False
cat__amlDDLFLTTKDID_7.0	0	0.0	0.0	False
cat__amlDDLFLTTKDID_8.0	2	-6.414415864375299e-07	9.027367699999255e-06	False
cat__amlDDLFLTTKDID_9.0	0	0.0	0.0	False
cat__amlDDLFLTTKDID_99.0	1	-3.497909188930328e-05	3.807594365052618e-05	False
cat__amlDDLFLTTKDID_nan	9	-4.442519194083719e-06	0.00020673423307827668	True
cat__amlFLTType0ID_1.0	11	0.0002290963215351533	0.0004364758879799409	True
cat__amlFLTType0ID_2.0	3	-1.035194693315885e-06	3.6331650949621956e-06	False
cat__amlFLTType0ID_nan	9	2.8419951406513285e-05	0.0003850147433428861	True
cat__amlDDLNPM1OutcomeID_1.0	11	0.00037238262032534414	0.0007606868807939092	True
cat__amlDDLNPM1OutcomeID_3.0	10	0.0005633658103786379	0.0011588925799408281	True
cat__amlDDLNPM1OutcomeID_5.0	6	-9.773436784491867e-06	2.256318521590299e-05	False
cat__amlDDLNPM1OutcomeID_7.0	0	0.0	0.0	False
cat__amlDDLNPM1OutcomeID_nan	10	5.0668860712066795e-05	0.00024500575079235934	True
cat__amlDDLNPM1ID_1.0	7	-3.9413589709227275e-05	0.000562670597909515	False
cat__amlDDLNPM1ID_2.0	8	-3.742291171120185e-06	7.042154659411357e-05	True
cat__amlDDLNPM1ID_3.0	3	-2.0689183905460892e-05	2.728510738273816e-05	False
cat__amlDDLNPM1ID_4.0	12	5.385538844954284e-05	0.00013842456115586987	True
cat__amlDDLNPM1ID_5.0	8	-2.153133889615334e-05	0.0003367451313271489	True
cat__amlDDLNPM1ID_nan	9	0.00027662496630562113	0.0011485846625365875	True
cat__MRDnegativity_<0.0%/not detectable	10	2.846245021158629e-05	0.00037471167469152743	True
cat__MRDnegativity_nan	9	2.7830278126947864e-05	0.00018180746374496458	True
cat__MRDguided_No	8	-1.9081701561459557e-05	0.000355366519099798	True
cat__MRDguided_nan	4	-0.00013246272188780148	0.0003266733766947393	False
cat__Housekeeping_ABL	6	-4.0355860304126456e-05	0.0002316066732572172	False
cat__Housekeeping_nan	4	-0.0001993584356555284	0.00023597812567855762	False
cat__MRDA0_method_nan	10	0.00013877111531886618	0.0005507498747556353	True
cat__MRDA0_method_qPCR-NPM1	6	-3.2534171856449384e-05	0.00021881381895906232	False
cat__MRDA0_method_qPCR-NPM1 A	1	-0.00012593611670520994	7.702610312315973e-05	False
cat__MRDA0_method_qPCR-NPM1 B	2	-5.6360203195401e-07	1.4087368436080733e-05	False
cat__MRDA0_method_qPCR-NPM1 D	6	-6.438776815751887e-06	4.088246630333222e-05	False
cat__MRDA0_method_qPCR-NPM1 OTHER	10	3.965769054738675e-05	7.755310442458134e-05	True
cat__MRDA0_method_qPCR-inv16	7	6.846857353484855e-06	3.4089388049321136e-05	False
cat__MRDA0_method_qPCR-t8/21	6	-2.8911276905393046e-06	2.8415347154968846e-05	False
cat__MRDA0num_ND	6	-4.411377864439738e-05	0.00019956761556024185	False
cat__MRDA0num_Pos	4	-0.00012291076358032075	0.00024763002520622376	False
cat__MRDA0num_nan	8	7.328909871963333e-05	0.0006859363872068233	True
cat__MRDA0_specimen_PB	6	-0.00019423302738711437	0.0007681538092664654	False
cat__MRDA0_specimen_nan	7	0.00017438088567450264	0.0010093441963902844	False
cat__MRDB0_method_nan	7	-2.7029831721144384e-07	0.0003187648617453077	False
cat__MRDB0_method_qPCR-NPM1	8	3.796838450097224e-05	0.00018539842712907018	True
cat__MRDB0_method_qPCR-NPM1 A	5	-7.445447312885298e-05	0.0001472994117678402	False
cat__MRDB0_method_qPCR-NPM1 B	0	-1.420716893744493e-06	5.31583585999361e-06	False
cat__MRDB0_method_qPCR-NPM1 D	0	-2.6415903357168703e-06	6.294362871832362e-06	False
cat__MRDB0_method_qPCR-NPM1 OTHER	8	1.5564347635345344e-05	4.521112057433116e-05	True
cat__MRDB0_method_qPCR-inv16	3	-1.791524230959407e-05	2.4964445217484306e-05	False
cat__MRDB0_method_qPCR-t8/21	9	-5.2532569471501e-07	1.724830000509889e-05	True
cat__MRDB0_specimen_BM	9	5.646874049321916e-06	0.00026127398639261615	True
cat__MRDB0_specimen_nan	9	2.1462849487511288e-05	0.00017081313735994874	True
cat__MRDB0num_ND	6	-8.835162680343729e-05	0.00019714682049748448	False
cat__MRDB0num_Pos	7	2.7678732397725473e-05	0.00021318456783106044	False
cat__MRDB0num_nan	8	5.997780938316665e-06	0.0002244696573094885	True
cat__MRDC0_method_MFC (LAIP+DfN)	5	-0.0001896291533424515	0.0005838222022329507	False
cat__MRDC0_method_nan	8	2.9871251875755674e-05	0.00040882573044522403	True
cat__MRDC0_specimen_BM	10	2.5410325677770738e-05	0.0006878102063809095	True
cat__MRDC0_specimen_BM	7	3.5865176159418265e-06	3.920035612581718e-05	False
cat__MRDC0_specimen_PB	9	0.0002208105328378437	0.0006401625071530777	True
cat__MRDC0_specimen_nan	8	-3.426301678885429e-05	0.0003786819289359673	True
cat__MRDC0num_Neg	0	0.0	0.0	False
cat__MRDC0num_Pos	8	2.236061847430166e-05	0.0004524230803282894	True
cat__MRDC0num_nan	7	-5.776616862522622e-05	0.0005361118075610632	False
num__amlAgeAtRand1	15	0.00948285206152174	0.0035250174543055134	True
num__TestDate	5	-0.000606259241198361	0.0010792725465520897	False
num__ITDPcnt	11	0.0007876662664764402	0.0013286175593216743	True
num__ITDLength	11	0.0018143411262907803	0.0018557700478881696	True
num__date_MRDA0	6	-0.0001357393227334222	0.0007494570757123353	False
num__MRDA0hodnota	7	3.416000264391365e-05	0.0005582542738522284	False
num__MRDA0logred	7	-2.6066675528419174e-05	0.0002459481871683289	False
num__date_MRDB0	5	-0.0001968765680633914	0.00033063321923423427	False
num__MRDB0hodnota	4	-0.00019638274663287425	0.00040670910369693667	False
num__MRDB0logred	8	-3.118123001609245e-05	0.00021593858704185034	True
num__MRDC0percentage	6	-0.00016301706300666003	0.0007027330241554395	False
num__Weight	12	0.0011820289552309598	0.0015944942621757027	True
num__Height	8	0.0001436829256521133	0.0012991920132631684	True
num__BloodDateEntry	8	0.00010977304478303689	0.0014212894618250826	True
num__HemoglobinEntry	5	-0.00042085558207156665	0.0012713956269697446	False
num__PlateletEntry	13	0.001619287797660097	0.0015801957550284579	True
num__MarrowDateEntry	6	-0.0004462109998050492	0.0011831621698517856	False
num__MarrowBlastsEntry	14	0.0021759983081425334	0.0014530340520930863	True
num__LocalImmPcnt	8	4.6434417104204314e-05	0.001147413805119121	True
num__SmokePerDay	7	7.801570571567335e-05	0.000916957642742484	False
num__WBCEntry	15	0.006315126120659753	0.0026609923496753725	True
remainder__IsSec_is_missing	5	-8.246752522194832e-06	1.98763359272387e-05	False
remainder__PrevDiag_is_missing	8	1.612622306296131e-05	4.737059934721432e-05	True
remainder__PrevBloodDis_is_missing	4	-0.00021624348573630252	0.0005800418067251262	False
remainder__Height_is_missing	0	0.0	0.0	False
remainder__BloodDateEntry_is_missing	7	2.647116253196024e-06	2.7050484496559548e-05	False
remainder__HemoglobinEntry_is_missing	8	4.612665197691138e-06	2.3086345427943033e-05	True
remainder__PlateletEntry_is_missing	5	-6.793493507932286e-06	3.035561932446055e-05	False
remainder__MarrowDateEntry_is_missing	7	-1.6955932300681058e-06	4.441109876858123e-05	False
remainder__MarrowBlastsEntry_is_missing	12	0.00016712568736487166	0.0002262488551578293	True
remainder__FABtype_is_missing	10	3.9663114976408646e-05	0.00012400556066985693	True
remainder__CNSinvolveentry_is_missing	9	-5.390868584764907e-06	0.00010234166023482889	True
remainder__Localcytoentry_is_missing	8	-9.420736616030376e-06	0.00014129458381206456	True
remainder__Localimmentry_is_missing	10	5.123243436790951e-05	0.00012935080458526156	True
remainder__LocalImmPcnt_is_missing	4	-0.00022240203361977045	0.0005523711235621205	False
remainder__CD33entry_is_missing	8	-1.5940544058294926e-05	0.00017012803718598817	True
remainder__SmokeHist_is_missing	8	-4.421606175289448e-06	0.00013466403472364857	True
remainder__SmokePerDay_is_missing	5	-0.0003277341523997926	0.0005182266220343853	False
remainder__CytoResult_is_missing	14	0.000483422983541908	0.00032204895474703785	True
remainder__Karyotype_is_missing	13	0.00026719760685092037	0.0003262346952898125	True
remainder__ComorArr_is_missing	8	9.599117220067123e-06	2.268734949158973e-05	True
remainder__ComorCard_is_missing	9	1.0697996295355356e-05	1.7776473899536557e-05	True
remainder__ComorHVD_is_missing	6	6.8264636254955484e-06	2.5806355836706526e-05	False
remainder__ComorIBD_is_missing	9	1.276615022309353e-05	4.648695458240237e-05	True
remainder__ComorDiab_is_missing	6	-6.03133281865916e-06	4.933730714605371e-05	False
remainder__ComorCVD_is_missing	6	2.5383995123891753e-06	3.808620338574965e-05	False
remainder__ComorPsyc_is_missing	2	-1.806182340257287e-05	2.835415136804207e-05	False
remainder__ComorObe_is_missing	5	4.251593608815736e-06	3.131543354339788e-05	False
remainder__ComorInf_is_missing	9	2.9853329685983927e-05	6.240813802892431e-05	True
remainder__ComorRheu_is_missing	8	7.783740936186025e-06	4.6195051872215955e-05	True
remainder__ComorPrep_is_missing	10	2.9618356559985994e-05	4.559706901104917e-05	True
remainder__ComorRen_is_missing	9	1.9582064665293038e-05	4.324300832545617e-05	True
remainder__ComorMPul_is_missing	4	1.3185213486505355e-05	4.6786999223653176e-05	False
remainder__ComorSPul_is_missing	7	1.2807468826735813e-05	3.530377489309395e-05	False
remainder__ComorPST_is_missing	4	-3.2791672893524764e-06	1.4285012399163466e-05	False
remainder__ComorHepM_is_missing	9	1.848019642364515e-05	4.172752837463572e-05	True
remainder__ComorHepS_is_missing	7	7.100076918753473e-06	3.9164556396112194e-05	False
remainder__MRDnegativity_is_missing	6	-0.00012733539685303943	0.00024138152587309	False
remainder__MRDguided_is_missing	7	-2.3881206270127953e-06	0.0001861629925892031	False
remainder__Housekeeping_is_missing	8	4.8603617670223056e-05	0.00024562799566905024	True
remainder__MRDA0_is_missing	7	-0.00014763114018963573	0.00038291470762077495	False
remainder__date_MRDA0_is_missing	10	0.00021787514184838102	0.00048481777992159846	True
remainder__MRDA0_method_is_missing	8	7.613858393053753e-05	0.0006387592849268689	True
remainder__MRDA0_specimen_is_missing	7	-2.9777867481138826e-06	0.0005411365766845237	False
remainder__MRDA0num_is_missing	7	7.587210079285377e-05	0.000654846900761453	False
remainder__MRDA0hodnota_is_missing	6	-2.4517797900108797e-05	0.00016667763005269147	False
remainder__MRDA0logred_is_missing	7	-3.4535603851813645e-05	0.00033217978471533166	False
remainder__MRDB0_is_missing	8	2.69012080148023e-05	0.0002770648388977933	True
remainder__date_MRDB0_is_missing	6	-4.327773409155205e-05	0.00019449361532047104	False
remainder__MRDB0_method_is_missing	10	9.520821610121894e-05	0.00028082593920728644	True
remainder__MRDB0_specimen_is_missing	8	5.2124260213786895e-06	0.00019642579271937267	True
remainder__MRDB0num_is_missing	8	-4.328611020546676e-05	0.00017800212775934487	True
remainder__MRDB0hodnota_is_missing	8	-7.427245832156338e-05	0.0001981450242233305	True
remainder__MRDB0logred_is_missing	7	-5.518263709218853e-06	0.00021964522800560965	False
remainder__MRDC0_is_missing	10	5.765995532574178e-05	0.00023575510177036517	True
remainder__MRDC0_method_is_missing	7	3.114154164681948e-05	0.00040979975605290705	False
remainder__MRDC0_specimen_is_missing	4	-0.00012354245876862883	0.0003077798713885098	False
remainder__MRDC0num_is_missing	10	0.00021576137545843588	0.0005526001615116956	True
remainder__MRDC0percentage_is_missing	8	6.039995246786129e-05	0.000294509592399859	True
remainder__TestDate_is_missing	10	5.535089261508792e-05	0.00023995693213954	True
remainder__amlFLToutcomeID_is_missing	8	6.914312230833024e-05	0.00020028279053418543	True
remainder__amlFLTTypeID_is_missing	7	-8.606460427472692e-05	0.0005355675387854073	False
remainder__amlDDLFLTTKDID_is_missing	11	8.0713885959531e-05	0.0001980221504148166	True
remainder__ITDPcnt_is_missing	8	0.00011374269618792007	0.0005138150638479714	True
remainder__ITDLength_is_missing	8	-4.010665145859033e-05	0.0004996719679755808	True
remainder__amlFLTType0ID_is_missing	11	2.9573534607560535e-05	0.0003360154390980709	True
remainder__amlDDLNPM1OutcomeID_is_missing	9	3.428652941236667e-05	0.0002145766661706876	True
remainder__amlDDLNPM1ID_is_missing	9	1.3294220978349748e-05	0.001248061998516229	True
remainder__ASXL1	0	0.0	0.0	False
remainder__ASXL2	0	0.0	0.0	False
remainder__ASXL3	0	0.0	0.0	False
remainder__ATRX	0	0.0	0.0	False
remainder__BAGE3	0	0.0	0.0	False
remainder__BCOR	0	0.0	0.0	False
remainder__BRAF	0	0.0	0.0	False
remainder__CBFB	0	0.0	0.0	False
remainder__CBL	0	0.0	0.0	False
remainder__CDKN2A	0	0.0	0.0	False
remainder__CEBPA	0	0.0	0.0	False
remainder__CREBBP	0	0.0	0.0	False
remainder__CSF3R	0	0.0	0.0	False
remainder__CTCF	0	0.0	0.0	False
remainder__CUL2	0	0.0	0.0	False
remainder__CUX1	0	0.0	0.0	False
remainder__DNMT3A	0	0.0	0.0	False
remainder__EED	0	0.0	0.0	False
remainder__ETV6	0	0.0	0.0	False
remainder__EZH2	0	0.0	0.0	False
remainder__FBXW7	0	0.0	0.0	False
remainder__FLT3	0	0.0	0.0	False
remainder__GATA1	0	0.0	0.0	False
remainder__GATA2	0	0.0	0.0	False
remainder__GNAS	0	0.0	0.0	False
remainder__GNB1	0	0.0	0.0	False
remainder__IDH1	0	0.0	0.0	False
remainder__IDH2	0	0.0	0.0	False
remainder__JAK2	0	0.0	0.0	False
remainder__JAK3	0	0.0	0.0	False
remainder__KANSL1	0	0.0	0.0	False
remainder__KDM6A	0	0.0	0.0	False
remainder__KIT	0	0.0	0.0	False
remainder__KMT2C	0	0.0	0.0	False
remainder__KMT2D	0	0.0	0.0	False
remainder__KMT2E	0	0.0	0.0	False
remainder__KRAS	0	0.0	0.0	False
remainder__LUC7L2	0	0.0	0.0	False
remainder__MED12	0	0.0	0.0	False
remainder__MLL	0	0.0	0.0	False
remainder__MPL	0	0.0	0.0	False
remainder__MYC	0	0.0	0.0	False
remainder__NF1	0	0.0	0.0	False
remainder__NFE2	0	0.0	0.0	False
remainder__NOTCH1	0	0.0	0.0	False
remainder__NPM1	0	0.0	0.0	False
remainder__NRAS	0	0.0	0.0	False
remainder__PDS5B	0	0.0	0.0	False
remainder__PHF6	0	0.0	0.0	False
remainder__PRPF8	0	0.0	0.0	False
remainder__PTEN	0	0.0	0.0	False
remainder__PTPN11	0	0.0	0.0	False
remainder__RAD21	0	0.0	0.0	False
remainder__RIT1	0	0.0	0.0	False
remainder__RUNX1	0	0.0	0.0	False
remainder__SETBP1	0	0.0	0.0	False
remainder__SF1	0	0.0	0.0	False
remainder__SF3B1	0	0.0	0.0	False
remainder__SMC1A	0	0.0	0.0	False
remainder__SMC3	0	0.0	0.0	False
remainder__SPP1	0	0.0	0.0	False
remainder__SRSF2	0	0.0	0.0	False
remainder__STAG2	0	0.0	0.0	False
remainder__STAT5B	0	0.0	0.0	False
remainder__SUZ12	0	0.0	0.0	False
remainder__TET2	0	0.0	0.0	False
remainder__TP53	0	0.0	0.0	False
remainder__U2AF1	0	0.0	0.0	False
remainder__WT1	0	0.0	0.0	False
remainder__ZRSR2	0	0.0	0.0	False
remainder__ngs_is_missing	0	0.0	0.0	False
cat__FABtype_All	0	0.0	0.0	False
remainder__Weight_is_missing	0	0.0	0.0	False
remainder__SMG1	0	0.0	0.0	False
karyotype_encoding__Karyotype_46,XX	0	-3.545143861929945e-06	9.379569020613739e-06	False
karyotype_encoding__Karyotype_45,X,-Y,t(8;21)(q22;q22)[10]	0	0.0	0.0	False
karyotype_encoding__Karyotype_46,XX [20]	0	-1.7524920436865858e-06	5.812358556991529e-06	False
karyotype_encoding__Karyotype_46,XX [20]	5	-2.0474735012049353e-05	5.449750255031574e-05	False
karyotype_encoding__Karyotype_46,XX,inv(16)(p13q22)[10]	8	1.680507876597834e-06	6.382149248397683e-05	True
karyotype_encoding__Karyotype_46,XX,t(8;21)(q22;q22)[10]	5	-6.316686472440655e-07	2.731344337721277e-05	False
karyotype_encoding__Karyotype_46,XX[10]	4	-1.4262048488008123e-06	5.311267952515755e-06	False
karyotype_encoding__Karyotype_46,XX[20]	6	7.420183914867388e-05	0.0004573428332967804	False
karyotype_encoding__Karyotype_46,XX[20]	5	-1.9017523946981814e-05	4.8180967747069746e-05	False
karyotype_encoding__Karyotype_46,XX[25]	7	-4.5073317418971424e-06	5.762327053209808e-05	False
karyotype_encoding__Karyotype_46,XX[30]	8	-4.367269722362899e-06	3.15985803019328e-05	True
karyotype_encoding__Karyotype_46,XY	6	1.5090338670346407e-06	4.336751989092188e-06	False
karyotype_encoding__Karyotype_46,XY [20]	5	7.272595278859973e-06	6.511758794683036e-05	False
karyotype_encoding__Karyotype_46,XY,inv(16)(p13q22)[10]	1	-1.6428132604226315e-05	3.0411306788693493e-05	False
karyotype_encoding__Karyotype_46,XY[10]	7	-8.297732393254104e-07	4.842111895201183e-05	False
karyotype_encoding__Karyotype_46,XY[20]	9	0.00015780282124194602	0.00036309455691309426	True
karyotype_encoding__Karyotype_46,XY[20]	11	7.2372570033770365e-06	2.6488310035580306e-05	True
karyotype_encoding__Karyotype_46,XY[20]	0	0.0	0.0	False
karyotype_encoding__Karyotype_46,XY[21]	2	-9.747974075202667e-07	4.983286882091548e-06	False
karyotype_encoding__Karyotype_46,XY[25]	13	5.4217847561742354e-05	4.847990952795948e-05	True
karyotype_encoding__Karyotype_46,XY[30]	6	-2.7549474829857647e-07	1.2825369222461788e-05	False
karyotype_encoding__Karyotype_47,XX,+8[10]	4	1.0914086967535349e-10	8.50480201978904e-06	False
karyotype_encoding__Karyotype_47,XY,+8[10]	2	-1.763802025584137e-05	4.5450905761031574e-05	False
karyotype_encoding__Karyotype___rare_class__	6	-0.00013582375023062806	0.0012303798975014761	False
cat__sexID_False	9	3.376021577398205e-05	0.0008785610470544747	True
cat__sexID_True	7	0.00010562353944888002	0.0007672484606042593	False
cat__IsSec_False	7	-0.00026742514842142934	0.0006862733052842426	False
cat__IsSec_True	9	-0.0001241859526952673	0.0005807666833889429	True
cat__IsSec_nan	6	1.5581399743291857e-06	3.620365354526113e-05	False
cat__PrevDiag_False	8	-5.778710896142513e-05	0.0004467783201738893	True
cat__PrevDiag_True	8	0.00012917333512808	0.0006406269941896325	True
cat__PrevDiag_nan	7	-4.0519201020720406e-06	3.282999101948817e-05	False
cat__MRDA0_False	3	-0.0002503551820219244	0.0003749635127537625	False
cat__MRDA0_True	9	-4.1928158111991025e-05	0.0007036072760944628	True
cat__MRDA0_nan	5	-0.00014109995224751437	0.00030225189514115013	False
cat__MRDB0_False	5	-0.00012234172158959668	0.000267835482476251	False
cat__MRDB0_True	6	-4.978844422356795e-05	0.00023366120060481441	False
cat__MRDB0_nan	7	-7.682157522336715e-05	0.0003055998965334972	False
cat__MRDC0_False	8	-0.00012289052058898526	0.00052071677338692	True
cat__MRDC0_True	9	0.00013733429655163971	0.0005363565743804089	True
cat__MRDC0_nan	9	3.4698915223430414e-05	0.0002422797765805077	True
cat__amlAgeGroup_15-29	11	0.00027258880168808954	0.0008438295253606887	True
cat__amlAgeGroup_30-39	11	0.00030965634757300825	0.0004117944000164952	True
cat__amlAgeGroup_40-49	9	0.00014777686173358628	0.00044121583283197175	True
cat__amlAgeGroup_50-59	9	0.00023584602926181596	0.0009439470190778027	True
cat__amlAgeGroup_60+	15	0.00158442949769426	0.0007368151966881888	True
cat__PrevBloodDis_Aplastic anaemia	0	-9.521037282425778e-06	1.9140201260779865e-05	False
cat__PrevBloodDis_Chronic lymphoblastic leukaemia (CLL)	0	0.0	0.0	False
cat__PrevBloodDis_Chronic myelomonocytic leukaemia (CMML)	7	-4.317691508350731e-06	5.167884279864096e-05	False
cat__PrevBloodDis_Hodgkin's disease	7	2.6428538708718937e-06	1.5510352580600565e-05	False
cat__PrevBloodDis_Lymphoma	6	-1.3616082216493638e-05	4.7196638221797805e-05	False
cat__PrevBloodDis_Myelodysplastic syndrome (MDS)/myelodysplasia/pre-leukaemic phase	9	-1.8589617869145002e-05	0.00012008923167813414	True
cat__PrevBloodDis_Myelofibrosis	10	5.5043167544192083e-05	0.00011447122664867479	True
cat__PrevBloodDis_Myeloproliferative syndrome	6	-1.4441769756225062e-05	0.00013048674679069729	False
cat__PrevBloodDis_Other haematological disorder	5	-7.938409601453423e-06	2.4673089049797205e-05	False
cat__PrevBloodDis_Polycythaemia rubra vera (PRV)	1	-2.6468678273923648e-05	5.452737468812377e-05	False
cat__PrevBloodDis_Refractory anaemia with excess of blasts (RAEB, RAEB-t)	10	6.366010358416508e-08	3.582034419436932e-05	True
cat__PrevBloodDis_Sideroblastic anaemia (RAS)	0	0.0	0.0	False
cat__PrevBloodDis_Thrombocythaemia	0	0.0	0.0	False
cat__PrevBloodDis_Thrombocytopenia	0	0.0	0.0	False
cat__PrevBloodDis_nan	9	-2.7455405093772923e-06	0.0008137804014816663	True
cat__FABtype_0	10	3.937927148179868e-05	0.00013823703378482854	True
cat__FABtype_1	3	-0.00014403356397294986	0.0002713101618307077	False
cat__FABtype_2	12	0.00038398227580518663	0.00042201807975721117	True
cat__FABtype_3	1	-6.496962395852182e-07	5.393487067266469e-06	False
cat__FABtype_3v	0	0.0	0.0	False
cat__FABtype_4	3	-0.00021694799608277333	0.00030354782027532465	False
cat__FABtype_4e	15	0.00015349431144392084	0.00013407873198197965	True
cat__FABtype_5	12	0.00044381017768981105	0.0007957866864324488	True
cat__FABtype_5a	10	-1.7910434668148277e-06	0.00010684939850371487	True
cat__FABtype_5b	7	-1.1408197646568249e-05	6.75444589757598e-05	False
cat__FABtype_6	11	7.524865906426834e-05	0.00013251347313759636	True
cat__FABtype_7	9	2.2932422111295506e-06	2.1117273653237658e-05	True
cat__FABtype_8	10	5.113974441074749e-05	0.00046017572510197104	True
cat__FABtype_B	0	0.0	0.0	False
cat__FABtype_R	2	-0.0001063836253084437	0.000112965540154585	False
cat__FABtype_RT	9	2.1541047033479067e-05	3.32356443427689e-05	True
cat__FABtype_X	10	3.8396216911808254e-05	0.00024660602899881823	True
cat__FABtype_nan	11	3.5266111685059825e-05	7.618568091517338e-05	True
cat__CNSinvolveentry_0.0	4	-0.00016596500690682162	0.0005113760894107171	False
cat__CNSinvolveentry_1.0	1	-1.8013427804561096e-05	2.41017542089307e-05	False
cat__CNSinvolveentry_2.0	6	-0.00018436494904664472	0.0004699471992430542	False
cat__CNSinvolveentry_nan	5	-1.218842270993942e-05	0.00011802074281445435	False
cat__Localcytoentry_1.0	10	0.0009679469013164067	0.0019423909639784168	True
cat__Localcytoentry_2.0	12	0.000592222934763451	0.001189020204868547	True
cat__Localcytoentry_3.0	12	0.0002112308033136893	0.00022126415388825448	True
cat__Localcytoentry_4.0	9	4.0605029625553734e-05	0.00011886000350971511	True
cat__Localcytoentry_5.0	10	0.0001923138344710133	0.0005336121988405937	True
cat__Localcytoentry_nan	9	4.8417265847511976e-06	9.111205812795884e-05	True
cat__Localimmentry_1.0	6	-9.1704127168275e-05	0.0004663601720964366	False
cat__Localimmentry_2.0	6	-7.799000903490906e-05	0.00024067524527255884	False
cat__Localimmentry_3.0	6	-1.58887538382537e-05	0.0004224423203781697	False
cat__Localimmentry_nan	10	3.299108960793426e-05	0.0001179548681350872	True
cat__CD33entry_1.0	7	-2.6251690071498286e-05	0.0001764844341123875	False
cat__CD33entry_2.0	8	0.0001416040390305989	0.0005278098816244774	True
cat__CD33entry_3.0	8	-4.205410617144177e-05	0.00038997567510395785	True
cat__CD33entry_nan	8	-2.484358905107402e-05	0.00012997469924684889	True
cat__SmokeHist_1.0	4	-0.00020014516848372002	0.0005292400251829755	False
cat__SmokeHist_2.0	5	-0.00015397220731518316	0.00042531784307093867	False
cat__SmokeHist_3.0	11	0.00044304568040345974	0.0005208659961206141	True
cat__SmokeHist_nan	4	-8.186023151839153e-05	0.0001252907257028196	False
cat__amlType_De novo	10	0.00014014872829218	0.00101769866542117	True
cat__amlType_High risk MDS	5	-0.00017149783889174906	0.0003254333890782921	False
cat__amlType_Secondary	8	-8.643553933797623e-05	0.0014154445453267307	True
cat__CytoResult_Adverse	15	0.027265440569314868	0.008234679420670608	True
cat__CytoResult_Failed	8	-3.6561481087717384e-05	0.00020994891395294385	True
cat__CytoResult_Intermediate	8	5.751090799732817e-05	0.0006605121869962012	True
cat__CytoResult_Normal	8	0.00010409950621827549	0.0007705198212994166	True
cat__CytoResult_Not done	5	-1.2577305634103494e-05	3.174202031837023e-05	False
cat__CytoResult_nan	15	0.0008509547406732001	0.0005199482454966116	True
cat__CytoResult_t(15;17) / PML-RARA [APL]	0	0.0	0.0	False
cat__CytoResult_t(8;21) / inv(16) [CBF]	15	0.01875556436168489	0.004091767207410016	True
cat__ComorArr_0.0	4	-9.716804118726295e-05	0.00014952157679142425	False
cat__ComorArr_1.0	6	2.8487635297897963e-06	9.601502657536105e-05	False
cat__ComorArr_2.0	4	-2.9274270682097356e-06	5.22812788194671e-05	False
cat__ComorArr_nan	7	2.7032749041313876e-05	7.179143067787081e-05	False
cat__ComorCard_0.0	8	1.37825164023745e-05	0.00014014191971254293	True
cat__ComorCard_1.0	4	-1.69254317592128e-05	0.00010954597374319421	False
cat__ComorCard_2.0	4	-8.929345617631294e-06	3.1866429020479464e-05	False
cat__ComorCard_nan	8	8.837634367953782e-06	2.4219071853519574e-05	True
cat__ComorHVD_0.0	7	2.497918321467751e-05	6.510769364022023e-05	False
cat__ComorHVD_1.0	4	-2.0737995504068373e-06	1.8421210423275404e-05	False
cat__ComorHVD_2.0	5	-5.244898552157444e-06	5.7363615179193156e-05	False
cat__ComorHVD_nan	5	4.827412011068806e-06	1.709011024065471e-05	False
cat__ComorIBD_0.0	7	-4.001795472244985e-05	0.00019596367430712731	False
cat__ComorIBD_1.0	7	-3.035736047842511e-05	0.00013993223235947053	False
cat__ComorIBD_2.0	2	-2.951557474708544e-06	2.4858664347028875e-05	False
cat__ComorIBD_nan	6	7.655985894069832e-06	3.647872456864131e-05	False
cat__ComorDiab_0.0	9	3.5886680509475297e-05	0.00024528563123592506	True
cat__ComorDiab_1.0	8	9.437959903875095e-06	0.00021955350937043373	True
cat__ComorDiab_2.0	0	-5.607267018052179e-07	2.0980472057708835e-06	False
cat__ComorDiab_nan	2	-8.184098973093394e-06	3.070263455888594e-05	False
cat__ComorCVD_0.0	5	-7.148047696074502e-05	0.00011102325726940718	False
cat__ComorCVD_1.0	8	-1.4837594096687754e-05	0.00011425968485403685	True
cat__ComorCVD_2.0	4	-5.884715176343602e-07	6.199687771569202e-05	False
cat__ComorCVD_nan	8	1.23865153020089e-05	4.561903825753642e-05	True
cat__ComorPsyc_0.0	8	0.00011627919917281537	0.00025997399987740037	True
cat__ComorPsyc_1.0	6	-3.54280202563468e-05	0.0003133692061856922	False
cat__ComorPsyc_2.0	6	3.580351012422155e-07	1.7248470112925637e-05	False
cat__ComorPsyc_nan	8	3.7119871873268425e-06	4.2313646222704186e-05	True
cat__ComorObe_0.0	9	0.00011729329517740585	0.0002666061704089436	True
cat__ComorObe_1.0	11	0.0002494272621482958	0.00024438942488845387	True
cat__ComorObe_2.0	3	-1.188448435851086e-05	4.258128723261389e-05	False
cat__ComorObe_nan	7	1.1093361545159559e-05	3.6609233120930215e-05	False
cat__ComorInf_0.0	10	1.7073292289954522e-05	0.0003925988434290251	True
cat__ComorInf_1.0	12	0.00037902201113012164	0.00045866917011424066	True
cat__ComorInf_2.0	6	1.0472541277299163e-06	4.445187140410461e-05	False
cat__ComorInf_nan	11	2.6163269339267594e-05	4.087296795220518e-05	True
cat__ComorRheu_0.0	13	0.00032944391202063806	0.00030143808308624433	True
cat__ComorRheu_1.0	11	0.00018622688704946036	0.0003260030202679424	True
cat__ComorRheu_2.0	10	0.00021769121930404785	0.000301062894952282	True
cat__ComorRheu_nan	9	1.3863415142750432e-05	2.6775295534985014e-05	True
cat__ComorPrep_0.0	10	2.4370453697890938e-05	9.052408439117753e-05	True
cat__ComorPrep_1.0	11	4.062907140136095e-05	6.093317946500183e-05	True
cat__ComorPrep_2.0	2	-1.4457377076415344e-05	3.5183035922509066e-05	False
cat__ComorPrep_nan	7	-1.943276070786778e-06	3.4530431658319884e-05	False
cat__ComorRen_0.0	8	2.0291938612396695e-05	9.295701967473058e-05	True
cat__ComorRen_1.0	11	0.00011075979116085367	0.0002493452026382802	True
cat__ComorRen_2.0	5	-5.005592114647092e-06	2.9339248436824615e-05	False
cat__ComorRen_nan	6	4.6503298823200945e-06	2.740410522877173e-05	False
cat__ComorMPul_0.0	5	-0.0001796749965177804	0.0003802373936697699	False
cat__ComorMPul_1.0	6	-0.00018912630300233505	0.0004444121351193388	False
cat__ComorMPul_2.0	6	-0.00014110317250901915	0.0002564847517480305	False
cat__ComorMPul_nan	4	-6.50809752786492e-06	2.8721217412609988e-05	False
cat__ComorSPul_0.0	7	-9.983788591037436e-05	0.00026750922973542364	False
cat__ComorSPul_1.0	10	4.283571923257043e-05	5.962075364675916e-05	True
cat__ComorSPul_2.0	5	-0.0001430543927793251	0.0002017708639383281	False
cat__ComorSPul_nan	9	9.790780982624389e-06	2.5120176690376445e-05	True
cat__ComorPST_0.0	4	-2.376874868840579e-05	0.00013059867018514176	False
cat__ComorPST_1.0	6	-7.60002058570093e-05	0.0001376392206105966	False
cat__ComorPST_2.0	3	-2.1434459861421036e-05	5.4957935626483064e-05	False
cat__ComorPST_nan	10	1.1687165522909676e-05	1.5478220430608265e-05	True
cat__ComorHepM_0.0	10	-6.756166586413659e-05	0.00033238593409043	True
cat__ComorHepM_1.0	9	6.634591913073134e-05	0.00032063018209758974	True
cat__ComorHepM_2.0	2	-1.0075991688730787e-05	4.255350548266695e-05	False
cat__ComorHepM_nan	9	2.0363238060149374e-05	3.954432904844368e-05	True
cat__ComorHepS_0.0	9	6.476463599961218e-05	0.00015635780054696353	True
cat__ComorHepS_1.0	7	2.2842735065269665e-05	0.00026945086106762656	False
cat__ComorHepS_2.0	4	4.976778216955184e-07	4.809036657236078e-05	False
cat__ComorHepS_nan	2	-8.554495683067828e-07	4.08259708454749e-05	False
cat__amlFLToutcomeID_2.0	7	-1.0596341623639735e-05	3.994562406237677e-05	False
cat__amlFLToutcomeID_3.0	8	-1.5519432247985473e-05	0.00046758921634786516	True
cat__amlFLToutcomeID_4.0	6	-8.104212298792684e-05	0.0003896971779867096	False
cat__amlFLToutcomeID_nan	10	0.0001091371247085868	0.0002334844815405592	True
cat__amlFLTTypeID_1.0	8	2.7649980812290722e-05	0.0004760081972331429	True
cat__amlFLTTypeID_2.0	10	1.16329180860999e-05	0.00019505827958700387	True
cat__amlFLTTypeID_nan	6	-0.00016997472177876995	0.0005895379261176536	False
cat__amlDDLFLTTKDID_1.0	8	-4.75958625229121e-06	6.232810456841746e-05	True
cat__amlDDLFLTTKDID_2.0	4	-4.6025771258761935e-06	1.8403547645992902e-05	False
cat__amlDDLFLTTKDID_3.0	5	-1.6567382127570996e-05	4.151387313283913e-05	False
cat__amlDDLFLTTKDID_4.0	0	0.0	0.0	False
cat__amlDDLFLTTKDID_6.0	0	0.0	0.0	False
cat__amlDDLFLTTKDID_7.0	0	0.0	0.0	False
cat__amlDDLFLTTKDID_8.0	2	-6.414415864375299e-07	9.027367699999255e-06	False
cat__amlDDLFLTTKDID_9.0	0	0.0	0.0	False
cat__amlDDLFLTTKDID_99.0	1	-3.497909188930328e-05	3.807594365052618e-05	False
cat__amlDDLFLTTKDID_nan	9	-4.442519194083719e-06	0.00020673423307827668	True
cat__amlFLTType0ID_1.0	11	0.0002290963215351533	0.0004364758879799409	True
cat__amlFLTType0ID_2.0	3	-1.035194693315885e-06	3.6331650949621956e-06	False
cat__amlFLTType0ID_nan	9	2.8419951406513285e-05	0.0003850147433428861	True
cat__amlDDLNPM1OutcomeID_1.0	11	0.00037238262032534414	0.0007606868807939092	True
cat__amlDDLNPM1OutcomeID_3.0	10	0.0005633658103786379	0.0011588925799408281	True
cat__amlDDLNPM1OutcomeID_5.0	6	-9.773436784491867e-06	2.256318521590299e-05	False
cat__amlDDLNPM1OutcomeID_7.0	0	0.0	0.0	False
cat__amlDDLNPM1OutcomeID_nan	10	5.0668860712066795e-05	0.00024500575079235934	True
cat__amlDDLNPM1ID_1.0	7	-3.9413589709227275e-05	0.000562670597909515	False
cat__amlDDLNPM1ID_2.0	8	-3.742291171120185e-06	7.042154659411357e-05	True
cat__amlDDLNPM1ID_3.0	3	-2.0689183905460892e-05	2.728510738273816e-05	False
cat__amlDDLNPM1ID_4.0	12	5.385538844954284e-05	0.00013842456115586987	True
cat__amlDDLNPM1ID_5.0	8	-2.153133889615334e-05	0.0003367451313271489	True
cat__amlDDLNPM1ID_nan	9	0.00027662496630562113	0.0011485846625365875	True
cat__MRDnegativity_<0.0%/not detectable	10	2.846245021158629e-05	0.00037471167469152743	True
cat__MRDnegativity_nan	9	2.7830278126947864e-05	0.00018180746374496458	True
cat__MRDguided_No	8	-1.9081701561459557e-05	0.000355366519099798	True
cat__MRDguided_nan	4	-0.00013246272188780148	0.0003266733766947393	False
cat__Housekeeping_ABL	6	-4.0355860304126456e-05	0.0002316066732572172	False
cat__Housekeeping_nan	4	-0.0001993584356555284	0.00023597812567855762	False
cat__MRDA0_method_nan	10	0.00013877111531886618	0.0005507498747556353	True
cat__MRDA0_method_qPCR-NPM1	6	-3.2534171856449384e-05	0.00021881381895906232	False
cat__MRDA0_method_qPCR-NPM1 A	1	-0.00012593611670520994	7.702610312315973e-05	False
cat__MRDA0_method_qPCR-NPM1 B	2	-5.6360203195401e-07	1.4087368436080733e-05	False
cat__MRDA0_method_qPCR-NPM1 D	6	-6.438776815751887e-06	4.088246630333222e-05	False
cat__MRDA0_method_qPCR-NPM1 OTHER	10	3.965769054738675e-05	7.755310442458134e-05	True
cat__MRDA0_method_qPCR-inv16	7	6.846857353484855e-06	3.4089388049321136e-05	False
cat__MRDA0_method_qPCR-t8/21	6	-2.8911276905393046e-06	2.8415347154968846e-05	False
cat__MRDA0num_ND	6	-4.411377864439738e-05	0.00019956761556024185	False
cat__MRDA0num_Pos	4	-0.00012291076358032075	0.00024763002520622376	False
cat__MRDA0num_nan	8	7.328909871963333e-05	0.0006859363872068233	True
cat__MRDA0_specimen_PB	6	-0.00019423302738711437	0.0007681538092664654	False
cat__MRDA0_specimen_nan	7	0.00017438088567450264	0.0010093441963902844	False
cat__MRDB0_method_nan	7	-2.7029831721144384e-07	0.0003187648617453077	False
cat__MRDB0_method_qPCR-NPM1	8	3.796838450097224e-05	0.00018539842712907018	True
cat__MRDB0_method_qPCR-NPM1 A	5	-7.445447312885298e-05	0.0001472994117678402	False
cat__MRDB0_method_qPCR-NPM1 B	0	-1.420716893744493e-06	5.31583585999361e-06	False
cat__MRDB0_method_qPCR-NPM1 D	0	-2.6415903357168703e-06	6.294362871832362e-06	False
cat__MRDB0_method_qPCR-NPM1 OTHER	8	1.5564347635345344e-05	4.521112057433116e-05	True
cat__MRDB0_method_qPCR-inv16	3	-1.791524230959407e-05	2.4964445217484306e-05	False
cat__MRDB0_method_qPCR-t8/21	9	-5.2532569471501e-07	1.724830000509889e-05	True
cat__MRDB0_specimen_BM	9	5.646874049321916e-06	0.00026127398639261615	True
cat__MRDB0_specimen_nan	9	2.1462849487511288e-05	0.00017081313735994874	True
cat__MRDB0num_ND	6	-8.835162680343729e-05	0.00019714682049748448	False
cat__MRDB0num_Pos	7	2.7678732397725473e-05	0.00021318456783106044	False
cat__MRDB0num_nan	8	5.997780938316665e-06	0.0002244696573094885	True
cat__MRDC0_method_MFC (LAIP+DfN)	5	-0.0001896291533424515	0.0005838222022329507	False
cat__MRDC0_method_nan	8	2.9871251875755674e-05	0.00040882573044522403	True
cat__MRDC0_specimen_BM	10	2.5410325677770738e-05	0.0006878102063809095	True
cat__MRDC0_specimen_BM	7	3.5865176159418265e-06	3.920035612581718e-05	False
cat__MRDC0_specimen_PB	9	0.0002208105328378437	0.0006401625071530777	True
cat__MRDC0_specimen_nan	8	-3.426301678885429e-05	0.0003786819289359673	True
cat__MRDC0num_Neg	0	0.0	0.0	False
cat__MRDC0num_Pos	8	2.236061847430166e-05	0.0004524230803282894	True
cat__MRDC0num_nan	7	-5.776616862522622e-05	0.0005361118075610632	False
num__amlAgeAtRand1	15	0.00948285206152174	0.0035250174543055134	True
num__TestDate	5	-0.000606259241198361	0.0010792725465520897	False
num__ITDPcnt	11	0.0007876662664764402	0.0013286175593216743	True
num__ITDLength	11	0.0018143411262907803	0.0018557700478881696	True
num__date_MRDA0	6	-0.0001357393227334222	0.0007494570757123353	False
num__MRDA0hodnota	7	3.416000264391365e-05	0.0005582542738522284	False
num__MRDA0logred	7	-2.6066675528419174e-05	0.0002459481871683289	False
num__date_MRDB0	5	-0.0001968765680633914	0.00033063321923423427	False
num__MRDB0hodnota	4	-0.00019638274663287425	0.00040670910369693667	False
num__MRDB0logred	8	-3.118123001609245e-05	0.00021593858704185034	True
num__MRDC0percentage	6	-0.00016301706300666003	0.0007027330241554395	False
num__Weight	12	0.0011820289552309598	0.0015944942621757027	True
num__Height	8	0.0001436829256521133	0.0012991920132631684	True
num__BloodDateEntry	8	0.00010977304478303689	0.0014212894618250826	True
num__HemoglobinEntry	5	-0.00042085558207156665	0.0012713956269697446	False
num__PlateletEntry	13	0.001619287797660097	0.0015801957550284579	True
num__MarrowDateEntry	6	-0.0004462109998050492	0.0011831621698517856	False
num__MarrowBlastsEntry	14	0.0021759983081425334	0.0014530340520930863	True
num__LocalImmPcnt	8	4.6434417104204314e-05	0.001147413805119121	True
num__SmokePerDay	7	7.801570571567335e-05	0.000916957642742484	False
num__WBCEntry	15	0.006315126120659753	0.0026609923496753725	True
remainder__IsSec_is_missing	5	-8.246752522194832e-06	1.98763359272387e-05	False
remainder__PrevDiag_is_missing	8	1.612622306296131e-05	4.737059934721432e-05	True
remainder__PrevBloodDis_is_missing	4	-0.00021624348573630252	0.0005800418067251262	False
remainder__Height_is_missing	0	0.0	0.0	False
remainder__BloodDateEntry_is_missing	7	2.647116253196024e-06	2.7050484496559548e-05	False
remainder__HemoglobinEntry_is_missing	8	4.612665197691138e-06	2.3086345427943033e-05	True
remainder__PlateletEntry_is_missing	5	-6.793493507932286e-06	3.035561932446055e-05	False
remainder__MarrowDateEntry_is_missing	7	-1.6955932300681058e-06	4.441109876858123e-05	False
remainder__MarrowBlastsEntry_is_missing	12	0.00016712568736487166	0.0002262488551578293	True
remainder__FABtype_is_missing	10	3.9663114976408646e-05	0.00012400556066985693	True
remainder__CNSinvolveentry_is_missing	9	-5.390868584764907e-06	0.00010234166023482889	True
remainder__Localcytoentry_is_missing	8	-9.420736616030376e-06	0.00014129458381206456	True
remainder__Localimmentry_is_missing	10	5.123243436790951e-05	0.00012935080458526156	True
remainder__LocalImmPcnt_is_missing	4	-0.00022240203361977045	0.0005523711235621205	False
remainder__CD33entry_is_missing	8	-1.5940544058294926e-05	0.00017012803718598817	True
remainder__SmokeHist_is_missing	8	-4.421606175289448e-06	0.00013466403472364857	True
remainder__SmokePerDay_is_missing	5	-0.0003277341523997926	0.0005182266220343853	False
remainder__CytoResult_is_missing	14	0.000483422983541908	0.00032204895474703785	True
remainder__Karyotype_is_missing	13	0.00026719760685092037	0.0003262346952898125	True
remainder__ComorArr_is_missing	8	9.599117220067123e-06	2.268734949158973e-05	True
remainder__ComorCard_is_missing	9	1.0697996295355356e-05	1.7776473899536557e-05	True
remainder__ComorHVD_is_missing	6	6.8264636254955484e-06	2.5806355836706526e-05	False
remainder__ComorIBD_is_missing	9	1.276615022309353e-05	4.648695458240237e-05	True
remainder__ComorDiab_is_missing	6	-6.03133281865916e-06	4.933730714605371e-05	False
remainder__ComorCVD_is_missing	6	2.5383995123891753e-06	3.808620338574965e-05	False
remainder__ComorPsyc_is_missing	2	-1.806182340257287e-05	2.835415136804207e-05	False
remainder__ComorObe_is_missing	5	4.251593608815736e-06	3.131543354339788e-05	False
remainder__ComorInf_is_missing	9	2.9853329685983927e-05	6.240813802892431e-05	True
remainder__ComorRheu_is_missing	8	7.783740936186025e-06	4.6195051872215955e-05	True
remainder__ComorPrep_is_missing	10	2.9618356559985994e-05	4.559706901104917e-05	True
remainder__ComorRen_is_missing	9	1.9582064665293038e-05	4.324300832545617e-05	True
remainder__ComorMPul_is_missing	4	1.3185213486505355e-05	4.6786999223653176e-05	False
remainder__ComorSPul_is_missing	7	1.2807468826735813e-05	3.530377489309395e-05	False
remainder__ComorPST_is_missing	4	-3.2791672893524764e-06	1.4285012399163466e-05	False
remainder__ComorHepM_is_missing	9	1.848019642364515e-05	4.172752837463572e-05	True
remainder__ComorHepS_is_missing	7	7.100076918753473e-06	3.9164556396112194e-05	False
remainder__MRDnegativity_is_missing	6	-0.00012733539685303943	0.00024138152587309	False
remainder__MRDguided_is_missing	7	-2.3881206270127953e-06	0.0001861629925892031	False
remainder__Housekeeping_is_missing	8	4.8603617670223056e-05	0.00024562799566905024	True
remainder__MRDA0_is_missing	7	-0.00014763114018963573	0.00038291470762077495	False
remainder__date_MRDA0_is_missing	10	0.00021787514184838102	0.00048481777992159846	True
remainder__MRDA0_method_is_missing	8	7.613858393053753e-05	0.0006387592849268689	True
remainder__MRDA0_specimen_is_missing	7	-2.9777867481138826e-06	0.0005411365766845237	False
remainder__MRDA0num_is_missing	7	7.587210079285377e-05	0.000654846900761453	False
remainder__MRDA0hodnota_is_missing	6	-2.4517797900108797e-05	0.00016667763005269147	False
remainder__MRDA0logred_is_missing	7	-3.4535603851813645e-05	0.00033217978471533166	False
remainder__MRDB0_is_missing	8	2.69012080148023e-05	0.0002770648388977933	True
remainder__date_MRDB0_is_missing	6	-4.327773409155205e-05	0.00019449361532047104	False
remainder__MRDB0_method_is_missing	10	9.520821610121894e-05	0.00028082593920728644	True
remainder__MRDB0_specimen_is_missing	8	5.2124260213786895e-06	0.00019642579271937267	True
remainder__MRDB0num_is_missing	8	-4.328611020546676e-05	0.00017800212775934487	True
remainder__MRDB0hodnota_is_missing	8	-7.427245832156338e-05	0.0001981450242233305	True
remainder__MRDB0logred_is_missing	7	-5.518263709218853e-06	0.00021964522800560965	False
remainder__MRDC0_is_missing	10	5.765995532574178e-05	0.00023575510177036517	True
remainder__MRDC0_method_is_missing	7	3.114154164681948e-05	0.00040979975605290705	False
remainder__MRDC0_specimen_is_missing	4	-0.00012354245876862883	0.0003077798713885098	False
remainder__MRDC0num_is_missing	10	0.00021576137545843588	0.0005526001615116956	True
remainder__MRDC0percentage_is_missing	8	6.039995246786129e-05	0.000294509592399859	True
remainder__TestDate_is_missing	10	5.535089261508792e-05	0.00023995693213954	True
remainder__amlFLToutcomeID_is_missing	8	6.914312230833024e-05	0.00020028279053418543	True
remainder__amlFLTTypeID_is_missing	7	-8.606460427472692e-05	0.0005355675387854073	False
remainder__amlDDLFLTTKDID_is_missing	11	8.0713885959531e-05	0.0001980221504148166	True
remainder__ITDPcnt_is_missing	8	0.00011374269618792007	0.0005138150638479714	True
remainder__ITDLength_is_missing	8	-4.010665145859033e-05	0.0004996719679755808	True
remainder__amlFLTType0ID_is_missing	11	2.9573534607560535e-05	0.0003360154390980709	True
remainder__amlDDLNPM1OutcomeID_is_missing	9	3.428652941236667e-05	0.0002145766661706876	True
remainder__amlDDLNPM1ID_is_missing	9	1.3294220978349748e-05	0.001248061998516229	True
remainder__ASXL1	0	0.0	0.0	False
remainder__ASXL2	0	0.0	0.0	False
remainder__ASXL3	0	0.0	0.0	False
remainder__ATRX	0	0.0	0.0	False
remainder__BAGE3	0	0.0	0.0	False
remainder__BCOR	0	0.0	0.0	False
remainder__BRAF	0	0.0	0.0	False
remainder__CBFB	0	0.0	0.0	False
remainder__CBL	0	0.0	0.0	False
remainder__CDKN2A	0	0.0	0.0	False
remainder__CEBPA	0	0.0	0.0	False
remainder__CREBBP	0	0.0	0.0	False
remainder__CSF3R	0	0.0	0.0	False
remainder__CTCF	0	0.0	0.0	False
remainder__CUL2	0	0.0	0.0	False
remainder__CUX1	0	0.0	0.0	False
remainder__DNMT3A	0	0.0	0.0	False
remainder__EED	0	0.0	0.0	False
remainder__ETV6	0	0.0	0.0	False
remainder__EZH2	0	0.0	0.0	False
remainder__FBXW7	0	0.0	0.0	False
remainder__FLT3	0	0.0	0.0	False
remainder__GATA1	0	0.0	0.0	False
remainder__GATA2	0	0.0	0.0	False
remainder__GNAS	0	0.0	0.0	False
remainder__GNB1	0	0.0	0.0	False
remainder__IDH1	0	0.0	0.0	False
remainder__IDH2	0	0.0	0.0	False
remainder__JAK2	0	0.0	0.0	False
remainder__JAK3	0	0.0	0.0	False
remainder__KANSL1	0	0.0	0.0	False
remainder__KDM6A	0	0.0	0.0	False
remainder__KIT	0	0.0	0.0	False
remainder__KMT2C	0	0.0	0.0	False
remainder__KMT2D	0	0.0	0.0	False
remainder__KMT2E	0	0.0	0.0	False
remainder__KRAS	0	0.0	0.0	False
remainder__LUC7L2	0	0.0	0.0	False
remainder__MED12	0	0.0	0.0	False
remainder__MLL	0	0.0	0.0	False
remainder__MPL	0	0.0	0.0	False
remainder__MYC	0	0.0	0.0	False
remainder__NF1	0	0.0	0.0	False
remainder__NFE2	0	0.0	0.0	False
remainder__NOTCH1	0	0.0	0.0	False
remainder__NPM1	0	0.0	0.0	False
remainder__NRAS	0	0.0	0.0	False
remainder__PDS5B	0	0.0	0.0	False
remainder__PHF6	0	0.0	0.0	False
remainder__PRPF8	0	0.0	0.0	False
remainder__PTEN	0	0.0	0.0	False
remainder__PTPN11	0	0.0	0.0	False
remainder__RAD21	0	0.0	0.0	False
remainder__RIT1	0	0.0	0.0	False
remainder__RUNX1	0	0.0	0.0	False
remainder__SETBP1	0	0.0	0.0	False
remainder__SF1	0	0.0	0.0	False
remainder__SF3B1	0	0.0	0.0	False
remainder__SMC1A	0	0.0	0.0	False
remainder__SMC3	0	0.0	0.0	False
remainder__SPP1	0	0.0	0.0	False
remainder__SRSF2	0	0.0	0.0	False
remainder__STAG2	0	0.0	0.0	False
remainder__STAT5B	0	0.0	0.0	False
remainder__SUZ12	0	0.0	0.0	False
remainder__TET2	0	0.0	0.0	False
remainder__TP53	0	0.0	0.0	False
remainder__U2AF1	0	0.0	0.0	False
remainder__WT1	0	0.0	0.0	False
remainder__ZRSR2	0	0.0	0.0	False
remainder__ngs_is_missing	0	0.0	0.0	False
cat__FABtype_All	0	0.0	0.0	False
remainder__Weight_is_missing	0	0.0	0.0	False
remainder__SMG1	0	0.0	0.0	False
karyotype_encoding__Karyotype_46,XX	0	-3.545143861929945e-06	9.379569020613739e-06	False
karyotype_encoding__Karyotype_45,X,-Y,t(8;21)(q22;q22)[10]	0	0.0	0.0	False
karyotype_encoding__Karyotype_46,XX [20]	0	-1.7524920436865858e-06	5.812358556991529e-06	False
karyotype_encoding__Karyotype_46,XX [20]	5	-2.0474735012049353e-05	5.449750255031574e-05	False
karyotype_encoding__Karyotype_46,XX,inv(16)(p13q22)[10]	8	1.680507876597834e-06	6.382149248397683e-05	True
karyotype_encoding__Karyotype_46,XX,t(8;21)(q22;q22)[10]	5	-6.316686472440655e-07	2.731344337721277e-05	False
karyotype_encoding__Karyotype_46,XX[10]	4	-1.4262048488008123e-06	5.311267952515755e-06	False
karyotype_encoding__Karyotype_46,XX[20]	6	7.420183914867388e-05	0.0004573428332967804	False
karyotype_encoding__Karyotype_46,XX[20]	5	-1.9017523946981814e-05	4.8180967747069746e-05	False
karyotype_encoding__Karyotype_46,XX[25]	7	-4.5073317418971424e-06	5.762327053209808e-05	False
karyotype_encoding__Karyotype_46,XX[30]	8	-4.367269722362899e-06	3.15985803019328e-05	True
karyotype_encoding__Karyotype_46,XY	6	1.5090338670346407e-06	4.336751989092188e-06	False
karyotype_encoding__Karyotype_46,XY [20]	5	7.272595278859973e-06	6.511758794683036e-05	False
karyotype_encoding__Karyotype_46,XY,inv(16)(p13q22)[10]	1	-1.6428132604226315e-05	3.0411306788693493e-05	False
karyotype_encoding__Karyotype_46,XY[10]	7	-8.297732393254104e-07	4.842111895201183e-05	False
karyotype_encoding__Karyotype_46,XY[20]	9	0.00015780282124194602	0.00036309455691309426	True
karyotype_encoding__Karyotype_46,XY[20]	11	7.2372570033770365e-06	2.6488310035580306e-05	True
karyotype_encoding__Karyotype_46,XY[20]	0	0.0	0.0	False
karyotype_encoding__Karyotype_46,XY[21]	2	-9.747974075202667e-07	4.983286882091548e-06	False
karyotype_encoding__Karyotype_46,XY[25]	13	5.4217847561742354e-05	4.847990952795948e-05	True
karyotype_encoding__Karyotype_46,XY[30]	6	-2.7549474829857647e-07	1.2825369222461788e-05	False
karyotype_encoding__Karyotype_47,XX,+8[10]	4	1.0914086967535349e-10	8.50480201978904e-06	False
karyotype_encoding__Karyotype_47,XY,+8[10]	2	-1.763802025584137e-05	4.5450905761031574e-05	False
karyotype_encoding__Karyotype___rare_class__	6	-0.00013582375023062806	0.0012303798975014761	False
cat__sexID_False	9	3.376021577398205e-05	0.0008785610470544747	True
cat__sexID_True	7	0.00010562353944888002	0.0007672484606042593	False
cat__IsSec_False	7	-0.00026742514842142934	0.0006862733052842426	False
cat__IsSec_True	9	-0.0001241859526952673	0.0005807666833889429	True
cat__IsSec_nan	6	1.5581399743291857e-06	3.620365354526113e-05	False
cat__PrevDiag_False	8	-5.778710896142513e-05	0.0004467783201738893	True
cat__PrevDiag_True	8	0.00012917333512808	0.0006406269941896325	True
cat__PrevDiag_nan	7	-4.0519201020720406e-06	3.282999101948817e-05	False
cat__MRDA0_False	3	-0.0002503551820219244	0.0003749635127537625	False
cat__MRDA0_True	9	-4.1928158111991025e-05	0.0007036072760944628	True
cat__MRDA0_nan	5	-0.00014109995224751437	0.00030225189514115013	False
cat__MRDB0_False	5	-0.00012234172158959668	0.000267835482476251	False
cat__MRDB0_True	6	-4.978844422356795e-05	0.00023366120060481441	False
cat__MRDB0_nan	7	-7.682157522336715e-05	0.0003055998965334972	False
cat__MRDC0_False	8	-0.00012289052058898526	0.00052071677338692	True
cat__MRDC0_True	9	0.00013733429655163971	0.0005363565743804089	True
cat__MRDC0_nan	9	3.4698915223430414e-05	0.0002422797765805077	True
cat__amlAgeGroup_15-29	11	0.00027258880168808954	0.0008438295253606887	True
cat__amlAgeGroup_30-39	11	0.00030965634757300825	0.0004117944000164952	True
cat__amlAgeGroup_40-49	9	0.00014777686173358628	0.00044121583283197175	True
cat__amlAgeGroup_50-59	9	0.00023584602926181596	0.0009439470190778027	True
cat__amlAgeGroup_60+	15	0.00158442949769426	0.0007368151966881888	True
cat__PrevBloodDis_Aplastic anaemia	0	-9.521037282425778e-06	1.9140201260779865e-05	False
cat__PrevBloodDis_Chronic lymphoblastic leukaemia (CLL)	0	0.0	0.0	False
cat__PrevBloodDis_Chronic myelomonocytic leukaemia (CMML)	7	-4.317691508350731e-06	5.167884279864096e-05	False
cat__PrevBloodDis_Hodgkin's disease	7	2.6428538708718937e-06	1.5510352580600565e-05	False
cat__PrevBloodDis_Lymphoma	6	-1.3616082216493638e-05	4.7196638221797805e-05	False
cat__PrevBloodDis_Myelodysplastic syndrome (MDS)/myelodysplasia/pre-leukaemic phase	9	-1.8589617869145002e-05	0.00012008923167813414	True
cat__PrevBloodDis_Myelofibrosis	10	5.5043167544192083e-05	0.00011447122664867479	True
cat__PrevBloodDis_Myeloproliferative syndrome	6	-1.4441769756225062e-05	0.00013048674679069729	False
cat__PrevBloodDis_Other haematological disorder	5	-7.938409601453423e-06	2.4673089049797205e-05	False
cat__PrevBloodDis_Polycythaemia rubra vera (PRV)	1	-2.6468678273923648e-05	5.452737468812377e-05	False
cat__PrevBloodDis_Refractory anaemia with excess of blasts (RAEB, RAEB-t)	10	6.366010358416508e-08	3.582034419436932e-05	True
cat__PrevBloodDis_Sideroblastic anaemia (RAS)	0	0.0	0.0	False
cat__PrevBloodDis_Thrombocythaemia	0	0.0	0.0	False
cat__PrevBloodDis_Thrombocytopenia	0	0.0	0.0	False
cat__PrevBloodDis_nan	9	-2.7455405093772923e-06	0.0008137804014816663	True
cat__FABtype_0	10	3.937927148179868e-05	0.00013823703378482854	True
cat__FABtype_1	3	-0.00014403356397294986	0.0002713101618307077	False
cat__FABtype_2	12	0.00038398227580518663	0.00042201807975721117	True
cat__FABtype_3	1	-6.496962395852182e-07	5.393487067266469e-06	False
cat__FABtype_3v	0	0.0	0.0	False
cat__FABtype_4	3	-0.00021694799608277333	0.00030354782027532465	False
cat__FABtype_4e	15	0.00015349431144392084	0.00013407873198197965	True
cat__FABtype_5	12	0.00044381017768981105	0.0007957866864324488	True
cat__FABtype_5a	10	-1.7910434668148277e-06	0.00010684939850371487	True
cat__FABtype_5b	7	-1.1408197646568249e-05	6.75444589757598e-05	False
cat__FABtype_6	11	7.524865906426834e-05	0.00013251347313759636	True
cat__FABtype_7	9	2.2932422111295506e-06	2.1117273653237658e-05	True
cat__FABtype_8	10	5.113974441074749e-05	0.00046017572510197104	True
cat__FABtype_B	0	0.0	0.0	False
cat__FABtype_R	2	-0.0001063836253084437	0.000112965540154585	False
cat__FABtype_RT	9	2.1541047033479067e-05	3.32356443427689e-05	True
cat__FABtype_X	10	3.8396216911808254e-05	0.00024660602899881823	True
cat__FABtype_nan	11	3.5266111685059825e-05	7.618568091517338e-05	True
cat__CNSinvolveentry_0.0	4	-0.00016596500690682162	0.0005113760894107171	False
cat__CNSinvolveentry_1.0	1	-1.8013427804561096e-05	2.41017542089307e-05	False
cat__CNSinvolveentry_2.0	6	-0.00018436494904664472	0.0004699471992430542	False
cat__CNSinvolveentry_nan	5	-1.218842270993942e-05	0.00011802074281445435	False
cat__Localcytoentry_1.0	10	0.0009679469013164067	0.0019423909639784168	True
cat__Localcytoentry_2.0	12	0.000592222934763451	0.001189020204868547	True
cat__Localcytoentry_3.0	12	0.0002112308033136893	0.00022126415388825448	True
cat__Localcytoentry_4.0	9	4.0605029625553734e-05	0.00011886000350971511	True
cat__Localcytoentry_5.0	10	0.0001923138344710133	0.0005336121988405937	True
cat__Localcytoentry_nan	9	4.8417265847511976e-06	9.111205812795884e-05	True
cat__Localimmentry_1.0	6	-9.1704127168275e-05	0.0004663601720964366	False
cat__Localimmentry_2.0	6	-7.799000903490906e-05	0.00024067524527255884	False
cat__Localimmentry_3.0	6	-1.58887538382537e-05	0.0004224423203781697	False
cat__Localimmentry_nan	10	3.299108960793426e-05	0.0001179548681350872	True
cat__CD33entry_1.0	7	-2.6251690071498286e-05	0.0001764844341123875	False
cat__CD33entry_2.0	8	0.0001416040390305989	0.0005278098816244774	True
cat__CD33entry_3.0	8	-4.205410617144177e-05	0.00038997567510395785	True
cat__CD33entry_nan	8	-2.484358905107402e-05	0.00012997469924684889	True
cat__SmokeHist_1.0	4	-0.00020014516848372002	0.0005292400251829755	False
cat__SmokeHist_2.0	5	-0.00015397220731518316	0.00042531784307093867	False
cat__SmokeHist_3.0	11	0.00044304568040345974	0.0005208659961206141	True
cat__SmokeHist_nan	4	-8.186023151839153e-05	0.0001252907257028196	False
cat__amlType_De novo	10	0.00014014872829218	0.00101769866542117	True
cat__amlType_High risk MDS	5	-0.00017149783889174906	0.0003254333890782921	False
cat__amlType_Secondary	8	-8.643553933797623e-05	0.0014154445453267307	True
cat__CytoResult_Adverse	15	0.027265440569314868	0.008234679420670608	True
cat__CytoResult_Failed	8	-3.6561481087717384e-05	0.00020994891395294385	True
cat__CytoResult_Intermediate	8	5.751090799732817e-05	0.0006605121869962012	True
cat__CytoResult_Normal	8	0.00010409950621827549	0.0007705198212994166	True
cat__CytoResult_Not done	5	-1.2577305634103494e-05	3.174202031837023e-05	False
cat__CytoResult_nan	15	0.0008509547406732001	0.0005199482454966116	True
cat__CytoResult_t(15;17) / PML-RARA [APL]	0	0.0	0.0	False
cat__CytoResult_t(8;21) / inv(16) [CBF]	15	0.01875556436168489	0.004091767207410016	True
cat__ComorArr_0.0	4	-9.716804118726295e-05	0.00014952157679142425	False
cat__ComorArr_1.0	6	2.8487635297897963e-06	9.601502657536105e-05	False
cat__ComorArr_2.0	4	-2.9274270682097356e-06	5.22812788194671e-05	False
cat__ComorArr_nan	7	2.7032749041313876e-05	7.179143067787081e-05	False
cat__ComorCard_0.0	8	1.37825164023745e-05	0.00014014191971254293	True
cat__ComorCard_1.0	4	-1.69254317592128e-05	0.00010954597374319421	False
cat__ComorCard_2.0	4	-8.929345617631294e-06	3.1866429020479464e-05	False
cat__ComorCard_nan	8	8.837634367953782e-06	2.4219071853519574e-05	True
cat__ComorHVD_0.0	7	2.497918321467751e-05	6.510769364022023e-05	False
cat__ComorHVD_1.0	4	-2.0737995504068373e-06	1.8421210423275404e-05	False
cat__ComorHVD_2.0	5	-5.244898552157444e-06	5.7363615179193156e-05	False
cat__ComorHVD_nan	5	4.827412011068806e-06	1.709011024065471e-05	False
cat__ComorIBD_0.0	7	-4.001795472244985e-05	0.00019596367430712731	False
cat__ComorIBD_1.0	7	-3.035736047842511e-05	0.00013993223235947053	False
cat__ComorIBD_2.0	2	-2.951557474708544e-06	2.4858664347028875e-05	False
cat__ComorIBD_nan	6	7.655985894069832e-06	3.647872456864131e-05	False
cat__ComorDiab_0.0	9	3.5886680509475297e-05	0.00024528563123592506	True
cat__ComorDiab_1.0	8	9.437959903875095e-06	0.00021955350937043373	True
cat__ComorDiab_2.0	0	-5.607267018052179e-07	2.0980472057708835e-06	False
cat__ComorDiab_nan	2	-8.184098973093394e-06	3.070263455888594e-05	False
cat__ComorCVD_0.0	5	-7.148047696074502e-05	0.00011102325726940718	False
cat__ComorCVD_1.0	8	-1.4837594096687754e-05	0.00011425968485403685	True
cat__ComorCVD_2.0	4	-5.884715176343602e-07	6.199687771569202e-05	False
cat__ComorCVD_nan	8	1.23865153020089e-05	4.561903825753642e-05	True
cat__ComorPsyc_0.0	8	0.00011627919917281537	0.00025997399987740037	True
cat__ComorPsyc_1.0	6	-3.54280202563468e-05	0.0003133692061856922	False
cat__ComorPsyc_2.0	6	3.580351012422155e-07	1.7248470112925637e-05	False
cat__ComorPsyc_nan	8	3.7119871873268425e-06	4.2313646222704186e-05	True
cat__ComorObe_0.0	9	0.00011729329517740585	0.0002666061704089436	True
cat__ComorObe_1.0	11	0.0002494272621482958	0.00024438942488845387	True
cat__ComorObe_2.0	3	-1.188448435851086e-05	4.258128723261389e-05	False
cat__ComorObe_nan	7	1.1093361545159559e-05	3.6609233120930215e-05	False
cat__ComorInf_0.0	10	1.7073292289954522e-05	0.0003925988434290251	True
cat__ComorInf_1.0	12	0.00037902201113012164	0.00045866917011424066	True
cat__ComorInf_2.0	6	1.0472541277299163e-06	4.445187140410461e-05	False
cat__ComorInf_nan	11	2.6163269339267594e-05	4.087296795220518e-05	True
cat__ComorRheu_0.0	13	0.00032944391202063806	0.00030143808308624433	True
cat__ComorRheu_1.0	11	0.00018622688704946036	0.0003260030202679424	True
cat__ComorRheu_2.0	10	0.00021769121930404785	0.000301062894952282	True
cat__ComorRheu_nan	9	1.3863415142750432e-05	2.6775295534985014e-05	True
cat__ComorPrep_0.0	10	2.4370453697890938e-05	9.052408439117753e-05	True
cat__ComorPrep_1.0	11	4.062907140136095e-05	6.093317946500183e-05	True
cat__ComorPrep_2.0	2	-1.4457377076415344e-05	3.5183035922509066e-05	False
cat__ComorPrep_nan	7	-1.943276070786778e-06	3.4530431658319884e-05	False
cat__ComorRen_0.0	8	2.0291938612396695e-05	9.295701967473058e-05	True
cat__ComorRen_1.0	11	0.00011075979116085367	0.0002493452026382802	True
cat__ComorRen_2.0	5	-5.005592114647092e-06	2.9339248436824615e-05	False
cat__ComorRen_nan	6	4.6503298823200945e-06	2.740410522877173e-05	False
cat__ComorMPul_0.0	5	-0.0001796749965177804	0.0003802373936697699	False
cat__ComorMPul_1.0	6	-0.00018912630300233505	0.0004444121351193388	False
cat__ComorMPul_2.0	6	-0.00014110317250901915	0.0002564847517480305	False
cat__ComorMPul_nan	4	-6.50809752786492e-06	2.8721217412609988e-05	False
cat__ComorSPul_0.0	7	-9.983788591037436e-05	0.00026750922973542364	False
cat__ComorSPul_1.0	10	4.283571923257043e-05	5.962075364675916e-05	True
cat__ComorSPul_2.0	5	-0.0001430543927793251	0.0002017708639383281	False
cat__ComorSPul_nan	9	9.790780982624389e-06	2.5120176690376445e-05	True
cat__ComorPST_0.0	4	-2.376874868840579e-05	0.00013059867018514176	False
cat__ComorPST_1.0	6	-7.60002058570093e-05	0.0001376392206105966	False
cat__ComorPST_2.0	3	-2.1434459861421036e-05	5.4957935626483064e-05	False
cat__ComorPST_nan	10	1.1687165522909676e-05	1.5478220430608265e-05	True
cat__ComorHepM_0.0	10	-6.756166586413659e-05	0.00033238593409043	True
cat__ComorHepM_1.0	9	6.634591913073134e-05	0.00032063018209758974	True
cat__ComorHepM_2.0	2	-1.0075991688730787e-05	4.255350548266695e-05	False
cat__ComorHepM_nan	9	2.0363238060149374e-05	3.954432904844368e-05	True
cat__ComorHepS_0.0	9	6.476463599961218e-05	0.00015635780054696353	True
cat__ComorHepS_1.0	7	2.2842735065269665e-05	0.00026945086106762656	False
cat__ComorHepS_2.0	4	4.976778216955184e-07	4.809036657236078e-05	False
cat__ComorHepS_nan	2	-8.554495683067828e-07	4.08259708454749e-05	False
cat__amlFLToutcomeID_2.0	7	-1.0596341623639735e-05	3.994562406237677e-05	False
cat__amlFLToutcomeID_3.0	8	-1.5519432247985473e-05	0.00046758921634786516	True
cat__amlFLToutcomeID_4.0	6	-8.104212298792684e-05	0.0003896971779867096	False
cat__amlFLToutcomeID_nan	10	0.0001091371247085868	0.0002334844815405592	True
cat__amlFLTTypeID_1.0	8	2.7649980812290722e-05	0.0004760081972331429	True
cat__amlFLTTypeID_2.0	10	1.16329180860999e-05	0.00019505827958700387	True
cat__amlFLTTypeID_nan	6	-0.00016997472177876995	0.0005895379261176536	False
cat__amlDDLFLTTKDID_1.0	8	-4.75958625229121e-06	6.232810456841746e-05	True
cat__amlDDLFLTTKDID_2.0	4	-4.6025771258761935e-06	1.8403547645992902e-05	False
cat__amlDDLFLTTKDID_3.0	5	-1.6567382127570996e-05	4.151387313283913e-05	False
cat__amlDDLFLTTKDID_4.0	0	0.0	0.0	False
cat__amlDDLFLTTKDID_6.0	0	0.0	0.0	False
cat__amlDDLFLTTKDID_7.0	0	0.0	0.0	False
cat__amlDDLFLTTKDID_8.0	2	-6.414415864375299e-07	9.027367699999255e-06	False
cat__amlDDLFLTTKDID_9.0	0	0.0	0.0	False
cat__amlDDLFLTTKDID_99.0	1	-3.497909188930328e-05	3.807594365052618e-05	False
cat__amlDDLFLTTKDID_nan	9	-4.442519194083719e-06	0.00020673423307827668	True
cat__amlFLTType0ID_1.0	11	0.0002290963215351533	0.0004364758879799409	True
cat__amlFLTType0ID_2.0	3	-1.035194693315885e-06	3.6331650949621956e-06	False
cat__amlFLTType0ID_nan	9	2.8419951406513285e-05	0.0003850147433428861	True
cat__amlDDLNPM1OutcomeID_1.0	11	0.00037238262032534414	0.0007606868807939092	True
cat__amlDDLNPM1OutcomeID_3.0	10	0.0005633658103786379	0.0011588925799408281	True
cat__amlDDLNPM1OutcomeID_5.0	6	-9.773436784491867e-06	2.256318521590299e-05	False
cat__amlDDLNPM1OutcomeID_7.0	0	0.0	0.0	False
cat__amlDDLNPM1OutcomeID_nan	10	5.0668860712066795e-05	0.00024500575079235934	True
cat__amlDDLNPM1ID_1.0	7	-3.9413589709227275e-05	0.000562670597909515	False
cat__amlDDLNPM1ID_2.0	8	-3.742291171120185e-06	7.042154659411357e-05	True
cat__amlDDLNPM1ID_3.0	3	-2.0689183905460892e-05	2.728510738273816e-05	False
cat__amlDDLNPM1ID_4.0	12	5.385538844954284e-05	0.00013842456115586987	True
cat__amlDDLNPM1ID_5.0	8	-2.153133889615334e-05	0.0003367451313271489	True
cat__amlDDLNPM1ID_nan	9	0.00027662496630562113	0.0011485846625365875	True
cat__MRDnegativity_<0.0%/not detectable	10	2.846245021158629e-05	0.00037471167469152743	True
cat__MRDnegativity_nan	9	2.7830278126947864e-05	0.00018180746374496458	True
cat__MRDguided_No	8	-1.9081701561459557e-05	0.000355366519099798	True
cat__MRDguided_nan	4	-0.00013246272188780148	0.0003266733766947393	False
cat__Housekeeping_ABL	6	-4.0355860304126456e-05	0.0002316066732572172	False
cat__Housekeeping_nan	4	-0.0001993584356555284	0.00023597812567855762	False
cat__MRDA0_method_nan	10	0.00013877111531886618	0.0005507498747556353	True
cat__MRDA0_method_qPCR-NPM1	6	-3.2534171856449384e-05	0.00021881381895906232	False
cat__MRDA0_method_qPCR-NPM1 A	1	-0.00012593611670520994	7.702610312315973e-05	False
cat__MRDA0_method_qPCR-NPM1 B	2	-5.6360203195401e-07	1.4087368436080733e-05	False
cat__MRDA0_method_qPCR-NPM1 D	6	-6.438776815751887e-06	4.088246630333222e-05	False
cat__MRDA0_method_qPCR-NPM1 OTHER	10	3.965769054738675e-05	7.755310442458134e-05	True
cat__MRDA0_method_qPCR-inv16	7	6.846857353484855e-06	3.4089388049321136e-05	False
cat__MRDA0_method_qPCR-t8/21	6	-2.8911276905393046e-06	2.8415347154968846e-05	False
cat__MRDA0num_ND	6	-4.411377864439738e-05	0.00019956761556024185	False
cat__MRDA0num_Pos	4	-0.00012291076358032075	0.00024763002520622376	False
cat__MRDA0num_nan	8	7.328909871963333e-05	0.0006859363872068233	True
cat__MRDA0_specimen_PB	6	-0.00019423302738711437	0.0007681538092664654	False
cat__MRDA0_specimen_nan	7	0.00017438088567450264	0.0010093441963902844	False
cat__MRDB0_method_nan	7	-2.7029831721144384e-07	0.0003187648617453077	False
cat__MRDB0_method_qPCR-NPM1	8	3.796838450097224e-05	0.00018539842712907018	True
cat__MRDB0_method_qPCR-NPM1 A	5	-7.445447312885298e-05	0.0001472994117678402	False
cat__MRDB0_method_qPCR-NPM1 B	0	-1.420716893744493e-06	5.31583585999361e-06	False
cat__MRDB0_method_qPCR-NPM1 D	0	-2.6415903357168703e-06	6.294362871832362e-06	False
cat__MRDB0_method_qPCR-NPM1 OTHER	8	1.5564347635345344e-05	4.521112057433116e-05	True
cat__MRDB0_method_qPCR-inv16	3	-1.791524230959407e-05	2.4964445217484306e-05	False
cat__MRDB0_method_qPCR-t8/21	9	-5.2532569471501e-07	1.724830000509889e-05	True
cat__MRDB0_specimen_BM	9	5.646874049321916e-06	0.00026127398639261615	True
cat__MRDB0_specimen_nan	9	2.1462849487511288e-05	0.00017081313735994874	True
cat__MRDB0num_ND	6	-8.835162680343729e-05	0.00019714682049748448	False
cat__MRDB0num_Pos	7	2.7678732397725473e-05	0.00021318456783106044	False
cat__MRDB0num_nan	8	5.997780938316665e-06	0.0002244696573094885	True
cat__MRDC0_method_MFC (LAIP+DfN)	5	-0.0001896291533424515	0.0005838222022329507	False
cat__MRDC0_method_nan	8	2.9871251875755674e-05	0.00040882573044522403	True
cat__MRDC0_specimen_BM	10	2.5410325677770738e-05	0.0006878102063809095	True
cat__MRDC0_specimen_BM	7	3.5865176159418265e-06	3.920035612581718e-05	False
cat__MRDC0_specimen_PB	9	0.0002208105328378437	0.0006401625071530777	True
cat__MRDC0_specimen_nan	8	-3.426301678885429e-05	0.0003786819289359673	True
cat__MRDC0num_Neg	0	0.0	0.0	False
cat__MRDC0num_Pos	8	2.236061847430166e-05	0.0004524230803282894	True
cat__MRDC0num_nan	7	-5.776616862522622e-05	0.0005361118075610632	False
num__amlAgeAtRand1	15	0.00948285206152174	0.0035250174543055134	True
num__TestDate	5	-0.000606259241198361	0.0010792725465520897	False
num__ITDPcnt	11	0.0007876662664764402	0.0013286175593216743	True
num__ITDLength	11	0.0018143411262907803	0.0018557700478881696	True
num__date_MRDA0	6	-0.0001357393227334222	0.0007494570757123353	False
num__MRDA0hodnota	7	3.416000264391365e-05	0.0005582542738522284	False
num__MRDA0logred	7	-2.6066675528419174e-05	0.0002459481871683289	False
num__date_MRDB0	5	-0.0001968765680633914	0.00033063321923423427	False
num__MRDB0hodnota	4	-0.00019638274663287425	0.00040670910369693667	False
num__MRDB0logred	8	-3.118123001609245e-05	0.00021593858704185034	True
num__MRDC0percentage	6	-0.00016301706300666003	0.0007027330241554395	False
num__Weight	12	0.0011820289552309598	0.0015944942621757027	True
num__Height	8	0.0001436829256521133	0.0012991920132631684	True
num__BloodDateEntry	8	0.00010977304478303689	0.0014212894618250826	True
num__HemoglobinEntry	5	-0.00042085558207156665	0.0012713956269697446	False
num__PlateletEntry	13	0.001619287797660097	0.0015801957550284579	True
num__MarrowDateEntry	6	-0.0004462109998050492	0.0011831621698517856	False
num__MarrowBlastsEntry	14	0.0021759983081425334	0.0014530340520930863	True
num__LocalImmPcnt	8	4.6434417104204314e-05	0.001147413805119121	True
num__SmokePerDay	7	7.801570571567335e-05	0.000916957642742484	False
num__WBCEntry	15	0.006315126120659753	0.0026609923496753725	True
remainder__IsSec_is_missing	5	-8.246752522194832e-06	1.98763359272387e-05	False
remainder__PrevDiag_is_missing	8	1.612622306296131e-05	4.737059934721432e-05	True
remainder__PrevBloodDis_is_missing	4	-0.00021624348573630252	0.0005800418067251262	False
remainder__Height_is_missing	0	0.0	0.0	False
remainder__BloodDateEntry_is_missing	7	2.647116253196024e-06	2.7050484496559548e-05	False
remainder__HemoglobinEntry_is_missing	8	4.612665197691138e-06	2.3086345427943033e-05	True
remainder__PlateletEntry_is_missing	5	-6.793493507932286e-06	3.035561932446055e-05	False
remainder__MarrowDateEntry_is_missing	7	-1.6955932300681058e-06	4.441109876858123e-05	False
remainder__MarrowBlastsEntry_is_missing	12	0.00016712568736487166	0.0002262488551578293	True
remainder__FABtype_is_missing	10	3.9663114976408646e-05	0.00012400556066985693	True
remainder__CNSinvolveentry_is_missing	9	-5.390868584764907e-06	0.00010234166023482889	True
remainder__Localcytoentry_is_missing	8	-9.420736616030376e-06	0.00014129458381206456	True
remainder__Localimmentry_is_missing	10	5.123243436790951e-05	0.00012935080458526156	True
remainder__LocalImmPcnt_is_missing	4	-0.00022240203361977045	0.0005523711235621205	False
remainder__CD33entry_is_missing	8	-1.5940544058294926e-05	0.00017012803718598817	True
remainder__SmokeHist_is_missing	8	-4.421606175289448e-06	0.00013466403472364857	True
remainder__SmokePerDay_is_missing	5	-0.0003277341523997926	0.0005182266220343853	False
remainder__CytoResult_is_missing	14	0.000483422983541908	0.00032204895474703785	True
remainder__Karyotype_is_missing	13	0.00026719760685092037	0.0003262346952898125	True
remainder__ComorArr_is_missing	8	9.599117220067123e-06	2.268734949158973e-05	True
remainder__ComorCard_is_missing	9	1.0697996295355356e-05	1.7776473899536557e-05	True
remainder__ComorHVD_is_missing	6	6.8264636254955484e-06	2.5806355836706526e-05	False
remainder__ComorIBD_is_missing	9	1.276615022309353e-05	4.648695458240237e-05	True
remainder__ComorDiab_is_missing	6	-6.03133281865916e-06	4.933730714605371e-05	False
remainder__ComorCVD_is_missing	6	2.5383995123891753e-06	3.808620338574965e-05	False
remainder__ComorPsyc_is_missing	2	-1.806182340257287e-05	2.835415136804207e-05	False
remainder__ComorObe_is_missing	5	4.251593608815736e-06	3.131543354339788e-05	False
remainder__ComorInf_is_missing	9	2.9853329685983927e-05	6.240813802892431e-05	True
remainder__ComorRheu_is_missing	8	7.783740936186025e-06	4.6195051872215955e-05	True
remainder__ComorPrep_is_missing	10	2.9618356559985994e-05	4.559706901104917e-05	True
remainder__ComorRen_is_missing	9	1.9582064665293038e-05	4.324300832545617e-05	True
remainder__ComorMPul_is_missing	4	1.3185213486505355e-05	4.6786999223653176e-05	False
remainder__ComorSPul_is_missing	7	1.2807468826735813e-05	3.530377489309395e-05	False
remainder__ComorPST_is_missing	4	-3.2791672893524764e-06	1.4285012399163466e-05	False
remainder__ComorHepM_is_missing	9	1.848019642364515e-05	4.172752837463572e-05	True
remainder__ComorHepS_is_missing	7	7.100076918753473e-06	3.9164556396112194e-05	False
remainder__MRDnegativity_is_missing	6	-0.00012733539685303943	0.00024138152587309	False
remainder__MRDguided_is_missing	7	-2.3881206270127953e-06	0.0001861629925892031	False
remainder__Housekeeping_is_missing	8	4.8603617670223056e-05	0.00024562799566905024	True
remainder__MRDA0_is_missing	7	-0.00014763114018963573	0.00038291470762077495	False
remainder__date_MRDA0_is_missing	10	0.00021787514184838102	0.00048481777992159846	True
remainder__MRDA0_method_is_missing	8	7.613858393053753e-05	0.0006387592849268689	True
remainder__MRDA0_specimen_is_missing	7	-2.9777867481138826e-06	0.0005411365766845237	False
remainder__MRDA0num_is_missing	7	7.587210079285377e-05	0.000654846900761453	False
remainder__MRDA0hodnota_is_missing	6	-2.4517797900108797e-05	0.00016667763005269147	False
remainder__MRDA0logred_is_missing	7	-3.4535603851813645e-05	0.00033217978471533166	False
remainder__MRDB0_is_missing	8	2.69012080148023e-05	0.0002770648388977933	True
remainder__date_MRDB0_is_missing	6	-4.327773409155205e-05	0.00019449361532047104	False
remainder__MRDB0_method_is_missing	10	9.520821610121894e-05	0.00028082593920728644	True
remainder__MRDB0_specimen_is_missing	8	5.2124260213786895e-06	0.00019642579271937267	True
remainder__MRDB0num_is_missing	8	-4.328611020546676e-05	0.00017800212775934487	True
remainder__MRDB0hodnota_is_missing	8	-7.427245832156338e-05	0.0001981450242233305	True
remainder__MRDB0logred_is_missing	7	-5.518263709218853e-06	0.00021964522800560965	False
remainder__MRDC0_is_missing	10	5.765995532574178e-05	0.00023575510177036517	True
remainder__MRDC0_method_is_missing	7	3.114154164681948e-05	0.00040979975605290705	False
remainder__MRDC0_specimen_is_missing	4	-0.00012354245876862883	0.0003077798713885098	False
remainder__MRDC0num_is_missing	10	0.00021576137545843588	0.0005526001615116956	True
remainder__MRDC0percentage_is_missing	8	6.039995246786129e-05	0.000294509592399859	True
remainder__TestDate_is_missing	10	5.535089261508792e-05	0.00023995693213954	True
remainder__amlFLToutcomeID_is_missing	8	6.914312230833024e-05	0.00020028279053418543	True
remainder__amlFLTTypeID_is_missing	7	-8.606460427472692e-05	0.0005355675387854073	False
remainder__amlDDLFLTTKDID_is_missing	11	8.0713885959531e-05	0.0001980221504148166	True
remainder__ITDPcnt_is_missing	8	0.00011374269618792007	0.0005138150638479714	True
remainder__ITDLength_is_missing	8	-4.010665145859033e-05	0.0004996719679755808	True
remainder__amlFLTType0ID_is_missing	11	2.9573534607560535e-05	0.0003360154390980709	True
remainder__amlDDLNPM1OutcomeID_is_missing	9	3.428652941236667e-05	0.0002145766661706876	True
remainder__amlDDLNPM1ID_is_missing	9	1.3294220978349748e-05	0.001248061998516229	True
remainder__ASXL1	0	0.0	0.0	False
remainder__ASXL2	0	0.0	0.0	False
remainder__ASXL3	0	0.0	0.0	False
remainder__ATRX	0	0.0	0.0	False
remainder__BAGE3	0	0.0	0.0	False
remainder__BCOR	0	0.0	0.0	False
remainder__BRAF	0	0.0	0.0	False
remainder__CBFB	0	0.0	0.0	False
remainder__CBL	0	0.0	0.0	False
remainder__CDKN2A	0	0.0	0.0	False
remainder__CEBPA	0	0.0	0.0	False
remainder__CREBBP	0	0.0	0.0	False
remainder__CSF3R	0	0.0	0.0	False
remainder__CTCF	0	0.0	0.0	False
remainder__CUL2	0	0.0	0.0	False
remainder__CUX1	0	0.0	0.0	False
remainder__DNMT3A	0	0.0	0.0	False
remainder__EED	0	0.0	0.0	False
remainder__ETV6	0	0.0	0.0	False
remainder__EZH2	0	0.0	0.0	False
remainder__FBXW7	0	0.0	0.0	False
remainder__FLT3	0	0.0	0.0	False
remainder__GATA1	0	0.0	0.0	False
remainder__GATA2	0	0.0	0.0	False
remainder__GNAS	0	0.0	0.0	False
remainder__GNB1	0	0.0	0.0	False
remainder__IDH1	0	0.0	0.0	False
remainder__IDH2	0	0.0	0.0	False
remainder__JAK2	0	0.0	0.0	False
remainder__JAK3	0	0.0	0.0	False
remainder__KANSL1	0	0.0	0.0	False
remainder__KDM6A	0	0.0	0.0	False
remainder__KIT	0	0.0	0.0	False
remainder__KMT2C	0	0.0	0.0	False
remainder__KMT2D	0	0.0	0.0	False
remainder__KMT2E	0	0.0	0.0	False
remainder__KRAS	0	0.0	0.0	False
remainder__LUC7L2	0	0.0	0.0	False
remainder__MED12	0	0.0	0.0	False
remainder__MLL	0	0.0	0.0	False
remainder__MPL	0	0.0	0.0	False
remainder__MYC	0	0.0	0.0	False
remainder__NF1	0	0.0	0.0	False
remainder__NFE2	0	0.0	0.0	False
remainder__NOTCH1	0	0.0	0.0	False
remainder__NPM1	0	0.0	0.0	False
remainder__NRAS	0	0.0	0.0	False
remainder__PDS5B	0	0.0	0.0	False
remainder__PHF6	0	0.0	0.0	False
remainder__PRPF8	0	0.0	0.0	False
remainder__PTEN	0	0.0	0.0	False
remainder__PTPN11	0	0.0	0.0	False
remainder__RAD21	0	0.0	0.0	False
remainder__RIT1	0	0.0	0.0	False
remainder__RUNX1	0	0.0	0.0	False
remainder__SETBP1	0	0.0	0.0	False
remainder__SF1	0	0.0	0.0	False
remainder__SF3B1	0	0.0	0.0	False
remainder__SMC1A	0	0.0	0.0	False
remainder__SMC3	0	0.0	0.0	False
remainder__SPP1	0	0.0	0.0	False
remainder__SRSF2	0	0.0	0.0	False
remainder__STAG2	0	0.0	0.0	False
remainder__STAT5B	0	0.0	0.0	False
remainder__SUZ12	0	0.0	0.0	False
remainder__TET2	0	0.0	0.0	False
remainder__TP53	0	0.0	0.0	False
remainder__U2AF1	0	0.0	0.0	False
remainder__WT1	0	0.0	0.0	False
remainder__ZRSR2	0	0.0	0.0	False
remainder__ngs_is_missing	0	0.0	0.0	False
cat__FABtype_All	0	0.0	0.0	False
remainder__Weight_is_missing	0	0.0	0.0	False
remainder__SMG1	0	0.0	0.0	False
karyotype_encoding__Karyotype_46,XX	0	-3.545143861929945e-06	9.379569020613739e-06	False
karyotype_encoding__Karyotype_45,X,-Y,t(8;21)(q22;q22)[10]	0	0.0	0.0	False
karyotype_encoding__Karyotype_46,XX [20]	0	-1.7524920436865858e-06	5.812358556991529e-06	False
karyotype_encoding__Karyotype_46,XX [20]	5	-2.0474735012049353e-05	5.449750255031574e-05	False
karyotype_encoding__Karyotype_46,XX,inv(16)(p13q22)[10]	8	1.680507876597834e-06	6.382149248397683e-05	True
karyotype_encoding__Karyotype_46,XX,t(8;21)(q22;q22)[10]	5	-6.316686472440655e-07	2.731344337721277e-05	False
karyotype_encoding__Karyotype_46,XX[10]	4	-1.4262048488008123e-06	5.311267952515755e-06	False
karyotype_encoding__Karyotype_46,XX[20]	6	7.420183914867388e-05	0.0004573428332967804	False
karyotype_encoding__Karyotype_46,XX[20]	5	-1.9017523946981814e-05	4.8180967747069746e-05	False
karyotype_encoding__Karyotype_46,XX[25]	7	-4.5073317418971424e-06	5.762327053209808e-05	False
karyotype_encoding__Karyotype_46,XX[30]	8	-4.367269722362899e-06	3.15985803019328e-05	True
karyotype_encoding__Karyotype_46,XY	6	1.5090338670346407e-06	4.336751989092188e-06	False
karyotype_encoding__Karyotype_46,XY [20]	5	7.272595278859973e-06	6.511758794683036e-05	False
karyotype_encoding__Karyotype_46,XY,inv(16)(p13q22)[10]	1	-1.6428132604226315e-05	3.0411306788693493e-05	False
karyotype_encoding__Karyotype_46,XY[10]	7	-8.297732393254104e-07	4.842111895201183e-05	False
karyotype_encoding__Karyotype_46,XY[20]	9	0.00015780282124194602	0.00036309455691309426	True
karyotype_encoding__Karyotype_46,XY[20]	11	7.2372570033770365e-06	2.6488310035580306e-05	True
karyotype_encoding__Karyotype_46,XY[20]	0	0.0	0.0	False
karyotype_encoding__Karyotype_46,XY[21]	2	-9.747974075202667e-07	4.983286882091548e-06	False
karyotype_encoding__Karyotype_46,XY[25]	13	5.4217847561742354e-05	4.847990952795948e-05	True
karyotype_encoding__Karyotype_46,XY[30]	6	-2.7549474829857647e-07	1.2825369222461788e-05	False
karyotype_encoding__Karyotype_47,XX,+8[10]	4	1.0914086967535349e-10	8.50480201978904e-06	False
karyotype_encoding__Karyotype_47,XY,+8[10]	2	-1.763802025584137e-05	4.5450905761031574e-05	False
karyotype_encoding__Karyotype___rare_class__	6	-0.00013582375023062806	0.0012303798975014761	False
cat__sexID_False	9	3.376021577398205e-05	0.0008785610470544747	True
cat__sexID_True	7	0.00010562353944888002	0.0007672484606042593	False
cat__IsSec_False	7	-0.00026742514842142934	0.0006862733052842426	False
cat__IsSec_True	9	-0.0001241859526952673	0.0005807666833889429	True
cat__IsSec_nan	6	1.5581399743291857e-06	3.620365354526113e-05	False
cat__PrevDiag_False	8	-5.778710896142513e-05	0.0004467783201738893	True
cat__PrevDiag_True	8	0.00012917333512808	0.0006406269941896325	True
cat__PrevDiag_nan	7	-4.0519201020720406e-06	3.282999101948817e-05	False
cat__MRDA0_False	3	-0.0002503551820219244	0.0003749635127537625	False
cat__MRDA0_True	9	-4.1928158111991025e-05	0.0007036072760944628	True
cat__MRDA0_nan	5	-0.00014109995224751437	0.00030225189514115013	False
cat__MRDB0_False	5	-0.00012234172158959668	0.000267835482476251	False
cat__MRDB0_True	6	-4.978844422356795e-05	0.00023366120060481441	False
cat__MRDB0_nan	7	-7.682157522336715e-05	0.0003055998965334972	False
cat__MRDC0_False	8	-0.00012289052058898526	0.00052071677338692	True
cat__MRDC0_True	9	0.00013733429655163971	0.0005363565743804089	True
cat__MRDC0_nan	9	3.4698915223430414e-05	0.0002422797765805077	True
cat__amlAgeGroup_15-29	11	0.00027258880168808954	0.0008438295253606887	True
cat__amlAgeGroup_30-39	11	0.00030965634757300825	0.0004117944000164952	True
cat__amlAgeGroup_40-49	9	0.00014777686173358628	0.00044121583283197175	True
cat__amlAgeGroup_50-59	9	0.00023584602926181596	0.0009439470190778027	True
cat__amlAgeGroup_60+	15	0.00158442949769426	0.0007368151966881888	True
cat__PrevBloodDis_Aplastic anaemia	0	-9.521037282425778e-06	1.9140201260779865e-05	False
cat__PrevBloodDis_Chronic lymphoblastic leukaemia (CLL)	0	0.0	0.0	False
cat__PrevBloodDis_Chronic myelomonocytic leukaemia (CMML)	7	-4.317691508350731e-06	5.167884279864096e-05	False
cat__PrevBloodDis_Hodgkin's disease	7	2.6428538708718937e-06	1.5510352580600565e-05	False
cat__PrevBloodDis_Lymphoma	6	-1.3616082216493638e-05	4.7196638221797805e-05	False
cat__PrevBloodDis_Myelodysplastic syndrome (MDS)/myelodysplasia/pre-leukaemic phase	9	-1.8589617869145002e-05	0.00012008923167813414	True
cat__PrevBloodDis_Myelofibrosis	10	5.5043167544192083e-05	0.00011447122664867479	True
cat__PrevBloodDis_Myeloproliferative syndrome	6	-1.4441769756225062e-05	0.00013048674679069729	False
cat__PrevBloodDis_Other haematological disorder	5	-7.938409601453423e-06	2.4673089049797205e-05	False
cat__PrevBloodDis_Polycythaemia rubra vera (PRV)	1	-2.6468678273923648e-05	5.452737468812377e-05	False
cat__PrevBloodDis_Refractory anaemia with excess of blasts (RAEB, RAEB-t)	10	6.366010358416508e-08	3.582034419436932e-05	True
cat__PrevBloodDis_Sideroblastic anaemia (RAS)	0	0.0	0.0	False
cat__PrevBloodDis_Thrombocythaemia	0	0.0	0.0	False
cat__PrevBloodDis_Thrombocytopenia	0	0.0	0.0	False
cat__PrevBloodDis_nan	9	-2.7455405093772923e-06	0.0008137804014816663	True
cat__FABtype_0	10	3.937927148179868e-05	0.00013823703378482854	True
cat__FABtype_1	3	-0.00014403356397294986	0.0002713101618307077	False
cat__FABtype_2	12	0.00038398227580518663	0.00042201807975721117	True
cat__FABtype_3	1	-6.496962395852182e-07	5.393487067266469e-06	False
cat__FABtype_3v	0	0.0	0.0	False
cat__FABtype_4	3	-0.00021694799608277333	0.00030354782027532465	False
cat__FABtype_4e	15	0.00015349431144392084	0.00013407873198197965	True
cat__FABtype_5	12	0.00044381017768981105	0.0007957866864324488	True
cat__FABtype_5a	10	-1.7910434668148277e-06	0.00010684939850371487	True
cat__FABtype_5b	7	-1.1408197646568249e-05	6.75444589757598e-05	False
cat__FABtype_6	11	7.524865906426834e-05	0.00013251347313759636	True
cat__FABtype_7	9	2.2932422111295506e-06	2.1117273653237658e-05	True
cat__FABtype_8	10	5.113974441074749e-05	0.00046017572510197104	True
cat__FABtype_B	0	0.0	0.0	False
cat__FABtype_R	2	-0.0001063836253084437	0.000112965540154585	False
cat__FABtype_RT	9	2.1541047033479067e-05	3.32356443427689e-05	True
cat__FABtype_X	10	3.8396216911808254e-05	0.00024660602899881823	True
cat__FABtype_nan	11	3.5266111685059825e-05	7.618568091517338e-05	True
cat__CNSinvolveentry_0.0	4	-0.00016596500690682162	0.0005113760894107171	False
cat__CNSinvolveentry_1.0	1	-1.8013427804561096e-05	2.41017542089307e-05	False
cat__CNSinvolveentry_2.0	6	-0.00018436494904664472	0.0004699471992430542	False
cat__CNSinvolveentry_nan	5	-1.218842270993942e-05	0.00011802074281445435	False
cat__Localcytoentry_1.0	10	0.0009679469013164067	0.0019423909639784168	True
cat__Localcytoentry_2.0	12	0.000592222934763451	0.001189020204868547	True
cat__Localcytoentry_3.0	12	0.0002112308033136893	0.00022126415388825448	True
cat__Localcytoentry_4.0	9	4.0605029625553734e-05	0.00011886000350971511	True
cat__Localcytoentry_5.0	10	0.0001923138344710133	0.0005336121988405937	True
cat__Localcytoentry_nan	9	4.8417265847511976e-06	9.111205812795884e-05	True
cat__Localimmentry_1.0	6	-9.1704127168275e-05	0.0004663601720964366	False
cat__Localimmentry_2.0	6	-7.799000903490906e-05	0.00024067524527255884	False
cat__Localimmentry_3.0	6	-1.58887538382537e-05	0.0004224423203781697	False
cat__Localimmentry_nan	10	3.299108960793426e-05	0.0001179548681350872	True
cat__CD33entry_1.0	7	-2.6251690071498286e-05	0.0001764844341123875	False
cat__CD33entry_2.0	8	0.0001416040390305989	0.0005278098816244774	True
cat__CD33entry_3.0	8	-4.205410617144177e-05	0.00038997567510395785	True
cat__CD33entry_nan	8	-2.484358905107402e-05	0.00012997469924684889	True
cat__SmokeHist_1.0	4	-0.00020014516848372002	0.0005292400251829755	False
cat__SmokeHist_2.0	5	-0.00015397220731518316	0.00042531784307093867	False
cat__SmokeHist_3.0	11	0.00044304568040345974	0.0005208659961206141	True
cat__SmokeHist_nan	4	-8.186023151839153e-05	0.0001252907257028196	False
cat__amlType_De novo	10	0.00014014872829218	0.00101769866542117	True
cat__amlType_High risk MDS	5	-0.00017149783889174906	0.0003254333890782921	False
cat__amlType_Secondary	8	-8.643553933797623e-05	0.0014154445453267307	True
cat__CytoResult_Adverse	15	0.027265440569314868	0.008234679420670608	True
cat__CytoResult_Failed	8	-3.6561481087717384e-05	0.00020994891395294385	True
cat__CytoResult_Intermediate	8	5.751090799732817e-05	0.0006605121869962012	True
cat__CytoResult_Normal	8	0.00010409950621827549	0.0007705198212994166	True
cat__CytoResult_Not done	5	-1.2577305634103494e-05	3.174202031837023e-05	False
cat__CytoResult_nan	15	0.0008509547406732001	0.0005199482454966116	True
cat__CytoResult_t(15;17) / PML-RARA [APL]	0	0.0	0.0	False
cat__CytoResult_t(8;21) / inv(16) [CBF]	15	0.01875556436168489	0.004091767207410016	True
cat__ComorArr_0.0	4	-9.716804118726295e-05	0.00014952157679142425	False
cat__ComorArr_1.0	6	2.8487635297897963e-06	9.601502657536105e-05	False
cat__ComorArr_2.0	4	-2.9274270682097356e-06	5.22812788194671e-05	False
cat__ComorArr_nan	7	2.7032749041313876e-05	7.179143067787081e-05	False
cat__ComorCard_0.0	8	1.37825164023745e-05	0.00014014191971254293	True
cat__ComorCard_1.0	4	-1.69254317592128e-05	0.00010954597374319421	False
cat__ComorCard_2.0	4	-8.929345617631294e-06	3.1866429020479464e-05	False
cat__ComorCard_nan	8	8.837634367953782e-06	2.4219071853519574e-05	True
cat__ComorHVD_0.0	7	2.497918321467751e-05	6.510769364022023e-05	False
cat__ComorHVD_1.0	4	-2.0737995504068373e-06	1.8421210423275404e-05	False
cat__ComorHVD_2.0	5	-5.244898552157444e-06	5.7363615179193156e-05	False
cat__ComorHVD_nan	5	4.827412011068806e-06	1.709011024065471e-05	False
cat__ComorIBD_0.0	7	-4.001795472244985e-05	0.00019596367430712731	False
cat__ComorIBD_1.0	7	-3.035736047842511e-05	0.00013993223235947053	False
cat__ComorIBD_2.0	2	-2.951557474708544e-06	2.4858664347028875e-05	False
cat__ComorIBD_nan	6	7.655985894069832e-06	3.647872456864131e-05	False
cat__ComorDiab_0.0	9	3.5886680509475297e-05	0.00024528563123592506	True
cat__ComorDiab_1.0	8	9.437959903875095e-06	0.00021955350937043373	True
cat__ComorDiab_2.0	0	-5.607267018052179e-07	2.0980472057708835e-06	False
cat__ComorDiab_nan	2	-8.184098973093394e-06	3.070263455888594e-05	False
cat__ComorCVD_0.0	5	-7.148047696074502e-05	0.00011102325726940718	False
cat__ComorCVD_1.0	8	-1.4837594096687754e-05	0.00011425968485403685	True
cat__ComorCVD_2.0	4	-5.884715176343602e-07	6.199687771569202e-05	False
cat__ComorCVD_nan	8	1.23865153020089e-05	4.561903825753642e-05	True
cat__ComorPsyc_0.0	8	0.00011627919917281537	0.00025997399987740037	True
cat__ComorPsyc_1.0	6	-3.54280202563468e-05	0.0003133692061856922	False
cat__ComorPsyc_2.0	6	3.580351012422155e-07	1.7248470112925637e-05	False
cat__ComorPsyc_nan	8	3.7119871873268425e-06	4.2313646222704186e-05	True
cat__ComorObe_0.0	9	0.00011729329517740585	0.0002666061704089436	True
cat__ComorObe_1.0	11	0.0002494272621482958	0.00024438942488845387	True
cat__ComorObe_2.0	3	-1.188448435851086e-05	4.258128723261389e-05	False
cat__ComorObe_nan	7	1.1093361545159559e-05	3.6609233120930215e-05	False
cat__ComorInf_0.0	10	1.7073292289954522e-05	0.0003925988434290251	True
cat__ComorInf_1.0	12	0.00037902201113012164	0.00045866917011424066	True
cat__ComorInf_2.0	6	1.0472541277299163e-06	4.445187140410461e-05	False
cat__ComorInf_nan	11	2.6163269339267594e-05	4.087296795220518e-05	True
cat__ComorRheu_0.0	13	0.00032944391202063806	0.00030143808308624433	True
cat__ComorRheu_1.0	11	0.00018622688704946036	0.0003260030202679424	True
cat__ComorRheu_2.0	10	0.00021769121930404785	0.000301062894952282	True
cat__ComorRheu_nan	9	1.3863415142750432e-05	2.6775295534985014e-05	True
cat__ComorPrep_0.0	10	2.4370453697890938e-05	9.052408439117753e-05	True
cat__ComorPrep_1.0	11	4.062907140136095e-05	6.093317946500183e-05	True
cat__ComorPrep_2.0	2	-1.4457377076415344e-05	3.5183035922509066e-05	False
cat__ComorPrep_nan	7	-1.943276070786778e-06	3.4530431658319884e-05	False
cat__ComorRen_0.0	8	2.0291938612396695e-05	9.295701967473058e-05	True
cat__ComorRen_1.0	11	0.00011075979116085367	0.0002493452026382802	True
cat__ComorRen_2.0	5	-5.005592114647092e-06	2.9339248436824615e-05	False
cat__ComorRen_nan	6	4.6503298823200945e-06	2.740410522877173e-05	False
cat__ComorMPul_0.0	5	-0.0001796749965177804	0.0003802373936697699	False
cat__ComorMPul_1.0	6	-0.00018912630300233505	0.0004444121351193388	False
cat__ComorMPul_2.0	6	-0.00014110317250901915	0.0002564847517480305	False
cat__ComorMPul_nan	4	-6.50809752786492e-06	2.8721217412609988e-05	False
cat__ComorSPul_0.0	7	-9.983788591037436e-05	0.00026750922973542364	False
cat__ComorSPul_1.0	10	4.283571923257043e-05	5.962075364675916e-05	True
cat__ComorSPul_2.0	5	-0.0001430543927793251	0.0002017708639383281	False
cat__ComorSPul_nan	9	9.790780982624389e-06	2.5120176690376445e-05	True
cat__ComorPST_0.0	4	-2.376874868840579e-05	0.00013059867018514176	False
cat__ComorPST_1.0	6	-7.60002058570093e-05	0.0001376392206105966	False
cat__ComorPST_2.0	3	-2.1434459861421036e-05	5.4957935626483064e-05	False
cat__ComorPST_nan	10	1.1687165522909676e-05	1.5478220430608265e-05	True
cat__ComorHepM_0.0	10	-6.756166586413659e-05	0.00033238593409043	True
cat__ComorHepM_1.0	9	6.634591913073134e-05	0.00032063018209758974	True
cat__ComorHepM_2.0	2	-1.0075991688730787e-05	4.255350548266695e-05	False
cat__ComorHepM_nan	9	2.0363238060149374e-05	3.954432904844368e-05	True
cat__ComorHepS_0.0	9	6.476463599961218e-05	0.00015635780054696353	True
cat__ComorHepS_1.0	7	2.2842735065269665e-05	0.00026945086106762656	False
cat__ComorHepS_2.0	4	4.976778216955184e-07	4.809036657236078e-05	False
cat__ComorHepS_nan	2	-8.554495683067828e-07	4.08259708454749e-05	False
cat__amlFLToutcomeID_2.0	7	-1.0596341623639735e-05	3.994562406237677e-05	False
cat__amlFLToutcomeID_3.0	8	-1.5519432247985473e-05	0.00046758921634786516	True
cat__amlFLToutcomeID_4.0	6	-8.104212298792684e-05	0.0003896971779867096	False
cat__amlFLToutcomeID_nan	10	0.0001091371247085868	0.0002334844815405592	True
cat__amlFLTTypeID_1.0	8	2.7649980812290722e-05	0.0004760081972331429	True
cat__amlFLTTypeID_2.0	10	1.16329180860999e-05	0.00019505827958700387	True
cat__amlFLTTypeID_nan	6	-0.00016997472177876995	0.0005895379261176536	False
cat__amlDDLFLTTKDID_1.0	8	-4.75958625229121e-06	6.232810456841746e-05	True
cat__amlDDLFLTTKDID_2.0	4	-4.6025771258761935e-06	1.8403547645992902e-05	False
cat__amlDDLFLTTKDID_3.0	5	-1.6567382127570996e-05	4.151387313283913e-05	False
cat__amlDDLFLTTKDID_4.0	0	0.0	0.0	False
cat__amlDDLFLTTKDID_6.0	0	0.0	0.0	False
cat__amlDDLFLTTKDID_7.0	0	0.0	0.0	False
cat__amlDDLFLTTKDID_8.0	2	-6.414415864375299e-07	9.027367699999255e-06	False
cat__amlDDLFLTTKDID_9.0	0	0.0	0.0	False
cat__amlDDLFLTTKDID_99.0	1	-3.497909188930328e-05	3.807594365052618e-05	False
cat__amlDDLFLTTKDID_nan	9	-4.442519194083719e-06	0.00020673423307827668	True
cat__amlFLTType0ID_1.0	11	0.0002290963215351533	0.0004364758879799409	True
cat__amlFLTType0ID_2.0	3	-1.035194693315885e-06	3.6331650949621956e-06	False
cat__amlFLTType0ID_nan	9	2.8419951406513285e-05	0.0003850147433428861	True
cat__amlDDLNPM1OutcomeID_1.0	11	0.00037238262032534414	0.0007606868807939092	True
cat__amlDDLNPM1OutcomeID_3.0	10	0.0005633658103786379	0.0011588925799408281	True
cat__amlDDLNPM1OutcomeID_5.0	6	-9.773436784491867e-06	2.256318521590299e-05	False
cat__amlDDLNPM1OutcomeID_7.0	0	0.0	0.0	False
cat__amlDDLNPM1OutcomeID_nan	10	5.0668860712066795e-05	0.00024500575079235934	True
cat__amlDDLNPM1ID_1.0	7	-3.9413589709227275e-05	0.000562670597909515	False
cat__amlDDLNPM1ID_2.0	8	-3.742291171120185e-06	7.042154659411357e-05	True
cat__amlDDLNPM1ID_3.0	3	-2.0689183905460892e-05	2.728510738273816e-05	False
cat__amlDDLNPM1ID_4.0	12	5.385538844954284e-05	0.00013842456115586987	True
cat__amlDDLNPM1ID_5.0	8	-2.153133889615334e-05	0.0003367451313271489	True
cat__amlDDLNPM1ID_nan	9	0.00027662496630562113	0.0011485846625365875	True
cat__MRDnegativity_<0.0%/not detectable	10	2.846245021158629e-05	0.00037471167469152743	True
cat__MRDnegativity_nan	9	2.7830278126947864e-05	0.00018180746374496458	True
cat__MRDguided_No	8	-1.9081701561459557e-05	0.000355366519099798	True
cat__MRDguided_nan	4	-0.00013246272188780148	0.0003266733766947393	False
cat__Housekeeping_ABL	6	-4.0355860304126456e-05	0.0002316066732572172	False
cat__Housekeeping_nan	4	-0.0001993584356555284	0.00023597812567855762	False
cat__MRDA0_method_nan	10	0.00013877111531886618	0.0005507498747556353	True
cat__MRDA0_method_qPCR-NPM1	6	-3.2534171856449384e-05	0.00021881381895906232	False
cat__MRDA0_method_qPCR-NPM1 A	1	-0.00012593611670520994	7.702610312315973e-05	False
cat__MRDA0_method_qPCR-NPM1 B	2	-5.6360203195401e-07	1.4087368436080733e-05	False
cat__MRDA0_method_qPCR-NPM1 D	6	-6.438776815751887e-06	4.088246630333222e-05	False
cat__MRDA0_method_qPCR-NPM1 OTHER	10	3.965769054738675e-05	7.755310442458134e-05	True
cat__MRDA0_method_qPCR-inv16	7	6.846857353484855e-06	3.4089388049321136e-05	False
cat__MRDA0_method_qPCR-t8/21	6	-2.8911276905393046e-06	2.8415347154968846e-05	False
cat__MRDA0num_ND	6	-4.411377864439738e-05	0.00019956761556024185	False
cat__MRDA0num_Pos	4	-0.00012291076358032075	0.00024763002520622376	False
cat__MRDA0num_nan	8	7.328909871963333e-05	0.0006859363872068233	True
cat__MRDA0_specimen_PB	6	-0.00019423302738711437	0.0007681538092664654	False
cat__MRDA0_specimen_nan	7	0.00017438088567450264	0.0010093441963902844	False
cat__MRDB0_method_nan	7	-2.7029831721144384e-07	0.0003187648617453077	False
cat__MRDB0_method_qPCR-NPM1	8	3.796838450097224e-05	0.00018539842712907018	True
cat__MRDB0_method_qPCR-NPM1 A	5	-7.445447312885298e-05	0.0001472994117678402	False
cat__MRDB0_method_qPCR-NPM1 B	0	-1.420716893744493e-06	5.31583585999361e-06	False
cat__MRDB0_method_qPCR-NPM1 D	0	-2.6415903357168703e-06	6.294362871832362e-06	False
cat__MRDB0_method_qPCR-NPM1 OTHER	8	1.5564347635345344e-05	4.521112057433116e-05	True
cat__MRDB0_method_qPCR-inv16	3	-1.791524230959407e-05	2.4964445217484306e-05	False
cat__MRDB0_method_qPCR-t8/21	9	-5.2532569471501e-07	1.724830000509889e-05	True
cat__MRDB0_specimen_BM	9	5.646874049321916e-06	0.00026127398639261615	True
cat__MRDB0_specimen_nan	9	2.1462849487511288e-05	0.00017081313735994874	True
cat__MRDB0num_ND	6	-8.835162680343729e-05	0.00019714682049748448	False
cat__MRDB0num_Pos	7	2.7678732397725473e-05	0.00021318456783106044	False
cat__MRDB0num_nan	8	5.997780938316665e-06	0.0002244696573094885	True
cat__MRDC0_method_MFC (LAIP+DfN)	5	-0.0001896291533424515	0.0005838222022329507	False
cat__MRDC0_method_nan	8	2.9871251875755674e-05	0.00040882573044522403	True
cat__MRDC0_specimen_BM	10	2.5410325677770738e-05	0.0006878102063809095	True
cat__MRDC0_specimen_BM	7	3.5865176159418265e-06	3.920035612581718e-05	False
cat__MRDC0_specimen_PB	9	0.0002208105328378437	0.0006401625071530777	True
cat__MRDC0_specimen_nan	8	-3.426301678885429e-05	0.0003786819289359673	True
cat__MRDC0num_Neg	0	0.0	0.0	False
cat__MRDC0num_Pos	8	2.236061847430166e-05	0.0004524230803282894	True
cat__MRDC0num_nan	7	-5.776616862522622e-05	0.0005361118075610632	False
num__amlAgeAtRand1	15	0.00948285206152174	0.0035250174543055134	True
num__TestDate	5	-0.000606259241198361	0.0010792725465520897	False
num__ITDPcnt	11	0.0007876662664764402	0.0013286175593216743	True
num__ITDLength	11	0.0018143411262907803	0.0018557700478881696	True
num__date_MRDA0	6	-0.0001357393227334222	0.0007494570757123353	False
num__MRDA0hodnota	7	3.416000264391365e-05	0.0005582542738522284	False
num__MRDA0logred	7	-2.6066675528419174e-05	0.0002459481871683289	False
num__date_MRDB0	5	-0.0001968765680633914	0.00033063321923423427	False
num__MRDB0hodnota	4	-0.00019638274663287425	0.00040670910369693667	False
num__MRDB0logred	8	-3.118123001609245e-05	0.00021593858704185034	True
num__MRDC0percentage	6	-0.00016301706300666003	0.0007027330241554395	False
num__Weight	12	0.0011820289552309598	0.0015944942621757027	True
num__Height	8	0.0001436829256521133	0.0012991920132631684	True
num__BloodDateEntry	8	0.00010977304478303689	0.0014212894618250826	True
num__HemoglobinEntry	5	-0.00042085558207156665	0.0012713956269697446	False
num__PlateletEntry	13	0.001619287797660097	0.0015801957550284579	True
num__MarrowDateEntry	6	-0.0004462109998050492	0.0011831621698517856	False
num__MarrowBlastsEntry	14	0.0021759983081425334	0.0014530340520930863	True
num__LocalImmPcnt	8	4.6434417104204314e-05	0.001147413805119121	True
num__SmokePerDay	7	7.801570571567335e-05	0.000916957642742484	False
num__WBCEntry	15	0.006315126120659753	0.0026609923496753725	True
remainder__IsSec_is_missing	5	-8.246752522194832e-06	1.98763359272387e-05	False
remainder__PrevDiag_is_missing	8	1.612622306296131e-05	4.737059934721432e-05	True
remainder__PrevBloodDis_is_missing	4	-0.00021624348573630252	0.0005800418067251262	False
remainder__Height_is_missing	0	0.0	0.0	False
remainder__BloodDateEntry_is_missing	7	2.647116253196024e-06	2.7050484496559548e-05	False
remainder__HemoglobinEntry_is_missing	8	4.612665197691138e-06	2.3086345427943033e-05	True
remainder__PlateletEntry_is_missing	5	-6.793493507932286e-06	3.035561932446055e-05	False
remainder__MarrowDateEntry_is_missing	7	-1.6955932300681058e-06	4.441109876858123e-05	False
remainder__MarrowBlastsEntry_is_missing	12	0.00016712568736487166	0.0002262488551578293	True
remainder__FABtype_is_missing	10	3.9663114976408646e-05	0.00012400556066985693	True
remainder__CNSinvolveentry_is_missing	9	-5.390868584764907e-06	0.00010234166023482889	True
remainder__Localcytoentry_is_missing	8	-9.420736616030376e-06	0.00014129458381206456	True
remainder__Localimmentry_is_missing	10	5.123243436790951e-05	0.00012935080458526156	True
remainder__LocalImmPcnt_is_missing	4	-0.00022240203361977045	0.0005523711235621205	False
remainder__CD33entry_is_missing	8	-1.5940544058294926e-05	0.00017012803718598817	True
remainder__SmokeHist_is_missing	8	-4.421606175289448e-06	0.00013466403472364857	True
remainder__SmokePerDay_is_missing	5	-0.0003277341523997926	0.0005182266220343853	False
remainder__CytoResult_is_missing	14	0.000483422983541908	0.00032204895474703785	True
remainder__Karyotype_is_missing	13	0.00026719760685092037	0.0003262346952898125	True
remainder__ComorArr_is_missing	8	9.599117220067123e-06	2.268734949158973e-05	True
remainder__ComorCard_is_missing	9	1.0697996295355356e-05	1.7776473899536557e-05	True
remainder__ComorHVD_is_missing	6	6.8264636254955484e-06	2.5806355836706526e-05	False
remainder__ComorIBD_is_missing	9	1.276615022309353e-05	4.648695458240237e-05	True
remainder__ComorDiab_is_missing	6	-6.03133281865916e-06	4.933730714605371e-05	False
remainder__ComorCVD_is_missing	6	2.5383995123891753e-06	3.808620338574965e-05	False
remainder__ComorPsyc_is_missing	2	-1.806182340257287e-05	2.835415136804207e-05	False
remainder__ComorObe_is_missing	5	4.251593608815736e-06	3.131543354339788e-05	False
remainder__ComorInf_is_missing	9	2.9853329685983927e-05	6.240813802892431e-05	True
remainder__ComorRheu_is_missing	8	7.783740936186025e-06	4.6195051872215955e-05	True
remainder__ComorPrep_is_missing	10	2.9618356559985994e-05	4.559706901104917e-05	True
remainder__ComorRen_is_missing	9	1.9582064665293038e-05	4.324300832545617e-05	True
remainder__ComorMPul_is_missing	4	1.3185213486505355e-05	4.6786999223653176e-05	False
remainder__ComorSPul_is_missing	7	1.2807468826735813e-05	3.530377489309395e-05	False
remainder__ComorPST_is_missing	4	-3.2791672893524764e-06	1.4285012399163466e-05	False
remainder__ComorHepM_is_missing	9	1.848019642364515e-05	4.172752837463572e-05	True
remainder__ComorHepS_is_missing	7	7.100076918753473e-06	3.9164556396112194e-05	False
remainder__MRDnegativity_is_missing	6	-0.00012733539685303943	0.00024138152587309	False
remainder__MRDguided_is_missing	7	-2.3881206270127953e-06	0.0001861629925892031	False
remainder__Housekeeping_is_missing	8	4.8603617670223056e-05	0.00024562799566905024	True
remainder__MRDA0_is_missing	7	-0.00014763114018963573	0.00038291470762077495	False
remainder__date_MRDA0_is_missing	10	0.00021787514184838102	0.00048481777992159846	True
remainder__MRDA0_method_is_missing	8	7.613858393053753e-05	0.0006387592849268689	True
remainder__MRDA0_specimen_is_missing	7	-2.9777867481138826e-06	0.0005411365766845237	False
remainder__MRDA0num_is_missing	7	7.587210079285377e-05	0.000654846900761453	False
remainder__MRDA0hodnota_is_missing	6	-2.4517797900108797e-05	0.00016667763005269147	False
remainder__MRDA0logred_is_missing	7	-3.4535603851813645e-05	0.00033217978471533166	False
remainder__MRDB0_is_missing	8	2.69012080148023e-05	0.0002770648388977933	True
remainder__date_MRDB0_is_missing	6	-4.327773409155205e-05	0.00019449361532047104	False
remainder__MRDB0_method_is_missing	10	9.520821610121894e-05	0.00028082593920728644	True
remainder__MRDB0_specimen_is_missing	8	5.2124260213786895e-06	0.00019642579271937267	True
remainder__MRDB0num_is_missing	8	-4.328611020546676e-05	0.00017800212775934487	True
remainder__MRDB0hodnota_is_missing	8	-7.427245832156338e-05	0.0001981450242233305	True
remainder__MRDB0logred_is_missing	7	-5.518263709218853e-06	0.00021964522800560965	False
remainder__MRDC0_is_missing	10	5.765995532574178e-05	0.00023575510177036517	True
remainder__MRDC0_method_is_missing	7	3.114154164681948e-05	0.00040979975605290705	False
remainder__MRDC0_specimen_is_missing	4	-0.00012354245876862883	0.0003077798713885098	False
remainder__MRDC0num_is_missing	10	0.00021576137545843588	0.0005526001615116956	True
remainder__MRDC0percentage_is_missing	8	6.039995246786129e-05	0.000294509592399859	True
remainder__TestDate_is_missing	10	5.535089261508792e-05	0.00023995693213954	True
remainder__amlFLToutcomeID_is_missing	8	6.914312230833024e-05	0.00020028279053418543	True
remainder__amlFLTTypeID_is_missing	7	-8.606460427472692e-05	0.0005355675387854073	False
remainder__amlDDLFLTTKDID_is_missing	11	8.0713885959531e-05	0.0001980221504148166	True
remainder__ITDPcnt_is_missing	8	0.00011374269618792007	0.0005138150638479714	True
remainder__ITDLength_is_missing	8	-4.010665145859033e-05	0.0004996719679755808	True
remainder__amlFLTType0ID_is_missing	11	2.9573534607560535e-05	0.0003360154390980709	True
remainder__amlDDLNPM1OutcomeID_is_missing	9	3.428652941236667e-05	0.0002145766661706876	True
remainder__amlDDLNPM1ID_is_missing	9	1.3294220978349748e-05	0.001248061998516229	True
remainder__ASXL1	0	0.0	0.0	False
remainder__ASXL2	0	0.0	0.0	False
remainder__ASXL3	0	0.0	0.0	False
remainder__ATRX	0	0.0	0.0	False
remainder__BAGE3	0	0.0	0.0	False
remainder__BCOR	0	0.0	0.0	False
remainder__BRAF	0	0.0	0.0	False
remainder__CBFB	0	0.0	0.0	False
remainder__CBL	0	0.0	0.0	False
remainder__CDKN2A	0	0.0	0.0	False
remainder__CEBPA	0	0.0	0.0	False
remainder__CREBBP	0	0.0	0.0	False
remainder__CSF3R	0	0.0	0.0	False
remainder__CTCF	0	0.0	0.0	False
remainder__CUL2	0	0.0	0.0	False
remainder__CUX1	0	0.0	0.0	False
remainder__DNMT3A	0	0.0	0.0	False
remainder__EED	0	0.0	0.0	False
remainder__ETV6	0	0.0	0.0	False
remainder__EZH2	0	0.0	0.0	False
remainder__FBXW7	0	0.0	0.0	False
remainder__FLT3	0	0.0	0.0	False
remainder__GATA1	0	0.0	0.0	False
remainder__GATA2	0	0.0	0.0	False
remainder__GNAS	0	0.0	0.0	False
remainder__GNB1	0	0.0	0.0	False
remainder__IDH1	0	0.0	0.0	False
remainder__IDH2	0	0.0	0.0	False
remainder__JAK2	0	0.0	0.0	False
remainder__JAK3	0	0.0	0.0	False
remainder__KANSL1	0	0.0	0.0	False
remainder__KDM6A	0	0.0	0.0	False
remainder__KIT	0	0.0	0.0	False
remainder__KMT2C	0	0.0	0.0	False
remainder__KMT2D	0	0.0	0.0	False
remainder__KMT2E	0	0.0	0.0	False
remainder__KRAS	0	0.0	0.0	False
remainder__LUC7L2	0	0.0	0.0	False
remainder__MED12	0	0.0	0.0	False
remainder__MLL	0	0.0	0.0	False
remainder__MPL	0	0.0	0.0	False
remainder__MYC	0	0.0	0.0	False
remainder__NF1	0	0.0	0.0	False
remainder__NFE2	0	0.0	0.0	False
remainder__NOTCH1	0	0.0	0.0	False
remainder__NPM1	0	0.0	0.0	False
remainder__NRAS	0	0.0	0.0	False
remainder__PDS5B	0	0.0	0.0	False
remainder__PHF6	0	0.0	0.0	False
remainder__PRPF8	0	0.0	0.0	False
remainder__PTEN	0	0.0	0.0	False
remainder__PTPN11	0	0.0	0.0	False
remainder__RAD21	0	0.0	0.0	False
remainder__RIT1	0	0.0	0.0	False
remainder__RUNX1	0	0.0	0.0	False
remainder__SETBP1	0	0.0	0.0	False
remainder__SF1	0	0.0	0.0	False
remainder__SF3B1	0	0.0	0.0	False
remainder__SMC1A	0	0.0	0.0	False
remainder__SMC3	0	0.0	0.0	False
remainder__SPP1	0	0.0	0.0	False
remainder__SRSF2	0	0.0	0.0	False
remainder__STAG2	0	0.0	0.0	False
remainder__STAT5B	0	0.0	0.0	False
remainder__SUZ12	0	0.0	0.0	False
remainder__TET2	0	0.0	0.0	False
remainder__TP53	0	0.0	0.0	False
remainder__U2AF1	0	0.0	0.0	False
remainder__WT1	0	0.0	0.0	False
remainder__ZRSR2	0	0.0	0.0	False
remainder__ngs_is_missing	0	0.0	0.0	False
cat__FABtype_All	0	0.0	0.0	False
remainder__Weight_is_missing	0	0.0	0.0	False
remainder__SMG1	0	0.0	0.0	False
karyotype_encoding__Karyotype_46,XX	0	-3.545143861929945e-06	9.379569020613739e-06	False
karyotype_encoding__Karyotype_45,X,-Y,t(8;21)(q22;q22)[10]	0	0.0	0.0	False
karyotype_encoding__Karyotype_46,XX [20]	0	-1.7524920436865858e-06	5.812358556991529e-06	False
karyotype_encoding__Karyotype_46,XX [20]	5	-2.0474735012049353e-05	5.449750255031574e-05	False
karyotype_encoding__Karyotype_46,XX,inv(16)(p13q22)[10]	8	1.680507876597834e-06	6.382149248397683e-05	True
karyotype_encoding__Karyotype_46,XX,t(8;21)(q22;q22)[10]	5	-6.316686472440655e-07	2.731344337721277e-05	False
karyotype_encoding__Karyotype_46,XX[10]	4	-1.4262048488008123e-06	5.311267952515755e-06	False
karyotype_encoding__Karyotype_46,XX[20]	6	7.420183914867388e-05	0.0004573428332967804	False
karyotype_encoding__Karyotype_46,XX[20]	5	-1.9017523946981814e-05	4.8180967747069746e-05	False
karyotype_encoding__Karyotype_46,XX[25]	7	-4.5073317418971424e-06	5.762327053209808e-05	False
karyotype_encoding__Karyotype_46,XX[30]	8	-4.367269722362899e-06	3.15985803019328e-05	True
karyotype_encoding__Karyotype_46,XY	6	1.5090338670346407e-06	4.336751989092188e-06	False
karyotype_encoding__Karyotype_46,XY [20]	5	7.272595278859973e-06	6.511758794683036e-05	False
karyotype_encoding__Karyotype_46,XY,inv(16)(p13q22)[10]	1	-1.6428132604226315e-05	3.0411306788693493e-05	False
karyotype_encoding__Karyotype_46,XY[10]	7	-8.297732393254104e-07	4.842111895201183e-05	False
karyotype_encoding__Karyotype_46,XY[20]	9	0.00015780282124194602	0.00036309455691309426	True
karyotype_encoding__Karyotype_46,XY[20]	11	7.2372570033770365e-06	2.6488310035580306e-05	True
karyotype_encoding__Karyotype_46,XY[20]	0	0.0	0.0	False
karyotype_encoding__Karyotype_46,XY[21]	2	-9.747974075202667e-07	4.983286882091548e-06	False
karyotype_encoding__Karyotype_46,XY[25]	13	5.4217847561742354e-05	4.847990952795948e-05	True
karyotype_encoding__Karyotype_46,XY[30]	6	-2.7549474829857647e-07	1.2825369222461788e-05	False
karyotype_encoding__Karyotype_47,XX,+8[10]	4	1.0914086967535349e-10	8.50480201978904e-06	False
karyotype_encoding__Karyotype_47,XY,+8[10]	2	-1.763802025584137e-05	4.5450905761031574e-05	False
karyotype_encoding__Karyotype___rare_class__	6	-0.00013582375023062806	0.0012303798975014761	False
cat__sexID_False	9	3.376021577398205e-05	0.0008785610470544747	True
cat__sexID_True	7	0.00010562353944888002	0.0007672484606042593	False
cat__IsSec_False	7	-0.00026742514842142934	0.0006862733052842426	False
cat__IsSec_True	9	-0.0001241859526952673	0.0005807666833889429	True
cat__IsSec_nan	6	1.5581399743291857e-06	3.620365354526113e-05	False
cat__PrevDiag_False	8	-5.778710896142513e-05	0.0004467783201738893	True
cat__PrevDiag_True	8	0.00012917333512808	0.0006406269941896325	True
cat__PrevDiag_nan	7	-4.0519201020720406e-06	3.282999101948817e-05	False
cat__MRDA0_False	3	-0.0002503551820219244	0.0003749635127537625	False
cat__MRDA0_True	9	-4.1928158111991025e-05	0.0007036072760944628	True
cat__MRDA0_nan	5	-0.00014109995224751437	0.00030225189514115013	False
cat__MRDB0_False	5	-0.00012234172158959668	0.000267835482476251	False
cat__MRDB0_True	6	-4.978844422356795e-05	0.00023366120060481441	False
cat__MRDB0_nan	7	-7.682157522336715e-05	0.0003055998965334972	False
cat__MRDC0_False	8	-0.00012289052058898526	0.00052071677338692	True
cat__MRDC0_True	9	0.00013733429655163971	0.0005363565743804089	True
cat__MRDC0_nan	9	3.4698915223430414e-05	0.0002422797765805077	True
cat__amlAgeGroup_15-29	11	0.00027258880168808954	0.0008438295253606887	True
cat__amlAgeGroup_30-39	11	0.00030965634757300825	0.0004117944000164952	True
cat__amlAgeGroup_40-49	9	0.00014777686173358628	0.00044121583283197175	True
cat__amlAgeGroup_50-59	9	0.00023584602926181596	0.0009439470190778027	True
cat__amlAgeGroup_60+	15	0.00158442949769426	0.0007368151966881888	True
cat__PrevBloodDis_Aplastic anaemia	0	-9.521037282425778e-06	1.9140201260779865e-05	False
cat__PrevBloodDis_Chronic lymphoblastic leukaemia (CLL)	0	0.0	0.0	False
cat__PrevBloodDis_Chronic myelomonocytic leukaemia (CMML)	7	-4.317691508350731e-06	5.167884279864096e-05	False
cat__PrevBloodDis_Hodgkin's disease	7	2.6428538708718937e-06	1.5510352580600565e-05	False
cat__PrevBloodDis_Lymphoma	6	-1.3616082216493638e-05	4.7196638221797805e-05	False
cat__PrevBloodDis_Myelodysplastic syndrome (MDS)/myelodysplasia/pre-leukaemic phase	9	-1.8589617869145002e-05	0.00012008923167813414	True
cat__PrevBloodDis_Myelofibrosis	10	5.5043167544192083e-05	0.00011447122664867479	True
cat__PrevBloodDis_Myeloproliferative syndrome	6	-1.4441769756225062e-05	0.00013048674679069729	False
cat__PrevBloodDis_Other haematological disorder	5	-7.938409601453423e-06	2.4673089049797205e-05	False
cat__PrevBloodDis_Polycythaemia rubra vera (PRV)	1	-2.6468678273923648e-05	5.452737468812377e-05	False
cat__PrevBloodDis_Refractory anaemia with excess of blasts (RAEB, RAEB-t)	10	6.366010358416508e-08	3.582034419436932e-05	True
cat__PrevBloodDis_Sideroblastic anaemia (RAS)	0	0.0	0.0	False
cat__PrevBloodDis_Thrombocythaemia	0	0.0	0.0	False
cat__PrevBloodDis_Thrombocytopenia	0	0.0	0.0	False
cat__PrevBloodDis_nan	9	-2.7455405093772923e-06	0.0008137804014816663	True
cat__FABtype_0	10	3.937927148179868e-05	0.00013823703378482854	True
cat__FABtype_1	3	-0.00014403356397294986	0.0002713101618307077	False
cat__FABtype_2	12	0.00038398227580518663	0.00042201807975721117	True
cat__FABtype_3	1	-6.496962395852182e-07	5.393487067266469e-06	False
cat__FABtype_3v	0	0.0	0.0	False
cat__FABtype_4	3	-0.00021694799608277333	0.00030354782027532465	False
cat__FABtype_4e	15	0.00015349431144392084	0.00013407873198197965	True
cat__FABtype_5	12	0.00044381017768981105	0.0007957866864324488	True
cat__FABtype_5a	10	-1.7910434668148277e-06	0.00010684939850371487	True
cat__FABtype_5b	7	-1.1408197646568249e-05	6.75444589757598e-05	False
cat__FABtype_6	11	7.524865906426834e-05	0.00013251347313759636	True
cat__FABtype_7	9	2.2932422111295506e-06	2.1117273653237658e-05	True
cat__FABtype_8	10	5.113974441074749e-05	0.00046017572510197104	True
cat__FABtype_B	0	0.0	0.0	False
cat__FABtype_R	2	-0.0001063836253084437	0.000112965540154585	False
cat__FABtype_RT	9	2.1541047033479067e-05	3.32356443427689e-05	True
cat__FABtype_X	10	3.8396216911808254e-05	0.00024660602899881823	True
cat__FABtype_nan	11	3.5266111685059825e-05	7.618568091517338e-05	True
cat__CNSinvolveentry_0.0	4	-0.00016596500690682162	0.0005113760894107171	False
cat__CNSinvolveentry_1.0	1	-1.8013427804561096e-05	2.41017542089307e-05	False
cat__CNSinvolveentry_2.0	6	-0.00018436494904664472	0.0004699471992430542	False
cat__CNSinvolveentry_nan	5	-1.218842270993942e-05	0.00011802074281445435	False
cat__Localcytoentry_1.0	10	0.0009679469013164067	0.0019423909639784168	True
cat__Localcytoentry_2.0	12	0.000592222934763451	0.001189020204868547	True
cat__Localcytoentry_3.0	12	0.0002112308033136893	0.00022126415388825448	True
cat__Localcytoentry_4.0	9	4.0605029625553734e-05	0.00011886000350971511	True
cat__Localcytoentry_5.0	10	0.0001923138344710133	0.0005336121988405937	True
cat__Localcytoentry_nan	9	4.8417265847511976e-06	9.111205812795884e-05	True
cat__Localimmentry_1.0	6	-9.1704127168275e-05	0.0004663601720964366	False
cat__Localimmentry_2.0	6	-7.799000903490906e-05	0.00024067524527255884	False
cat__Localimmentry_3.0	6	-1.58887538382537e-05	0.0004224423203781697	False
cat__Localimmentry_nan	10	3.299108960793426e-05	0.0001179548681350872	True
cat__CD33entry_1.0	7	-2.6251690071498286e-05	0.0001764844341123875	False
cat__CD33entry_2.0	8	0.0001416040390305989	0.0005278098816244774	True
cat__CD33entry_3.0	8	-4.205410617144177e-05	0.00038997567510395785	True
cat__CD33entry_nan	8	-2.484358905107402e-05	0.00012997469924684889	True
cat__SmokeHist_1.0	4	-0.00020014516848372002	0.0005292400251829755	False
cat__SmokeHist_2.0	5	-0.00015397220731518316	0.00042531784307093867	False
cat__SmokeHist_3.0	11	0.00044304568040345974	0.0005208659961206141	True
cat__SmokeHist_nan	4	-8.186023151839153e-05	0.0001252907257028196	False
cat__amlType_De novo	10	0.00014014872829218	0.00101769866542117	True
cat__amlType_High risk MDS	5	-0.00017149783889174906	0.0003254333890782921	False
cat__amlType_Secondary	8	-8.643553933797623e-05	0.0014154445453267307	True
cat__CytoResult_Adverse	15	0.027265440569314868	0.008234679420670608	True
cat__CytoResult_Failed	8	-3.6561481087717384e-05	0.00020994891395294385	True
cat__CytoResult_Intermediate	8	5.751090799732817e-05	0.0006605121869962012	True
cat__CytoResult_Normal	8	0.00010409950621827549	0.0007705198212994166	True
cat__CytoResult_Not done	5	-1.2577305634103494e-05	3.174202031837023e-05	False
cat__CytoResult_nan	15	0.0008509547406732001	0.0005199482454966116	True
cat__CytoResult_t(15;17) / PML-RARA [APL]	0	0.0	0.0	False
cat__CytoResult_t(8;21) / inv(16) [CBF]	15	0.01875556436168489	0.004091767207410016	True
cat__ComorArr_0.0	4	-9.716804118726295e-05	0.00014952157679142425	False
cat__ComorArr_1.0	6	2.8487635297897963e-06	9.601502657536105e-05	False
cat__ComorArr_2.0	4	-2.9274270682097356e-06	5.22812788194671e-05	False
cat__ComorArr_nan	7	2.7032749041313876e-05	7.179143067787081e-05	False
cat__ComorCard_0.0	8	1.37825164023745e-05	0.00014014191971254293	True
cat__ComorCard_1.0	4	-1.69254317592128e-05	0.00010954597374319421	False
cat__ComorCard_2.0	4	-8.929345617631294e-06	3.1866429020479464e-05	False
cat__ComorCard_nan	8	8.837634367953782e-06	2.4219071853519574e-05	True
cat__ComorHVD_0.0	7	2.497918321467751e-05	6.510769364022023e-05	False
cat__ComorHVD_1.0	4	-2.0737995504068373e-06	1.8421210423275404e-05	False
cat__ComorHVD_2.0	5	-5.244898552157444e-06	5.7363615179193156e-05	False
cat__ComorHVD_nan	5	4.827412011068806e-06	1.709011024065471e-05	False
cat__ComorIBD_0.0	7	-4.001795472244985e-05	0.00019596367430712731	False
cat__ComorIBD_1.0	7	-3.035736047842511e-05	0.00013993223235947053	False
cat__ComorIBD_2.0	2	-2.951557474708544e-06	2.4858664347028875e-05	False
cat__ComorIBD_nan	6	7.655985894069832e-06	3.647872456864131e-05	False
cat__ComorDiab_0.0	9	3.5886680509475297e-05	0.00024528563123592506	True
cat__ComorDiab_1.0	8	9.437959903875095e-06	0.00021955350937043373	True
cat__ComorDiab_2.0	0	-5.607267018052179e-07	2.0980472057708835e-06	False
cat__ComorDiab_nan	2	-8.184098973093394e-06	3.070263455888594e-05	False
cat__ComorCVD_0.0	5	-7.148047696074502e-05	0.00011102325726940718	False
cat__ComorCVD_1.0	8	-1.4837594096687754e-05	0.00011425968485403685	True
cat__ComorCVD_2.0	4	-5.884715176343602e-07	6.199687771569202e-05	False
cat__ComorCVD_nan	8	1.23865153020089e-05	4.561903825753642e-05	True
cat__ComorPsyc_0.0	8	0.00011627919917281537	0.00025997399987740037	True
cat__ComorPsyc_1.0	6	-3.54280202563468e-05	0.0003133692061856922	False
cat__ComorPsyc_2.0	6	3.580351012422155e-07	1.7248470112925637e-05	False
cat__ComorPsyc_nan	8	3.7119871873268425e-06	4.2313646222704186e-05	True
cat__ComorObe_0.0	9	0.00011729329517740585	0.0002666061704089436	True
cat__ComorObe_1.0	11	0.0002494272621482958	0.00024438942488845387	True
cat__ComorObe_2.0	3	-1.188448435851086e-05	4.258128723261389e-05	False
cat__ComorObe_nan	7	1.1093361545159559e-05	3.6609233120930215e-05	False
cat__ComorInf_0.0	10	1.7073292289954522e-05	0.0003925988434290251	True
cat__ComorInf_1.0	12	0.00037902201113012164	0.00045866917011424066	True
cat__ComorInf_2.0	6	1.0472541277299163e-06	4.445187140410461e-05	False
cat__ComorInf_nan	11	2.6163269339267594e-05	4.087296795220518e-05	True
cat__ComorRheu_0.0	13	0.00032944391202063806	0.00030143808308624433	True
cat__ComorRheu_1.0	11	0.00018622688704946036	0.0003260030202679424	True
cat__ComorRheu_2.0	10	0.00021769121930404785	0.000301062894952282	True
cat__ComorRheu_nan	9	1.3863415142750432e-05	2.6775295534985014e-05	True
cat__ComorPrep_0.0	10	2.4370453697890938e-05	9.052408439117753e-05	True
cat__ComorPrep_1.0	11	4.062907140136095e-05	6.093317946500183e-05	True
cat__ComorPrep_2.0	2	-1.4457377076415344e-05	3.5183035922509066e-05	False
cat__ComorPrep_nan	7	-1.943276070786778e-06	3.4530431658319884e-05	False
cat__ComorRen_0.0	8	2.0291938612396695e-05	9.295701967473058e-05	True
cat__ComorRen_1.0	11	0.00011075979116085367	0.0002493452026382802	True
cat__ComorRen_2.0	5	-5.005592114647092e-06	2.9339248436824615e-05	False
cat__ComorRen_nan	6	4.6503298823200945e-06	2.740410522877173e-05	False
cat__ComorMPul_0.0	5	-0.0001796749965177804	0.0003802373936697699	False
cat__ComorMPul_1.0	6	-0.00018912630300233505	0.0004444121351193388	False
cat__ComorMPul_2.0	6	-0.00014110317250901915	0.0002564847517480305	False
cat__ComorMPul_nan	4	-6.50809752786492e-06	2.8721217412609988e-05	False
cat__ComorSPul_0.0	7	-9.983788591037436e-05	0.00026750922973542364	False
cat__ComorSPul_1.0	10	4.283571923257043e-05	5.962075364675916e-05	True
cat__ComorSPul_2.0	5	-0.0001430543927793251	0.0002017708639383281	False
cat__ComorSPul_nan	9	9.790780982624389e-06	2.5120176690376445e-05	True
cat__ComorPST_0.0	4	-2.376874868840579e-05	0.00013059867018514176	False
cat__ComorPST_1.0	6	-7.60002058570093e-05	0.0001376392206105966	False
cat__ComorPST_2.0	3	-2.1434459861421036e-05	5.4957935626483064e-05	False
cat__ComorPST_nan	10	1.1687165522909676e-05	1.5478220430608265e-05	True
cat__ComorHepM_0.0	10	-6.756166586413659e-05	0.00033238593409043	True
cat__ComorHepM_1.0	9	6.634591913073134e-05	0.00032063018209758974	True
cat__ComorHepM_2.0	2	-1.0075991688730787e-05	4.255350548266695e-05	False
cat__ComorHepM_nan	9	2.0363238060149374e-05	3.954432904844368e-05	True
cat__ComorHepS_0.0	9	6.476463599961218e-05	0.00015635780054696353	True
cat__ComorHepS_1.0	7	2.2842735065269665e-05	0.00026945086106762656	False
cat__ComorHepS_2.0	4	4.976778216955184e-07	4.809036657236078e-05	False
cat__ComorHepS_nan	2	-8.554495683067828e-07	4.08259708454749e-05	False
cat__amlFLToutcomeID_2.0	7	-1.0596341623639735e-05	3.994562406237677e-05	False
cat__amlFLToutcomeID_3.0	8	-1.5519432247985473e-05	0.00046758921634786516	True
cat__amlFLToutcomeID_4.0	6	-8.104212298792684e-05	0.0003896971779867096	False
cat__amlFLToutcomeID_nan	10	0.0001091371247085868	0.0002334844815405592	True
cat__amlFLTTypeID_1.0	8	2.7649980812290722e-05	0.0004760081972331429	True
cat__amlFLTTypeID_2.0	10	1.16329180860999e-05	0.00019505827958700387	True
cat__amlFLTTypeID_nan	6	-0.00016997472177876995	0.0005895379261176536	False
cat__amlDDLFLTTKDID_1.0	8	-4.75958625229121e-06	6.232810456841746e-05	True
cat__amlDDLFLTTKDID_2.0	4	-4.6025771258761935e-06	1.8403547645992902e-05	False
cat__amlDDLFLTTKDID_3.0	5	-1.6567382127570996e-05	4.151387313283913e-05	False
cat__amlDDLFLTTKDID_4.0	0	0.0	0.0	False
cat__amlDDLFLTTKDID_6.0	0	0.0	0.0	False
cat__amlDDLFLTTKDID_7.0	0	0.0	0.0	False
cat__amlDDLFLTTKDID_8.0	2	-6.414415864375299e-07	9.027367699999255e-06	False
cat__amlDDLFLTTKDID_9.0	0	0.0	0.0	False
cat__amlDDLFLTTKDID_99.0	1	-3.497909188930328e-05	3.807594365052618e-05	False
cat__amlDDLFLTTKDID_nan	9	-4.442519194083719e-06	0.00020673423307827668	True
cat__amlFLTType0ID_1.0	11	0.0002290963215351533	0.0004364758879799409	True
cat__amlFLTType0ID_2.0	3	-1.035194693315885e-06	3.6331650949621956e-06	False
cat__amlFLTType0ID_nan	9	2.8419951406513285e-05	0.0003850147433428861	True
cat__amlDDLNPM1OutcomeID_1.0	11	0.00037238262032534414	0.0007606868807939092	True
cat__amlDDLNPM1OutcomeID_3.0	10	0.0005633658103786379	0.0011588925799408281	True
cat__amlDDLNPM1OutcomeID_5.0	6	-9.773436784491867e-06	2.256318521590299e-05	False
cat__amlDDLNPM1OutcomeID_7.0	0	0.0	0.0	False
cat__amlDDLNPM1OutcomeID_nan	10	5.0668860712066795e-05	0.00024500575079235934	True
cat__amlDDLNPM1ID_1.0	7	-3.9413589709227275e-05	0.000562670597909515	False
cat__amlDDLNPM1ID_2.0	8	-3.742291171120185e-06	7.042154659411357e-05	True
cat__amlDDLNPM1ID_3.0	3	-2.0689183905460892e-05	2.728510738273816e-05	False
cat__amlDDLNPM1ID_4.0	12	5.385538844954284e-05	0.00013842456115586987	True
cat__amlDDLNPM1ID_5.0	8	-2.153133889615334e-05	0.0003367451313271489	True
cat__amlDDLNPM1ID_nan	9	0.00027662496630562113	0.0011485846625365875	True
cat__MRDnegativity_<0.0%/not detectable	10	2.846245021158629e-05	0.00037471167469152743	True
cat__MRDnegativity_nan	9	2.7830278126947864e-05	0.00018180746374496458	True
cat__MRDguided_No	8	-1.9081701561459557e-05	0.000355366519099798	True
cat__MRDguided_nan	4	-0.00013246272188780148	0.0003266733766947393	False
cat__Housekeeping_ABL	6	-4.0355860304126456e-05	0.0002316066732572172	False
cat__Housekeeping_nan	4	-0.0001993584356555284	0.00023597812567855762	False
cat__MRDA0_method_nan	10	0.00013877111531886618	0.0005507498747556353	True
cat__MRDA0_method_qPCR-NPM1	6	-3.2534171856449384e-05	0.00021881381895906232	False
cat__MRDA0_method_qPCR-NPM1 A	1	-0.00012593611670520994	7.702610312315973e-05	False
cat__MRDA0_method_qPCR-NPM1 B	2	-5.6360203195401e-07	1.4087368436080733e-05	False
cat__MRDA0_method_qPCR-NPM1 D	6	-6.438776815751887e-06	4.088246630333222e-05	False
cat__MRDA0_method_qPCR-NPM1 OTHER	10	3.965769054738675e-05	7.755310442458134e-05	True
cat__MRDA0_method_qPCR-inv16	7	6.846857353484855e-06	3.4089388049321136e-05	False
cat__MRDA0_method_qPCR-t8/21	6	-2.8911276905393046e-06	2.8415347154968846e-05	False
cat__MRDA0num_ND	6	-4.411377864439738e-05	0.00019956761556024185	False
cat__MRDA0num_Pos	4	-0.00012291076358032075	0.00024763002520622376	False
cat__MRDA0num_nan	8	7.328909871963333e-05	0.0006859363872068233	True
cat__MRDA0_specimen_PB	6	-0.00019423302738711437	0.0007681538092664654	False
cat__MRDA0_specimen_nan	7	0.00017438088567450264	0.0010093441963902844	False
cat__MRDB0_method_nan	7	-2.7029831721144384e-07	0.0003187648617453077	False
cat__MRDB0_method_qPCR-NPM1	8	3.796838450097224e-05	0.00018539842712907018	True
cat__MRDB0_method_qPCR-NPM1 A	5	-7.445447312885298e-05	0.0001472994117678402	False
cat__MRDB0_method_qPCR-NPM1 B	0	-1.420716893744493e-06	5.31583585999361e-06	False
cat__MRDB0_method_qPCR-NPM1 D	0	-2.6415903357168703e-06	6.294362871832362e-06	False
cat__MRDB0_method_qPCR-NPM1 OTHER	8	1.5564347635345344e-05	4.521112057433116e-05	True
cat__MRDB0_method_qPCR-inv16	3	-1.791524230959407e-05	2.4964445217484306e-05	False
cat__MRDB0_method_qPCR-t8/21	9	-5.2532569471501e-07	1.724830000509889e-05	True
cat__MRDB0_specimen_BM	9	5.646874049321916e-06	0.00026127398639261615	True
cat__MRDB0_specimen_nan	9	2.1462849487511288e-05	0.00017081313735994874	True
cat__MRDB0num_ND	6	-8.835162680343729e-05	0.00019714682049748448	False
cat__MRDB0num_Pos	7	2.7678732397725473e-05	0.00021318456783106044	False
cat__MRDB0num_nan	8	5.997780938316665e-06	0.0002244696573094885	True
cat__MRDC0_method_MFC (LAIP+DfN)	5	-0.0001896291533424515	0.0005838222022329507	False
cat__MRDC0_method_nan	8	2.9871251875755674e-05	0.00040882573044522403	True
cat__MRDC0_specimen_BM	10	2.5410325677770738e-05	0.0006878102063809095	True
cat__MRDC0_specimen_BM	7	3.5865176159418265e-06	3.920035612581718e-05	False
cat__MRDC0_specimen_PB	9	0.0002208105328378437	0.0006401625071530777	True
cat__MRDC0_specimen_nan	8	-3.426301678885429e-05	0.0003786819289359673	True
cat__MRDC0num_Neg	0	0.0	0.0	False
cat__MRDC0num_Pos	8	2.236061847430166e-05	0.0004524230803282894	True
cat__MRDC0num_nan	7	-5.776616862522622e-05	0.0005361118075610632	False
num__amlAgeAtRand1	15	0.00948285206152174	0.0035250174543055134	True
num__TestDate	5	-0.000606259241198361	0.0010792725465520897	False
num__ITDPcnt	11	0.0007876662664764402	0.0013286175593216743	True
num__ITDLength	11	0.0018143411262907803	0.0018557700478881696	True
num__date_MRDA0	6	-0.0001357393227334222	0.0007494570757123353	False
num__MRDA0hodnota	7	3.416000264391365e-05	0.0005582542738522284	False
num__MRDA0logred	7	-2.6066675528419174e-05	0.0002459481871683289	False
num__date_MRDB0	5	-0.0001968765680633914	0.00033063321923423427	False
num__MRDB0hodnota	4	-0.00019638274663287425	0.00040670910369693667	False
num__MRDB0logred	8	-3.118123001609245e-05	0.00021593858704185034	True
num__MRDC0percentage	6	-0.00016301706300666003	0.0007027330241554395	False
num__Weight	12	0.0011820289552309598	0.0015944942621757027	True
num__Height	8	0.0001436829256521133	0.0012991920132631684	True
num__BloodDateEntry	8	0.00010977304478303689	0.0014212894618250826	True
num__HemoglobinEntry	5	-0.00042085558207156665	0.0012713956269697446	False
num__PlateletEntry	13	0.001619287797660097	0.0015801957550284579	True
num__MarrowDateEntry	6	-0.0004462109998050492	0.0011831621698517856	False
num__MarrowBlastsEntry	14	0.0021759983081425334	0.0014530340520930863	True
num__LocalImmPcnt	8	4.6434417104204314e-05	0.001147413805119121	True
num__SmokePerDay	7	7.801570571567335e-05	0.000916957642742484	False
num__WBCEntry	15	0.006315126120659753	0.0026609923496753725	True
remainder__IsSec_is_missing	5	-8.246752522194832e-06	1.98763359272387e-05	False
remainder__PrevDiag_is_missing	8	1.612622306296131e-05	4.737059934721432e-05	True
remainder__PrevBloodDis_is_missing	4	-0.00021624348573630252	0.0005800418067251262	False
remainder__Height_is_missing	0	0.0	0.0	False
remainder__BloodDateEntry_is_missing	7	2.647116253196024e-06	2.7050484496559548e-05	False
remainder__HemoglobinEntry_is_missing	8	4.612665197691138e-06	2.3086345427943033e-05	True
remainder__PlateletEntry_is_missing	5	-6.793493507932286e-06	3.035561932446055e-05	False
remainder__MarrowDateEntry_is_missing	7	-1.6955932300681058e-06	4.441109876858123e-05	False
remainder__MarrowBlastsEntry_is_missing	12	0.00016712568736487166	0.0002262488551578293	True
remainder__FABtype_is_missing	10	3.9663114976408646e-05	0.00012400556066985693	True
remainder__CNSinvolveentry_is_missing	9	-5.390868584764907e-06	0.00010234166023482889	True
remainder__Localcytoentry_is_missing	8	-9.420736616030376e-06	0.00014129458381206456	True
remainder__Localimmentry_is_missing	10	5.123243436790951e-05	0.00012935080458526156	True
remainder__LocalImmPcnt_is_missing	4	-0.00022240203361977045	0.0005523711235621205	False
remainder__CD33entry_is_missing	8	-1.5940544058294926e-05	0.00017012803718598817	True
remainder__SmokeHist_is_missing	8	-4.421606175289448e-06	0.00013466403472364857	True
remainder__SmokePerDay_is_missing	5	-0.0003277341523997926	0.0005182266220343853	False
remainder__CytoResult_is_missing	14	0.000483422983541908	0.00032204895474703785	True
remainder__Karyotype_is_missing	13	0.00026719760685092037	0.0003262346952898125	True
remainder__ComorArr_is_missing	8	9.599117220067123e-06	2.268734949158973e-05	True
remainder__ComorCard_is_missing	9	1.0697996295355356e-05	1.7776473899536557e-05	True
remainder__ComorHVD_is_missing	6	6.8264636254955484e-06	2.5806355836706526e-05	False
remainder__ComorIBD_is_missing	9	1.276615022309353e-05	4.648695458240237e-05	True
remainder__ComorDiab_is_missing	6	-6.03133281865916e-06	4.933730714605371e-05	False
remainder__ComorCVD_is_missing	6	2.5383995123891753e-06	3.808620338574965e-05	False
remainder__ComorPsyc_is_missing	2	-1.806182340257287e-05	2.835415136804207e-05	False
remainder__ComorObe_is_missing	5	4.251593608815736e-06	3.131543354339788e-05	False
remainder__ComorInf_is_missing	9	2.9853329685983927e-05	6.240813802892431e-05	True
remainder__ComorRheu_is_missing	8	7.783740936186025e-06	4.6195051872215955e-05	True
remainder__ComorPrep_is_missing	10	2.9618356559985994e-05	4.559706901104917e-05	True
remainder__ComorRen_is_missing	9	1.9582064665293038e-05	4.324300832545617e-05	True
remainder__ComorMPul_is_missing	4	1.3185213486505355e-05	4.6786999223653176e-05	False
remainder__ComorSPul_is_missing	7	1.2807468826735813e-05	3.530377489309395e-05	False
remainder__ComorPST_is_missing	4	-3.2791672893524764e-06	1.4285012399163466e-05	False
remainder__ComorHepM_is_missing	9	1.848019642364515e-05	4.172752837463572e-05	True
remainder__ComorHepS_is_missing	7	7.100076918753473e-06	3.9164556396112194e-05	False
remainder__MRDnegativity_is_missing	6	-0.00012733539685303943	0.00024138152587309	False
remainder__MRDguided_is_missing	7	-2.3881206270127953e-06	0.0001861629925892031	False
remainder__Housekeeping_is_missing	8	4.8603617670223056e-05	0.00024562799566905024	True
remainder__MRDA0_is_missing	7	-0.00014763114018963573	0.00038291470762077495	False
remainder__date_MRDA0_is_missing	10	0.00021787514184838102	0.00048481777992159846	True
remainder__MRDA0_method_is_missing	8	7.613858393053753e-05	0.0006387592849268689	True
remainder__MRDA0_specimen_is_missing	7	-2.9777867481138826e-06	0.0005411365766845237	False
remainder__MRDA0num_is_missing	7	7.587210079285377e-05	0.000654846900761453	False
remainder__MRDA0hodnota_is_missing	6	-2.4517797900108797e-05	0.00016667763005269147	False
remainder__MRDA0logred_is_missing	7	-3.4535603851813645e-05	0.00033217978471533166	False
remainder__MRDB0_is_missing	8	2.69012080148023e-05	0.0002770648388977933	True
remainder__date_MRDB0_is_missing	6	-4.327773409155205e-05	0.00019449361532047104	False
remainder__MRDB0_method_is_missing	10	9.520821610121894e-05	0.00028082593920728644	True
remainder__MRDB0_specimen_is_missing	8	5.2124260213786895e-06	0.00019642579271937267	True
remainder__MRDB0num_is_missing	8	-4.328611020546676e-05	0.00017800212775934487	True
remainder__MRDB0hodnota_is_missing	8	-7.427245832156338e-05	0.0001981450242233305	True
remainder__MRDB0logred_is_missing	7	-5.518263709218853e-06	0.00021964522800560965	False
remainder__MRDC0_is_missing	10	5.765995532574178e-05	0.00023575510177036517	True
remainder__MRDC0_method_is_missing	7	3.114154164681948e-05	0.00040979975605290705	False
remainder__MRDC0_specimen_is_missing	4	-0.00012354245876862883	0.0003077798713885098	False
remainder__MRDC0num_is_missing	10	0.00021576137545843588	0.0005526001615116956	True
remainder__MRDC0percentage_is_missing	8	6.039995246786129e-05	0.000294509592399859	True
remainder__TestDate_is_missing	10	5.535089261508792e-05	0.00023995693213954	True
remainder__amlFLToutcomeID_is_missing	8	6.914312230833024e-05	0.00020028279053418543	True
remainder__amlFLTTypeID_is_missing	7	-8.606460427472692e-05	0.0005355675387854073	False
remainder__amlDDLFLTTKDID_is_missing	11	8.0713885959531e-05	0.0001980221504148166	True
remainder__ITDPcnt_is_missing	8	0.00011374269618792007	0.0005138150638479714	True
remainder__ITDLength_is_missing	8	-4.010665145859033e-05	0.0004996719679755808	True
remainder__amlFLTType0ID_is_missing	11	2.9573534607560535e-05	0.0003360154390980709	True
remainder__amlDDLNPM1OutcomeID_is_missing	9	3.428652941236667e-05	0.0002145766661706876	True
remainder__amlDDLNPM1ID_is_missing	9	1.3294220978349748e-05	0.001248061998516229	True
remainder__ASXL1	0	0.0	0.0	False
remainder__ASXL2	0	0.0	0.0	False
remainder__ASXL3	0	0.0	0.0	False
remainder__ATRX	0	0.0	0.0	False
[truncated: 45,601 more rows]
