# Supplementary material for: Random Survival Forest Versus Elastic-Net Regularized Cox Regression for Survival Prediction in Acute Myeloid Leukemia at Distinct Treatment Time Points: Model Performance Comparison Study
Source: JMIR Bioinform Biotechnol. 2026 Apr 29;7:e75678. doi: 10.2196/75678 (PMC13128161; doi:10.2196/75678)
Supplement: Multimedia Appendix 9 [file bioinform-v7-e75678-s009.zip › ablation_metrics/repeated_fold_c_indices/rsf/initial_diagnosis__initial_diagnosis_MRD_NGS__scores.csv]

Fold_and_Repetition	C-Index_Score
1_1	0.6466019961870584
2_1	0.6675664540327049
3_1	0.6715754827591078
4_1	0.6704150654433557
5_1	0.6744870555376518
1_2	0.665379169178572
2_2	0.6616499403219086
3_2	0.6449754806569628
4_2	0.6742175624032164
5_2	0.6649109840194608
1_3	0.6533779520301743
2_3	0.6464751331271099
3_3	0.6822774420875374
4_3	0.6690985366404881
5_3	0.667981652030618
