# Supplementary material for: Random Survival Forest Versus Elastic-Net Regularized Cox Regression for Survival Prediction in Acute Myeloid Leukemia at Distinct Treatment Time Points: Model Performance Comparison Study
Source: JMIR Bioinform Biotechnol. 2026 Apr 29;7:e75678. doi: 10.2196/75678 (PMC13128161; doi:10.2196/75678)
Supplement: Multimedia Appendix 9 [file bioinform-v7-e75678-s009.zip › ablation_metrics/repeated_fold_c_indices/rsf/initial_diagnosis__initial_diagnosis_MRD__scores.csv]

Fold_and_Repetition	C-Index_Score
1_1	0.6473519681507234
2_1	0.667076306704363
3_1	0.6674506646325098
4_1	0.6710886427771239
5_1	0.6755684463064417
1_2	0.6754875432865535
2_2	0.663761626634085
3_2	0.6487046852112627
4_2	0.6689397491085255
5_2	0.6643656221072497
1_3	0.6598651513325345
2_3	0.6449849569897029
3_3	0.6807491474096821
4_3	0.6630247471608566
5_3	0.6692157883848509
