# Supplementary material for: Random Survival Forest Versus Elastic-Net Regularized Cox Regression for Survival Prediction in Acute Myeloid Leukemia at Distinct Treatment Time Points: Model Performance Comparison Study
Source: JMIR Bioinform Biotechnol. 2026 Apr 29;7:e75678. doi: 10.2196/75678 (PMC13128161; doi:10.2196/75678)
Supplement: Multimedia Appendix 9 [file bioinform-v7-e75678-s009.zip › ablation_metrics/repeated_fold_c_indices/rsf/initial_diagnosis__initial_diagnosis_NGS_flt3_npm1__scores.csv]

Fold_and_Repetition	C-Index_Score
1_1	0.6585945385219244
2_1	0.683407447397957
3_1	0.6712152674775042
4_1	0.6628142770033608
5_1	0.6899129874315179
1_2	0.6682672760665667
2_2	0.6690090611824031
3_2	0.6382247004960478
4_2	0.6858315930045887
5_2	0.677217506117382
1_3	0.668784164143867
2_3	0.6501687924629574
3_3	0.6953316257942179
4_3	0.6667255212158879
5_3	0.6638084163819117
