# Supplementary material for: Random Survival Forest Versus Elastic-Net Regularized Cox Regression for Survival Prediction in Acute Myeloid Leukemia at Distinct Treatment Time Points: Model Performance Comparison Study
Source: JMIR Bioinform Biotechnol. 2026 Apr 29;7:e75678. doi: 10.2196/75678 (PMC13128161; doi:10.2196/75678)
Supplement: Multimedia Appendix 9 [file bioinform-v7-e75678-s009.zip › ablation_metrics/repeated_fold_c_indices/rsf/initial_diagnosis__initial_diagnosis_NGS__scores.csv]

Fold_and_Repetition	C-Index_Score
1_1	0.6571016036783671
2_1	0.6686888203787631
3_1	0.658664236979277
4_1	0.6489953062295268
5_1	0.6799513016077631
1_2	0.6540230207354859
2_2	0.6714809347919741
3_2	0.6301789593608695
4_2	0.6753185867109918
5_2	0.6708166794635361
1_3	0.6579438059653874
2_3	0.6387770668248655
3_3	0.6899613681067542
4_3	0.6644301937962597
5_3	0.6595567096355375
