# Supplementary material for: Random Survival Forest Versus Elastic-Net Regularized Cox Regression for Survival Prediction in Acute Myeloid Leukemia at Distinct Treatment Time Points: Model Performance Comparison Study
Source: JMIR Bioinform Biotechnol. 2026 Apr 29;7:e75678. doi: 10.2196/75678 (PMC13128161; doi:10.2196/75678)
Supplement: Multimedia Appendix 9 [file bioinform-v7-e75678-s009.zip › ablation_metrics/repeated_fold_c_indices/rsf/initial_diagnosis__initial_diagnosis__scores.csv]

Fold_and_Repetition	C-Index_Score
1_1	0.6532956711898621
2_1	0.6692642107207297
3_1	0.6564746931107062
4_1	0.6554616486337016
5_1	0.6773516668457049
1_2	0.657366775554839
2_2	0.6733383712471662
3_2	0.6267611115435511
4_2	0.6680589296623052
5_2	0.6665111906829223
1_3	0.6595602884145001
2_3	0.6409805500233061
3_3	0.6799354720024906
4_3	0.6588649076218995
5_3	0.6632091825451744
