# Supplementary material for: Random Survival Forest Versus Elastic-Net Regularized Cox Regression for Survival Prediction in Acute Myeloid Leukemia at Distinct Treatment Time Points: Model Performance Comparison Study
Source: JMIR Bioinform Biotechnol. 2026 Apr 29;7:e75678. doi: 10.2196/75678 (PMC13128161; doi:10.2196/75678)
Supplement: Multimedia Appendix 9 [file bioinform-v7-e75678-s009.zip › ablation_metrics/repeated_fold_c_indices/rsf/initial_diagnosis__MRD_flt3_npm1__scores.csv]

Fold_and_Repetition	C-Index_Score
1_1	0.546554334417405
2_1	0.573824001591203
3_1	0.5954252659236343
4_1	0.5767878160495753
5_1	0.59326458266194
1_2	0.5762579387889579
2_2	0.5635836517341959
3_2	0.5751395798099309
4_2	0.5739177996561963
5_2	0.5929698544027211
1_3	0.5679986103922806
2_3	0.5894246931367149
3_3	0.5664914316441904
4_3	0.5694707328097632
5_3	0.5693898515469507
