# Supplementary material for: Random Survival Forest Versus Elastic-Net Regularized Cox Regression for Survival Prediction in Acute Myeloid Leukemia at Distinct Treatment Time Points: Model Performance Comparison Study
Source: JMIR Bioinform Biotechnol. 2026 Apr 29;7:e75678. doi: 10.2196/75678 (PMC13128161; doi:10.2196/75678)
Supplement: Multimedia Appendix 9 [file bioinform-v7-e75678-s009.zip › ablation_metrics/repeated_fold_c_indices/rsf/initial_diagnosis__MRD_NGS_flt3_npm1__scores.csv]

Fold_and_Repetition	C-Index_Score
1_1	0.5499747672984188
2_1	0.557453791183031
3_1	0.5978761424474862
4_1	0.5861044541187481
5_1	0.5978945106885809
1_2	0.5627567400844
2_2	0.5756146137167798
3_2	0.581143811431038
4_2	0.5582157723507934
5_2	0.5899201331831196
1_3	0.5562897473891681
2_3	0.5885630747065553
3_3	0.5672025131956925
4_3	0.5676415334199673
5_3	0.5819880295907376
