# Supplementary material for: Random Survival Forest Versus Elastic-Net Regularized Cox Regression for Survival Prediction in Acute Myeloid Leukemia at Distinct Treatment Time Points: Model Performance Comparison Study
Source: JMIR Bioinform Biotechnol. 2026 Apr 29;7:e75678. doi: 10.2196/75678 (PMC13128161; doi:10.2196/75678)
Supplement: Multimedia Appendix 9 [file bioinform-v7-e75678-s009.zip › ablation_metrics/repeated_fold_c_indices/rsf/initial_diagnosis__MRD_NGS__scores.csv]

Fold_and_Repetition	C-Index_Score
1_1	0.5247035157564203
2_1	0.5273878699191612
3_1	0.5476508313203656
4_1	0.5556162169060821
5_1	0.5348014466287105
1_2	0.5483056906921643
2_2	0.5545295318271384
3_2	0.553277383471203
4_2	0.5330875562943074
5_2	0.5428180859232045
1_3	0.5394336639559864
2_3	0.5401217565716061
3_3	0.531680275093042
4_3	0.5596785129103339
5_3	0.5396671398711648
