# Supplementary material for: Random Survival Forest Versus Elastic-Net Regularized Cox Regression for Survival Prediction in Acute Myeloid Leukemia at Distinct Treatment Time Points: Model Performance Comparison Study
Source: JMIR Bioinform Biotechnol. 2026 Apr 29;7:e75678. doi: 10.2196/75678 (PMC13128161; doi:10.2196/75678)
Supplement: Multimedia Appendix 9 [file bioinform-v7-e75678-s009.zip › ablation_metrics/repeated_fold_c_indices/rsf/initial_diagnosis__MRD__scores.csv]

Fold_and_Repetition	C-Index_Score
1_1	0.5226568632948301
2_1	0.5471749044567888
3_1	0.5592236301224732
4_1	0.5599661084246799
5_1	0.5333512371540087
1_2	0.5505243456194708
2_2	0.5648549010191182
3_2	0.5501001294960974
4_2	0.5471664606685703
5_2	0.5446837977281371
1_3	0.5464915950002481
2_3	0.5560546350834075
3_3	0.5518346611572587
4_3	0.5638807277247302
5_3	0.558311159303462
