# Supplementary material for: Random Survival Forest Versus Elastic-Net Regularized Cox Regression for Survival Prediction in Acute Myeloid Leukemia at Distinct Treatment Time Points: Model Performance Comparison Study
Source: JMIR Bioinform Biotechnol. 2026 Apr 29;7:e75678. doi: 10.2196/75678 (PMC13128161; doi:10.2196/75678)
Supplement: Multimedia Appendix 9 [file bioinform-v7-e75678-s009.zip › ablation_metrics/repeated_fold_c_indices/rsf/initial_diagnosis__NGS_flt3_npm1__scores.csv]

Fold_and_Repetition	C-Index_Score
1_1	0.5257969328249411
2_1	0.5381178342591671
3_1	0.5831779463491121
4_1	0.5667444234887051
5_1	0.5596698535467469
1_2	0.5579373869642632
2_2	0.5340906683239991
3_2	0.5588924191710835
4_2	0.5731506343320689
5_2	0.5737817260704522
1_3	0.5607705233007437
2_3	0.542360552000791
3_3	0.5406413177296333
4_3	0.5501370133905871
5_3	0.5607794320119276
