# Supplementary material for: Random Survival Forest Versus Elastic-Net Regularized Cox Regression for Survival Prediction in Acute Myeloid Leukemia at Distinct Treatment Time Points: Model Performance Comparison Study
Source: JMIR Bioinform Biotechnol. 2026 Apr 29;7:e75678. doi: 10.2196/75678 (PMC13128161; doi:10.2196/75678)
Supplement: Multimedia Appendix 9 [file bioinform-v7-e75678-s009.zip › ablation_metrics/repeated_fold_feature_importance/cnet/C1__C1_flt3_npm1__fimp.csv]

	feature	importance	std_importance	fold_repeat_idx
0	karyotype_encoding__Karyotype_46,XX [20]	0.0		1_1
1	karyotype_encoding__Karyotype_46,XX,inv(16)(p13q22)[10]	0.0		1_1
2	karyotype_encoding__Karyotype_46,XX,t(8;21)(q22;q22)[10]	0.0		1_1
3	karyotype_encoding__Karyotype_46,XX[10]	0.0		1_1
4	karyotype_encoding__Karyotype_46,XX[20]	0.000220599033990594		1_1
5	karyotype_encoding__Karyotype_46,XX[20]	0.0		1_1
6	karyotype_encoding__Karyotype_46,XX[25]	0.0		1_1
7	karyotype_encoding__Karyotype_46,XX[30]	0.0		1_1
8	karyotype_encoding__Karyotype_46,XY	0.0		1_1
9	karyotype_encoding__Karyotype_46,XY [20]	0.0		1_1
10	karyotype_encoding__Karyotype_46,XY,inv(16)(p13q22)[10]	0.0		1_1
11	karyotype_encoding__Karyotype_46,XY[10]	0.0		1_1
12	karyotype_encoding__Karyotype_46,XY[20]	0.0		1_1
13	karyotype_encoding__Karyotype_46,XY[20]	0.0		1_1
14	karyotype_encoding__Karyotype_46,XY[21]	0.0		1_1
15	karyotype_encoding__Karyotype_46,XY[25]	0.0		1_1
16	karyotype_encoding__Karyotype_46,XY[30]	0.0		1_1
17	karyotype_encoding__Karyotype___rare_class__	0.0		1_1
18	cat__sexID_False	0.04478757410304146		1_1
19	cat__sexID_True	0.03536724707766109		1_1
20	cat__IsSec_False	0.10680267039699663		1_1
21	cat__IsSec_True	0.003285409996619492		1_1
22	cat__IsSec_nan	0.0		1_1
23	cat__PrevDiag_False	0.0		1_1
24	cat__PrevDiag_True	0.0		1_1
25	cat__PrevDiag_nan	0.0		1_1
26	cat__drugdoseC1yn_False	0.0		1_1
27	cat__drugdoseC1yn_True	0.0		1_1
28	cat__drugdoseC1yn_nan	0.0		1_1
29	cat__mylotargC1yn_False	0.0		1_1
30	cat__mylotargC1yn_True	0.0		1_1
31	cat__mylotargC1yn_nan	0.0		1_1
32	cat__mylodoseC1_False	0.0		1_1
33	cat__mylodoseC1_True	0.0		1_1
34	cat__mylodoseC1_nan	0.0		1_1
35	cat__NeutrecoveryC1_False	0.0		1_1
36	cat__NeutrecoveryC1_True	0.0		1_1
37	cat__NeutrecoveryC1_nan	0.0		1_1
38	cat__Platrecovery50C1_False	0.0		1_1
39	cat__Platrecovery50C1_True	0.0		1_1
40	cat__Platrecovery50C1_nan	0.0		1_1
41	cat__Platrecovery100C1_False	0.0		1_1
42	cat__Platrecovery100C1_True	0.0		1_1
43	cat__Platrecovery100C1_nan	0.0		1_1
44	cat__amlAgeGroup_15-29	0.0		1_1
45	cat__amlAgeGroup_30-39	0.0		1_1
46	cat__amlAgeGroup_40-49	0.0063873349738100375		1_1
47	cat__amlAgeGroup_50-59	0.0		1_1
48	cat__amlAgeGroup_60+	0.0		1_1
49	cat__PrevBloodDis_Aplastic anaemia	0.0		1_1
50	cat__PrevBloodDis_Chronic lymphoblastic leukaemia (CLL)	0.0		1_1
51	cat__PrevBloodDis_Chronic myelomonocytic leukaemia (CMML)	0.0		1_1
52	cat__PrevBloodDis_Hodgkin's disease	0.0		1_1
53	cat__PrevBloodDis_Lymphoma	0.0		1_1
54	cat__PrevBloodDis_Myelodysplastic syndrome (MDS)/myelodysplasia/pre-leukaemic phase	0.0		1_1
55	cat__PrevBloodDis_Myelofibrosis	0.0		1_1
56	cat__PrevBloodDis_Myeloproliferative syndrome	0.0		1_1
57	cat__PrevBloodDis_Other haematological disorder	0.0		1_1
58	cat__PrevBloodDis_Polycythaemia rubra vera (PRV)	0.0		1_1
59	cat__PrevBloodDis_Refractory anaemia with excess of blasts (RAEB, RAEB-t)	0.0		1_1
60	cat__PrevBloodDis_Thrombocythaemia	0.0		1_1
61	cat__PrevBloodDis_Thrombocytopenia	0.0		1_1
62	cat__PrevBloodDis_nan	0.0		1_1
63	cat__FABtype_0	0.0		1_1
64	cat__FABtype_1	0.1305260699678428		1_1
65	cat__FABtype_2	0.031075996771373467		1_1
66	cat__FABtype_3	0.0		1_1
67	cat__FABtype_3v	0.0		1_1
68	cat__FABtype_4	0.0		1_1
69	cat__FABtype_4e	0.0		1_1
70	cat__FABtype_5	0.21805509401716167		1_1
71	cat__FABtype_5a	0.0		1_1
72	cat__FABtype_5b	0.0		1_1
73	cat__FABtype_6	0.0		1_1
74	cat__FABtype_7	0.0		1_1
75	cat__FABtype_8	0.005614364106124846		1_1
76	cat__FABtype_B	0.0		1_1
77	cat__FABtype_R	0.0		1_1
78	cat__FABtype_RT	0.0		1_1
79	cat__FABtype_X	0.0		1_1
80	cat__FABtype_nan	0.0		1_1
81	cat__CNSinvolveentry_0.0	0.0		1_1
82	cat__CNSinvolveentry_1.0	0.0		1_1
83	cat__CNSinvolveentry_2.0	0.0		1_1
84	cat__CNSinvolveentry_nan	0.0		1_1
85	cat__Localcytoentry_1.0	0.15225338063736632		1_1
86	cat__Localcytoentry_2.0	0.18454353854453567		1_1
87	cat__Localcytoentry_3.0	0.0		1_1
88	cat__Localcytoentry_4.0	0.0		1_1
89	cat__Localcytoentry_5.0	0.0		1_1
90	cat__Localcytoentry_nan	0.0		1_1
91	cat__Localimmentry_1.0	0.045878045607798956		1_1
92	cat__Localimmentry_2.0	0.0		1_1
93	cat__Localimmentry_3.0	0.0		1_1
94	cat__Localimmentry_nan	0.0		1_1
95	cat__CD33entry_1.0	0.11555459708760618		1_1
96	cat__CD33entry_2.0	0.0		1_1
97	cat__CD33entry_3.0	0.0		1_1
98	cat__CD33entry_nan	0.0		1_1
99	cat__SmokeHist_1.0	0.0		1_1
100	cat__SmokeHist_2.0	0.06877577518056627		1_1
101	cat__SmokeHist_3.0	0.06898574489089417		1_1
102	cat__SmokeHist_nan	0.0		1_1
103	cat__amlType_De novo	0.03735055525160142		1_1
104	cat__amlType_High risk MDS	0.0		1_1
105	cat__amlType_Secondary	0.08277083824438		1_1
106	cat__CytoResult_Adverse	0.6031635279394241		1_1
107	cat__CytoResult_Failed	0.0		1_1
108	cat__CytoResult_Intermediate	0.0		1_1
109	cat__CytoResult_Normal	0.0		1_1
110	cat__CytoResult_Not done	0.0		1_1
111	cat__CytoResult_nan	0.0		1_1
112	cat__CytoResult_t(15;17) / PML-RARA [APL]	0.0		1_1
113	cat__CytoResult_t(8;21) / inv(16) [CBF]	0.768095738677218		1_1
114	cat__ComorArr_0.0	0.0		1_1
115	cat__ComorArr_1.0	0.0		1_1
116	cat__ComorArr_2.0	0.0		1_1
117	cat__ComorArr_nan	0.0		1_1
118	cat__ComorCard_0.0	0.0		1_1
119	cat__ComorCard_1.0	0.0		1_1
120	cat__ComorCard_2.0	0.0		1_1
121	cat__ComorCard_nan	0.0		1_1
122	cat__ComorHVD_0.0	0.0		1_1
123	cat__ComorHVD_1.0	0.0		1_1
124	cat__ComorHVD_2.0	0.0		1_1
125	cat__ComorHVD_nan	0.0		1_1
126	cat__ComorIBD_0.0	0.0		1_1
127	cat__ComorIBD_1.0	0.0		1_1
128	cat__ComorIBD_2.0	0.0		1_1
129	cat__ComorIBD_nan	0.0		1_1
130	cat__ComorDiab_0.0	0.0		1_1
131	cat__ComorDiab_1.0	0.0		1_1
132	cat__ComorDiab_2.0	0.0		1_1
133	cat__ComorDiab_nan	0.0		1_1
134	cat__ComorCVD_0.0	0.0		1_1
135	cat__ComorCVD_1.0	0.0		1_1
136	cat__ComorCVD_2.0	0.0		1_1
137	cat__ComorCVD_nan	0.0		1_1
138	cat__ComorPsyc_0.0	0.16133415969398482		1_1
139	cat__ComorPsyc_1.0	0.0		1_1
140	cat__ComorPsyc_2.0	0.0		1_1
141	cat__ComorPsyc_nan	0.0		1_1
142	cat__ComorObe_0.0	0.04636854667638904		1_1
143	cat__ComorObe_1.0	0.0		1_1
144	cat__ComorObe_2.0	0.0		1_1
145	cat__ComorObe_nan	0.0		1_1
146	cat__ComorInf_0.0	0.0		1_1
147	cat__ComorInf_1.0	0.0		1_1
148	cat__ComorInf_2.0	0.0		1_1
149	cat__ComorInf_nan	0.0		1_1
150	cat__ComorRheu_0.0	0.04658597190092652		1_1
151	cat__ComorRheu_1.0	0.0		1_1
152	cat__ComorRheu_2.0	0.0		1_1
153	cat__ComorRheu_nan	0.0		1_1
154	cat__ComorPrep_0.0	0.0		1_1
155	cat__ComorPrep_1.0	0.0		1_1
156	cat__ComorPrep_2.0	0.0		1_1
157	cat__ComorPrep_nan	0.0		1_1
158	cat__ComorRen_0.0	0.0		1_1
159	cat__ComorRen_1.0	0.0		1_1
160	cat__ComorRen_2.0	0.0		1_1
161	cat__ComorRen_nan	0.0		1_1
162	cat__ComorMPul_0.0	0.0		1_1
163	cat__ComorMPul_1.0	0.0		1_1
164	cat__ComorMPul_2.0	0.0		1_1
165	cat__ComorMPul_nan	0.0		1_1
166	cat__ComorSPul_0.0	0.0		1_1
167	cat__ComorSPul_1.0	0.0		1_1
168	cat__ComorSPul_2.0	0.0		1_1
169	cat__ComorSPul_nan	0.0		1_1
170	cat__ComorPST_0.0	0.0		1_1
171	cat__ComorPST_1.0	0.0		1_1
172	cat__ComorPST_2.0	0.0		1_1
173	cat__ComorPST_nan	0.0		1_1
174	cat__ComorHepM_0.0	0.0		1_1
175	cat__ComorHepM_1.0	0.0		1_1
176	cat__ComorHepM_2.0	0.0		1_1
177	cat__ComorHepM_nan	0.0		1_1
178	cat__ComorHepS_0.0	0.0		1_1
179	cat__ComorHepS_1.0	0.0		1_1
180	cat__ComorHepS_2.0	0.0		1_1
181	cat__ComorHepS_nan	0.0		1_1
182	cat__TreatmentC1_ADE Alone	0.0		1_1
183	cat__TreatmentC1_ADE and Mylotarg 3mg per m2	0.0		1_1
184	cat__TreatmentC1_ADE and Mylotarg 6mg per m2	0.0		1_1
185	cat__TreatmentC1_AIDA	0.0		1_1
186	cat__TreatmentC1_Arsenic and ATRA	0.0		1_1
187	cat__TreatmentC1_DA High dose (90mg)	0.0		1_1
188	cat__TreatmentC1_DA Mylotarg 3mg per m2	0.0		1_1
189	cat__TreatmentC1_DA Mylotarg 6mg per m2	0.0		1_1
190	cat__TreatmentC1_DA Standard dose (60mg)	0.0		1_1
191	cat__Marrresult1C1_CR	0.006951230625453901		1_1
192	cat__Marrresult1C1_PR	0.0		1_1
193	cat__Marrresult1C1_RD	0.1992721020823025		1_1
194	cat__Marrresult1C1_nan	0.0		1_1
195	cat__Marrresult2C1_CR	0.0		1_1
196	cat__Marrresult2C1_PR	0.0		1_1
197	cat__Marrresult2C1_RD	0.0		1_1
198	cat__Marrresult2C1_nan	0.0		1_1
199	cat__amlFLToutcomeID_2.0	0.0		1_1
200	cat__amlFLToutcomeID_3.0	0.0		1_1
201	cat__amlFLToutcomeID_4.0	0.0		1_1
202	cat__amlFLToutcomeID_nan	0.0		1_1
203	cat__amlFLTTypeID_1.0	0.0		1_1
204	cat__amlFLTTypeID_2.0	0.0		1_1
205	cat__amlFLTTypeID_nan	0.0		1_1
206	cat__amlDDLFLTTKDID_1.0	0.0		1_1
207	cat__amlDDLFLTTKDID_2.0	0.0		1_1
208	cat__amlDDLFLTTKDID_3.0	0.0		1_1
209	cat__amlDDLFLTTKDID_4.0	0.0		1_1
210	cat__amlDDLFLTTKDID_6.0	0.0		1_1
211	cat__amlDDLFLTTKDID_7.0	0.0		1_1
212	cat__amlDDLFLTTKDID_8.0	0.0		1_1
213	cat__amlDDLFLTTKDID_9.0	0.0		1_1
214	cat__amlDDLFLTTKDID_99.0	0.0		1_1
215	cat__amlDDLFLTTKDID_nan	0.0		1_1
216	cat__amlFLTType0ID_1.0	0.08552802140285047		1_1
217	cat__amlFLTType0ID_2.0	0.0		1_1
218	cat__amlFLTType0ID_nan	0.0		1_1
219	cat__amlDDLNPM1OutcomeID_1.0	0.24424942634811192		1_1
220	cat__amlDDLNPM1OutcomeID_3.0	0.0		1_1
221	cat__amlDDLNPM1OutcomeID_5.0	0.0		1_1
222	cat__amlDDLNPM1OutcomeID_7.0	0.0		1_1
223	cat__amlDDLNPM1OutcomeID_nan	0.0		1_1
224	cat__amlDDLNPM1ID_1.0	0.0		1_1
225	cat__amlDDLNPM1ID_2.0	0.0		1_1
226	cat__amlDDLNPM1ID_3.0	0.0		1_1
227	cat__amlDDLNPM1ID_4.0	0.0		1_1
228	cat__amlDDLNPM1ID_5.0	0.0		1_1
229	cat__amlDDLNPM1ID_nan	0.11358885219805212		1_1
230	ordinal__NauseagradeC1	0.0010323478724804185		1_1
231	ordinal__AlopeciagradeC1	3.4280471206541e-05		1_1
232	ordinal__OralgradeC1	7.286441992967647e-05		1_1
233	ordinal__DiarrheagradeC1	0.0002508823861220601		1_1
234	ordinal__CardiacgradeC1	0.00011111862850255693		1_1
235	ordinal__LiverASTgradeC1	0.00019175818128227377		1_1
236	ordinal__LiverALTgradeC1	0.0004960669975655728		1_1
237	ordinal__LiverBilgradeC1	0.00040601755178448155		1_1
238	ordinal__RenaCreatgradeC1	0.0007042182527120805		1_1
239	ordinal__RenaprotgradeC1	0.00019134305373402153		1_1
240	ordinal__RenahaemgradeC1	8.935549751497513e-05		1_1
241	ordinal__cellularity1C1	0.00017331738305981107		1_1
242	ordinal__cellularity2C1	8.491719423777569e-06		1_1
243	num__amlAgeAtRand1	0.18279009267773558		1_1
244	num__UnitsbloodC1	0.001578292391607401		1_1
245	num__UnitsplateletsC1	0.0019013387007431133		1_1
246	num__DaysIVantibC1	0.00041194121151444277		1_1
247	num__DaysinhospC1	0.00025842148531547325		1_1
248	num__TestDate	0.00016157033512619807		1_1
249	num__ITDPcnt	0.00046908101843488523		1_1
250	num__ITDLength	5.889480195418987e-05		1_1
251	num__NauseastartC1	9.733708454301071e-06		1_1
252	num__NauseastopC1	3.816563308400855e-05		1_1
253	num__AlopeciastartC1	5.90846510924473e-05		1_1
254	num__AlopeciastopC1	5.035023956972494e-05		1_1
255	num__OralstartC1	5.827085756209874e-05		1_1
256	num__OralstopC1	2.668485385999545e-06		1_1
257	num__DiarrheastartC1	0.00042714202728699844		1_1
258	num__DiarrheastopC1	0.0002922536278983355		1_1
259	num__CardiacstartC1	8.790980026362506e-05		1_1
260	num__CardiacstopC1	5.7747547434222066e-05		1_1
261	num__LiverASTstartC1	0.0008258887034835263		1_1
262	num__LiverASTstopC1	0.0005951004820877986		1_1
263	num__LiverALTstartC1	2.8815345891570805e-05		1_1
264	num__LiverALTstopC1	8.7409390372655e-05		1_1
265	num__LiverBilstartC1	0.00032207910923172703		1_1
266	num__LiverBilstopC1	0.00030218009071211055		1_1
267	num__RenaCreatstartC1	0.0001344311346063319		1_1
268	num__RenaCreatstopC1	6.1296272664912e-05		1_1
269	num__RenaprotstartC1	0.00011096897595924995		1_1
270	num__RenahaemstartC1	0.00023550773114635652		1_1
271	num__RenahaemstopC1	3.192797436948471e-05		1_1
272	num__mylotargdateC1	0.00012102147692887625		1_1
273	num__marrexamdate1C1	9.268514081312681e-05		1_1
274	num__marrexamdate2C1	0.0003942737959319135		1_1
275	num__NeutrecoverydateC1	0.00014078323720442235		1_1
276	num__Platrecovery50dateC1	0.00010973024621408899		1_1
277	num__Platrecovery100dateC1	0.0004285918424676883		1_1
278	num__DischargeddateC1	5.519697624571543e-05		1_1
279	num__Weight	0.04728467612640169		1_1
280	num__Height	0.0		1_1
281	num__BloodDateEntry	0.002166139252143519		1_1
282	num__HemoglobinEntry	0.0003186377415784213		1_1
283	num__PlateletEntry	0.0024788511351306005		1_1
284	num__MarrowDateEntry	5.200439017742624e-06		1_1
285	num__MarrowBlastsEntry	6.953792485632451e-05		1_1
286	num__LocalImmPcnt	7.995457033993622e-06		1_1
287	num__SmokePerDay	1.1773499728803262e-05		1_1
288	num__chemodateC1	0.04129100709523406		1_1
289	num__Marrblastperc1C1	2.876852262491118e-05		1_1
290	num__Marrblastperc2C1	0.00011883641674660546		1_1
291	num__WBCEntry	0.021294449676687636		1_1
292	num__CompmarrrespC1	0.00022376380148268502		1_1
293	remainder__IsSec_is_missing	0.0		1_1
294	remainder__PrevDiag_is_missing	0.0		1_1
295	remainder__PrevBloodDis_is_missing	0.0		1_1
296	remainder__Weight_is_missing	0.0		1_1
297	remainder__Height_is_missing	0.0		1_1
298	remainder__BloodDateEntry_is_missing	0.0		1_1
299	remainder__HemoglobinEntry_is_missing	0.0		1_1
300	remainder__PlateletEntry_is_missing	0.0		1_1
301	remainder__MarrowDateEntry_is_missing	0.0		1_1
302	remainder__MarrowBlastsEntry_is_missing	0.0		1_1
303	remainder__FABtype_is_missing	0.0		1_1
304	remainder__CNSinvolveentry_is_missing	0.0		1_1
305	remainder__Localcytoentry_is_missing	0.0		1_1
306	remainder__Localimmentry_is_missing	0.0		1_1
307	remainder__LocalImmPcnt_is_missing	0.0		1_1
308	remainder__CD33entry_is_missing	0.0		1_1
309	remainder__SmokeHist_is_missing	0.0		1_1
310	remainder__SmokePerDay_is_missing	0.0		1_1
311	remainder__CytoResult_is_missing	0.0		1_1
312	remainder__Karyotype_is_missing	0.0		1_1
313	remainder__ComorArr_is_missing	0.0		1_1
314	remainder__ComorCard_is_missing	0.0		1_1
315	remainder__ComorHVD_is_missing	0.0		1_1
316	remainder__ComorIBD_is_missing	0.0		1_1
317	remainder__ComorDiab_is_missing	0.0		1_1
318	remainder__ComorCVD_is_missing	0.0		1_1
319	remainder__ComorPsyc_is_missing	0.0		1_1
320	remainder__ComorObe_is_missing	0.0		1_1
321	remainder__ComorInf_is_missing	0.0		1_1
322	remainder__ComorRheu_is_missing	0.0		1_1
323	remainder__ComorPrep_is_missing	0.0		1_1
324	remainder__ComorRen_is_missing	0.0		1_1
325	remainder__ComorMPul_is_missing	0.0		1_1
326	remainder__ComorSPul_is_missing	0.0		1_1
327	remainder__ComorPST_is_missing	0.0		1_1
328	remainder__ComorHepM_is_missing	0.0		1_1
329	remainder__ComorHepS_is_missing	0.0		1_1
330	remainder__drugdoseC1yn_is_missing	0.0		1_1
331	remainder__mylotargC1yn_is_missing	0.0		1_1
332	remainder__mylotargdateC1_is_missing	0.0		1_1
333	remainder__mylodoseC1_is_missing	0.0		1_1
334	remainder__marrexamdate1C1_is_missing	0.0		1_1
335	remainder__marrexamdate2C1_is_missing	0.0		1_1
336	remainder__cellularity1C1_is_missing	0.0		1_1
337	remainder__cellularity2C1_is_missing	0.0		1_1
338	remainder__Marrblastperc1C1_is_missing	0.0		1_1
339	remainder__Marrblastperc2C1_is_missing	0.0		1_1
340	remainder__Marrresult1C1_is_missing	0.0		1_1
341	remainder__Marrresult2C1_is_missing	0.0		1_1
342	remainder__CompmarrrespC1_is_missing	0.0		1_1
343	remainder__NeutrecoveryC1_is_missing	0.0		1_1
344	remainder__NeutrecoverydateC1_is_missing	0.0		1_1
345	remainder__Platrecovery50C1_is_missing	0.0		1_1
346	remainder__Platrecovery50dateC1_is_missing	0.0		1_1
347	remainder__Platrecovery100C1_is_missing	0.0		1_1
348	remainder__Platrecovery100dateC1_is_missing	0.0		1_1
349	remainder__NauseagradeC1_is_missing	0.0		1_1
350	remainder__NauseastartC1_is_missing	0.0		1_1
351	remainder__NauseastopC1_is_missing	0.0		1_1
352	remainder__AlopeciagradeC1_is_missing	0.0		1_1
353	remainder__AlopeciastartC1_is_missing	0.0		1_1
354	remainder__AlopeciastopC1_is_missing	0.0		1_1
355	remainder__OralgradeC1_is_missing	0.0		1_1
356	remainder__OralstartC1_is_missing	0.0		1_1
357	remainder__OralstopC1_is_missing	0.0		1_1
358	remainder__DiarrheagradeC1_is_missing	0.0		1_1
359	remainder__DiarrheastartC1_is_missing	0.0		1_1
360	remainder__DiarrheastopC1_is_missing	0.0		1_1
361	remainder__CardiacgradeC1_is_missing	0.0		1_1
362	remainder__CardiacstartC1_is_missing	0.0		1_1
363	remainder__CardiacstopC1_is_missing	0.0		1_1
364	remainder__LiverASTgradeC1_is_missing	0.0		1_1
365	remainder__LiverASTstartC1_is_missing	0.0		1_1
366	remainder__LiverASTstopC1_is_missing	0.0		1_1
367	remainder__LiverALTgradeC1_is_missing	0.0		1_1
368	remainder__LiverALTstartC1_is_missing	0.0		1_1
369	remainder__LiverALTstopC1_is_missing	0.0		1_1
370	remainder__LiverBilgradeC1_is_missing	0.0		1_1
371	remainder__LiverBilstartC1_is_missing	0.0		1_1
372	remainder__LiverBilstopC1_is_missing	0.0		1_1
373	remainder__RenaCreatgradeC1_is_missing	0.0		1_1
374	remainder__RenaCreatstartC1_is_missing	0.0		1_1
375	remainder__RenaCreatstopC1_is_missing	0.0		1_1
376	remainder__RenaprotgradeC1_is_missing	0.0		1_1
377	remainder__RenaprotstartC1_is_missing	0.0		1_1
378	remainder__RenahaemgradeC1_is_missing	0.0		1_1
379	remainder__RenahaemstartC1_is_missing	0.0		1_1
380	remainder__RenahaemstopC1_is_missing	0.0		1_1
381	remainder__UnitsbloodC1_is_missing	0.0		1_1
382	remainder__UnitsplateletsC1_is_missing	0.0		1_1
383	remainder__DaysIVantibC1_is_missing	0.0		1_1
384	remainder__DaysinhospC1_is_missing	0.0		1_1
385	remainder__DischargeddateC1_is_missing	0.0		1_1
386	remainder__TestDate_is_missing	0.0		1_1
387	remainder__amlFLToutcomeID_is_missing	0.0		1_1
388	remainder__amlFLTTypeID_is_missing	0.0		1_1
389	remainder__amlDDLFLTTKDID_is_missing	0.0		1_1
390	remainder__ITDPcnt_is_missing	0.0		1_1
391	remainder__ITDLength_is_missing	0.0		1_1
392	remainder__amlFLTType0ID_is_missing	0.0		1_1
393	remainder__amlDDLNPM1OutcomeID_is_missing	0.0		1_1
394	remainder__amlDDLNPM1ID_is_missing	0.11804032057973206		1_1
395	karyotype_encoding__Karyotype_46,XX [20]	0.0		2_1
396	karyotype_encoding__Karyotype_46,XX [20]	0.0		2_1
397	karyotype_encoding__Karyotype_46,XX,inv(16)(p13q22)[10]	0.0		2_1
398	karyotype_encoding__Karyotype_46,XX,t(8;21)(q22;q22)[10]	0.0		2_1
399	karyotype_encoding__Karyotype_46,XX[10]	0.0		2_1
400	karyotype_encoding__Karyotype_46,XX[20]	0.0		2_1
401	karyotype_encoding__Karyotype_46,XX[20]	0.0		2_1
402	karyotype_encoding__Karyotype_46,XX[25]	0.0		2_1
403	karyotype_encoding__Karyotype_46,XX[30]	0.0		2_1
404	karyotype_encoding__Karyotype_46,XY	0.0		2_1
405	karyotype_encoding__Karyotype_46,XY [20]	0.0		2_1
406	karyotype_encoding__Karyotype_46,XY,inv(16)(p13q22)[10]	0.0		2_1
407	karyotype_encoding__Karyotype_46,XY[10]	0.0		2_1
408	karyotype_encoding__Karyotype_46,XY[20]	0.0		2_1
409	karyotype_encoding__Karyotype_46,XY[20]	0.0		2_1
410	karyotype_encoding__Karyotype_46,XY[25]	0.0		2_1
411	karyotype_encoding__Karyotype_46,XY[30]	0.0		2_1
412	karyotype_encoding__Karyotype_47,XX,+8[10]	0.0		2_1
413	karyotype_encoding__Karyotype___rare_class__	0.0		2_1
414	cat__sexID_False	0.016839936176743352		2_1
415	cat__sexID_True	0.008393994223633912		2_1
416	cat__IsSec_False	0.023848281122451978		2_1
417	cat__IsSec_True	0.0		2_1
418	cat__IsSec_nan	0.0		2_1
419	cat__PrevDiag_False	0.0		2_1
420	cat__PrevDiag_True	0.0		2_1
421	cat__PrevDiag_nan	0.0		2_1
422	cat__drugdoseC1yn_False	0.0		2_1
423	cat__drugdoseC1yn_True	0.0		2_1
424	cat__drugdoseC1yn_nan	0.0		2_1
425	cat__mylotargC1yn_False	0.0		2_1
426	cat__mylotargC1yn_True	0.0		2_1
427	cat__mylotargC1yn_nan	0.0		2_1
428	cat__mylodoseC1_False	0.0		2_1
429	cat__mylodoseC1_True	0.005049004009393743		2_1
430	cat__mylodoseC1_nan	0.0		2_1
431	cat__NeutrecoveryC1_False	0.0		2_1
432	cat__NeutrecoveryC1_True	0.0		2_1
433	cat__NeutrecoveryC1_nan	0.0		2_1
434	cat__Platrecovery50C1_False	0.0		2_1
435	cat__Platrecovery50C1_True	0.0		2_1
436	cat__Platrecovery50C1_nan	0.0		2_1
437	cat__Platrecovery100C1_False	0.0		2_1
438	cat__Platrecovery100C1_True	0.0		2_1
439	cat__Platrecovery100C1_nan	0.0		2_1
440	cat__amlAgeGroup_15-29	0.0		2_1
441	cat__amlAgeGroup_30-39	0.0		2_1
442	cat__amlAgeGroup_40-49	0.0028694753865027363		2_1
443	cat__amlAgeGroup_50-59	0.0		2_1
444	cat__amlAgeGroup_60+	0.0		2_1
445	cat__PrevBloodDis_Aplastic anaemia	0.0		2_1
446	cat__PrevBloodDis_Chronic lymphoblastic leukaemia (CLL)	0.0		2_1
447	cat__PrevBloodDis_Chronic myelomonocytic leukaemia (CMML)	0.0		2_1
448	cat__PrevBloodDis_Hodgkin's disease	0.0		2_1
449	cat__PrevBloodDis_Lymphoma	0.0		2_1
450	cat__PrevBloodDis_Myelodysplastic syndrome (MDS)/myelodysplasia/pre-leukaemic phase	0.0		2_1
451	cat__PrevBloodDis_Myelofibrosis	0.0		2_1
452	cat__PrevBloodDis_Myeloproliferative syndrome	0.0		2_1
453	cat__PrevBloodDis_Other haematological disorder	0.0		2_1
454	cat__PrevBloodDis_Polycythaemia rubra vera (PRV)	0.0		2_1
455	cat__PrevBloodDis_Refractory anaemia with excess of blasts (RAEB, RAEB-t)	0.0		2_1
456	cat__PrevBloodDis_Thrombocythaemia	0.0		2_1
457	cat__PrevBloodDis_Thrombocytopenia	0.0		2_1
458	cat__PrevBloodDis_nan	0.0		2_1
459	cat__FABtype_0	0.0		2_1
460	cat__FABtype_1	0.07211010398267133		2_1
461	cat__FABtype_2	0.023428236171497165		2_1
462	cat__FABtype_3	0.0		2_1
463	cat__FABtype_3v	0.0		2_1
464	cat__FABtype_4	0.0		2_1
465	cat__FABtype_4e	0.0		2_1
466	cat__FABtype_5	0.227996795751064		2_1
467	cat__FABtype_5a	0.0		2_1
468	cat__FABtype_5b	0.0		2_1
469	cat__FABtype_6	0.11175987609563771		2_1
470	cat__FABtype_7	0.0		2_1
471	cat__FABtype_8	0.01696782469221108		2_1
472	cat__FABtype_B	0.0		2_1
473	cat__FABtype_R	0.0		2_1
474	cat__FABtype_RT	0.0		2_1
475	cat__FABtype_X	0.0		2_1
476	cat__FABtype_nan	0.0		2_1
477	cat__CNSinvolveentry_0.0	0.005099539280765461		2_1
478	cat__CNSinvolveentry_1.0	0.0		2_1
479	cat__CNSinvolveentry_2.0	0.0		2_1
480	cat__CNSinvolveentry_nan	0.0		2_1
481	cat__Localcytoentry_1.0	0.0		2_1
482	cat__Localcytoentry_2.0	0.18028320738967987		2_1
483	cat__Localcytoentry_3.0	0.0		2_1
484	cat__Localcytoentry_4.0	0.0		2_1
485	cat__Localcytoentry_5.0	0.001857642948555094		2_1
486	cat__Localcytoentry_nan	0.0		2_1
487	cat__Localimmentry_1.0	0.0		2_1
488	cat__Localimmentry_2.0	0.0		2_1
489	cat__Localimmentry_3.0	0.1270018998211619		2_1
490	cat__Localimmentry_nan	0.0		2_1
491	cat__CD33entry_1.0	0.1330558472030434		2_1
492	cat__CD33entry_2.0	0.0		2_1
493	cat__CD33entry_3.0	0.0		2_1
494	cat__CD33entry_nan	0.0		2_1
495	cat__SmokeHist_1.0	0.0		2_1
496	cat__SmokeHist_2.0	0.13581654679490043		2_1
497	cat__SmokeHist_3.0	0.020616841641403486		2_1
498	cat__SmokeHist_nan	0.0		2_1
499	cat__amlType_De novo	0.10465795706255186		2_1
500	cat__amlType_High risk MDS	0.0		2_1
501	cat__amlType_Secondary	0.10114216411211435		2_1
502	cat__CytoResult_Adverse	0.7052623969628725		2_1
503	cat__CytoResult_Failed	0.0		2_1
504	cat__CytoResult_Intermediate	0.0		2_1
505	cat__CytoResult_Normal	0.0		2_1
506	cat__CytoResult_Not done	0.0		2_1
507	cat__CytoResult_nan	0.0		2_1
508	cat__CytoResult_t(15;17) / PML-RARA [APL]	0.0		2_1
509	cat__CytoResult_t(8;21) / inv(16) [CBF]	0.8167432183613097		2_1
510	cat__ComorArr_0.0	0.0		2_1
511	cat__ComorArr_1.0	0.0		2_1
512	cat__ComorArr_2.0	0.0		2_1
513	cat__ComorArr_nan	0.0		2_1
514	cat__ComorCard_0.0	0.0		2_1
515	cat__ComorCard_1.0	0.0		2_1
516	cat__ComorCard_2.0	0.0		2_1
517	cat__ComorCard_nan	0.0		2_1
518	cat__ComorHVD_0.0	0.0		2_1
519	cat__ComorHVD_1.0	0.0		2_1
520	cat__ComorHVD_2.0	0.0		2_1
521	cat__ComorHVD_nan	0.0		2_1
522	cat__ComorIBD_0.0	0.0		2_1
523	cat__ComorIBD_1.0	0.0		2_1
524	cat__ComorIBD_2.0	0.0		2_1
525	cat__ComorIBD_nan	0.0		2_1
526	cat__ComorDiab_0.0	0.0		2_1
527	cat__ComorDiab_1.0	0.0		2_1
528	cat__ComorDiab_2.0	0.0		2_1
529	cat__ComorDiab_nan	0.0		2_1
530	cat__ComorCVD_0.0	0.0		2_1
531	cat__ComorCVD_1.0	0.0		2_1
532	cat__ComorCVD_2.0	0.0		2_1
533	cat__ComorCVD_nan	0.0		2_1
534	cat__ComorPsyc_0.0	0.08718465485338699		2_1
535	cat__ComorPsyc_1.0	0.03806837472396796		2_1
536	cat__ComorPsyc_2.0	0.0		2_1
537	cat__ComorPsyc_nan	0.0		2_1
538	cat__ComorObe_0.0	0.13410180307743275		2_1
539	cat__ComorObe_1.0	0.0		2_1
540	cat__ComorObe_2.0	0.0		2_1
541	cat__ComorObe_nan	0.0		2_1
542	cat__ComorInf_0.0	0.0		2_1
543	cat__ComorInf_1.0	0.0		2_1
544	cat__ComorInf_2.0	0.0		2_1
545	cat__ComorInf_nan	0.0		2_1
546	cat__ComorRheu_0.0	0.0		2_1
547	cat__ComorRheu_1.0	0.0		2_1
548	cat__ComorRheu_2.0	0.0		2_1
549	cat__ComorRheu_nan	0.0		2_1
550	cat__ComorPrep_0.0	0.0		2_1
551	cat__ComorPrep_1.0	0.0		2_1
552	cat__ComorPrep_2.0	0.0		2_1
553	cat__ComorPrep_nan	0.0		2_1
554	cat__ComorRen_0.0	0.0		2_1
555	cat__ComorRen_1.0	0.0		2_1
556	cat__ComorRen_2.0	0.0		2_1
557	cat__ComorRen_nan	0.0		2_1
558	cat__ComorMPul_0.0	0.0		2_1
559	cat__ComorMPul_1.0	0.0		2_1
560	cat__ComorMPul_2.0	0.0		2_1
561	cat__ComorMPul_nan	0.0		2_1
562	cat__ComorSPul_0.0	0.0		2_1
563	cat__ComorSPul_1.0	0.0		2_1
564	cat__ComorSPul_2.0	0.0		2_1
565	cat__ComorSPul_nan	0.0		2_1
566	cat__ComorPST_0.0	0.0		2_1
567	cat__ComorPST_1.0	0.0		2_1
568	cat__ComorPST_2.0	0.0		2_1
569	cat__ComorPST_nan	0.0		2_1
570	cat__ComorHepM_0.0	0.0		2_1
571	cat__ComorHepM_1.0	0.0		2_1
572	cat__ComorHepM_2.0	0.0		2_1
573	cat__ComorHepM_nan	0.0		2_1
574	cat__ComorHepS_0.0	0.0		2_1
575	cat__ComorHepS_1.0	0.0		2_1
576	cat__ComorHepS_2.0	0.0		2_1
577	cat__ComorHepS_nan	0.0		2_1
578	cat__TreatmentC1_ADE Alone	0.0		2_1
579	cat__TreatmentC1_ADE and Mylotarg 3mg per m2	0.0		2_1
580	cat__TreatmentC1_ADE and Mylotarg 6mg per m2	0.0		2_1
581	cat__TreatmentC1_AIDA	0.0		2_1
582	cat__TreatmentC1_Arsenic and ATRA	0.0		2_1
583	cat__TreatmentC1_DA High dose (90mg)	0.0		2_1
584	cat__TreatmentC1_DA Mylotarg 3mg per m2	0.0		2_1
585	cat__TreatmentC1_DA Mylotarg 6mg per m2	0.0		2_1
586	cat__TreatmentC1_DA Standard dose (60mg)	0.0		2_1
587	cat__Marrresult1C1_CR	0.13129917941339073		2_1
588	cat__Marrresult1C1_PR	0.0		2_1
589	cat__Marrresult1C1_RD	0.12388606578236487		2_1
590	cat__Marrresult1C1_nan	0.0		2_1
591	cat__Marrresult2C1_CR	0.0		2_1
592	cat__Marrresult2C1_PR	0.0		2_1
593	cat__Marrresult2C1_RD	0.0		2_1
594	cat__Marrresult2C1_nan	0.0		2_1
595	cat__amlFLToutcomeID_2.0	0.0		2_1
596	cat__amlFLToutcomeID_3.0	0.00727866026604849		2_1
597	cat__amlFLToutcomeID_4.0	0.0		2_1
598	cat__amlFLToutcomeID_nan	0.0		2_1
599	cat__amlFLTTypeID_1.0	0.0		2_1
600	cat__amlFLTTypeID_2.0	0.0		2_1
601	cat__amlFLTTypeID_nan	0.0		2_1
602	cat__amlDDLFLTTKDID_1.0	0.0		2_1
603	cat__amlDDLFLTTKDID_2.0	0.0		2_1
604	cat__amlDDLFLTTKDID_3.0	0.0		2_1
605	cat__amlDDLFLTTKDID_4.0	0.0		2_1
606	cat__amlDDLFLTTKDID_6.0	0.0		2_1
607	cat__amlDDLFLTTKDID_7.0	0.0		2_1
608	cat__amlDDLFLTTKDID_8.0	0.0		2_1
609	cat__amlDDLFLTTKDID_99.0	0.0		2_1
610	cat__amlDDLFLTTKDID_nan	0.0		2_1
611	cat__amlFLTType0ID_1.0	0.0		2_1
612	cat__amlFLTType0ID_2.0	0.0		2_1
613	cat__amlFLTType0ID_nan	0.0		2_1
614	cat__amlDDLNPM1OutcomeID_1.0	0.2378309444965674		2_1
615	cat__amlDDLNPM1OutcomeID_3.0	0.0		2_1
616	cat__amlDDLNPM1OutcomeID_5.0	0.0		2_1
617	cat__amlDDLNPM1OutcomeID_7.0	0.0		2_1
618	cat__amlDDLNPM1OutcomeID_nan	0.0		2_1
619	cat__amlDDLNPM1ID_1.0	0.0		2_1
620	cat__amlDDLNPM1ID_2.0	0.0		2_1
621	cat__amlDDLNPM1ID_3.0	0.0		2_1
622	cat__amlDDLNPM1ID_4.0	0.0		2_1
623	cat__amlDDLNPM1ID_5.0	0.031237574627159762		2_1
624	cat__amlDDLNPM1ID_nan	0.13157938803069424		2_1
625	ordinal__NauseagradeC1	0.0008179098401686296		2_1
626	ordinal__AlopeciagradeC1	0.00011386066694050835		2_1
627	ordinal__OralgradeC1	0.0001976217867694876		2_1
628	ordinal__DiarrheagradeC1	0.0003772339296739544		2_1
629	ordinal__CardiacgradeC1	2.074930703417558e-05		2_1
630	ordinal__LiverASTgradeC1	0.00016732786167480791		2_1
631	ordinal__LiverALTgradeC1	0.0004086772776237494		2_1
632	ordinal__LiverBilgradeC1	0.0002624778316528104		2_1
633	ordinal__RenaCreatgradeC1	0.00077311469156109		2_1
634	ordinal__RenaprotgradeC1	3.122658220892183e-06		2_1
635	ordinal__RenahaemgradeC1	6.547239913437961e-05		2_1
636	ordinal__cellularity1C1	0.00016628447802461376		2_1
637	ordinal__cellularity2C1	0.00010682051432344665		2_1
638	num__amlAgeAtRand1	0.20261207362649522		2_1
639	num__UnitsbloodC1	0.0015819731321034785		2_1
640	num__UnitsplateletsC1	0.001557013639657891		2_1
641	num__DaysIVantibC1	0.00043643382759554414		2_1
642	num__DaysinhospC1	0.00030967555022007315		2_1
643	num__TestDate	0.00032672742390982344		2_1
644	num__ITDPcnt	0.0004126129753141165		2_1
645	num__ITDLength	3.712446239208655e-06		2_1
646	num__NauseastartC1	0.00021126673678608458		2_1
647	num__NauseastopC1	8.973210505850271e-05		2_1
648	num__AlopeciastartC1	0.0001956445392787602		2_1
649	num__AlopeciastopC1	7.321778581031246e-05		2_1
650	num__OralstartC1	0.0002372519967704678		2_1
651	num__OralstopC1	0.00018056942827122805		2_1
652	num__DiarrheastartC1	0.0002823310984899181		2_1
653	num__DiarrheastopC1	0.00019590114122055305		2_1
654	num__CardiacstartC1	0.00023373503434873056		2_1
655	num__CardiacstopC1	0.00028157113083818647		2_1
656	num__LiverASTstartC1	0.00047157929269501397		2_1
657	num__LiverASTstopC1	0.00018646703411538362		2_1
658	num__LiverALTstartC1	8.020893069208601e-05		2_1
659	num__LiverALTstopC1	2.1546272277892273e-05		2_1
660	num__LiverBilstartC1	0.0003542501477200024		2_1
661	num__LiverBilstopC1	0.0002582608293307772		2_1
662	num__RenaCreatstartC1	8.825357611731093e-05		2_1
663	num__RenaCreatstopC1	5.0006770878624174e-05		2_1
664	num__RenaprotstartC1	6.808591335978202e-05		2_1
665	num__RenahaemstartC1	0.00015179004572420966		2_1
666	num__RenahaemstopC1	9.273052977643065e-05		2_1
667	num__mylotargdateC1	0.00011579109949595313		2_1
668	num__marrexamdate1C1	8.682667206708444e-05		2_1
669	num__marrexamdate2C1	0.0006829262187510215		2_1
670	num__NeutrecoverydateC1	0.00017223572596955234		2_1
671	num__Platrecovery50dateC1	0.00019171870657115427		2_1
672	num__Platrecovery100dateC1	0.00022476809297964907		2_1
673	num__DischargeddateC1	5.1064501092120025e-05		2_1
674	num__Weight	0.02464620636145746		2_1
675	num__Height	0.0		2_1
676	num__BloodDateEntry	0.00015650823994848572		2_1
677	num__HemoglobinEntry	0.00013608274797932286		2_1
678	num__PlateletEntry	0.0012429145396339431		2_1
679	num__MarrowDateEntry	0.00010193621394701219		2_1
680	num__MarrowBlastsEntry	7.499780463637207e-05		2_1
681	num__LocalImmPcnt	4.188018371455309e-05		2_1
682	num__SmokePerDay	2.781110645956068e-05		2_1
683	num__chemodateC1	0.05829920327041505		2_1
684	num__Marrblastperc1C1	5.265888200254121e-05		2_1
685	num__Marrblastperc2C1	0.000515525923811538		2_1
686	num__WBCEntry	0.027754559504145546		2_1
687	num__CompmarrrespC1	0.0001407229789869857		2_1
688	remainder__IsSec_is_missing	0.0		2_1
689	remainder__PrevDiag_is_missing	0.0		2_1
690	remainder__PrevBloodDis_is_missing	0.0		2_1
691	remainder__Weight_is_missing	0.0		2_1
692	remainder__Height_is_missing	0.0		2_1
693	remainder__BloodDateEntry_is_missing	0.0		2_1
694	remainder__HemoglobinEntry_is_missing	0.0		2_1
695	remainder__PlateletEntry_is_missing	0.0		2_1
696	remainder__MarrowDateEntry_is_missing	0.0		2_1
697	remainder__MarrowBlastsEntry_is_missing	0.0		2_1
698	remainder__FABtype_is_missing	0.0		2_1
699	remainder__CNSinvolveentry_is_missing	0.0		2_1
700	remainder__Localcytoentry_is_missing	0.0		2_1
701	remainder__Localimmentry_is_missing	0.0		2_1
702	remainder__LocalImmPcnt_is_missing	0.0		2_1
703	remainder__CD33entry_is_missing	0.0		2_1
704	remainder__SmokeHist_is_missing	0.0		2_1
705	remainder__SmokePerDay_is_missing	0.0		2_1
706	remainder__CytoResult_is_missing	0.0		2_1
707	remainder__Karyotype_is_missing	0.0		2_1
708	remainder__ComorArr_is_missing	0.0		2_1
709	remainder__ComorCard_is_missing	0.0		2_1
710	remainder__ComorHVD_is_missing	0.0		2_1
711	remainder__ComorIBD_is_missing	0.0		2_1
712	remainder__ComorDiab_is_missing	0.0		2_1
713	remainder__ComorCVD_is_missing	0.0		2_1
714	remainder__ComorPsyc_is_missing	0.0		2_1
715	remainder__ComorObe_is_missing	0.0		2_1
716	remainder__ComorInf_is_missing	0.0		2_1
717	remainder__ComorRheu_is_missing	0.0		2_1
718	remainder__ComorPrep_is_missing	0.0		2_1
719	remainder__ComorRen_is_missing	0.0		2_1
720	remainder__ComorMPul_is_missing	0.0		2_1
721	remainder__ComorSPul_is_missing	0.0		2_1
722	remainder__ComorPST_is_missing	0.0		2_1
723	remainder__ComorHepM_is_missing	0.0		2_1
724	remainder__ComorHepS_is_missing	0.0		2_1
725	remainder__drugdoseC1yn_is_missing	0.0		2_1
726	remainder__mylotargC1yn_is_missing	0.0		2_1
727	remainder__mylotargdateC1_is_missing	0.0		2_1
728	remainder__mylodoseC1_is_missing	0.0		2_1
729	remainder__marrexamdate1C1_is_missing	0.0		2_1
730	remainder__marrexamdate2C1_is_missing	0.0		2_1
731	remainder__cellularity1C1_is_missing	0.0		2_1
732	remainder__cellularity2C1_is_missing	0.0		2_1
733	remainder__Marrblastperc1C1_is_missing	0.0		2_1
734	remainder__Marrblastperc2C1_is_missing	0.0		2_1
735	remainder__Marrresult1C1_is_missing	0.0		2_1
736	remainder__Marrresult2C1_is_missing	0.0		2_1
737	remainder__CompmarrrespC1_is_missing	0.0		2_1
738	remainder__NeutrecoveryC1_is_missing	0.0		2_1
739	remainder__NeutrecoverydateC1_is_missing	0.0		2_1
740	remainder__Platrecovery50C1_is_missing	0.0		2_1
741	remainder__Platrecovery50dateC1_is_missing	0.0		2_1
742	remainder__Platrecovery100C1_is_missing	0.0		2_1
743	remainder__Platrecovery100dateC1_is_missing	0.0		2_1
744	remainder__NauseagradeC1_is_missing	0.0		2_1
745	remainder__NauseastartC1_is_missing	0.0		2_1
746	remainder__NauseastopC1_is_missing	0.0		2_1
747	remainder__AlopeciagradeC1_is_missing	0.0		2_1
748	remainder__AlopeciastartC1_is_missing	0.0		2_1
749	remainder__AlopeciastopC1_is_missing	0.0		2_1
750	remainder__OralgradeC1_is_missing	0.0		2_1
751	remainder__OralstartC1_is_missing	0.0		2_1
752	remainder__OralstopC1_is_missing	0.0		2_1
753	remainder__DiarrheagradeC1_is_missing	0.0		2_1
754	remainder__DiarrheastartC1_is_missing	0.0		2_1
755	remainder__DiarrheastopC1_is_missing	0.0		2_1
756	remainder__CardiacgradeC1_is_missing	0.0		2_1
757	remainder__CardiacstartC1_is_missing	0.0		2_1
758	remainder__CardiacstopC1_is_missing	0.0		2_1
759	remainder__LiverASTgradeC1_is_missing	0.0		2_1
760	remainder__LiverASTstartC1_is_missing	0.0		2_1
761	remainder__LiverASTstopC1_is_missing	0.0		2_1
762	remainder__LiverALTgradeC1_is_missing	0.0		2_1
763	remainder__LiverALTstartC1_is_missing	0.0		2_1
764	remainder__LiverALTstopC1_is_missing	0.0		2_1
765	remainder__LiverBilgradeC1_is_missing	0.0		2_1
766	remainder__LiverBilstartC1_is_missing	0.0		2_1
767	remainder__LiverBilstopC1_is_missing	0.0		2_1
768	remainder__RenaCreatgradeC1_is_missing	0.0		2_1
769	remainder__RenaCreatstartC1_is_missing	0.0		2_1
770	remainder__RenaCreatstopC1_is_missing	0.0		2_1
771	remainder__RenaprotgradeC1_is_missing	0.0		2_1
772	remainder__RenaprotstartC1_is_missing	0.0		2_1
773	remainder__RenahaemgradeC1_is_missing	0.0		2_1
774	remainder__RenahaemstartC1_is_missing	0.0		2_1
775	remainder__RenahaemstopC1_is_missing	0.0		2_1
776	remainder__UnitsbloodC1_is_missing	0.0		2_1
777	remainder__UnitsplateletsC1_is_missing	0.0		2_1
778	remainder__DaysIVantibC1_is_missing	0.0		2_1
779	remainder__DaysinhospC1_is_missing	0.0		2_1
780	remainder__DischargeddateC1_is_missing	0.0		2_1
781	remainder__TestDate_is_missing	0.0		2_1
782	remainder__amlFLToutcomeID_is_missing	0.0		2_1
783	remainder__amlFLTTypeID_is_missing	0.0		2_1
784	remainder__amlDDLFLTTKDID_is_missing	0.0		2_1
785	remainder__ITDPcnt_is_missing	0.0		2_1
786	remainder__ITDLength_is_missing	0.0		2_1
787	remainder__amlFLTType0ID_is_missing	0.0		2_1
788	remainder__amlDDLNPM1OutcomeID_is_missing	0.0		2_1
789	remainder__amlDDLNPM1ID_is_missing	0.1401907675386242		2_1
790	karyotype_encoding__Karyotype_46,XX [20]	0.0		3_1
791	karyotype_encoding__Karyotype_46,XX [20]	0.0		3_1
792	karyotype_encoding__Karyotype_46,XX,inv(16)(p13q22)[10]	0.0		3_1
793	karyotype_encoding__Karyotype_46,XX,t(8;21)(q22;q22)[10]	0.0		3_1
794	karyotype_encoding__Karyotype_46,XX[10]	0.0		3_1
795	karyotype_encoding__Karyotype_46,XX[20]	0.0		3_1
796	karyotype_encoding__Karyotype_46,XX[20]	0.0		3_1
797	karyotype_encoding__Karyotype_46,XX[25]	0.0		3_1
798	karyotype_encoding__Karyotype_46,XX[30]	0.0		3_1
799	karyotype_encoding__Karyotype_46,XY	0.0		3_1
800	karyotype_encoding__Karyotype_46,XY [20]	0.0		3_1
801	karyotype_encoding__Karyotype_46,XY,inv(16)(p13q22)[10]	0.0		3_1
802	karyotype_encoding__Karyotype_46,XY[10]	0.0		3_1
803	karyotype_encoding__Karyotype_46,XY[20]	0.0		3_1
804	karyotype_encoding__Karyotype_46,XY[20]	0.0		3_1
805	karyotype_encoding__Karyotype_46,XY[25]	0.0		3_1
806	karyotype_encoding__Karyotype_46,XY[30]	0.0		3_1
807	karyotype_encoding__Karyotype_47,XX,+8[10]	0.0		3_1
808	karyotype_encoding__Karyotype_47,XY,+8[10]	0.0		3_1
809	karyotype_encoding__Karyotype___rare_class__	0.0		3_1
810	cat__sexID_False	0.04388359808763654		3_1
811	cat__sexID_True	0.03359113313350033		3_1
812	cat__IsSec_False	0.06995018188832804		3_1
813	cat__IsSec_True	0.06932737983938557		3_1
814	cat__IsSec_nan	0.0		3_1
815	cat__PrevDiag_False	0.0		3_1
816	cat__PrevDiag_True	0.0		3_1
817	cat__PrevDiag_nan	0.0		3_1
818	cat__drugdoseC1yn_False	0.0		3_1
819	cat__drugdoseC1yn_True	0.0		3_1
820	cat__drugdoseC1yn_nan	0.0		3_1
821	cat__mylotargC1yn_False	0.0		3_1
822	cat__mylotargC1yn_True	0.0		3_1
823	cat__mylotargC1yn_nan	0.0		3_1
824	cat__mylodoseC1_False	0.0		3_1
825	cat__mylodoseC1_True	0.0		3_1
826	cat__mylodoseC1_nan	0.0		3_1
827	cat__NeutrecoveryC1_False	0.0		3_1
828	cat__NeutrecoveryC1_True	0.0		3_1
829	cat__NeutrecoveryC1_nan	0.0		3_1
830	cat__Platrecovery50C1_False	0.0		3_1
831	cat__Platrecovery50C1_True	0.0		3_1
832	cat__Platrecovery50C1_nan	0.0		3_1
833	cat__Platrecovery100C1_False	0.0		3_1
834	cat__Platrecovery100C1_True	0.0		3_1
835	cat__Platrecovery100C1_nan	0.0		3_1
836	cat__amlAgeGroup_15-29	0.0		3_1
837	cat__amlAgeGroup_30-39	0.0		3_1
838	cat__amlAgeGroup_40-49	0.0		3_1
839	cat__amlAgeGroup_50-59	0.0		3_1
840	cat__amlAgeGroup_60+	0.11776017601639695		3_1
841	cat__PrevBloodDis_Aplastic anaemia	0.0		3_1
842	cat__PrevBloodDis_Chronic lymphoblastic leukaemia (CLL)	0.0		3_1
843	cat__PrevBloodDis_Chronic myelomonocytic leukaemia (CMML)	0.0		3_1
844	cat__PrevBloodDis_Hodgkin's disease	0.0		3_1
845	cat__PrevBloodDis_Lymphoma	0.0		3_1
846	cat__PrevBloodDis_Myelodysplastic syndrome (MDS)/myelodysplasia/pre-leukaemic phase	0.0		3_1
847	cat__PrevBloodDis_Myelofibrosis	0.0		3_1
848	cat__PrevBloodDis_Myeloproliferative syndrome	0.0		3_1
849	cat__PrevBloodDis_Other haematological disorder	0.0		3_1
850	cat__PrevBloodDis_Polycythaemia rubra vera (PRV)	0.0		3_1
851	cat__PrevBloodDis_Refractory anaemia with excess of blasts (RAEB, RAEB-t)	0.0		3_1
852	cat__PrevBloodDis_Thrombocythaemia	0.0		3_1
853	cat__PrevBloodDis_Thrombocytopenia	0.0		3_1
854	cat__PrevBloodDis_nan	0.0		3_1
855	cat__FABtype_0	0.0		3_1
856	cat__FABtype_1	0.1414048583934743		3_1
857	cat__FABtype_2	0.10198393158352528		3_1
858	cat__FABtype_3	0.0		3_1
859	cat__FABtype_3v	0.0		3_1
860	cat__FABtype_4	0.0		3_1
861	cat__FABtype_4e	0.0		3_1
862	cat__FABtype_5	0.19496222540958344		3_1
863	cat__FABtype_5a	0.0		3_1
864	cat__FABtype_5b	0.0		3_1
865	cat__FABtype_6	0.04324551109340466		3_1
866	cat__FABtype_7	0.0		3_1
867	cat__FABtype_8	0.020286703579241415		3_1
868	cat__FABtype_B	0.0		3_1
869	cat__FABtype_R	0.0		3_1
870	cat__FABtype_RT	0.0		3_1
871	cat__FABtype_X	0.0		3_1
872	cat__FABtype_nan	0.0		3_1
873	cat__CNSinvolveentry_0.0	0.019762136406718808		3_1
874	cat__CNSinvolveentry_1.0	0.0		3_1
875	cat__CNSinvolveentry_2.0	0.0		3_1
876	cat__CNSinvolveentry_nan	0.0		3_1
877	cat__Localcytoentry_1.0	0.09978028463143034		3_1
878	cat__Localcytoentry_2.0	0.1815734457562077		3_1
879	cat__Localcytoentry_3.0	0.0		3_1
880	cat__Localcytoentry_4.0	0.0		3_1
881	cat__Localcytoentry_5.0	0.013158307369039276		3_1
882	cat__Localcytoentry_nan	0.0		3_1
883	cat__Localimmentry_1.0	0.03738538322790606		3_1
884	cat__Localimmentry_2.0	0.0		3_1
885	cat__Localimmentry_3.0	0.0		3_1
886	cat__Localimmentry_nan	0.0		3_1
887	cat__CD33entry_1.0	0.19236648181752825		3_1
888	cat__CD33entry_2.0	0.0		3_1
889	cat__CD33entry_3.0	0.0		3_1
890	cat__CD33entry_nan	0.0		3_1
891	cat__SmokeHist_1.0	0.0		3_1
892	cat__SmokeHist_2.0	0.19956041351192635		3_1
893	cat__SmokeHist_3.0	0.05808779736822293		3_1
894	cat__SmokeHist_nan	0.0		3_1
895	cat__amlType_De novo	0.059979970985375025		3_1
896	cat__amlType_High risk MDS	0.0		3_1
897	cat__amlType_Secondary	0.1767426513166198		3_1
898	cat__CytoResult_Adverse	0.6569198929430592		3_1
899	cat__CytoResult_Failed	0.0		3_1
900	cat__CytoResult_Intermediate	0.0		3_1
901	cat__CytoResult_Normal	0.04716018541082722		3_1
902	cat__CytoResult_Not done	0.0		3_1
903	cat__CytoResult_nan	0.0		3_1
904	cat__CytoResult_t(15;17) / PML-RARA [APL]	0.0		3_1
905	cat__CytoResult_t(8;21) / inv(16) [CBF]	0.8677723774696668		3_1
906	cat__ComorArr_0.0	0.0		3_1
907	cat__ComorArr_1.0	0.0		3_1
908	cat__ComorArr_2.0	0.0		3_1
909	cat__ComorArr_nan	0.0		3_1
910	cat__ComorCard_0.0	0.0		3_1
911	cat__ComorCard_1.0	0.0		3_1
912	cat__ComorCard_2.0	0.0		3_1
913	cat__ComorCard_nan	0.0		3_1
914	cat__ComorHVD_0.0	0.0		3_1
915	cat__ComorHVD_1.0	0.0		3_1
916	cat__ComorHVD_2.0	0.0		3_1
917	cat__ComorHVD_nan	0.0		3_1
918	cat__ComorIBD_0.0	0.0		3_1
919	cat__ComorIBD_1.0	0.0		3_1
920	cat__ComorIBD_2.0	0.0		3_1
921	cat__ComorIBD_nan	0.0		3_1
922	cat__ComorDiab_0.0	0.0		3_1
923	cat__ComorDiab_1.0	0.0		3_1
924	cat__ComorDiab_2.0	0.0		3_1
925	cat__ComorDiab_nan	0.0		3_1
926	cat__ComorCVD_0.0	0.0		3_1
927	cat__ComorCVD_1.0	0.0		3_1
928	cat__ComorCVD_2.0	0.0		3_1
929	cat__ComorCVD_nan	0.0		3_1
930	cat__ComorPsyc_0.0	0.08089430778935128		3_1
931	cat__ComorPsyc_1.0	0.0		3_1
932	cat__ComorPsyc_2.0	0.0		3_1
933	cat__ComorPsyc_nan	0.0		3_1
934	cat__ComorObe_0.0	0.0653952131011797		3_1
935	cat__ComorObe_1.0	0.0		3_1
936	cat__ComorObe_2.0	0.0		3_1
937	cat__ComorObe_nan	0.0		3_1
938	cat__ComorInf_0.0	0.0		3_1
939	cat__ComorInf_1.0	0.0		3_1
940	cat__ComorInf_2.0	0.0		3_1
941	cat__ComorInf_nan	0.0		3_1
942	cat__ComorRheu_0.0	0.0048704139938582185		3_1
943	cat__ComorRheu_1.0	0.0		3_1
944	cat__ComorRheu_2.0	0.0		3_1
945	cat__ComorRheu_nan	0.0		3_1
946	cat__ComorPrep_0.0	0.0		3_1
947	cat__ComorPrep_1.0	0.0		3_1
948	cat__ComorPrep_2.0	0.0		3_1
949	cat__ComorPrep_nan	0.0		3_1
950	cat__ComorRen_0.0	0.0		3_1
951	cat__ComorRen_1.0	0.0		3_1
952	cat__ComorRen_2.0	0.0		3_1
953	cat__ComorRen_nan	0.0		3_1
954	cat__ComorMPul_0.0	0.0		3_1
955	cat__ComorMPul_1.0	0.0		3_1
956	cat__ComorMPul_2.0	0.0		3_1
957	cat__ComorMPul_nan	0.0		3_1
958	cat__ComorSPul_0.0	0.0		3_1
959	cat__ComorSPul_1.0	0.0		3_1
960	cat__ComorSPul_2.0	0.0		3_1
961	cat__ComorSPul_nan	0.0		3_1
962	cat__ComorPST_0.0	0.0		3_1
963	cat__ComorPST_1.0	0.0		3_1
964	cat__ComorPST_2.0	0.0		3_1
965	cat__ComorPST_nan	0.0		3_1
966	cat__ComorHepM_0.0	0.06003894045128901		3_1
967	cat__ComorHepM_1.0	0.0		3_1
968	cat__ComorHepM_2.0	0.0		3_1
969	cat__ComorHepM_nan	0.0		3_1
970	cat__ComorHepS_0.0	0.0		3_1
971	cat__ComorHepS_1.0	0.0		3_1
972	cat__ComorHepS_2.0	0.0		3_1
973	cat__ComorHepS_nan	0.0		3_1
974	cat__TreatmentC1_ADE Alone	0.08836982245647973		3_1
975	cat__TreatmentC1_ADE and Mylotarg 3mg per m2	0.0		3_1
976	cat__TreatmentC1_ADE and Mylotarg 6mg per m2	0.0		3_1
977	cat__TreatmentC1_AIDA	0.0		3_1
978	cat__TreatmentC1_Arsenic and ATRA	0.0		3_1
979	cat__TreatmentC1_DA High dose (90mg)	0.0316809552776217		3_1
980	cat__TreatmentC1_DA Mylotarg 3mg per m2	0.0		3_1
981	cat__TreatmentC1_DA Mylotarg 6mg per m2	0.0		3_1
982	cat__TreatmentC1_DA Standard dose (60mg)	0.0		3_1
983	cat__Marrresult1C1_CR	0.06706736012588264		3_1
984	cat__Marrresult1C1_PR	0.0		3_1
985	cat__Marrresult1C1_RD	0.11651702178590782		3_1
986	cat__Marrresult1C1_nan	0.0		3_1
987	cat__Marrresult2C1_CR	0.0		3_1
988	cat__Marrresult2C1_PR	0.0		3_1
989	cat__Marrresult2C1_RD	0.0		3_1
990	cat__Marrresult2C1_nan	0.0		3_1
991	cat__amlFLToutcomeID_2.0	0.0		3_1
992	cat__amlFLToutcomeID_3.0	0.0		3_1
993	cat__amlFLToutcomeID_4.0	0.0		3_1
994	cat__amlFLToutcomeID_nan	0.0		3_1
995	cat__amlFLTTypeID_1.0	0.0		3_1
996	cat__amlFLTTypeID_2.0	0.0		3_1
997	cat__amlFLTTypeID_nan	0.0		3_1
998	cat__amlDDLFLTTKDID_1.0	0.0		3_1
999	cat__amlDDLFLTTKDID_2.0	0.0		3_1
1000	cat__amlDDLFLTTKDID_3.0	0.0		3_1
1001	cat__amlDDLFLTTKDID_4.0	0.0		3_1
1002	cat__amlDDLFLTTKDID_6.0	0.0		3_1
1003	cat__amlDDLFLTTKDID_7.0	0.0		3_1
1004	cat__amlDDLFLTTKDID_8.0	0.0		3_1
1005	cat__amlDDLFLTTKDID_9.0	0.0		3_1
1006	cat__amlDDLFLTTKDID_99.0	0.0		3_1
1007	cat__amlDDLFLTTKDID_nan	0.0		3_1
1008	cat__amlFLTType0ID_1.0	0.024123768740849337		3_1
1009	cat__amlFLTType0ID_2.0	0.0		3_1
1010	cat__amlFLTType0ID_nan	0.0		3_1
1011	cat__amlDDLNPM1OutcomeID_1.0	0.19740403498381423		3_1
1012	cat__amlDDLNPM1OutcomeID_3.0	0.0		3_1
1013	cat__amlDDLNPM1OutcomeID_5.0	0.0		3_1
1014	cat__amlDDLNPM1OutcomeID_7.0	0.0		3_1
1015	cat__amlDDLNPM1OutcomeID_nan	0.0		3_1
1016	cat__amlDDLNPM1ID_1.0	0.0		3_1
1017	cat__amlDDLNPM1ID_2.0	0.0		3_1
1018	cat__amlDDLNPM1ID_3.0	0.0		3_1
1019	cat__amlDDLNPM1ID_4.0	0.0		3_1
1020	cat__amlDDLNPM1ID_5.0	0.0		3_1
1021	cat__amlDDLNPM1ID_nan	0.1174429813393213		3_1
1022	ordinal__NauseagradeC1	0.0005652335636003402		3_1
1023	ordinal__AlopeciagradeC1	2.0025937120460264e-05		3_1
1024	ordinal__OralgradeC1	0.00030666215871840357		3_1
1025	ordinal__DiarrheagradeC1	2.9359322709436652e-05		3_1
1026	ordinal__CardiacgradeC1	5.8743011572253175e-05		3_1
1027	ordinal__LiverASTgradeC1	0.00016116961806124367		3_1
1028	ordinal__LiverALTgradeC1	0.0003916885237254486		3_1
1029	ordinal__LiverBilgradeC1	0.0006518979185218417		3_1
1030	ordinal__RenaCreatgradeC1	0.0006375277630242972		3_1
1031	ordinal__RenaprotgradeC1	6.972055391453252e-05		3_1
1032	ordinal__RenahaemgradeC1	8.328527280172237e-05		3_1
1033	ordinal__cellularity1C1	0.0001136705034158459		3_1
1034	ordinal__cellularity2C1	0.00023299774828392205		3_1
1035	num__amlAgeAtRand1	0.18593392893460509		3_1
1036	num__UnitsbloodC1	0.00018807523367147088		3_1
1037	num__UnitsplateletsC1	8.926467032774746e-05		3_1
1038	num__DaysIVantibC1	0.00015323880208531295		3_1
1039	num__DaysinhospC1	0.00019755142469071306		3_1
1040	num__TestDate	0.0001137376362921136		3_1
1041	num__ITDPcnt	0.00048056831022556373		3_1
1042	num__ITDLength	3.971817028986266e-05		3_1
1043	num__NauseastartC1	0.00013615193193066642		3_1
1044	num__NauseastopC1	3.270069171585666e-05		3_1
1045	num__AlopeciastartC1	9.295153432456818e-05		3_1
1046	num__AlopeciastopC1	9.453859088904257e-05		3_1
1047	num__OralstartC1	0.00014047356331921444		3_1
1048	num__OralstopC1	4.209681096905063e-05		3_1
1049	num__DiarrheastartC1	0.0004891846655638377		3_1
1050	num__DiarrheastopC1	0.0004428680850673763		3_1
1051	num__CardiacstartC1	0.0002872742734883549		3_1
1052	num__CardiacstopC1	0.0001747289366747595		3_1
1053	num__LiverASTstartC1	0.00028833169183948426		3_1
1054	num__LiverASTstopC1	2.382451647627942e-05		3_1
1055	num__LiverALTstartC1	1.1415641151611293e-05		3_1
1056	num__LiverALTstopC1	4.4970689390056344e-05		3_1
1057	num__LiverBilstartC1	2.696180959275452e-05		3_1
1058	num__LiverBilstopC1	1.7112996147374926e-05		3_1
1059	num__RenaCreatstartC1	6.355751257085936e-05		3_1
1060	num__RenaCreatstopC1	2.811095653240368e-05		3_1
1061	num__RenaprotstartC1	7.979816118389677e-05		3_1
1062	num__RenahaemstartC1	5.038746416240773e-05		3_1
1063	num__RenahaemstopC1	0.00013890041720809694		3_1
1064	num__mylotargdateC1	0.00015237006016838458		3_1
1065	num__marrexamdate1C1	0.00023621655775036966		3_1
1066	num__marrexamdate2C1	0.0002729176284072121		3_1
1067	num__NeutrecoverydateC1	0.00013323447786954765		3_1
1068	num__Platrecovery50dateC1	0.0002434466051088371		3_1
1069	num__Platrecovery100dateC1	0.00021723885997562638		3_1
1070	num__DischargeddateC1	7.933976117466184e-05		3_1
1071	num__Weight	0.041469003356219176		3_1
1072	num__Height	0.003980189750383208		3_1
1073	num__BloodDateEntry	9.39125730441437e-05		3_1
1074	num__HemoglobinEntry	0.00028092187977685277		3_1
1075	num__PlateletEntry	0.0010985470710120418		3_1
1076	num__MarrowDateEntry	0.00032790543696988966		3_1
1077	num__MarrowBlastsEntry	6.1229633304314145e-06		3_1
1078	num__LocalImmPcnt	5.1931458345070185e-05		3_1
1079	num__SmokePerDay	0.00010881925162135766		3_1
1080	num__chemodateC1	0.10390067778925036		3_1
1081	num__Marrblastperc1C1	0.00010229337051194945		3_1
1082	num__Marrblastperc2C1	0.0002209139929604193		3_1
1083	num__WBCEntry	0.029942300836234795		3_1
1084	num__CompmarrrespC1	0.00015298692770378624		3_1
1085	remainder__IsSec_is_missing	0.0		3_1
1086	remainder__PrevDiag_is_missing	0.0		3_1
1087	remainder__PrevBloodDis_is_missing	0.0		3_1
1088	remainder__Weight_is_missing	0.0		3_1
1089	remainder__Height_is_missing	0.0		3_1
1090	remainder__BloodDateEntry_is_missing	0.0		3_1
1091	remainder__HemoglobinEntry_is_missing	0.0		3_1
1092	remainder__PlateletEntry_is_missing	0.0		3_1
1093	remainder__MarrowDateEntry_is_missing	0.0		3_1
1094	remainder__MarrowBlastsEntry_is_missing	0.0		3_1
1095	remainder__FABtype_is_missing	0.0		3_1
1096	remainder__CNSinvolveentry_is_missing	0.0		3_1
1097	remainder__Localcytoentry_is_missing	0.0		3_1
1098	remainder__Localimmentry_is_missing	0.0		3_1
1099	remainder__LocalImmPcnt_is_missing	0.0		3_1
1100	remainder__CD33entry_is_missing	0.0		3_1
1101	remainder__SmokeHist_is_missing	0.0		3_1
1102	remainder__SmokePerDay_is_missing	0.0		3_1
1103	remainder__CytoResult_is_missing	0.0		3_1
1104	remainder__Karyotype_is_missing	0.0		3_1
1105	remainder__ComorArr_is_missing	0.0		3_1
1106	remainder__ComorCard_is_missing	0.0		3_1
1107	remainder__ComorHVD_is_missing	0.0		3_1
1108	remainder__ComorIBD_is_missing	0.0		3_1
1109	remainder__ComorDiab_is_missing	0.0		3_1
1110	remainder__ComorCVD_is_missing	0.0		3_1
1111	remainder__ComorPsyc_is_missing	0.0		3_1
1112	remainder__ComorObe_is_missing	0.0		3_1
1113	remainder__ComorInf_is_missing	0.0		3_1
1114	remainder__ComorRheu_is_missing	0.0		3_1
1115	remainder__ComorPrep_is_missing	0.0		3_1
1116	remainder__ComorRen_is_missing	0.0		3_1
1117	remainder__ComorMPul_is_missing	0.0		3_1
1118	remainder__ComorSPul_is_missing	0.0		3_1
1119	remainder__ComorPST_is_missing	0.0		3_1
1120	remainder__ComorHepM_is_missing	0.0		3_1
1121	remainder__ComorHepS_is_missing	0.0		3_1
1122	remainder__drugdoseC1yn_is_missing	0.0		3_1
1123	remainder__mylotargC1yn_is_missing	0.0		3_1
1124	remainder__mylotargdateC1_is_missing	0.0		3_1
1125	remainder__mylodoseC1_is_missing	0.0		3_1
1126	remainder__marrexamdate1C1_is_missing	0.0		3_1
1127	remainder__marrexamdate2C1_is_missing	0.0		3_1
1128	remainder__cellularity1C1_is_missing	0.0		3_1
1129	remainder__cellularity2C1_is_missing	0.0		3_1
1130	remainder__Marrblastperc1C1_is_missing	0.0		3_1
1131	remainder__Marrblastperc2C1_is_missing	0.0		3_1
1132	remainder__Marrresult1C1_is_missing	0.0		3_1
1133	remainder__Marrresult2C1_is_missing	0.0		3_1
1134	remainder__CompmarrrespC1_is_missing	0.0		3_1
1135	remainder__NeutrecoveryC1_is_missing	0.0		3_1
1136	remainder__NeutrecoverydateC1_is_missing	0.0		3_1
1137	remainder__Platrecovery50C1_is_missing	0.0		3_1
1138	remainder__Platrecovery50dateC1_is_missing	0.0		3_1
1139	remainder__Platrecovery100C1_is_missing	0.0		3_1
1140	remainder__Platrecovery100dateC1_is_missing	0.0		3_1
1141	remainder__NauseagradeC1_is_missing	0.0		3_1
1142	remainder__NauseastartC1_is_missing	0.0		3_1
1143	remainder__NauseastopC1_is_missing	0.0		3_1
1144	remainder__AlopeciagradeC1_is_missing	0.0		3_1
1145	remainder__AlopeciastartC1_is_missing	0.0		3_1
1146	remainder__AlopeciastopC1_is_missing	0.0		3_1
1147	remainder__OralgradeC1_is_missing	0.0		3_1
1148	remainder__OralstartC1_is_missing	0.0		3_1
1149	remainder__OralstopC1_is_missing	0.0		3_1
1150	remainder__DiarrheagradeC1_is_missing	0.0		3_1
1151	remainder__DiarrheastartC1_is_missing	0.0		3_1
1152	remainder__DiarrheastopC1_is_missing	0.0		3_1
1153	remainder__CardiacgradeC1_is_missing	0.0		3_1
1154	remainder__CardiacstartC1_is_missing	0.0		3_1
1155	remainder__CardiacstopC1_is_missing	0.0		3_1
1156	remainder__LiverASTgradeC1_is_missing	0.0		3_1
1157	remainder__LiverASTstartC1_is_missing	0.0		3_1
1158	remainder__LiverASTstopC1_is_missing	0.0		3_1
1159	remainder__LiverALTgradeC1_is_missing	0.0		3_1
1160	remainder__LiverALTstartC1_is_missing	0.0		3_1
1161	remainder__LiverALTstopC1_is_missing	0.0		3_1
1162	remainder__LiverBilgradeC1_is_missing	0.0		3_1
1163	remainder__LiverBilstartC1_is_missing	0.0		3_1
1164	remainder__LiverBilstopC1_is_missing	0.0		3_1
1165	remainder__RenaCreatgradeC1_is_missing	0.0		3_1
1166	remainder__RenaCreatstartC1_is_missing	0.0		3_1
1167	remainder__RenaCreatstopC1_is_missing	0.0		3_1
1168	remainder__RenaprotgradeC1_is_missing	0.0		3_1
1169	remainder__RenaprotstartC1_is_missing	0.0		3_1
1170	remainder__RenahaemgradeC1_is_missing	0.0		3_1
1171	remainder__RenahaemstartC1_is_missing	0.0		3_1
1172	remainder__RenahaemstopC1_is_missing	0.0		3_1
1173	remainder__UnitsbloodC1_is_missing	0.0		3_1
1174	remainder__UnitsplateletsC1_is_missing	0.0		3_1
1175	remainder__DaysIVantibC1_is_missing	0.0		3_1
1176	remainder__DaysinhospC1_is_missing	0.0		3_1
1177	remainder__DischargeddateC1_is_missing	0.0		3_1
1178	remainder__TestDate_is_missing	0.0		3_1
1179	remainder__amlFLToutcomeID_is_missing	0.0		3_1
1180	remainder__amlFLTTypeID_is_missing	0.0		3_1
1181	remainder__amlDDLFLTTKDID_is_missing	0.0		3_1
1182	remainder__ITDPcnt_is_missing	0.0		3_1
1183	remainder__ITDLength_is_missing	0.0		3_1
1184	remainder__amlFLTType0ID_is_missing	0.0		3_1
1185	remainder__amlDDLNPM1OutcomeID_is_missing	0.0		3_1
1186	remainder__amlDDLNPM1ID_is_missing	0.12610530727077499		3_1
1187	karyotype_encoding__Karyotype_46,XX [20]	0.0		4_1
1188	karyotype_encoding__Karyotype_46,XX,inv(16)(p13q22)[10]	0.0		4_1
1189	karyotype_encoding__Karyotype_46,XX,t(8;21)(q22;q22)[10]	0.0		4_1
1190	karyotype_encoding__Karyotype_46,XX[10]	0.0		4_1
1191	karyotype_encoding__Karyotype_46,XX[20]	0.0		4_1
1192	karyotype_encoding__Karyotype_46,XX[20]	0.0		4_1
1193	karyotype_encoding__Karyotype_46,XX[25]	0.0		4_1
1194	karyotype_encoding__Karyotype_46,XX[30]	0.0		4_1
1195	karyotype_encoding__Karyotype_46,XY	0.0		4_1
1196	karyotype_encoding__Karyotype_46,XY [20]	0.0		4_1
1197	karyotype_encoding__Karyotype_46,XY,inv(16)(p13q22)[10]	0.0		4_1
1198	karyotype_encoding__Karyotype_46,XY[10]	0.0		4_1
1199	karyotype_encoding__Karyotype_46,XY[20]	0.0		4_1
1200	karyotype_encoding__Karyotype_46,XY[20]	0.0		4_1
1201	karyotype_encoding__Karyotype_46,XY[21]	0.0		4_1
1202	karyotype_encoding__Karyotype_46,XY[25]	0.0		4_1
1203	karyotype_encoding__Karyotype_46,XY[30]	0.0		4_1
1204	karyotype_encoding__Karyotype_47,XX,+8[10]	0.0		4_1
1205	karyotype_encoding__Karyotype___rare_class__	0.0		4_1
1206	cat__sexID_False	0.022264373831455478		4_1
1207	cat__sexID_True	0.014130882927369637		4_1
1208	cat__IsSec_False	0.06198351383955493		4_1
1209	cat__IsSec_True	0.04395898282202565		4_1
1210	cat__IsSec_nan	0.0		4_1
1211	cat__PrevDiag_False	0.0		4_1
1212	cat__PrevDiag_True	0.0		4_1
1213	cat__PrevDiag_nan	0.0		4_1
1214	cat__drugdoseC1yn_False	0.0		4_1
1215	cat__drugdoseC1yn_True	0.0		4_1
1216	cat__drugdoseC1yn_nan	0.0		4_1
1217	cat__mylotargC1yn_False	0.0		4_1
1218	cat__mylotargC1yn_True	0.0		4_1
1219	cat__mylotargC1yn_nan	0.0		4_1
1220	cat__mylodoseC1_False	0.0		4_1
1221	cat__mylodoseC1_True	0.00818841814325834		4_1
1222	cat__mylodoseC1_nan	0.015118054163481984		4_1
1223	cat__NeutrecoveryC1_False	0.0		4_1
1224	cat__NeutrecoveryC1_True	0.0		4_1
1225	cat__NeutrecoveryC1_nan	0.0		4_1
1226	cat__Platrecovery50C1_False	0.0		4_1
1227	cat__Platrecovery50C1_True	0.0		4_1
1228	cat__Platrecovery50C1_nan	0.0		4_1
1229	cat__Platrecovery100C1_False	0.0		4_1
1230	cat__Platrecovery100C1_True	0.0		4_1
1231	cat__Platrecovery100C1_nan	0.0		4_1
1232	cat__amlAgeGroup_15-29	0.0		4_1
1233	cat__amlAgeGroup_30-39	0.0		4_1
1234	cat__amlAgeGroup_40-49	0.0		4_1
1235	cat__amlAgeGroup_50-59	0.0		4_1
1236	cat__amlAgeGroup_60+	0.04790299221697198		4_1
1237	cat__PrevBloodDis_Aplastic anaemia	0.0		4_1
1238	cat__PrevBloodDis_Chronic lymphoblastic leukaemia (CLL)	0.0		4_1
1239	cat__PrevBloodDis_Chronic myelomonocytic leukaemia (CMML)	0.0		4_1
1240	cat__PrevBloodDis_Hodgkin's disease	0.0		4_1
1241	cat__PrevBloodDis_Lymphoma	0.0		4_1
1242	cat__PrevBloodDis_Myelodysplastic syndrome (MDS)/myelodysplasia/pre-leukaemic phase	0.0		4_1
1243	cat__PrevBloodDis_Myelofibrosis	0.0		4_1
1244	cat__PrevBloodDis_Myeloproliferative syndrome	0.0		4_1
1245	cat__PrevBloodDis_Other haematological disorder	0.0		4_1
1246	cat__PrevBloodDis_Polycythaemia rubra vera (PRV)	0.0		4_1
1247	cat__PrevBloodDis_Refractory anaemia with excess of blasts (RAEB, RAEB-t)	0.0		4_1
1248	cat__PrevBloodDis_Thrombocythaemia	0.0		4_1
1249	cat__PrevBloodDis_Thrombocytopenia	0.0		4_1
1250	cat__PrevBloodDis_nan	0.0		4_1
1251	cat__FABtype_0	0.0		4_1
1252	cat__FABtype_1	0.13301865990846362		4_1
1253	cat__FABtype_2	0.09605430645729533		4_1
1254	cat__FABtype_3	0.0		4_1
1255	cat__FABtype_3v	0.0		4_1
1256	cat__FABtype_4	0.0		4_1
1257	cat__FABtype_4e	0.0		4_1
1258	cat__FABtype_5	0.08304767241604392		4_1
1259	cat__FABtype_5a	0.0		4_1
1260	cat__FABtype_5b	0.0		4_1
1261	cat__FABtype_6	0.057788444524201316		4_1
1262	cat__FABtype_7	0.0		4_1
1263	cat__FABtype_8	0.0301109490809163		4_1
1264	cat__FABtype_B	0.0		4_1
1265	cat__FABtype_R	0.0		4_1
1266	cat__FABtype_RT	0.0		4_1
1267	cat__FABtype_X	0.0		4_1
1268	cat__FABtype_nan	0.0		4_1
1269	cat__CNSinvolveentry_0.0	0.03921342829795719		4_1
1270	cat__CNSinvolveentry_1.0	0.0		4_1
1271	cat__CNSinvolveentry_2.0	0.0		4_1
1272	cat__CNSinvolveentry_nan	0.0		4_1
1273	cat__Localcytoentry_1.0	0.12571617906051363		4_1
1274	cat__Localcytoentry_2.0	0.12856271151732335		4_1
1275	cat__Localcytoentry_3.0	0.0		4_1
1276	cat__Localcytoentry_4.0	0.0		4_1
1277	cat__Localcytoentry_5.0	0.0		4_1
1278	cat__Localcytoentry_nan	0.0		4_1
1279	cat__Localimmentry_1.0	0.0		4_1
1280	cat__Localimmentry_2.0	0.0		4_1
1281	cat__Localimmentry_3.0	0.0		4_1
1282	cat__Localimmentry_nan	0.0		4_1
1283	cat__CD33entry_1.0	0.059636054879190284		4_1
1284	cat__CD33entry_2.0	0.012494366435842619		4_1
1285	cat__CD33entry_3.0	0.0		4_1
1286	cat__CD33entry_nan	0.0		4_1
1287	cat__SmokeHist_1.0	0.0		4_1
1288	cat__SmokeHist_2.0	0.1557781083674075		4_1
1289	cat__SmokeHist_3.0	0.0		4_1
1290	cat__SmokeHist_nan	0.0		4_1
1291	cat__amlType_De novo	0.10347343511658313		4_1
1292	cat__amlType_High risk MDS	0.0		4_1
1293	cat__amlType_Secondary	0.0		4_1
1294	cat__CytoResult_Adverse	0.6338810400247125		4_1
1295	cat__CytoResult_Failed	0.0		4_1
1296	cat__CytoResult_Intermediate	0.0		4_1
1297	cat__CytoResult_Normal	0.038917957956878226		4_1
1298	cat__CytoResult_Not done	0.0		4_1
1299	cat__CytoResult_nan	0.0		4_1
1300	cat__CytoResult_t(15;17) / PML-RARA [APL]	0.0		4_1
1301	cat__CytoResult_t(8;21) / inv(16) [CBF]	0.7987403366303146		4_1
1302	cat__ComorArr_0.0	0.0		4_1
1303	cat__ComorArr_1.0	0.0		4_1
1304	cat__ComorArr_2.0	0.0		4_1
1305	cat__ComorArr_nan	0.0		4_1
1306	cat__ComorCard_0.0	0.0		4_1
1307	cat__ComorCard_1.0	0.0		4_1
1308	cat__ComorCard_2.0	0.0		4_1
1309	cat__ComorCard_nan	0.0		4_1
1310	cat__ComorHVD_0.0	0.0		4_1
1311	cat__ComorHVD_1.0	0.0		4_1
1312	cat__ComorHVD_2.0	0.0		4_1
1313	cat__ComorHVD_nan	0.0		4_1
1314	cat__ComorIBD_0.0	0.0		4_1
1315	cat__ComorIBD_1.0	0.0		4_1
1316	cat__ComorIBD_2.0	0.0		4_1
1317	cat__ComorIBD_nan	0.0		4_1
1318	cat__ComorDiab_0.0	0.0		4_1
1319	cat__ComorDiab_1.0	0.0		4_1
1320	cat__ComorDiab_2.0	0.0		4_1
1321	cat__ComorDiab_nan	0.0		4_1
1322	cat__ComorCVD_0.0	0.0		4_1
1323	cat__ComorCVD_1.0	0.0		4_1
1324	cat__ComorCVD_2.0	0.0		4_1
1325	cat__ComorCVD_nan	0.0		4_1
1326	cat__ComorPsyc_0.0	0.13868801460080932		4_1
1327	cat__ComorPsyc_1.0	0.0		4_1
1328	cat__ComorPsyc_2.0	0.0		4_1
1329	cat__ComorPsyc_nan	0.0		4_1
1330	cat__ComorObe_0.0	0.0		4_1
1331	cat__ComorObe_1.0	0.0		4_1
1332	cat__ComorObe_2.0	0.0		4_1
1333	cat__ComorObe_nan	0.0		4_1
1334	cat__ComorInf_0.0	0.0		4_1
1335	cat__ComorInf_1.0	0.0		4_1
1336	cat__ComorInf_2.0	0.0		4_1
1337	cat__ComorInf_nan	0.0		4_1
1338	cat__ComorRheu_0.0	0.0		4_1
1339	cat__ComorRheu_1.0	0.0		4_1
1340	cat__ComorRheu_2.0	0.0		4_1
1341	cat__ComorRheu_nan	0.0		4_1
1342	cat__ComorPrep_0.0	0.0		4_1
1343	cat__ComorPrep_1.0	0.0		4_1
1344	cat__ComorPrep_2.0	0.0		4_1
1345	cat__ComorPrep_nan	0.0		4_1
1346	cat__ComorRen_0.0	0.0		4_1
1347	cat__ComorRen_1.0	0.0		4_1
1348	cat__ComorRen_2.0	0.0		4_1
1349	cat__ComorRen_nan	0.0		4_1
1350	cat__ComorMPul_0.0	0.029560374587494876		4_1
1351	cat__ComorMPul_1.0	0.0		4_1
1352	cat__ComorMPul_2.0	0.0		4_1
1353	cat__ComorMPul_nan	0.0		4_1
1354	cat__ComorSPul_0.0	0.0		4_1
1355	cat__ComorSPul_1.0	0.0		4_1
1356	cat__ComorSPul_2.0	0.0		4_1
1357	cat__ComorSPul_nan	0.0		4_1
1358	cat__ComorPST_0.0	0.0		4_1
1359	cat__ComorPST_1.0	0.0		4_1
1360	cat__ComorPST_2.0	0.0		4_1
1361	cat__ComorPST_nan	0.0		4_1
1362	cat__ComorHepM_0.0	0.0		4_1
1363	cat__ComorHepM_1.0	0.0		4_1
1364	cat__ComorHepM_2.0	0.0		4_1
1365	cat__ComorHepM_nan	0.0		4_1
1366	cat__ComorHepS_0.0	0.0		4_1
1367	cat__ComorHepS_1.0	0.0		4_1
1368	cat__ComorHepS_2.0	0.0		4_1
1369	cat__ComorHepS_nan	0.0		4_1
1370	cat__TreatmentC1_ADE Alone	0.0		4_1
1371	cat__TreatmentC1_ADE and Mylotarg 3mg per m2	0.0		4_1
1372	cat__TreatmentC1_ADE and Mylotarg 6mg per m2	0.0		4_1
1373	cat__TreatmentC1_AIDA	0.0		4_1
1374	cat__TreatmentC1_Arsenic and ATRA	0.0		4_1
1375	cat__TreatmentC1_DA High dose (90mg)	0.0		4_1
1376	cat__TreatmentC1_DA Mylotarg 3mg per m2	0.0		4_1
1377	cat__TreatmentC1_DA Mylotarg 6mg per m2	0.0		4_1
1378	cat__TreatmentC1_DA Standard dose (60mg)	0.0		4_1
1379	cat__Marrresult1C1_CR	0.010981425825016315		4_1
1380	cat__Marrresult1C1_PR	0.0		4_1
1381	cat__Marrresult1C1_RD	0.12927993020529008		4_1
1382	cat__Marrresult1C1_nan	0.0		4_1
1383	cat__Marrresult2C1_CR	0.0		4_1
1384	cat__Marrresult2C1_PR	0.0		4_1
1385	cat__Marrresult2C1_RD	0.0		4_1
1386	cat__Marrresult2C1_nan	0.0		4_1
1387	cat__amlFLToutcomeID_2.0	0.0		4_1
1388	cat__amlFLToutcomeID_3.0	0.0		4_1
1389	cat__amlFLToutcomeID_4.0	0.0		4_1
1390	cat__amlFLToutcomeID_nan	0.0		4_1
1391	cat__amlFLTTypeID_1.0	0.0		4_1
1392	cat__amlFLTTypeID_2.0	0.0		4_1
1393	cat__amlFLTTypeID_nan	0.0		4_1
1394	cat__amlDDLFLTTKDID_1.0	0.0		4_1
1395	cat__amlDDLFLTTKDID_2.0	0.0		4_1
1396	cat__amlDDLFLTTKDID_3.0	0.0		4_1
1397	cat__amlDDLFLTTKDID_4.0	0.0		4_1
1398	cat__amlDDLFLTTKDID_6.0	0.0		4_1
1399	cat__amlDDLFLTTKDID_7.0	0.0		4_1
1400	cat__amlDDLFLTTKDID_8.0	0.0		4_1
1401	cat__amlDDLFLTTKDID_9.0	0.0		4_1
1402	cat__amlDDLFLTTKDID_99.0	0.0		4_1
1403	cat__amlDDLFLTTKDID_nan	0.0		4_1
1404	cat__amlFLTType0ID_1.0	0.051891624958620444		4_1
1405	cat__amlFLTType0ID_2.0	0.0		4_1
1406	cat__amlFLTType0ID_nan	0.0		4_1
1407	cat__amlDDLNPM1OutcomeID_1.0	0.13461612991187424		4_1
1408	cat__amlDDLNPM1OutcomeID_3.0	0.012413467742458648		4_1
1409	cat__amlDDLNPM1OutcomeID_5.0	0.0		4_1
1410	cat__amlDDLNPM1OutcomeID_nan	0.0		4_1
1411	cat__amlDDLNPM1ID_1.0	0.0		4_1
1412	cat__amlDDLNPM1ID_2.0	0.0		4_1
1413	cat__amlDDLNPM1ID_3.0	0.0		4_1
1414	cat__amlDDLNPM1ID_4.0	0.0		4_1
1415	cat__amlDDLNPM1ID_5.0	0.0		4_1
1416	cat__amlDDLNPM1ID_nan	0.15063400102109453		4_1
1417	ordinal__NauseagradeC1	0.001313300185680457		4_1
1418	ordinal__AlopeciagradeC1	0.00010231785301880487		4_1
1419	ordinal__OralgradeC1	0.000287804622581025		4_1
1420	ordinal__DiarrheagradeC1	0.0008472214309441753		4_1
1421	ordinal__CardiacgradeC1	5.893969838413332e-05		4_1
1422	ordinal__LiverASTgradeC1	0.00017319705221397448		4_1
1423	ordinal__LiverALTgradeC1	0.0002796731307554654		4_1
1424	ordinal__LiverBilgradeC1	0.0		4_1
1425	ordinal__RenaCreatgradeC1	0.0009115522798790285		4_1
1426	ordinal__RenaprotgradeC1	3.926614203427274e-05		4_1
1427	ordinal__RenahaemgradeC1	0.00012184661040859685		4_1
1428	ordinal__cellularity1C1	0.00014112979454769542		4_1
1429	ordinal__cellularity2C1	7.973967262634842e-06		4_1
1430	num__amlAgeAtRand1	0.18479776046893617		4_1
1431	num__UnitsbloodC1	0.0014426507694409482		4_1
1432	num__UnitsplateletsC1	0.0011665369384734796		4_1
1433	num__DaysIVantibC1	0.00023788851576863273		4_1
1434	num__DaysinhospC1	0.0001524881107220051		4_1
1435	num__TestDate	0.00019817344718165637		4_1
1436	num__ITDPcnt	0.0003672928523480971		4_1
1437	num__ITDLength	4.58094550393328e-05		4_1
1438	num__NauseastartC1	0.00012594183157987489		4_1
1439	num__NauseastopC1	4.470430651237948e-05		4_1
1440	num__AlopeciastartC1	0.00015138046827090025		4_1
1441	num__AlopeciastopC1	0.00010042714056204774		4_1
1442	num__OralstartC1	0.00027032250683849167		4_1
1443	num__OralstopC1	0.00023652962880566568		4_1
1444	num__DiarrheastartC1	0.00036980324227112795		4_1
1445	num__DiarrheastopC1	0.00031403369327851177		4_1
1446	num__CardiacstartC1	0.00010656590880746341		4_1
1447	num__CardiacstopC1	7.290692549562185e-05		4_1
1448	num__LiverASTstartC1	2.251192065852873e-05		4_1
1449	num__LiverASTstopC1	0.0002903369577026104		4_1
1450	num__LiverALTstartC1	0.00013871243983006303		4_1
1451	num__LiverALTstopC1	3.056591304862023e-05		4_1
1452	num__LiverBilstartC1	0.00028704025975309		4_1
1453	num__LiverBilstopC1	0.00019640369544632273		4_1
1454	num__RenaCreatstartC1	0.00014227716579489323		4_1
1455	num__RenaCreatstopC1	0.0001674360217115841		4_1
1456	num__RenaprotstartC1	6.0650699056589366e-05		4_1
1457	num__RenahaemstartC1	0.00027157760961206016		4_1
1458	num__RenahaemstopC1	0.00010351688568514933		4_1
1459	num__mylotargdateC1	7.19247531128533e-05		4_1
1460	num__marrexamdate1C1	0.0006823322772198004		4_1
1461	num__marrexamdate2C1	0.0007246840215235253		4_1
1462	num__NeutrecoverydateC1	0.0002857192472266839		4_1
1463	num__Platrecovery50dateC1	0.00010266009385315883		4_1
1464	num__Platrecovery100dateC1	0.0003385804818687449		4_1
1465	num__DischargeddateC1	7.763284253014113e-05		4_1
1466	num__Weight	0.043756233726774		4_1
1467	num__Height	0.012168478764877269		4_1
1468	num__BloodDateEntry	0.00033987032532864666		4_1
1469	num__HemoglobinEntry	0.001353833875085995		4_1
1470	num__PlateletEntry	0.00010752457230922056		4_1
1471	num__MarrowDateEntry	0.00019651759938878562		4_1
1472	num__MarrowBlastsEntry	1.7856078260524554e-06		4_1
1473	num__LocalImmPcnt	5.947630396565292e-05		4_1
1474	num__SmokePerDay	7.073930042122657e-05		4_1
1475	num__chemodateC1	0.04722227184567191		4_1
1476	num__Marrblastperc1C1	0.00021805506070471422		4_1
1477	num__Marrblastperc2C1	0.0003062195919389121		4_1
1478	num__WBCEntry	0.10531907243806611		4_1
1479	num__CompmarrrespC1	0.0002360354409533459		4_1
1480	remainder__IsSec_is_missing	0.0		4_1
1481	remainder__PrevDiag_is_missing	0.0		4_1
1482	remainder__PrevBloodDis_is_missing	0.0		4_1
1483	remainder__Weight_is_missing	0.0		4_1
1484	remainder__Height_is_missing	0.0		4_1
1485	remainder__BloodDateEntry_is_missing	0.0		4_1
1486	remainder__HemoglobinEntry_is_missing	0.0		4_1
1487	remainder__PlateletEntry_is_missing	0.0		4_1
1488	remainder__MarrowDateEntry_is_missing	0.0		4_1
1489	remainder__MarrowBlastsEntry_is_missing	0.0		4_1
1490	remainder__FABtype_is_missing	0.0		4_1
1491	remainder__CNSinvolveentry_is_missing	0.0		4_1
1492	remainder__Localcytoentry_is_missing	0.0		4_1
1493	remainder__Localimmentry_is_missing	0.0		4_1
1494	remainder__LocalImmPcnt_is_missing	0.0		4_1
1495	remainder__CD33entry_is_missing	0.0		4_1
1496	remainder__SmokeHist_is_missing	0.0		4_1
1497	remainder__SmokePerDay_is_missing	0.0		4_1
1498	remainder__CytoResult_is_missing	0.0		4_1
1499	remainder__Karyotype_is_missing	0.0		4_1
1500	remainder__ComorArr_is_missing	0.0		4_1
1501	remainder__ComorCard_is_missing	0.0		4_1
1502	remainder__ComorHVD_is_missing	0.0		4_1
1503	remainder__ComorIBD_is_missing	0.0		4_1
1504	remainder__ComorDiab_is_missing	0.0		4_1
1505	remainder__ComorCVD_is_missing	0.0		4_1
1506	remainder__ComorPsyc_is_missing	0.0		4_1
1507	remainder__ComorObe_is_missing	0.0		4_1
1508	remainder__ComorInf_is_missing	0.0		4_1
1509	remainder__ComorRheu_is_missing	0.0		4_1
1510	remainder__ComorPrep_is_missing	0.0		4_1
1511	remainder__ComorRen_is_missing	0.0		4_1
1512	remainder__ComorMPul_is_missing	0.0		4_1
1513	remainder__ComorSPul_is_missing	0.0		4_1
1514	remainder__ComorPST_is_missing	0.0		4_1
1515	remainder__ComorHepM_is_missing	0.0		4_1
1516	remainder__ComorHepS_is_missing	0.0		4_1
1517	remainder__drugdoseC1yn_is_missing	0.0		4_1
1518	remainder__mylotargC1yn_is_missing	0.0		4_1
1519	remainder__mylotargdateC1_is_missing	0.0		4_1
1520	remainder__mylodoseC1_is_missing	0.012441127919923533		4_1
1521	remainder__marrexamdate1C1_is_missing	0.0		4_1
1522	remainder__marrexamdate2C1_is_missing	0.0		4_1
1523	remainder__cellularity1C1_is_missing	0.0		4_1
1524	remainder__cellularity2C1_is_missing	0.0		4_1
1525	remainder__Marrblastperc1C1_is_missing	0.0		4_1
1526	remainder__Marrblastperc2C1_is_missing	0.0		4_1
1527	remainder__Marrresult1C1_is_missing	0.0		4_1
1528	remainder__Marrresult2C1_is_missing	0.0		4_1
1529	remainder__CompmarrrespC1_is_missing	0.0		4_1
1530	remainder__NeutrecoveryC1_is_missing	0.0		4_1
1531	remainder__NeutrecoverydateC1_is_missing	0.0		4_1
1532	remainder__Platrecovery50C1_is_missing	0.0		4_1
1533	remainder__Platrecovery50dateC1_is_missing	0.0		4_1
1534	remainder__Platrecovery100C1_is_missing	0.0		4_1
1535	remainder__Platrecovery100dateC1_is_missing	0.0		4_1
1536	remainder__NauseagradeC1_is_missing	0.0		4_1
1537	remainder__NauseastartC1_is_missing	0.0		4_1
1538	remainder__NauseastopC1_is_missing	0.0		4_1
1539	remainder__AlopeciagradeC1_is_missing	0.0		4_1
1540	remainder__AlopeciastartC1_is_missing	0.0		4_1
1541	remainder__AlopeciastopC1_is_missing	0.0		4_1
1542	remainder__OralgradeC1_is_missing	0.0		4_1
1543	remainder__OralstartC1_is_missing	0.0		4_1
1544	remainder__OralstopC1_is_missing	0.0		4_1
1545	remainder__DiarrheagradeC1_is_missing	0.0		4_1
1546	remainder__DiarrheastartC1_is_missing	0.0		4_1
1547	remainder__DiarrheastopC1_is_missing	0.0		4_1
1548	remainder__CardiacgradeC1_is_missing	0.0		4_1
1549	remainder__CardiacstartC1_is_missing	0.0		4_1
1550	remainder__CardiacstopC1_is_missing	0.0		4_1
1551	remainder__LiverASTgradeC1_is_missing	0.0		4_1
1552	remainder__LiverASTstartC1_is_missing	0.0		4_1
1553	remainder__LiverASTstopC1_is_missing	0.0		4_1
1554	remainder__LiverALTgradeC1_is_missing	0.0		4_1
1555	remainder__LiverALTstartC1_is_missing	0.0		4_1
1556	remainder__LiverALTstopC1_is_missing	0.0		4_1
1557	remainder__LiverBilgradeC1_is_missing	0.0		4_1
1558	remainder__LiverBilstartC1_is_missing	0.0		4_1
1559	remainder__LiverBilstopC1_is_missing	0.0		4_1
1560	remainder__RenaCreatgradeC1_is_missing	0.0		4_1
1561	remainder__RenaCreatstartC1_is_missing	0.0		4_1
1562	remainder__RenaCreatstopC1_is_missing	0.0		4_1
1563	remainder__RenaprotgradeC1_is_missing	0.0		4_1
1564	remainder__RenaprotstartC1_is_missing	0.0		4_1
1565	remainder__RenahaemgradeC1_is_missing	0.0		4_1
1566	remainder__RenahaemstartC1_is_missing	0.0		4_1
1567	remainder__RenahaemstopC1_is_missing	0.0		4_1
1568	remainder__UnitsbloodC1_is_missing	0.0		4_1
1569	remainder__UnitsplateletsC1_is_missing	0.0		4_1
1570	remainder__DaysIVantibC1_is_missing	0.0		4_1
1571	remainder__DaysinhospC1_is_missing	0.0		4_1
1572	remainder__DischargeddateC1_is_missing	0.0		4_1
1573	remainder__TestDate_is_missing	0.0		4_1
1574	remainder__amlFLToutcomeID_is_missing	0.0		4_1
1575	remainder__amlFLTTypeID_is_missing	0.0		4_1
1576	remainder__amlDDLFLTTKDID_is_missing	0.0		4_1
1577	remainder__ITDPcnt_is_missing	0.0		4_1
1578	remainder__ITDLength_is_missing	0.0		4_1
1579	remainder__amlFLTType0ID_is_missing	0.0		4_1
1580	remainder__amlDDLNPM1OutcomeID_is_missing	0.0		4_1
1581	remainder__amlDDLNPM1ID_is_missing	0.1510651152706482		4_1
1582	karyotype_encoding__Karyotype_45,X,-Y,t(8;21)(q22;q22)[10]	0.0		5_1
1583	karyotype_encoding__Karyotype_46,XX [20]	0.0		5_1
1584	karyotype_encoding__Karyotype_46,XX [20]	0.0		5_1
1585	karyotype_encoding__Karyotype_46,XX,inv(16)(p13q22)[10]	0.0		5_1
1586	karyotype_encoding__Karyotype_46,XX,t(8;21)(q22;q22)[10]	0.0		5_1
1587	karyotype_encoding__Karyotype_46,XX[10]	0.0		5_1
1588	karyotype_encoding__Karyotype_46,XX[20]	0.0		5_1
1589	karyotype_encoding__Karyotype_46,XX[20]	0.0		5_1
1590	karyotype_encoding__Karyotype_46,XX[25]	0.0		5_1
1591	karyotype_encoding__Karyotype_46,XX[30]	0.0		5_1
1592	karyotype_encoding__Karyotype_46,XY	0.0		5_1
1593	karyotype_encoding__Karyotype_46,XY [20]	0.0		5_1
1594	karyotype_encoding__Karyotype_46,XY,inv(16)(p13q22)[10]	0.0		5_1
1595	karyotype_encoding__Karyotype_46,XY[10]	0.0		5_1
1596	karyotype_encoding__Karyotype_46,XY[20]	0.0		5_1
1597	karyotype_encoding__Karyotype_46,XY[20]	0.0		5_1
1598	karyotype_encoding__Karyotype_46,XY[25]	0.0		5_1
1599	karyotype_encoding__Karyotype_46,XY[30]	0.0		5_1
1600	karyotype_encoding__Karyotype_47,XX,+8[10]	0.0		5_1
1601	karyotype_encoding__Karyotype___rare_class__	0.0		5_1
1602	cat__sexID_False	0.050768960185301894		5_1
1603	cat__sexID_True	0.04027185297796447		5_1
1604	cat__IsSec_False	0.09143892689395658		5_1
1605	cat__IsSec_True	0.023481358818932478		5_1
1606	cat__IsSec_nan	0.0		5_1
1607	cat__PrevDiag_False	0.0		5_1
1608	cat__PrevDiag_True	0.0		5_1
1609	cat__PrevDiag_nan	0.0		5_1
1610	cat__drugdoseC1yn_False	0.0		5_1
1611	cat__drugdoseC1yn_True	0.0		5_1
1612	cat__drugdoseC1yn_nan	0.0		5_1
1613	cat__mylotargC1yn_False	0.0		5_1
1614	cat__mylotargC1yn_True	0.0		5_1
1615	cat__mylotargC1yn_nan	0.0		5_1
1616	cat__mylodoseC1_False	0.0		5_1
1617	cat__mylodoseC1_True	0.0		5_1
1618	cat__mylodoseC1_nan	0.0		5_1
1619	cat__NeutrecoveryC1_False	0.0		5_1
1620	cat__NeutrecoveryC1_True	0.0		5_1
1621	cat__NeutrecoveryC1_nan	0.0		5_1
1622	cat__Platrecovery50C1_False	0.0		5_1
1623	cat__Platrecovery50C1_True	0.0		5_1
1624	cat__Platrecovery50C1_nan	0.0		5_1
1625	cat__Platrecovery100C1_False	0.0		5_1
1626	cat__Platrecovery100C1_True	0.0		5_1
1627	cat__Platrecovery100C1_nan	0.0		5_1
1628	cat__amlAgeGroup_15-29	0.0		5_1
1629	cat__amlAgeGroup_30-39	0.0		5_1
1630	cat__amlAgeGroup_40-49	0.024917495969551895		5_1
1631	cat__amlAgeGroup_50-59	0.0		5_1
1632	cat__amlAgeGroup_60+	0.042431998046428505		5_1
1633	cat__PrevBloodDis_Aplastic anaemia	0.0		5_1
1634	cat__PrevBloodDis_Chronic lymphoblastic leukaemia (CLL)	0.0		5_1
1635	cat__PrevBloodDis_Chronic myelomonocytic leukaemia (CMML)	0.0		5_1
1636	cat__PrevBloodDis_Hodgkin's disease	0.0		5_1
1637	cat__PrevBloodDis_Lymphoma	0.0		5_1
1638	cat__PrevBloodDis_Myelodysplastic syndrome (MDS)/myelodysplasia/pre-leukaemic phase	0.0		5_1
1639	cat__PrevBloodDis_Myelofibrosis	0.0		5_1
1640	cat__PrevBloodDis_Myeloproliferative syndrome	0.0		5_1
1641	cat__PrevBloodDis_Other haematological disorder	0.0		5_1
1642	cat__PrevBloodDis_Polycythaemia rubra vera (PRV)	0.0		5_1
1643	cat__PrevBloodDis_Refractory anaemia with excess of blasts (RAEB, RAEB-t)	0.0		5_1
1644	cat__PrevBloodDis_Thrombocythaemia	0.0		5_1
1645	cat__PrevBloodDis_Thrombocytopenia	0.0		5_1
1646	cat__PrevBloodDis_nan	0.0		5_1
1647	cat__FABtype_0	0.0		5_1
1648	cat__FABtype_1	0.06144966278325124		5_1
1649	cat__FABtype_2	0.05383776568507478		5_1
1650	cat__FABtype_3	0.0		5_1
1651	cat__FABtype_4	0.0		5_1
1652	cat__FABtype_4e	0.0		5_1
1653	cat__FABtype_5	0.07518055224377908		5_1
1654	cat__FABtype_5a	0.0		5_1
1655	cat__FABtype_5b	0.0		5_1
1656	cat__FABtype_6	0.0		5_1
1657	cat__FABtype_7	0.0		5_1
1658	cat__FABtype_8	0.0		5_1
1659	cat__FABtype_B	0.0		5_1
1660	cat__FABtype_R	0.0		5_1
1661	cat__FABtype_RT	0.0		5_1
1662	cat__FABtype_X	0.0		5_1
1663	cat__FABtype_nan	0.0		5_1
1664	cat__CNSinvolveentry_0.0	0.0		5_1
1665	cat__CNSinvolveentry_1.0	0.0		5_1
1666	cat__CNSinvolveentry_2.0	0.0		5_1
1667	cat__CNSinvolveentry_nan	0.0		5_1
1668	cat__Localcytoentry_1.0	0.14425902077573877		5_1
1669	cat__Localcytoentry_2.0	0.09493421448080168		5_1
1670	cat__Localcytoentry_3.0	0.0		5_1
1671	cat__Localcytoentry_4.0	0.0		5_1
1672	cat__Localcytoentry_5.0	0.01773230990743316		5_1
1673	cat__Localcytoentry_nan	0.0		5_1
1674	cat__Localimmentry_1.0	0.09132860146185214		5_1
1675	cat__Localimmentry_2.0	0.0		5_1
1676	cat__Localimmentry_3.0	0.0		5_1
1677	cat__Localimmentry_nan	0.0		5_1
1678	cat__CD33entry_1.0	0.05797335431217469		5_1
1679	cat__CD33entry_2.0	0.0		5_1
1680	cat__CD33entry_3.0	0.0		5_1
1681	cat__CD33entry_nan	0.0		5_1
1682	cat__SmokeHist_1.0	0.0		5_1
1683	cat__SmokeHist_2.0	0.21951931108703213		5_1
1684	cat__SmokeHist_3.0	0.0		5_1
1685	cat__SmokeHist_nan	0.0		5_1
1686	cat__amlType_De novo	0.04180360977891881		5_1
1687	cat__amlType_High risk MDS	0.0		5_1
1688	cat__amlType_Secondary	0.15266130397397853		5_1
1689	cat__CytoResult_Adverse	0.6347295451126813		5_1
1690	cat__CytoResult_Failed	0.0		5_1
1691	cat__CytoResult_Intermediate	0.0		5_1
1692	cat__CytoResult_Normal	0.06382792104403459		5_1
1693	cat__CytoResult_Not done	0.0		5_1
1694	cat__CytoResult_nan	0.0		5_1
1695	cat__CytoResult_t(15;17) / PML-RARA [APL]	0.0		5_1
1696	cat__CytoResult_t(8;21) / inv(16) [CBF]	0.8636933987946559		5_1
1697	cat__ComorArr_0.0	0.0		5_1
1698	cat__ComorArr_1.0	0.0		5_1
1699	cat__ComorArr_2.0	0.0		5_1
1700	cat__ComorArr_nan	0.0		5_1
1701	cat__ComorCard_0.0	0.0		5_1
1702	cat__ComorCard_1.0	0.0		5_1
1703	cat__ComorCard_2.0	0.0		5_1
1704	cat__ComorCard_nan	0.0		5_1
1705	cat__ComorHVD_0.0	0.0		5_1
1706	cat__ComorHVD_1.0	0.0		5_1
1707	cat__ComorHVD_2.0	0.0		5_1
1708	cat__ComorHVD_nan	0.0		5_1
1709	cat__ComorIBD_0.0	0.0		5_1
1710	cat__ComorIBD_1.0	0.0		5_1
1711	cat__ComorIBD_2.0	0.0		5_1
1712	cat__ComorIBD_nan	0.0		5_1
1713	cat__ComorDiab_0.0	0.0		5_1
1714	cat__ComorDiab_1.0	0.0		5_1
1715	cat__ComorDiab_2.0	0.0		5_1
1716	cat__ComorDiab_nan	0.0		5_1
1717	cat__ComorCVD_0.0	0.0		5_1
1718	cat__ComorCVD_1.0	0.0		5_1
1719	cat__ComorCVD_2.0	0.0		5_1
1720	cat__ComorCVD_nan	0.0		5_1
1721	cat__ComorPsyc_0.0	0.07629298045408302		5_1
1722	cat__ComorPsyc_1.0	0.0		5_1
1723	cat__ComorPsyc_2.0	0.0		5_1
1724	cat__ComorPsyc_nan	0.0		5_1
1725	cat__ComorObe_0.0	0.02599709222057549		5_1
1726	cat__ComorObe_1.0	0.0		5_1
1727	cat__ComorObe_2.0	0.0		5_1
1728	cat__ComorObe_nan	0.0		5_1
1729	cat__ComorInf_0.0	0.0		5_1
1730	cat__ComorInf_1.0	0.0		5_1
1731	cat__ComorInf_2.0	0.0		5_1
1732	cat__ComorInf_nan	0.0		5_1
1733	cat__ComorRheu_0.0	0.007549311220137526		5_1
1734	cat__ComorRheu_1.0	0.0		5_1
1735	cat__ComorRheu_2.0	0.0		5_1
1736	cat__ComorRheu_nan	0.0		5_1
1737	cat__ComorPrep_0.0	0.0		5_1
1738	cat__ComorPrep_1.0	0.0		5_1
1739	cat__ComorPrep_2.0	0.0		5_1
1740	cat__ComorPrep_nan	0.0		5_1
1741	cat__ComorRen_0.0	0.0		5_1
1742	cat__ComorRen_1.0	0.0		5_1
1743	cat__ComorRen_2.0	0.0		5_1
1744	cat__ComorRen_nan	0.0		5_1
1745	cat__ComorMPul_0.0	0.0		5_1
1746	cat__ComorMPul_1.0	0.0		5_1
1747	cat__ComorMPul_2.0	0.0		5_1
1748	cat__ComorMPul_nan	0.0		5_1
1749	cat__ComorSPul_0.0	0.0		5_1
1750	cat__ComorSPul_1.0	0.0		5_1
1751	cat__ComorSPul_2.0	0.0		5_1
1752	cat__ComorSPul_nan	0.0		5_1
1753	cat__ComorPST_0.0	0.015004887988263356		5_1
1754	cat__ComorPST_1.0	0.0		5_1
1755	cat__ComorPST_2.0	0.0		5_1
1756	cat__ComorPST_nan	0.0		5_1
1757	cat__ComorHepM_0.0	0.0		5_1
1758	cat__ComorHepM_1.0	0.0		5_1
1759	cat__ComorHepM_2.0	0.0		5_1
1760	cat__ComorHepM_nan	0.0		5_1
1761	cat__ComorHepS_0.0	0.0		5_1
1762	cat__ComorHepS_1.0	0.0		5_1
1763	cat__ComorHepS_2.0	0.0		5_1
1764	cat__ComorHepS_nan	0.0		5_1
1765	cat__TreatmentC1_ADE Alone	0.0		5_1
1766	cat__TreatmentC1_ADE and Mylotarg 3mg per m2	0.0		5_1
1767	cat__TreatmentC1_ADE and Mylotarg 6mg per m2	0.0		5_1
1768	cat__TreatmentC1_AIDA	0.0		5_1
1769	cat__TreatmentC1_Arsenic and ATRA	0.0		5_1
1770	cat__TreatmentC1_DA High dose (90mg)	0.0		5_1
1771	cat__TreatmentC1_DA Mylotarg 3mg per m2	0.0		5_1
1772	cat__TreatmentC1_DA Mylotarg 6mg per m2	0.0		5_1
1773	cat__TreatmentC1_DA Standard dose (60mg)	0.0		5_1
1774	cat__Marrresult1C1_CR	0.07430812269210937		5_1
1775	cat__Marrresult1C1_PR	0.0		5_1
1776	cat__Marrresult1C1_RD	0.30339268844533523		5_1
1777	cat__Marrresult1C1_nan	0.0		5_1
1778	cat__Marrresult2C1_CR	0.0		5_1
1779	cat__Marrresult2C1_PR	0.0		5_1
1780	cat__Marrresult2C1_RD	0.0		5_1
1781	cat__Marrresult2C1_nan	0.0		5_1
1782	cat__amlFLToutcomeID_2.0	0.0		5_1
1783	cat__amlFLToutcomeID_3.0	0.0		5_1
1784	cat__amlFLToutcomeID_4.0	0.0		5_1
1785	cat__amlFLToutcomeID_nan	0.0		5_1
1786	cat__amlFLTTypeID_1.0	0.0		5_1
1787	cat__amlFLTTypeID_2.0	0.0		5_1
1788	cat__amlFLTTypeID_nan	0.0		5_1
1789	cat__amlDDLFLTTKDID_1.0	0.0		5_1
1790	cat__amlDDLFLTTKDID_2.0	0.0		5_1
1791	cat__amlDDLFLTTKDID_3.0	0.0		5_1
1792	cat__amlDDLFLTTKDID_4.0	0.0		5_1
1793	cat__amlDDLFLTTKDID_6.0	0.0		5_1
1794	cat__amlDDLFLTTKDID_8.0	0.0		5_1
1795	cat__amlDDLFLTTKDID_9.0	0.0		5_1
1796	cat__amlDDLFLTTKDID_99.0	0.0		5_1
1797	cat__amlDDLFLTTKDID_nan	0.0		5_1
1798	cat__amlFLTType0ID_1.0	0.05517570886625581		5_1
1799	cat__amlFLTType0ID_2.0	0.0		5_1
1800	cat__amlFLTType0ID_nan	0.0		5_1
1801	cat__amlDDLNPM1OutcomeID_1.0	0.1529576980741258		5_1
1802	cat__amlDDLNPM1OutcomeID_3.0	0.022282098569630135		5_1
1803	cat__amlDDLNPM1OutcomeID_5.0	0.0		5_1
1804	cat__amlDDLNPM1OutcomeID_7.0	0.0		5_1
1805	cat__amlDDLNPM1OutcomeID_nan	0.0		5_1
1806	cat__amlDDLNPM1ID_1.0	0.0		5_1
1807	cat__amlDDLNPM1ID_2.0	0.0		5_1
1808	cat__amlDDLNPM1ID_3.0	0.0		5_1
1809	cat__amlDDLNPM1ID_4.0	0.0		5_1
1810	cat__amlDDLNPM1ID_5.0	0.0013309179368710265		5_1
1811	cat__amlDDLNPM1ID_nan	0.11149810463525836		5_1
1812	ordinal__NauseagradeC1	0.0012034553190659494		5_1
1813	ordinal__AlopeciagradeC1	0.0001293404485747724		5_1
1814	ordinal__OralgradeC1	0.00020813873371127158		5_1
1815	ordinal__DiarrheagradeC1	0.0002306669723844463		5_1
1816	ordinal__CardiacgradeC1	0.0001536437616843471		5_1
1817	ordinal__LiverASTgradeC1	9.148911556674841e-05		5_1
1818	ordinal__LiverALTgradeC1	0.0003162823099376158		5_1
1819	ordinal__LiverBilgradeC1	0.0002705544588046521		5_1
1820	ordinal__RenaCreatgradeC1	0.0008202373782875213		5_1
1821	ordinal__RenaprotgradeC1	0.00014523044722779475		5_1
1822	ordinal__RenahaemgradeC1	0.0001339611786502869		5_1
1823	ordinal__cellularity1C1	7.558946016430302e-05		5_1
1824	ordinal__cellularity2C1	1.8614678011766568e-05		5_1
1825	num__amlAgeAtRand1	0.19626459051274844		5_1
1826	num__UnitsbloodC1	0.001626417535604925		5_1
1827	num__UnitsplateletsC1	0.0016318271961359493		5_1
1828	num__DaysIVantibC1	0.0001619997505484099		5_1
1829	num__DaysinhospC1	0.0003979838914434587		5_1
1830	num__TestDate	0.00021665243037047817		5_1
1831	num__ITDPcnt	0.0004299629836907875		5_1
1832	num__ITDLength	1.4948270764695973e-05		5_1
1833	num__NauseastartC1	0.000117778534177687		5_1
1834	num__NauseastopC1	1.4646832070079318e-05		5_1
1835	num__AlopeciastartC1	0.00021533827463962975		5_1
1836	num__AlopeciastopC1	1.459065841747493e-06		5_1
1837	num__OralstartC1	7.753443626065386e-06		5_1
1838	num__OralstopC1	6.554454168812977e-05		5_1
1839	num__DiarrheastartC1	0.0005348641523758664		5_1
1840	num__DiarrheastopC1	0.0004346800746134229		5_1
1841	num__CardiacstartC1	0.00019875965533300237		5_1
1842	num__CardiacstopC1	0.00016837297000783216		5_1
1843	num__LiverASTstartC1	1.0754921292992188e-05		5_1
1844	num__LiverASTstopC1	7.590837679638644e-05		5_1
1845	num__LiverALTstartC1	1.4707587026786878e-06		5_1
1846	num__LiverALTstopC1	8.640726605669424e-05		5_1
1847	num__LiverBilstartC1	0.0003728570257421935		5_1
1848	num__LiverBilstopC1	0.00021553945069374664		5_1
1849	num__RenaCreatstartC1	0.0002261358857854841		5_1
1850	num__RenaCreatstopC1	0.00021265423459406482		5_1
1851	num__RenaprotstartC1	0.00015017760730079408		5_1
1852	num__RenahaemstartC1	6.087373920961187e-06		5_1
1853	num__RenahaemstopC1	7.206029295383159e-07		5_1
1854	num__mylotargdateC1	3.711362090968871e-05		5_1
1855	num__marrexamdate1C1	0.00015761572398474377		5_1
1856	num__marrexamdate2C1	0.0003832957463017157		5_1
1857	num__NeutrecoverydateC1	0.00025161297282122176		5_1
1858	num__Platrecovery50dateC1	0.00013216242050888676		5_1
1859	num__Platrecovery100dateC1	0.00024043903876216034		5_1
1860	num__DischargeddateC1	9.207207508364035e-06		5_1
1861	num__Weight	0.048686707485829456		5_1
1862	num__Height	0.021535416594144107		5_1
1863	num__BloodDateEntry	0.0002255112995301633		5_1
1864	num__HemoglobinEntry	0.0007880466489855072		5_1
1865	num__PlateletEntry	0.001426453405934229		5_1
1866	num__MarrowDateEntry	0.00011896142568114925		5_1
1867	num__MarrowBlastsEntry	0.00015566165849598875		5_1
1868	num__LocalImmPcnt	2.1345242677490235e-05		5_1
1869	num__SmokePerDay	0.00012281800474585173		5_1
1870	num__chemodateC1	0.07761384546229341		5_1
1871	num__Marrblastperc1C1	0.00015023778207488134		5_1
1872	num__Marrblastperc2C1	6.394166749357699e-05		5_1
1873	num__WBCEntry	0.02905658702389369		5_1
1874	num__CompmarrrespC1	0.00013682121460242198		5_1
1875	remainder__IsSec_is_missing	0.0		5_1
1876	remainder__PrevDiag_is_missing	0.0		5_1
1877	remainder__PrevBloodDis_is_missing	0.0		5_1
1878	remainder__BloodDateEntry_is_missing	0.0		5_1
1879	remainder__HemoglobinEntry_is_missing	0.0		5_1
1880	remainder__PlateletEntry_is_missing	0.0		5_1
1881	remainder__MarrowDateEntry_is_missing	0.0		5_1
1882	remainder__MarrowBlastsEntry_is_missing	0.0		5_1
1883	remainder__FABtype_is_missing	0.0		5_1
1884	remainder__CNSinvolveentry_is_missing	0.0		5_1
1885	remainder__Localcytoentry_is_missing	0.0		5_1
1886	remainder__Localimmentry_is_missing	0.0		5_1
1887	remainder__LocalImmPcnt_is_missing	0.0		5_1
1888	remainder__CD33entry_is_missing	0.0		5_1
1889	remainder__SmokeHist_is_missing	0.0		5_1
1890	remainder__SmokePerDay_is_missing	0.0		5_1
1891	remainder__CytoResult_is_missing	0.0		5_1
1892	remainder__Karyotype_is_missing	0.0		5_1
1893	remainder__ComorArr_is_missing	0.0		5_1
1894	remainder__ComorCard_is_missing	0.0		5_1
1895	remainder__ComorHVD_is_missing	0.0		5_1
1896	remainder__ComorIBD_is_missing	0.0		5_1
1897	remainder__ComorDiab_is_missing	0.0		5_1
1898	remainder__ComorCVD_is_missing	0.0		5_1
1899	remainder__ComorPsyc_is_missing	0.0		5_1
1900	remainder__ComorObe_is_missing	0.0		5_1
1901	remainder__ComorInf_is_missing	0.0		5_1
1902	remainder__ComorRheu_is_missing	0.0		5_1
1903	remainder__ComorPrep_is_missing	0.0		5_1
1904	remainder__ComorRen_is_missing	0.0		5_1
1905	remainder__ComorMPul_is_missing	0.0		5_1
1906	remainder__ComorSPul_is_missing	0.0		5_1
1907	remainder__ComorPST_is_missing	0.0		5_1
1908	remainder__ComorHepM_is_missing	0.0		5_1
1909	remainder__ComorHepS_is_missing	0.0		5_1
1910	remainder__drugdoseC1yn_is_missing	0.0		5_1
1911	remainder__mylotargC1yn_is_missing	0.0		5_1
1912	remainder__mylotargdateC1_is_missing	0.0		5_1
1913	remainder__mylodoseC1_is_missing	0.0		5_1
1914	remainder__marrexamdate1C1_is_missing	0.0		5_1
1915	remainder__marrexamdate2C1_is_missing	0.0		5_1
1916	remainder__cellularity1C1_is_missing	0.0		5_1
1917	remainder__cellularity2C1_is_missing	0.0		5_1
1918	remainder__Marrblastperc1C1_is_missing	0.0		5_1
1919	remainder__Marrblastperc2C1_is_missing	0.0		5_1
1920	remainder__Marrresult1C1_is_missing	0.0		5_1
1921	remainder__Marrresult2C1_is_missing	0.0		5_1
1922	remainder__CompmarrrespC1_is_missing	0.0		5_1
1923	remainder__NeutrecoveryC1_is_missing	0.0		5_1
1924	remainder__NeutrecoverydateC1_is_missing	0.0		5_1
1925	remainder__Platrecovery50C1_is_missing	0.0		5_1
1926	remainder__Platrecovery50dateC1_is_missing	0.0		5_1
1927	remainder__Platrecovery100C1_is_missing	0.0		5_1
1928	remainder__Platrecovery100dateC1_is_missing	0.0		5_1
1929	remainder__NauseagradeC1_is_missing	0.0		5_1
1930	remainder__NauseastartC1_is_missing	0.0		5_1
1931	remainder__NauseastopC1_is_missing	0.0		5_1
1932	remainder__AlopeciagradeC1_is_missing	0.0		5_1
1933	remainder__AlopeciastartC1_is_missing	0.0		5_1
1934	remainder__AlopeciastopC1_is_missing	0.0		5_1
1935	remainder__OralgradeC1_is_missing	0.0		5_1
1936	remainder__OralstartC1_is_missing	0.0		5_1
1937	remainder__OralstopC1_is_missing	0.0		5_1
1938	remainder__DiarrheagradeC1_is_missing	0.0		5_1
1939	remainder__DiarrheastartC1_is_missing	0.0		5_1
1940	remainder__DiarrheastopC1_is_missing	0.0		5_1
1941	remainder__CardiacgradeC1_is_missing	0.0		5_1
1942	remainder__CardiacstartC1_is_missing	0.0		5_1
1943	remainder__CardiacstopC1_is_missing	0.0		5_1
1944	remainder__LiverASTgradeC1_is_missing	0.0		5_1
1945	remainder__LiverASTstartC1_is_missing	0.0		5_1
1946	remainder__LiverASTstopC1_is_missing	0.0		5_1
1947	remainder__LiverALTgradeC1_is_missing	0.0		5_1
1948	remainder__LiverALTstartC1_is_missing	0.0		5_1
1949	remainder__LiverALTstopC1_is_missing	0.0		5_1
1950	remainder__LiverBilgradeC1_is_missing	0.0		5_1
1951	remainder__LiverBilstartC1_is_missing	0.0		5_1
1952	remainder__LiverBilstopC1_is_missing	0.0		5_1
1953	remainder__RenaCreatgradeC1_is_missing	0.0		5_1
1954	remainder__RenaCreatstartC1_is_missing	0.0		5_1
1955	remainder__RenaCreatstopC1_is_missing	0.0		5_1
1956	remainder__RenaprotgradeC1_is_missing	0.0		5_1
1957	remainder__RenaprotstartC1_is_missing	0.0		5_1
1958	remainder__RenahaemgradeC1_is_missing	0.0		5_1
1959	remainder__RenahaemstartC1_is_missing	0.0		5_1
1960	remainder__RenahaemstopC1_is_missing	0.0		5_1
1961	remainder__UnitsbloodC1_is_missing	0.0		5_1
1962	remainder__UnitsplateletsC1_is_missing	0.0		5_1
1963	remainder__DaysIVantibC1_is_missing	0.0		5_1
1964	remainder__DaysinhospC1_is_missing	0.0		5_1
1965	remainder__DischargeddateC1_is_missing	0.0		5_1
1966	remainder__TestDate_is_missing	0.0		5_1
1967	remainder__amlFLToutcomeID_is_missing	0.0		5_1
1968	remainder__amlFLTTypeID_is_missing	0.0		5_1
1969	remainder__amlDDLFLTTKDID_is_missing	0.0		5_1
1970	remainder__ITDPcnt_is_missing	0.0		5_1
1971	remainder__ITDLength_is_missing	0.0		5_1
1972	remainder__amlFLTType0ID_is_missing	0.0		5_1
1973	remainder__amlDDLNPM1OutcomeID_is_missing	0.0		5_1
1974	remainder__amlDDLNPM1ID_is_missing	0.11659707304756536		5_1
1975	karyotype_encoding__Karyotype_46,XX [20]	0.0		1_2
1976	karyotype_encoding__Karyotype_46,XX [20]	0.0		1_2
1977	karyotype_encoding__Karyotype_46,XX,inv(16)(p13q22)[10]	0.0		1_2
1978	karyotype_encoding__Karyotype_46,XX,t(8;21)(q22;q22)[10]	0.0		1_2
1979	karyotype_encoding__Karyotype_46,XX[10]	0.0		1_2
1980	karyotype_encoding__Karyotype_46,XX[20]	0.0		1_2
1981	karyotype_encoding__Karyotype_46,XX[20]	0.0		1_2
1982	karyotype_encoding__Karyotype_46,XX[25]	0.0		1_2
1983	karyotype_encoding__Karyotype_46,XX[30]	0.0		1_2
1984	karyotype_encoding__Karyotype_46,XY	0.0		1_2
1985	karyotype_encoding__Karyotype_46,XY [20]	0.0		1_2
1986	karyotype_encoding__Karyotype_46,XY,inv(16)(p13q22)[10]	0.0		1_2
1987	karyotype_encoding__Karyotype_46,XY[10]	0.0		1_2
1988	karyotype_encoding__Karyotype_46,XY[20]	0.0		1_2
1989	karyotype_encoding__Karyotype_46,XY[20]	0.0		1_2
1990	karyotype_encoding__Karyotype_46,XY[21]	0.0		1_2
1991	karyotype_encoding__Karyotype_46,XY[25]	0.0		1_2
1992	karyotype_encoding__Karyotype_46,XY[30]	0.0		1_2
1993	karyotype_encoding__Karyotype_47,XX,+8[10]	0.0		1_2
1994	karyotype_encoding__Karyotype___rare_class__	0.0		1_2
1995	cat__sexID_False	0.0		1_2
1996	cat__sexID_True	0.0		1_2
1997	cat__IsSec_False	0.0		1_2
1998	cat__IsSec_True	0.09996470992210052		1_2
[truncated: 3,931 more rows]
