# Supplementary material for: Random Survival Forest Versus Elastic-Net Regularized Cox Regression for Survival Prediction in Acute Myeloid Leukemia at Distinct Treatment Time Points: Model Performance Comparison Study
Source: JMIR Bioinform Biotechnol. 2026 Apr 29;7:e75678. doi: 10.2196/75678 (PMC13128161; doi:10.2196/75678)
Supplement: Multimedia Appendix 9 [file bioinform-v7-e75678-s009.zip › ablation_metrics/repeated_fold_feature_importance/cnet/C1__C1_MRD_flt3_npm1__fimp.csv]

	feature	importance	std_importance	fold_repeat_idx
0	karyotype_encoding__Karyotype_46,XX [20]	0.0		1_1
1	karyotype_encoding__Karyotype_46,XX,inv(16)(p13q22)[10]	0.0		1_1
2	karyotype_encoding__Karyotype_46,XX,t(8;21)(q22;q22)[10]	0.0		1_1
3	karyotype_encoding__Karyotype_46,XX[10]	0.0		1_1
4	karyotype_encoding__Karyotype_46,XX[20]	0.04463866277053919		1_1
5	karyotype_encoding__Karyotype_46,XX[20]	0.0		1_1
6	karyotype_encoding__Karyotype_46,XX[25]	0.0		1_1
7	karyotype_encoding__Karyotype_46,XX[30]	0.0		1_1
8	karyotype_encoding__Karyotype_46,XY	0.0		1_1
9	karyotype_encoding__Karyotype_46,XY [20]	0.0		1_1
10	karyotype_encoding__Karyotype_46,XY,inv(16)(p13q22)[10]	0.0		1_1
11	karyotype_encoding__Karyotype_46,XY[10]	0.0		1_1
12	karyotype_encoding__Karyotype_46,XY[20]	0.0		1_1
13	karyotype_encoding__Karyotype_46,XY[20]	0.0		1_1
14	karyotype_encoding__Karyotype_46,XY[21]	0.0		1_1
15	karyotype_encoding__Karyotype_46,XY[25]	0.0		1_1
16	karyotype_encoding__Karyotype_46,XY[30]	0.0		1_1
17	karyotype_encoding__Karyotype___rare_class__	0.0		1_1
18	cat__sexID_False	0.053456681514332284		1_1
19	cat__sexID_True	0.03814974245536185		1_1
20	cat__IsSec_False	0.12219799823681046		1_1
21	cat__IsSec_True	0.012650228700292615		1_1
22	cat__IsSec_nan	0.0		1_1
23	cat__PrevDiag_False	0.0		1_1
24	cat__PrevDiag_True	0.0		1_1
25	cat__PrevDiag_nan	0.0		1_1
26	cat__drugdoseC1yn_False	0.0		1_1
27	cat__drugdoseC1yn_True	0.0		1_1
28	cat__drugdoseC1yn_nan	0.0		1_1
29	cat__mylotargC1yn_False	0.0		1_1
30	cat__mylotargC1yn_True	0.0		1_1
31	cat__mylotargC1yn_nan	0.0		1_1
32	cat__mylodoseC1_False	0.0		1_1
33	cat__mylodoseC1_True	0.0		1_1
34	cat__mylodoseC1_nan	0.00432407954254849		1_1
35	cat__NeutrecoveryC1_False	0.0		1_1
36	cat__NeutrecoveryC1_True	0.0		1_1
37	cat__NeutrecoveryC1_nan	0.0		1_1
38	cat__Platrecovery50C1_False	0.0		1_1
39	cat__Platrecovery50C1_True	0.0		1_1
40	cat__Platrecovery50C1_nan	0.0		1_1
41	cat__Platrecovery100C1_False	0.0		1_1
42	cat__Platrecovery100C1_True	0.0		1_1
43	cat__Platrecovery100C1_nan	0.0		1_1
44	cat__MRDA0_False	0.0		1_1
45	cat__MRDA0_True	0.0		1_1
46	cat__MRDA0_nan	0.0		1_1
47	cat__MRDB0_False	0.0		1_1
48	cat__MRDB0_True	0.0		1_1
49	cat__MRDB0_nan	0.0		1_1
50	cat__MRDC0_False	0.0		1_1
51	cat__MRDC0_True	0.0		1_1
52	cat__MRDC0_nan	0.0		1_1
53	cat__MRDA1_False	0.0		1_1
54	cat__MRDA1_True	0.0		1_1
55	cat__MRDA1_nan	0.0		1_1
56	cat__MRDB1_False	0.0		1_1
57	cat__MRDB1_True	0.0		1_1
58	cat__MRDB1_nan	0.0		1_1
59	cat__MRDC1_False	0.0		1_1
60	cat__MRDC1_True	0.0		1_1
61	cat__MRDC1_nan	0.0		1_1
62	cat__amlAgeGroup_15-29	0.0		1_1
63	cat__amlAgeGroup_30-39	0.0		1_1
64	cat__amlAgeGroup_40-49	0.0		1_1
65	cat__amlAgeGroup_50-59	0.0		1_1
66	cat__amlAgeGroup_60+	0.0		1_1
67	cat__PrevBloodDis_Aplastic anaemia	0.0		1_1
68	cat__PrevBloodDis_Chronic lymphoblastic leukaemia (CLL)	0.0		1_1
69	cat__PrevBloodDis_Chronic myelomonocytic leukaemia (CMML)	0.0		1_1
70	cat__PrevBloodDis_Hodgkin's disease	0.0		1_1
71	cat__PrevBloodDis_Lymphoma	0.0		1_1
72	cat__PrevBloodDis_Myelodysplastic syndrome (MDS)/myelodysplasia/pre-leukaemic phase	0.0		1_1
73	cat__PrevBloodDis_Myelofibrosis	0.0		1_1
74	cat__PrevBloodDis_Myeloproliferative syndrome	0.0		1_1
75	cat__PrevBloodDis_Other haematological disorder	0.0		1_1
76	cat__PrevBloodDis_Polycythaemia rubra vera (PRV)	0.0		1_1
77	cat__PrevBloodDis_Refractory anaemia with excess of blasts (RAEB, RAEB-t)	0.0		1_1
78	cat__PrevBloodDis_Thrombocythaemia	0.0		1_1
79	cat__PrevBloodDis_Thrombocytopenia	0.0		1_1
80	cat__PrevBloodDis_nan	0.0		1_1
81	cat__FABtype_0	0.0		1_1
82	cat__FABtype_1	0.1546577758503817		1_1
83	cat__FABtype_2	0.027566949349509977		1_1
84	cat__FABtype_3	0.0		1_1
85	cat__FABtype_3v	0.0		1_1
86	cat__FABtype_4	0.0		1_1
87	cat__FABtype_4e	0.0		1_1
88	cat__FABtype_5	0.2565357068377345		1_1
89	cat__FABtype_5a	0.0		1_1
90	cat__FABtype_5b	0.0		1_1
91	cat__FABtype_6	0.003050141980913656		1_1
92	cat__FABtype_7	0.0		1_1
93	cat__FABtype_8	0.01197271374593268		1_1
94	cat__FABtype_B	0.0		1_1
95	cat__FABtype_R	0.0		1_1
96	cat__FABtype_RT	0.0		1_1
97	cat__FABtype_X	0.0		1_1
98	cat__FABtype_nan	0.0		1_1
99	cat__CNSinvolveentry_0.0	0.0		1_1
100	cat__CNSinvolveentry_1.0	0.0		1_1
101	cat__CNSinvolveentry_2.0	0.0		1_1
102	cat__CNSinvolveentry_nan	0.0		1_1
103	cat__Localcytoentry_1.0	0.15088280164209145		1_1
104	cat__Localcytoentry_2.0	0.20955189914105274		1_1
105	cat__Localcytoentry_3.0	0.0		1_1
106	cat__Localcytoentry_4.0	0.0		1_1
107	cat__Localcytoentry_5.0	0.0		1_1
108	cat__Localcytoentry_nan	0.0		1_1
109	cat__Localimmentry_1.0	0.06883306322210982		1_1
110	cat__Localimmentry_2.0	0.0		1_1
111	cat__Localimmentry_3.0	0.0		1_1
112	cat__Localimmentry_nan	0.0		1_1
113	cat__CD33entry_1.0	0.1436851401391258		1_1
114	cat__CD33entry_2.0	0.013769820537743055		1_1
115	cat__CD33entry_3.0	0.0		1_1
116	cat__CD33entry_nan	0.0		1_1
117	cat__SmokeHist_1.0	0.0		1_1
118	cat__SmokeHist_2.0	0.0641478619552366		1_1
119	cat__SmokeHist_3.0	0.07917324017768122		1_1
120	cat__SmokeHist_nan	0.0		1_1
121	cat__amlType_De novo	0.019666387411542252		1_1
122	cat__amlType_High risk MDS	0.0		1_1
123	cat__amlType_Secondary	0.09314334249119963		1_1
124	cat__CytoResult_Adverse	0.5871068075899366		1_1
125	cat__CytoResult_Failed	0.0		1_1
126	cat__CytoResult_Intermediate	0.0		1_1
127	cat__CytoResult_Normal	0.0		1_1
128	cat__CytoResult_Not done	0.0		1_1
129	cat__CytoResult_nan	0.0		1_1
130	cat__CytoResult_t(15;17) / PML-RARA [APL]	0.0		1_1
131	cat__CytoResult_t(8;21) / inv(16) [CBF]	0.814790877237902		1_1
132	cat__ComorArr_0.0	0.0		1_1
133	cat__ComorArr_1.0	0.0		1_1
134	cat__ComorArr_2.0	0.0		1_1
135	cat__ComorArr_nan	0.0		1_1
136	cat__ComorCard_0.0	0.0		1_1
137	cat__ComorCard_1.0	0.0		1_1
138	cat__ComorCard_2.0	0.0		1_1
139	cat__ComorCard_nan	0.0		1_1
140	cat__ComorHVD_0.0	0.0		1_1
141	cat__ComorHVD_1.0	0.0		1_1
142	cat__ComorHVD_2.0	0.0		1_1
143	cat__ComorHVD_nan	0.0		1_1
144	cat__ComorIBD_0.0	0.0		1_1
145	cat__ComorIBD_1.0	0.0		1_1
146	cat__ComorIBD_2.0	0.0		1_1
147	cat__ComorIBD_nan	0.0		1_1
148	cat__ComorDiab_0.0	0.0		1_1
149	cat__ComorDiab_1.0	0.0		1_1
150	cat__ComorDiab_2.0	0.0		1_1
151	cat__ComorDiab_nan	0.0		1_1
152	cat__ComorCVD_0.0	0.0		1_1
153	cat__ComorCVD_1.0	0.0		1_1
154	cat__ComorCVD_2.0	0.0		1_1
155	cat__ComorCVD_nan	0.0		1_1
156	cat__ComorPsyc_0.0	0.20018047501485767		1_1
157	cat__ComorPsyc_1.0	0.004383930613299975		1_1
158	cat__ComorPsyc_2.0	0.0		1_1
159	cat__ComorPsyc_nan	0.0		1_1
160	cat__ComorObe_0.0	0.06690263544806757		1_1
161	cat__ComorObe_1.0	0.0		1_1
162	cat__ComorObe_2.0	0.0		1_1
163	cat__ComorObe_nan	0.0		1_1
164	cat__ComorInf_0.0	0.0		1_1
165	cat__ComorInf_1.0	0.0		1_1
166	cat__ComorInf_2.0	0.0		1_1
167	cat__ComorInf_nan	0.0		1_1
168	cat__ComorRheu_0.0	0.06905387145468932		1_1
169	cat__ComorRheu_1.0	0.0		1_1
170	cat__ComorRheu_2.0	0.0		1_1
171	cat__ComorRheu_nan	0.0		1_1
172	cat__ComorPrep_0.0	0.0		1_1
173	cat__ComorPrep_1.0	0.0		1_1
174	cat__ComorPrep_2.0	0.0		1_1
175	cat__ComorPrep_nan	0.0		1_1
176	cat__ComorRen_0.0	0.0		1_1
177	cat__ComorRen_1.0	0.0		1_1
178	cat__ComorRen_2.0	0.0		1_1
179	cat__ComorRen_nan	0.0		1_1
180	cat__ComorMPul_0.0	0.0		1_1
181	cat__ComorMPul_1.0	0.0		1_1
182	cat__ComorMPul_2.0	0.0		1_1
183	cat__ComorMPul_nan	0.0		1_1
184	cat__ComorSPul_0.0	0.0		1_1
185	cat__ComorSPul_1.0	0.0		1_1
186	cat__ComorSPul_2.0	0.0		1_1
187	cat__ComorSPul_nan	0.0		1_1
188	cat__ComorPST_0.0	0.0		1_1
189	cat__ComorPST_1.0	0.0		1_1
190	cat__ComorPST_2.0	0.0		1_1
191	cat__ComorPST_nan	0.0		1_1
192	cat__ComorHepM_0.0	0.0		1_1
193	cat__ComorHepM_1.0	0.0		1_1
194	cat__ComorHepM_2.0	0.0		1_1
195	cat__ComorHepM_nan	0.0		1_1
196	cat__ComorHepS_0.0	0.0		1_1
197	cat__ComorHepS_1.0	0.0		1_1
198	cat__ComorHepS_2.0	0.0		1_1
199	cat__ComorHepS_nan	0.0		1_1
200	cat__TreatmentC1_ADE Alone	0.0		1_1
201	cat__TreatmentC1_ADE and Mylotarg 3mg per m2	0.0		1_1
202	cat__TreatmentC1_ADE and Mylotarg 6mg per m2	0.0		1_1
203	cat__TreatmentC1_AIDA	0.0		1_1
204	cat__TreatmentC1_Arsenic and ATRA	0.0		1_1
205	cat__TreatmentC1_DA High dose (90mg)	0.0		1_1
206	cat__TreatmentC1_DA Mylotarg 3mg per m2	0.0		1_1
207	cat__TreatmentC1_DA Mylotarg 6mg per m2	0.0		1_1
208	cat__TreatmentC1_DA Standard dose (60mg)	0.0		1_1
209	cat__Marrresult1C1_CR	0.0		1_1
210	cat__Marrresult1C1_PR	0.0		1_1
211	cat__Marrresult1C1_RD	0.21977007072988325		1_1
212	cat__Marrresult1C1_nan	0.0		1_1
213	cat__Marrresult2C1_CR	0.0		1_1
214	cat__Marrresult2C1_PR	0.0		1_1
215	cat__Marrresult2C1_RD	0.0		1_1
216	cat__Marrresult2C1_nan	0.0		1_1
217	cat__amlFLToutcomeID_2.0	0.0		1_1
218	cat__amlFLToutcomeID_3.0	0.006782878107393242		1_1
219	cat__amlFLToutcomeID_4.0	0.0		1_1
220	cat__amlFLToutcomeID_nan	0.0		1_1
221	cat__amlFLTTypeID_1.0	0.0		1_1
222	cat__amlFLTTypeID_2.0	0.0		1_1
223	cat__amlFLTTypeID_nan	0.0		1_1
224	cat__amlDDLFLTTKDID_1.0	0.0		1_1
225	cat__amlDDLFLTTKDID_2.0	0.0		1_1
226	cat__amlDDLFLTTKDID_3.0	0.0		1_1
227	cat__amlDDLFLTTKDID_4.0	0.0		1_1
228	cat__amlDDLFLTTKDID_6.0	0.0		1_1
229	cat__amlDDLFLTTKDID_7.0	0.0		1_1
230	cat__amlDDLFLTTKDID_8.0	0.0		1_1
231	cat__amlDDLFLTTKDID_9.0	0.0		1_1
232	cat__amlDDLFLTTKDID_99.0	0.0		1_1
233	cat__amlDDLFLTTKDID_nan	0.0		1_1
234	cat__amlFLTType0ID_1.0	0.13627781226554658		1_1
235	cat__amlFLTType0ID_2.0	0.0		1_1
236	cat__amlFLTType0ID_nan	0.0		1_1
237	cat__amlDDLNPM1OutcomeID_1.0	0.25837489841518674		1_1
238	cat__amlDDLNPM1OutcomeID_3.0	0.0		1_1
239	cat__amlDDLNPM1OutcomeID_5.0	0.0		1_1
240	cat__amlDDLNPM1OutcomeID_7.0	0.0		1_1
241	cat__amlDDLNPM1OutcomeID_nan	0.0		1_1
242	cat__amlDDLNPM1ID_1.0	0.0		1_1
243	cat__amlDDLNPM1ID_2.0	0.0		1_1
244	cat__amlDDLNPM1ID_3.0	0.0		1_1
245	cat__amlDDLNPM1ID_4.0	0.0		1_1
246	cat__amlDDLNPM1ID_5.0	0.0		1_1
247	cat__amlDDLNPM1ID_nan	0.09071743193756353		1_1
248	cat__MRDnegativity_<0.0%/not detectable	0.0		1_1
249	cat__MRDnegativity_nan	0.0		1_1
250	cat__MRDguided_No	0.0		1_1
251	cat__MRDguided_nan	0.0		1_1
252	cat__Housekeeping_ABL	0.0		1_1
253	cat__Housekeeping_nan	0.0		1_1
254	cat__MRDA0_method_nan	0.0		1_1
255	cat__MRDA0_method_qPCR-NPM1	0.0		1_1
256	cat__MRDA0_method_qPCR-NPM1 A	0.0		1_1
257	cat__MRDA0_method_qPCR-NPM1 B	0.0		1_1
258	cat__MRDA0_method_qPCR-NPM1 D	0.0		1_1
259	cat__MRDA0_method_qPCR-NPM1 OTHER	0.0		1_1
260	cat__MRDA0_method_qPCR-inv16	0.0		1_1
261	cat__MRDA0_method_qPCR-t8/21	0.0		1_1
262	cat__MRDA0num_ND	0.0		1_1
263	cat__MRDA0num_Pos	0.0		1_1
264	cat__MRDA0num_nan	0.0		1_1
265	cat__MRDA0_specimen_PB	0.0		1_1
266	cat__MRDA0_specimen_nan	0.0		1_1
267	cat__MRDB0_method_nan	0.0		1_1
268	cat__MRDB0_method_qPCR-NPM1	0.0		1_1
269	cat__MRDB0_method_qPCR-NPM1 A	0.0		1_1
270	cat__MRDB0_method_qPCR-NPM1 B	0.0		1_1
271	cat__MRDB0_method_qPCR-NPM1 D	0.0		1_1
272	cat__MRDB0_method_qPCR-NPM1 OTHER	0.0		1_1
273	cat__MRDB0_method_qPCR-inv16	0.0		1_1
274	cat__MRDB0_method_qPCR-t8/21	0.0		1_1
275	cat__MRDB0_specimen_BM	0.0		1_1
276	cat__MRDB0_specimen_nan	0.0		1_1
277	cat__MRDB0num_ND	0.0		1_1
278	cat__MRDB0num_Pos	0.0		1_1
279	cat__MRDB0num_nan	0.0		1_1
280	cat__MRDC0_method_MFC (LAIP+DfN)	0.0		1_1
281	cat__MRDC0_method_nan	0.0		1_1
282	cat__MRDC0_specimen_BM	0.0		1_1
283	cat__MRDC0_specimen_BM	0.0		1_1
284	cat__MRDC0_specimen_PB	0.012494847187901956		1_1
285	cat__MRDC0_specimen_nan	0.0		1_1
286	cat__MRDC1_specimen_BM	0.0		1_1
287	cat__MRDC1_specimen_PB	0.0		1_1
288	cat__MRDC1_specimen_nan	0.0		1_1
289	cat__MRDC0num_Neg	0.0		1_1
290	cat__MRDC0num_Pos	0.0		1_1
291	cat__MRDC0num_nan	0.0		1_1
292	cat__MRDA1_method_nan	0.0		1_1
293	cat__MRDA1_method_qPCR-NPM1	0.0		1_1
294	cat__MRDA1_method_qPCR-NPM1 A	0.0		1_1
295	cat__MRDA1_method_qPCR-NPM1 B	0.0		1_1
296	cat__MRDA1_method_qPCR-NPM1 D	0.0		1_1
297	cat__MRDA1_method_qPCR-NPM1 OTHER	0.0		1_1
298	cat__MRDA1_method_qPCR-inv16	0.0		1_1
299	cat__MRDA1_method_qPCR-t8/21	0.0		1_1
300	cat__MRDA1num_ND	0.0		1_1
301	cat__MRDA1num_Neg	0.028601413323862544		1_1
302	cat__MRDA1num_Pos	0.047247899941027155		1_1
303	cat__MRDA1num_nan	0.0		1_1
304	cat__MRDA1_specimen_PB	0.0		1_1
305	cat__MRDA1_specimen_nan	0.0		1_1
306	cat__MRDB1_method_nan	0.0		1_1
307	cat__MRDB1_method_qPCR-NPM1	0.0		1_1
308	cat__MRDB1_method_qPCR-NPM1 A	0.0		1_1
309	cat__MRDB1_method_qPCR-NPM1 B	0.0		1_1
310	cat__MRDB1_method_qPCR-NPM1 D	0.0		1_1
311	cat__MRDB1_method_qPCR-NPM1 OTHER	0.0		1_1
312	cat__MRDB1_method_qPCR-inv16	0.0		1_1
313	cat__MRDB1_method_qPCR-t8/21	0.0		1_1
314	cat__MRDB1_specimen_BM	0.0		1_1
315	cat__MRDB1_specimen_nan	0.0		1_1
316	cat__MRDB1num_ND	0.0		1_1
317	cat__MRDB1num_Neg	0.0		1_1
318	cat__MRDB1num_Pos	0.0		1_1
319	cat__MRDB1num_nan	0.0		1_1
320	cat__MRDC1_method_MFC (LAIP+DfN)	0.0		1_1
321	cat__MRDC1_method_nan	0.0		1_1
322	cat__MRDC1num_ND	0.0		1_1
323	cat__MRDC1num_Neg	0.1522805861830094		1_1
324	cat__MRDC1num_Pos	0.0		1_1
325	cat__MRDC1num_nan	0.0		1_1
326	ordinal__NauseagradeC1	0.001062466793842735		1_1
327	ordinal__AlopeciagradeC1	3.476797044066131e-05		1_1
328	ordinal__OralgradeC1	9.171615670887511e-05		1_1
329	ordinal__DiarrheagradeC1	0.0002877295173275271		1_1
330	ordinal__CardiacgradeC1	0.00010386520354766975		1_1
331	ordinal__LiverASTgradeC1	0.00019350404777887745		1_1
332	ordinal__LiverALTgradeC1	0.0004937989996697795		1_1
333	ordinal__LiverBilgradeC1	0.000478673765809989		1_1
334	ordinal__RenaCreatgradeC1	0.0006649871282740996		1_1
335	ordinal__RenaprotgradeC1	0.00023192250109271048		1_1
336	ordinal__RenahaemgradeC1	0.0001105650880487185		1_1
337	ordinal__cellularity1C1	0.00015302088328922445		1_1
338	ordinal__cellularity2C1	2.9371095946412366e-05		1_1
339	num__amlAgeAtRand1	0.18476478724081627		1_1
340	num__UnitsbloodC1	0.0019071532800373338		1_1
341	num__UnitsplateletsC1	0.0022816716272537653		1_1
342	num__DaysIVantibC1	0.0003859219467847676		1_1
343	num__DaysinhospC1	0.00022659250621915133		1_1
344	num__TestDate	0.00013061305794308798		1_1
345	num__ITDPcnt	0.00047591970592833103		1_1
346	num__ITDLength	5.210239275541553e-05		1_1
347	num__date_MRDA0	9.519845685305172e-05		1_1
348	num__MRDA0hodnota	0.00012706804630448752		1_1
349	num__MRDA0logred	0.0		1_1
350	num__date_MRDB0	0.00038742997651348233		1_1
351	num__MRDB0hodnota	0.0003212253035418467		1_1
352	num__MRDB0logred	0.0		1_1
353	num__MRDC0percentage	6.528247900802335e-05		1_1
354	num__date_MRDA1	0.0005638249573336333		1_1
355	num__MRDA1hodnota	0.00042364332273801553		1_1
356	num__MRDA1logred	2.902238923116243e-05		1_1
357	num__date_MRDB1	0.0003573101705736566		1_1
358	num__MRDB1hodnota	9.79557872584604e-05		1_1
359	num__Date_MRDC1	4.2438846370707436e-05		1_1
360	num__MRDC1percentage	0.00023597382389525272		1_1
361	num__NauseastartC1	2.0783083706393607e-05		1_1
362	num__NauseastopC1	9.711019003498615e-06		1_1
363	num__AlopeciastartC1	6.863262289983444e-05		1_1
364	num__AlopeciastopC1	4.270163592369235e-05		1_1
365	num__OralstartC1	5.8624300385768187e-05		1_1
366	num__OralstopC1	1.6433355529880476e-06		1_1
367	num__DiarrheastartC1	0.0004562468659369001		1_1
368	num__DiarrheastopC1	0.0003306105256808638		1_1
369	num__CardiacstartC1	4.7929815636867265e-05		1_1
370	num__CardiacstopC1	0.0001051888525885646		1_1
371	num__LiverASTstartC1	0.0008319498222743355		1_1
372	num__LiverASTstopC1	0.0005890349707056036		1_1
373	num__LiverALTstartC1	3.431455979261374e-05		1_1
374	num__LiverALTstopC1	8.40306753108231e-05		1_1
375	num__LiverBilstartC1	0.0002524448519750917		1_1
376	num__LiverBilstopC1	0.00023956489908618847		1_1
377	num__RenaCreatstartC1	0.00018900080977183705		1_1
378	num__RenaCreatstopC1	9.128382719441896e-05		1_1
379	num__RenaprotstartC1	8.926852924820234e-05		1_1
380	num__RenahaemstartC1	0.00025581340691068025		1_1
381	num__RenahaemstopC1	2.6523970433476322e-06		1_1
382	num__mylotargdateC1	0.00011503859925739558		1_1
383	num__marrexamdate1C1	6.623673924558596e-06		1_1
384	num__marrexamdate2C1	0.0003507461168018766		1_1
385	num__NeutrecoverydateC1	0.00015409367913501526		1_1
386	num__Platrecovery50dateC1	0.00013070488460437913		1_1
387	num__Platrecovery100dateC1	0.0004380715870732219		1_1
388	num__DischargeddateC1	8.13878822192074e-05		1_1
389	num__Weight	0.051740974526982356		1_1
390	num__Height	0.003141264356461629		1_1
391	num__BloodDateEntry	0.002380086257294688		1_1
392	num__HemoglobinEntry	0.0006475303036417374		1_1
393	num__PlateletEntry	0.002490806068449806		1_1
394	num__MarrowDateEntry	2.924282189685698e-05		1_1
395	num__MarrowBlastsEntry	6.279579984555657e-05		1_1
396	num__LocalImmPcnt	8.528277311738504e-06		1_1
397	num__SmokePerDay	6.732652089721627e-06		1_1
398	num__chemodateC1	0.05680179337191687		1_1
399	num__Marrblastperc1C1	2.9249787906112798e-05		1_1
400	num__Marrblastperc2C1	0.00010048697877501088		1_1
401	num__WBCEntry	0.019960909796121636		1_1
402	num__CompmarrrespC1	0.00019039465867136122		1_1
403	remainder__IsSec_is_missing	0.0		1_1
404	remainder__PrevDiag_is_missing	0.0		1_1
405	remainder__PrevBloodDis_is_missing	0.0		1_1
406	remainder__Weight_is_missing	0.0		1_1
407	remainder__Height_is_missing	0.0		1_1
408	remainder__BloodDateEntry_is_missing	0.0		1_1
409	remainder__HemoglobinEntry_is_missing	0.0		1_1
410	remainder__PlateletEntry_is_missing	0.0		1_1
411	remainder__MarrowDateEntry_is_missing	0.0		1_1
412	remainder__MarrowBlastsEntry_is_missing	0.0		1_1
413	remainder__FABtype_is_missing	0.0		1_1
414	remainder__CNSinvolveentry_is_missing	0.0		1_1
415	remainder__Localcytoentry_is_missing	0.0		1_1
416	remainder__Localimmentry_is_missing	0.0		1_1
417	remainder__LocalImmPcnt_is_missing	0.0		1_1
418	remainder__CD33entry_is_missing	0.0		1_1
419	remainder__SmokeHist_is_missing	0.0		1_1
420	remainder__SmokePerDay_is_missing	0.0		1_1
421	remainder__CytoResult_is_missing	0.0		1_1
422	remainder__Karyotype_is_missing	0.0		1_1
423	remainder__ComorArr_is_missing	0.0		1_1
424	remainder__ComorCard_is_missing	0.0		1_1
425	remainder__ComorHVD_is_missing	0.0		1_1
426	remainder__ComorIBD_is_missing	0.0		1_1
427	remainder__ComorDiab_is_missing	0.0		1_1
428	remainder__ComorCVD_is_missing	0.0		1_1
429	remainder__ComorPsyc_is_missing	0.0		1_1
430	remainder__ComorObe_is_missing	0.0		1_1
431	remainder__ComorInf_is_missing	0.0		1_1
432	remainder__ComorRheu_is_missing	0.0		1_1
433	remainder__ComorPrep_is_missing	0.0		1_1
434	remainder__ComorRen_is_missing	0.0		1_1
435	remainder__ComorMPul_is_missing	0.0		1_1
436	remainder__ComorSPul_is_missing	0.0		1_1
437	remainder__ComorPST_is_missing	0.0		1_1
438	remainder__ComorHepM_is_missing	0.0		1_1
439	remainder__ComorHepS_is_missing	0.0		1_1
440	remainder__drugdoseC1yn_is_missing	0.0		1_1
441	remainder__mylotargC1yn_is_missing	0.0		1_1
442	remainder__mylotargdateC1_is_missing	0.0		1_1
443	remainder__mylodoseC1_is_missing	0.0019010697781397287		1_1
444	remainder__marrexamdate1C1_is_missing	0.0		1_1
445	remainder__marrexamdate2C1_is_missing	0.0		1_1
446	remainder__cellularity1C1_is_missing	0.0		1_1
447	remainder__cellularity2C1_is_missing	0.0		1_1
448	remainder__Marrblastperc1C1_is_missing	0.0		1_1
449	remainder__Marrblastperc2C1_is_missing	0.0		1_1
450	remainder__Marrresult1C1_is_missing	0.0		1_1
451	remainder__Marrresult2C1_is_missing	0.0		1_1
452	remainder__CompmarrrespC1_is_missing	0.0		1_1
453	remainder__NeutrecoveryC1_is_missing	0.0		1_1
454	remainder__NeutrecoverydateC1_is_missing	0.0		1_1
455	remainder__Platrecovery50C1_is_missing	0.0		1_1
456	remainder__Platrecovery50dateC1_is_missing	0.0		1_1
457	remainder__Platrecovery100C1_is_missing	0.0		1_1
458	remainder__Platrecovery100dateC1_is_missing	0.0		1_1
459	remainder__NauseagradeC1_is_missing	0.0		1_1
460	remainder__NauseastartC1_is_missing	0.0		1_1
461	remainder__NauseastopC1_is_missing	0.0		1_1
462	remainder__AlopeciagradeC1_is_missing	0.0		1_1
463	remainder__AlopeciastartC1_is_missing	0.0		1_1
464	remainder__AlopeciastopC1_is_missing	0.0		1_1
465	remainder__OralgradeC1_is_missing	0.0		1_1
466	remainder__OralstartC1_is_missing	0.0		1_1
467	remainder__OralstopC1_is_missing	0.0		1_1
468	remainder__DiarrheagradeC1_is_missing	0.0		1_1
469	remainder__DiarrheastartC1_is_missing	0.0		1_1
470	remainder__DiarrheastopC1_is_missing	0.0		1_1
471	remainder__CardiacgradeC1_is_missing	0.0		1_1
472	remainder__CardiacstartC1_is_missing	0.0		1_1
473	remainder__CardiacstopC1_is_missing	0.0		1_1
474	remainder__LiverASTgradeC1_is_missing	0.0		1_1
475	remainder__LiverASTstartC1_is_missing	0.0		1_1
476	remainder__LiverASTstopC1_is_missing	0.0		1_1
477	remainder__LiverALTgradeC1_is_missing	0.0		1_1
478	remainder__LiverALTstartC1_is_missing	0.0		1_1
479	remainder__LiverALTstopC1_is_missing	0.0		1_1
480	remainder__LiverBilgradeC1_is_missing	0.0		1_1
481	remainder__LiverBilstartC1_is_missing	0.0		1_1
482	remainder__LiverBilstopC1_is_missing	0.0		1_1
483	remainder__RenaCreatgradeC1_is_missing	0.0		1_1
484	remainder__RenaCreatstartC1_is_missing	0.0		1_1
485	remainder__RenaCreatstopC1_is_missing	0.0		1_1
486	remainder__RenaprotgradeC1_is_missing	0.0		1_1
487	remainder__RenaprotstartC1_is_missing	0.0		1_1
488	remainder__RenahaemgradeC1_is_missing	0.0		1_1
489	remainder__RenahaemstartC1_is_missing	0.0		1_1
490	remainder__RenahaemstopC1_is_missing	0.0		1_1
491	remainder__UnitsbloodC1_is_missing	0.0		1_1
492	remainder__UnitsplateletsC1_is_missing	0.0		1_1
493	remainder__DaysIVantibC1_is_missing	0.0		1_1
494	remainder__DaysinhospC1_is_missing	0.0		1_1
495	remainder__DischargeddateC1_is_missing	0.0		1_1
496	remainder__MRDnegativity_is_missing	0.0		1_1
497	remainder__MRDguided_is_missing	0.0		1_1
498	remainder__Housekeeping_is_missing	0.0		1_1
499	remainder__MRDA0_is_missing	0.0		1_1
500	remainder__date_MRDA0_is_missing	0.0		1_1
501	remainder__MRDA0_method_is_missing	0.0		1_1
502	remainder__MRDA0_specimen_is_missing	0.0		1_1
503	remainder__MRDA0num_is_missing	0.0		1_1
504	remainder__MRDA0hodnota_is_missing	0.0		1_1
505	remainder__MRDA0logred_is_missing	0.0		1_1
506	remainder__MRDB0_is_missing	0.0		1_1
507	remainder__date_MRDB0_is_missing	0.0		1_1
508	remainder__MRDB0_method_is_missing	0.0		1_1
509	remainder__MRDB0_specimen_is_missing	0.0		1_1
510	remainder__MRDB0num_is_missing	0.0		1_1
511	remainder__MRDB0hodnota_is_missing	0.0		1_1
512	remainder__MRDB0logred_is_missing	0.0		1_1
513	remainder__MRDC0_is_missing	0.0		1_1
514	remainder__MRDC0_method_is_missing	0.0		1_1
515	remainder__MRDC0_specimen_is_missing	0.0		1_1
516	remainder__MRDC0num_is_missing	0.0		1_1
517	remainder__MRDC0percentage_is_missing	0.0		1_1
518	remainder__MRDA1_is_missing	0.0		1_1
519	remainder__date_MRDA1_is_missing	0.0		1_1
520	remainder__MRDA1_method_is_missing	0.0		1_1
521	remainder__MRDA1_specimen_is_missing	0.0		1_1
522	remainder__MRDA1num_is_missing	0.0		1_1
523	remainder__MRDA1hodnota_is_missing	0.0		1_1
524	remainder__MRDA1logred_is_missing	0.0		1_1
525	remainder__MRDB1_is_missing	0.0		1_1
526	remainder__date_MRDB1_is_missing	0.0		1_1
527	remainder__MRDB1_method_is_missing	0.0		1_1
528	remainder__MRDB1_specimen_is_missing	0.0		1_1
529	remainder__MRDB1num_is_missing	0.0		1_1
530	remainder__MRDB1hodnota_is_missing	0.0		1_1
531	remainder__MRDC1_is_missing	0.0		1_1
532	remainder__Date_MRDC1_is_missing	0.0		1_1
533	remainder__MRDC1_method_is_missing	0.0		1_1
534	remainder__MRDC1_specimen_is_missing	0.0		1_1
535	remainder__MRDC1num_is_missing	0.0		1_1
536	remainder__MRDC1percentage_is_missing	0.0		1_1
537	remainder__TestDate_is_missing	0.0		1_1
538	remainder__amlFLToutcomeID_is_missing	0.0		1_1
539	remainder__amlFLTTypeID_is_missing	0.0		1_1
540	remainder__amlDDLFLTTKDID_is_missing	0.0		1_1
541	remainder__ITDPcnt_is_missing	0.0		1_1
542	remainder__ITDLength_is_missing	0.0		1_1
543	remainder__amlFLTType0ID_is_missing	0.0		1_1
544	remainder__amlDDLNPM1OutcomeID_is_missing	0.0		1_1
545	remainder__amlDDLNPM1ID_is_missing	0.09701053464605422		1_1
546	karyotype_encoding__Karyotype_46,XX [20]	0.0		2_1
547	karyotype_encoding__Karyotype_46,XX [20]	0.0		2_1
548	karyotype_encoding__Karyotype_46,XX,inv(16)(p13q22)[10]	0.0		2_1
549	karyotype_encoding__Karyotype_46,XX,t(8;21)(q22;q22)[10]	0.0		2_1
550	karyotype_encoding__Karyotype_46,XX[10]	0.0		2_1
551	karyotype_encoding__Karyotype_46,XX[20]	0.0		2_1
552	karyotype_encoding__Karyotype_46,XX[20]	0.0		2_1
553	karyotype_encoding__Karyotype_46,XX[25]	0.0		2_1
554	karyotype_encoding__Karyotype_46,XX[30]	0.0		2_1
555	karyotype_encoding__Karyotype_46,XY	0.0		2_1
556	karyotype_encoding__Karyotype_46,XY [20]	0.0		2_1
557	karyotype_encoding__Karyotype_46,XY,inv(16)(p13q22)[10]	0.0		2_1
558	karyotype_encoding__Karyotype_46,XY[10]	0.0		2_1
559	karyotype_encoding__Karyotype_46,XY[20]	0.0		2_1
560	karyotype_encoding__Karyotype_46,XY[20]	0.0		2_1
561	karyotype_encoding__Karyotype_46,XY[25]	0.0		2_1
562	karyotype_encoding__Karyotype_46,XY[30]	0.0		2_1
563	karyotype_encoding__Karyotype_47,XX,+8[10]	0.0		2_1
564	karyotype_encoding__Karyotype___rare_class__	0.0		2_1
565	cat__sexID_False	0.013918289966912498		2_1
566	cat__sexID_True	0.005165205997082164		2_1
567	cat__IsSec_False	0.016636455257436067		2_1
568	cat__IsSec_True	0.0		2_1
569	cat__IsSec_nan	0.0		2_1
570	cat__PrevDiag_False	0.0		2_1
571	cat__PrevDiag_True	0.0		2_1
572	cat__PrevDiag_nan	0.0		2_1
573	cat__drugdoseC1yn_False	0.0		2_1
574	cat__drugdoseC1yn_True	0.0		2_1
575	cat__drugdoseC1yn_nan	0.0		2_1
576	cat__mylotargC1yn_False	0.0		2_1
577	cat__mylotargC1yn_True	0.0		2_1
578	cat__mylotargC1yn_nan	0.0		2_1
579	cat__mylodoseC1_False	0.0		2_1
580	cat__mylodoseC1_True	0.005619145182044325		2_1
581	cat__mylodoseC1_nan	0.0		2_1
582	cat__NeutrecoveryC1_False	0.0		2_1
583	cat__NeutrecoveryC1_True	0.0		2_1
584	cat__NeutrecoveryC1_nan	0.0		2_1
585	cat__Platrecovery50C1_False	0.0		2_1
586	cat__Platrecovery50C1_True	0.0		2_1
587	cat__Platrecovery50C1_nan	0.0		2_1
588	cat__Platrecovery100C1_False	0.0		2_1
589	cat__Platrecovery100C1_True	0.0		2_1
590	cat__Platrecovery100C1_nan	0.0		2_1
591	cat__MRDA0_False	0.0		2_1
592	cat__MRDA0_True	0.0		2_1
593	cat__MRDA0_nan	0.0		2_1
594	cat__MRDB0_False	0.0		2_1
595	cat__MRDB0_True	0.0		2_1
596	cat__MRDB0_nan	0.0		2_1
597	cat__MRDC0_False	0.0		2_1
598	cat__MRDC0_True	0.0		2_1
599	cat__MRDC0_nan	0.0		2_1
600	cat__MRDA1_False	0.02410976709083074		2_1
601	cat__MRDA1_True	0.0		2_1
602	cat__MRDA1_nan	0.0		2_1
603	cat__MRDB1_False	0.0		2_1
604	cat__MRDB1_True	0.0		2_1
605	cat__MRDB1_nan	0.0		2_1
606	cat__MRDC1_False	0.0		2_1
607	cat__MRDC1_True	0.0		2_1
608	cat__MRDC1_nan	0.0		2_1
609	cat__amlAgeGroup_15-29	0.0		2_1
610	cat__amlAgeGroup_30-39	0.0		2_1
611	cat__amlAgeGroup_40-49	0.0		2_1
612	cat__amlAgeGroup_50-59	0.0		2_1
613	cat__amlAgeGroup_60+	0.0		2_1
614	cat__PrevBloodDis_Aplastic anaemia	0.0		2_1
615	cat__PrevBloodDis_Chronic lymphoblastic leukaemia (CLL)	0.0		2_1
616	cat__PrevBloodDis_Chronic myelomonocytic leukaemia (CMML)	0.0		2_1
617	cat__PrevBloodDis_Hodgkin's disease	0.0		2_1
618	cat__PrevBloodDis_Lymphoma	0.0		2_1
619	cat__PrevBloodDis_Myelodysplastic syndrome (MDS)/myelodysplasia/pre-leukaemic phase	0.0		2_1
620	cat__PrevBloodDis_Myelofibrosis	0.0		2_1
621	cat__PrevBloodDis_Myeloproliferative syndrome	0.0		2_1
622	cat__PrevBloodDis_Other haematological disorder	0.0		2_1
623	cat__PrevBloodDis_Polycythaemia rubra vera (PRV)	0.0		2_1
624	cat__PrevBloodDis_Refractory anaemia with excess of blasts (RAEB, RAEB-t)	0.0		2_1
625	cat__PrevBloodDis_Thrombocythaemia	0.0		2_1
626	cat__PrevBloodDis_Thrombocytopenia	0.0		2_1
627	cat__PrevBloodDis_nan	0.0		2_1
628	cat__FABtype_0	0.0		2_1
629	cat__FABtype_1	0.07345325222510055		2_1
630	cat__FABtype_2	0.019505733057890478		2_1
631	cat__FABtype_3	0.0		2_1
632	cat__FABtype_3v	0.0		2_1
633	cat__FABtype_4	0.0		2_1
634	cat__FABtype_4e	0.0		2_1
635	cat__FABtype_5	0.21749447373368722		2_1
636	cat__FABtype_5a	0.0		2_1
637	cat__FABtype_5b	0.0		2_1
638	cat__FABtype_6	0.09623904669870313		2_1
639	cat__FABtype_7	0.0		2_1
640	cat__FABtype_8	0.03177911967174473		2_1
641	cat__FABtype_B	0.0		2_1
642	cat__FABtype_R	0.0		2_1
643	cat__FABtype_RT	0.0		2_1
644	cat__FABtype_X	0.0		2_1
645	cat__FABtype_nan	0.0		2_1
646	cat__CNSinvolveentry_0.0	0.005076612700701055		2_1
647	cat__CNSinvolveentry_1.0	0.0		2_1
648	cat__CNSinvolveentry_2.0	0.0		2_1
649	cat__CNSinvolveentry_nan	0.0		2_1
650	cat__Localcytoentry_1.0	0.0		2_1
651	cat__Localcytoentry_2.0	0.1738618738233971		2_1
652	cat__Localcytoentry_3.0	0.0		2_1
653	cat__Localcytoentry_4.0	0.0		2_1
654	cat__Localcytoentry_5.0	0.020130506513637392		2_1
655	cat__Localcytoentry_nan	0.0		2_1
656	cat__Localimmentry_1.0	0.0		2_1
657	cat__Localimmentry_2.0	0.0		2_1
658	cat__Localimmentry_3.0	0.13358995326029272		2_1
659	cat__Localimmentry_nan	0.0		2_1
660	cat__CD33entry_1.0	0.1360518590421042		2_1
661	cat__CD33entry_2.0	0.0		2_1
662	cat__CD33entry_3.0	0.0		2_1
663	cat__CD33entry_nan	0.0		2_1
664	cat__SmokeHist_1.0	0.0		2_1
665	cat__SmokeHist_2.0	0.14354572333512175		2_1
666	cat__SmokeHist_3.0	0.004966815271006403		2_1
667	cat__SmokeHist_nan	0.0		2_1
668	cat__amlType_De novo	0.0956936515910209		2_1
669	cat__amlType_High risk MDS	0.0		2_1
670	cat__amlType_Secondary	0.1061674616429709		2_1
671	cat__CytoResult_Adverse	0.6926735557615581		2_1
672	cat__CytoResult_Failed	0.0		2_1
673	cat__CytoResult_Intermediate	0.0		2_1
674	cat__CytoResult_Normal	0.0		2_1
675	cat__CytoResult_Not done	0.0		2_1
676	cat__CytoResult_nan	0.0		2_1
677	cat__CytoResult_t(15;17) / PML-RARA [APL]	0.0		2_1
678	cat__CytoResult_t(8;21) / inv(16) [CBF]	0.7993324875131546		2_1
679	cat__ComorArr_0.0	0.0		2_1
680	cat__ComorArr_1.0	0.0		2_1
681	cat__ComorArr_2.0	0.0		2_1
682	cat__ComorArr_nan	0.0		2_1
683	cat__ComorCard_0.0	0.0		2_1
684	cat__ComorCard_1.0	0.0		2_1
685	cat__ComorCard_2.0	0.0		2_1
686	cat__ComorCard_nan	0.0		2_1
687	cat__ComorHVD_0.0	0.0		2_1
688	cat__ComorHVD_1.0	0.0		2_1
689	cat__ComorHVD_2.0	0.0		2_1
690	cat__ComorHVD_nan	0.0		2_1
691	cat__ComorIBD_0.0	0.0		2_1
692	cat__ComorIBD_1.0	0.0		2_1
693	cat__ComorIBD_2.0	0.0		2_1
694	cat__ComorIBD_nan	0.0		2_1
695	cat__ComorDiab_0.0	0.0		2_1
696	cat__ComorDiab_1.0	0.0		2_1
697	cat__ComorDiab_2.0	0.0		2_1
698	cat__ComorDiab_nan	0.0		2_1
699	cat__ComorCVD_0.0	0.0		2_1
700	cat__ComorCVD_1.0	0.0		2_1
701	cat__ComorCVD_2.0	0.0		2_1
702	cat__ComorCVD_nan	0.0		2_1
703	cat__ComorPsyc_0.0	0.09186596164278872		2_1
704	cat__ComorPsyc_1.0	0.042131938570169315		2_1
705	cat__ComorPsyc_2.0	0.0		2_1
706	cat__ComorPsyc_nan	0.0		2_1
707	cat__ComorObe_0.0	0.12348143676803326		2_1
708	cat__ComorObe_1.0	0.0		2_1
709	cat__ComorObe_2.0	0.0		2_1
710	cat__ComorObe_nan	0.0		2_1
711	cat__ComorInf_0.0	0.0		2_1
712	cat__ComorInf_1.0	0.0		2_1
713	cat__ComorInf_2.0	0.0		2_1
714	cat__ComorInf_nan	0.0		2_1
715	cat__ComorRheu_0.0	0.0		2_1
716	cat__ComorRheu_1.0	0.0		2_1
717	cat__ComorRheu_2.0	0.0		2_1
718	cat__ComorRheu_nan	0.0		2_1
719	cat__ComorPrep_0.0	0.0		2_1
720	cat__ComorPrep_1.0	0.0		2_1
721	cat__ComorPrep_2.0	0.0		2_1
722	cat__ComorPrep_nan	0.0		2_1
723	cat__ComorRen_0.0	0.0		2_1
724	cat__ComorRen_1.0	0.0		2_1
725	cat__ComorRen_2.0	0.0		2_1
726	cat__ComorRen_nan	0.0		2_1
727	cat__ComorMPul_0.0	0.0		2_1
728	cat__ComorMPul_1.0	0.0		2_1
729	cat__ComorMPul_2.0	0.0		2_1
730	cat__ComorMPul_nan	0.0		2_1
731	cat__ComorSPul_0.0	0.0		2_1
732	cat__ComorSPul_1.0	0.0		2_1
733	cat__ComorSPul_2.0	0.0		2_1
734	cat__ComorSPul_nan	0.0		2_1
735	cat__ComorPST_0.0	0.0		2_1
736	cat__ComorPST_1.0	0.0		2_1
737	cat__ComorPST_2.0	0.0		2_1
738	cat__ComorPST_nan	0.0		2_1
739	cat__ComorHepM_0.0	0.0		2_1
740	cat__ComorHepM_1.0	0.0		2_1
741	cat__ComorHepM_2.0	0.0		2_1
742	cat__ComorHepM_nan	0.0		2_1
743	cat__ComorHepS_0.0	0.0		2_1
744	cat__ComorHepS_1.0	0.0		2_1
745	cat__ComorHepS_2.0	0.0		2_1
746	cat__ComorHepS_nan	0.0		2_1
747	cat__TreatmentC1_ADE Alone	0.0		2_1
748	cat__TreatmentC1_ADE and Mylotarg 3mg per m2	0.0		2_1
749	cat__TreatmentC1_ADE and Mylotarg 6mg per m2	0.0		2_1
750	cat__TreatmentC1_AIDA	0.0		2_1
751	cat__TreatmentC1_Arsenic and ATRA	0.0		2_1
752	cat__TreatmentC1_DA High dose (90mg)	0.0		2_1
753	cat__TreatmentC1_DA Mylotarg 3mg per m2	0.0		2_1
754	cat__TreatmentC1_DA Mylotarg 6mg per m2	0.0		2_1
755	cat__TreatmentC1_DA Standard dose (60mg)	0.0		2_1
756	cat__Marrresult1C1_CR	0.09121812146254263		2_1
757	cat__Marrresult1C1_PR	0.0		2_1
758	cat__Marrresult1C1_RD	0.12065748992130047		2_1
759	cat__Marrresult1C1_nan	0.0		2_1
760	cat__Marrresult2C1_CR	0.0		2_1
761	cat__Marrresult2C1_PR	0.0		2_1
762	cat__Marrresult2C1_RD	0.0		2_1
763	cat__Marrresult2C1_nan	0.0		2_1
764	cat__amlFLToutcomeID_2.0	0.0		2_1
765	cat__amlFLToutcomeID_3.0	0.0074019407891999685		2_1
766	cat__amlFLToutcomeID_4.0	0.0		2_1
767	cat__amlFLToutcomeID_nan	0.0		2_1
768	cat__amlFLTTypeID_1.0	0.0		2_1
769	cat__amlFLTTypeID_2.0	0.0		2_1
770	cat__amlFLTTypeID_nan	0.0		2_1
771	cat__amlDDLFLTTKDID_1.0	0.0		2_1
772	cat__amlDDLFLTTKDID_2.0	0.0		2_1
773	cat__amlDDLFLTTKDID_3.0	0.0		2_1
774	cat__amlDDLFLTTKDID_4.0	0.0		2_1
775	cat__amlDDLFLTTKDID_6.0	0.0		2_1
776	cat__amlDDLFLTTKDID_7.0	0.0		2_1
777	cat__amlDDLFLTTKDID_8.0	0.0		2_1
778	cat__amlDDLFLTTKDID_99.0	0.0		2_1
779	cat__amlDDLFLTTKDID_nan	0.0		2_1
780	cat__amlFLTType0ID_1.0	0.0		2_1
781	cat__amlFLTType0ID_2.0	0.0		2_1
782	cat__amlFLTType0ID_nan	0.0		2_1
783	cat__amlDDLNPM1OutcomeID_1.0	0.19599610238242446		2_1
784	cat__amlDDLNPM1OutcomeID_3.0	0.0		2_1
785	cat__amlDDLNPM1OutcomeID_5.0	0.0		2_1
786	cat__amlDDLNPM1OutcomeID_7.0	0.0		2_1
787	cat__amlDDLNPM1OutcomeID_nan	0.0		2_1
788	cat__amlDDLNPM1ID_1.0	0.0		2_1
789	cat__amlDDLNPM1ID_2.0	0.0		2_1
790	cat__amlDDLNPM1ID_3.0	0.0		2_1
791	cat__amlDDLNPM1ID_4.0	0.0		2_1
792	cat__amlDDLNPM1ID_5.0	0.04529197228252217		2_1
793	cat__amlDDLNPM1ID_nan	0.09645073150464005		2_1
794	cat__MRDnegativity_<0.0%/not detectable	0.0		2_1
795	cat__MRDnegativity_nan	0.0		2_1
796	cat__MRDguided_No	0.0		2_1
797	cat__MRDguided_nan	0.0		2_1
798	cat__Housekeeping_ABL	0.0		2_1
799	cat__Housekeeping_nan	0.0		2_1
800	cat__MRDA0_method_nan	0.0		2_1
801	cat__MRDA0_method_qPCR-NPM1	0.0		2_1
802	cat__MRDA0_method_qPCR-NPM1 A	0.0		2_1
803	cat__MRDA0_method_qPCR-NPM1 B	0.0		2_1
804	cat__MRDA0_method_qPCR-NPM1 D	0.0		2_1
805	cat__MRDA0_method_qPCR-NPM1 OTHER	0.0		2_1
806	cat__MRDA0_method_qPCR-inv16	0.0		2_1
807	cat__MRDA0_method_qPCR-t8/21	0.0		2_1
808	cat__MRDA0num_ND	0.0		2_1
809	cat__MRDA0num_Pos	0.0		2_1
810	cat__MRDA0num_nan	0.0		2_1
811	cat__MRDA0_specimen_PB	0.0		2_1
812	cat__MRDA0_specimen_nan	0.0		2_1
813	cat__MRDB0_method_nan	0.0		2_1
814	cat__MRDB0_method_qPCR-NPM1	0.0		2_1
815	cat__MRDB0_method_qPCR-NPM1 A	0.0		2_1
816	cat__MRDB0_method_qPCR-NPM1 B	0.0		2_1
817	cat__MRDB0_method_qPCR-NPM1 D	0.0		2_1
818	cat__MRDB0_method_qPCR-NPM1 OTHER	0.0		2_1
819	cat__MRDB0_method_qPCR-inv16	0.0		2_1
820	cat__MRDB0_method_qPCR-t8/21	0.0		2_1
821	cat__MRDB0_specimen_BM	0.0		2_1
822	cat__MRDB0_specimen_nan	0.0		2_1
823	cat__MRDB0num_ND	0.0		2_1
824	cat__MRDB0num_Pos	0.0		2_1
825	cat__MRDB0num_nan	0.0		2_1
826	cat__MRDC0_method_MFC (LAIP+DfN)	0.0		2_1
827	cat__MRDC0_method_nan	0.0		2_1
828	cat__MRDC0_specimen_BM	0.0		2_1
829	cat__MRDC0_specimen_BM	0.0		2_1
830	cat__MRDC0_specimen_PB	0.0		2_1
831	cat__MRDC0_specimen_nan	0.0		2_1
832	cat__MRDC1_specimen_BM	0.0		2_1
833	cat__MRDC1_specimen_PB	0.0		2_1
834	cat__MRDC1_specimen_nan	0.0		2_1
835	cat__MRDC0num_Neg	0.0		2_1
836	cat__MRDC0num_Pos	0.0		2_1
837	cat__MRDC0num_nan	0.0		2_1
838	cat__MRDA1_method_nan	0.0		2_1
839	cat__MRDA1_method_qPCR-NPM1	0.0		2_1
840	cat__MRDA1_method_qPCR-NPM1 A	0.0		2_1
841	cat__MRDA1_method_qPCR-NPM1 B	0.0		2_1
842	cat__MRDA1_method_qPCR-NPM1 D	0.0		2_1
843	cat__MRDA1_method_qPCR-NPM1 OTHER	0.0		2_1
844	cat__MRDA1_method_qPCR-inv16	0.0		2_1
845	cat__MRDA1_method_qPCR-t8/21	0.0		2_1
846	cat__MRDA1num_ND	0.0		2_1
847	cat__MRDA1num_Neg	0.06698043507373107		2_1
848	cat__MRDA1num_Pos	0.08127690769955377		2_1
849	cat__MRDA1num_nan	0.0		2_1
850	cat__MRDA1_specimen_PB	0.0		2_1
851	cat__MRDA1_specimen_nan	0.0		2_1
852	cat__MRDB1_method_nan	0.0		2_1
853	cat__MRDB1_method_qPCR-NPM1	0.0		2_1
854	cat__MRDB1_method_qPCR-NPM1 A	0.0		2_1
855	cat__MRDB1_method_qPCR-NPM1 B	0.0		2_1
856	cat__MRDB1_method_qPCR-NPM1 D	0.0		2_1
857	cat__MRDB1_method_qPCR-NPM1 OTHER	0.0		2_1
858	cat__MRDB1_method_qPCR-inv16	0.0		2_1
859	cat__MRDB1_method_qPCR-t8/21	0.0		2_1
860	cat__MRDB1_specimen_BM	0.0		2_1
861	cat__MRDB1_specimen_nan	0.0		2_1
862	cat__MRDB1num_ND	0.0		2_1
863	cat__MRDB1num_Neg	0.0		2_1
864	cat__MRDB1num_Pos	0.0		2_1
865	cat__MRDB1num_nan	0.0		2_1
866	cat__MRDC1_method_MFC (LAIP+DfN)	0.0		2_1
867	cat__MRDC1_method_nan	0.0		2_1
868	cat__MRDC1num_ND	0.02993398788130518		2_1
869	cat__MRDC1num_Neg	0.1131997346307537		2_1
870	cat__MRDC1num_Pos	0.0		2_1
871	cat__MRDC1num_nan	0.0		2_1
872	ordinal__NauseagradeC1	0.0008491301952275599		2_1
873	ordinal__AlopeciagradeC1	0.00010621860480534152		2_1
874	ordinal__OralgradeC1	0.00012121189271476384		2_1
875	ordinal__DiarrheagradeC1	0.000308260031447916		2_1
876	ordinal__CardiacgradeC1	3.4663465406925655e-05		2_1
877	ordinal__LiverASTgradeC1	0.0001554259093658263		2_1
878	ordinal__LiverALTgradeC1	0.00042247972281888956		2_1
879	ordinal__LiverBilgradeC1	0.0002755723712707391		2_1
880	ordinal__RenaCreatgradeC1	0.0007435096834341174		2_1
881	ordinal__RenaprotgradeC1	1.256098724854265e-06		2_1
882	ordinal__RenahaemgradeC1	6.903378817594904e-05		2_1
883	ordinal__cellularity1C1	0.0001764726733397846		2_1
884	ordinal__cellularity2C1	0.0001416208281778871		2_1
885	num__amlAgeAtRand1	0.2027560811251165		2_1
886	num__UnitsbloodC1	0.0022033739972179465		2_1
887	num__UnitsplateletsC1	0.0021217688566451823		2_1
888	num__DaysIVantibC1	0.0003971856383561854		2_1
889	num__DaysinhospC1	0.000295560991591907		2_1
890	num__TestDate	0.0003012910977061337		2_1
891	num__ITDPcnt	0.0004018400085312296		2_1
892	num__ITDLength	9.744565558933295e-06		2_1
893	num__date_MRDA0	0.0001632392527186542		2_1
894	num__MRDA0hodnota	0.0003091880353460167		2_1
895	num__MRDA0logred	7.917300621581862e-06		2_1
896	num__date_MRDB0	0.0004943909741744575		2_1
897	num__MRDB0hodnota	0.0004361435457955282		2_1
898	num__MRDB0logred	2.5242416313521203e-05		2_1
899	num__MRDC0percentage	4.676090112048455e-05		2_1
900	num__date_MRDA1	0.00035444636033729057		2_1
901	num__MRDA1hodnota	0.00018960067604876138		2_1
902	num__MRDA1logred	4.5328728533428026e-05		2_1
903	num__date_MRDB1	0.0008873595298624633		2_1
904	num__MRDB1hodnota	0.0007057190076727677		2_1
905	num__Date_MRDC1	0.0001359116069317981		2_1
906	num__MRDC1percentage	0.0002095547888547665		2_1
907	num__NauseastartC1	0.00022510522710490248		2_1
908	num__NauseastopC1	0.00011534062150843021		2_1
909	num__AlopeciastartC1	0.0001960317153522409		2_1
910	num__AlopeciastopC1	6.112696405956206e-05		2_1
911	num__OralstartC1	0.00022837919083721063		2_1
912	num__OralstopC1	0.00017177778071351786		2_1
913	num__DiarrheastartC1	0.0002953744918335544		2_1
914	num__DiarrheastopC1	0.00021809770143101014		2_1
915	num__CardiacstartC1	0.00023681658367457825		2_1
916	num__CardiacstopC1	0.00027335722804694825		2_1
917	num__LiverASTstartC1	0.00046171686156569675		2_1
918	num__LiverASTstopC1	0.0001795551936075896		2_1
919	num__LiverALTstartC1	7.354174435476498e-05		2_1
920	num__LiverALTstopC1	2.518009727993912e-05		2_1
921	num__LiverBilstartC1	0.00037221685745073615		2_1
922	num__LiverBilstopC1	0.0002645825935804053		2_1
923	num__RenaCreatstartC1	0.00017630951463647076		2_1
924	num__RenaCreatstopC1	0.00012350190984646714		2_1
925	num__RenaprotstartC1	7.039356291091744e-05		2_1
926	num__RenahaemstartC1	0.00011321582181947439		2_1
927	num__RenahaemstopC1	1.524471694165961e-05		2_1
928	num__mylotargdateC1	9.09273361573559e-05		2_1
929	num__marrexamdate1C1	4.104904653473974e-05		2_1
930	num__marrexamdate2C1	0.0005975524798919288		2_1
931	num__NeutrecoverydateC1	0.00017619152826596889		2_1
932	num__Platrecovery50dateC1	0.00017770331221824074		2_1
933	num__Platrecovery100dateC1	0.0002453723646378552		2_1
934	num__DischargeddateC1	6.317166453892418e-05		2_1
935	num__Weight	0.026635076365194302		2_1
936	num__Height	0.0022760516792597538		2_1
937	num__BloodDateEntry	9.454039146753356e-05		2_1
938	num__HemoglobinEntry	0.0002359436235934322		2_1
939	num__PlateletEntry	0.0013365576881015913		2_1
940	num__MarrowDateEntry	0.00011228252972168163		2_1
941	num__MarrowBlastsEntry	9.183138501064416e-05		2_1
942	num__LocalImmPcnt	3.7748506287504906e-05		2_1
943	num__SmokePerDay	4.746458239535031e-05		2_1
944	num__chemodateC1	0.06951930554593184		2_1
945	num__Marrblastperc1C1	4.861695569437495e-05		2_1
946	num__Marrblastperc2C1	0.00047198002600651394		2_1
947	num__WBCEntry	0.025114862660832765		2_1
948	num__CompmarrrespC1	0.00015281314676588833		2_1
949	remainder__IsSec_is_missing	0.0		2_1
950	remainder__PrevDiag_is_missing	0.0		2_1
951	remainder__PrevBloodDis_is_missing	0.0		2_1
952	remainder__Weight_is_missing	0.0		2_1
953	remainder__Height_is_missing	0.0		2_1
954	remainder__BloodDateEntry_is_missing	0.0		2_1
955	remainder__HemoglobinEntry_is_missing	0.0		2_1
956	remainder__PlateletEntry_is_missing	0.0		2_1
957	remainder__MarrowDateEntry_is_missing	0.0		2_1
958	remainder__MarrowBlastsEntry_is_missing	0.0		2_1
959	remainder__FABtype_is_missing	0.0		2_1
960	remainder__CNSinvolveentry_is_missing	0.0		2_1
961	remainder__Localcytoentry_is_missing	0.0		2_1
962	remainder__Localimmentry_is_missing	0.0		2_1
963	remainder__LocalImmPcnt_is_missing	0.0		2_1
964	remainder__CD33entry_is_missing	0.0		2_1
965	remainder__SmokeHist_is_missing	0.0		2_1
966	remainder__SmokePerDay_is_missing	0.0		2_1
967	remainder__CytoResult_is_missing	0.0		2_1
968	remainder__Karyotype_is_missing	0.0		2_1
969	remainder__ComorArr_is_missing	0.0		2_1
970	remainder__ComorCard_is_missing	0.0		2_1
971	remainder__ComorHVD_is_missing	0.0		2_1
972	remainder__ComorIBD_is_missing	0.0		2_1
973	remainder__ComorDiab_is_missing	0.0		2_1
974	remainder__ComorCVD_is_missing	0.0		2_1
975	remainder__ComorPsyc_is_missing	0.0		2_1
976	remainder__ComorObe_is_missing	0.0		2_1
977	remainder__ComorInf_is_missing	0.0		2_1
978	remainder__ComorRheu_is_missing	0.0		2_1
979	remainder__ComorPrep_is_missing	0.0		2_1
980	remainder__ComorRen_is_missing	0.0		2_1
981	remainder__ComorMPul_is_missing	0.0		2_1
982	remainder__ComorSPul_is_missing	0.0		2_1
983	remainder__ComorPST_is_missing	0.0		2_1
984	remainder__ComorHepM_is_missing	0.0		2_1
985	remainder__ComorHepS_is_missing	0.0		2_1
986	remainder__drugdoseC1yn_is_missing	0.0		2_1
987	remainder__mylotargC1yn_is_missing	0.0		2_1
988	remainder__mylotargdateC1_is_missing	0.0		2_1
989	remainder__mylodoseC1_is_missing	0.0		2_1
990	remainder__marrexamdate1C1_is_missing	0.0		2_1
991	remainder__marrexamdate2C1_is_missing	0.0		2_1
992	remainder__cellularity1C1_is_missing	0.0		2_1
993	remainder__cellularity2C1_is_missing	0.0		2_1
994	remainder__Marrblastperc1C1_is_missing	0.0		2_1
995	remainder__Marrblastperc2C1_is_missing	0.0		2_1
996	remainder__Marrresult1C1_is_missing	0.0		2_1
997	remainder__Marrresult2C1_is_missing	0.0		2_1
998	remainder__CompmarrrespC1_is_missing	0.0		2_1
999	remainder__NeutrecoveryC1_is_missing	0.0		2_1
1000	remainder__NeutrecoverydateC1_is_missing	0.0		2_1
1001	remainder__Platrecovery50C1_is_missing	0.0		2_1
1002	remainder__Platrecovery50dateC1_is_missing	0.0		2_1
1003	remainder__Platrecovery100C1_is_missing	0.0		2_1
1004	remainder__Platrecovery100dateC1_is_missing	0.0		2_1
1005	remainder__NauseagradeC1_is_missing	0.0		2_1
1006	remainder__NauseastartC1_is_missing	0.0		2_1
1007	remainder__NauseastopC1_is_missing	0.0		2_1
1008	remainder__AlopeciagradeC1_is_missing	0.0		2_1
1009	remainder__AlopeciastartC1_is_missing	0.0		2_1
1010	remainder__AlopeciastopC1_is_missing	0.0		2_1
1011	remainder__OralgradeC1_is_missing	0.0		2_1
1012	remainder__OralstartC1_is_missing	0.0		2_1
1013	remainder__OralstopC1_is_missing	0.0		2_1
1014	remainder__DiarrheagradeC1_is_missing	0.0		2_1
1015	remainder__DiarrheastartC1_is_missing	0.0		2_1
1016	remainder__DiarrheastopC1_is_missing	0.0		2_1
1017	remainder__CardiacgradeC1_is_missing	0.0		2_1
1018	remainder__CardiacstartC1_is_missing	0.0		2_1
1019	remainder__CardiacstopC1_is_missing	0.0		2_1
1020	remainder__LiverASTgradeC1_is_missing	0.0		2_1
1021	remainder__LiverASTstartC1_is_missing	0.0		2_1
1022	remainder__LiverASTstopC1_is_missing	0.0		2_1
1023	remainder__LiverALTgradeC1_is_missing	0.0		2_1
1024	remainder__LiverALTstartC1_is_missing	0.0		2_1
1025	remainder__LiverALTstopC1_is_missing	0.0		2_1
1026	remainder__LiverBilgradeC1_is_missing	0.0		2_1
1027	remainder__LiverBilstartC1_is_missing	0.0		2_1
1028	remainder__LiverBilstopC1_is_missing	0.0		2_1
1029	remainder__RenaCreatgradeC1_is_missing	0.0		2_1
1030	remainder__RenaCreatstartC1_is_missing	0.0		2_1
1031	remainder__RenaCreatstopC1_is_missing	0.0		2_1
1032	remainder__RenaprotgradeC1_is_missing	0.0		2_1
1033	remainder__RenaprotstartC1_is_missing	0.0		2_1
1034	remainder__RenahaemgradeC1_is_missing	0.0		2_1
1035	remainder__RenahaemstartC1_is_missing	0.0		2_1
1036	remainder__RenahaemstopC1_is_missing	0.0		2_1
1037	remainder__UnitsbloodC1_is_missing	0.0		2_1
1038	remainder__UnitsplateletsC1_is_missing	0.0		2_1
1039	remainder__DaysIVantibC1_is_missing	0.0		2_1
1040	remainder__DaysinhospC1_is_missing	0.0		2_1
1041	remainder__DischargeddateC1_is_missing	0.0		2_1
1042	remainder__MRDnegativity_is_missing	0.0		2_1
1043	remainder__MRDguided_is_missing	0.0		2_1
1044	remainder__Housekeeping_is_missing	0.0		2_1
1045	remainder__MRDA0_is_missing	0.0		2_1
1046	remainder__date_MRDA0_is_missing	0.0		2_1
1047	remainder__MRDA0_method_is_missing	0.0		2_1
1048	remainder__MRDA0_specimen_is_missing	0.0		2_1
1049	remainder__MRDA0num_is_missing	0.0		2_1
1050	remainder__MRDA0hodnota_is_missing	0.0		2_1
1051	remainder__MRDA0logred_is_missing	0.0		2_1
1052	remainder__MRDB0_is_missing	0.0		2_1
1053	remainder__date_MRDB0_is_missing	0.0		2_1
1054	remainder__MRDB0_method_is_missing	0.0		2_1
1055	remainder__MRDB0_specimen_is_missing	0.0		2_1
1056	remainder__MRDB0num_is_missing	0.0		2_1
1057	remainder__MRDB0hodnota_is_missing	0.0		2_1
1058	remainder__MRDB0logred_is_missing	0.0		2_1
1059	remainder__MRDC0_is_missing	0.0		2_1
1060	remainder__MRDC0_method_is_missing	0.0		2_1
1061	remainder__MRDC0_specimen_is_missing	0.0		2_1
1062	remainder__MRDC0num_is_missing	0.0		2_1
1063	remainder__MRDC0percentage_is_missing	0.0		2_1
1064	remainder__MRDA1_is_missing	0.0		2_1
1065	remainder__date_MRDA1_is_missing	0.0		2_1
1066	remainder__MRDA1_method_is_missing	0.0		2_1
1067	remainder__MRDA1_specimen_is_missing	0.0		2_1
1068	remainder__MRDA1num_is_missing	0.0		2_1
1069	remainder__MRDA1hodnota_is_missing	0.0		2_1
1070	remainder__MRDA1logred_is_missing	0.0		2_1
1071	remainder__MRDB1_is_missing	0.0		2_1
1072	remainder__date_MRDB1_is_missing	0.0		2_1
1073	remainder__MRDB1_method_is_missing	0.0		2_1
1074	remainder__MRDB1_specimen_is_missing	0.0		2_1
1075	remainder__MRDB1num_is_missing	0.0		2_1
1076	remainder__MRDB1hodnota_is_missing	0.0		2_1
1077	remainder__MRDC1_is_missing	0.0		2_1
1078	remainder__Date_MRDC1_is_missing	0.0		2_1
1079	remainder__MRDC1_method_is_missing	0.0		2_1
1080	remainder__MRDC1_specimen_is_missing	0.0		2_1
1081	remainder__MRDC1num_is_missing	0.0		2_1
1082	remainder__MRDC1percentage_is_missing	0.0		2_1
1083	remainder__TestDate_is_missing	0.0		2_1
1084	remainder__amlFLToutcomeID_is_missing	0.0		2_1
1085	remainder__amlFLTTypeID_is_missing	0.0		2_1
1086	remainder__amlDDLFLTTKDID_is_missing	0.0		2_1
1087	remainder__ITDPcnt_is_missing	0.0		2_1
1088	remainder__ITDLength_is_missing	0.0		2_1
1089	remainder__amlFLTType0ID_is_missing	0.0		2_1
1090	remainder__amlDDLNPM1OutcomeID_is_missing	0.0		2_1
1091	remainder__amlDDLNPM1ID_is_missing	0.11541617370151837		2_1
1092	karyotype_encoding__Karyotype_46,XX [20]	0.0		3_1
1093	karyotype_encoding__Karyotype_46,XX [20]	0.0		3_1
1094	karyotype_encoding__Karyotype_46,XX,inv(16)(p13q22)[10]	0.0		3_1
1095	karyotype_encoding__Karyotype_46,XX,t(8;21)(q22;q22)[10]	0.0		3_1
1096	karyotype_encoding__Karyotype_46,XX[10]	0.0		3_1
1097	karyotype_encoding__Karyotype_46,XX[20]	0.0		3_1
1098	karyotype_encoding__Karyotype_46,XX[20]	0.0		3_1
1099	karyotype_encoding__Karyotype_46,XX[25]	0.0		3_1
1100	karyotype_encoding__Karyotype_46,XX[30]	0.0		3_1
1101	karyotype_encoding__Karyotype_46,XY	0.0		3_1
1102	karyotype_encoding__Karyotype_46,XY [20]	0.0		3_1
1103	karyotype_encoding__Karyotype_46,XY,inv(16)(p13q22)[10]	0.0		3_1
1104	karyotype_encoding__Karyotype_46,XY[10]	0.0		3_1
1105	karyotype_encoding__Karyotype_46,XY[20]	0.0		3_1
1106	karyotype_encoding__Karyotype_46,XY[20]	0.0		3_1
1107	karyotype_encoding__Karyotype_46,XY[25]	0.0		3_1
1108	karyotype_encoding__Karyotype_46,XY[30]	0.0		3_1
1109	karyotype_encoding__Karyotype_47,XX,+8[10]	0.0		3_1
1110	karyotype_encoding__Karyotype_47,XY,+8[10]	0.0		3_1
1111	karyotype_encoding__Karyotype___rare_class__	0.0		3_1
1112	cat__sexID_False	0.03868632381667525		3_1
1113	cat__sexID_True	0.031421444548338624		3_1
1114	cat__IsSec_False	0.06885605832546295		3_1
1115	cat__IsSec_True	0.0789810893395831		3_1
1116	cat__IsSec_nan	0.0		3_1
1117	cat__PrevDiag_False	0.0		3_1
1118	cat__PrevDiag_True	0.0		3_1
1119	cat__PrevDiag_nan	0.0		3_1
1120	cat__drugdoseC1yn_False	0.0		3_1
1121	cat__drugdoseC1yn_True	0.0		3_1
1122	cat__drugdoseC1yn_nan	0.0		3_1
1123	cat__mylotargC1yn_False	0.0		3_1
1124	cat__mylotargC1yn_True	0.0		3_1
1125	cat__mylotargC1yn_nan	0.0		3_1
1126	cat__mylodoseC1_False	0.0		3_1
1127	cat__mylodoseC1_True	0.0		3_1
1128	cat__mylodoseC1_nan	0.0		3_1
1129	cat__NeutrecoveryC1_False	0.0		3_1
1130	cat__NeutrecoveryC1_True	0.0		3_1
1131	cat__NeutrecoveryC1_nan	0.0		3_1
1132	cat__Platrecovery50C1_False	0.0		3_1
1133	cat__Platrecovery50C1_True	0.0		3_1
1134	cat__Platrecovery50C1_nan	0.0		3_1
1135	cat__Platrecovery100C1_False	0.0		3_1
1136	cat__Platrecovery100C1_True	0.0		3_1
1137	cat__Platrecovery100C1_nan	0.0		3_1
1138	cat__MRDA0_False	0.0		3_1
1139	cat__MRDA0_True	0.0		3_1
1140	cat__MRDA0_nan	0.0		3_1
1141	cat__MRDB0_False	0.0		3_1
1142	cat__MRDB0_True	0.0		3_1
1143	cat__MRDB0_nan	0.0		3_1
1144	cat__MRDC0_False	0.0		3_1
1145	cat__MRDC0_True	0.0		3_1
1146	cat__MRDC0_nan	0.0		3_1
1147	cat__MRDA1_False	0.05014644240000419		3_1
1148	cat__MRDA1_True	0.0		3_1
1149	cat__MRDA1_nan	0.0		3_1
1150	cat__MRDB1_False	0.0		3_1
1151	cat__MRDB1_True	0.0		3_1
1152	cat__MRDB1_nan	0.0		3_1
1153	cat__MRDC1_False	0.0		3_1
1154	cat__MRDC1_True	0.0		3_1
1155	cat__MRDC1_nan	0.0		3_1
1156	cat__amlAgeGroup_15-29	0.0		3_1
1157	cat__amlAgeGroup_30-39	0.0		3_1
1158	cat__amlAgeGroup_40-49	0.0		3_1
1159	cat__amlAgeGroup_50-59	0.0034330134702241855		3_1
1160	cat__amlAgeGroup_60+	0.11482767389555798		3_1
1161	cat__PrevBloodDis_Aplastic anaemia	0.0		3_1
1162	cat__PrevBloodDis_Chronic lymphoblastic leukaemia (CLL)	0.0		3_1
1163	cat__PrevBloodDis_Chronic myelomonocytic leukaemia (CMML)	0.0		3_1
1164	cat__PrevBloodDis_Hodgkin's disease	0.0		3_1
1165	cat__PrevBloodDis_Lymphoma	0.0		3_1
1166	cat__PrevBloodDis_Myelodysplastic syndrome (MDS)/myelodysplasia/pre-leukaemic phase	0.0		3_1
1167	cat__PrevBloodDis_Myelofibrosis	0.0		3_1
1168	cat__PrevBloodDis_Myeloproliferative syndrome	0.0		3_1
1169	cat__PrevBloodDis_Other haematological disorder	0.0		3_1
1170	cat__PrevBloodDis_Polycythaemia rubra vera (PRV)	0.0		3_1
1171	cat__PrevBloodDis_Refractory anaemia with excess of blasts (RAEB, RAEB-t)	0.0		3_1
1172	cat__PrevBloodDis_Thrombocythaemia	0.0		3_1
1173	cat__PrevBloodDis_Thrombocytopenia	0.0		3_1
1174	cat__PrevBloodDis_nan	0.0		3_1
1175	cat__FABtype_0	0.0		3_1
1176	cat__FABtype_1	0.14700477910260185		3_1
1177	cat__FABtype_2	0.1058328522953441		3_1
1178	cat__FABtype_3	0.0		3_1
1179	cat__FABtype_3v	0.0		3_1
1180	cat__FABtype_4	0.0		3_1
1181	cat__FABtype_4e	0.0		3_1
1182	cat__FABtype_5	0.1935634058431365		3_1
1183	cat__FABtype_5a	0.0		3_1
1184	cat__FABtype_5b	0.0		3_1
1185	cat__FABtype_6	0.03646147796114286		3_1
1186	cat__FABtype_7	0.0		3_1
1187	cat__FABtype_8	0.02616680921688441		3_1
1188	cat__FABtype_B	0.0		3_1
1189	cat__FABtype_R	0.0		3_1
1190	cat__FABtype_RT	0.0		3_1
1191	cat__FABtype_X	0.0		3_1
1192	cat__FABtype_nan	0.0		3_1
1193	cat__CNSinvolveentry_0.0	0.01625295139956831		3_1
1194	cat__CNSinvolveentry_1.0	0.0		3_1
1195	cat__CNSinvolveentry_2.0	0.0		3_1
1196	cat__CNSinvolveentry_nan	0.0		3_1
1197	cat__Localcytoentry_1.0	0.08659196657078438		3_1
1198	cat__Localcytoentry_2.0	0.18669799292905126		3_1
1199	cat__Localcytoentry_3.0	0.0		3_1
1200	cat__Localcytoentry_4.0	0.0		3_1
1201	cat__Localcytoentry_5.0	0.010665213974975558		3_1
1202	cat__Localcytoentry_nan	0.0		3_1
1203	cat__Localimmentry_1.0	0.048846642171172024		3_1
1204	cat__Localimmentry_2.0	0.0		3_1
1205	cat__Localimmentry_3.0	0.0		3_1
1206	cat__Localimmentry_nan	0.0		3_1
1207	cat__CD33entry_1.0	0.18951988168435466		3_1
1208	cat__CD33entry_2.0	0.0		3_1
1209	cat__CD33entry_3.0	0.0		3_1
1210	cat__CD33entry_nan	0.0		3_1
1211	cat__SmokeHist_1.0	0.0		3_1
1212	cat__SmokeHist_2.0	0.1944134467874672		3_1
1213	cat__SmokeHist_3.0	0.05343021824942841		3_1
1214	cat__SmokeHist_nan	0.0		3_1
1215	cat__amlType_De novo	0.04575471017060956		3_1
1216	cat__amlType_High risk MDS	0.0		3_1
1217	cat__amlType_Secondary	0.1687522300244706		3_1
1218	cat__CytoResult_Adverse	0.6472644661457545		3_1
1219	cat__CytoResult_Failed	0.0		3_1
1220	cat__CytoResult_Intermediate	0.0		3_1
1221	cat__CytoResult_Normal	0.04428266135832627		3_1
1222	cat__CytoResult_Not done	0.0		3_1
1223	cat__CytoResult_nan	0.0		3_1
1224	cat__CytoResult_t(15;17) / PML-RARA [APL]	0.0		3_1
1225	cat__CytoResult_t(8;21) / inv(16) [CBF]	0.855570346484051		3_1
1226	cat__ComorArr_0.0	0.0		3_1
1227	cat__ComorArr_1.0	0.0		3_1
1228	cat__ComorArr_2.0	0.0		3_1
1229	cat__ComorArr_nan	0.0		3_1
1230	cat__ComorCard_0.0	0.0		3_1
1231	cat__ComorCard_1.0	0.0		3_1
1232	cat__ComorCard_2.0	0.0		3_1
1233	cat__ComorCard_nan	0.0		3_1
1234	cat__ComorHVD_0.0	0.0		3_1
1235	cat__ComorHVD_1.0	0.0		3_1
1236	cat__ComorHVD_2.0	0.0		3_1
1237	cat__ComorHVD_nan	0.0		3_1
1238	cat__ComorIBD_0.0	0.0		3_1
1239	cat__ComorIBD_1.0	0.0		3_1
1240	cat__ComorIBD_2.0	0.0		3_1
1241	cat__ComorIBD_nan	0.0		3_1
1242	cat__ComorDiab_0.0	0.0		3_1
1243	cat__ComorDiab_1.0	0.0		3_1
1244	cat__ComorDiab_2.0	0.0		3_1
1245	cat__ComorDiab_nan	0.0		3_1
1246	cat__ComorCVD_0.0	0.0		3_1
1247	cat__ComorCVD_1.0	0.0		3_1
1248	cat__ComorCVD_2.0	0.0		3_1
1249	cat__ComorCVD_nan	0.0		3_1
1250	cat__ComorPsyc_0.0	0.09128519159574014		3_1
1251	cat__ComorPsyc_1.0	0.0		3_1
1252	cat__ComorPsyc_2.0	0.0		3_1
1253	cat__ComorPsyc_nan	0.0		3_1
1254	cat__ComorObe_0.0	0.045391834535991195		3_1
1255	cat__ComorObe_1.0	0.0		3_1
1256	cat__ComorObe_2.0	0.0		3_1
1257	cat__ComorObe_nan	0.0		3_1
1258	cat__ComorInf_0.0	0.0		3_1
1259	cat__ComorInf_1.0	0.0		3_1
1260	cat__ComorInf_2.0	0.0		3_1
1261	cat__ComorInf_nan	0.0		3_1
1262	cat__ComorRheu_0.0	0.01466517409087135		3_1
1263	cat__ComorRheu_1.0	0.0		3_1
1264	cat__ComorRheu_2.0	0.0		3_1
1265	cat__ComorRheu_nan	0.0		3_1
1266	cat__ComorPrep_0.0	0.0		3_1
1267	cat__ComorPrep_1.0	0.0		3_1
1268	cat__ComorPrep_2.0	0.0		3_1
1269	cat__ComorPrep_nan	0.0		3_1
1270	cat__ComorRen_0.0	0.0		3_1
1271	cat__ComorRen_1.0	0.0		3_1
1272	cat__ComorRen_2.0	0.0		3_1
1273	cat__ComorRen_nan	0.0		3_1
1274	cat__ComorMPul_0.0	0.0		3_1
1275	cat__ComorMPul_1.0	0.0		3_1
1276	cat__ComorMPul_2.0	0.0		3_1
1277	cat__ComorMPul_nan	0.0		3_1
1278	cat__ComorSPul_0.0	0.0		3_1
1279	cat__ComorSPul_1.0	0.0		3_1
1280	cat__ComorSPul_2.0	0.0		3_1
1281	cat__ComorSPul_nan	0.0		3_1
1282	cat__ComorPST_0.0	0.0		3_1
1283	cat__ComorPST_1.0	0.0		3_1
1284	cat__ComorPST_2.0	0.0		3_1
1285	cat__ComorPST_nan	0.0		3_1
1286	cat__ComorHepM_0.0	0.0565214923246491		3_1
1287	cat__ComorHepM_1.0	0.0		3_1
1288	cat__ComorHepM_2.0	0.0		3_1
1289	cat__ComorHepM_nan	0.0		3_1
1290	cat__ComorHepS_0.0	0.0		3_1
1291	cat__ComorHepS_1.0	0.0		3_1
1292	cat__ComorHepS_2.0	0.0		3_1
1293	cat__ComorHepS_nan	0.0		3_1
1294	cat__TreatmentC1_ADE Alone	0.10928174210223193		3_1
1295	cat__TreatmentC1_ADE and Mylotarg 3mg per m2	0.0		3_1
1296	cat__TreatmentC1_ADE and Mylotarg 6mg per m2	0.0		3_1
1297	cat__TreatmentC1_AIDA	0.0		3_1
1298	cat__TreatmentC1_Arsenic and ATRA	0.0		3_1
1299	cat__TreatmentC1_DA High dose (90mg)	0.027302022860828577		3_1
1300	cat__TreatmentC1_DA Mylotarg 3mg per m2	0.0		3_1
1301	cat__TreatmentC1_DA Mylotarg 6mg per m2	0.0		3_1
1302	cat__TreatmentC1_DA Standard dose (60mg)	0.0		3_1
1303	cat__Marrresult1C1_CR	0.05243095236172289		3_1
1304	cat__Marrresult1C1_PR	0.0		3_1
1305	cat__Marrresult1C1_RD	0.11080057228193181		3_1
1306	cat__Marrresult1C1_nan	0.0		3_1
1307	cat__Marrresult2C1_CR	0.0		3_1
1308	cat__Marrresult2C1_PR	0.0		3_1
1309	cat__Marrresult2C1_RD	0.0		3_1
1310	cat__Marrresult2C1_nan	0.0		3_1
1311	cat__amlFLToutcomeID_2.0	0.0		3_1
1312	cat__amlFLToutcomeID_3.0	0.0		3_1
1313	cat__amlFLToutcomeID_4.0	0.0		3_1
1314	cat__amlFLToutcomeID_nan	0.0		3_1
1315	cat__amlFLTTypeID_1.0	0.0		3_1
1316	cat__amlFLTTypeID_2.0	0.0		3_1
1317	cat__amlFLTTypeID_nan	0.0		3_1
1318	cat__amlDDLFLTTKDID_1.0	0.0		3_1
1319	cat__amlDDLFLTTKDID_2.0	0.0		3_1
1320	cat__amlDDLFLTTKDID_3.0	0.0		3_1
1321	cat__amlDDLFLTTKDID_4.0	0.0		3_1
1322	cat__amlDDLFLTTKDID_6.0	0.0		3_1
1323	cat__amlDDLFLTTKDID_7.0	0.0		3_1
1324	cat__amlDDLFLTTKDID_8.0	0.0		3_1
1325	cat__amlDDLFLTTKDID_9.0	0.0		3_1
1326	cat__amlDDLFLTTKDID_99.0	0.0		3_1
1327	cat__amlDDLFLTTKDID_nan	0.0		3_1
1328	cat__amlFLTType0ID_1.0	0.01921965741164748		3_1
1329	cat__amlFLTType0ID_2.0	0.0		3_1
1330	cat__amlFLTType0ID_nan	0.0		3_1
1331	cat__amlDDLNPM1OutcomeID_1.0	0.17385844790021154		3_1
1332	cat__amlDDLNPM1OutcomeID_3.0	0.0		3_1
1333	cat__amlDDLNPM1OutcomeID_5.0	0.0		3_1
1334	cat__amlDDLNPM1OutcomeID_7.0	0.0		3_1
1335	cat__amlDDLNPM1OutcomeID_nan	0.0		3_1
1336	cat__amlDDLNPM1ID_1.0	0.0		3_1
1337	cat__amlDDLNPM1ID_2.0	0.0		3_1
1338	cat__amlDDLNPM1ID_3.0	0.0		3_1
1339	cat__amlDDLNPM1ID_4.0	0.0		3_1
1340	cat__amlDDLNPM1ID_5.0	0.0		3_1
1341	cat__amlDDLNPM1ID_nan	0.09927402573387749		3_1
1342	cat__MRDnegativity_<0.0%/not detectable	0.0		3_1
1343	cat__MRDnegativity_nan	0.0		3_1
1344	cat__MRDguided_No	0.0		3_1
1345	cat__MRDguided_nan	0.0		3_1
1346	cat__Housekeeping_ABL	0.0		3_1
1347	cat__Housekeeping_nan	0.0		3_1
1348	cat__MRDA0_method_nan	0.0		3_1
1349	cat__MRDA0_method_qPCR-NPM1	0.0		3_1
1350	cat__MRDA0_method_qPCR-NPM1 A	0.0		3_1
1351	cat__MRDA0_method_qPCR-NPM1 B	0.0		3_1
1352	cat__MRDA0_method_qPCR-NPM1 D	0.0		3_1
1353	cat__MRDA0_method_qPCR-NPM1 OTHER	0.0		3_1
1354	cat__MRDA0_method_qPCR-inv16	0.0		3_1
1355	cat__MRDA0_method_qPCR-t8/21	0.0		3_1
1356	cat__MRDA0num_ND	0.0		3_1
1357	cat__MRDA0num_Pos	0.0		3_1
1358	cat__MRDA0num_nan	0.0		3_1
1359	cat__MRDA0_specimen_PB	0.0		3_1
1360	cat__MRDA0_specimen_nan	0.0		3_1
1361	cat__MRDB0_method_nan	0.0		3_1
1362	cat__MRDB0_method_qPCR-NPM1	0.0		3_1
1363	cat__MRDB0_method_qPCR-NPM1 A	0.0		3_1
1364	cat__MRDB0_method_qPCR-NPM1 B	0.0		3_1
1365	cat__MRDB0_method_qPCR-NPM1 D	0.0		3_1
1366	cat__MRDB0_method_qPCR-NPM1 OTHER	0.0		3_1
1367	cat__MRDB0_method_qPCR-inv16	0.0		3_1
1368	cat__MRDB0_method_qPCR-t8/21	0.0		3_1
1369	cat__MRDB0_specimen_BM	0.0		3_1
1370	cat__MRDB0_specimen_nan	0.0		3_1
1371	cat__MRDB0num_ND	0.0		3_1
1372	cat__MRDB0num_Pos	0.0		3_1
1373	cat__MRDB0num_nan	0.0		3_1
1374	cat__MRDC0_method_MFC (LAIP+DfN)	0.0		3_1
1375	cat__MRDC0_method_nan	0.0		3_1
1376	cat__MRDC0_specimen_BM	0.0		3_1
1377	cat__MRDC0_specimen_BM	0.0		3_1
1378	cat__MRDC0_specimen_PB	0.024495613051951057		3_1
1379	cat__MRDC0_specimen_nan	0.0		3_1
1380	cat__MRDC1_specimen_BM	0.0		3_1
1381	cat__MRDC1_specimen_PB	0.0		3_1
1382	cat__MRDC1_specimen_nan	0.0		3_1
1383	cat__MRDC0num_Neg	0.0		3_1
1384	cat__MRDC0num_Pos	0.0		3_1
1385	cat__MRDC0num_nan	0.0		3_1
1386	cat__MRDA1_method_nan	0.0		3_1
1387	cat__MRDA1_method_qPCR-NPM1	0.0		3_1
1388	cat__MRDA1_method_qPCR-NPM1 A	0.0		3_1
1389	cat__MRDA1_method_qPCR-NPM1 B	0.0		3_1
1390	cat__MRDA1_method_qPCR-NPM1 D	0.0		3_1
1391	cat__MRDA1_method_qPCR-NPM1 OTHER	0.0		3_1
1392	cat__MRDA1_method_qPCR-inv16	0.0		3_1
1393	cat__MRDA1_method_qPCR-t8/21	0.0		3_1
1394	cat__MRDA1num_ND	0.0		3_1
1395	cat__MRDA1num_Neg	0.08251233089174888		3_1
1396	cat__MRDA1num_Pos	0.09828424692075595		3_1
1397	cat__MRDA1num_nan	0.0		3_1
1398	cat__MRDA1_specimen_PB	0.0		3_1
1399	cat__MRDA1_specimen_nan	0.0		3_1
1400	cat__MRDB1_method_nan	0.0		3_1
1401	cat__MRDB1_method_qPCR-NPM1	0.0		3_1
1402	cat__MRDB1_method_qPCR-NPM1 A	0.0		3_1
1403	cat__MRDB1_method_qPCR-NPM1 D	0.0		3_1
1404	cat__MRDB1_method_qPCR-NPM1 OTHER	0.0		3_1
1405	cat__MRDB1_method_qPCR-inv16	0.0		3_1
1406	cat__MRDB1_method_qPCR-t8/21	0.0		3_1
1407	cat__MRDB1_specimen_BM	0.0		3_1
1408	cat__MRDB1_specimen_nan	0.0		3_1
1409	cat__MRDB1num_ND	0.0		3_1
1410	cat__MRDB1num_Neg	0.0		3_1
1411	cat__MRDB1num_Pos	0.0		3_1
1412	cat__MRDB1num_nan	0.0		3_1
1413	cat__MRDC1_method_MFC (LAIP+DfN)	0.0		3_1
1414	cat__MRDC1_method_nan	0.0		3_1
1415	cat__MRDC1num_ND	0.0		3_1
1416	cat__MRDC1num_Neg	0.08213206697713354		3_1
1417	cat__MRDC1num_Pos	0.0		3_1
1418	cat__MRDC1num_nan	0.0		3_1
1419	ordinal__NauseagradeC1	0.0005245695511318364		3_1
1420	ordinal__AlopeciagradeC1	2.2266382489865447e-05		3_1
1421	ordinal__OralgradeC1	0.0003311746179370514		3_1
1422	ordinal__DiarrheagradeC1	1.1693023128812872e-05		3_1
1423	ordinal__CardiacgradeC1	5.289556816379728e-05		3_1
1424	ordinal__LiverASTgradeC1	0.00015632027115541718		3_1
1425	ordinal__LiverALTgradeC1	0.0004015924858423951		3_1
1426	ordinal__LiverBilgradeC1	0.0006894868706677586		3_1
1427	ordinal__RenaCreatgradeC1	0.0006112731286438392		3_1
1428	ordinal__RenaprotgradeC1	7.186444729888519e-05		3_1
1429	ordinal__RenahaemgradeC1	7.486165553542966e-05		3_1
1430	ordinal__cellularity1C1	0.00011527653231223208		3_1
1431	ordinal__cellularity2C1	0.00023484715494620042		3_1
1432	num__amlAgeAtRand1	0.18477624304217788		3_1
1433	num__UnitsbloodC1	0.00021591766275223448		3_1
1434	num__UnitsplateletsC1	8.015274555235193e-05		3_1
1435	num__DaysIVantibC1	0.00011343904589690387		3_1
1436	num__DaysinhospC1	0.0001715938452357647		3_1
1437	num__TestDate	9.166983333434698e-05		3_1
1438	num__ITDPcnt	0.0004868606115147129		3_1
1439	num__ITDLength	3.468046874282373e-05		3_1
1440	num__date_MRDA0	4.09073076676436e-05		3_1
1441	num__MRDA0hodnota	6.2070595633110544e-06		3_1
1442	num__MRDA0logred	2.658480400650374e-06		3_1
1443	num__date_MRDB0	0.00018968900935675988		3_1
1444	num__MRDB0hodnota	1.7222694136945082e-05		3_1
1445	num__MRDB0logred	4.6924424290070045e-07		3_1
1446	num__MRDC0percentage	4.263248825222598e-05		3_1
1447	num__date_MRDA1	0.0003509596059586859		3_1
1448	num__MRDA1hodnota	0.00019326681633694833		3_1
1449	num__MRDA1logred	2.237732513821236e-05		3_1
1450	num__date_MRDB1	0.00037194762539728666		3_1
1451	num__MRDB1hodnota	0.00011996089711884786		3_1
1452	num__Date_MRDC1	6.855948156441988e-05		3_1
1453	num__MRDC1percentage	0.00014867681013733142		3_1
1454	num__NauseastartC1	0.00017048823096360504		3_1
1455	num__NauseastopC1	6.24210119206054e-05		3_1
1456	num__AlopeciastartC1	9.647520240874214e-05		3_1
1457	num__AlopeciastopC1	8.760833491679467e-05		3_1
1458	num__OralstartC1	0.00013285297010796117		3_1
1459	num__OralstopC1	4.0766564603305836e-05		3_1
1460	num__DiarrheastartC1	0.0005072443652646044		3_1
1461	num__DiarrheastopC1	0.00046614961368967445		3_1
1462	num__CardiacstartC1	0.0002849638362629762		3_1
1463	num__CardiacstopC1	0.00018255725610180574		3_1
1464	num__LiverASTstartC1	0.00023982029089639225		3_1
1465	num__LiverASTstopC1	6.611466385108983e-05		3_1
1466	num__LiverALTstartC1	1.7760201258705986e-05		3_1
1467	num__LiverALTstopC1	3.745082730808406e-05		3_1
1468	num__LiverBilstartC1	7.616670855184585e-05		3_1
1469	num__LiverBilstopC1	5.341567007367251e-05		3_1
1470	num__RenaCreatstartC1	9.844837206606885e-05		3_1
1471	num__RenaCreatstopC1	5.568783592469065e-05		3_1
1472	num__RenaprotstartC1	7.870140797638087e-05		3_1
1473	num__RenahaemstartC1	4.733168157627086e-06		3_1
1474	num__RenahaemstopC1	0.00019790988355899826		3_1
1475	num__mylotargdateC1	0.0001255214940428256		3_1
1476	num__marrexamdate1C1	0.0002871587246242485		3_1
1477	num__marrexamdate2C1	0.000260811645546433		3_1
1478	num__NeutrecoverydateC1	0.00013068254583921713		3_1
1479	num__Platrecovery50dateC1	0.00023346232476997668		3_1
1480	num__Platrecovery100dateC1	0.0002182004403235683		3_1
1481	num__DischargeddateC1	8.757142976020948e-05		3_1
1482	num__Weight	0.04747685919383725		3_1
1483	num__Height	0.0034716840555513453		3_1
1484	num__BloodDateEntry	0.00012264146921118823		3_1
1485	num__HemoglobinEntry	0.00037559715870119924		3_1
1486	num__PlateletEntry	0.0011990037900288797		3_1
1487	num__MarrowDateEntry	0.0003210022173130872		3_1
1488	num__MarrowBlastsEntry	6.802434689321139e-06		3_1
1489	num__LocalImmPcnt	3.76138184241494e-05		3_1
1490	num__SmokePerDay	0.00011931611792167464		3_1
1491	num__chemodateC1	0.10987942178860867		3_1
1492	num__Marrblastperc1C1	0.00010123067678087851		3_1
1493	num__Marrblastperc2C1	0.0002142935425167658		3_1
1494	num__WBCEntry	0.027209015383315435		3_1
1495	num__CompmarrrespC1	0.00015037646100862797		3_1
1496	remainder__IsSec_is_missing	0.0		3_1
1497	remainder__PrevDiag_is_missing	0.0		3_1
1498	remainder__PrevBloodDis_is_missing	0.0		3_1
1499	remainder__Weight_is_missing	0.0		3_1
1500	remainder__Height_is_missing	0.0		3_1
1501	remainder__BloodDateEntry_is_missing	0.0		3_1
1502	remainder__HemoglobinEntry_is_missing	0.0		3_1
1503	remainder__PlateletEntry_is_missing	0.0		3_1
1504	remainder__MarrowDateEntry_is_missing	0.0		3_1
1505	remainder__MarrowBlastsEntry_is_missing	0.0		3_1
1506	remainder__FABtype_is_missing	0.0		3_1
1507	remainder__CNSinvolveentry_is_missing	0.0		3_1
1508	remainder__Localcytoentry_is_missing	0.0		3_1
1509	remainder__Localimmentry_is_missing	0.0		3_1
1510	remainder__LocalImmPcnt_is_missing	0.0		3_1
1511	remainder__CD33entry_is_missing	0.0		3_1
1512	remainder__SmokeHist_is_missing	0.0		3_1
1513	remainder__SmokePerDay_is_missing	0.0		3_1
1514	remainder__CytoResult_is_missing	0.0		3_1
1515	remainder__Karyotype_is_missing	0.0		3_1
1516	remainder__ComorArr_is_missing	0.0		3_1
1517	remainder__ComorCard_is_missing	0.0		3_1
1518	remainder__ComorHVD_is_missing	0.0		3_1
1519	remainder__ComorIBD_is_missing	0.0		3_1
1520	remainder__ComorDiab_is_missing	0.0		3_1
1521	remainder__ComorCVD_is_missing	0.0		3_1
1522	remainder__ComorPsyc_is_missing	0.0		3_1
1523	remainder__ComorObe_is_missing	0.0		3_1
1524	remainder__ComorInf_is_missing	0.0		3_1
1525	remainder__ComorRheu_is_missing	0.0		3_1
1526	remainder__ComorPrep_is_missing	0.0		3_1
1527	remainder__ComorRen_is_missing	0.0		3_1
1528	remainder__ComorMPul_is_missing	0.0		3_1
1529	remainder__ComorSPul_is_missing	0.0		3_1
1530	remainder__ComorPST_is_missing	0.0		3_1
1531	remainder__ComorHepM_is_missing	0.0		3_1
1532	remainder__ComorHepS_is_missing	0.0		3_1
1533	remainder__drugdoseC1yn_is_missing	0.0		3_1
1534	remainder__mylotargC1yn_is_missing	0.0		3_1
1535	remainder__mylotargdateC1_is_missing	0.0		3_1
1536	remainder__mylodoseC1_is_missing	0.0		3_1
1537	remainder__marrexamdate1C1_is_missing	0.0		3_1
1538	remainder__marrexamdate2C1_is_missing	0.0		3_1
1539	remainder__cellularity1C1_is_missing	0.0		3_1
1540	remainder__cellularity2C1_is_missing	0.0		3_1
1541	remainder__Marrblastperc1C1_is_missing	0.0		3_1
1542	remainder__Marrblastperc2C1_is_missing	0.0		3_1
1543	remainder__Marrresult1C1_is_missing	0.0		3_1
1544	remainder__Marrresult2C1_is_missing	0.0		3_1
1545	remainder__CompmarrrespC1_is_missing	0.0		3_1
1546	remainder__NeutrecoveryC1_is_missing	0.0		3_1
1547	remainder__NeutrecoverydateC1_is_missing	0.0		3_1
1548	remainder__Platrecovery50C1_is_missing	0.0		3_1
1549	remainder__Platrecovery50dateC1_is_missing	0.0		3_1
1550	remainder__Platrecovery100C1_is_missing	0.0		3_1
1551	remainder__Platrecovery100dateC1_is_missing	0.0		3_1
1552	remainder__NauseagradeC1_is_missing	0.0		3_1
1553	remainder__NauseastartC1_is_missing	0.0		3_1
1554	remainder__NauseastopC1_is_missing	0.0		3_1
1555	remainder__AlopeciagradeC1_is_missing	0.0		3_1
1556	remainder__AlopeciastartC1_is_missing	0.0		3_1
1557	remainder__AlopeciastopC1_is_missing	0.0		3_1
1558	remainder__OralgradeC1_is_missing	0.0		3_1
1559	remainder__OralstartC1_is_missing	0.0		3_1
1560	remainder__OralstopC1_is_missing	0.0		3_1
1561	remainder__DiarrheagradeC1_is_missing	0.0		3_1
1562	remainder__DiarrheastartC1_is_missing	0.0		3_1
1563	remainder__DiarrheastopC1_is_missing	0.0		3_1
1564	remainder__CardiacgradeC1_is_missing	0.0		3_1
1565	remainder__CardiacstartC1_is_missing	0.0		3_1
1566	remainder__CardiacstopC1_is_missing	0.0		3_1
1567	remainder__LiverASTgradeC1_is_missing	0.0		3_1
1568	remainder__LiverASTstartC1_is_missing	0.0		3_1
1569	remainder__LiverASTstopC1_is_missing	0.0		3_1
1570	remainder__LiverALTgradeC1_is_missing	0.0		3_1
1571	remainder__LiverALTstartC1_is_missing	0.0		3_1
1572	remainder__LiverALTstopC1_is_missing	0.0		3_1
1573	remainder__LiverBilgradeC1_is_missing	0.0		3_1
1574	remainder__LiverBilstartC1_is_missing	0.0		3_1
1575	remainder__LiverBilstopC1_is_missing	0.0		3_1
1576	remainder__RenaCreatgradeC1_is_missing	0.0		3_1
1577	remainder__RenaCreatstartC1_is_missing	0.0		3_1
1578	remainder__RenaCreatstopC1_is_missing	0.0		3_1
1579	remainder__RenaprotgradeC1_is_missing	0.0		3_1
1580	remainder__RenaprotstartC1_is_missing	0.0		3_1
1581	remainder__RenahaemgradeC1_is_missing	0.0		3_1
1582	remainder__RenahaemstartC1_is_missing	0.0		3_1
1583	remainder__RenahaemstopC1_is_missing	0.0		3_1
1584	remainder__UnitsbloodC1_is_missing	0.0		3_1
1585	remainder__UnitsplateletsC1_is_missing	0.0		3_1
1586	remainder__DaysIVantibC1_is_missing	0.0		3_1
1587	remainder__DaysinhospC1_is_missing	0.0		3_1
1588	remainder__DischargeddateC1_is_missing	0.0		3_1
1589	remainder__MRDnegativity_is_missing	0.0		3_1
1590	remainder__MRDguided_is_missing	0.0		3_1
1591	remainder__Housekeeping_is_missing	0.0		3_1
1592	remainder__MRDA0_is_missing	0.0		3_1
1593	remainder__date_MRDA0_is_missing	0.0		3_1
1594	remainder__MRDA0_method_is_missing	0.0		3_1
1595	remainder__MRDA0_specimen_is_missing	0.0		3_1
1596	remainder__MRDA0num_is_missing	0.0		3_1
1597	remainder__MRDA0hodnota_is_missing	0.0		3_1
1598	remainder__MRDA0logred_is_missing	0.0		3_1
1599	remainder__MRDB0_is_missing	0.0		3_1
1600	remainder__date_MRDB0_is_missing	0.0		3_1
1601	remainder__MRDB0_method_is_missing	0.0		3_1
1602	remainder__MRDB0_specimen_is_missing	0.0		3_1
1603	remainder__MRDB0num_is_missing	0.0		3_1
1604	remainder__MRDB0hodnota_is_missing	0.0		3_1
1605	remainder__MRDB0logred_is_missing	0.0		3_1
1606	remainder__MRDC0_is_missing	0.0		3_1
1607	remainder__MRDC0_method_is_missing	0.0		3_1
1608	remainder__MRDC0_specimen_is_missing	0.0		3_1
1609	remainder__MRDC0num_is_missing	0.0		3_1
1610	remainder__MRDC0percentage_is_missing	0.0		3_1
1611	remainder__MRDA1_is_missing	0.0		3_1
1612	remainder__date_MRDA1_is_missing	0.0		3_1
1613	remainder__MRDA1_method_is_missing	0.0		3_1
1614	remainder__MRDA1_specimen_is_missing	0.0		3_1
1615	remainder__MRDA1num_is_missing	0.0		3_1
1616	remainder__MRDA1hodnota_is_missing	0.0		3_1
1617	remainder__MRDA1logred_is_missing	0.0		3_1
1618	remainder__MRDB1_is_missing	0.0		3_1
1619	remainder__date_MRDB1_is_missing	0.0		3_1
1620	remainder__MRDB1_method_is_missing	0.0		3_1
1621	remainder__MRDB1_specimen_is_missing	0.0		3_1
1622	remainder__MRDB1num_is_missing	0.0		3_1
1623	remainder__MRDB1hodnota_is_missing	0.0		3_1
1624	remainder__MRDC1_is_missing	0.0		3_1
1625	remainder__Date_MRDC1_is_missing	0.0		3_1
1626	remainder__MRDC1_method_is_missing	0.0		3_1
1627	remainder__MRDC1_specimen_is_missing	0.0		3_1
1628	remainder__MRDC1num_is_missing	0.0		3_1
1629	remainder__MRDC1percentage_is_missing	0.0		3_1
1630	remainder__TestDate_is_missing	0.0		3_1
1631	remainder__amlFLToutcomeID_is_missing	0.0		3_1
1632	remainder__amlFLTTypeID_is_missing	0.0		3_1
1633	remainder__amlDDLFLTTKDID_is_missing	0.0		3_1
1634	remainder__ITDPcnt_is_missing	0.0		3_1
1635	remainder__ITDLength_is_missing	0.0		3_1
1636	remainder__amlFLTType0ID_is_missing	0.0		3_1
1637	remainder__amlDDLNPM1OutcomeID_is_missing	0.0		3_1
1638	remainder__amlDDLNPM1ID_is_missing	0.10411827083518246		3_1
1639	karyotype_encoding__Karyotype_46,XX [20]	0.0		4_1
1640	karyotype_encoding__Karyotype_46,XX,inv(16)(p13q22)[10]	0.0		4_1
1641	karyotype_encoding__Karyotype_46,XX,t(8;21)(q22;q22)[10]	0.0		4_1
1642	karyotype_encoding__Karyotype_46,XX[10]	0.0		4_1
1643	karyotype_encoding__Karyotype_46,XX[20]	0.0		4_1
1644	karyotype_encoding__Karyotype_46,XX[20]	0.0		4_1
1645	karyotype_encoding__Karyotype_46,XX[25]	0.0		4_1
1646	karyotype_encoding__Karyotype_46,XX[30]	0.0		4_1
1647	karyotype_encoding__Karyotype_46,XY	0.0		4_1
1648	karyotype_encoding__Karyotype_46,XY [20]	0.0		4_1
1649	karyotype_encoding__Karyotype_46,XY,inv(16)(p13q22)[10]	0.0		4_1
1650	karyotype_encoding__Karyotype_46,XY[10]	0.0		4_1
1651	karyotype_encoding__Karyotype_46,XY[20]	0.0		4_1
1652	karyotype_encoding__Karyotype_46,XY[20]	0.0		4_1
1653	karyotype_encoding__Karyotype_46,XY[21]	0.0		4_1
1654	karyotype_encoding__Karyotype_46,XY[25]	0.0		4_1
1655	karyotype_encoding__Karyotype_46,XY[30]	0.0		4_1
1656	karyotype_encoding__Karyotype_47,XX,+8[10]	0.0		4_1
1657	karyotype_encoding__Karyotype___rare_class__	0.0		4_1
1658	cat__sexID_False	0.020525095843740817		4_1
1659	cat__sexID_True	0.014497769675458074		4_1
1660	cat__IsSec_False	0.06112359424367367		4_1
1661	cat__IsSec_True	0.0518298099973854		4_1
1662	cat__IsSec_nan	0.0		4_1
1663	cat__PrevDiag_False	0.0		4_1
1664	cat__PrevDiag_True	0.0		4_1
1665	cat__PrevDiag_nan	0.0		4_1
1666	cat__drugdoseC1yn_False	0.0		4_1
1667	cat__drugdoseC1yn_True	0.0		4_1
1668	cat__drugdoseC1yn_nan	0.0		4_1
1669	cat__mylotargC1yn_False	0.0		4_1
1670	cat__mylotargC1yn_True	0.0		4_1
1671	cat__mylotargC1yn_nan	0.0		4_1
1672	cat__mylodoseC1_False	0.0		4_1
1673	cat__mylodoseC1_True	0.02738070893573303		4_1
1674	cat__mylodoseC1_nan	0.019963678630592025		4_1
1675	cat__NeutrecoveryC1_False	0.0		4_1
1676	cat__NeutrecoveryC1_True	0.0		4_1
1677	cat__NeutrecoveryC1_nan	0.0		4_1
1678	cat__Platrecovery50C1_False	0.0		4_1
1679	cat__Platrecovery50C1_True	0.0		4_1
1680	cat__Platrecovery50C1_nan	0.0		4_1
1681	cat__Platrecovery100C1_False	0.0		4_1
1682	cat__Platrecovery100C1_True	0.0		4_1
1683	cat__Platrecovery100C1_nan	0.0		4_1
1684	cat__MRDA0_False	0.0		4_1
1685	cat__MRDA0_True	0.0		4_1
1686	cat__MRDA0_nan	0.0		4_1
1687	cat__MRDB0_False	0.0		4_1
1688	cat__MRDB0_True	0.0		4_1
1689	cat__MRDB0_nan	0.0		4_1
1690	cat__MRDC0_False	0.0		4_1
1691	cat__MRDC0_True	0.0		4_1
1692	cat__MRDC0_nan	0.0		4_1
1693	cat__MRDA1_False	0.01679664748018961		4_1
1694	cat__MRDA1_True	0.0		4_1
1695	cat__MRDA1_nan	0.0		4_1
1696	cat__MRDB1_False	0.0		4_1
1697	cat__MRDB1_True	0.0		4_1
1698	cat__MRDB1_nan	0.0		4_1
1699	cat__MRDC1_False	0.0		4_1
1700	cat__MRDC1_True	0.0		4_1
1701	cat__MRDC1_nan	0.0		4_1
1702	cat__amlAgeGroup_15-29	0.0		4_1
1703	cat__amlAgeGroup_30-39	0.0		4_1
1704	cat__amlAgeGroup_40-49	0.0		4_1
1705	cat__amlAgeGroup_50-59	0.0		4_1
1706	cat__amlAgeGroup_60+	0.05321683699628248		4_1
1707	cat__PrevBloodDis_Aplastic anaemia	0.0		4_1
1708	cat__PrevBloodDis_Chronic lymphoblastic leukaemia (CLL)	0.0		4_1
1709	cat__PrevBloodDis_Chronic myelomonocytic leukaemia (CMML)	0.0		4_1
1710	cat__PrevBloodDis_Hodgkin's disease	0.0		4_1
1711	cat__PrevBloodDis_Lymphoma	0.0		4_1
1712	cat__PrevBloodDis_Myelodysplastic syndrome (MDS)/myelodysplasia/pre-leukaemic phase	0.0		4_1
1713	cat__PrevBloodDis_Myelofibrosis	0.0		4_1
1714	cat__PrevBloodDis_Myeloproliferative syndrome	0.0		4_1
1715	cat__PrevBloodDis_Other haematological disorder	0.0		4_1
1716	cat__PrevBloodDis_Polycythaemia rubra vera (PRV)	0.0		4_1
1717	cat__PrevBloodDis_Refractory anaemia with excess of blasts (RAEB, RAEB-t)	0.0		4_1
1718	cat__PrevBloodDis_Thrombocythaemia	0.0		4_1
1719	cat__PrevBloodDis_Thrombocytopenia	0.0		4_1
1720	cat__PrevBloodDis_nan	0.0		4_1
1721	cat__FABtype_0	0.0		4_1
1722	cat__FABtype_1	0.16277081964225915		4_1
1723	cat__FABtype_2	0.11245044083287489		4_1
1724	cat__FABtype_3	0.0		4_1
1725	cat__FABtype_3v	0.0		4_1
1726	cat__FABtype_4	0.0		4_1
1727	cat__FABtype_4e	0.0		4_1
1728	cat__FABtype_5	0.10948466357662412		4_1
1729	cat__FABtype_5a	0.0		4_1
1730	cat__FABtype_5b	0.0		4_1
1731	cat__FABtype_6	0.11769306650442629		4_1
1732	cat__FABtype_7	0.0		4_1
1733	cat__FABtype_8	0.04236863035585907		4_1
1734	cat__FABtype_B	0.0		4_1
1735	cat__FABtype_R	0.0		4_1
1736	cat__FABtype_RT	0.0		4_1
1737	cat__FABtype_X	0.0		4_1
1738	cat__FABtype_nan	0.0		4_1
1739	cat__CNSinvolveentry_0.0	0.036425605641765134		4_1
1740	cat__CNSinvolveentry_1.0	0.0		4_1
1741	cat__CNSinvolveentry_2.0	0.0		4_1
1742	cat__CNSinvolveentry_nan	0.0		4_1
1743	cat__Localcytoentry_1.0	0.12645085322470312		4_1
1744	cat__Localcytoentry_2.0	0.14543529964111715		4_1
1745	cat__Localcytoentry_3.0	0.0		4_1
1746	cat__Localcytoentry_4.0	0.0		4_1
1747	cat__Localcytoentry_5.0	0.0		4_1
1748	cat__Localcytoentry_nan	0.0		4_1
1749	cat__Localimmentry_1.0	0.0		4_1
1750	cat__Localimmentry_2.0	0.0		4_1
1751	cat__Localimmentry_3.0	0.0		4_1
1752	cat__Localimmentry_nan	0.0		4_1
1753	cat__CD33entry_1.0	0.0795117388898991		4_1
1754	cat__CD33entry_2.0	0.016260208262313985		4_1
1755	cat__CD33entry_3.0	0.0		4_1
1756	cat__CD33entry_nan	0.0		4_1
1757	cat__SmokeHist_1.0	0.0		4_1
1758	cat__SmokeHist_2.0	0.17109374788978063		4_1
1759	cat__SmokeHist_3.0	0.0		4_1
1760	cat__SmokeHist_nan	0.0		4_1
1761	cat__amlType_De novo	0.09506536551565277		4_1
1762	cat__amlType_High risk MDS	0.0		4_1
1763	cat__amlType_Secondary	0.0		4_1
1764	cat__CytoResult_Adverse	0.6359028483280033		4_1
1765	cat__CytoResult_Failed	0.0		4_1
1766	cat__CytoResult_Intermediate	0.0		4_1
1767	cat__CytoResult_Normal	0.029027303014294393		4_1
1768	cat__CytoResult_Not done	0.0		4_1
1769	cat__CytoResult_nan	0.0		4_1
1770	cat__CytoResult_t(15;17) / PML-RARA [APL]	0.0		4_1
1771	cat__CytoResult_t(8;21) / inv(16) [CBF]	0.8301444012136997		4_1
1772	cat__ComorArr_0.0	0.0		4_1
1773	cat__ComorArr_1.0	0.0		4_1
1774	cat__ComorArr_2.0	0.0		4_1
1775	cat__ComorArr_nan	0.0		4_1
1776	cat__ComorCard_0.0	0.0		4_1
1777	cat__ComorCard_1.0	0.0		4_1
1778	cat__ComorCard_2.0	0.0		4_1
1779	cat__ComorCard_nan	0.0		4_1
1780	cat__ComorHVD_0.0	0.0		4_1
1781	cat__ComorHVD_1.0	0.0		4_1
1782	cat__ComorHVD_2.0	0.0		4_1
1783	cat__ComorHVD_nan	0.0		4_1
1784	cat__ComorIBD_0.0	0.0		4_1
1785	cat__ComorIBD_1.0	0.0		4_1
1786	cat__ComorIBD_2.0	0.0		4_1
1787	cat__ComorIBD_nan	0.0		4_1
1788	cat__ComorDiab_0.0	0.0		4_1
1789	cat__ComorDiab_1.0	0.0		4_1
1790	cat__ComorDiab_2.0	0.0		4_1
1791	cat__ComorDiab_nan	0.0		4_1
1792	cat__ComorCVD_0.0	0.0		4_1
1793	cat__ComorCVD_1.0	0.0		4_1
1794	cat__ComorCVD_2.0	0.0		4_1
1795	cat__ComorCVD_nan	0.0		4_1
1796	cat__ComorPsyc_0.0	0.16917140235611663		4_1
1797	cat__ComorPsyc_1.0	0.0		4_1
1798	cat__ComorPsyc_2.0	0.0		4_1
1799	cat__ComorPsyc_nan	0.0		4_1
1800	cat__ComorObe_0.0	0.004393265941853425		4_1
1801	cat__ComorObe_1.0	0.0		4_1
1802	cat__ComorObe_2.0	0.0		4_1
1803	cat__ComorObe_nan	0.0		4_1
1804	cat__ComorInf_0.0	0.0		4_1
1805	cat__ComorInf_1.0	0.0		4_1
1806	cat__ComorInf_2.0	0.0		4_1
1807	cat__ComorInf_nan	0.0		4_1
1808	cat__ComorRheu_0.0	0.0065341992038663275		4_1
1809	cat__ComorRheu_1.0	0.0		4_1
1810	cat__ComorRheu_2.0	0.0		4_1
1811	cat__ComorRheu_nan	0.0		4_1
1812	cat__ComorPrep_0.0	0.0		4_1
1813	cat__ComorPrep_1.0	0.0		4_1
1814	cat__ComorPrep_2.0	0.0		4_1
1815	cat__ComorPrep_nan	0.0		4_1
1816	cat__ComorRen_0.0	0.0		4_1
1817	cat__ComorRen_1.0	0.0		4_1
1818	cat__ComorRen_2.0	0.0		4_1
1819	cat__ComorRen_nan	0.0		4_1
1820	cat__ComorMPul_0.0	0.037650101025652326		4_1
1821	cat__ComorMPul_1.0	0.0		4_1
1822	cat__ComorMPul_2.0	0.0		4_1
1823	cat__ComorMPul_nan	0.0		4_1
1824	cat__ComorSPul_0.0	0.0		4_1
1825	cat__ComorSPul_1.0	0.0		4_1
1826	cat__ComorSPul_2.0	0.0		4_1
1827	cat__ComorSPul_nan	0.0		4_1
1828	cat__ComorPST_0.0	0.0		4_1
1829	cat__ComorPST_1.0	0.0		4_1
1830	cat__ComorPST_2.0	0.0		4_1
1831	cat__ComorPST_nan	0.0		4_1
1832	cat__ComorHepM_0.0	0.0		4_1
1833	cat__ComorHepM_1.0	0.0		4_1
1834	cat__ComorHepM_2.0	0.0		4_1
1835	cat__ComorHepM_nan	0.0		4_1
1836	cat__ComorHepS_0.0	0.0		4_1
1837	cat__ComorHepS_1.0	0.0		4_1
1838	cat__ComorHepS_2.0	0.0		4_1
1839	cat__ComorHepS_nan	0.0		4_1
1840	cat__TreatmentC1_ADE Alone	0.0		4_1
1841	cat__TreatmentC1_ADE and Mylotarg 3mg per m2	0.0		4_1
1842	cat__TreatmentC1_ADE and Mylotarg 6mg per m2	0.0		4_1
1843	cat__TreatmentC1_AIDA	0.0		4_1
1844	cat__TreatmentC1_Arsenic and ATRA	0.0		4_1
1845	cat__TreatmentC1_DA High dose (90mg)	0.01176077991068797		4_1
1846	cat__TreatmentC1_DA Mylotarg 3mg per m2	0.0		4_1
1847	cat__TreatmentC1_DA Mylotarg 6mg per m2	0.0		4_1
1848	cat__TreatmentC1_DA Standard dose (60mg)	0.0		4_1
1849	cat__Marrresult1C1_CR	0.012013585712196198		4_1
1850	cat__Marrresult1C1_PR	0.0		4_1
1851	cat__Marrresult1C1_RD	0.148159017770324		4_1
1852	cat__Marrresult1C1_nan	0.0		4_1
1853	cat__Marrresult2C1_CR	0.0		4_1
1854	cat__Marrresult2C1_PR	0.0		4_1
1855	cat__Marrresult2C1_RD	0.0		4_1
1856	cat__Marrresult2C1_nan	0.0		4_1
1857	cat__amlFLToutcomeID_2.0	0.0		4_1
1858	cat__amlFLToutcomeID_3.0	0.0		4_1
1859	cat__amlFLToutcomeID_4.0	0.0		4_1
1860	cat__amlFLToutcomeID_nan	0.0		4_1
1861	cat__amlFLTTypeID_1.0	0.0		4_1
1862	cat__amlFLTTypeID_2.0	0.0		4_1
1863	cat__amlFLTTypeID_nan	0.0		4_1
1864	cat__amlDDLFLTTKDID_1.0	0.0		4_1
1865	cat__amlDDLFLTTKDID_2.0	0.0		4_1
1866	cat__amlDDLFLTTKDID_3.0	0.0		4_1
1867	cat__amlDDLFLTTKDID_4.0	0.0		4_1
1868	cat__amlDDLFLTTKDID_6.0	0.0		4_1
1869	cat__amlDDLFLTTKDID_7.0	0.0		4_1
1870	cat__amlDDLFLTTKDID_8.0	0.0		4_1
1871	cat__amlDDLFLTTKDID_9.0	0.0		4_1
1872	cat__amlDDLFLTTKDID_99.0	0.0		4_1
1873	cat__amlDDLFLTTKDID_nan	0.0		4_1
1874	cat__amlFLTType0ID_1.0	0.09273657493687232		4_1
1875	cat__amlFLTType0ID_2.0	0.0		4_1
1876	cat__amlFLTType0ID_nan	0.0		4_1
1877	cat__amlDDLNPM1OutcomeID_1.0	0.0977605458588999		4_1
1878	cat__amlDDLNPM1OutcomeID_3.0	0.0		4_1
1879	cat__amlDDLNPM1OutcomeID_5.0	0.0		4_1
1880	cat__amlDDLNPM1OutcomeID_nan	0.0		4_1
1881	cat__amlDDLNPM1ID_1.0	0.0		4_1
1882	cat__amlDDLNPM1ID_2.0	0.0		4_1
1883	cat__amlDDLNPM1ID_3.0	0.0		4_1
1884	cat__amlDDLNPM1ID_4.0	0.0		4_1
1885	cat__amlDDLNPM1ID_5.0	0.00559882419957702		4_1
1886	cat__amlDDLNPM1ID_nan	0.1221216363875923		4_1
1887	cat__MRDnegativity_<0.0%/not detectable	0.0		4_1
1888	cat__MRDnegativity_nan	0.0		4_1
1889	cat__MRDguided_No	0.0		4_1
1890	cat__MRDguided_nan	0.0		4_1
1891	cat__Housekeeping_ABL	0.0		4_1
1892	cat__Housekeeping_nan	0.0		4_1
1893	cat__MRDA0_method_nan	0.0		4_1
1894	cat__MRDA0_method_qPCR-NPM1	0.0		4_1
1895	cat__MRDA0_method_qPCR-NPM1 A	0.0		4_1
1896	cat__MRDA0_method_qPCR-NPM1 B	0.0		4_1
1897	cat__MRDA0_method_qPCR-NPM1 D	0.0		4_1
1898	cat__MRDA0_method_qPCR-NPM1 OTHER	0.0		4_1
1899	cat__MRDA0_method_qPCR-inv16	0.0		4_1
1900	cat__MRDA0_method_qPCR-t8/21	0.0		4_1
1901	cat__MRDA0num_ND	0.0		4_1
1902	cat__MRDA0num_Pos	0.0		4_1
1903	cat__MRDA0num_nan	0.0		4_1
1904	cat__MRDA0_specimen_PB	0.0		4_1
1905	cat__MRDA0_specimen_nan	0.0		4_1
1906	cat__MRDB0_method_nan	0.0		4_1
1907	cat__MRDB0_method_qPCR-NPM1	0.0		4_1
1908	cat__MRDB0_method_qPCR-NPM1 A	0.0		4_1
1909	cat__MRDB0_method_qPCR-NPM1 B	0.0		4_1
1910	cat__MRDB0_method_qPCR-NPM1 D	0.0		4_1
1911	cat__MRDB0_method_qPCR-NPM1 OTHER	0.0		4_1
1912	cat__MRDB0_method_qPCR-inv16	0.0		4_1
1913	cat__MRDB0_method_qPCR-t8/21	0.0		4_1
1914	cat__MRDB0_specimen_BM	0.0		4_1
1915	cat__MRDB0_specimen_nan	0.0		4_1
1916	cat__MRDB0num_ND	0.0		4_1
1917	cat__MRDB0num_Pos	0.0		4_1
1918	cat__MRDB0num_nan	0.0		4_1
1919	cat__MRDC0_method_MFC (LAIP+DfN)	0.0		4_1
1920	cat__MRDC0_method_nan	0.0		4_1
1921	cat__MRDC0_specimen_BM	0.0		4_1
1922	cat__MRDC0_specimen_BM	0.0		4_1
1923	cat__MRDC0_specimen_PB	0.0		4_1
1924	cat__MRDC0_specimen_nan	0.0		4_1
1925	cat__MRDC1_specimen_BM	0.0		4_1
1926	cat__MRDC1_specimen_PB	0.0		4_1
1927	cat__MRDC1_specimen_nan	0.0		4_1
1928	cat__MRDC0num_Neg	0.0		4_1
1929	cat__MRDC0num_Pos	0.0		4_1
1930	cat__MRDC0num_nan	0.0		4_1
1931	cat__MRDA1_method_nan	0.0		4_1
1932	cat__MRDA1_method_qPCR-NPM1	0.0		4_1
1933	cat__MRDA1_method_qPCR-NPM1 A	0.0		4_1
1934	cat__MRDA1_method_qPCR-NPM1 B	0.0		4_1
1935	cat__MRDA1_method_qPCR-NPM1 D	0.0		4_1
1936	cat__MRDA1_method_qPCR-NPM1 OTHER	0.0		4_1
1937	cat__MRDA1_method_qPCR-inv16	0.0		4_1
1938	cat__MRDA1_method_qPCR-t8/21	0.0		4_1
1939	cat__MRDA1num_ND	0.0		4_1
1940	cat__MRDA1num_Neg	0.07626961230320403		4_1
1941	cat__MRDA1num_Pos	0.08304317822072838		4_1
1942	cat__MRDA1num_nan	0.0		4_1
1943	cat__MRDA1_specimen_PB	0.0		4_1
1944	cat__MRDA1_specimen_nan	0.0		4_1
1945	cat__MRDB1_method_nan	0.0		4_1
1946	cat__MRDB1_method_qPCR-NPM1	0.0		4_1
1947	cat__MRDB1_method_qPCR-NPM1 A	0.0		4_1
1948	cat__MRDB1_method_qPCR-NPM1 B	0.0		4_1
1949	cat__MRDB1_method_qPCR-NPM1 D	0.0		4_1
1950	cat__MRDB1_method_qPCR-NPM1 OTHER	0.0		4_1
1951	cat__MRDB1_method_qPCR-inv16	0.0		4_1
1952	cat__MRDB1_method_qPCR-t8/21	0.0		4_1
1953	cat__MRDB1_specimen_BM	0.0		4_1
1954	cat__MRDB1_specimen_nan	0.0		4_1
1955	cat__MRDB1num_ND	0.0		4_1
1956	cat__MRDB1num_Neg	0.0		4_1
1957	cat__MRDB1num_Pos	0.0		4_1
1958	cat__MRDB1num_nan	0.0		4_1
1959	cat__MRDC1_method_MFC (LAIP+DfN)	0.0		4_1
1960	cat__MRDC1_method_nan	0.0		4_1
1961	cat__MRDC1num_ND	0.0		4_1
1962	cat__MRDC1num_Neg	0.06144813646020249		4_1
1963	cat__MRDC1num_Pos	0.0		4_1
1964	cat__MRDC1num_nan	0.0		4_1
1965	ordinal__NauseagradeC1	0.001427128897858969		4_1
1966	ordinal__AlopeciagradeC1	0.00010621348312168794		4_1
1967	ordinal__OralgradeC1	0.0002720673227926569		4_1
1968	ordinal__DiarrheagradeC1	0.0009221830924026579		4_1
1969	ordinal__CardiacgradeC1	6.829784598178968e-05		4_1
1970	ordinal__LiverASTgradeC1	0.000170823001274642		4_1
1971	ordinal__LiverALTgradeC1	0.00027439180275873895		4_1
1972	ordinal__LiverBilgradeC1	3.0625391013357403e-06		4_1
1973	ordinal__RenaCreatgradeC1	0.0009146861877718987		4_1
1974	ordinal__RenaprotgradeC1	4.084808189472406e-05		4_1
1975	ordinal__RenahaemgradeC1	0.00012418495268190106		4_1
1976	ordinal__cellularity1C1	0.0001429462851952446		4_1
1977	ordinal__cellularity2C1	4.697330065948172e-05		4_1
1978	num__amlAgeAtRand1	0.18489145761457595		4_1
1979	num__UnitsbloodC1	0.0018612011946987442		4_1
1980	num__UnitsplateletsC1	0.0016340990823760506		4_1
1981	num__DaysIVantibC1	0.00019669103056688713		4_1
1982	num__DaysinhospC1	9.234189640614292e-05		4_1
1983	num__TestDate	0.00019108093027511147		4_1
1984	num__ITDPcnt	0.0003680005503505003		4_1
1985	num__ITDLength	4.2342141937042695e-05		4_1
1986	num__date_MRDA0	0.00029731763885048343		4_1
1987	num__MRDA0hodnota	0.000388691648486917		4_1
1988	num__MRDA0logred	1.1961724121179154e-05		4_1
1989	num__date_MRDB0	0.0006464250882706663		4_1
1990	num__MRDB0hodnota	0.0005875679452732763		4_1
1991	num__MRDB0logred	0.0		4_1
1992	num__MRDC0percentage	6.157878738868642e-05		4_1
1993	num__date_MRDA1	0.0004467623432886689		4_1
1994	num__MRDA1hodnota	0.00033125455929381315		4_1
1995	num__MRDA1logred	0.00017624310478466844		4_1
1996	num__date_MRDB1	0.0004791328941546884		4_1
1997	num__MRDB1hodnota	0.00025798764719157116		4_1
1998	num__Date_MRDC1	0.00011393248665115825		4_1
[truncated: 6,195 more rows]
