# Supplementary material for: Random Survival Forest Versus Elastic-Net Regularized Cox Regression for Survival Prediction in Acute Myeloid Leukemia at Distinct Treatment Time Points: Model Performance Comparison Study
Source: JMIR Bioinform Biotechnol. 2026 Apr 29;7:e75678. doi: 10.2196/75678 (PMC13128161; doi:10.2196/75678)
Supplement: Multimedia Appendix 9 [file bioinform-v7-e75678-s009.zip › ablation_metrics/repeated_fold_feature_importance/cnet/C1__C1_MRD_NGS_flt3_npm1__fimp.csv]

	feature	importance	std_importance	fold_repeat_idx
0	karyotype_encoding__Karyotype_46,XX [20]	0.0		1_1
1	karyotype_encoding__Karyotype_46,XX,inv(16)(p13q22)[10]	0.0		1_1
2	karyotype_encoding__Karyotype_46,XX,t(8;21)(q22;q22)[10]	0.0		1_1
3	karyotype_encoding__Karyotype_46,XX[10]	0.0		1_1
4	karyotype_encoding__Karyotype_46,XX[20]	0.02328074857507103		1_1
5	karyotype_encoding__Karyotype_46,XX[20]	0.0		1_1
6	karyotype_encoding__Karyotype_46,XX[25]	0.0		1_1
7	karyotype_encoding__Karyotype_46,XX[30]	0.0		1_1
8	karyotype_encoding__Karyotype_46,XY	0.0		1_1
9	karyotype_encoding__Karyotype_46,XY [20]	0.0		1_1
10	karyotype_encoding__Karyotype_46,XY,inv(16)(p13q22)[10]	0.0		1_1
11	karyotype_encoding__Karyotype_46,XY[10]	0.0		1_1
12	karyotype_encoding__Karyotype_46,XY[20]	0.0		1_1
13	karyotype_encoding__Karyotype_46,XY[20]	0.0		1_1
14	karyotype_encoding__Karyotype_46,XY[21]	0.0		1_1
15	karyotype_encoding__Karyotype_46,XY[25]	0.0		1_1
16	karyotype_encoding__Karyotype_46,XY[30]	0.0		1_1
17	karyotype_encoding__Karyotype___rare_class__	0.0		1_1
18	cat__sexID_False	0.04444568786853095		1_1
19	cat__sexID_True	0.03340133533885231		1_1
20	cat__IsSec_False	0.11694534126866862		1_1
21	cat__IsSec_True	0.010597164313766578		1_1
22	cat__IsSec_nan	0.0		1_1
23	cat__PrevDiag_False	0.0		1_1
24	cat__PrevDiag_True	0.0		1_1
25	cat__PrevDiag_nan	0.0		1_1
26	cat__drugdoseC1yn_False	0.0		1_1
27	cat__drugdoseC1yn_True	0.0		1_1
28	cat__drugdoseC1yn_nan	0.0		1_1
29	cat__mylotargC1yn_False	0.0		1_1
30	cat__mylotargC1yn_True	0.0		1_1
31	cat__mylotargC1yn_nan	0.0		1_1
32	cat__mylodoseC1_False	0.0		1_1
33	cat__mylodoseC1_True	0.0		1_1
34	cat__mylodoseC1_nan	0.0		1_1
35	cat__NeutrecoveryC1_False	0.0		1_1
36	cat__NeutrecoveryC1_True	0.0		1_1
37	cat__NeutrecoveryC1_nan	0.0		1_1
38	cat__Platrecovery50C1_False	0.0		1_1
39	cat__Platrecovery50C1_True	0.0		1_1
40	cat__Platrecovery50C1_nan	0.0		1_1
41	cat__Platrecovery100C1_False	0.0		1_1
42	cat__Platrecovery100C1_True	0.0		1_1
43	cat__Platrecovery100C1_nan	0.0		1_1
44	cat__MRDA0_False	0.0		1_1
45	cat__MRDA0_True	0.0		1_1
46	cat__MRDA0_nan	0.0		1_1
47	cat__MRDB0_False	0.0		1_1
48	cat__MRDB0_True	0.0		1_1
49	cat__MRDB0_nan	0.0		1_1
50	cat__MRDC0_False	0.0		1_1
51	cat__MRDC0_True	0.0		1_1
52	cat__MRDC0_nan	0.0		1_1
53	cat__MRDA1_False	0.0		1_1
54	cat__MRDA1_True	0.0		1_1
55	cat__MRDA1_nan	0.0		1_1
56	cat__MRDB1_False	0.0		1_1
57	cat__MRDB1_True	0.0		1_1
58	cat__MRDB1_nan	0.0		1_1
59	cat__MRDC1_False	0.0		1_1
60	cat__MRDC1_True	0.0		1_1
61	cat__MRDC1_nan	0.0		1_1
62	cat__amlAgeGroup_15-29	0.0		1_1
63	cat__amlAgeGroup_30-39	0.0		1_1
64	cat__amlAgeGroup_40-49	0.0		1_1
65	cat__amlAgeGroup_50-59	0.0		1_1
66	cat__amlAgeGroup_60+	0.0		1_1
67	cat__PrevBloodDis_Aplastic anaemia	0.0		1_1
68	cat__PrevBloodDis_Chronic lymphoblastic leukaemia (CLL)	0.0		1_1
69	cat__PrevBloodDis_Chronic myelomonocytic leukaemia (CMML)	0.0		1_1
70	cat__PrevBloodDis_Hodgkin's disease	0.0		1_1
71	cat__PrevBloodDis_Lymphoma	0.0		1_1
72	cat__PrevBloodDis_Myelodysplastic syndrome (MDS)/myelodysplasia/pre-leukaemic phase	0.0		1_1
73	cat__PrevBloodDis_Myelofibrosis	0.0		1_1
74	cat__PrevBloodDis_Myeloproliferative syndrome	0.0		1_1
75	cat__PrevBloodDis_Other haematological disorder	0.0		1_1
76	cat__PrevBloodDis_Polycythaemia rubra vera (PRV)	0.0		1_1
77	cat__PrevBloodDis_Refractory anaemia with excess of blasts (RAEB, RAEB-t)	0.0		1_1
78	cat__PrevBloodDis_Thrombocythaemia	0.0		1_1
79	cat__PrevBloodDis_Thrombocytopenia	0.0		1_1
80	cat__PrevBloodDis_nan	0.0		1_1
81	cat__FABtype_0	0.0		1_1
82	cat__FABtype_1	0.1455745274718686		1_1
83	cat__FABtype_2	0.022549302915165572		1_1
84	cat__FABtype_3	0.0		1_1
85	cat__FABtype_3v	0.0		1_1
86	cat__FABtype_4	0.0		1_1
87	cat__FABtype_4e	0.0		1_1
88	cat__FABtype_5	0.23544282408795272		1_1
89	cat__FABtype_5a	0.0		1_1
90	cat__FABtype_5b	0.0		1_1
91	cat__FABtype_6	0.0		1_1
92	cat__FABtype_7	0.0		1_1
93	cat__FABtype_8	0.0122887861529423		1_1
94	cat__FABtype_B	0.0		1_1
95	cat__FABtype_R	0.0		1_1
96	cat__FABtype_RT	0.0		1_1
97	cat__FABtype_X	0.0		1_1
98	cat__FABtype_nan	0.0		1_1
99	cat__CNSinvolveentry_0.0	0.0		1_1
100	cat__CNSinvolveentry_1.0	0.0		1_1
101	cat__CNSinvolveentry_2.0	0.0		1_1
102	cat__CNSinvolveentry_nan	0.0		1_1
103	cat__Localcytoentry_1.0	0.14701073671074436		1_1
104	cat__Localcytoentry_2.0	0.2013510681014692		1_1
105	cat__Localcytoentry_3.0	0.0		1_1
106	cat__Localcytoentry_4.0	0.0		1_1
107	cat__Localcytoentry_5.0	0.0		1_1
108	cat__Localcytoentry_nan	0.0		1_1
109	cat__Localimmentry_1.0	0.05880848482115147		1_1
110	cat__Localimmentry_2.0	0.0		1_1
111	cat__Localimmentry_3.0	0.0		1_1
112	cat__Localimmentry_nan	0.0		1_1
113	cat__CD33entry_1.0	0.13893642183462943		1_1
114	cat__CD33entry_2.0	0.00321659959423825		1_1
115	cat__CD33entry_3.0	0.0		1_1
116	cat__CD33entry_nan	0.0		1_1
117	cat__SmokeHist_1.0	0.0		1_1
118	cat__SmokeHist_2.0	0.058841090249635485		1_1
119	cat__SmokeHist_3.0	0.07098518991751603		1_1
120	cat__SmokeHist_nan	0.0		1_1
121	cat__amlType_De novo	0.023367816011753636		1_1
122	cat__amlType_High risk MDS	0.0		1_1
123	cat__amlType_Secondary	0.08046710192841149		1_1
124	cat__CytoResult_Adverse	0.5809154666243376		1_1
125	cat__CytoResult_Failed	0.0		1_1
126	cat__CytoResult_Intermediate	0.0		1_1
127	cat__CytoResult_Normal	0.0		1_1
128	cat__CytoResult_Not done	0.0		1_1
129	cat__CytoResult_nan	0.0		1_1
130	cat__CytoResult_t(15;17) / PML-RARA [APL]	0.0		1_1
131	cat__CytoResult_t(8;21) / inv(16) [CBF]	0.7880144422768801		1_1
132	cat__ComorArr_0.0	0.0		1_1
133	cat__ComorArr_1.0	0.0		1_1
134	cat__ComorArr_2.0	0.0		1_1
135	cat__ComorArr_nan	0.0		1_1
136	cat__ComorCard_0.0	0.0		1_1
137	cat__ComorCard_1.0	0.0		1_1
138	cat__ComorCard_2.0	0.0		1_1
139	cat__ComorCard_nan	0.0		1_1
140	cat__ComorHVD_0.0	0.0		1_1
141	cat__ComorHVD_1.0	0.0		1_1
142	cat__ComorHVD_2.0	0.0		1_1
143	cat__ComorHVD_nan	0.0		1_1
144	cat__ComorIBD_0.0	0.0		1_1
145	cat__ComorIBD_1.0	0.0		1_1
146	cat__ComorIBD_2.0	0.0		1_1
147	cat__ComorIBD_nan	0.0		1_1
148	cat__ComorDiab_0.0	0.0		1_1
149	cat__ComorDiab_1.0	0.0		1_1
150	cat__ComorDiab_2.0	0.0		1_1
151	cat__ComorDiab_nan	0.0		1_1
152	cat__ComorCVD_0.0	0.0		1_1
153	cat__ComorCVD_1.0	0.0		1_1
154	cat__ComorCVD_2.0	0.0		1_1
155	cat__ComorCVD_nan	0.0		1_1
156	cat__ComorPsyc_0.0	0.18565454731496536		1_1
157	cat__ComorPsyc_1.0	0.0		1_1
158	cat__ComorPsyc_2.0	0.0		1_1
159	cat__ComorPsyc_nan	0.0		1_1
160	cat__ComorObe_0.0	0.0543634260591983		1_1
161	cat__ComorObe_1.0	0.0		1_1
162	cat__ComorObe_2.0	0.0		1_1
163	cat__ComorObe_nan	0.0		1_1
164	cat__ComorInf_0.0	0.0		1_1
165	cat__ComorInf_1.0	0.0		1_1
166	cat__ComorInf_2.0	0.0		1_1
167	cat__ComorInf_nan	0.0		1_1
168	cat__ComorRheu_0.0	0.044231763688405326		1_1
169	cat__ComorRheu_1.0	0.0		1_1
170	cat__ComorRheu_2.0	0.0		1_1
171	cat__ComorRheu_nan	0.0		1_1
172	cat__ComorPrep_0.0	0.0		1_1
173	cat__ComorPrep_1.0	0.0		1_1
174	cat__ComorPrep_2.0	0.0		1_1
175	cat__ComorPrep_nan	0.0		1_1
176	cat__ComorRen_0.0	0.0		1_1
177	cat__ComorRen_1.0	0.0		1_1
178	cat__ComorRen_2.0	0.0		1_1
179	cat__ComorRen_nan	0.0		1_1
180	cat__ComorMPul_0.0	0.0		1_1
181	cat__ComorMPul_1.0	0.0		1_1
182	cat__ComorMPul_2.0	0.0		1_1
183	cat__ComorMPul_nan	0.0		1_1
184	cat__ComorSPul_0.0	0.0		1_1
185	cat__ComorSPul_1.0	0.0		1_1
186	cat__ComorSPul_2.0	0.0		1_1
187	cat__ComorSPul_nan	0.0		1_1
188	cat__ComorPST_0.0	0.0		1_1
189	cat__ComorPST_1.0	0.0		1_1
190	cat__ComorPST_2.0	0.0		1_1
191	cat__ComorPST_nan	0.0		1_1
192	cat__ComorHepM_0.0	0.0		1_1
193	cat__ComorHepM_1.0	0.0		1_1
194	cat__ComorHepM_2.0	0.0		1_1
195	cat__ComorHepM_nan	0.0		1_1
196	cat__ComorHepS_0.0	0.0		1_1
197	cat__ComorHepS_1.0	0.0		1_1
198	cat__ComorHepS_2.0	0.0		1_1
199	cat__ComorHepS_nan	0.0		1_1
200	cat__TreatmentC1_ADE Alone	0.0		1_1
201	cat__TreatmentC1_ADE and Mylotarg 3mg per m2	0.0		1_1
202	cat__TreatmentC1_ADE and Mylotarg 6mg per m2	0.0		1_1
203	cat__TreatmentC1_AIDA	0.0		1_1
204	cat__TreatmentC1_Arsenic and ATRA	0.0		1_1
205	cat__TreatmentC1_DA High dose (90mg)	0.0		1_1
206	cat__TreatmentC1_DA Mylotarg 3mg per m2	0.0		1_1
207	cat__TreatmentC1_DA Mylotarg 6mg per m2	0.0		1_1
208	cat__TreatmentC1_DA Standard dose (60mg)	0.0		1_1
209	cat__Marrresult1C1_CR	0.0		1_1
210	cat__Marrresult1C1_PR	0.0		1_1
211	cat__Marrresult1C1_RD	0.20029256887190672		1_1
212	cat__Marrresult1C1_nan	0.0		1_1
213	cat__Marrresult2C1_CR	0.0		1_1
214	cat__Marrresult2C1_PR	0.0		1_1
215	cat__Marrresult2C1_RD	0.0		1_1
216	cat__Marrresult2C1_nan	0.0		1_1
217	cat__amlFLToutcomeID_2.0	0.0		1_1
218	cat__amlFLToutcomeID_3.0	0.0		1_1
219	cat__amlFLToutcomeID_4.0	0.0		1_1
220	cat__amlFLToutcomeID_nan	0.0		1_1
221	cat__amlFLTTypeID_1.0	0.0		1_1
222	cat__amlFLTTypeID_2.0	0.0		1_1
223	cat__amlFLTTypeID_nan	0.0		1_1
224	cat__amlDDLFLTTKDID_1.0	0.0		1_1
225	cat__amlDDLFLTTKDID_2.0	0.0		1_1
226	cat__amlDDLFLTTKDID_3.0	0.0		1_1
227	cat__amlDDLFLTTKDID_4.0	0.0		1_1
228	cat__amlDDLFLTTKDID_6.0	0.0		1_1
229	cat__amlDDLFLTTKDID_7.0	0.0		1_1
230	cat__amlDDLFLTTKDID_8.0	0.0		1_1
231	cat__amlDDLFLTTKDID_9.0	0.0		1_1
232	cat__amlDDLFLTTKDID_99.0	0.0		1_1
233	cat__amlDDLFLTTKDID_nan	0.0		1_1
234	cat__amlFLTType0ID_1.0	0.11089763401449106		1_1
235	cat__amlFLTType0ID_2.0	0.0		1_1
236	cat__amlFLTType0ID_nan	0.0		1_1
237	cat__amlDDLNPM1OutcomeID_1.0	0.24445361511380814		1_1
238	cat__amlDDLNPM1OutcomeID_3.0	0.0		1_1
239	cat__amlDDLNPM1OutcomeID_5.0	0.0		1_1
240	cat__amlDDLNPM1OutcomeID_7.0	0.0		1_1
241	cat__amlDDLNPM1OutcomeID_nan	0.0		1_1
242	cat__amlDDLNPM1ID_1.0	0.0		1_1
243	cat__amlDDLNPM1ID_2.0	0.0		1_1
244	cat__amlDDLNPM1ID_3.0	0.0		1_1
245	cat__amlDDLNPM1ID_4.0	0.0		1_1
246	cat__amlDDLNPM1ID_5.0	0.0		1_1
247	cat__amlDDLNPM1ID_nan	0.09016320159441557		1_1
248	cat__MRDnegativity_<0.0%/not detectable	0.0		1_1
249	cat__MRDnegativity_nan	0.0		1_1
250	cat__MRDguided_No	0.0		1_1
251	cat__MRDguided_nan	0.0		1_1
252	cat__Housekeeping_ABL	0.0		1_1
253	cat__Housekeeping_nan	0.0		1_1
254	cat__MRDA0_method_nan	0.0		1_1
255	cat__MRDA0_method_qPCR-NPM1	0.0		1_1
256	cat__MRDA0_method_qPCR-NPM1 A	0.0		1_1
257	cat__MRDA0_method_qPCR-NPM1 B	0.0		1_1
258	cat__MRDA0_method_qPCR-NPM1 D	0.0		1_1
259	cat__MRDA0_method_qPCR-NPM1 OTHER	0.0		1_1
260	cat__MRDA0_method_qPCR-inv16	0.0		1_1
261	cat__MRDA0_method_qPCR-t8/21	0.0		1_1
262	cat__MRDA0num_ND	0.0		1_1
263	cat__MRDA0num_Pos	0.0		1_1
264	cat__MRDA0num_nan	0.0		1_1
265	cat__MRDA0_specimen_PB	0.0		1_1
266	cat__MRDA0_specimen_nan	0.0		1_1
267	cat__MRDB0_method_nan	0.0		1_1
268	cat__MRDB0_method_qPCR-NPM1	0.0		1_1
269	cat__MRDB0_method_qPCR-NPM1 A	0.0		1_1
270	cat__MRDB0_method_qPCR-NPM1 B	0.0		1_1
271	cat__MRDB0_method_qPCR-NPM1 D	0.0		1_1
272	cat__MRDB0_method_qPCR-NPM1 OTHER	0.0		1_1
273	cat__MRDB0_method_qPCR-inv16	0.0		1_1
274	cat__MRDB0_method_qPCR-t8/21	0.0		1_1
275	cat__MRDB0_specimen_BM	0.0		1_1
276	cat__MRDB0_specimen_nan	0.0		1_1
277	cat__MRDB0num_ND	0.0		1_1
278	cat__MRDB0num_Pos	0.0		1_1
279	cat__MRDB0num_nan	0.0		1_1
280	cat__MRDC0_method_MFC (LAIP+DfN)	0.0		1_1
281	cat__MRDC0_method_nan	0.0		1_1
282	cat__MRDC0_specimen_BM	0.0		1_1
283	cat__MRDC0_specimen_BM	0.0		1_1
284	cat__MRDC0_specimen_PB	0.00492509394746709		1_1
285	cat__MRDC0_specimen_nan	0.0		1_1
286	cat__MRDC1_specimen_BM	0.0		1_1
287	cat__MRDC1_specimen_PB	0.0		1_1
288	cat__MRDC1_specimen_nan	0.0		1_1
289	cat__MRDC0num_Neg	0.0		1_1
290	cat__MRDC0num_Pos	0.0		1_1
291	cat__MRDC0num_nan	0.0		1_1
292	cat__MRDA1_method_nan	0.0		1_1
293	cat__MRDA1_method_qPCR-NPM1	0.0		1_1
294	cat__MRDA1_method_qPCR-NPM1 A	0.0		1_1
295	cat__MRDA1_method_qPCR-NPM1 B	0.0		1_1
296	cat__MRDA1_method_qPCR-NPM1 D	0.0		1_1
297	cat__MRDA1_method_qPCR-NPM1 OTHER	0.0		1_1
298	cat__MRDA1_method_qPCR-inv16	0.0		1_1
299	cat__MRDA1_method_qPCR-t8/21	0.0		1_1
300	cat__MRDA1num_ND	0.0		1_1
301	cat__MRDA1num_Neg	0.013462062848889973		1_1
302	cat__MRDA1num_Pos	0.028233410741549635		1_1
303	cat__MRDA1num_nan	0.0		1_1
304	cat__MRDA1_specimen_PB	0.0		1_1
305	cat__MRDA1_specimen_nan	0.0		1_1
306	cat__MRDB1_method_nan	0.0		1_1
307	cat__MRDB1_method_qPCR-NPM1	0.0		1_1
308	cat__MRDB1_method_qPCR-NPM1 A	0.0		1_1
309	cat__MRDB1_method_qPCR-NPM1 B	0.0		1_1
310	cat__MRDB1_method_qPCR-NPM1 D	0.0		1_1
311	cat__MRDB1_method_qPCR-NPM1 OTHER	0.0		1_1
312	cat__MRDB1_method_qPCR-inv16	0.0		1_1
313	cat__MRDB1_method_qPCR-t8/21	0.0		1_1
314	cat__MRDB1_specimen_BM	0.0		1_1
315	cat__MRDB1_specimen_nan	0.0		1_1
316	cat__MRDB1num_ND	0.0		1_1
317	cat__MRDB1num_Neg	0.0		1_1
318	cat__MRDB1num_Pos	0.0		1_1
319	cat__MRDB1num_nan	0.0		1_1
320	cat__MRDC1_method_MFC (LAIP+DfN)	0.0		1_1
321	cat__MRDC1_method_nan	0.0		1_1
322	cat__MRDC1num_ND	0.0		1_1
323	cat__MRDC1num_Neg	0.13966740556325255		1_1
324	cat__MRDC1num_Pos	0.0		1_1
325	cat__MRDC1num_nan	0.0		1_1
326	ordinal__NauseagradeC1	0.0010556415713167118		1_1
327	ordinal__AlopeciagradeC1	3.413018537784829e-05		1_1
328	ordinal__OralgradeC1	9.803189812503127e-05		1_1
329	ordinal__DiarrheagradeC1	0.00029763121701372597		1_1
330	ordinal__CardiacgradeC1	0.00010594867875765274		1_1
331	ordinal__LiverASTgradeC1	0.00019297073617024924		1_1
332	ordinal__LiverALTgradeC1	0.0004864178203565218		1_1
333	ordinal__LiverBilgradeC1	0.0004571254349809324		1_1
334	ordinal__RenaCreatgradeC1	0.000660773984532858		1_1
335	ordinal__RenaprotgradeC1	0.0002327923791449143		1_1
336	ordinal__RenahaemgradeC1	0.0001160652734164191		1_1
337	ordinal__cellularity1C1	0.00015428140762738864		1_1
338	ordinal__cellularity2C1	3.025012937380599e-05		1_1
339	num__amlAgeAtRand1	0.18247091557885914		1_1
340	num__UnitsbloodC1	0.0018819112710854657		1_1
341	num__UnitsplateletsC1	0.002231467655288904		1_1
342	num__DaysIVantibC1	0.00037235417234317335		1_1
343	num__DaysinhospC1	0.00022784103974000605		1_1
344	num__TestDate	0.00011635513409496065		1_1
345	num__ITDPcnt	0.00048632901947158317		1_1
346	num__ITDLength	4.9919854263799714e-05		1_1
347	num__date_MRDA0	8.489227200560429e-05		1_1
348	num__MRDA0hodnota	0.00012714203889461218		1_1
349	num__MRDA0logred	0.0		1_1
350	num__date_MRDB0	0.00038689395287682093		1_1
351	num__MRDB0hodnota	0.00032240771085960716		1_1
352	num__MRDB0logred	0.0		1_1
353	num__MRDC0percentage	6.911824638592287e-05		1_1
354	num__date_MRDA1	0.0005566659306865877		1_1
355	num__MRDA1hodnota	0.00040467471567795564		1_1
356	num__MRDA1logred	1.6796095083574474e-05		1_1
357	num__date_MRDB1	0.0003560276280199675		1_1
358	num__MRDB1hodnota	9.635035012620969e-05		1_1
359	num__Date_MRDC1	4.5808377202411795e-05		1_1
360	num__MRDC1percentage	0.0002451746776838041		1_1
361	num__NauseastartC1	1.7807282366098064e-05		1_1
362	num__NauseastopC1	1.3414834370413263e-05		1_1
363	num__AlopeciastartC1	6.632047540502354e-05		1_1
364	num__AlopeciastopC1	4.145629727429251e-05		1_1
365	num__OralstartC1	5.9315008422173587e-05		1_1
366	num__OralstopC1	1.9510790775065973e-06		1_1
367	num__DiarrheastartC1	0.00045532878399720354		1_1
368	num__DiarrheastopC1	0.0003317883199076835		1_1
369	num__CardiacstartC1	5.609527147639686e-05		1_1
370	num__CardiacstopC1	9.782596289138234e-05		1_1
371	num__LiverASTstartC1	0.0008403688913733691		1_1
372	num__LiverASTstopC1	0.0005968587641288998		1_1
373	num__LiverALTstartC1	3.4725044331511203e-05		1_1
374	num__LiverALTstopC1	8.485483578991495e-05		1_1
375	num__LiverBilstartC1	0.00025409194315818454		1_1
376	num__LiverBilstopC1	0.00024171853158675994		1_1
377	num__RenaCreatstartC1	0.00018304499698632462		1_1
378	num__RenaCreatstopC1	8.521231508615493e-05		1_1
379	num__RenaprotstartC1	9.1114292941208e-05		1_1
380	num__RenahaemstartC1	0.0002492276170235832		1_1
381	num__RenahaemstopC1	1.0030459673992085e-06		1_1
382	num__mylotargdateC1	0.00010788978138206963		1_1
383	num__marrexamdate1C1	3.0903629138078163e-06		1_1
384	num__marrexamdate2C1	0.0003538113367013182		1_1
385	num__NeutrecoverydateC1	0.00015312935882258759		1_1
386	num__Platrecovery50dateC1	0.0001279543637160006		1_1
387	num__Platrecovery100dateC1	0.0004434578054292906		1_1
388	num__DischargeddateC1	7.568509113616696e-05		1_1
389	num__Weight	0.051245480713204554		1_1
390	num__Height	0.0012295062049856597		1_1
391	num__BloodDateEntry	0.0023641280805782273		1_1
392	num__HemoglobinEntry	0.0005793785151136954		1_1
393	num__PlateletEntry	0.0025294286711547375		1_1
394	num__MarrowDateEntry	5.055221262426731e-05		1_1
395	num__MarrowBlastsEntry	6.051534448933989e-05		1_1
396	num__LocalImmPcnt	1.1108249489695384e-05		1_1
397	num__SmokePerDay	5.547822197013247e-06		1_1
398	num__chemodateC1	0.054253974594254996		1_1
399	num__Marrblastperc1C1	3.5044463931129744e-05		1_1
400	num__Marrblastperc2C1	0.00010509175083873739		1_1
401	num__WBCEntry	0.018259485312362562		1_1
402	num__CompmarrrespC1	0.0001969380897024845		1_1
403	remainder__IsSec_is_missing	0.0		1_1
404	remainder__PrevDiag_is_missing	0.0		1_1
405	remainder__PrevBloodDis_is_missing	0.0		1_1
406	remainder__Weight_is_missing	0.0		1_1
407	remainder__Height_is_missing	0.0		1_1
408	remainder__BloodDateEntry_is_missing	0.0		1_1
409	remainder__HemoglobinEntry_is_missing	0.0		1_1
410	remainder__PlateletEntry_is_missing	0.0		1_1
411	remainder__MarrowDateEntry_is_missing	0.0		1_1
412	remainder__MarrowBlastsEntry_is_missing	0.0		1_1
413	remainder__FABtype_is_missing	0.0		1_1
414	remainder__CNSinvolveentry_is_missing	0.0		1_1
415	remainder__Localcytoentry_is_missing	0.0		1_1
416	remainder__Localimmentry_is_missing	0.0		1_1
417	remainder__LocalImmPcnt_is_missing	0.0		1_1
418	remainder__CD33entry_is_missing	0.0		1_1
419	remainder__SmokeHist_is_missing	0.0		1_1
420	remainder__SmokePerDay_is_missing	0.0		1_1
421	remainder__CytoResult_is_missing	0.0		1_1
422	remainder__Karyotype_is_missing	0.0		1_1
423	remainder__ComorArr_is_missing	0.0		1_1
424	remainder__ComorCard_is_missing	0.0		1_1
425	remainder__ComorHVD_is_missing	0.0		1_1
426	remainder__ComorIBD_is_missing	0.0		1_1
427	remainder__ComorDiab_is_missing	0.0		1_1
428	remainder__ComorCVD_is_missing	0.0		1_1
429	remainder__ComorPsyc_is_missing	0.0		1_1
430	remainder__ComorObe_is_missing	0.0		1_1
431	remainder__ComorInf_is_missing	0.0		1_1
432	remainder__ComorRheu_is_missing	0.0		1_1
433	remainder__ComorPrep_is_missing	0.0		1_1
434	remainder__ComorRen_is_missing	0.0		1_1
435	remainder__ComorMPul_is_missing	0.0		1_1
436	remainder__ComorSPul_is_missing	0.0		1_1
437	remainder__ComorPST_is_missing	0.0		1_1
438	remainder__ComorHepM_is_missing	0.0		1_1
439	remainder__ComorHepS_is_missing	0.0		1_1
440	remainder__drugdoseC1yn_is_missing	0.0		1_1
441	remainder__mylotargC1yn_is_missing	0.0		1_1
442	remainder__mylotargdateC1_is_missing	0.0		1_1
443	remainder__mylodoseC1_is_missing	0.0		1_1
444	remainder__marrexamdate1C1_is_missing	0.0		1_1
445	remainder__marrexamdate2C1_is_missing	0.0		1_1
446	remainder__cellularity1C1_is_missing	0.0		1_1
447	remainder__cellularity2C1_is_missing	0.0		1_1
448	remainder__Marrblastperc1C1_is_missing	0.0		1_1
449	remainder__Marrblastperc2C1_is_missing	0.0		1_1
450	remainder__Marrresult1C1_is_missing	0.0		1_1
451	remainder__Marrresult2C1_is_missing	0.0		1_1
452	remainder__CompmarrrespC1_is_missing	0.0		1_1
453	remainder__NeutrecoveryC1_is_missing	0.0		1_1
454	remainder__NeutrecoverydateC1_is_missing	0.0		1_1
455	remainder__Platrecovery50C1_is_missing	0.0		1_1
456	remainder__Platrecovery50dateC1_is_missing	0.0		1_1
457	remainder__Platrecovery100C1_is_missing	0.0		1_1
458	remainder__Platrecovery100dateC1_is_missing	0.0		1_1
459	remainder__NauseagradeC1_is_missing	0.0		1_1
460	remainder__NauseastartC1_is_missing	0.0		1_1
461	remainder__NauseastopC1_is_missing	0.0		1_1
462	remainder__AlopeciagradeC1_is_missing	0.0		1_1
463	remainder__AlopeciastartC1_is_missing	0.0		1_1
464	remainder__AlopeciastopC1_is_missing	0.0		1_1
465	remainder__OralgradeC1_is_missing	0.0		1_1
466	remainder__OralstartC1_is_missing	0.0		1_1
467	remainder__OralstopC1_is_missing	0.0		1_1
468	remainder__DiarrheagradeC1_is_missing	0.0		1_1
469	remainder__DiarrheastartC1_is_missing	0.0		1_1
470	remainder__DiarrheastopC1_is_missing	0.0		1_1
471	remainder__CardiacgradeC1_is_missing	0.0		1_1
472	remainder__CardiacstartC1_is_missing	0.0		1_1
473	remainder__CardiacstopC1_is_missing	0.0		1_1
474	remainder__LiverASTgradeC1_is_missing	0.0		1_1
475	remainder__LiverASTstartC1_is_missing	0.0		1_1
476	remainder__LiverASTstopC1_is_missing	0.0		1_1
477	remainder__LiverALTgradeC1_is_missing	0.0		1_1
478	remainder__LiverALTstartC1_is_missing	0.0		1_1
479	remainder__LiverALTstopC1_is_missing	0.0		1_1
480	remainder__LiverBilgradeC1_is_missing	0.0		1_1
481	remainder__LiverBilstartC1_is_missing	0.0		1_1
482	remainder__LiverBilstopC1_is_missing	0.0		1_1
483	remainder__RenaCreatgradeC1_is_missing	0.0		1_1
484	remainder__RenaCreatstartC1_is_missing	0.0		1_1
485	remainder__RenaCreatstopC1_is_missing	0.0		1_1
486	remainder__RenaprotgradeC1_is_missing	0.0		1_1
487	remainder__RenaprotstartC1_is_missing	0.0		1_1
488	remainder__RenahaemgradeC1_is_missing	0.0		1_1
489	remainder__RenahaemstartC1_is_missing	0.0		1_1
490	remainder__RenahaemstopC1_is_missing	0.0		1_1
491	remainder__UnitsbloodC1_is_missing	0.0		1_1
492	remainder__UnitsplateletsC1_is_missing	0.0		1_1
493	remainder__DaysIVantibC1_is_missing	0.0		1_1
494	remainder__DaysinhospC1_is_missing	0.0		1_1
495	remainder__DischargeddateC1_is_missing	0.0		1_1
496	remainder__MRDnegativity_is_missing	0.0		1_1
497	remainder__MRDguided_is_missing	0.0		1_1
498	remainder__Housekeeping_is_missing	0.0		1_1
499	remainder__MRDA0_is_missing	0.0		1_1
500	remainder__date_MRDA0_is_missing	0.0		1_1
501	remainder__MRDA0_method_is_missing	0.0		1_1
502	remainder__MRDA0_specimen_is_missing	0.0		1_1
503	remainder__MRDA0num_is_missing	0.0		1_1
504	remainder__MRDA0hodnota_is_missing	0.0		1_1
505	remainder__MRDA0logred_is_missing	0.0		1_1
506	remainder__MRDB0_is_missing	0.0		1_1
507	remainder__date_MRDB0_is_missing	0.0		1_1
508	remainder__MRDB0_method_is_missing	0.0		1_1
509	remainder__MRDB0_specimen_is_missing	0.0		1_1
510	remainder__MRDB0num_is_missing	0.0		1_1
511	remainder__MRDB0hodnota_is_missing	0.0		1_1
512	remainder__MRDB0logred_is_missing	0.0		1_1
513	remainder__MRDC0_is_missing	0.0		1_1
514	remainder__MRDC0_method_is_missing	0.0		1_1
515	remainder__MRDC0_specimen_is_missing	0.0		1_1
516	remainder__MRDC0num_is_missing	0.0		1_1
517	remainder__MRDC0percentage_is_missing	0.0		1_1
518	remainder__MRDA1_is_missing	0.0		1_1
519	remainder__date_MRDA1_is_missing	0.0		1_1
520	remainder__MRDA1_method_is_missing	0.0		1_1
521	remainder__MRDA1_specimen_is_missing	0.0		1_1
522	remainder__MRDA1num_is_missing	0.0		1_1
523	remainder__MRDA1hodnota_is_missing	0.0		1_1
524	remainder__MRDA1logred_is_missing	0.0		1_1
525	remainder__MRDB1_is_missing	0.0		1_1
526	remainder__date_MRDB1_is_missing	0.0		1_1
527	remainder__MRDB1_method_is_missing	0.0		1_1
528	remainder__MRDB1_specimen_is_missing	0.0		1_1
529	remainder__MRDB1num_is_missing	0.0		1_1
530	remainder__MRDB1hodnota_is_missing	0.0		1_1
531	remainder__MRDC1_is_missing	0.0		1_1
532	remainder__Date_MRDC1_is_missing	0.0		1_1
533	remainder__MRDC1_method_is_missing	0.0		1_1
534	remainder__MRDC1_specimen_is_missing	0.0		1_1
535	remainder__MRDC1num_is_missing	0.0		1_1
536	remainder__MRDC1percentage_is_missing	0.0		1_1
537	remainder__TestDate_is_missing	0.0		1_1
538	remainder__amlFLToutcomeID_is_missing	0.0		1_1
539	remainder__amlFLTTypeID_is_missing	0.0		1_1
540	remainder__amlDDLFLTTKDID_is_missing	0.0		1_1
541	remainder__ITDPcnt_is_missing	0.0		1_1
542	remainder__ITDLength_is_missing	0.0		1_1
543	remainder__amlFLTType0ID_is_missing	0.0		1_1
544	remainder__amlDDLNPM1OutcomeID_is_missing	0.0		1_1
545	remainder__amlDDLNPM1ID_is_missing	0.09460160579386215		1_1
546	remainder__ASXL1	2.261933038263244e-05		1_1
547	remainder__ASXL2	0.0		1_1
548	remainder__ASXL3	0.0		1_1
549	remainder__ATRX	1.404629268620871e-08		1_1
550	remainder__BAGE3	0.0		1_1
551	remainder__BCOR	7.739349396829127e-08		1_1
552	remainder__BRAF	0.0		1_1
553	remainder__CBL	0.0		1_1
554	remainder__CDKN2A	0.0		1_1
555	remainder__CEBPA	1.947992366443564e-06		1_1
556	remainder__CREBBP	0.0		1_1
557	remainder__CSF3R	0.0		1_1
558	remainder__CTCF	0.0		1_1
559	remainder__CUL2	0.0		1_1
560	remainder__CUX1	0.0		1_1
561	remainder__DNMT3A	0.0		1_1
562	remainder__EED	0.0		1_1
563	remainder__ETV6	0.0		1_1
564	remainder__EZH2	0.0		1_1
565	remainder__FBXW7	0.0		1_1
566	remainder__FLT3	0.0		1_1
567	remainder__GATA1	0.0		1_1
568	remainder__GATA2	0.0		1_1
569	remainder__GNAS	0.0		1_1
570	remainder__GNB1	0.0		1_1
571	remainder__IDH1	0.0		1_1
572	remainder__IDH2	3.199131784389618e-06		1_1
573	remainder__JAK2	0.0		1_1
574	remainder__JAK3	0.0		1_1
575	remainder__KANSL1	0.0		1_1
576	remainder__KDM6A	0.0		1_1
577	remainder__KIT	0.0		1_1
578	remainder__KMT2C	0.0		1_1
579	remainder__KMT2D	0.0		1_1
580	remainder__KMT2E	0.0		1_1
581	remainder__KRAS	0.0		1_1
582	remainder__LUC7L2	0.0		1_1
583	remainder__MED12	0.0		1_1
584	remainder__MLL	0.0		1_1
585	remainder__MPL	0.0		1_1
586	remainder__MYC	0.0		1_1
587	remainder__NF1	0.0		1_1
588	remainder__NFE2	0.0		1_1
589	remainder__NOTCH1	0.0		1_1
590	remainder__NPM1	0.0		1_1
591	remainder__NRAS	0.0		1_1
592	remainder__PDS5B	0.0		1_1
593	remainder__PHF6	0.0		1_1
594	remainder__PRPF8	0.0		1_1
595	remainder__PTEN	0.0		1_1
596	remainder__PTPN11	0.0		1_1
597	remainder__RAD21	0.0		1_1
598	remainder__RIT1	0.0		1_1
599	remainder__RUNX1	0.0		1_1
600	remainder__SETBP1	0.0		1_1
601	remainder__SF1	0.0		1_1
602	remainder__SF3B1	0.0		1_1
603	remainder__SMC1A	0.0		1_1
604	remainder__SMC3	0.0		1_1
605	remainder__SMG1	0.0		1_1
606	remainder__SRSF2	9.604170824199052e-09		1_1
607	remainder__STAG2	0.0		1_1
608	remainder__STAT5B	0.0		1_1
609	remainder__SUZ12	0.0		1_1
610	remainder__TET2	0.0		1_1
611	remainder__TP53	4.119671318711073e-06		1_1
612	remainder__U2AF1	0.0		1_1
613	remainder__WT1	0.0		1_1
614	remainder__ZRSR2	0.0		1_1
615	remainder__ngs_is_missing	0.0		1_1
616	karyotype_encoding__Karyotype_46,XX [20]	0.0		2_1
617	karyotype_encoding__Karyotype_46,XX [20]	0.0		2_1
618	karyotype_encoding__Karyotype_46,XX,inv(16)(p13q22)[10]	0.0		2_1
619	karyotype_encoding__Karyotype_46,XX,t(8;21)(q22;q22)[10]	0.0		2_1
620	karyotype_encoding__Karyotype_46,XX[10]	0.0		2_1
621	karyotype_encoding__Karyotype_46,XX[20]	0.0		2_1
622	karyotype_encoding__Karyotype_46,XX[20]	0.0		2_1
623	karyotype_encoding__Karyotype_46,XX[25]	0.0		2_1
624	karyotype_encoding__Karyotype_46,XX[30]	0.0		2_1
625	karyotype_encoding__Karyotype_46,XY	0.0		2_1
626	karyotype_encoding__Karyotype_46,XY [20]	0.0		2_1
627	karyotype_encoding__Karyotype_46,XY,inv(16)(p13q22)[10]	0.0		2_1
628	karyotype_encoding__Karyotype_46,XY[10]	0.0		2_1
629	karyotype_encoding__Karyotype_46,XY[20]	0.0		2_1
630	karyotype_encoding__Karyotype_46,XY[20]	0.0		2_1
631	karyotype_encoding__Karyotype_46,XY[25]	0.0		2_1
632	karyotype_encoding__Karyotype_46,XY[30]	0.0		2_1
633	karyotype_encoding__Karyotype_47,XX,+8[10]	0.0		2_1
634	karyotype_encoding__Karyotype___rare_class__	0.0		2_1
635	cat__sexID_False	0.013438540886619353		2_1
636	cat__sexID_True	0.005838626173102995		2_1
637	cat__IsSec_False	0.014711267339344011		2_1
638	cat__IsSec_True	0.0		2_1
639	cat__IsSec_nan	0.0		2_1
640	cat__PrevDiag_False	0.0		2_1
641	cat__PrevDiag_True	0.0		2_1
642	cat__PrevDiag_nan	0.0		2_1
643	cat__drugdoseC1yn_False	0.0		2_1
644	cat__drugdoseC1yn_True	0.0		2_1
645	cat__drugdoseC1yn_nan	0.0		2_1
646	cat__mylotargC1yn_False	0.0		2_1
647	cat__mylotargC1yn_True	0.0		2_1
648	cat__mylotargC1yn_nan	0.0		2_1
649	cat__mylodoseC1_False	0.0		2_1
650	cat__mylodoseC1_True	0.00626474262401168		2_1
651	cat__mylodoseC1_nan	0.0		2_1
652	cat__NeutrecoveryC1_False	0.0		2_1
653	cat__NeutrecoveryC1_True	0.0		2_1
654	cat__NeutrecoveryC1_nan	0.0		2_1
655	cat__Platrecovery50C1_False	0.0		2_1
656	cat__Platrecovery50C1_True	0.0		2_1
657	cat__Platrecovery50C1_nan	0.0		2_1
658	cat__Platrecovery100C1_False	0.0		2_1
659	cat__Platrecovery100C1_True	0.0		2_1
660	cat__Platrecovery100C1_nan	0.0		2_1
661	cat__MRDA0_False	0.0		2_1
662	cat__MRDA0_True	0.0		2_1
663	cat__MRDA0_nan	0.0		2_1
664	cat__MRDB0_False	0.0		2_1
665	cat__MRDB0_True	0.0		2_1
666	cat__MRDB0_nan	0.0		2_1
667	cat__MRDC0_False	0.0		2_1
668	cat__MRDC0_True	0.0		2_1
669	cat__MRDC0_nan	0.0		2_1
670	cat__MRDA1_False	0.02098170663858191		2_1
671	cat__MRDA1_True	0.0		2_1
672	cat__MRDA1_nan	0.0		2_1
673	cat__MRDB1_False	0.0		2_1
674	cat__MRDB1_True	0.0		2_1
675	cat__MRDB1_nan	0.0		2_1
676	cat__MRDC1_False	0.0		2_1
677	cat__MRDC1_True	0.0		2_1
678	cat__MRDC1_nan	0.0		2_1
679	cat__amlAgeGroup_15-29	0.0		2_1
680	cat__amlAgeGroup_30-39	0.0		2_1
681	cat__amlAgeGroup_40-49	0.0		2_1
682	cat__amlAgeGroup_50-59	0.0		2_1
683	cat__amlAgeGroup_60+	0.0		2_1
684	cat__PrevBloodDis_Aplastic anaemia	0.0		2_1
685	cat__PrevBloodDis_Chronic lymphoblastic leukaemia (CLL)	0.0		2_1
686	cat__PrevBloodDis_Chronic myelomonocytic leukaemia (CMML)	0.0		2_1
687	cat__PrevBloodDis_Hodgkin's disease	0.0		2_1
688	cat__PrevBloodDis_Lymphoma	0.0		2_1
689	cat__PrevBloodDis_Myelodysplastic syndrome (MDS)/myelodysplasia/pre-leukaemic phase	0.0		2_1
690	cat__PrevBloodDis_Myelofibrosis	0.0		2_1
691	cat__PrevBloodDis_Myeloproliferative syndrome	0.0		2_1
692	cat__PrevBloodDis_Other haematological disorder	0.0		2_1
693	cat__PrevBloodDis_Polycythaemia rubra vera (PRV)	0.0		2_1
694	cat__PrevBloodDis_Refractory anaemia with excess of blasts (RAEB, RAEB-t)	0.0		2_1
695	cat__PrevBloodDis_Thrombocythaemia	0.0		2_1
696	cat__PrevBloodDis_Thrombocytopenia	0.0		2_1
697	cat__PrevBloodDis_nan	0.0		2_1
698	cat__FABtype_0	0.0		2_1
699	cat__FABtype_1	0.07204012658274792		2_1
700	cat__FABtype_2	0.019789243005545763		2_1
701	cat__FABtype_3	0.0		2_1
702	cat__FABtype_3v	0.0		2_1
703	cat__FABtype_4	0.0		2_1
704	cat__FABtype_4e	0.0		2_1
705	cat__FABtype_5	0.2159128981936801		2_1
706	cat__FABtype_5a	0.0		2_1
707	cat__FABtype_5b	0.0		2_1
708	cat__FABtype_6	0.09371638706603781		2_1
709	cat__FABtype_7	0.0		2_1
710	cat__FABtype_8	0.031063053227805407		2_1
711	cat__FABtype_B	0.0		2_1
712	cat__FABtype_R	0.0		2_1
713	cat__FABtype_RT	0.0		2_1
714	cat__FABtype_X	0.0		2_1
715	cat__FABtype_nan	0.0		2_1
716	cat__CNSinvolveentry_0.0	0.005211259998302483		2_1
717	cat__CNSinvolveentry_1.0	0.0		2_1
718	cat__CNSinvolveentry_2.0	0.0		2_1
719	cat__CNSinvolveentry_nan	0.0		2_1
720	cat__Localcytoentry_1.0	0.0		2_1
721	cat__Localcytoentry_2.0	0.17286189725651313		2_1
722	cat__Localcytoentry_3.0	0.0		2_1
723	cat__Localcytoentry_4.0	0.0		2_1
724	cat__Localcytoentry_5.0	0.02035130456422456		2_1
725	cat__Localcytoentry_nan	0.0		2_1
726	cat__Localimmentry_1.0	0.0		2_1
727	cat__Localimmentry_2.0	0.0		2_1
728	cat__Localimmentry_3.0	0.13447495055742467		2_1
729	cat__Localimmentry_nan	0.0		2_1
730	cat__CD33entry_1.0	0.13401196124254872		2_1
731	cat__CD33entry_2.0	0.0		2_1
732	cat__CD33entry_3.0	0.0		2_1
733	cat__CD33entry_nan	0.0		2_1
734	cat__SmokeHist_1.0	0.0		2_1
735	cat__SmokeHist_2.0	0.14262329335146376		2_1
736	cat__SmokeHist_3.0	0.006224979451373073		2_1
737	cat__SmokeHist_nan	0.0		2_1
738	cat__amlType_De novo	0.09337729674354842		2_1
739	cat__amlType_High risk MDS	0.0		2_1
740	cat__amlType_Secondary	0.10553268317886337		2_1
741	cat__CytoResult_Adverse	0.6933566095405312		2_1
742	cat__CytoResult_Failed	0.0		2_1
743	cat__CytoResult_Intermediate	0.0		2_1
744	cat__CytoResult_Normal	0.0		2_1
745	cat__CytoResult_Not done	0.0		2_1
746	cat__CytoResult_nan	0.0		2_1
747	cat__CytoResult_t(15;17) / PML-RARA [APL]	0.0		2_1
748	cat__CytoResult_t(8;21) / inv(16) [CBF]	0.7966230151445332		2_1
749	cat__ComorArr_0.0	0.0		2_1
750	cat__ComorArr_1.0	0.0		2_1
751	cat__ComorArr_2.0	0.0		2_1
752	cat__ComorArr_nan	0.0		2_1
753	cat__ComorCard_0.0	0.0		2_1
754	cat__ComorCard_1.0	0.0		2_1
755	cat__ComorCard_2.0	0.0		2_1
756	cat__ComorCard_nan	0.0		2_1
757	cat__ComorHVD_0.0	0.0		2_1
758	cat__ComorHVD_1.0	0.0		2_1
759	cat__ComorHVD_2.0	0.0		2_1
760	cat__ComorHVD_nan	0.0		2_1
761	cat__ComorIBD_0.0	0.0		2_1
762	cat__ComorIBD_1.0	0.0		2_1
763	cat__ComorIBD_2.0	0.0		2_1
764	cat__ComorIBD_nan	0.0		2_1
765	cat__ComorDiab_0.0	0.0		2_1
766	cat__ComorDiab_1.0	0.0		2_1
767	cat__ComorDiab_2.0	0.0		2_1
768	cat__ComorDiab_nan	0.0		2_1
769	cat__ComorCVD_0.0	0.0		2_1
770	cat__ComorCVD_1.0	0.0		2_1
771	cat__ComorCVD_2.0	0.0		2_1
772	cat__ComorCVD_nan	0.0		2_1
773	cat__ComorPsyc_0.0	0.09165725410713402		2_1
774	cat__ComorPsyc_1.0	0.044487082140881616		2_1
775	cat__ComorPsyc_2.0	0.0		2_1
776	cat__ComorPsyc_nan	0.0		2_1
777	cat__ComorObe_0.0	0.12423630958954038		2_1
778	cat__ComorObe_1.0	0.0		2_1
779	cat__ComorObe_2.0	0.0		2_1
780	cat__ComorObe_nan	0.0		2_1
781	cat__ComorInf_0.0	0.0		2_1
782	cat__ComorInf_1.0	0.0		2_1
783	cat__ComorInf_2.0	0.0		2_1
784	cat__ComorInf_nan	0.0		2_1
785	cat__ComorRheu_0.0	0.0		2_1
786	cat__ComorRheu_1.0	0.0		2_1
787	cat__ComorRheu_2.0	0.0		2_1
788	cat__ComorRheu_nan	0.0		2_1
789	cat__ComorPrep_0.0	0.0		2_1
790	cat__ComorPrep_1.0	0.0		2_1
791	cat__ComorPrep_2.0	0.0		2_1
792	cat__ComorPrep_nan	0.0		2_1
793	cat__ComorRen_0.0	0.0		2_1
794	cat__ComorRen_1.0	0.0		2_1
795	cat__ComorRen_2.0	0.0		2_1
796	cat__ComorRen_nan	0.0		2_1
797	cat__ComorMPul_0.0	0.0		2_1
798	cat__ComorMPul_1.0	0.0		2_1
799	cat__ComorMPul_2.0	0.0		2_1
800	cat__ComorMPul_nan	0.0		2_1
801	cat__ComorSPul_0.0	0.0		2_1
802	cat__ComorSPul_1.0	0.0		2_1
803	cat__ComorSPul_2.0	0.0		2_1
804	cat__ComorSPul_nan	0.0		2_1
805	cat__ComorPST_0.0	0.0		2_1
806	cat__ComorPST_1.0	0.0		2_1
807	cat__ComorPST_2.0	0.0		2_1
808	cat__ComorPST_nan	0.0		2_1
809	cat__ComorHepM_0.0	0.0		2_1
810	cat__ComorHepM_1.0	0.0		2_1
811	cat__ComorHepM_2.0	0.0		2_1
812	cat__ComorHepM_nan	0.0		2_1
813	cat__ComorHepS_0.0	0.0		2_1
814	cat__ComorHepS_1.0	0.0		2_1
815	cat__ComorHepS_2.0	0.0		2_1
816	cat__ComorHepS_nan	0.0		2_1
817	cat__TreatmentC1_ADE Alone	0.0		2_1
818	cat__TreatmentC1_ADE and Mylotarg 3mg per m2	0.0		2_1
819	cat__TreatmentC1_ADE and Mylotarg 6mg per m2	0.0		2_1
820	cat__TreatmentC1_AIDA	0.0		2_1
821	cat__TreatmentC1_Arsenic and ATRA	0.0		2_1
822	cat__TreatmentC1_DA High dose (90mg)	0.0		2_1
823	cat__TreatmentC1_DA Mylotarg 3mg per m2	0.0		2_1
824	cat__TreatmentC1_DA Mylotarg 6mg per m2	0.0		2_1
825	cat__TreatmentC1_DA Standard dose (60mg)	0.0		2_1
826	cat__Marrresult1C1_CR	0.09016581701930988		2_1
827	cat__Marrresult1C1_PR	0.0		2_1
828	cat__Marrresult1C1_RD	0.11857057973633804		2_1
829	cat__Marrresult1C1_nan	0.0		2_1
830	cat__Marrresult2C1_CR	0.0		2_1
831	cat__Marrresult2C1_PR	0.0		2_1
832	cat__Marrresult2C1_RD	0.0		2_1
833	cat__Marrresult2C1_nan	0.0		2_1
834	cat__amlFLToutcomeID_2.0	0.0		2_1
835	cat__amlFLToutcomeID_3.0	0.010784181801366094		2_1
836	cat__amlFLToutcomeID_4.0	0.0		2_1
837	cat__amlFLToutcomeID_nan	0.0		2_1
838	cat__amlFLTTypeID_1.0	0.0		2_1
839	cat__amlFLTTypeID_2.0	0.0		2_1
840	cat__amlFLTTypeID_nan	0.0		2_1
841	cat__amlDDLFLTTKDID_1.0	0.0		2_1
842	cat__amlDDLFLTTKDID_2.0	0.0		2_1
843	cat__amlDDLFLTTKDID_3.0	0.0		2_1
844	cat__amlDDLFLTTKDID_4.0	0.0		2_1
845	cat__amlDDLFLTTKDID_6.0	0.0		2_1
846	cat__amlDDLFLTTKDID_7.0	0.0		2_1
847	cat__amlDDLFLTTKDID_8.0	0.0		2_1
848	cat__amlDDLFLTTKDID_99.0	0.0		2_1
849	cat__amlDDLFLTTKDID_nan	0.0		2_1
850	cat__amlFLTType0ID_1.0	0.0		2_1
851	cat__amlFLTType0ID_2.0	0.0		2_1
852	cat__amlFLTType0ID_nan	0.0		2_1
853	cat__amlDDLNPM1OutcomeID_1.0	0.1992296988105073		2_1
854	cat__amlDDLNPM1OutcomeID_3.0	0.0		2_1
855	cat__amlDDLNPM1OutcomeID_5.0	0.0		2_1
856	cat__amlDDLNPM1OutcomeID_7.0	0.0		2_1
857	cat__amlDDLNPM1OutcomeID_nan	0.0		2_1
858	cat__amlDDLNPM1ID_1.0	0.0		2_1
859	cat__amlDDLNPM1ID_2.0	0.0		2_1
860	cat__amlDDLNPM1ID_3.0	0.0		2_1
861	cat__amlDDLNPM1ID_4.0	0.0		2_1
862	cat__amlDDLNPM1ID_5.0	0.049097368717090376		2_1
863	cat__amlDDLNPM1ID_nan	0.0945943775657253		2_1
864	cat__MRDnegativity_<0.0%/not detectable	0.0		2_1
865	cat__MRDnegativity_nan	0.0		2_1
866	cat__MRDguided_No	0.0		2_1
867	cat__MRDguided_nan	0.0		2_1
868	cat__Housekeeping_ABL	0.0		2_1
869	cat__Housekeeping_nan	0.0		2_1
870	cat__MRDA0_method_nan	0.0		2_1
871	cat__MRDA0_method_qPCR-NPM1	0.0		2_1
872	cat__MRDA0_method_qPCR-NPM1 A	0.0		2_1
873	cat__MRDA0_method_qPCR-NPM1 B	0.0		2_1
874	cat__MRDA0_method_qPCR-NPM1 D	0.0		2_1
875	cat__MRDA0_method_qPCR-NPM1 OTHER	0.0		2_1
876	cat__MRDA0_method_qPCR-inv16	0.0		2_1
877	cat__MRDA0_method_qPCR-t8/21	0.0		2_1
878	cat__MRDA0num_ND	0.0		2_1
879	cat__MRDA0num_Pos	0.0		2_1
880	cat__MRDA0num_nan	0.0		2_1
881	cat__MRDA0_specimen_PB	0.0		2_1
882	cat__MRDA0_specimen_nan	0.0		2_1
883	cat__MRDB0_method_nan	0.0		2_1
884	cat__MRDB0_method_qPCR-NPM1	0.0		2_1
885	cat__MRDB0_method_qPCR-NPM1 A	0.0		2_1
886	cat__MRDB0_method_qPCR-NPM1 B	0.0		2_1
887	cat__MRDB0_method_qPCR-NPM1 D	0.0		2_1
888	cat__MRDB0_method_qPCR-NPM1 OTHER	0.0		2_1
889	cat__MRDB0_method_qPCR-inv16	0.0		2_1
890	cat__MRDB0_method_qPCR-t8/21	0.0		2_1
891	cat__MRDB0_specimen_BM	0.0		2_1
892	cat__MRDB0_specimen_nan	0.0		2_1
893	cat__MRDB0num_ND	0.0		2_1
894	cat__MRDB0num_Pos	0.0		2_1
895	cat__MRDB0num_nan	0.0		2_1
896	cat__MRDC0_method_MFC (LAIP+DfN)	0.0		2_1
897	cat__MRDC0_method_nan	0.0		2_1
898	cat__MRDC0_specimen_BM	0.0		2_1
899	cat__MRDC0_specimen_BM	0.0		2_1
900	cat__MRDC0_specimen_PB	0.0		2_1
901	cat__MRDC0_specimen_nan	0.0		2_1
902	cat__MRDC1_specimen_BM	0.0		2_1
903	cat__MRDC1_specimen_PB	0.0		2_1
904	cat__MRDC1_specimen_nan	0.0		2_1
905	cat__MRDC0num_Neg	0.0		2_1
906	cat__MRDC0num_Pos	0.0		2_1
907	cat__MRDC0num_nan	0.0		2_1
908	cat__MRDA1_method_nan	0.0		2_1
909	cat__MRDA1_method_qPCR-NPM1	0.0		2_1
910	cat__MRDA1_method_qPCR-NPM1 A	0.0		2_1
911	cat__MRDA1_method_qPCR-NPM1 B	0.0		2_1
912	cat__MRDA1_method_qPCR-NPM1 D	0.0		2_1
913	cat__MRDA1_method_qPCR-NPM1 OTHER	0.0		2_1
914	cat__MRDA1_method_qPCR-inv16	0.0		2_1
915	cat__MRDA1_method_qPCR-t8/21	0.0		2_1
916	cat__MRDA1num_ND	0.0		2_1
917	cat__MRDA1num_Neg	0.06730840578424686		2_1
918	cat__MRDA1num_Pos	0.08295851857791592		2_1
919	cat__MRDA1num_nan	0.0		2_1
920	cat__MRDA1_specimen_PB	0.0		2_1
921	cat__MRDA1_specimen_nan	0.0		2_1
922	cat__MRDB1_method_nan	0.0		2_1
923	cat__MRDB1_method_qPCR-NPM1	0.0		2_1
924	cat__MRDB1_method_qPCR-NPM1 A	0.0		2_1
925	cat__MRDB1_method_qPCR-NPM1 B	0.0		2_1
926	cat__MRDB1_method_qPCR-NPM1 D	0.0		2_1
927	cat__MRDB1_method_qPCR-NPM1 OTHER	0.0		2_1
928	cat__MRDB1_method_qPCR-inv16	0.0		2_1
929	cat__MRDB1_method_qPCR-t8/21	0.0		2_1
930	cat__MRDB1_specimen_BM	0.0		2_1
931	cat__MRDB1_specimen_nan	0.0		2_1
932	cat__MRDB1num_ND	0.0		2_1
933	cat__MRDB1num_Neg	0.0		2_1
934	cat__MRDB1num_Pos	0.0		2_1
935	cat__MRDB1num_nan	0.0		2_1
936	cat__MRDC1_method_MFC (LAIP+DfN)	0.0		2_1
937	cat__MRDC1_method_nan	0.0		2_1
938	cat__MRDC1num_ND	0.03355573143483007		2_1
939	cat__MRDC1num_Neg	0.11402588856050468		2_1
940	cat__MRDC1num_Pos	0.0		2_1
941	cat__MRDC1num_nan	0.0		2_1
942	ordinal__NauseagradeC1	0.0008411689978950152		2_1
943	ordinal__AlopeciagradeC1	0.00010886708414557197		2_1
944	ordinal__OralgradeC1	0.00011829100427598947		2_1
945	ordinal__DiarrheagradeC1	0.00029309219441895224		2_1
946	ordinal__CardiacgradeC1	3.405411019739389e-05		2_1
947	ordinal__LiverASTgradeC1	0.0001525426543858503		2_1
948	ordinal__LiverALTgradeC1	0.0004273831391028465		2_1
949	ordinal__LiverBilgradeC1	0.00028084221767924264		2_1
950	ordinal__RenaCreatgradeC1	0.0007413715611191142		2_1
951	ordinal__RenaprotgradeC1	6.71814874893707e-08		2_1
952	ordinal__RenahaemgradeC1	6.943081186123926e-05		2_1
953	ordinal__cellularity1C1	0.00017834564642532955		2_1
954	ordinal__cellularity2C1	0.0001424349796155526		2_1
955	num__amlAgeAtRand1	0.2036553909318371		2_1
956	num__UnitsbloodC1	0.0021631793825710797		2_1
957	num__UnitsplateletsC1	0.0020781899700121256		2_1
958	num__DaysIVantibC1	0.00040189543528031883		2_1
959	num__DaysinhospC1	0.0002953240622761577		2_1
960	num__TestDate	0.00031631728012268865		2_1
961	num__ITDPcnt	0.0004035959450775668		2_1
962	num__ITDLength	3.301515248596883e-06		2_1
963	num__date_MRDA0	0.00015723140648861198		2_1
964	num__MRDA0hodnota	0.0003101273317808762		2_1
965	num__MRDA0logred	3.1238549846100027e-06		2_1
966	num__date_MRDB0	0.0005032705966790121		2_1
967	num__MRDB0hodnota	0.0004383048493304252		2_1
968	num__MRDB0logred	3.0045743546724125e-05		2_1
969	num__MRDC0percentage	4.514091165082969e-05		2_1
970	num__date_MRDA1	0.00034699200745729695		2_1
971	num__MRDA1hodnota	0.00018102546161999285		2_1
972	num__MRDA1logred	4.015466418977666e-05		2_1
973	num__date_MRDB1	0.0008951425578874869		2_1
974	num__MRDB1hodnota	0.0007110388677395397		2_1
975	num__Date_MRDC1	0.00013660246783015335		2_1
976	num__MRDC1percentage	0.0002100383580001109		2_1
977	num__NauseastartC1	0.00023366332203790993		2_1
978	num__NauseastopC1	0.0001227940160863515		2_1
979	num__AlopeciastartC1	0.0001971184759622621		2_1
980	num__AlopeciastopC1	6.306067330698734e-05		2_1
981	num__OralstartC1	0.00022789408575308367		2_1
982	num__OralstopC1	0.0001714275052421032		2_1
983	num__DiarrheastartC1	0.00030092753872224524		2_1
984	num__DiarrheastopC1	0.00022369216879645929		2_1
985	num__CardiacstartC1	0.00023592882780862365		2_1
986	num__CardiacstopC1	0.0002722607026510663		2_1
987	num__LiverASTstartC1	0.00045214295350187484		2_1
988	num__LiverASTstopC1	0.0001717939211236617		2_1
989	num__LiverALTstartC1	7.561871253295047e-05		2_1
990	num__LiverALTstopC1	2.6529174568895163e-05		2_1
991	num__LiverBilstartC1	0.0003825928375866206		2_1
992	num__LiverBilstopC1	0.0002738219535549885		2_1
993	num__RenaCreatstartC1	0.00017800608565331905		2_1
994	num__RenaCreatstopC1	0.00012420232500799964		2_1
995	num__RenaprotstartC1	6.838231120127922e-05		2_1
996	num__RenahaemstartC1	0.000108728641270345		2_1
997	num__RenahaemstopC1	1.0308280888950266e-05		2_1
998	num__mylotargdateC1	9.158782483736058e-05		2_1
999	num__marrexamdate1C1	3.8621940337429886e-05		2_1
1000	num__marrexamdate2C1	0.0005884968981347264		2_1
1001	num__NeutrecoverydateC1	0.00017299527327471694		2_1
1002	num__Platrecovery50dateC1	0.0001806013490794617		2_1
1003	num__Platrecovery100dateC1	0.00024323616720925146		2_1
1004	num__DischargeddateC1	6.186482625650927e-05		2_1
1005	num__Weight	0.02683060068086085		2_1
1006	num__Height	0.0018353294500810954		2_1
1007	num__BloodDateEntry	8.819115276570487e-05		2_1
1008	num__HemoglobinEntry	0.00026286719588751456		2_1
1009	num__PlateletEntry	0.0013598461323363158		2_1
1010	num__MarrowDateEntry	0.00012068665556539936		2_1
1011	num__MarrowBlastsEntry	8.887640237199672e-05		2_1
1012	num__LocalImmPcnt	3.645766221723615e-05		2_1
1013	num__SmokePerDay	4.741521983101717e-05		2_1
1014	num__chemodateC1	0.06901740976140383		2_1
1015	num__Marrblastperc1C1	4.536939818096118e-05		2_1
1016	num__Marrblastperc2C1	0.00046591115904829017		2_1
1017	num__WBCEntry	0.026270304637971153		2_1
1018	num__CompmarrrespC1	0.00015411993388001857		2_1
1019	remainder__IsSec_is_missing	0.0		2_1
1020	remainder__PrevDiag_is_missing	0.0		2_1
1021	remainder__PrevBloodDis_is_missing	0.0		2_1
1022	remainder__Weight_is_missing	0.0		2_1
1023	remainder__Height_is_missing	0.0		2_1
1024	remainder__BloodDateEntry_is_missing	0.0		2_1
1025	remainder__HemoglobinEntry_is_missing	0.0		2_1
1026	remainder__PlateletEntry_is_missing	0.0		2_1
1027	remainder__MarrowDateEntry_is_missing	0.0		2_1
1028	remainder__MarrowBlastsEntry_is_missing	0.0		2_1
1029	remainder__FABtype_is_missing	0.0		2_1
1030	remainder__CNSinvolveentry_is_missing	0.0		2_1
1031	remainder__Localcytoentry_is_missing	0.0		2_1
1032	remainder__Localimmentry_is_missing	0.0		2_1
1033	remainder__LocalImmPcnt_is_missing	0.0		2_1
1034	remainder__CD33entry_is_missing	0.0		2_1
1035	remainder__SmokeHist_is_missing	0.0		2_1
1036	remainder__SmokePerDay_is_missing	0.0		2_1
1037	remainder__CytoResult_is_missing	0.0		2_1
1038	remainder__Karyotype_is_missing	0.0		2_1
1039	remainder__ComorArr_is_missing	0.0		2_1
1040	remainder__ComorCard_is_missing	0.0		2_1
1041	remainder__ComorHVD_is_missing	0.0		2_1
1042	remainder__ComorIBD_is_missing	0.0		2_1
1043	remainder__ComorDiab_is_missing	0.0		2_1
1044	remainder__ComorCVD_is_missing	0.0		2_1
1045	remainder__ComorPsyc_is_missing	0.0		2_1
1046	remainder__ComorObe_is_missing	0.0		2_1
1047	remainder__ComorInf_is_missing	0.0		2_1
1048	remainder__ComorRheu_is_missing	0.0		2_1
1049	remainder__ComorPrep_is_missing	0.0		2_1
1050	remainder__ComorRen_is_missing	0.0		2_1
1051	remainder__ComorMPul_is_missing	0.0		2_1
1052	remainder__ComorSPul_is_missing	0.0		2_1
1053	remainder__ComorPST_is_missing	0.0		2_1
1054	remainder__ComorHepM_is_missing	0.0		2_1
1055	remainder__ComorHepS_is_missing	0.0		2_1
1056	remainder__drugdoseC1yn_is_missing	0.0		2_1
1057	remainder__mylotargC1yn_is_missing	0.0		2_1
1058	remainder__mylotargdateC1_is_missing	0.0		2_1
1059	remainder__mylodoseC1_is_missing	0.0		2_1
1060	remainder__marrexamdate1C1_is_missing	0.0		2_1
1061	remainder__marrexamdate2C1_is_missing	0.0		2_1
1062	remainder__cellularity1C1_is_missing	0.0		2_1
1063	remainder__cellularity2C1_is_missing	0.0		2_1
1064	remainder__Marrblastperc1C1_is_missing	0.0		2_1
1065	remainder__Marrblastperc2C1_is_missing	0.0		2_1
1066	remainder__Marrresult1C1_is_missing	0.0		2_1
1067	remainder__Marrresult2C1_is_missing	0.0		2_1
1068	remainder__CompmarrrespC1_is_missing	0.0		2_1
1069	remainder__NeutrecoveryC1_is_missing	0.0		2_1
1070	remainder__NeutrecoverydateC1_is_missing	0.0		2_1
1071	remainder__Platrecovery50C1_is_missing	0.0		2_1
1072	remainder__Platrecovery50dateC1_is_missing	0.0		2_1
1073	remainder__Platrecovery100C1_is_missing	0.0		2_1
1074	remainder__Platrecovery100dateC1_is_missing	0.0		2_1
1075	remainder__NauseagradeC1_is_missing	0.0		2_1
1076	remainder__NauseastartC1_is_missing	0.0		2_1
1077	remainder__NauseastopC1_is_missing	0.0		2_1
1078	remainder__AlopeciagradeC1_is_missing	0.0		2_1
1079	remainder__AlopeciastartC1_is_missing	0.0		2_1
1080	remainder__AlopeciastopC1_is_missing	0.0		2_1
1081	remainder__OralgradeC1_is_missing	0.0		2_1
1082	remainder__OralstartC1_is_missing	0.0		2_1
1083	remainder__OralstopC1_is_missing	0.0		2_1
1084	remainder__DiarrheagradeC1_is_missing	0.0		2_1
1085	remainder__DiarrheastartC1_is_missing	0.0		2_1
1086	remainder__DiarrheastopC1_is_missing	0.0		2_1
1087	remainder__CardiacgradeC1_is_missing	0.0		2_1
1088	remainder__CardiacstartC1_is_missing	0.0		2_1
1089	remainder__CardiacstopC1_is_missing	0.0		2_1
1090	remainder__LiverASTgradeC1_is_missing	0.0		2_1
1091	remainder__LiverASTstartC1_is_missing	0.0		2_1
1092	remainder__LiverASTstopC1_is_missing	0.0		2_1
1093	remainder__LiverALTgradeC1_is_missing	0.0		2_1
1094	remainder__LiverALTstartC1_is_missing	0.0		2_1
1095	remainder__LiverALTstopC1_is_missing	0.0		2_1
1096	remainder__LiverBilgradeC1_is_missing	0.0		2_1
1097	remainder__LiverBilstartC1_is_missing	0.0		2_1
1098	remainder__LiverBilstopC1_is_missing	0.0		2_1
1099	remainder__RenaCreatgradeC1_is_missing	0.0		2_1
1100	remainder__RenaCreatstartC1_is_missing	0.0		2_1
1101	remainder__RenaCreatstopC1_is_missing	0.0		2_1
1102	remainder__RenaprotgradeC1_is_missing	0.0		2_1
1103	remainder__RenaprotstartC1_is_missing	0.0		2_1
1104	remainder__RenahaemgradeC1_is_missing	0.0		2_1
1105	remainder__RenahaemstartC1_is_missing	0.0		2_1
1106	remainder__RenahaemstopC1_is_missing	0.0		2_1
1107	remainder__UnitsbloodC1_is_missing	0.0		2_1
1108	remainder__UnitsplateletsC1_is_missing	0.0		2_1
1109	remainder__DaysIVantibC1_is_missing	0.0		2_1
1110	remainder__DaysinhospC1_is_missing	0.0		2_1
1111	remainder__DischargeddateC1_is_missing	0.0		2_1
1112	remainder__MRDnegativity_is_missing	0.0		2_1
1113	remainder__MRDguided_is_missing	0.0		2_1
1114	remainder__Housekeeping_is_missing	0.0		2_1
1115	remainder__MRDA0_is_missing	0.0		2_1
1116	remainder__date_MRDA0_is_missing	0.0		2_1
1117	remainder__MRDA0_method_is_missing	0.0		2_1
1118	remainder__MRDA0_specimen_is_missing	0.0		2_1
1119	remainder__MRDA0num_is_missing	0.0		2_1
1120	remainder__MRDA0hodnota_is_missing	0.0		2_1
1121	remainder__MRDA0logred_is_missing	0.0		2_1
1122	remainder__MRDB0_is_missing	0.0		2_1
1123	remainder__date_MRDB0_is_missing	0.0		2_1
1124	remainder__MRDB0_method_is_missing	0.0		2_1
1125	remainder__MRDB0_specimen_is_missing	0.0		2_1
1126	remainder__MRDB0num_is_missing	0.0		2_1
1127	remainder__MRDB0hodnota_is_missing	0.0		2_1
1128	remainder__MRDB0logred_is_missing	0.0		2_1
1129	remainder__MRDC0_is_missing	0.0		2_1
1130	remainder__MRDC0_method_is_missing	0.0		2_1
1131	remainder__MRDC0_specimen_is_missing	0.0		2_1
1132	remainder__MRDC0num_is_missing	0.0		2_1
1133	remainder__MRDC0percentage_is_missing	0.0		2_1
1134	remainder__MRDA1_is_missing	0.0		2_1
1135	remainder__date_MRDA1_is_missing	0.0		2_1
1136	remainder__MRDA1_method_is_missing	0.0		2_1
1137	remainder__MRDA1_specimen_is_missing	0.0		2_1
1138	remainder__MRDA1num_is_missing	0.0		2_1
1139	remainder__MRDA1hodnota_is_missing	0.0		2_1
1140	remainder__MRDA1logred_is_missing	0.0		2_1
1141	remainder__MRDB1_is_missing	0.0		2_1
1142	remainder__date_MRDB1_is_missing	0.0		2_1
1143	remainder__MRDB1_method_is_missing	0.0		2_1
1144	remainder__MRDB1_specimen_is_missing	0.0		2_1
1145	remainder__MRDB1num_is_missing	0.0		2_1
1146	remainder__MRDB1hodnota_is_missing	0.0		2_1
1147	remainder__MRDC1_is_missing	0.0		2_1
1148	remainder__Date_MRDC1_is_missing	0.0		2_1
1149	remainder__MRDC1_method_is_missing	0.0		2_1
1150	remainder__MRDC1_specimen_is_missing	0.0		2_1
1151	remainder__MRDC1num_is_missing	0.0		2_1
1152	remainder__MRDC1percentage_is_missing	0.0		2_1
1153	remainder__TestDate_is_missing	0.0		2_1
1154	remainder__amlFLToutcomeID_is_missing	0.0		2_1
1155	remainder__amlFLTTypeID_is_missing	0.0		2_1
1156	remainder__amlDDLFLTTKDID_is_missing	0.0		2_1
1157	remainder__ITDPcnt_is_missing	0.0		2_1
1158	remainder__ITDLength_is_missing	0.0		2_1
1159	remainder__amlFLTType0ID_is_missing	0.0		2_1
1160	remainder__amlDDLNPM1OutcomeID_is_missing	0.0		2_1
1161	remainder__amlDDLNPM1ID_is_missing	0.1070536306414092		2_1
1162	remainder__ASXL1	3.399071080023746e-05		2_1
1163	remainder__ASXL2	8.106505120510118e-06		2_1
1164	remainder__ASXL3	0.0		2_1
1165	remainder__ATRX	0.0		2_1
1166	remainder__BAGE3	0.0		2_1
1167	remainder__BCOR	0.0		2_1
1168	remainder__BRAF	0.0		2_1
1169	remainder__CBL	0.0		2_1
1170	remainder__CDKN2A	0.0		2_1
1171	remainder__CEBPA	3.5945434743261514e-05		2_1
1172	remainder__CREBBP	0.0		2_1
1173	remainder__CSF3R	0.0		2_1
1174	remainder__CTCF	0.0		2_1
1175	remainder__CUL2	0.0		2_1
1176	remainder__CUX1	0.0		2_1
1177	remainder__DNMT3A	0.0		2_1
1178	remainder__EED	0.0		2_1
1179	remainder__ETV6	0.0		2_1
1180	remainder__EZH2	0.0		2_1
1181	remainder__FBXW7	0.0		2_1
1182	remainder__FLT3	0.0		2_1
1183	remainder__GATA1	0.0		2_1
1184	remainder__GATA2	0.0		2_1
1185	remainder__GNAS	0.0		2_1
1186	remainder__GNB1	0.0		2_1
1187	remainder__IDH1	0.0		2_1
1188	remainder__IDH2	2.6163000817907797e-05		2_1
1189	remainder__JAK2	0.0		2_1
1190	remainder__JAK3	0.0		2_1
1191	remainder__KANSL1	0.0		2_1
1192	remainder__KDM6A	0.0		2_1
1193	remainder__KIT	3.2983714176210296e-08		2_1
1194	remainder__KMT2C	0.0		2_1
1195	remainder__KMT2D	0.0		2_1
1196	remainder__KMT2E	0.0		2_1
1197	remainder__KRAS	3.2181172368042193e-07		2_1
1198	remainder__LUC7L2	0.0		2_1
1199	remainder__MED12	5.829687393219311e-08		2_1
1200	remainder__MLL	0.0		2_1
1201	remainder__MPL	0.0		2_1
1202	remainder__MYC	0.0		2_1
1203	remainder__NF1	0.0		2_1
1204	remainder__NFE2	0.0		2_1
1205	remainder__NOTCH1	0.0		2_1
1206	remainder__NPM1	1.231830756096347e-05		2_1
1207	remainder__NRAS	0.0		2_1
1208	remainder__PDS5B	0.0		2_1
1209	remainder__PHF6	0.0		2_1
1210	remainder__PRPF8	0.0		2_1
1211	remainder__PTEN	0.0		2_1
1212	remainder__PTPN11	0.0		2_1
1213	remainder__RAD21	0.0		2_1
1214	remainder__RIT1	0.0		2_1
1215	remainder__RUNX1	1.3071405900925854e-06		2_1
1216	remainder__SETBP1	0.0		2_1
1217	remainder__SF1	0.0		2_1
1218	remainder__SF3B1	0.0		2_1
1219	remainder__SMC1A	0.0		2_1
1220	remainder__SMC3	0.0		2_1
1221	remainder__SRSF2	0.0		2_1
1222	remainder__STAG2	0.0		2_1
1223	remainder__STAT5B	0.0		2_1
1224	remainder__SUZ12	0.0		2_1
1225	remainder__TET2	0.0		2_1
1226	remainder__TP53	9.39068672608855e-06		2_1
1227	remainder__U2AF1	1.9376831560781856e-08		2_1
1228	remainder__WT1	0.0		2_1
1229	remainder__ZRSR2	0.0		2_1
1230	remainder__ngs_is_missing	0.0		2_1
1231	karyotype_encoding__Karyotype_46,XX [20]	0.0		3_1
1232	karyotype_encoding__Karyotype_46,XX [20]	0.0		3_1
1233	karyotype_encoding__Karyotype_46,XX,inv(16)(p13q22)[10]	0.0		3_1
1234	karyotype_encoding__Karyotype_46,XX,t(8;21)(q22;q22)[10]	0.0		3_1
1235	karyotype_encoding__Karyotype_46,XX[10]	0.0		3_1
1236	karyotype_encoding__Karyotype_46,XX[20]	0.0		3_1
1237	karyotype_encoding__Karyotype_46,XX[20]	0.0		3_1
1238	karyotype_encoding__Karyotype_46,XX[25]	0.0		3_1
1239	karyotype_encoding__Karyotype_46,XX[30]	0.0		3_1
1240	karyotype_encoding__Karyotype_46,XY	0.0		3_1
1241	karyotype_encoding__Karyotype_46,XY [20]	0.0		3_1
1242	karyotype_encoding__Karyotype_46,XY,inv(16)(p13q22)[10]	0.0		3_1
1243	karyotype_encoding__Karyotype_46,XY[10]	0.0		3_1
1244	karyotype_encoding__Karyotype_46,XY[20]	0.0		3_1
1245	karyotype_encoding__Karyotype_46,XY[20]	0.0		3_1
1246	karyotype_encoding__Karyotype_46,XY[25]	0.0		3_1
1247	karyotype_encoding__Karyotype_46,XY[30]	0.0		3_1
1248	karyotype_encoding__Karyotype_47,XX,+8[10]	0.0		3_1
1249	karyotype_encoding__Karyotype_47,XY,+8[10]	0.0		3_1
1250	karyotype_encoding__Karyotype___rare_class__	0.0		3_1
1251	cat__sexID_False	0.03888232361845605		3_1
1252	cat__sexID_True	0.03142537273668176		3_1
1253	cat__IsSec_False	0.07055025633296132		3_1
1254	cat__IsSec_True	0.07716109396390955		3_1
1255	cat__IsSec_nan	0.0		3_1
1256	cat__PrevDiag_False	0.0		3_1
1257	cat__PrevDiag_True	0.0		3_1
1258	cat__PrevDiag_nan	0.0		3_1
1259	cat__drugdoseC1yn_False	0.0		3_1
1260	cat__drugdoseC1yn_True	0.0		3_1
1261	cat__drugdoseC1yn_nan	0.0		3_1
1262	cat__mylotargC1yn_False	0.0		3_1
1263	cat__mylotargC1yn_True	0.0		3_1
1264	cat__mylotargC1yn_nan	0.0		3_1
1265	cat__mylodoseC1_False	0.0		3_1
1266	cat__mylodoseC1_True	0.0		3_1
1267	cat__mylodoseC1_nan	0.0		3_1
1268	cat__NeutrecoveryC1_False	0.0		3_1
1269	cat__NeutrecoveryC1_True	0.0		3_1
1270	cat__NeutrecoveryC1_nan	0.0		3_1
1271	cat__Platrecovery50C1_False	0.0		3_1
1272	cat__Platrecovery50C1_True	0.0		3_1
1273	cat__Platrecovery50C1_nan	0.0		3_1
1274	cat__Platrecovery100C1_False	0.0		3_1
1275	cat__Platrecovery100C1_True	0.0		3_1
1276	cat__Platrecovery100C1_nan	0.0		3_1
1277	cat__MRDA0_False	0.0		3_1
1278	cat__MRDA0_True	0.0		3_1
1279	cat__MRDA0_nan	0.0		3_1
1280	cat__MRDB0_False	0.0		3_1
1281	cat__MRDB0_True	0.0		3_1
1282	cat__MRDB0_nan	0.0		3_1
1283	cat__MRDC0_False	0.0		3_1
1284	cat__MRDC0_True	0.0		3_1
1285	cat__MRDC0_nan	0.0		3_1
1286	cat__MRDA1_False	0.04949911224603095		3_1
1287	cat__MRDA1_True	0.0		3_1
1288	cat__MRDA1_nan	0.0		3_1
1289	cat__MRDB1_False	0.0		3_1
1290	cat__MRDB1_True	0.0		3_1
1291	cat__MRDB1_nan	0.0		3_1
1292	cat__MRDC1_False	0.0		3_1
1293	cat__MRDC1_True	0.0		3_1
1294	cat__MRDC1_nan	0.0		3_1
1295	cat__amlAgeGroup_15-29	0.0		3_1
1296	cat__amlAgeGroup_30-39	0.0		3_1
1297	cat__amlAgeGroup_40-49	0.0		3_1
1298	cat__amlAgeGroup_50-59	0.003688977926060314		3_1
1299	cat__amlAgeGroup_60+	0.11449044058384773		3_1
1300	cat__PrevBloodDis_Aplastic anaemia	0.0		3_1
1301	cat__PrevBloodDis_Chronic lymphoblastic leukaemia (CLL)	0.0		3_1
1302	cat__PrevBloodDis_Chronic myelomonocytic leukaemia (CMML)	0.0		3_1
1303	cat__PrevBloodDis_Hodgkin's disease	0.0		3_1
1304	cat__PrevBloodDis_Lymphoma	0.0		3_1
1305	cat__PrevBloodDis_Myelodysplastic syndrome (MDS)/myelodysplasia/pre-leukaemic phase	0.0		3_1
1306	cat__PrevBloodDis_Myelofibrosis	0.0		3_1
1307	cat__PrevBloodDis_Myeloproliferative syndrome	0.0		3_1
1308	cat__PrevBloodDis_Other haematological disorder	0.0		3_1
1309	cat__PrevBloodDis_Polycythaemia rubra vera (PRV)	0.0		3_1
1310	cat__PrevBloodDis_Refractory anaemia with excess of blasts (RAEB, RAEB-t)	0.0		3_1
1311	cat__PrevBloodDis_Thrombocythaemia	0.0		3_1
1312	cat__PrevBloodDis_Thrombocytopenia	0.0		3_1
1313	cat__PrevBloodDis_nan	0.0		3_1
1314	cat__FABtype_0	0.0		3_1
1315	cat__FABtype_1	0.14687612000686606		3_1
1316	cat__FABtype_2	0.1058697443465963		3_1
1317	cat__FABtype_3	0.0		3_1
1318	cat__FABtype_3v	0.0		3_1
1319	cat__FABtype_4	0.0		3_1
1320	cat__FABtype_4e	0.0		3_1
1321	cat__FABtype_5	0.1935325679937113		3_1
1322	cat__FABtype_5a	0.0		3_1
1323	cat__FABtype_5b	0.0		3_1
1324	cat__FABtype_6	0.03582226152844944		3_1
1325	cat__FABtype_7	0.0		3_1
1326	cat__FABtype_8	0.025755763665751136		3_1
1327	cat__FABtype_B	0.0		3_1
1328	cat__FABtype_R	0.0		3_1
1329	cat__FABtype_RT	0.0		3_1
1330	cat__FABtype_X	0.0		3_1
1331	cat__FABtype_nan	0.0		3_1
1332	cat__CNSinvolveentry_0.0	0.016132566308674694		3_1
1333	cat__CNSinvolveentry_1.0	0.0		3_1
1334	cat__CNSinvolveentry_2.0	0.0		3_1
1335	cat__CNSinvolveentry_nan	0.0		3_1
1336	cat__Localcytoentry_1.0	0.08687014517604291		3_1
1337	cat__Localcytoentry_2.0	0.18730823510100078		3_1
1338	cat__Localcytoentry_3.0	0.0		3_1
1339	cat__Localcytoentry_4.0	0.0		3_1
1340	cat__Localcytoentry_5.0	0.010320838145245264		3_1
1341	cat__Localcytoentry_nan	0.0		3_1
1342	cat__Localimmentry_1.0	0.04876898818191488		3_1
1343	cat__Localimmentry_2.0	0.0		3_1
1344	cat__Localimmentry_3.0	0.0		3_1
1345	cat__Localimmentry_nan	0.0		3_1
1346	cat__CD33entry_1.0	0.18927905186421878		3_1
1347	cat__CD33entry_2.0	0.0		3_1
1348	cat__CD33entry_3.0	0.0		3_1
1349	cat__CD33entry_nan	0.0		3_1
1350	cat__SmokeHist_1.0	0.0		3_1
1351	cat__SmokeHist_2.0	0.19412675012142075		3_1
1352	cat__SmokeHist_3.0	0.05369372046154365		3_1
1353	cat__SmokeHist_nan	0.0		3_1
1354	cat__amlType_De novo	0.04520362329878783		3_1
1355	cat__amlType_High risk MDS	0.0		3_1
1356	cat__amlType_Secondary	0.1692372240026574		3_1
1357	cat__CytoResult_Adverse	0.6476210139862609		3_1
1358	cat__CytoResult_Failed	0.0		3_1
1359	cat__CytoResult_Intermediate	0.0		3_1
1360	cat__CytoResult_Normal	0.043091102266167775		3_1
1361	cat__CytoResult_Not done	0.0		3_1
1362	cat__CytoResult_nan	0.0		3_1
1363	cat__CytoResult_t(15;17) / PML-RARA [APL]	0.0		3_1
1364	cat__CytoResult_t(8;21) / inv(16) [CBF]	0.8548651416735147		3_1
1365	cat__ComorArr_0.0	0.0		3_1
1366	cat__ComorArr_1.0	0.0		3_1
1367	cat__ComorArr_2.0	0.0		3_1
1368	cat__ComorArr_nan	0.0		3_1
1369	cat__ComorCard_0.0	0.0		3_1
1370	cat__ComorCard_1.0	0.0		3_1
1371	cat__ComorCard_2.0	0.0		3_1
1372	cat__ComorCard_nan	0.0		3_1
1373	cat__ComorHVD_0.0	0.0		3_1
1374	cat__ComorHVD_1.0	0.0		3_1
1375	cat__ComorHVD_2.0	0.0		3_1
1376	cat__ComorHVD_nan	0.0		3_1
1377	cat__ComorIBD_0.0	0.0		3_1
1378	cat__ComorIBD_1.0	0.0		3_1
1379	cat__ComorIBD_2.0	0.0		3_1
1380	cat__ComorIBD_nan	0.0		3_1
1381	cat__ComorDiab_0.0	0.0		3_1
1382	cat__ComorDiab_1.0	0.0		3_1
1383	cat__ComorDiab_2.0	0.0		3_1
1384	cat__ComorDiab_nan	0.0		3_1
1385	cat__ComorCVD_0.0	0.0		3_1
1386	cat__ComorCVD_1.0	0.0		3_1
1387	cat__ComorCVD_2.0	0.0		3_1
1388	cat__ComorCVD_nan	0.0		3_1
1389	cat__ComorPsyc_0.0	0.09168348014699715		3_1
1390	cat__ComorPsyc_1.0	0.0		3_1
1391	cat__ComorPsyc_2.0	0.0		3_1
1392	cat__ComorPsyc_nan	0.0		3_1
1393	cat__ComorObe_0.0	0.04548945036416894		3_1
1394	cat__ComorObe_1.0	0.0		3_1
1395	cat__ComorObe_2.0	0.0		3_1
1396	cat__ComorObe_nan	0.0		3_1
1397	cat__ComorInf_0.0	0.0		3_1
1398	cat__ComorInf_1.0	0.0		3_1
1399	cat__ComorInf_2.0	0.0		3_1
1400	cat__ComorInf_nan	0.0		3_1
1401	cat__ComorRheu_0.0	0.01429189833866679		3_1
1402	cat__ComorRheu_1.0	0.0		3_1
1403	cat__ComorRheu_2.0	0.0		3_1
1404	cat__ComorRheu_nan	0.0		3_1
1405	cat__ComorPrep_0.0	0.0		3_1
1406	cat__ComorPrep_1.0	0.0		3_1
1407	cat__ComorPrep_2.0	0.0		3_1
1408	cat__ComorPrep_nan	0.0		3_1
1409	cat__ComorRen_0.0	0.0		3_1
1410	cat__ComorRen_1.0	0.0		3_1
1411	cat__ComorRen_2.0	0.0		3_1
1412	cat__ComorRen_nan	0.0		3_1
1413	cat__ComorMPul_0.0	0.0		3_1
1414	cat__ComorMPul_1.0	0.0		3_1
1415	cat__ComorMPul_2.0	0.0		3_1
1416	cat__ComorMPul_nan	0.0		3_1
1417	cat__ComorSPul_0.0	0.0		3_1
1418	cat__ComorSPul_1.0	0.0		3_1
1419	cat__ComorSPul_2.0	0.0		3_1
1420	cat__ComorSPul_nan	0.0		3_1
1421	cat__ComorPST_0.0	0.0		3_1
1422	cat__ComorPST_1.0	0.0		3_1
1423	cat__ComorPST_2.0	0.0		3_1
1424	cat__ComorPST_nan	0.0		3_1
1425	cat__ComorHepM_0.0	0.05593613810506417		3_1
1426	cat__ComorHepM_1.0	0.0		3_1
1427	cat__ComorHepM_2.0	0.0		3_1
1428	cat__ComorHepM_nan	0.0		3_1
1429	cat__ComorHepS_0.0	0.0		3_1
1430	cat__ComorHepS_1.0	0.0		3_1
1431	cat__ComorHepS_2.0	0.0		3_1
1432	cat__ComorHepS_nan	0.0		3_1
1433	cat__TreatmentC1_ADE Alone	0.1091867561137258		3_1
1434	cat__TreatmentC1_ADE and Mylotarg 3mg per m2	0.0		3_1
1435	cat__TreatmentC1_ADE and Mylotarg 6mg per m2	0.0		3_1
1436	cat__TreatmentC1_AIDA	0.0		3_1
1437	cat__TreatmentC1_Arsenic and ATRA	0.0		3_1
1438	cat__TreatmentC1_DA High dose (90mg)	0.026948876617313294		3_1
1439	cat__TreatmentC1_DA Mylotarg 3mg per m2	0.0		3_1
1440	cat__TreatmentC1_DA Mylotarg 6mg per m2	0.0		3_1
1441	cat__TreatmentC1_DA Standard dose (60mg)	0.0		3_1
1442	cat__Marrresult1C1_CR	0.05223921626096099		3_1
1443	cat__Marrresult1C1_PR	0.0		3_1
1444	cat__Marrresult1C1_RD	0.11133498307940716		3_1
1445	cat__Marrresult1C1_nan	0.0		3_1
1446	cat__Marrresult2C1_CR	0.0		3_1
1447	cat__Marrresult2C1_PR	0.0		3_1
1448	cat__Marrresult2C1_RD	0.0		3_1
1449	cat__Marrresult2C1_nan	0.0		3_1
1450	cat__amlFLToutcomeID_2.0	0.0		3_1
1451	cat__amlFLToutcomeID_3.0	0.0		3_1
1452	cat__amlFLToutcomeID_4.0	0.0		3_1
1453	cat__amlFLToutcomeID_nan	0.0		3_1
1454	cat__amlFLTTypeID_1.0	0.0		3_1
1455	cat__amlFLTTypeID_2.0	0.0		3_1
1456	cat__amlFLTTypeID_nan	0.0		3_1
1457	cat__amlDDLFLTTKDID_1.0	0.0		3_1
1458	cat__amlDDLFLTTKDID_2.0	0.0		3_1
1459	cat__amlDDLFLTTKDID_3.0	0.0		3_1
1460	cat__amlDDLFLTTKDID_4.0	0.0		3_1
1461	cat__amlDDLFLTTKDID_6.0	0.0		3_1
1462	cat__amlDDLFLTTKDID_7.0	0.0		3_1
1463	cat__amlDDLFLTTKDID_8.0	0.0		3_1
1464	cat__amlDDLFLTTKDID_9.0	0.0		3_1
1465	cat__amlDDLFLTTKDID_99.0	0.0		3_1
1466	cat__amlDDLFLTTKDID_nan	0.0		3_1
1467	cat__amlFLTType0ID_1.0	0.018451684236970405		3_1
1468	cat__amlFLTType0ID_2.0	0.0		3_1
1469	cat__amlFLTType0ID_nan	0.0		3_1
1470	cat__amlDDLNPM1OutcomeID_1.0	0.16952031135461096		3_1
1471	cat__amlDDLNPM1OutcomeID_3.0	0.0		3_1
1472	cat__amlDDLNPM1OutcomeID_5.0	0.0		3_1
1473	cat__amlDDLNPM1OutcomeID_7.0	0.0		3_1
1474	cat__amlDDLNPM1OutcomeID_nan	0.0		3_1
1475	cat__amlDDLNPM1ID_1.0	0.0		3_1
1476	cat__amlDDLNPM1ID_2.0	0.0		3_1
1477	cat__amlDDLNPM1ID_3.0	0.0		3_1
1478	cat__amlDDLNPM1ID_4.0	0.0		3_1
1479	cat__amlDDLNPM1ID_5.0	0.0		3_1
1480	cat__amlDDLNPM1ID_nan	0.09816208603723289		3_1
1481	cat__MRDnegativity_<0.0%/not detectable	0.0		3_1
1482	cat__MRDnegativity_nan	0.0		3_1
1483	cat__MRDguided_No	0.0		3_1
1484	cat__MRDguided_nan	0.0		3_1
1485	cat__Housekeeping_ABL	0.0		3_1
1486	cat__Housekeeping_nan	0.0		3_1
1487	cat__MRDA0_method_nan	0.0		3_1
1488	cat__MRDA0_method_qPCR-NPM1	0.0		3_1
1489	cat__MRDA0_method_qPCR-NPM1 A	0.0		3_1
1490	cat__MRDA0_method_qPCR-NPM1 B	0.0		3_1
1491	cat__MRDA0_method_qPCR-NPM1 D	0.0		3_1
1492	cat__MRDA0_method_qPCR-NPM1 OTHER	0.0		3_1
1493	cat__MRDA0_method_qPCR-inv16	0.0		3_1
1494	cat__MRDA0_method_qPCR-t8/21	0.0		3_1
1495	cat__MRDA0num_ND	0.0		3_1
1496	cat__MRDA0num_Pos	0.0		3_1
1497	cat__MRDA0num_nan	0.0		3_1
1498	cat__MRDA0_specimen_PB	0.0		3_1
1499	cat__MRDA0_specimen_nan	0.0		3_1
1500	cat__MRDB0_method_nan	0.0		3_1
1501	cat__MRDB0_method_qPCR-NPM1	0.0		3_1
1502	cat__MRDB0_method_qPCR-NPM1 A	0.0		3_1
1503	cat__MRDB0_method_qPCR-NPM1 B	0.0		3_1
1504	cat__MRDB0_method_qPCR-NPM1 D	0.0		3_1
1505	cat__MRDB0_method_qPCR-NPM1 OTHER	0.0		3_1
1506	cat__MRDB0_method_qPCR-inv16	0.0		3_1
1507	cat__MRDB0_method_qPCR-t8/21	0.0		3_1
1508	cat__MRDB0_specimen_BM	0.0		3_1
1509	cat__MRDB0_specimen_nan	0.0		3_1
1510	cat__MRDB0num_ND	0.0		3_1
1511	cat__MRDB0num_Pos	0.0		3_1
1512	cat__MRDB0num_nan	0.0		3_1
1513	cat__MRDC0_method_MFC (LAIP+DfN)	0.0		3_1
1514	cat__MRDC0_method_nan	0.0		3_1
1515	cat__MRDC0_specimen_BM	0.0		3_1
1516	cat__MRDC0_specimen_BM	0.0		3_1
1517	cat__MRDC0_specimen_PB	0.024084174180687323		3_1
1518	cat__MRDC0_specimen_nan	0.0		3_1
1519	cat__MRDC1_specimen_BM	0.0		3_1
1520	cat__MRDC1_specimen_PB	0.0		3_1
1521	cat__MRDC1_specimen_nan	0.0		3_1
1522	cat__MRDC0num_Neg	0.0		3_1
1523	cat__MRDC0num_Pos	0.0		3_1
1524	cat__MRDC0num_nan	0.0		3_1
1525	cat__MRDA1_method_nan	0.0		3_1
1526	cat__MRDA1_method_qPCR-NPM1	0.0		3_1
1527	cat__MRDA1_method_qPCR-NPM1 A	0.0		3_1
1528	cat__MRDA1_method_qPCR-NPM1 B	0.0		3_1
1529	cat__MRDA1_method_qPCR-NPM1 D	0.0		3_1
1530	cat__MRDA1_method_qPCR-NPM1 OTHER	0.0		3_1
1531	cat__MRDA1_method_qPCR-inv16	0.0		3_1
1532	cat__MRDA1_method_qPCR-t8/21	0.0		3_1
1533	cat__MRDA1num_ND	0.0		3_1
1534	cat__MRDA1num_Neg	0.08272707937555149		3_1
1535	cat__MRDA1num_Pos	0.09885849548952165		3_1
1536	cat__MRDA1num_nan	0.0		3_1
1537	cat__MRDA1_specimen_PB	0.0		3_1
1538	cat__MRDA1_specimen_nan	0.0		3_1
1539	cat__MRDB1_method_nan	0.0		3_1
1540	cat__MRDB1_method_qPCR-NPM1	0.0		3_1
1541	cat__MRDB1_method_qPCR-NPM1 A	0.0		3_1
1542	cat__MRDB1_method_qPCR-NPM1 D	0.0		3_1
1543	cat__MRDB1_method_qPCR-NPM1 OTHER	0.0		3_1
1544	cat__MRDB1_method_qPCR-inv16	0.0		3_1
1545	cat__MRDB1_method_qPCR-t8/21	0.0		3_1
1546	cat__MRDB1_specimen_BM	0.0		3_1
1547	cat__MRDB1_specimen_nan	0.0		3_1
1548	cat__MRDB1num_ND	0.0		3_1
1549	cat__MRDB1num_Neg	0.0		3_1
1550	cat__MRDB1num_Pos	0.0		3_1
1551	cat__MRDB1num_nan	0.0		3_1
1552	cat__MRDC1_method_MFC (LAIP+DfN)	0.0		3_1
1553	cat__MRDC1_method_nan	0.0		3_1
1554	cat__MRDC1num_ND	0.0		3_1
1555	cat__MRDC1num_Neg	0.08228460188013725		3_1
1556	cat__MRDC1num_Pos	0.0		3_1
1557	cat__MRDC1num_nan	0.0		3_1
1558	ordinal__NauseagradeC1	0.0005217354955812798		3_1
1559	ordinal__AlopeciagradeC1	2.273338740421378e-05		3_1
1560	ordinal__OralgradeC1	0.0003306985218771034		3_1
1561	ordinal__DiarrheagradeC1	7.52173924048429e-06		3_1
1562	ordinal__CardiacgradeC1	5.268787555257652e-05		3_1
1563	ordinal__LiverASTgradeC1	0.00015578815961090955		3_1
1564	ordinal__LiverALTgradeC1	0.00040221031510665346		3_1
1565	ordinal__LiverBilgradeC1	0.0006904394388595284		3_1
1566	ordinal__RenaCreatgradeC1	0.0006104248103955183		3_1
1567	ordinal__RenaprotgradeC1	7.22355447578513e-05		3_1
1568	ordinal__RenahaemgradeC1	7.460233091023518e-05		3_1
1569	ordinal__cellularity1C1	0.00011580917918621386		3_1
1570	ordinal__cellularity2C1	0.00023574327432524333		3_1
1571	num__amlAgeAtRand1	0.18491129233807085		3_1
1572	num__UnitsbloodC1	0.0002116377759192461		3_1
1573	num__UnitsplateletsC1	7.506688792375896e-05		3_1
1574	num__DaysIVantibC1	0.00011479640262836557		3_1
1575	num__DaysinhospC1	0.00017120524093865947		3_1
1576	num__TestDate	9.395279584312276e-05		3_1
1577	num__ITDPcnt	0.0004906834518079779		3_1
1578	num__ITDLength	3.094139607373431e-05		3_1
1579	num__date_MRDA0	4.2139675613847356e-05		3_1
1580	num__MRDA0hodnota	1.7828591390603985e-05		3_1
1581	num__MRDA0logred	2.733549781480028e-05		3_1
1582	num__date_MRDB0	0.00019212827002104658		3_1
1583	num__MRDB0hodnota	2.241125982537419e-05		3_1
1584	num__MRDB0logred	2.217403220645145e-06		3_1
1585	num__MRDC0percentage	4.2044435343837774e-05		3_1
1586	num__date_MRDA1	0.00035146441471489877		3_1
1587	num__MRDA1hodnota	0.00019375036819369818		3_1
1588	num__MRDA1logred	2.2107044568349344e-05		3_1
1589	num__date_MRDB1	0.00037458199433464747		3_1
1590	num__MRDB1hodnota	0.00012188648307588914		3_1
1591	num__Date_MRDC1	6.850287561162066e-05		3_1
1592	num__MRDC1percentage	0.00014879194550109496		3_1
1593	num__NauseastartC1	0.00017346530012761615		3_1
1594	num__NauseastopC1	6.509460338258024e-05		3_1
1595	num__AlopeciastartC1	9.651603487646823e-05		3_1
1596	num__AlopeciastopC1	8.773868808423689e-05		3_1
1597	num__OralstartC1	0.00013276591353785557		3_1
1598	num__OralstopC1	4.0638300445361386e-05		3_1
1599	num__DiarrheastartC1	0.0005091220025850685		3_1
1600	num__DiarrheastopC1	0.00046785803252214576		3_1
1601	num__CardiacstartC1	0.0002845609168543816		3_1
1602	num__CardiacstopC1	0.0001824182153583835		3_1
1603	num__LiverASTstartC1	0.00023755582175539723		3_1
1604	num__LiverASTstopC1	6.78258318377796e-05		3_1
1605	num__LiverALTstartC1	1.8214587696416904e-05		3_1
1606	num__LiverALTstopC1	3.6952252727343e-05		3_1
1607	num__LiverBilstartC1	7.798052903747252e-05		3_1
1608	num__LiverBilstopC1	5.518829824327051e-05		3_1
1609	num__RenaCreatstartC1	9.822857301473174e-05		3_1
1610	num__RenaCreatstopC1	5.5339637853970997e-05		3_1
1611	num__RenaprotstartC1	7.826963542516164e-05		3_1
1612	num__RenahaemstartC1	4.28889817593474e-06		3_1
1613	num__RenahaemstopC1	0.0001982929906570099		3_1
1614	num__mylotargdateC1	0.00012571538490475996		3_1
1615	num__marrexamdate1C1	0.00028758071348091406		3_1
1616	num__marrexamdate2C1	0.00025813380562760745		3_1
1617	num__NeutrecoverydateC1	0.00013120822799894197		3_1
1618	num__Platrecovery50dateC1	0.00023536135854314416		3_1
1619	num__Platrecovery100dateC1	0.0002175705469898715		3_1
1620	num__DischargeddateC1	8.743347584235756e-05		3_1
1621	num__Weight	0.04735657099157688		3_1
1622	num__Height	0.0035129839111597526		3_1
1623	num__BloodDateEntry	0.00012511673685570483		3_1
1624	num__HemoglobinEntry	0.0004051845197287784		3_1
1625	num__PlateletEntry	0.001225049322973688		3_1
1626	num__MarrowDateEntry	0.00032158078215480275		3_1
1627	num__MarrowBlastsEntry	7.171007842736583e-06		3_1
1628	num__LocalImmPcnt	3.7445736832660836e-05		3_1
1629	num__SmokePerDay	0.0001190502257258896		3_1
1630	num__chemodateC1	0.10989512013707624		3_1
1631	num__Marrblastperc1C1	0.00010087524845827639		3_1
1632	num__Marrblastperc2C1	0.00021262793836670222		3_1
1633	num__WBCEntry	0.027369633725621987		3_1
1634	num__CompmarrrespC1	0.00015040943388197698		3_1
1635	remainder__IsSec_is_missing	0.0		3_1
1636	remainder__PrevDiag_is_missing	0.0		3_1
1637	remainder__PrevBloodDis_is_missing	0.0		3_1
1638	remainder__Weight_is_missing	0.0		3_1
1639	remainder__Height_is_missing	0.0		3_1
1640	remainder__BloodDateEntry_is_missing	0.0		3_1
1641	remainder__HemoglobinEntry_is_missing	0.0		3_1
1642	remainder__PlateletEntry_is_missing	0.0		3_1
1643	remainder__MarrowDateEntry_is_missing	0.0		3_1
1644	remainder__MarrowBlastsEntry_is_missing	0.0		3_1
1645	remainder__FABtype_is_missing	0.0		3_1
1646	remainder__CNSinvolveentry_is_missing	0.0		3_1
1647	remainder__Localcytoentry_is_missing	0.0		3_1
1648	remainder__Localimmentry_is_missing	0.0		3_1
1649	remainder__LocalImmPcnt_is_missing	0.0		3_1
1650	remainder__CD33entry_is_missing	0.0		3_1
1651	remainder__SmokeHist_is_missing	0.0		3_1
1652	remainder__SmokePerDay_is_missing	0.0		3_1
1653	remainder__CytoResult_is_missing	0.0		3_1
1654	remainder__Karyotype_is_missing	0.0		3_1
1655	remainder__ComorArr_is_missing	0.0		3_1
1656	remainder__ComorCard_is_missing	0.0		3_1
1657	remainder__ComorHVD_is_missing	0.0		3_1
1658	remainder__ComorIBD_is_missing	0.0		3_1
1659	remainder__ComorDiab_is_missing	0.0		3_1
1660	remainder__ComorCVD_is_missing	0.0		3_1
1661	remainder__ComorPsyc_is_missing	0.0		3_1
1662	remainder__ComorObe_is_missing	0.0		3_1
1663	remainder__ComorInf_is_missing	0.0		3_1
1664	remainder__ComorRheu_is_missing	0.0		3_1
1665	remainder__ComorPrep_is_missing	0.0		3_1
1666	remainder__ComorRen_is_missing	0.0		3_1
1667	remainder__ComorMPul_is_missing	0.0		3_1
1668	remainder__ComorSPul_is_missing	0.0		3_1
1669	remainder__ComorPST_is_missing	0.0		3_1
1670	remainder__ComorHepM_is_missing	0.0		3_1
1671	remainder__ComorHepS_is_missing	0.0		3_1
1672	remainder__drugdoseC1yn_is_missing	0.0		3_1
1673	remainder__mylotargC1yn_is_missing	0.0		3_1
1674	remainder__mylotargdateC1_is_missing	0.0		3_1
1675	remainder__mylodoseC1_is_missing	0.0		3_1
1676	remainder__marrexamdate1C1_is_missing	0.0		3_1
1677	remainder__marrexamdate2C1_is_missing	0.0		3_1
1678	remainder__cellularity1C1_is_missing	0.0		3_1
1679	remainder__cellularity2C1_is_missing	0.0		3_1
1680	remainder__Marrblastperc1C1_is_missing	0.0		3_1
1681	remainder__Marrblastperc2C1_is_missing	0.0		3_1
1682	remainder__Marrresult1C1_is_missing	0.0		3_1
1683	remainder__Marrresult2C1_is_missing	0.0		3_1
1684	remainder__CompmarrrespC1_is_missing	0.0		3_1
1685	remainder__NeutrecoveryC1_is_missing	0.0		3_1
1686	remainder__NeutrecoverydateC1_is_missing	0.0		3_1
1687	remainder__Platrecovery50C1_is_missing	0.0		3_1
1688	remainder__Platrecovery50dateC1_is_missing	0.0		3_1
1689	remainder__Platrecovery100C1_is_missing	0.0		3_1
1690	remainder__Platrecovery100dateC1_is_missing	0.0		3_1
1691	remainder__NauseagradeC1_is_missing	0.0		3_1
1692	remainder__NauseastartC1_is_missing	0.0		3_1
1693	remainder__NauseastopC1_is_missing	0.0		3_1
1694	remainder__AlopeciagradeC1_is_missing	0.0		3_1
1695	remainder__AlopeciastartC1_is_missing	0.0		3_1
1696	remainder__AlopeciastopC1_is_missing	0.0		3_1
1697	remainder__OralgradeC1_is_missing	0.0		3_1
1698	remainder__OralstartC1_is_missing	0.0		3_1
1699	remainder__OralstopC1_is_missing	0.0		3_1
1700	remainder__DiarrheagradeC1_is_missing	0.0		3_1
1701	remainder__DiarrheastartC1_is_missing	0.0		3_1
1702	remainder__DiarrheastopC1_is_missing	0.0		3_1
1703	remainder__CardiacgradeC1_is_missing	0.0		3_1
1704	remainder__CardiacstartC1_is_missing	0.0		3_1
1705	remainder__CardiacstopC1_is_missing	0.0		3_1
1706	remainder__LiverASTgradeC1_is_missing	0.0		3_1
1707	remainder__LiverASTstartC1_is_missing	0.0		3_1
1708	remainder__LiverASTstopC1_is_missing	0.0		3_1
1709	remainder__LiverALTgradeC1_is_missing	0.0		3_1
1710	remainder__LiverALTstartC1_is_missing	0.0		3_1
1711	remainder__LiverALTstopC1_is_missing	0.0		3_1
1712	remainder__LiverBilgradeC1_is_missing	0.0		3_1
1713	remainder__LiverBilstartC1_is_missing	0.0		3_1
1714	remainder__LiverBilstopC1_is_missing	0.0		3_1
1715	remainder__RenaCreatgradeC1_is_missing	0.0		3_1
1716	remainder__RenaCreatstartC1_is_missing	0.0		3_1
1717	remainder__RenaCreatstopC1_is_missing	0.0		3_1
1718	remainder__RenaprotgradeC1_is_missing	0.0		3_1
1719	remainder__RenaprotstartC1_is_missing	0.0		3_1
1720	remainder__RenahaemgradeC1_is_missing	0.0		3_1
1721	remainder__RenahaemstartC1_is_missing	0.0		3_1
1722	remainder__RenahaemstopC1_is_missing	0.0		3_1
1723	remainder__UnitsbloodC1_is_missing	0.0		3_1
1724	remainder__UnitsplateletsC1_is_missing	0.0		3_1
1725	remainder__DaysIVantibC1_is_missing	0.0		3_1
1726	remainder__DaysinhospC1_is_missing	0.0		3_1
1727	remainder__DischargeddateC1_is_missing	0.0		3_1
1728	remainder__MRDnegativity_is_missing	0.0		3_1
1729	remainder__MRDguided_is_missing	0.0		3_1
1730	remainder__Housekeeping_is_missing	0.0		3_1
1731	remainder__MRDA0_is_missing	0.0		3_1
1732	remainder__date_MRDA0_is_missing	0.0		3_1
1733	remainder__MRDA0_method_is_missing	0.0		3_1
1734	remainder__MRDA0_specimen_is_missing	0.0		3_1
1735	remainder__MRDA0num_is_missing	0.0		3_1
1736	remainder__MRDA0hodnota_is_missing	0.0		3_1
1737	remainder__MRDA0logred_is_missing	0.0		3_1
1738	remainder__MRDB0_is_missing	0.0		3_1
1739	remainder__date_MRDB0_is_missing	0.0		3_1
1740	remainder__MRDB0_method_is_missing	0.0		3_1
1741	remainder__MRDB0_specimen_is_missing	0.0		3_1
1742	remainder__MRDB0num_is_missing	0.0		3_1
1743	remainder__MRDB0hodnota_is_missing	0.0		3_1
1744	remainder__MRDB0logred_is_missing	0.0		3_1
1745	remainder__MRDC0_is_missing	0.0		3_1
1746	remainder__MRDC0_method_is_missing	0.0		3_1
1747	remainder__MRDC0_specimen_is_missing	0.0		3_1
1748	remainder__MRDC0num_is_missing	0.0		3_1
1749	remainder__MRDC0percentage_is_missing	0.0		3_1
1750	remainder__MRDA1_is_missing	0.0		3_1
1751	remainder__date_MRDA1_is_missing	0.0		3_1
1752	remainder__MRDA1_method_is_missing	0.0		3_1
1753	remainder__MRDA1_specimen_is_missing	0.0		3_1
1754	remainder__MRDA1num_is_missing	0.0		3_1
1755	remainder__MRDA1hodnota_is_missing	0.0		3_1
1756	remainder__MRDA1logred_is_missing	0.0		3_1
1757	remainder__MRDB1_is_missing	0.0		3_1
1758	remainder__date_MRDB1_is_missing	0.0		3_1
1759	remainder__MRDB1_method_is_missing	0.0		3_1
1760	remainder__MRDB1_specimen_is_missing	0.0		3_1
1761	remainder__MRDB1num_is_missing	0.0		3_1
1762	remainder__MRDB1hodnota_is_missing	0.0		3_1
1763	remainder__MRDC1_is_missing	0.0		3_1
1764	remainder__Date_MRDC1_is_missing	0.0		3_1
1765	remainder__MRDC1_method_is_missing	0.0		3_1
1766	remainder__MRDC1_specimen_is_missing	0.0		3_1
1767	remainder__MRDC1num_is_missing	0.0		3_1
1768	remainder__MRDC1percentage_is_missing	0.0		3_1
1769	remainder__TestDate_is_missing	0.0		3_1
1770	remainder__amlFLToutcomeID_is_missing	0.0		3_1
1771	remainder__amlFLTTypeID_is_missing	0.0		3_1
1772	remainder__amlDDLFLTTKDID_is_missing	0.0		3_1
1773	remainder__ITDPcnt_is_missing	0.0		3_1
1774	remainder__ITDLength_is_missing	0.0		3_1
1775	remainder__amlFLTType0ID_is_missing	0.0		3_1
1776	remainder__amlDDLNPM1OutcomeID_is_missing	0.0		3_1
1777	remainder__amlDDLNPM1ID_is_missing	0.10821037866341689		3_1
1778	remainder__ASXL1	3.698252730690578e-05		3_1
1779	remainder__ASXL2	0.0		3_1
1780	remainder__ASXL3	2.7589856314934516e-06		3_1
1781	remainder__ATRX	0.0		3_1
1782	remainder__BAGE3	0.0		3_1
1783	remainder__BCOR	0.0		3_1
1784	remainder__BRAF	0.0		3_1
1785	remainder__CBL	0.0		3_1
1786	remainder__CDKN2A	0.0		3_1
1787	remainder__CEBPA	1.866055624176052e-05		3_1
1788	remainder__CREBBP	0.0		3_1
1789	remainder__CSF3R	0.0		3_1
1790	remainder__CTCF	0.0		3_1
1791	remainder__CUX1	0.0		3_1
1792	remainder__DNMT3A	0.0		3_1
1793	remainder__EED	0.0		3_1
1794	remainder__ETV6	0.0		3_1
1795	remainder__EZH2	0.0		3_1
1796	remainder__FBXW7	0.0		3_1
1797	remainder__FLT3	0.0		3_1
1798	remainder__GATA1	0.0		3_1
1799	remainder__GATA2	0.0		3_1
1800	remainder__GNAS	0.0		3_1
1801	remainder__GNB1	0.0		3_1
1802	remainder__IDH1	0.0		3_1
1803	remainder__IDH2	3.035946066363737e-05		3_1
1804	remainder__JAK2	4.290879935601373e-09		3_1
1805	remainder__JAK3	2.5047866517107514e-08		3_1
1806	remainder__KANSL1	0.0		3_1
1807	remainder__KDM6A	0.0		3_1
1808	remainder__KIT	0.0		3_1
1809	remainder__KMT2C	0.0		3_1
1810	remainder__KMT2D	4.458100105594099e-08		3_1
1811	remainder__KMT2E	0.0		3_1
1812	remainder__KRAS	0.0		3_1
1813	remainder__LUC7L2	0.0		3_1
1814	remainder__MED12	2.3877408395957663e-07		3_1
1815	remainder__MLL	0.0		3_1
1816	remainder__MPL	0.0		3_1
1817	remainder__MYC	0.0		3_1
1818	remainder__NF1	0.0		3_1
1819	remainder__NFE2	0.0		3_1
1820	remainder__NOTCH1	0.0		3_1
1821	remainder__NPM1	0.0		3_1
1822	remainder__NRAS	6.118419680225488e-08		3_1
1823	remainder__PHF6	0.0		3_1
1824	remainder__PRPF8	0.0		3_1
1825	remainder__PTEN	0.0		3_1
1826	remainder__PTPN11	0.0		3_1
1827	remainder__RAD21	0.0		3_1
1828	remainder__RIT1	0.0		3_1
1829	remainder__RUNX1	0.0		3_1
1830	remainder__SETBP1	0.0		3_1
1831	remainder__SF1	0.0		3_1
1832	remainder__SF3B1	0.0		3_1
1833	remainder__SMC1A	0.0		3_1
1834	remainder__SMC3	0.0		3_1
1835	remainder__SMG1	0.0		3_1
1836	remainder__SRSF2	1.2615167021328188e-08		3_1
1837	remainder__STAG2	0.0		3_1
1838	remainder__STAT5B	0.0		3_1
1839	remainder__SUZ12	0.0		3_1
1840	remainder__TET2	0.0		3_1
1841	remainder__TP53	6.261088870542019e-06		3_1
1842	remainder__U2AF1	0.0		3_1
1843	remainder__WT1	0.0		3_1
1844	remainder__ZRSR2	2.4489217400093444e-09		3_1
1845	remainder__ngs_is_missing	0.0		3_1
1846	karyotype_encoding__Karyotype_46,XX [20]	0.0		4_1
1847	karyotype_encoding__Karyotype_46,XX,inv(16)(p13q22)[10]	0.0		4_1
1848	karyotype_encoding__Karyotype_46,XX,t(8;21)(q22;q22)[10]	0.0		4_1
1849	karyotype_encoding__Karyotype_46,XX[10]	0.0		4_1
1850	karyotype_encoding__Karyotype_46,XX[20]	0.0		4_1
1851	karyotype_encoding__Karyotype_46,XX[20]	0.0		4_1
1852	karyotype_encoding__Karyotype_46,XX[25]	0.0		4_1
1853	karyotype_encoding__Karyotype_46,XX[30]	0.0		4_1
1854	karyotype_encoding__Karyotype_46,XY	0.0		4_1
1855	karyotype_encoding__Karyotype_46,XY [20]	0.0		4_1
1856	karyotype_encoding__Karyotype_46,XY,inv(16)(p13q22)[10]	0.0		4_1
1857	karyotype_encoding__Karyotype_46,XY[10]	0.0		4_1
1858	karyotype_encoding__Karyotype_46,XY[20]	0.0		4_1
1859	karyotype_encoding__Karyotype_46,XY[20]	0.0		4_1
1860	karyotype_encoding__Karyotype_46,XY[21]	0.0		4_1
1861	karyotype_encoding__Karyotype_46,XY[25]	0.0		4_1
1862	karyotype_encoding__Karyotype_46,XY[30]	0.0		4_1
1863	karyotype_encoding__Karyotype_47,XX,+8[10]	0.0		4_1
1864	karyotype_encoding__Karyotype___rare_class__	0.0		4_1
1865	cat__sexID_False	0.020314518093010693		4_1
1866	cat__sexID_True	0.014642124131021065		4_1
1867	cat__IsSec_False	0.053979400894870674		4_1
1868	cat__IsSec_True	0.05119026015235718		4_1
1869	cat__IsSec_nan	0.0		4_1
1870	cat__PrevDiag_False	0.0		4_1
1871	cat__PrevDiag_True	0.0		4_1
1872	cat__PrevDiag_nan	0.0		4_1
1873	cat__drugdoseC1yn_False	0.0		4_1
1874	cat__drugdoseC1yn_True	0.0		4_1
1875	cat__drugdoseC1yn_nan	0.0		4_1
1876	cat__mylotargC1yn_False	0.0		4_1
1877	cat__mylotargC1yn_True	0.0		4_1
1878	cat__mylotargC1yn_nan	0.0		4_1
1879	cat__mylodoseC1_False	0.0		4_1
1880	cat__mylodoseC1_True	0.030411510485746657		4_1
1881	cat__mylodoseC1_nan	0.018723912969188364		4_1
1882	cat__NeutrecoveryC1_False	0.0		4_1
1883	cat__NeutrecoveryC1_True	0.0		4_1
1884	cat__NeutrecoveryC1_nan	0.0		4_1
1885	cat__Platrecovery50C1_False	0.0		4_1
1886	cat__Platrecovery50C1_True	0.0		4_1
1887	cat__Platrecovery50C1_nan	0.0		4_1
1888	cat__Platrecovery100C1_False	0.0		4_1
1889	cat__Platrecovery100C1_True	0.0		4_1
1890	cat__Platrecovery100C1_nan	0.0		4_1
1891	cat__MRDA0_False	0.0		4_1
1892	cat__MRDA0_True	0.0		4_1
1893	cat__MRDA0_nan	0.0		4_1
1894	cat__MRDB0_False	0.0		4_1
1895	cat__MRDB0_True	0.0		4_1
1896	cat__MRDB0_nan	0.0		4_1
1897	cat__MRDC0_False	0.0		4_1
1898	cat__MRDC0_True	0.0		4_1
1899	cat__MRDC0_nan	0.0		4_1
1900	cat__MRDA1_False	0.006261048832561483		4_1
1901	cat__MRDA1_True	0.0		4_1
1902	cat__MRDA1_nan	0.0		4_1
1903	cat__MRDB1_False	0.0		4_1
1904	cat__MRDB1_True	0.0		4_1
1905	cat__MRDB1_nan	0.0		4_1
1906	cat__MRDC1_False	0.0		4_1
1907	cat__MRDC1_True	0.0		4_1
1908	cat__MRDC1_nan	0.0		4_1
1909	cat__amlAgeGroup_15-29	0.0		4_1
1910	cat__amlAgeGroup_30-39	0.0		4_1
1911	cat__amlAgeGroup_40-49	0.0		4_1
1912	cat__amlAgeGroup_50-59	0.0		4_1
1913	cat__amlAgeGroup_60+	0.05336394195167357		4_1
1914	cat__PrevBloodDis_Aplastic anaemia	0.0		4_1
1915	cat__PrevBloodDis_Chronic lymphoblastic leukaemia (CLL)	0.0		4_1
1916	cat__PrevBloodDis_Chronic myelomonocytic leukaemia (CMML)	0.0		4_1
1917	cat__PrevBloodDis_Hodgkin's disease	0.0		4_1
1918	cat__PrevBloodDis_Lymphoma	0.0		4_1
1919	cat__PrevBloodDis_Myelodysplastic syndrome (MDS)/myelodysplasia/pre-leukaemic phase	0.0		4_1
1920	cat__PrevBloodDis_Myelofibrosis	0.0		4_1
1921	cat__PrevBloodDis_Myeloproliferative syndrome	0.0		4_1
1922	cat__PrevBloodDis_Other haematological disorder	0.0		4_1
1923	cat__PrevBloodDis_Polycythaemia rubra vera (PRV)	0.0		4_1
1924	cat__PrevBloodDis_Refractory anaemia with excess of blasts (RAEB, RAEB-t)	0.0		4_1
1925	cat__PrevBloodDis_Thrombocythaemia	0.0		4_1
1926	cat__PrevBloodDis_Thrombocytopenia	0.0		4_1
1927	cat__PrevBloodDis_nan	0.0		4_1
1928	cat__FABtype_0	0.0		4_1
1929	cat__FABtype_1	0.15941247492161406		4_1
1930	cat__FABtype_2	0.10831269908104399		4_1
1931	cat__FABtype_3	0.0		4_1
1932	cat__FABtype_3v	0.0		4_1
1933	cat__FABtype_4	0.0		4_1
1934	cat__FABtype_4e	0.0		4_1
1935	cat__FABtype_5	0.10761056783038135		4_1
1936	cat__FABtype_5a	0.0		4_1
1937	cat__FABtype_5b	0.0		4_1
1938	cat__FABtype_6	0.11867645410590574		4_1
1939	cat__FABtype_7	0.0		4_1
1940	cat__FABtype_8	0.04220384968263778		4_1
1941	cat__FABtype_B	0.0		4_1
1942	cat__FABtype_R	0.0		4_1
1943	cat__FABtype_RT	0.0		4_1
1944	cat__FABtype_X	0.0		4_1
1945	cat__FABtype_nan	0.0		4_1
1946	cat__CNSinvolveentry_0.0	0.035323583310747926		4_1
1947	cat__CNSinvolveentry_1.0	0.0		4_1
1948	cat__CNSinvolveentry_2.0	0.0		4_1
1949	cat__CNSinvolveentry_nan	0.0		4_1
1950	cat__Localcytoentry_1.0	0.12941570761334156		4_1
1951	cat__Localcytoentry_2.0	0.14906125306001214		4_1
1952	cat__Localcytoentry_3.0	0.0		4_1
1953	cat__Localcytoentry_4.0	0.0		4_1
1954	cat__Localcytoentry_5.0	0.0		4_1
1955	cat__Localcytoentry_nan	0.0		4_1
1956	cat__Localimmentry_1.0	0.0		4_1
1957	cat__Localimmentry_2.0	0.0		4_1
1958	cat__Localimmentry_3.0	0.0		4_1
1959	cat__Localimmentry_nan	0.0		4_1
1960	cat__CD33entry_1.0	0.07737574255406192		4_1
1961	cat__CD33entry_2.0	0.015221251922254118		4_1
1962	cat__CD33entry_3.0	0.0		4_1
1963	cat__CD33entry_nan	0.0		4_1
1964	cat__SmokeHist_1.0	0.0		4_1
1965	cat__SmokeHist_2.0	0.16871155946228858		4_1
1966	cat__SmokeHist_3.0	0.0		4_1
1967	cat__SmokeHist_nan	0.0		4_1
1968	cat__amlType_De novo	0.09599376630065914		4_1
1969	cat__amlType_High risk MDS	0.0		4_1
1970	cat__amlType_Secondary	0.0		4_1
1971	cat__CytoResult_Adverse	0.6377765270733078		4_1
1972	cat__CytoResult_Failed	0.0		4_1
1973	cat__CytoResult_Intermediate	0.0		4_1
1974	cat__CytoResult_Normal	0.015295420070755116		4_1
1975	cat__CytoResult_Not done	0.0		4_1
1976	cat__CytoResult_nan	0.0		4_1
1977	cat__CytoResult_t(15;17) / PML-RARA [APL]	0.0		4_1
1978	cat__CytoResult_t(8;21) / inv(16) [CBF]	0.8220323279780999		4_1
1979	cat__ComorArr_0.0	0.0		4_1
1980	cat__ComorArr_1.0	0.0		4_1
1981	cat__ComorArr_2.0	0.0		4_1
1982	cat__ComorArr_nan	0.0		4_1
1983	cat__ComorCard_0.0	0.0		4_1
1984	cat__ComorCard_1.0	0.0		4_1
1985	cat__ComorCard_2.0	0.0		4_1
1986	cat__ComorCard_nan	0.0		4_1
1987	cat__ComorHVD_0.0	0.0		4_1
1988	cat__ComorHVD_1.0	0.0		4_1
1989	cat__ComorHVD_2.0	0.0		4_1
1990	cat__ComorHVD_nan	0.0		4_1
1991	cat__ComorIBD_0.0	0.0		4_1
1992	cat__ComorIBD_1.0	0.0		4_1
1993	cat__ComorIBD_2.0	0.0		4_1
1994	cat__ComorIBD_nan	0.0		4_1
1995	cat__ComorDiab_0.0	0.0		4_1
1996	cat__ComorDiab_1.0	0.0		4_1
1997	cat__ComorDiab_2.0	0.0		4_1
1998	cat__ComorDiab_nan	0.0		4_1
[truncated: 7,224 more rows]
