# Supplementary material for: Random Survival Forest Versus Elastic-Net Regularized Cox Regression for Survival Prediction in Acute Myeloid Leukemia at Distinct Treatment Time Points: Model Performance Comparison Study
Source: JMIR Bioinform Biotechnol. 2026 Apr 29;7:e75678. doi: 10.2196/75678 (PMC13128161; doi:10.2196/75678)
Supplement: Multimedia Appendix 9 [file bioinform-v7-e75678-s009.zip › ablation_metrics/repeated_fold_feature_importance/cnet/C1__C1_MRD_NGS__fimp.csv]

	feature	importance	std_importance	fold_repeat_idx
0	karyotype_encoding__Karyotype_46,XX [20]	0.0		1_1
1	karyotype_encoding__Karyotype_46,XX,inv(16)(p13q22)[10]	0.0		1_1
2	karyotype_encoding__Karyotype_46,XX,t(8;21)(q22;q22)[10]	0.0		1_1
3	karyotype_encoding__Karyotype_46,XX[10]	0.0		1_1
4	karyotype_encoding__Karyotype_46,XX[20]	0.000995708146858769		1_1
5	karyotype_encoding__Karyotype_46,XX[20]	0.0		1_1
6	karyotype_encoding__Karyotype_46,XX[25]	0.0		1_1
7	karyotype_encoding__Karyotype_46,XX[30]	0.0		1_1
8	karyotype_encoding__Karyotype_46,XY	0.0		1_1
9	karyotype_encoding__Karyotype_46,XY [20]	0.0		1_1
10	karyotype_encoding__Karyotype_46,XY,inv(16)(p13q22)[10]	0.0		1_1
11	karyotype_encoding__Karyotype_46,XY[10]	0.0		1_1
12	karyotype_encoding__Karyotype_46,XY[20]	0.0		1_1
13	karyotype_encoding__Karyotype_46,XY[20]	0.0		1_1
14	karyotype_encoding__Karyotype_46,XY[21]	0.0		1_1
15	karyotype_encoding__Karyotype_46,XY[25]	0.0		1_1
16	karyotype_encoding__Karyotype_46,XY[30]	0.0		1_1
17	karyotype_encoding__Karyotype___rare_class__	0.0		1_1
18	cat__sexID_False	0.037873273282927916		1_1
19	cat__sexID_True	0.03264417984553981		1_1
20	cat__IsSec_False	0.12299902451068576		1_1
21	cat__IsSec_True	0.0		1_1
22	cat__IsSec_nan	0.0		1_1
23	cat__PrevDiag_False	0.0		1_1
24	cat__PrevDiag_True	0.0		1_1
25	cat__PrevDiag_nan	0.0		1_1
26	cat__drugdoseC1yn_False	0.0		1_1
27	cat__drugdoseC1yn_True	0.0		1_1
28	cat__drugdoseC1yn_nan	0.0		1_1
29	cat__mylotargC1yn_False	0.0		1_1
30	cat__mylotargC1yn_True	0.0		1_1
31	cat__mylotargC1yn_nan	0.0		1_1
32	cat__mylodoseC1_False	0.0		1_1
33	cat__mylodoseC1_True	0.0		1_1
34	cat__mylodoseC1_nan	0.0		1_1
35	cat__NeutrecoveryC1_False	0.0		1_1
36	cat__NeutrecoveryC1_True	0.0		1_1
37	cat__NeutrecoveryC1_nan	0.0		1_1
38	cat__Platrecovery50C1_False	0.0		1_1
39	cat__Platrecovery50C1_True	0.0		1_1
40	cat__Platrecovery50C1_nan	0.0		1_1
41	cat__Platrecovery100C1_False	0.0		1_1
42	cat__Platrecovery100C1_True	0.0		1_1
43	cat__Platrecovery100C1_nan	0.0		1_1
44	cat__MRDA0_False	0.002211240174141847		1_1
45	cat__MRDA0_True	0.0		1_1
46	cat__MRDA0_nan	0.0		1_1
47	cat__MRDB0_False	0.0		1_1
48	cat__MRDB0_True	0.0		1_1
49	cat__MRDB0_nan	0.0		1_1
50	cat__MRDC0_False	0.0		1_1
51	cat__MRDC0_True	0.0		1_1
52	cat__MRDC0_nan	0.0		1_1
53	cat__MRDA1_False	0.0		1_1
54	cat__MRDA1_True	0.0		1_1
55	cat__MRDA1_nan	0.0		1_1
56	cat__MRDB1_False	0.0		1_1
57	cat__MRDB1_True	0.0		1_1
58	cat__MRDB1_nan	0.0		1_1
59	cat__MRDC1_False	0.0		1_1
60	cat__MRDC1_True	0.0		1_1
61	cat__MRDC1_nan	0.0		1_1
62	cat__amlAgeGroup_15-29	0.0		1_1
63	cat__amlAgeGroup_30-39	0.0		1_1
64	cat__amlAgeGroup_40-49	0.0035362420994679003		1_1
65	cat__amlAgeGroup_50-59	0.0		1_1
66	cat__amlAgeGroup_60+	0.0		1_1
67	cat__PrevBloodDis_Aplastic anaemia	0.0		1_1
68	cat__PrevBloodDis_Chronic lymphoblastic leukaemia (CLL)	0.0		1_1
69	cat__PrevBloodDis_Chronic myelomonocytic leukaemia (CMML)	0.0		1_1
70	cat__PrevBloodDis_Hodgkin's disease	0.0		1_1
71	cat__PrevBloodDis_Lymphoma	0.0		1_1
72	cat__PrevBloodDis_Myelodysplastic syndrome (MDS)/myelodysplasia/pre-leukaemic phase	0.0		1_1
73	cat__PrevBloodDis_Myelofibrosis	0.0		1_1
74	cat__PrevBloodDis_Myeloproliferative syndrome	0.0		1_1
75	cat__PrevBloodDis_Other haematological disorder	0.0		1_1
76	cat__PrevBloodDis_Polycythaemia rubra vera (PRV)	0.0		1_1
77	cat__PrevBloodDis_Refractory anaemia with excess of blasts (RAEB, RAEB-t)	0.0		1_1
78	cat__PrevBloodDis_Thrombocythaemia	0.0		1_1
79	cat__PrevBloodDis_Thrombocytopenia	0.0		1_1
80	cat__PrevBloodDis_nan	0.0		1_1
81	cat__FABtype_0	0.0		1_1
82	cat__FABtype_1	0.12135311364678854		1_1
83	cat__FABtype_2	0.028313588920759497		1_1
84	cat__FABtype_3	0.0		1_1
85	cat__FABtype_3v	0.0		1_1
86	cat__FABtype_4	0.0		1_1
87	cat__FABtype_4e	0.0		1_1
88	cat__FABtype_5	0.24703162801455536		1_1
89	cat__FABtype_5a	0.0		1_1
90	cat__FABtype_5b	0.0		1_1
91	cat__FABtype_6	0.0009575487164872621		1_1
92	cat__FABtype_7	0.0		1_1
93	cat__FABtype_8	0.004585605457831413		1_1
94	cat__FABtype_B	0.0		1_1
95	cat__FABtype_R	0.0		1_1
96	cat__FABtype_RT	0.0		1_1
97	cat__FABtype_X	0.0		1_1
98	cat__FABtype_nan	0.0		1_1
99	cat__CNSinvolveentry_0.0	0.0		1_1
100	cat__CNSinvolveentry_1.0	0.0		1_1
101	cat__CNSinvolveentry_2.0	0.0		1_1
102	cat__CNSinvolveentry_nan	0.0		1_1
103	cat__Localcytoentry_1.0	0.1485711685957292		1_1
104	cat__Localcytoentry_2.0	0.22140515491927457		1_1
105	cat__Localcytoentry_3.0	0.0		1_1
106	cat__Localcytoentry_4.0	0.0		1_1
107	cat__Localcytoentry_5.0	0.0		1_1
108	cat__Localcytoentry_nan	0.0		1_1
109	cat__Localimmentry_1.0	0.0811846373807382		1_1
110	cat__Localimmentry_2.0	0.0		1_1
111	cat__Localimmentry_3.0	0.0		1_1
112	cat__Localimmentry_nan	0.0		1_1
113	cat__CD33entry_1.0	0.11760509691138044		1_1
114	cat__CD33entry_2.0	0.011256555119123756		1_1
115	cat__CD33entry_3.0	0.0		1_1
116	cat__CD33entry_nan	0.0		1_1
117	cat__SmokeHist_1.0	0.0		1_1
118	cat__SmokeHist_2.0	0.045782196997059654		1_1
119	cat__SmokeHist_3.0	0.07678825636884373		1_1
120	cat__SmokeHist_nan	0.0		1_1
121	cat__amlType_De novo	0.019036339629225178		1_1
122	cat__amlType_High risk MDS	0.0		1_1
123	cat__amlType_Secondary	0.07543318001259151		1_1
124	cat__CytoResult_Adverse	0.5576544664536112		1_1
125	cat__CytoResult_Failed	0.0		1_1
126	cat__CytoResult_Intermediate	0.0		1_1
127	cat__CytoResult_Normal	0.0		1_1
128	cat__CytoResult_Not done	0.0		1_1
129	cat__CytoResult_nan	0.0		1_1
130	cat__CytoResult_t(15;17) / PML-RARA [APL]	0.0		1_1
131	cat__CytoResult_t(8;21) / inv(16) [CBF]	0.8193430864644118		1_1
132	cat__ComorArr_0.0	0.0		1_1
133	cat__ComorArr_1.0	0.0		1_1
134	cat__ComorArr_2.0	0.0		1_1
135	cat__ComorArr_nan	0.0		1_1
136	cat__ComorCard_0.0	0.0		1_1
137	cat__ComorCard_1.0	0.0		1_1
138	cat__ComorCard_2.0	0.0		1_1
139	cat__ComorCard_nan	0.0		1_1
140	cat__ComorHVD_0.0	0.0		1_1
141	cat__ComorHVD_1.0	0.0		1_1
142	cat__ComorHVD_2.0	0.0		1_1
143	cat__ComorHVD_nan	0.0		1_1
144	cat__ComorIBD_0.0	0.0		1_1
145	cat__ComorIBD_1.0	0.0		1_1
146	cat__ComorIBD_2.0	0.0		1_1
147	cat__ComorIBD_nan	0.0		1_1
148	cat__ComorDiab_0.0	0.0		1_1
149	cat__ComorDiab_1.0	0.0		1_1
150	cat__ComorDiab_2.0	0.0		1_1
151	cat__ComorDiab_nan	0.0		1_1
152	cat__ComorCVD_0.0	0.0		1_1
153	cat__ComorCVD_1.0	0.0		1_1
154	cat__ComorCVD_2.0	0.0		1_1
155	cat__ComorCVD_nan	0.0		1_1
156	cat__ComorPsyc_0.0	0.20793820142449793		1_1
157	cat__ComorPsyc_1.0	0.00019975108858533538		1_1
158	cat__ComorPsyc_2.0	0.0		1_1
159	cat__ComorPsyc_nan	0.0		1_1
160	cat__ComorObe_0.0	0.030317139413204748		1_1
161	cat__ComorObe_1.0	0.0		1_1
162	cat__ComorObe_2.0	0.0		1_1
163	cat__ComorObe_nan	0.0		1_1
164	cat__ComorInf_0.0	0.0		1_1
165	cat__ComorInf_1.0	0.0		1_1
166	cat__ComorInf_2.0	0.0		1_1
167	cat__ComorInf_nan	0.0		1_1
168	cat__ComorRheu_0.0	0.04005552901787076		1_1
169	cat__ComorRheu_1.0	0.0		1_1
170	cat__ComorRheu_2.0	0.0		1_1
171	cat__ComorRheu_nan	0.0		1_1
172	cat__ComorPrep_0.0	0.0		1_1
173	cat__ComorPrep_1.0	0.0		1_1
174	cat__ComorPrep_2.0	0.0		1_1
175	cat__ComorPrep_nan	0.0		1_1
176	cat__ComorRen_0.0	0.0		1_1
177	cat__ComorRen_1.0	0.0		1_1
178	cat__ComorRen_2.0	0.0		1_1
179	cat__ComorRen_nan	0.0		1_1
180	cat__ComorMPul_0.0	0.0		1_1
181	cat__ComorMPul_1.0	0.0		1_1
182	cat__ComorMPul_2.0	0.0		1_1
183	cat__ComorMPul_nan	0.0		1_1
184	cat__ComorSPul_0.0	0.0		1_1
185	cat__ComorSPul_1.0	0.0		1_1
186	cat__ComorSPul_2.0	0.0		1_1
187	cat__ComorSPul_nan	0.0		1_1
188	cat__ComorPST_0.0	0.0		1_1
189	cat__ComorPST_1.0	0.0		1_1
190	cat__ComorPST_2.0	0.0		1_1
191	cat__ComorPST_nan	0.0		1_1
192	cat__ComorHepM_0.0	0.034934092972118184		1_1
193	cat__ComorHepM_1.0	0.0		1_1
194	cat__ComorHepM_2.0	0.0		1_1
195	cat__ComorHepM_nan	0.0		1_1
196	cat__ComorHepS_0.0	0.0		1_1
197	cat__ComorHepS_1.0	0.0		1_1
198	cat__ComorHepS_2.0	0.0		1_1
199	cat__ComorHepS_nan	0.0		1_1
200	cat__TreatmentC1_ADE Alone	0.0		1_1
201	cat__TreatmentC1_ADE and Mylotarg 3mg per m2	0.0		1_1
202	cat__TreatmentC1_ADE and Mylotarg 6mg per m2	0.0		1_1
203	cat__TreatmentC1_AIDA	0.0		1_1
204	cat__TreatmentC1_Arsenic and ATRA	0.0		1_1
205	cat__TreatmentC1_DA High dose (90mg)	0.0		1_1
206	cat__TreatmentC1_DA Mylotarg 3mg per m2	0.0		1_1
207	cat__TreatmentC1_DA Mylotarg 6mg per m2	0.0		1_1
208	cat__TreatmentC1_DA Standard dose (60mg)	0.0		1_1
209	cat__Marrresult1C1_CR	0.0		1_1
210	cat__Marrresult1C1_PR	0.0		1_1
211	cat__Marrresult1C1_RD	0.22990480698626142		1_1
212	cat__Marrresult1C1_nan	0.0		1_1
213	cat__Marrresult2C1_CR	0.0		1_1
214	cat__Marrresult2C1_PR	0.0		1_1
215	cat__Marrresult2C1_RD	0.0		1_1
216	cat__Marrresult2C1_nan	0.0		1_1
217	cat__MRDnegativity_<0.0%/not detectable	0.0		1_1
218	cat__MRDnegativity_nan	0.0		1_1
219	cat__MRDguided_No	0.0		1_1
220	cat__MRDguided_nan	0.0		1_1
221	cat__Housekeeping_ABL	0.0		1_1
222	cat__Housekeeping_nan	0.0		1_1
223	cat__MRDA0_method_nan	0.0		1_1
224	cat__MRDA0_method_qPCR-NPM1	0.0		1_1
225	cat__MRDA0_method_qPCR-NPM1 A	0.0		1_1
226	cat__MRDA0_method_qPCR-NPM1 B	0.0		1_1
227	cat__MRDA0_method_qPCR-NPM1 D	0.0		1_1
228	cat__MRDA0_method_qPCR-NPM1 OTHER	0.0		1_1
229	cat__MRDA0_method_qPCR-inv16	0.0		1_1
230	cat__MRDA0_method_qPCR-t8/21	0.0		1_1
231	cat__MRDA0num_ND	0.0		1_1
232	cat__MRDA0num_Pos	0.0		1_1
233	cat__MRDA0num_nan	0.0		1_1
234	cat__MRDA0_specimen_PB	0.0		1_1
235	cat__MRDA0_specimen_nan	0.0		1_1
236	cat__MRDB0_method_nan	0.0		1_1
237	cat__MRDB0_method_qPCR-NPM1	0.0		1_1
238	cat__MRDB0_method_qPCR-NPM1 A	0.0		1_1
239	cat__MRDB0_method_qPCR-NPM1 B	0.0		1_1
240	cat__MRDB0_method_qPCR-NPM1 D	0.0		1_1
241	cat__MRDB0_method_qPCR-NPM1 OTHER	0.0		1_1
242	cat__MRDB0_method_qPCR-inv16	0.0		1_1
243	cat__MRDB0_method_qPCR-t8/21	0.0		1_1
244	cat__MRDB0_specimen_BM	0.0		1_1
245	cat__MRDB0_specimen_nan	0.0		1_1
246	cat__MRDB0num_ND	0.0		1_1
247	cat__MRDB0num_Pos	0.0		1_1
248	cat__MRDB0num_nan	0.0		1_1
249	cat__MRDC0_method_MFC (LAIP+DfN)	0.0		1_1
250	cat__MRDC0_method_nan	0.0		1_1
251	cat__MRDC0_specimen_BM	0.0		1_1
252	cat__MRDC0_specimen_BM	0.0		1_1
253	cat__MRDC0_specimen_PB	0.0		1_1
254	cat__MRDC0_specimen_nan	0.0		1_1
255	cat__MRDC1_specimen_BM	0.0		1_1
256	cat__MRDC1_specimen_PB	0.0		1_1
257	cat__MRDC1_specimen_nan	0.0		1_1
258	cat__MRDC0num_Neg	0.0		1_1
259	cat__MRDC0num_Pos	0.0		1_1
260	cat__MRDC0num_nan	0.0		1_1
261	cat__MRDA1_method_nan	0.0		1_1
262	cat__MRDA1_method_qPCR-NPM1	0.0		1_1
263	cat__MRDA1_method_qPCR-NPM1 A	0.0		1_1
264	cat__MRDA1_method_qPCR-NPM1 B	0.0		1_1
265	cat__MRDA1_method_qPCR-NPM1 D	0.0		1_1
266	cat__MRDA1_method_qPCR-NPM1 OTHER	0.0		1_1
267	cat__MRDA1_method_qPCR-inv16	0.0		1_1
268	cat__MRDA1_method_qPCR-t8/21	0.0		1_1
269	cat__MRDA1num_ND	0.0		1_1
270	cat__MRDA1num_Neg	0.04140929825601235		1_1
271	cat__MRDA1num_Pos	0.04562059362990511		1_1
272	cat__MRDA1num_nan	0.0		1_1
273	cat__MRDA1_specimen_PB	0.0		1_1
274	cat__MRDA1_specimen_nan	0.0		1_1
275	cat__MRDB1_method_nan	0.0		1_1
276	cat__MRDB1_method_qPCR-NPM1	0.0		1_1
277	cat__MRDB1_method_qPCR-NPM1 A	0.0		1_1
278	cat__MRDB1_method_qPCR-NPM1 B	0.0		1_1
279	cat__MRDB1_method_qPCR-NPM1 D	0.0		1_1
280	cat__MRDB1_method_qPCR-NPM1 OTHER	0.0		1_1
281	cat__MRDB1_method_qPCR-inv16	0.0		1_1
282	cat__MRDB1_method_qPCR-t8/21	0.0		1_1
283	cat__MRDB1_specimen_BM	0.0		1_1
284	cat__MRDB1_specimen_nan	0.0		1_1
285	cat__MRDB1num_ND	0.0		1_1
286	cat__MRDB1num_Neg	0.0		1_1
287	cat__MRDB1num_Pos	0.0		1_1
288	cat__MRDB1num_nan	0.0		1_1
289	cat__MRDC1_method_MFC (LAIP+DfN)	0.0		1_1
290	cat__MRDC1_method_nan	0.0		1_1
291	cat__MRDC1num_ND	0.006788554773772546		1_1
292	cat__MRDC1num_Neg	0.16239658098522794		1_1
293	cat__MRDC1num_Pos	0.0		1_1
294	cat__MRDC1num_nan	0.0		1_1
295	ordinal__NauseagradeC1	0.0009148550280542652		1_1
296	ordinal__AlopeciagradeC1	7.902535364849377e-05		1_1
297	ordinal__OralgradeC1	9.310547135664192e-05		1_1
298	ordinal__DiarrheagradeC1	0.0002095256954724585		1_1
299	ordinal__CardiacgradeC1	0.00012699341442227877		1_1
300	ordinal__LiverASTgradeC1	0.0001819797517224515		1_1
301	ordinal__LiverALTgradeC1	0.000486443086127505		1_1
302	ordinal__LiverBilgradeC1	0.00037953540726799425		1_1
303	ordinal__RenaCreatgradeC1	0.0006235013837025787		1_1
304	ordinal__RenaprotgradeC1	0.00019770890116591953		1_1
305	ordinal__RenahaemgradeC1	8.735890893613324e-05		1_1
306	ordinal__cellularity1C1	0.00015799700582615515		1_1
307	ordinal__cellularity2C1	2.2815313436569357e-05		1_1
308	num__amlAgeAtRand1	0.17030279228035336		1_1
309	num__UnitsbloodC1	0.0019825334975520272		1_1
310	num__UnitsplateletsC1	0.0021986388396246703		1_1
311	num__DaysIVantibC1	0.0003178109511220631		1_1
312	num__DaysinhospC1	0.00020408615625104145		1_1
313	num__date_MRDA0	0.00010899291922426793		1_1
314	num__MRDA0hodnota	9.719674401442278e-05		1_1
315	num__MRDA0logred	0.0		1_1
316	num__date_MRDB0	0.00041358210336497767		1_1
317	num__MRDB0hodnota	0.00035699095870145347		1_1
318	num__MRDB0logred	0.0		1_1
319	num__MRDC0percentage	3.436620810270144e-05		1_1
320	num__date_MRDA1	0.0006297496629992965		1_1
321	num__MRDA1hodnota	0.0002043202254575369		1_1
322	num__MRDA1logred	0.00021533611970669313		1_1
323	num__date_MRDB1	0.0003924605632377372		1_1
324	num__MRDB1hodnota	8.675224704385689e-05		1_1
325	num__Date_MRDC1	4.390181355921701e-05		1_1
326	num__MRDC1percentage	0.00023501104063803775		1_1
327	num__NauseastartC1	4.050370510812086e-06		1_1
328	num__NauseastopC1	2.6881697082989112e-05		1_1
329	num__AlopeciastartC1	0.00010349868662872522		1_1
330	num__AlopeciastopC1	3.516177588304009e-05		1_1
331	num__OralstartC1	3.8630538187589323e-05		1_1
332	num__OralstopC1	2.5080498173566666e-05		1_1
333	num__DiarrheastartC1	0.00047673066811740984		1_1
334	num__DiarrheastopC1	0.00037165028555727407		1_1
335	num__CardiacstartC1	2.9420900865629086e-05		1_1
336	num__CardiacstopC1	9.018184500520773e-05		1_1
337	num__LiverASTstartC1	0.00098637845862745		1_1
338	num__LiverASTstopC1	0.0007310840665970098		1_1
339	num__LiverALTstartC1	9.3947813825172e-05		1_1
340	num__LiverALTstopC1	0.00012379928908427088		1_1
341	num__LiverBilstartC1	5.9617461922758394e-05		1_1
342	num__LiverBilstopC1	6.071890015833772e-05		1_1
343	num__RenaCreatstartC1	0.0002630906756115942		1_1
344	num__RenaCreatstopC1	0.0001542355290222049		1_1
345	num__RenaprotstartC1	9.344045308502059e-05		1_1
346	num__RenahaemstartC1	0.0002450129535959652		1_1
347	num__RenahaemstopC1	2.625436673658896e-05		1_1
348	num__mylotargdateC1	0.00010201054743861674		1_1
349	num__marrexamdate1C1	5.42967964175962e-05		1_1
350	num__marrexamdate2C1	0.00034676800713799306		1_1
351	num__NeutrecoverydateC1	0.00016870683234148132		1_1
352	num__Platrecovery50dateC1	0.00012665691621188194		1_1
353	num__Platrecovery100dateC1	0.00045663782961359914		1_1
354	num__DischargeddateC1	6.149817485652921e-05		1_1
355	num__Weight	0.04843003467380169		1_1
356	num__Height	0.0012005803974636728		1_1
357	num__BloodDateEntry	0.002417160824497113		1_1
358	num__HemoglobinEntry	0.0007721444687193726		1_1
359	num__PlateletEntry	0.0023944480975926032		1_1
360	num__MarrowDateEntry	6.28656243902071e-05		1_1
361	num__MarrowBlastsEntry	4.9573572337542534e-05		1_1
362	num__LocalImmPcnt	2.9836617628566567e-05		1_1
363	num__SmokePerDay	2.9045819936364387e-05		1_1
364	num__chemodateC1	0.064097735291367		1_1
365	num__Marrblastperc1C1	5.390429034844683e-06		1_1
366	num__Marrblastperc2C1	6.703732005240823e-05		1_1
367	num__WBCEntry	0.032206212179508524		1_1
368	num__CompmarrrespC1	0.0001996790349786408		1_1
369	remainder__IsSec_is_missing	0.0		1_1
370	remainder__PrevDiag_is_missing	0.0		1_1
371	remainder__PrevBloodDis_is_missing	0.0		1_1
372	remainder__Weight_is_missing	0.0		1_1
373	remainder__Height_is_missing	0.0		1_1
374	remainder__BloodDateEntry_is_missing	0.0		1_1
375	remainder__HemoglobinEntry_is_missing	0.0		1_1
376	remainder__PlateletEntry_is_missing	0.0		1_1
377	remainder__MarrowDateEntry_is_missing	0.0		1_1
378	remainder__MarrowBlastsEntry_is_missing	0.0		1_1
379	remainder__FABtype_is_missing	0.0		1_1
380	remainder__CNSinvolveentry_is_missing	0.0		1_1
381	remainder__Localcytoentry_is_missing	0.0		1_1
382	remainder__Localimmentry_is_missing	0.0		1_1
383	remainder__LocalImmPcnt_is_missing	0.0		1_1
384	remainder__CD33entry_is_missing	0.0		1_1
385	remainder__SmokeHist_is_missing	0.0		1_1
386	remainder__SmokePerDay_is_missing	0.0		1_1
387	remainder__CytoResult_is_missing	0.0		1_1
388	remainder__Karyotype_is_missing	0.0		1_1
389	remainder__ComorArr_is_missing	0.0		1_1
390	remainder__ComorCard_is_missing	0.0		1_1
391	remainder__ComorHVD_is_missing	0.0		1_1
392	remainder__ComorIBD_is_missing	0.0		1_1
393	remainder__ComorDiab_is_missing	0.0		1_1
394	remainder__ComorCVD_is_missing	0.0		1_1
395	remainder__ComorPsyc_is_missing	0.0		1_1
396	remainder__ComorObe_is_missing	0.0		1_1
397	remainder__ComorInf_is_missing	0.0		1_1
398	remainder__ComorRheu_is_missing	0.0		1_1
399	remainder__ComorPrep_is_missing	0.0		1_1
400	remainder__ComorRen_is_missing	0.0		1_1
401	remainder__ComorMPul_is_missing	0.0		1_1
402	remainder__ComorSPul_is_missing	0.0		1_1
403	remainder__ComorPST_is_missing	0.0		1_1
404	remainder__ComorHepM_is_missing	0.0		1_1
405	remainder__ComorHepS_is_missing	0.0		1_1
406	remainder__drugdoseC1yn_is_missing	0.0		1_1
407	remainder__mylotargC1yn_is_missing	0.0		1_1
408	remainder__mylotargdateC1_is_missing	0.0		1_1
409	remainder__mylodoseC1_is_missing	0.0		1_1
410	remainder__marrexamdate1C1_is_missing	0.0		1_1
411	remainder__marrexamdate2C1_is_missing	0.0		1_1
412	remainder__cellularity1C1_is_missing	0.0		1_1
413	remainder__cellularity2C1_is_missing	0.0		1_1
414	remainder__Marrblastperc1C1_is_missing	0.0		1_1
415	remainder__Marrblastperc2C1_is_missing	0.0		1_1
416	remainder__Marrresult1C1_is_missing	0.0		1_1
417	remainder__Marrresult2C1_is_missing	0.0		1_1
418	remainder__CompmarrrespC1_is_missing	0.0		1_1
419	remainder__NeutrecoveryC1_is_missing	0.0		1_1
420	remainder__NeutrecoverydateC1_is_missing	0.0		1_1
421	remainder__Platrecovery50C1_is_missing	0.0		1_1
422	remainder__Platrecovery50dateC1_is_missing	0.0		1_1
423	remainder__Platrecovery100C1_is_missing	0.0		1_1
424	remainder__Platrecovery100dateC1_is_missing	0.0		1_1
425	remainder__NauseagradeC1_is_missing	0.0		1_1
426	remainder__NauseastartC1_is_missing	0.0		1_1
427	remainder__NauseastopC1_is_missing	0.0		1_1
428	remainder__AlopeciagradeC1_is_missing	0.0		1_1
429	remainder__AlopeciastartC1_is_missing	0.0		1_1
430	remainder__AlopeciastopC1_is_missing	0.0		1_1
431	remainder__OralgradeC1_is_missing	0.0		1_1
432	remainder__OralstartC1_is_missing	0.0		1_1
433	remainder__OralstopC1_is_missing	0.0		1_1
434	remainder__DiarrheagradeC1_is_missing	0.0		1_1
435	remainder__DiarrheastartC1_is_missing	0.0		1_1
436	remainder__DiarrheastopC1_is_missing	0.0		1_1
437	remainder__CardiacgradeC1_is_missing	0.0		1_1
438	remainder__CardiacstartC1_is_missing	0.0		1_1
439	remainder__CardiacstopC1_is_missing	0.0		1_1
440	remainder__LiverASTgradeC1_is_missing	0.0		1_1
441	remainder__LiverASTstartC1_is_missing	0.0		1_1
442	remainder__LiverASTstopC1_is_missing	0.0		1_1
443	remainder__LiverALTgradeC1_is_missing	0.0		1_1
444	remainder__LiverALTstartC1_is_missing	0.0		1_1
445	remainder__LiverALTstopC1_is_missing	0.0		1_1
446	remainder__LiverBilgradeC1_is_missing	0.0		1_1
447	remainder__LiverBilstartC1_is_missing	0.0		1_1
448	remainder__LiverBilstopC1_is_missing	0.0		1_1
449	remainder__RenaCreatgradeC1_is_missing	0.0		1_1
450	remainder__RenaCreatstartC1_is_missing	0.0		1_1
451	remainder__RenaCreatstopC1_is_missing	0.0		1_1
452	remainder__RenaprotgradeC1_is_missing	0.0		1_1
453	remainder__RenaprotstartC1_is_missing	0.0		1_1
454	remainder__RenahaemgradeC1_is_missing	0.0		1_1
455	remainder__RenahaemstartC1_is_missing	0.0		1_1
456	remainder__RenahaemstopC1_is_missing	0.0		1_1
457	remainder__UnitsbloodC1_is_missing	0.0		1_1
458	remainder__UnitsplateletsC1_is_missing	0.0		1_1
459	remainder__DaysIVantibC1_is_missing	0.0		1_1
460	remainder__DaysinhospC1_is_missing	0.0		1_1
461	remainder__DischargeddateC1_is_missing	0.0		1_1
462	remainder__MRDnegativity_is_missing	0.0		1_1
463	remainder__MRDguided_is_missing	0.0		1_1
464	remainder__Housekeeping_is_missing	0.0		1_1
465	remainder__MRDA0_is_missing	0.0		1_1
466	remainder__date_MRDA0_is_missing	0.0		1_1
467	remainder__MRDA0_method_is_missing	0.0		1_1
468	remainder__MRDA0_specimen_is_missing	0.0		1_1
469	remainder__MRDA0num_is_missing	0.0		1_1
470	remainder__MRDA0hodnota_is_missing	0.0		1_1
471	remainder__MRDA0logred_is_missing	0.0		1_1
472	remainder__MRDB0_is_missing	0.0		1_1
473	remainder__date_MRDB0_is_missing	0.0		1_1
474	remainder__MRDB0_method_is_missing	0.0		1_1
475	remainder__MRDB0_specimen_is_missing	0.0		1_1
476	remainder__MRDB0num_is_missing	0.0		1_1
477	remainder__MRDB0hodnota_is_missing	0.0		1_1
478	remainder__MRDB0logred_is_missing	0.0		1_1
479	remainder__MRDC0_is_missing	0.0		1_1
480	remainder__MRDC0_method_is_missing	0.0		1_1
481	remainder__MRDC0_specimen_is_missing	0.0		1_1
482	remainder__MRDC0num_is_missing	0.0		1_1
483	remainder__MRDC0percentage_is_missing	0.0		1_1
484	remainder__MRDA1_is_missing	0.0		1_1
485	remainder__date_MRDA1_is_missing	0.0		1_1
486	remainder__MRDA1_method_is_missing	0.0		1_1
487	remainder__MRDA1_specimen_is_missing	0.0		1_1
488	remainder__MRDA1num_is_missing	0.0		1_1
489	remainder__MRDA1hodnota_is_missing	0.0		1_1
490	remainder__MRDA1logred_is_missing	0.0		1_1
491	remainder__MRDB1_is_missing	0.0		1_1
492	remainder__date_MRDB1_is_missing	0.0		1_1
493	remainder__MRDB1_method_is_missing	0.0		1_1
494	remainder__MRDB1_specimen_is_missing	0.0		1_1
495	remainder__MRDB1num_is_missing	0.0		1_1
496	remainder__MRDB1hodnota_is_missing	0.0		1_1
497	remainder__MRDC1_is_missing	0.0		1_1
498	remainder__Date_MRDC1_is_missing	0.0		1_1
499	remainder__MRDC1_method_is_missing	0.0		1_1
500	remainder__MRDC1_specimen_is_missing	0.0		1_1
501	remainder__MRDC1num_is_missing	0.0		1_1
502	remainder__MRDC1percentage_is_missing	0.0		1_1
503	remainder__ASXL1	7.839367911380727e-06		1_1
504	remainder__ASXL2	0.0		1_1
505	remainder__ASXL3	0.0		1_1
506	remainder__ATRX	7.450829226418043e-09		1_1
507	remainder__BAGE3	0.0		1_1
508	remainder__BCOR	2.897887502676931e-06		1_1
509	remainder__BRAF	1.6011765793294182e-08		1_1
510	remainder__CBL	1.2648783111258338e-09		1_1
511	remainder__CDKN2A	1.068507966836191e-07		1_1
512	remainder__CEBPA	7.526281440304198e-07		1_1
513	remainder__CREBBP	0.0		1_1
514	remainder__CSF3R	0.0		1_1
515	remainder__CTCF	0.0		1_1
516	remainder__CUL2	0.0		1_1
517	remainder__CUX1	0.0		1_1
518	remainder__DNMT3A	2.0078242471382024e-07		1_1
519	remainder__EED	0.0		1_1
520	remainder__ETV6	0.0		1_1
521	remainder__EZH2	0.0		1_1
522	remainder__FBXW7	0.0		1_1
523	remainder__FLT3	0.0		1_1
524	remainder__GATA1	0.0		1_1
525	remainder__GATA2	0.0		1_1
526	remainder__GNAS	0.0		1_1
527	remainder__GNB1	0.0		1_1
528	remainder__IDH1	0.0		1_1
529	remainder__IDH2	2.6687661107314454e-08		1_1
530	remainder__JAK2	0.0		1_1
531	remainder__JAK3	0.0		1_1
532	remainder__KANSL1	0.0		1_1
533	remainder__KDM6A	0.0		1_1
534	remainder__KIT	0.0		1_1
535	remainder__KMT2C	0.0		1_1
536	remainder__KMT2D	0.0		1_1
537	remainder__KMT2E	0.0		1_1
538	remainder__KRAS	0.0		1_1
539	remainder__LUC7L2	0.0		1_1
540	remainder__MED12	0.0		1_1
541	remainder__MLL	0.0		1_1
542	remainder__MPL	0.0		1_1
543	remainder__MYC	0.0		1_1
544	remainder__NF1	0.0		1_1
545	remainder__NFE2	0.0		1_1
546	remainder__NOTCH1	0.0		1_1
547	remainder__NPM1	0.0		1_1
548	remainder__NRAS	0.0		1_1
549	remainder__PDS5B	0.0		1_1
550	remainder__PHF6	0.0		1_1
551	remainder__PRPF8	0.0		1_1
552	remainder__PTEN	0.0		1_1
553	remainder__PTPN11	0.0		1_1
554	remainder__RAD21	0.0		1_1
555	remainder__RIT1	0.0		1_1
556	remainder__RUNX1	0.0		1_1
557	remainder__SETBP1	0.0		1_1
558	remainder__SF1	0.0		1_1
559	remainder__SF3B1	0.0		1_1
560	remainder__SMC1A	0.0		1_1
561	remainder__SMC3	0.0		1_1
562	remainder__SMG1	0.0		1_1
563	remainder__SRSF2	1.112521269458484e-06		1_1
564	remainder__STAG2	0.0		1_1
565	remainder__STAT5B	0.0		1_1
566	remainder__SUZ12	0.0		1_1
567	remainder__TET2	1.4085154801122293e-06		1_1
568	remainder__TP53	2.0230421456410873e-06		1_1
569	remainder__U2AF1	0.0		1_1
570	remainder__WT1	0.0		1_1
571	remainder__ZRSR2	0.0		1_1
572	remainder__ngs_is_missing	0.0		1_1
573	karyotype_encoding__Karyotype_46,XX [20]	0.0		2_1
574	karyotype_encoding__Karyotype_46,XX [20]	0.0		2_1
575	karyotype_encoding__Karyotype_46,XX,inv(16)(p13q22)[10]	0.0		2_1
576	karyotype_encoding__Karyotype_46,XX,t(8;21)(q22;q22)[10]	0.0		2_1
577	karyotype_encoding__Karyotype_46,XX[10]	0.0		2_1
578	karyotype_encoding__Karyotype_46,XX[20]	0.0		2_1
579	karyotype_encoding__Karyotype_46,XX[20]	0.0		2_1
580	karyotype_encoding__Karyotype_46,XX[25]	0.0		2_1
581	karyotype_encoding__Karyotype_46,XX[30]	0.0		2_1
582	karyotype_encoding__Karyotype_46,XY	0.0		2_1
583	karyotype_encoding__Karyotype_46,XY [20]	0.0		2_1
584	karyotype_encoding__Karyotype_46,XY,inv(16)(p13q22)[10]	0.0		2_1
585	karyotype_encoding__Karyotype_46,XY[10]	0.0		2_1
586	karyotype_encoding__Karyotype_46,XY[20]	0.0		2_1
587	karyotype_encoding__Karyotype_46,XY[20]	0.0		2_1
588	karyotype_encoding__Karyotype_46,XY[25]	0.0		2_1
589	karyotype_encoding__Karyotype_46,XY[30]	0.0		2_1
590	karyotype_encoding__Karyotype_47,XX,+8[10]	0.0		2_1
591	karyotype_encoding__Karyotype___rare_class__	0.0		2_1
592	cat__sexID_False	0.0170698731258383		2_1
593	cat__sexID_True	0.008265547604609385		2_1
594	cat__IsSec_False	0.0		2_1
595	cat__IsSec_True	0.0		2_1
596	cat__IsSec_nan	0.0		2_1
597	cat__PrevDiag_False	0.0		2_1
598	cat__PrevDiag_True	0.0		2_1
599	cat__PrevDiag_nan	0.0		2_1
600	cat__drugdoseC1yn_False	0.0		2_1
601	cat__drugdoseC1yn_True	0.0		2_1
602	cat__drugdoseC1yn_nan	0.0		2_1
603	cat__mylotargC1yn_False	0.0		2_1
604	cat__mylotargC1yn_True	0.0		2_1
605	cat__mylotargC1yn_nan	0.0		2_1
606	cat__mylodoseC1_False	0.0		2_1
607	cat__mylodoseC1_True	0.01640359089794874		2_1
608	cat__mylodoseC1_nan	0.0		2_1
609	cat__NeutrecoveryC1_False	0.0		2_1
610	cat__NeutrecoveryC1_True	0.0		2_1
611	cat__NeutrecoveryC1_nan	0.0		2_1
612	cat__Platrecovery50C1_False	0.0		2_1
613	cat__Platrecovery50C1_True	0.0		2_1
614	cat__Platrecovery50C1_nan	0.0		2_1
615	cat__Platrecovery100C1_False	0.0		2_1
616	cat__Platrecovery100C1_True	0.0		2_1
617	cat__Platrecovery100C1_nan	0.0		2_1
618	cat__MRDA0_False	0.0		2_1
619	cat__MRDA0_True	0.0		2_1
620	cat__MRDA0_nan	0.0		2_1
621	cat__MRDB0_False	0.0		2_1
622	cat__MRDB0_True	0.0		2_1
623	cat__MRDB0_nan	0.0		2_1
624	cat__MRDC0_False	0.0		2_1
625	cat__MRDC0_True	0.0		2_1
626	cat__MRDC0_nan	0.0		2_1
627	cat__MRDA1_False	0.010921891501623654		2_1
628	cat__MRDA1_True	0.0		2_1
629	cat__MRDA1_nan	0.0		2_1
630	cat__MRDB1_False	0.0		2_1
631	cat__MRDB1_True	0.0		2_1
632	cat__MRDB1_nan	0.0		2_1
633	cat__MRDC1_False	0.0		2_1
634	cat__MRDC1_True	0.0		2_1
635	cat__MRDC1_nan	0.0		2_1
636	cat__amlAgeGroup_15-29	0.0		2_1
637	cat__amlAgeGroup_30-39	0.0		2_1
638	cat__amlAgeGroup_40-49	0.0		2_1
639	cat__amlAgeGroup_50-59	0.0		2_1
640	cat__amlAgeGroup_60+	0.0		2_1
641	cat__PrevBloodDis_Aplastic anaemia	0.0		2_1
642	cat__PrevBloodDis_Chronic lymphoblastic leukaemia (CLL)	0.0		2_1
643	cat__PrevBloodDis_Chronic myelomonocytic leukaemia (CMML)	0.0		2_1
644	cat__PrevBloodDis_Hodgkin's disease	0.0		2_1
645	cat__PrevBloodDis_Lymphoma	0.0		2_1
646	cat__PrevBloodDis_Myelodysplastic syndrome (MDS)/myelodysplasia/pre-leukaemic phase	0.0		2_1
647	cat__PrevBloodDis_Myelofibrosis	0.0		2_1
648	cat__PrevBloodDis_Myeloproliferative syndrome	0.0		2_1
649	cat__PrevBloodDis_Other haematological disorder	0.0		2_1
650	cat__PrevBloodDis_Polycythaemia rubra vera (PRV)	0.0		2_1
651	cat__PrevBloodDis_Refractory anaemia with excess of blasts (RAEB, RAEB-t)	0.0		2_1
652	cat__PrevBloodDis_Thrombocythaemia	0.0		2_1
653	cat__PrevBloodDis_Thrombocytopenia	0.0		2_1
654	cat__PrevBloodDis_nan	0.0		2_1
655	cat__FABtype_0	0.0		2_1
656	cat__FABtype_1	0.05614224028724553		2_1
657	cat__FABtype_2	0.010381777630238297		2_1
658	cat__FABtype_3	0.0		2_1
659	cat__FABtype_3v	0.0		2_1
660	cat__FABtype_4	0.0		2_1
661	cat__FABtype_4e	0.0		2_1
662	cat__FABtype_5	0.22694304806557747		2_1
663	cat__FABtype_5a	0.0		2_1
664	cat__FABtype_5b	0.0		2_1
665	cat__FABtype_6	0.07573576332026738		2_1
666	cat__FABtype_7	0.0		2_1
667	cat__FABtype_8	0.026895775337797023		2_1
668	cat__FABtype_B	0.0		2_1
669	cat__FABtype_R	0.0		2_1
670	cat__FABtype_RT	0.0		2_1
671	cat__FABtype_X	0.0		2_1
672	cat__FABtype_nan	0.0		2_1
673	cat__CNSinvolveentry_0.0	0.008771023110550492		2_1
674	cat__CNSinvolveentry_1.0	0.0		2_1
675	cat__CNSinvolveentry_2.0	0.0		2_1
676	cat__CNSinvolveentry_nan	0.0		2_1
677	cat__Localcytoentry_1.0	0.0		2_1
678	cat__Localcytoentry_2.0	0.2037578756566068		2_1
679	cat__Localcytoentry_3.0	0.0		2_1
680	cat__Localcytoentry_4.0	0.0		2_1
681	cat__Localcytoentry_5.0	0.0043216703108702355		2_1
682	cat__Localcytoentry_nan	0.0		2_1
683	cat__Localimmentry_1.0	0.0		2_1
684	cat__Localimmentry_2.0	0.0		2_1
685	cat__Localimmentry_3.0	0.13006553633405338		2_1
686	cat__Localimmentry_nan	0.0		2_1
687	cat__CD33entry_1.0	0.10884497937017609		2_1
688	cat__CD33entry_2.0	0.0		2_1
689	cat__CD33entry_3.0	0.0		2_1
690	cat__CD33entry_nan	0.0		2_1
691	cat__SmokeHist_1.0	0.0		2_1
692	cat__SmokeHist_2.0	0.14213511238049054		2_1
693	cat__SmokeHist_3.0	0.003361261466269422		2_1
694	cat__SmokeHist_nan	0.0		2_1
695	cat__amlType_De novo	0.09319177117639325		2_1
696	cat__amlType_High risk MDS	0.0		2_1
697	cat__amlType_Secondary	0.12201766683578695		2_1
698	cat__CytoResult_Adverse	0.6648908858475954		2_1
699	cat__CytoResult_Failed	0.0		2_1
700	cat__CytoResult_Intermediate	0.0		2_1
701	cat__CytoResult_Normal	0.0		2_1
702	cat__CytoResult_Not done	0.0		2_1
703	cat__CytoResult_nan	0.0		2_1
704	cat__CytoResult_t(15;17) / PML-RARA [APL]	0.0		2_1
705	cat__CytoResult_t(8;21) / inv(16) [CBF]	0.7855089928028687		2_1
706	cat__ComorArr_0.0	0.0		2_1
707	cat__ComorArr_1.0	0.0		2_1
708	cat__ComorArr_2.0	0.0		2_1
709	cat__ComorArr_nan	0.0		2_1
710	cat__ComorCard_0.0	0.0		2_1
711	cat__ComorCard_1.0	0.0		2_1
712	cat__ComorCard_2.0	0.0		2_1
713	cat__ComorCard_nan	0.0		2_1
714	cat__ComorHVD_0.0	0.0		2_1
715	cat__ComorHVD_1.0	0.0		2_1
716	cat__ComorHVD_2.0	0.0		2_1
717	cat__ComorHVD_nan	0.0		2_1
718	cat__ComorIBD_0.0	0.0		2_1
719	cat__ComorIBD_1.0	0.0		2_1
720	cat__ComorIBD_2.0	0.0		2_1
721	cat__ComorIBD_nan	0.0		2_1
722	cat__ComorDiab_0.0	0.0		2_1
723	cat__ComorDiab_1.0	0.0		2_1
724	cat__ComorDiab_2.0	0.0		2_1
725	cat__ComorDiab_nan	0.0		2_1
726	cat__ComorCVD_0.0	0.0		2_1
727	cat__ComorCVD_1.0	0.0		2_1
728	cat__ComorCVD_2.0	0.0		2_1
729	cat__ComorCVD_nan	0.0		2_1
730	cat__ComorPsyc_0.0	0.10516957294636009		2_1
731	cat__ComorPsyc_1.0	0.02099013272371669		2_1
732	cat__ComorPsyc_2.0	0.0		2_1
733	cat__ComorPsyc_nan	0.0		2_1
734	cat__ComorObe_0.0	0.08782133666170615		2_1
735	cat__ComorObe_1.0	0.0		2_1
736	cat__ComorObe_2.0	0.0		2_1
737	cat__ComorObe_nan	0.0		2_1
738	cat__ComorInf_0.0	0.0		2_1
739	cat__ComorInf_1.0	0.0		2_1
740	cat__ComorInf_2.0	0.0		2_1
741	cat__ComorInf_nan	0.0		2_1
742	cat__ComorRheu_0.0	0.0		2_1
743	cat__ComorRheu_1.0	0.0		2_1
744	cat__ComorRheu_2.0	0.0		2_1
745	cat__ComorRheu_nan	0.0		2_1
746	cat__ComorPrep_0.0	0.0		2_1
747	cat__ComorPrep_1.0	0.0		2_1
748	cat__ComorPrep_2.0	0.0		2_1
749	cat__ComorPrep_nan	0.0		2_1
750	cat__ComorRen_0.0	0.0		2_1
751	cat__ComorRen_1.0	0.0		2_1
752	cat__ComorRen_2.0	0.0		2_1
753	cat__ComorRen_nan	0.0		2_1
754	cat__ComorMPul_0.0	0.0		2_1
755	cat__ComorMPul_1.0	0.0		2_1
756	cat__ComorMPul_2.0	0.0		2_1
757	cat__ComorMPul_nan	0.0		2_1
758	cat__ComorSPul_0.0	0.0		2_1
759	cat__ComorSPul_1.0	0.0		2_1
760	cat__ComorSPul_2.0	0.0		2_1
761	cat__ComorSPul_nan	0.0		2_1
762	cat__ComorPST_0.0	0.0		2_1
763	cat__ComorPST_1.0	0.0		2_1
764	cat__ComorPST_2.0	0.0		2_1
765	cat__ComorPST_nan	0.0		2_1
766	cat__ComorHepM_0.0	0.0		2_1
767	cat__ComorHepM_1.0	0.0		2_1
768	cat__ComorHepM_2.0	0.0		2_1
769	cat__ComorHepM_nan	0.0		2_1
770	cat__ComorHepS_0.0	0.0		2_1
771	cat__ComorHepS_1.0	0.0		2_1
772	cat__ComorHepS_2.0	0.0		2_1
773	cat__ComorHepS_nan	0.0		2_1
774	cat__TreatmentC1_ADE Alone	0.0		2_1
775	cat__TreatmentC1_ADE and Mylotarg 3mg per m2	0.0		2_1
776	cat__TreatmentC1_ADE and Mylotarg 6mg per m2	0.0		2_1
777	cat__TreatmentC1_AIDA	0.0		2_1
778	cat__TreatmentC1_Arsenic and ATRA	0.0		2_1
779	cat__TreatmentC1_DA High dose (90mg)	0.0		2_1
780	cat__TreatmentC1_DA Mylotarg 3mg per m2	0.0		2_1
781	cat__TreatmentC1_DA Mylotarg 6mg per m2	0.0		2_1
782	cat__TreatmentC1_DA Standard dose (60mg)	0.0		2_1
783	cat__Marrresult1C1_CR	0.09886209218496071		2_1
784	cat__Marrresult1C1_PR	0.0		2_1
785	cat__Marrresult1C1_RD	0.14285908597171984		2_1
786	cat__Marrresult1C1_nan	0.0		2_1
787	cat__Marrresult2C1_CR	0.0		2_1
788	cat__Marrresult2C1_PR	0.0		2_1
789	cat__Marrresult2C1_RD	0.0		2_1
790	cat__Marrresult2C1_nan	0.0		2_1
791	cat__MRDnegativity_<0.0%/not detectable	0.0		2_1
792	cat__MRDnegativity_nan	0.0		2_1
793	cat__MRDguided_No	0.0		2_1
794	cat__MRDguided_nan	0.0		2_1
795	cat__Housekeeping_ABL	0.0		2_1
796	cat__Housekeeping_nan	0.0		2_1
797	cat__MRDA0_method_nan	0.0		2_1
798	cat__MRDA0_method_qPCR-NPM1	0.0		2_1
799	cat__MRDA0_method_qPCR-NPM1 A	0.0		2_1
800	cat__MRDA0_method_qPCR-NPM1 B	0.0		2_1
801	cat__MRDA0_method_qPCR-NPM1 D	0.0		2_1
802	cat__MRDA0_method_qPCR-NPM1 OTHER	0.0		2_1
803	cat__MRDA0_method_qPCR-inv16	0.0		2_1
804	cat__MRDA0_method_qPCR-t8/21	0.0		2_1
805	cat__MRDA0num_ND	0.0		2_1
806	cat__MRDA0num_Pos	0.0		2_1
807	cat__MRDA0num_nan	0.0		2_1
808	cat__MRDA0_specimen_PB	0.0		2_1
809	cat__MRDA0_specimen_nan	0.0		2_1
810	cat__MRDB0_method_nan	0.0		2_1
811	cat__MRDB0_method_qPCR-NPM1	0.0		2_1
812	cat__MRDB0_method_qPCR-NPM1 A	0.0		2_1
813	cat__MRDB0_method_qPCR-NPM1 B	0.0		2_1
814	cat__MRDB0_method_qPCR-NPM1 D	0.0		2_1
815	cat__MRDB0_method_qPCR-NPM1 OTHER	0.0		2_1
816	cat__MRDB0_method_qPCR-inv16	0.0		2_1
817	cat__MRDB0_method_qPCR-t8/21	0.0		2_1
818	cat__MRDB0_specimen_BM	0.0		2_1
819	cat__MRDB0_specimen_nan	0.0		2_1
820	cat__MRDB0num_ND	0.0		2_1
821	cat__MRDB0num_Pos	0.0		2_1
822	cat__MRDB0num_nan	0.0		2_1
823	cat__MRDC0_method_MFC (LAIP+DfN)	0.0		2_1
824	cat__MRDC0_method_nan	0.0		2_1
825	cat__MRDC0_specimen_BM	0.0		2_1
826	cat__MRDC0_specimen_BM	0.0		2_1
827	cat__MRDC0_specimen_PB	0.0		2_1
828	cat__MRDC0_specimen_nan	0.0		2_1
829	cat__MRDC1_specimen_BM	0.0		2_1
830	cat__MRDC1_specimen_PB	0.0		2_1
831	cat__MRDC1_specimen_nan	0.0		2_1
832	cat__MRDC0num_Neg	0.0		2_1
833	cat__MRDC0num_Pos	0.0		2_1
834	cat__MRDC0num_nan	0.0		2_1
835	cat__MRDA1_method_nan	0.0		2_1
836	cat__MRDA1_method_qPCR-NPM1	0.0		2_1
837	cat__MRDA1_method_qPCR-NPM1 A	0.0		2_1
838	cat__MRDA1_method_qPCR-NPM1 B	0.0		2_1
839	cat__MRDA1_method_qPCR-NPM1 D	0.0		2_1
840	cat__MRDA1_method_qPCR-NPM1 OTHER	0.0		2_1
841	cat__MRDA1_method_qPCR-inv16	0.0		2_1
842	cat__MRDA1_method_qPCR-t8/21	0.0		2_1
843	cat__MRDA1num_ND	0.0		2_1
844	cat__MRDA1num_Neg	0.07874968156594614		2_1
845	cat__MRDA1num_Pos	0.08294169059932446		2_1
846	cat__MRDA1num_nan	0.0		2_1
847	cat__MRDA1_specimen_PB	0.0		2_1
848	cat__MRDA1_specimen_nan	0.0		2_1
849	cat__MRDB1_method_nan	0.0		2_1
850	cat__MRDB1_method_qPCR-NPM1	0.0		2_1
851	cat__MRDB1_method_qPCR-NPM1 A	0.0		2_1
852	cat__MRDB1_method_qPCR-NPM1 B	0.0		2_1
853	cat__MRDB1_method_qPCR-NPM1 D	0.0		2_1
854	cat__MRDB1_method_qPCR-NPM1 OTHER	0.0		2_1
855	cat__MRDB1_method_qPCR-inv16	0.0		2_1
856	cat__MRDB1_method_qPCR-t8/21	0.0		2_1
857	cat__MRDB1_specimen_BM	0.0		2_1
858	cat__MRDB1_specimen_nan	0.0		2_1
859	cat__MRDB1num_ND	0.0		2_1
860	cat__MRDB1num_Neg	0.0		2_1
861	cat__MRDB1num_Pos	0.0		2_1
862	cat__MRDB1num_nan	0.0		2_1
863	cat__MRDC1_method_MFC (LAIP+DfN)	0.0		2_1
864	cat__MRDC1_method_nan	0.0		2_1
865	cat__MRDC1num_ND	0.06592391617603895		2_1
866	cat__MRDC1num_Neg	0.12539809926803136		2_1
867	cat__MRDC1num_Pos	0.0		2_1
868	cat__MRDC1num_nan	0.0		2_1
869	ordinal__NauseagradeC1	0.0007698129129795134		2_1
870	ordinal__AlopeciagradeC1	0.00014239539545672604		2_1
871	ordinal__OralgradeC1	0.00011473802410891826		2_1
872	ordinal__DiarrheagradeC1	0.0002909089179308543		2_1
873	ordinal__CardiacgradeC1	4.6403486162129904e-05		2_1
874	ordinal__LiverASTgradeC1	0.00014971988791692126		2_1
875	ordinal__LiverALTgradeC1	0.0004242619995639953		2_1
876	ordinal__LiverBilgradeC1	0.00028231227434578156		2_1
877	ordinal__RenaCreatgradeC1	0.0006894683128147146		2_1
878	ordinal__RenaprotgradeC1	3.970706466050614e-06		2_1
879	ordinal__RenahaemgradeC1	8.129617137393174e-05		2_1
880	ordinal__cellularity1C1	0.0001531817865591281		2_1
881	ordinal__cellularity2C1	0.00012748310126782633		2_1
882	num__amlAgeAtRand1	0.19718724389226877		2_1
883	num__UnitsbloodC1	0.0022946126144608035		2_1
884	num__UnitsplateletsC1	0.0020778522398501712		2_1
885	num__DaysIVantibC1	0.0003347355979508653		2_1
886	num__DaysinhospC1	0.000310209022272549		2_1
887	num__date_MRDA0	5.055178948805858e-05		2_1
888	num__MRDA0hodnota	0.00025132536312573683		2_1
889	num__MRDA0logred	7.07469531613792e-06		2_1
890	num__date_MRDB0	0.0005562863712098319		2_1
891	num__MRDB0hodnota	0.00025429557310401404		2_1
892	num__MRDB0logred	0.0002508149924421777		2_1
893	num__MRDC0percentage	3.382268549177459e-05		2_1
894	num__date_MRDA1	0.0004401830492896998		2_1
895	num__MRDA1hodnota	5.038571275154028e-05		2_1
896	num__MRDA1logred	0.0001296502592063325		2_1
897	num__date_MRDB1	0.00093049517702821		2_1
898	num__MRDB1hodnota	0.0007003956188236987		2_1
899	num__Date_MRDC1	0.00014666836602490318		2_1
900	num__MRDC1percentage	0.0002368922829630053		2_1
901	num__NauseastartC1	0.00020326657802134342		2_1
902	num__NauseastopC1	0.00011629587916308094		2_1
903	num__AlopeciastartC1	0.0002152760821971971		2_1
904	num__AlopeciastopC1	8.858823732278686e-05		2_1
905	num__OralstartC1	0.0001785814859026144		2_1
906	num__OralstopC1	0.00012423231692362382		2_1
907	num__DiarrheastartC1	0.0003209268068070652		2_1
908	num__DiarrheastopC1	0.00026942982256137975		2_1
909	num__CardiacstartC1	0.00021784439625393922		2_1
910	num__CardiacstopC1	0.0002876271276421503		2_1
911	num__LiverASTstartC1	0.0005589603759837454		2_1
912	num__LiverASTstopC1	0.0002515225890635488		2_1
913	num__LiverALTstartC1	5.164024323979767e-05		2_1
914	num__LiverALTstopC1	1.0506879695714337e-05		2_1
915	num__LiverBilstartC1	0.00045540959827817336		2_1
916	num__LiverBilstopC1	0.00033664185932578375		2_1
917	num__RenaCreatstartC1	0.00028855653522363644		2_1
918	num__RenaCreatstopC1	0.000235150760583514		2_1
919	num__RenaprotstartC1	6.947943743171177e-05		2_1
920	num__RenahaemstartC1	8.887485626281234e-05		2_1
921	num__RenahaemstopC1	1.8573028459939896e-05		2_1
922	num__mylotargdateC1	8.552256113413849e-05		2_1
923	num__marrexamdate1C1	4.399710910697584e-05		2_1
924	num__marrexamdate2C1	0.00047949459868111473		2_1
925	num__NeutrecoverydateC1	0.00017965114939135187		2_1
926	num__Platrecovery50dateC1	0.00016398545900889313		2_1
927	num__Platrecovery100dateC1	0.000269978385644892		2_1
928	num__DischargeddateC1	6.88021549302599e-05		2_1
929	num__Weight	0.027655985649058842		2_1
930	num__Height	0.007897529170106435		2_1
931	num__BloodDateEntry	0.00022345440392896853		2_1
932	num__HemoglobinEntry	7.782643983680181e-05		2_1
933	num__PlateletEntry	0.0013586490868455192		2_1
934	num__MarrowDateEntry	0.00014254923231178491		2_1
935	num__MarrowBlastsEntry	7.998985244273094e-05		2_1
936	num__LocalImmPcnt	3.609985276560699e-05		2_1
937	num__SmokePerDay	3.502506807563756e-05		2_1
938	num__chemodateC1	0.08713954887523372		2_1
939	num__Marrblastperc1C1	6.882348204661575e-07		2_1
940	num__Marrblastperc2C1	0.00036492726324442894		2_1
941	num__WBCEntry	0.031189418665145144		2_1
942	num__CompmarrrespC1	0.00016228207804872108		2_1
943	remainder__IsSec_is_missing	0.0		2_1
944	remainder__PrevDiag_is_missing	0.0		2_1
945	remainder__PrevBloodDis_is_missing	0.0		2_1
946	remainder__Weight_is_missing	0.0		2_1
947	remainder__Height_is_missing	0.0		2_1
948	remainder__BloodDateEntry_is_missing	0.0		2_1
949	remainder__HemoglobinEntry_is_missing	0.0		2_1
950	remainder__PlateletEntry_is_missing	0.0		2_1
951	remainder__MarrowDateEntry_is_missing	0.0		2_1
952	remainder__MarrowBlastsEntry_is_missing	0.0		2_1
953	remainder__FABtype_is_missing	0.0		2_1
954	remainder__CNSinvolveentry_is_missing	0.0		2_1
955	remainder__Localcytoentry_is_missing	0.0		2_1
956	remainder__Localimmentry_is_missing	0.0		2_1
957	remainder__LocalImmPcnt_is_missing	0.0		2_1
958	remainder__CD33entry_is_missing	0.0		2_1
959	remainder__SmokeHist_is_missing	0.0		2_1
960	remainder__SmokePerDay_is_missing	0.0		2_1
961	remainder__CytoResult_is_missing	0.0		2_1
962	remainder__Karyotype_is_missing	0.0		2_1
963	remainder__ComorArr_is_missing	0.0		2_1
964	remainder__ComorCard_is_missing	0.0		2_1
965	remainder__ComorHVD_is_missing	0.0		2_1
966	remainder__ComorIBD_is_missing	0.0		2_1
967	remainder__ComorDiab_is_missing	0.0		2_1
968	remainder__ComorCVD_is_missing	0.0		2_1
969	remainder__ComorPsyc_is_missing	0.0		2_1
970	remainder__ComorObe_is_missing	0.0		2_1
971	remainder__ComorInf_is_missing	0.0		2_1
972	remainder__ComorRheu_is_missing	0.0		2_1
973	remainder__ComorPrep_is_missing	0.0		2_1
974	remainder__ComorRen_is_missing	0.0		2_1
975	remainder__ComorMPul_is_missing	0.0		2_1
976	remainder__ComorSPul_is_missing	0.0		2_1
977	remainder__ComorPST_is_missing	0.0		2_1
978	remainder__ComorHepM_is_missing	0.0		2_1
979	remainder__ComorHepS_is_missing	0.0		2_1
980	remainder__drugdoseC1yn_is_missing	0.0		2_1
981	remainder__mylotargC1yn_is_missing	0.0		2_1
982	remainder__mylotargdateC1_is_missing	0.0		2_1
983	remainder__mylodoseC1_is_missing	0.0		2_1
984	remainder__marrexamdate1C1_is_missing	0.0		2_1
985	remainder__marrexamdate2C1_is_missing	0.0		2_1
986	remainder__cellularity1C1_is_missing	0.0		2_1
987	remainder__cellularity2C1_is_missing	0.0		2_1
988	remainder__Marrblastperc1C1_is_missing	0.0		2_1
989	remainder__Marrblastperc2C1_is_missing	0.0		2_1
990	remainder__Marrresult1C1_is_missing	0.0		2_1
991	remainder__Marrresult2C1_is_missing	0.0		2_1
992	remainder__CompmarrrespC1_is_missing	0.0		2_1
993	remainder__NeutrecoveryC1_is_missing	0.0		2_1
994	remainder__NeutrecoverydateC1_is_missing	0.0		2_1
995	remainder__Platrecovery50C1_is_missing	0.0		2_1
996	remainder__Platrecovery50dateC1_is_missing	0.0		2_1
997	remainder__Platrecovery100C1_is_missing	0.0		2_1
998	remainder__Platrecovery100dateC1_is_missing	0.0		2_1
999	remainder__NauseagradeC1_is_missing	0.0		2_1
1000	remainder__NauseastartC1_is_missing	0.0		2_1
1001	remainder__NauseastopC1_is_missing	0.0		2_1
1002	remainder__AlopeciagradeC1_is_missing	0.0		2_1
1003	remainder__AlopeciastartC1_is_missing	0.0		2_1
1004	remainder__AlopeciastopC1_is_missing	0.0		2_1
1005	remainder__OralgradeC1_is_missing	0.0		2_1
1006	remainder__OralstartC1_is_missing	0.0		2_1
1007	remainder__OralstopC1_is_missing	0.0		2_1
1008	remainder__DiarrheagradeC1_is_missing	0.0		2_1
1009	remainder__DiarrheastartC1_is_missing	0.0		2_1
1010	remainder__DiarrheastopC1_is_missing	0.0		2_1
1011	remainder__CardiacgradeC1_is_missing	0.0		2_1
1012	remainder__CardiacstartC1_is_missing	0.0		2_1
1013	remainder__CardiacstopC1_is_missing	0.0		2_1
1014	remainder__LiverASTgradeC1_is_missing	0.0		2_1
1015	remainder__LiverASTstartC1_is_missing	0.0		2_1
1016	remainder__LiverASTstopC1_is_missing	0.0		2_1
1017	remainder__LiverALTgradeC1_is_missing	0.0		2_1
1018	remainder__LiverALTstartC1_is_missing	0.0		2_1
1019	remainder__LiverALTstopC1_is_missing	0.0		2_1
1020	remainder__LiverBilgradeC1_is_missing	0.0		2_1
1021	remainder__LiverBilstartC1_is_missing	0.0		2_1
1022	remainder__LiverBilstopC1_is_missing	0.0		2_1
1023	remainder__RenaCreatgradeC1_is_missing	0.0		2_1
1024	remainder__RenaCreatstartC1_is_missing	0.0		2_1
1025	remainder__RenaCreatstopC1_is_missing	0.0		2_1
1026	remainder__RenaprotgradeC1_is_missing	0.0		2_1
1027	remainder__RenaprotstartC1_is_missing	0.0		2_1
1028	remainder__RenahaemgradeC1_is_missing	0.0		2_1
1029	remainder__RenahaemstartC1_is_missing	0.0		2_1
1030	remainder__RenahaemstopC1_is_missing	0.0		2_1
1031	remainder__UnitsbloodC1_is_missing	0.0		2_1
1032	remainder__UnitsplateletsC1_is_missing	0.0		2_1
1033	remainder__DaysIVantibC1_is_missing	0.0		2_1
1034	remainder__DaysinhospC1_is_missing	0.0		2_1
1035	remainder__DischargeddateC1_is_missing	0.0		2_1
1036	remainder__MRDnegativity_is_missing	0.0		2_1
1037	remainder__MRDguided_is_missing	0.0		2_1
1038	remainder__Housekeeping_is_missing	0.0		2_1
1039	remainder__MRDA0_is_missing	0.0		2_1
1040	remainder__date_MRDA0_is_missing	0.0		2_1
1041	remainder__MRDA0_method_is_missing	0.0		2_1
1042	remainder__MRDA0_specimen_is_missing	0.0		2_1
1043	remainder__MRDA0num_is_missing	0.0		2_1
1044	remainder__MRDA0hodnota_is_missing	0.0		2_1
1045	remainder__MRDA0logred_is_missing	0.0		2_1
1046	remainder__MRDB0_is_missing	0.0		2_1
1047	remainder__date_MRDB0_is_missing	0.0		2_1
1048	remainder__MRDB0_method_is_missing	0.0		2_1
1049	remainder__MRDB0_specimen_is_missing	0.0		2_1
1050	remainder__MRDB0num_is_missing	0.0		2_1
1051	remainder__MRDB0hodnota_is_missing	0.0		2_1
1052	remainder__MRDB0logred_is_missing	0.0		2_1
1053	remainder__MRDC0_is_missing	0.0		2_1
1054	remainder__MRDC0_method_is_missing	0.0		2_1
1055	remainder__MRDC0_specimen_is_missing	0.0		2_1
1056	remainder__MRDC0num_is_missing	0.0		2_1
1057	remainder__MRDC0percentage_is_missing	0.0		2_1
1058	remainder__MRDA1_is_missing	0.0		2_1
1059	remainder__date_MRDA1_is_missing	0.0		2_1
1060	remainder__MRDA1_method_is_missing	0.0		2_1
1061	remainder__MRDA1_specimen_is_missing	0.0		2_1
1062	remainder__MRDA1num_is_missing	0.0		2_1
1063	remainder__MRDA1hodnota_is_missing	0.0		2_1
1064	remainder__MRDA1logred_is_missing	0.0		2_1
1065	remainder__MRDB1_is_missing	0.0		2_1
1066	remainder__date_MRDB1_is_missing	0.0		2_1
1067	remainder__MRDB1_method_is_missing	0.0		2_1
1068	remainder__MRDB1_specimen_is_missing	0.0		2_1
1069	remainder__MRDB1num_is_missing	0.0		2_1
1070	remainder__MRDB1hodnota_is_missing	0.0		2_1
1071	remainder__MRDC1_is_missing	0.0		2_1
1072	remainder__Date_MRDC1_is_missing	0.0		2_1
1073	remainder__MRDC1_method_is_missing	0.0		2_1
1074	remainder__MRDC1_specimen_is_missing	0.0		2_1
1075	remainder__MRDC1num_is_missing	0.0		2_1
1076	remainder__MRDC1percentage_is_missing	0.0		2_1
1077	remainder__ASXL1	1.0772508140271947e-05		2_1
1078	remainder__ASXL2	0.0		2_1
1079	remainder__ASXL3	0.0		2_1
1080	remainder__ATRX	1.1447552639449265e-08		2_1
1081	remainder__BAGE3	0.0		2_1
1082	remainder__BCOR	8.902718984893503e-09		2_1
1083	remainder__BRAF	0.0		2_1
1084	remainder__CBL	0.0		2_1
1085	remainder__CDKN2A	0.0		2_1
1086	remainder__CEBPA	3.627568008157667e-05		2_1
1087	remainder__CREBBP	0.0		2_1
1088	remainder__CSF3R	0.0		2_1
1089	remainder__CTCF	0.0		2_1
1090	remainder__CUL2	0.0		2_1
1091	remainder__CUX1	0.0		2_1
1092	remainder__DNMT3A	0.0		2_1
1093	remainder__EED	0.0		2_1
1094	remainder__ETV6	0.0		2_1
1095	remainder__EZH2	0.0		2_1
1096	remainder__FBXW7	0.0		2_1
1097	remainder__FLT3	0.0		2_1
1098	remainder__GATA1	0.0		2_1
1099	remainder__GATA2	0.0		2_1
1100	remainder__GNAS	0.0		2_1
1101	remainder__GNB1	0.0		2_1
1102	remainder__IDH1	0.0		2_1
1103	remainder__IDH2	2.1387455522490808e-05		2_1
1104	remainder__JAK2	0.0		2_1
1105	remainder__JAK3	1.0565953578707822e-09		2_1
1106	remainder__KANSL1	0.0		2_1
1107	remainder__KDM6A	0.0		2_1
1108	remainder__KIT	2.069599922964999e-08		2_1
1109	remainder__KMT2C	0.0		2_1
1110	remainder__KMT2D	0.0		2_1
1111	remainder__KMT2E	0.0		2_1
1112	remainder__KRAS	0.0		2_1
1113	remainder__LUC7L2	0.0		2_1
1114	remainder__MED12	8.48005832088772e-09		2_1
1115	remainder__MLL	0.0		2_1
1116	remainder__MPL	0.0		2_1
1117	remainder__MYC	0.0		2_1
1118	remainder__NF1	0.0		2_1
1119	remainder__NFE2	0.0		2_1
1120	remainder__NOTCH1	0.0		2_1
1121	remainder__NPM1	6.144205291245237e-06		2_1
1122	remainder__NRAS	0.0		2_1
1123	remainder__PDS5B	0.0		2_1
1124	remainder__PHF6	0.0		2_1
1125	remainder__PRPF8	0.0		2_1
1126	remainder__PTEN	0.0		2_1
1127	remainder__PTPN11	0.0		2_1
1128	remainder__RAD21	0.0		2_1
1129	remainder__RIT1	0.0		2_1
1130	remainder__RUNX1	0.0		2_1
1131	remainder__SETBP1	0.0		2_1
1132	remainder__SF1	7.194884433290248e-09		2_1
1133	remainder__SF3B1	1.5129092783068218e-08		2_1
1134	remainder__SMC1A	2.0852274851599036e-09		2_1
1135	remainder__SMC3	0.0		2_1
1136	remainder__SRSF2	0.0		2_1
1137	remainder__STAG2	0.0		2_1
1138	remainder__STAT5B	0.0		2_1
1139	remainder__SUZ12	0.0		2_1
1140	remainder__TET2	0.0		2_1
1141	remainder__TP53	7.993930742643467e-06		2_1
1142	remainder__U2AF1	1.068478799062924e-08		2_1
1143	remainder__WT1	0.0		2_1
1144	remainder__ZRSR2	7.475750169753334e-09		2_1
1145	remainder__ngs_is_missing	0.0		2_1
1146	karyotype_encoding__Karyotype_46,XX [20]	0.0		3_1
1147	karyotype_encoding__Karyotype_46,XX [20]	0.0		3_1
1148	karyotype_encoding__Karyotype_46,XX,inv(16)(p13q22)[10]	0.0		3_1
1149	karyotype_encoding__Karyotype_46,XX,t(8;21)(q22;q22)[10]	0.0		3_1
1150	karyotype_encoding__Karyotype_46,XX[10]	0.0		3_1
1151	karyotype_encoding__Karyotype_46,XX[20]	0.0		3_1
1152	karyotype_encoding__Karyotype_46,XX[20]	0.0		3_1
1153	karyotype_encoding__Karyotype_46,XX[25]	0.0		3_1
1154	karyotype_encoding__Karyotype_46,XX[30]	0.0		3_1
1155	karyotype_encoding__Karyotype_46,XY	0.0		3_1
1156	karyotype_encoding__Karyotype_46,XY [20]	0.0		3_1
1157	karyotype_encoding__Karyotype_46,XY,inv(16)(p13q22)[10]	0.0		3_1
1158	karyotype_encoding__Karyotype_46,XY[10]	0.0		3_1
1159	karyotype_encoding__Karyotype_46,XY[20]	0.0		3_1
1160	karyotype_encoding__Karyotype_46,XY[20]	0.0		3_1
1161	karyotype_encoding__Karyotype_46,XY[25]	0.0		3_1
1162	karyotype_encoding__Karyotype_46,XY[30]	0.0		3_1
1163	karyotype_encoding__Karyotype_47,XX,+8[10]	0.0		3_1
1164	karyotype_encoding__Karyotype_47,XY,+8[10]	0.0		3_1
1165	karyotype_encoding__Karyotype___rare_class__	0.01817350310809781		3_1
1166	cat__sexID_False	0.0339711655502103		3_1
1167	cat__sexID_True	0.026266192260934355		3_1
1168	cat__IsSec_False	0.06785057455616003		3_1
1169	cat__IsSec_True	0.05717582695504888		3_1
1170	cat__IsSec_nan	0.0		3_1
1171	cat__PrevDiag_False	0.0		3_1
1172	cat__PrevDiag_True	0.0		3_1
1173	cat__PrevDiag_nan	0.0		3_1
1174	cat__drugdoseC1yn_False	0.0		3_1
1175	cat__drugdoseC1yn_True	0.0		3_1
1176	cat__drugdoseC1yn_nan	0.0		3_1
1177	cat__mylotargC1yn_False	0.0		3_1
1178	cat__mylotargC1yn_True	0.0		3_1
1179	cat__mylotargC1yn_nan	0.0		3_1
1180	cat__mylodoseC1_False	0.0		3_1
1181	cat__mylodoseC1_True	0.0		3_1
1182	cat__mylodoseC1_nan	0.0		3_1
1183	cat__NeutrecoveryC1_False	0.0		3_1
1184	cat__NeutrecoveryC1_True	0.0		3_1
1185	cat__NeutrecoveryC1_nan	0.0		3_1
1186	cat__Platrecovery50C1_False	0.0		3_1
1187	cat__Platrecovery50C1_True	0.0		3_1
1188	cat__Platrecovery50C1_nan	0.0		3_1
1189	cat__Platrecovery100C1_False	0.0		3_1
1190	cat__Platrecovery100C1_True	0.0		3_1
1191	cat__Platrecovery100C1_nan	0.0		3_1
1192	cat__MRDA0_False	0.0		3_1
1193	cat__MRDA0_True	0.0		3_1
1194	cat__MRDA0_nan	0.0		3_1
1195	cat__MRDB0_False	0.0		3_1
1196	cat__MRDB0_True	0.0		3_1
1197	cat__MRDB0_nan	0.0		3_1
1198	cat__MRDC0_False	0.0		3_1
1199	cat__MRDC0_True	0.0		3_1
1200	cat__MRDC0_nan	0.0		3_1
1201	cat__MRDA1_False	0.03651926824674943		3_1
1202	cat__MRDA1_True	0.0		3_1
1203	cat__MRDA1_nan	0.0		3_1
1204	cat__MRDB1_False	0.0		3_1
1205	cat__MRDB1_True	0.0		3_1
1206	cat__MRDB1_nan	0.0		3_1
1207	cat__MRDC1_False	0.0		3_1
1208	cat__MRDC1_True	0.0		3_1
1209	cat__MRDC1_nan	0.0		3_1
1210	cat__amlAgeGroup_15-29	0.0		3_1
1211	cat__amlAgeGroup_30-39	0.0		3_1
1212	cat__amlAgeGroup_40-49	0.0		3_1
1213	cat__amlAgeGroup_50-59	0.0		3_1
1214	cat__amlAgeGroup_60+	0.09998994637819376		3_1
1215	cat__PrevBloodDis_Aplastic anaemia	0.0		3_1
1216	cat__PrevBloodDis_Chronic lymphoblastic leukaemia (CLL)	0.0		3_1
1217	cat__PrevBloodDis_Chronic myelomonocytic leukaemia (CMML)	0.0		3_1
1218	cat__PrevBloodDis_Hodgkin's disease	0.0		3_1
1219	cat__PrevBloodDis_Lymphoma	0.0		3_1
1220	cat__PrevBloodDis_Myelodysplastic syndrome (MDS)/myelodysplasia/pre-leukaemic phase	0.0		3_1
1221	cat__PrevBloodDis_Myelofibrosis	0.0		3_1
1222	cat__PrevBloodDis_Myeloproliferative syndrome	0.0		3_1
1223	cat__PrevBloodDis_Other haematological disorder	0.0		3_1
1224	cat__PrevBloodDis_Polycythaemia rubra vera (PRV)	0.0		3_1
1225	cat__PrevBloodDis_Refractory anaemia with excess of blasts (RAEB, RAEB-t)	0.0		3_1
1226	cat__PrevBloodDis_Thrombocythaemia	0.0		3_1
1227	cat__PrevBloodDis_Thrombocytopenia	0.0		3_1
1228	cat__PrevBloodDis_nan	0.0		3_1
1229	cat__FABtype_0	0.0		3_1
1230	cat__FABtype_1	0.12202430077158967		3_1
1231	cat__FABtype_2	0.08002821654637589		3_1
1232	cat__FABtype_3	0.0		3_1
1233	cat__FABtype_3v	0.0		3_1
1234	cat__FABtype_4	0.0		3_1
1235	cat__FABtype_4e	0.0		3_1
1236	cat__FABtype_5	0.16486274980467955		3_1
1237	cat__FABtype_5a	0.0		3_1
1238	cat__FABtype_5b	0.0		3_1
1239	cat__FABtype_6	0.03523458496448559		3_1
1240	cat__FABtype_7	0.0		3_1
1241	cat__FABtype_8	0.021979030658941065		3_1
1242	cat__FABtype_B	0.0		3_1
1243	cat__FABtype_R	0.0		3_1
1244	cat__FABtype_RT	0.0		3_1
1245	cat__FABtype_X	0.0		3_1
1246	cat__FABtype_nan	0.0		3_1
1247	cat__CNSinvolveentry_0.0	0.027140310622402592		3_1
1248	cat__CNSinvolveentry_1.0	0.0		3_1
1249	cat__CNSinvolveentry_2.0	0.0		3_1
1250	cat__CNSinvolveentry_nan	0.0		3_1
1251	cat__Localcytoentry_1.0	0.08839803395272412		3_1
1252	cat__Localcytoentry_2.0	0.18194167101746503		3_1
1253	cat__Localcytoentry_3.0	0.0		3_1
1254	cat__Localcytoentry_4.0	0.0		3_1
1255	cat__Localcytoentry_5.0	0.013711915187043898		3_1
1256	cat__Localcytoentry_nan	0.0		3_1
1257	cat__Localimmentry_1.0	0.02593436867159434		3_1
1258	cat__Localimmentry_2.0	0.0		3_1
1259	cat__Localimmentry_3.0	0.0		3_1
1260	cat__Localimmentry_nan	0.0		3_1
1261	cat__CD33entry_1.0	0.18712409446405853		3_1
1262	cat__CD33entry_2.0	0.0		3_1
1263	cat__CD33entry_3.0	0.0		3_1
1264	cat__CD33entry_nan	0.0		3_1
1265	cat__SmokeHist_1.0	0.0		3_1
1266	cat__SmokeHist_2.0	0.18512461972220579		3_1
1267	cat__SmokeHist_3.0	0.033428575848044685		3_1
1268	cat__SmokeHist_nan	0.0		3_1
1269	cat__amlType_De novo	0.04883281715085061		3_1
1270	cat__amlType_High risk MDS	0.0		3_1
1271	cat__amlType_Secondary	0.1677182108373011		3_1
1272	cat__CytoResult_Adverse	0.6100336713730171		3_1
1273	cat__CytoResult_Failed	0.0		3_1
1274	cat__CytoResult_Intermediate	0.0		3_1
1275	cat__CytoResult_Normal	0.059658893742282344		3_1
1276	cat__CytoResult_Not done	0.0		3_1
1277	cat__CytoResult_nan	0.0		3_1
1278	cat__CytoResult_t(15;17) / PML-RARA [APL]	0.0		3_1
1279	cat__CytoResult_t(8;21) / inv(16) [CBF]	0.8768720923165245		3_1
1280	cat__ComorArr_0.0	0.0		3_1
1281	cat__ComorArr_1.0	0.0		3_1
1282	cat__ComorArr_2.0	0.0		3_1
1283	cat__ComorArr_nan	0.0		3_1
1284	cat__ComorCard_0.0	0.0		3_1
1285	cat__ComorCard_1.0	0.0		3_1
1286	cat__ComorCard_2.0	0.0		3_1
1287	cat__ComorCard_nan	0.0		3_1
1288	cat__ComorHVD_0.0	0.0		3_1
1289	cat__ComorHVD_1.0	0.0		3_1
1290	cat__ComorHVD_2.0	0.0		3_1
1291	cat__ComorHVD_nan	0.0		3_1
1292	cat__ComorIBD_0.0	0.0		3_1
1293	cat__ComorIBD_1.0	0.0		3_1
1294	cat__ComorIBD_2.0	0.0		3_1
1295	cat__ComorIBD_nan	0.0		3_1
1296	cat__ComorDiab_0.0	0.0		3_1
1297	cat__ComorDiab_1.0	0.0		3_1
1298	cat__ComorDiab_2.0	0.0		3_1
1299	cat__ComorDiab_nan	0.0		3_1
1300	cat__ComorCVD_0.0	0.0		3_1
1301	cat__ComorCVD_1.0	0.0		3_1
1302	cat__ComorCVD_2.0	0.0		3_1
1303	cat__ComorCVD_nan	0.0		3_1
1304	cat__ComorPsyc_0.0	0.09023336098875782		3_1
1305	cat__ComorPsyc_1.0	0.0		3_1
1306	cat__ComorPsyc_2.0	0.0		3_1
1307	cat__ComorPsyc_nan	0.0		3_1
1308	cat__ComorObe_0.0	0.0		3_1
1309	cat__ComorObe_1.0	0.0		3_1
1310	cat__ComorObe_2.0	0.0		3_1
1311	cat__ComorObe_nan	0.0		3_1
1312	cat__ComorInf_0.0	0.0		3_1
1313	cat__ComorInf_1.0	0.0		3_1
1314	cat__ComorInf_2.0	0.0		3_1
1315	cat__ComorInf_nan	0.0		3_1
1316	cat__ComorRheu_0.0	0.0		3_1
1317	cat__ComorRheu_1.0	0.0		3_1
1318	cat__ComorRheu_2.0	0.0		3_1
1319	cat__ComorRheu_nan	0.0		3_1
1320	cat__ComorPrep_0.0	0.0		3_1
1321	cat__ComorPrep_1.0	0.0		3_1
1322	cat__ComorPrep_2.0	0.0		3_1
1323	cat__ComorPrep_nan	0.0		3_1
1324	cat__ComorRen_0.0	0.0		3_1
1325	cat__ComorRen_1.0	0.0		3_1
1326	cat__ComorRen_2.0	0.0		3_1
1327	cat__ComorRen_nan	0.0		3_1
1328	cat__ComorMPul_0.0	0.0		3_1
1329	cat__ComorMPul_1.0	0.0		3_1
1330	cat__ComorMPul_2.0	0.0		3_1
1331	cat__ComorMPul_nan	0.0		3_1
1332	cat__ComorSPul_0.0	0.0		3_1
1333	cat__ComorSPul_1.0	0.0		3_1
1334	cat__ComorSPul_2.0	0.0		3_1
1335	cat__ComorSPul_nan	0.0		3_1
1336	cat__ComorPST_0.0	0.0		3_1
1337	cat__ComorPST_1.0	0.0		3_1
1338	cat__ComorPST_2.0	0.0		3_1
1339	cat__ComorPST_nan	0.0		3_1
1340	cat__ComorHepM_0.0	0.11449434567997513		3_1
1341	cat__ComorHepM_1.0	0.0		3_1
1342	cat__ComorHepM_2.0	0.0		3_1
1343	cat__ComorHepM_nan	0.0		3_1
1344	cat__ComorHepS_0.0	0.0		3_1
1345	cat__ComorHepS_1.0	0.0		3_1
1346	cat__ComorHepS_2.0	0.0		3_1
1347	cat__ComorHepS_nan	0.0		3_1
1348	cat__TreatmentC1_ADE Alone	0.1135792103246625		3_1
1349	cat__TreatmentC1_ADE and Mylotarg 3mg per m2	0.0		3_1
1350	cat__TreatmentC1_ADE and Mylotarg 6mg per m2	0.0		3_1
1351	cat__TreatmentC1_AIDA	0.0		3_1
1352	cat__TreatmentC1_Arsenic and ATRA	0.0		3_1
1353	cat__TreatmentC1_DA High dose (90mg)	0.01871972148852146		3_1
1354	cat__TreatmentC1_DA Mylotarg 3mg per m2	0.0		3_1
1355	cat__TreatmentC1_DA Mylotarg 6mg per m2	0.0		3_1
1356	cat__TreatmentC1_DA Standard dose (60mg)	0.0		3_1
1357	cat__Marrresult1C1_CR	0.03552961171029238		3_1
1358	cat__Marrresult1C1_PR	0.0		3_1
1359	cat__Marrresult1C1_RD	0.11759653032573282		3_1
1360	cat__Marrresult1C1_nan	0.0		3_1
1361	cat__Marrresult2C1_CR	0.0		3_1
1362	cat__Marrresult2C1_PR	0.0		3_1
1363	cat__Marrresult2C1_RD	0.0		3_1
1364	cat__Marrresult2C1_nan	0.0		3_1
1365	cat__MRDnegativity_<0.0%/not detectable	0.0		3_1
1366	cat__MRDnegativity_nan	0.0		3_1
1367	cat__MRDguided_No	0.0		3_1
1368	cat__MRDguided_nan	0.0		3_1
1369	cat__Housekeeping_ABL	0.0		3_1
1370	cat__Housekeeping_nan	0.0		3_1
1371	cat__MRDA0_method_nan	0.0		3_1
1372	cat__MRDA0_method_qPCR-NPM1	0.0		3_1
1373	cat__MRDA0_method_qPCR-NPM1 A	0.0		3_1
1374	cat__MRDA0_method_qPCR-NPM1 B	0.0		3_1
1375	cat__MRDA0_method_qPCR-NPM1 D	0.0		3_1
1376	cat__MRDA0_method_qPCR-NPM1 OTHER	0.0		3_1
1377	cat__MRDA0_method_qPCR-inv16	0.0		3_1
1378	cat__MRDA0_method_qPCR-t8/21	0.0		3_1
1379	cat__MRDA0num_ND	0.0		3_1
1380	cat__MRDA0num_Pos	0.0		3_1
1381	cat__MRDA0num_nan	0.0		3_1
1382	cat__MRDA0_specimen_PB	0.0		3_1
1383	cat__MRDA0_specimen_nan	0.0		3_1
1384	cat__MRDB0_method_nan	0.0		3_1
1385	cat__MRDB0_method_qPCR-NPM1	0.0		3_1
1386	cat__MRDB0_method_qPCR-NPM1 A	0.0		3_1
1387	cat__MRDB0_method_qPCR-NPM1 B	0.0		3_1
1388	cat__MRDB0_method_qPCR-NPM1 D	0.0		3_1
1389	cat__MRDB0_method_qPCR-NPM1 OTHER	0.0		3_1
1390	cat__MRDB0_method_qPCR-inv16	0.0		3_1
1391	cat__MRDB0_method_qPCR-t8/21	0.0		3_1
1392	cat__MRDB0_specimen_BM	0.0		3_1
1393	cat__MRDB0_specimen_nan	0.0		3_1
1394	cat__MRDB0num_ND	0.0		3_1
1395	cat__MRDB0num_Pos	0.0		3_1
1396	cat__MRDB0num_nan	0.0		3_1
1397	cat__MRDC0_method_MFC (LAIP+DfN)	0.0		3_1
1398	cat__MRDC0_method_nan	0.0		3_1
1399	cat__MRDC0_specimen_BM	0.0		3_1
1400	cat__MRDC0_specimen_BM	0.0		3_1
1401	cat__MRDC0_specimen_PB	0.007768219049881179		3_1
1402	cat__MRDC0_specimen_nan	0.0		3_1
1403	cat__MRDC1_specimen_BM	0.0		3_1
1404	cat__MRDC1_specimen_PB	0.0		3_1
1405	cat__MRDC1_specimen_nan	0.0		3_1
1406	cat__MRDC0num_Neg	0.0		3_1
1407	cat__MRDC0num_Pos	0.0		3_1
1408	cat__MRDC0num_nan	0.0		3_1
1409	cat__MRDA1_method_nan	0.0		3_1
1410	cat__MRDA1_method_qPCR-NPM1	0.0		3_1
1411	cat__MRDA1_method_qPCR-NPM1 A	0.0		3_1
1412	cat__MRDA1_method_qPCR-NPM1 B	0.0		3_1
1413	cat__MRDA1_method_qPCR-NPM1 D	0.0		3_1
1414	cat__MRDA1_method_qPCR-NPM1 OTHER	0.0		3_1
1415	cat__MRDA1_method_qPCR-inv16	0.0		3_1
1416	cat__MRDA1_method_qPCR-t8/21	0.0		3_1
1417	cat__MRDA1num_ND	0.0		3_1
1418	cat__MRDA1num_Neg	0.08807114789806438		3_1
1419	cat__MRDA1num_Pos	0.08720974427197924		3_1
1420	cat__MRDA1num_nan	0.0		3_1
1421	cat__MRDA1_specimen_PB	0.0		3_1
1422	cat__MRDA1_specimen_nan	0.0		3_1
1423	cat__MRDB1_method_nan	0.0		3_1
1424	cat__MRDB1_method_qPCR-NPM1	0.0		3_1
1425	cat__MRDB1_method_qPCR-NPM1 A	0.0		3_1
1426	cat__MRDB1_method_qPCR-NPM1 D	0.0		3_1
1427	cat__MRDB1_method_qPCR-NPM1 OTHER	0.0		3_1
1428	cat__MRDB1_method_qPCR-inv16	0.0		3_1
1429	cat__MRDB1_method_qPCR-t8/21	0.0		3_1
1430	cat__MRDB1_specimen_BM	0.0		3_1
1431	cat__MRDB1_specimen_nan	0.0		3_1
1432	cat__MRDB1num_ND	0.0		3_1
1433	cat__MRDB1num_Neg	0.0		3_1
1434	cat__MRDB1num_Pos	0.0		3_1
1435	cat__MRDB1num_nan	0.0		3_1
1436	cat__MRDC1_method_MFC (LAIP+DfN)	0.0		3_1
1437	cat__MRDC1_method_nan	0.0		3_1
1438	cat__MRDC1num_ND	0.0		3_1
1439	cat__MRDC1num_Neg	0.0839509154453005		3_1
1440	cat__MRDC1num_Pos	0.0		3_1
1441	cat__MRDC1num_nan	0.0		3_1
1442	ordinal__NauseagradeC1	0.0003439051722932551		3_1
1443	ordinal__AlopeciagradeC1	3.8385894289295726e-05		3_1
1444	ordinal__OralgradeC1	0.00033057048976951463		3_1
1445	ordinal__DiarrheagradeC1	7.643786205166967e-05		3_1
1446	ordinal__CardiacgradeC1	4.2349666920439735e-05		3_1
1447	ordinal__LiverASTgradeC1	0.00014805775462957622		3_1
1448	ordinal__LiverALTgradeC1	0.00040867965571665026		3_1
1449	ordinal__LiverBilgradeC1	0.0006718431051881155		3_1
1450	ordinal__RenaCreatgradeC1	0.0005886773776747783		3_1
1451	ordinal__RenaprotgradeC1	6.56679041534964e-05		3_1
1452	ordinal__RenahaemgradeC1	8.129794716061869e-05		3_1
1453	ordinal__cellularity1C1	0.00011089254090797338		3_1
1454	ordinal__cellularity2C1	0.0001626213860903069		3_1
1455	num__amlAgeAtRand1	0.1768344756860518		3_1
1456	num__UnitsbloodC1	0.0003159219375376858		3_1
1457	num__UnitsplateletsC1	4.69576963377121e-05		3_1
1458	num__DaysIVantibC1	6.308574765173052e-05		3_1
1459	num__DaysinhospC1	0.00021727720999030044		3_1
1460	num__date_MRDA0	0.00020286384279349343		3_1
1461	num__MRDA0hodnota	1.4665582912763754e-05		3_1
1462	num__MRDA0logred	1.764064251192825e-05		3_1
1463	num__date_MRDB0	0.00019199721096304		3_1
1464	num__MRDB0hodnota	1.7836650344512882e-05		3_1
1465	num__MRDB0logred	0.0		3_1
1466	num__MRDC0percentage	2.988241456770776e-05		3_1
1467	num__date_MRDA1	0.0003865136788065065		3_1
1468	num__MRDA1hodnota	3.617153629234275e-05		3_1
1469	num__MRDA1logred	0.00015470226561621327		3_1
1470	num__date_MRDB1	0.000401472589878748		3_1
1471	num__MRDB1hodnota	0.00011874576648562504		3_1
1472	num__Date_MRDC1	8.288188820885451e-05		3_1
1473	num__MRDC1percentage	0.00016764925265023726		3_1
1474	num__NauseastartC1	0.00012281998302971045		3_1
1475	num__NauseastopC1	2.7933617746095896e-05		3_1
1476	num__AlopeciastartC1	0.00011760946284243742		3_1
1477	num__AlopeciastopC1	9.764960416672132e-05		3_1
1478	num__OralstartC1	8.614653756093945e-05		3_1
1479	num__OralstopC1	1.0977549585155061e-06		3_1
1480	num__DiarrheastartC1	0.0005370706219514431		3_1
1481	num__DiarrheastopC1	0.0004985362407852577		3_1
1482	num__CardiacstartC1	0.0002361942339727871		3_1
1483	num__CardiacstopC1	0.00016618340060694777		3_1
1484	num__LiverASTstartC1	0.0003355852268687224		3_1
1485	num__LiverASTstopC1	1.3927806333792193e-05		3_1
1486	num__LiverALTstartC1	9.148964800754003e-07		3_1
1487	num__LiverALTstopC1	4.0635419399037864e-05		3_1
1488	num__LiverBilstartC1	0.00020472964586094996		3_1
1489	num__LiverBilstopC1	0.0001728090273346281		3_1
1490	num__RenaCreatstartC1	0.0001480927462163289		3_1
1491	num__RenaCreatstopC1	0.00011494055734047602		3_1
1492	num__RenaprotstartC1	6.410232075668253e-05		3_1
1493	num__RenahaemstartC1	2.8424774022143144e-05		3_1
1494	num__RenahaemstopC1	0.00016960680025324094		3_1
1495	num__mylotargdateC1	0.00010642875581017864		3_1
1496	num__marrexamdate1C1	0.00034230022568698573		3_1
1497	num__marrexamdate2C1	0.00023887994193580073		3_1
1498	num__NeutrecoverydateC1	0.0001232029647136552		3_1
1499	num__Platrecovery50dateC1	0.00023925048360088326		3_1
1500	num__Platrecovery100dateC1	0.0002307532486858775		3_1
1501	num__DischargeddateC1	8.633984733870106e-05		3_1
1502	num__Weight	0.04915723320873864		3_1
1503	num__Height	0.0028958719096901166		3_1
1504	num__BloodDateEntry	7.700153072301769e-05		3_1
1505	num__HemoglobinEntry	6.61350267029199e-05		3_1
1506	num__PlateletEntry	0.0010673078591756954		3_1
1507	num__MarrowDateEntry	0.0003082349616555978		3_1
1508	num__MarrowBlastsEntry	1.4811702266972633e-05		3_1
1509	num__LocalImmPcnt	4.243687371464777e-05		3_1
1510	num__SmokePerDay	0.00011686033987122626		3_1
1511	num__chemodateC1	0.1104893678312764		3_1
1512	num__Marrblastperc1C1	6.04509752741395e-05		3_1
1513	num__Marrblastperc2C1	0.00014607478064561905		3_1
1514	num__WBCEntry	0.036751925128108		3_1
1515	num__CompmarrrespC1	0.0001640249605312317		3_1
1516	remainder__IsSec_is_missing	0.0		3_1
1517	remainder__PrevDiag_is_missing	0.0		3_1
1518	remainder__PrevBloodDis_is_missing	0.0		3_1
1519	remainder__Weight_is_missing	0.0		3_1
1520	remainder__Height_is_missing	0.0		3_1
1521	remainder__BloodDateEntry_is_missing	0.0		3_1
1522	remainder__HemoglobinEntry_is_missing	0.0		3_1
1523	remainder__PlateletEntry_is_missing	0.0		3_1
1524	remainder__MarrowDateEntry_is_missing	0.0		3_1
1525	remainder__MarrowBlastsEntry_is_missing	0.0		3_1
1526	remainder__FABtype_is_missing	0.0		3_1
1527	remainder__CNSinvolveentry_is_missing	0.0		3_1
1528	remainder__Localcytoentry_is_missing	0.0		3_1
1529	remainder__Localimmentry_is_missing	0.0		3_1
1530	remainder__LocalImmPcnt_is_missing	0.0		3_1
1531	remainder__CD33entry_is_missing	0.0		3_1
1532	remainder__SmokeHist_is_missing	0.0		3_1
1533	remainder__SmokePerDay_is_missing	0.0		3_1
1534	remainder__CytoResult_is_missing	0.0		3_1
1535	remainder__Karyotype_is_missing	0.0		3_1
1536	remainder__ComorArr_is_missing	0.0		3_1
1537	remainder__ComorCard_is_missing	0.0		3_1
1538	remainder__ComorHVD_is_missing	0.0		3_1
1539	remainder__ComorIBD_is_missing	0.0		3_1
1540	remainder__ComorDiab_is_missing	0.0		3_1
1541	remainder__ComorCVD_is_missing	0.0		3_1
1542	remainder__ComorPsyc_is_missing	0.0		3_1
1543	remainder__ComorObe_is_missing	0.0		3_1
1544	remainder__ComorInf_is_missing	0.0		3_1
1545	remainder__ComorRheu_is_missing	0.0		3_1
1546	remainder__ComorPrep_is_missing	0.0		3_1
1547	remainder__ComorRen_is_missing	0.0		3_1
1548	remainder__ComorMPul_is_missing	0.0		3_1
1549	remainder__ComorSPul_is_missing	0.0		3_1
1550	remainder__ComorPST_is_missing	0.0		3_1
1551	remainder__ComorHepM_is_missing	0.0		3_1
1552	remainder__ComorHepS_is_missing	0.0		3_1
1553	remainder__drugdoseC1yn_is_missing	0.0		3_1
1554	remainder__mylotargC1yn_is_missing	0.0		3_1
1555	remainder__mylotargdateC1_is_missing	0.0		3_1
1556	remainder__mylodoseC1_is_missing	0.0		3_1
1557	remainder__marrexamdate1C1_is_missing	0.0		3_1
1558	remainder__marrexamdate2C1_is_missing	0.0		3_1
1559	remainder__cellularity1C1_is_missing	0.0		3_1
1560	remainder__cellularity2C1_is_missing	0.0		3_1
1561	remainder__Marrblastperc1C1_is_missing	0.0		3_1
1562	remainder__Marrblastperc2C1_is_missing	0.0		3_1
1563	remainder__Marrresult1C1_is_missing	0.0		3_1
1564	remainder__Marrresult2C1_is_missing	0.0		3_1
1565	remainder__CompmarrrespC1_is_missing	0.0		3_1
1566	remainder__NeutrecoveryC1_is_missing	0.0		3_1
1567	remainder__NeutrecoverydateC1_is_missing	0.0		3_1
1568	remainder__Platrecovery50C1_is_missing	0.0		3_1
1569	remainder__Platrecovery50dateC1_is_missing	0.0		3_1
1570	remainder__Platrecovery100C1_is_missing	0.0		3_1
1571	remainder__Platrecovery100dateC1_is_missing	0.0		3_1
1572	remainder__NauseagradeC1_is_missing	0.0		3_1
1573	remainder__NauseastartC1_is_missing	0.0		3_1
1574	remainder__NauseastopC1_is_missing	0.0		3_1
1575	remainder__AlopeciagradeC1_is_missing	0.0		3_1
1576	remainder__AlopeciastartC1_is_missing	0.0		3_1
1577	remainder__AlopeciastopC1_is_missing	0.0		3_1
1578	remainder__OralgradeC1_is_missing	0.0		3_1
1579	remainder__OralstartC1_is_missing	0.0		3_1
1580	remainder__OralstopC1_is_missing	0.0		3_1
1581	remainder__DiarrheagradeC1_is_missing	0.0		3_1
1582	remainder__DiarrheastartC1_is_missing	0.0		3_1
1583	remainder__DiarrheastopC1_is_missing	0.0		3_1
1584	remainder__CardiacgradeC1_is_missing	0.0		3_1
1585	remainder__CardiacstartC1_is_missing	0.0		3_1
1586	remainder__CardiacstopC1_is_missing	0.0		3_1
1587	remainder__LiverASTgradeC1_is_missing	0.0		3_1
1588	remainder__LiverASTstartC1_is_missing	0.0		3_1
1589	remainder__LiverASTstopC1_is_missing	0.0		3_1
1590	remainder__LiverALTgradeC1_is_missing	0.0		3_1
1591	remainder__LiverALTstartC1_is_missing	0.0		3_1
1592	remainder__LiverALTstopC1_is_missing	0.0		3_1
1593	remainder__LiverBilgradeC1_is_missing	0.0		3_1
1594	remainder__LiverBilstartC1_is_missing	0.0		3_1
1595	remainder__LiverBilstopC1_is_missing	0.0		3_1
1596	remainder__RenaCreatgradeC1_is_missing	0.0		3_1
1597	remainder__RenaCreatstartC1_is_missing	0.0		3_1
1598	remainder__RenaCreatstopC1_is_missing	0.0		3_1
1599	remainder__RenaprotgradeC1_is_missing	0.0		3_1
1600	remainder__RenaprotstartC1_is_missing	0.0		3_1
1601	remainder__RenahaemgradeC1_is_missing	0.0		3_1
1602	remainder__RenahaemstartC1_is_missing	0.0		3_1
1603	remainder__RenahaemstopC1_is_missing	0.0		3_1
1604	remainder__UnitsbloodC1_is_missing	0.0		3_1
1605	remainder__UnitsplateletsC1_is_missing	0.0		3_1
1606	remainder__DaysIVantibC1_is_missing	0.0		3_1
1607	remainder__DaysinhospC1_is_missing	0.0		3_1
1608	remainder__DischargeddateC1_is_missing	0.0		3_1
1609	remainder__MRDnegativity_is_missing	0.0		3_1
1610	remainder__MRDguided_is_missing	0.0		3_1
1611	remainder__Housekeeping_is_missing	0.0		3_1
1612	remainder__MRDA0_is_missing	0.0		3_1
1613	remainder__date_MRDA0_is_missing	0.0		3_1
1614	remainder__MRDA0_method_is_missing	0.0		3_1
1615	remainder__MRDA0_specimen_is_missing	0.0		3_1
1616	remainder__MRDA0num_is_missing	0.0		3_1
1617	remainder__MRDA0hodnota_is_missing	0.0		3_1
1618	remainder__MRDA0logred_is_missing	0.0		3_1
1619	remainder__MRDB0_is_missing	0.0		3_1
1620	remainder__date_MRDB0_is_missing	0.0		3_1
1621	remainder__MRDB0_method_is_missing	0.0		3_1
1622	remainder__MRDB0_specimen_is_missing	0.0		3_1
1623	remainder__MRDB0num_is_missing	0.0		3_1
1624	remainder__MRDB0hodnota_is_missing	0.0		3_1
1625	remainder__MRDB0logred_is_missing	0.0		3_1
1626	remainder__MRDC0_is_missing	0.0		3_1
1627	remainder__MRDC0_method_is_missing	0.0		3_1
1628	remainder__MRDC0_specimen_is_missing	0.0		3_1
1629	remainder__MRDC0num_is_missing	0.0		3_1
1630	remainder__MRDC0percentage_is_missing	0.0		3_1
1631	remainder__MRDA1_is_missing	0.0		3_1
1632	remainder__date_MRDA1_is_missing	0.0		3_1
1633	remainder__MRDA1_method_is_missing	0.0		3_1
1634	remainder__MRDA1_specimen_is_missing	0.0		3_1
1635	remainder__MRDA1num_is_missing	0.0		3_1
1636	remainder__MRDA1hodnota_is_missing	0.0		3_1
1637	remainder__MRDA1logred_is_missing	0.0		3_1
1638	remainder__MRDB1_is_missing	0.0		3_1
1639	remainder__date_MRDB1_is_missing	0.0		3_1
1640	remainder__MRDB1_method_is_missing	0.0		3_1
1641	remainder__MRDB1_specimen_is_missing	0.0		3_1
1642	remainder__MRDB1num_is_missing	0.0		3_1
1643	remainder__MRDB1hodnota_is_missing	0.0		3_1
1644	remainder__MRDC1_is_missing	0.0		3_1
1645	remainder__Date_MRDC1_is_missing	0.0		3_1
1646	remainder__MRDC1_method_is_missing	0.0		3_1
1647	remainder__MRDC1_specimen_is_missing	0.0		3_1
1648	remainder__MRDC1num_is_missing	0.0		3_1
1649	remainder__MRDC1percentage_is_missing	0.0		3_1
1650	remainder__ASXL1	1.5753281183200238e-05		3_1
1651	remainder__ASXL2	0.0		3_1
1652	remainder__ASXL3	0.0		3_1
1653	remainder__ATRX	8.097672509865282e-08		3_1
1654	remainder__BAGE3	1.622831259780031e-08		3_1
1655	remainder__BCOR	0.0		3_1
1656	remainder__BRAF	0.0		3_1
1657	remainder__CBL	0.0		3_1
1658	remainder__CDKN2A	0.0		3_1
1659	remainder__CEBPA	5.098236272964595e-06		3_1
1660	remainder__CREBBP	0.0		3_1
1661	remainder__CSF3R	0.0		3_1
1662	remainder__CTCF	0.0		3_1
1663	remainder__CUX1	0.0		3_1
1664	remainder__DNMT3A	0.0		3_1
1665	remainder__EED	0.0		3_1
1666	remainder__ETV6	0.0		3_1
1667	remainder__EZH2	0.0		3_1
1668	remainder__FBXW7	0.0		3_1
1669	remainder__FLT3	0.0		3_1
1670	remainder__GATA1	0.0		3_1
1671	remainder__GATA2	0.0		3_1
1672	remainder__GNAS	0.0		3_1
1673	remainder__GNB1	0.0		3_1
1674	remainder__IDH1	0.0		3_1
1675	remainder__IDH2	2.7891818060360248e-05		3_1
1676	remainder__JAK2	9.387190783468352e-09		3_1
1677	remainder__JAK3	1.040422601947084e-07		3_1
1678	remainder__KANSL1	0.0		3_1
1679	remainder__KDM6A	0.0		3_1
1680	remainder__KIT	0.0		3_1
1681	remainder__KMT2C	0.0		3_1
1682	remainder__KMT2D	3.0437163949471834e-08		3_1
1683	remainder__KMT2E	0.0		3_1
1684	remainder__KRAS	0.0		3_1
1685	remainder__LUC7L2	0.0		3_1
1686	remainder__MED12	7.707520929829651e-08		3_1
1687	remainder__MLL	0.0		3_1
1688	remainder__MPL	0.0		3_1
1689	remainder__MYC	0.0		3_1
1690	remainder__NF1	0.0		3_1
1691	remainder__NFE2	0.0		3_1
1692	remainder__NOTCH1	0.0		3_1
1693	remainder__NPM1	0.0		3_1
1694	remainder__NRAS	2.5877495038614366e-08		3_1
1695	remainder__PHF6	0.0		3_1
1696	remainder__PRPF8	0.0		3_1
1697	remainder__PTEN	0.0		3_1
1698	remainder__PTPN11	5.543791295999464e-09		3_1
1699	remainder__RAD21	0.0		3_1
1700	remainder__RIT1	0.0		3_1
1701	remainder__RUNX1	0.0		3_1
1702	remainder__SETBP1	0.0		3_1
1703	remainder__SF1	0.0		3_1
1704	remainder__SF3B1	0.0		3_1
1705	remainder__SMC1A	0.0		3_1
1706	remainder__SMC3	0.0		3_1
1707	remainder__SMG1	0.0		3_1
1708	remainder__SRSF2	0.0		3_1
1709	remainder__STAG2	0.0		3_1
1710	remainder__STAT5B	0.0		3_1
1711	remainder__SUZ12	0.0		3_1
1712	remainder__TET2	0.0		3_1
1713	remainder__TP53	1.4464812721153367e-06		3_1
1714	remainder__U2AF1	0.0		3_1
1715	remainder__WT1	0.0		3_1
1716	remainder__ZRSR2	3.0996510222498795e-10		3_1
1717	remainder__ngs_is_missing	0.0		3_1
1718	karyotype_encoding__Karyotype_46,XX [20]	0.0		4_1
1719	karyotype_encoding__Karyotype_46,XX,inv(16)(p13q22)[10]	0.0		4_1
1720	karyotype_encoding__Karyotype_46,XX,t(8;21)(q22;q22)[10]	0.0		4_1
1721	karyotype_encoding__Karyotype_46,XX[10]	0.0		4_1
1722	karyotype_encoding__Karyotype_46,XX[20]	0.0		4_1
1723	karyotype_encoding__Karyotype_46,XX[20]	0.0		4_1
1724	karyotype_encoding__Karyotype_46,XX[25]	0.0		4_1
1725	karyotype_encoding__Karyotype_46,XX[30]	0.0		4_1
1726	karyotype_encoding__Karyotype_46,XY	0.0		4_1
1727	karyotype_encoding__Karyotype_46,XY [20]	0.0		4_1
1728	karyotype_encoding__Karyotype_46,XY,inv(16)(p13q22)[10]	0.0		4_1
1729	karyotype_encoding__Karyotype_46,XY[10]	0.0		4_1
1730	karyotype_encoding__Karyotype_46,XY[20]	0.0		4_1
1731	karyotype_encoding__Karyotype_46,XY[20]	0.0		4_1
1732	karyotype_encoding__Karyotype_46,XY[21]	0.0		4_1
1733	karyotype_encoding__Karyotype_46,XY[25]	0.0		4_1
1734	karyotype_encoding__Karyotype_46,XY[30]	0.0		4_1
1735	karyotype_encoding__Karyotype_47,XX,+8[10]	0.0		4_1
1736	karyotype_encoding__Karyotype___rare_class__	0.0		4_1
1737	cat__sexID_False	0.0197312039855282		4_1
1738	cat__sexID_True	0.012184718860107864		4_1
1739	cat__IsSec_False	0.03630783815464674		4_1
1740	cat__IsSec_True	0.030798697659693577		4_1
1741	cat__IsSec_nan	0.0		4_1
1742	cat__PrevDiag_False	0.0		4_1
1743	cat__PrevDiag_True	0.0		4_1
1744	cat__PrevDiag_nan	0.0		4_1
1745	cat__drugdoseC1yn_False	0.0		4_1
1746	cat__drugdoseC1yn_True	0.0		4_1
1747	cat__drugdoseC1yn_nan	0.0		4_1
1748	cat__mylotargC1yn_False	0.0		4_1
1749	cat__mylotargC1yn_True	0.0		4_1
1750	cat__mylotargC1yn_nan	0.0		4_1
1751	cat__mylodoseC1_False	0.0		4_1
1752	cat__mylodoseC1_True	0.03695336215147814		4_1
1753	cat__mylodoseC1_nan	0.012279336705752758		4_1
1754	cat__NeutrecoveryC1_False	0.0		4_1
1755	cat__NeutrecoveryC1_True	0.0		4_1
1756	cat__NeutrecoveryC1_nan	0.0		4_1
1757	cat__Platrecovery50C1_False	0.0		4_1
1758	cat__Platrecovery50C1_True	0.0		4_1
1759	cat__Platrecovery50C1_nan	0.0		4_1
1760	cat__Platrecovery100C1_False	0.0		4_1
1761	cat__Platrecovery100C1_True	0.0		4_1
1762	cat__Platrecovery100C1_nan	0.0		4_1
1763	cat__MRDA0_False	0.0		4_1
1764	cat__MRDA0_True	0.0		4_1
1765	cat__MRDA0_nan	0.0		4_1
1766	cat__MRDB0_False	0.0		4_1
1767	cat__MRDB0_True	0.0		4_1
1768	cat__MRDB0_nan	0.0		4_1
1769	cat__MRDC0_False	0.0		4_1
1770	cat__MRDC0_True	0.0		4_1
1771	cat__MRDC0_nan	0.0		4_1
1772	cat__MRDA1_False	0.0		4_1
1773	cat__MRDA1_True	0.0		4_1
1774	cat__MRDA1_nan	0.0		4_1
1775	cat__MRDB1_False	0.0		4_1
1776	cat__MRDB1_True	0.0		4_1
1777	cat__MRDB1_nan	0.0		4_1
1778	cat__MRDC1_False	0.0		4_1
1779	cat__MRDC1_True	0.0		4_1
1780	cat__MRDC1_nan	0.0		4_1
1781	cat__amlAgeGroup_15-29	0.0		4_1
1782	cat__amlAgeGroup_30-39	0.0		4_1
1783	cat__amlAgeGroup_40-49	0.0		4_1
1784	cat__amlAgeGroup_50-59	0.0		4_1
1785	cat__amlAgeGroup_60+	0.03797866462147939		4_1
1786	cat__PrevBloodDis_Aplastic anaemia	0.0		4_1
1787	cat__PrevBloodDis_Chronic lymphoblastic leukaemia (CLL)	0.0		4_1
1788	cat__PrevBloodDis_Chronic myelomonocytic leukaemia (CMML)	0.0		4_1
1789	cat__PrevBloodDis_Hodgkin's disease	0.0		4_1
1790	cat__PrevBloodDis_Lymphoma	0.0		4_1
1791	cat__PrevBloodDis_Myelodysplastic syndrome (MDS)/myelodysplasia/pre-leukaemic phase	0.0		4_1
1792	cat__PrevBloodDis_Myelofibrosis	0.0		4_1
1793	cat__PrevBloodDis_Myeloproliferative syndrome	0.0		4_1
1794	cat__PrevBloodDis_Other haematological disorder	0.0		4_1
1795	cat__PrevBloodDis_Polycythaemia rubra vera (PRV)	0.0		4_1
1796	cat__PrevBloodDis_Refractory anaemia with excess of blasts (RAEB, RAEB-t)	0.0		4_1
1797	cat__PrevBloodDis_Thrombocythaemia	0.0		4_1
1798	cat__PrevBloodDis_Thrombocytopenia	0.0		4_1
1799	cat__PrevBloodDis_nan	0.0		4_1
1800	cat__FABtype_0	0.0		4_1
1801	cat__FABtype_1	0.13710020817650426		4_1
1802	cat__FABtype_2	0.0782557038349173		4_1
1803	cat__FABtype_3	0.0		4_1
1804	cat__FABtype_3v	0.0		4_1
1805	cat__FABtype_4	0.0		4_1
1806	cat__FABtype_4e	0.0		4_1
1807	cat__FABtype_5	0.10396454741755898		4_1
1808	cat__FABtype_5a	0.0		4_1
1809	cat__FABtype_5b	0.0		4_1
1810	cat__FABtype_6	0.07122169684184966		4_1
1811	cat__FABtype_7	0.0		4_1
1812	cat__FABtype_8	0.037590619099898345		4_1
1813	cat__FABtype_B	0.0		4_1
1814	cat__FABtype_R	0.0		4_1
1815	cat__FABtype_RT	0.0		4_1
1816	cat__FABtype_X	0.0		4_1
1817	cat__FABtype_nan	0.0		4_1
1818	cat__CNSinvolveentry_0.0	0.04252321458865479		4_1
1819	cat__CNSinvolveentry_1.0	0.0		4_1
1820	cat__CNSinvolveentry_2.0	0.0		4_1
1821	cat__CNSinvolveentry_nan	0.0		4_1
1822	cat__Localcytoentry_1.0	0.13806117442725377		4_1
1823	cat__Localcytoentry_2.0	0.15194229334099332		4_1
1824	cat__Localcytoentry_3.0	0.0		4_1
1825	cat__Localcytoentry_4.0	0.0		4_1
1826	cat__Localcytoentry_5.0	0.0		4_1
1827	cat__Localcytoentry_nan	0.0		4_1
1828	cat__Localimmentry_1.0	0.0		4_1
1829	cat__Localimmentry_2.0	0.0		4_1
1830	cat__Localimmentry_3.0	0.0		4_1
1831	cat__Localimmentry_nan	0.0		4_1
1832	cat__CD33entry_1.0	0.06431133548339688		4_1
1833	cat__CD33entry_2.0	0.0		4_1
1834	cat__CD33entry_3.0	0.0		4_1
1835	cat__CD33entry_nan	0.0		4_1
1836	cat__SmokeHist_1.0	0.0		4_1
1837	cat__SmokeHist_2.0	0.15082758391126402		4_1
1838	cat__SmokeHist_3.0	0.0		4_1
1839	cat__SmokeHist_nan	0.0		4_1
1840	cat__amlType_De novo	0.08991691857914026		4_1
1841	cat__amlType_High risk MDS	0.0		4_1
1842	cat__amlType_Secondary	0.0		4_1
1843	cat__CytoResult_Adverse	0.6031660036738096		4_1
1844	cat__CytoResult_Failed	0.0		4_1
1845	cat__CytoResult_Intermediate	0.0		4_1
1846	cat__CytoResult_Normal	0.026361677510379034		4_1
1847	cat__CytoResult_Not done	0.0		4_1
1848	cat__CytoResult_nan	0.0		4_1
1849	cat__CytoResult_t(15;17) / PML-RARA [APL]	0.0		4_1
1850	cat__CytoResult_t(8;21) / inv(16) [CBF]	0.8153527074470608		4_1
1851	cat__ComorArr_0.0	0.0		4_1
1852	cat__ComorArr_1.0	0.0		4_1
1853	cat__ComorArr_2.0	0.0		4_1
1854	cat__ComorArr_nan	0.0		4_1
1855	cat__ComorCard_0.0	0.0		4_1
1856	cat__ComorCard_1.0	0.0		4_1
1857	cat__ComorCard_2.0	0.0		4_1
1858	cat__ComorCard_nan	0.0		4_1
1859	cat__ComorHVD_0.0	0.0		4_1
1860	cat__ComorHVD_1.0	0.0		4_1
1861	cat__ComorHVD_2.0	0.0		4_1
1862	cat__ComorHVD_nan	0.0		4_1
1863	cat__ComorIBD_0.0	0.0		4_1
1864	cat__ComorIBD_1.0	0.0		4_1
1865	cat__ComorIBD_2.0	0.0		4_1
1866	cat__ComorIBD_nan	0.0		4_1
1867	cat__ComorDiab_0.0	0.0		4_1
1868	cat__ComorDiab_1.0	0.0		4_1
1869	cat__ComorDiab_2.0	0.0		4_1
1870	cat__ComorDiab_nan	0.0		4_1
1871	cat__ComorCVD_0.0	0.0		4_1
1872	cat__ComorCVD_1.0	0.0		4_1
1873	cat__ComorCVD_2.0	0.0		4_1
1874	cat__ComorCVD_nan	0.0		4_1
1875	cat__ComorPsyc_0.0	0.16405158361778072		4_1
1876	cat__ComorPsyc_1.0	0.0		4_1
1877	cat__ComorPsyc_2.0	0.0		4_1
1878	cat__ComorPsyc_nan	0.0		4_1
1879	cat__ComorObe_0.0	0.0		4_1
1880	cat__ComorObe_1.0	0.0		4_1
1881	cat__ComorObe_2.0	0.0		4_1
1882	cat__ComorObe_nan	0.0		4_1
1883	cat__ComorInf_0.0	0.0		4_1
1884	cat__ComorInf_1.0	0.0		4_1
1885	cat__ComorInf_2.0	0.0		4_1
1886	cat__ComorInf_nan	0.0		4_1
1887	cat__ComorRheu_0.0	0.0		4_1
1888	cat__ComorRheu_1.0	0.0		4_1
1889	cat__ComorRheu_2.0	0.0		4_1
1890	cat__ComorRheu_nan	0.0		4_1
1891	cat__ComorPrep_0.0	0.0		4_1
1892	cat__ComorPrep_1.0	0.0		4_1
1893	cat__ComorPrep_2.0	0.0		4_1
1894	cat__ComorPrep_nan	0.0		4_1
1895	cat__ComorRen_0.0	0.0		4_1
1896	cat__ComorRen_1.0	0.0		4_1
1897	cat__ComorRen_2.0	0.0		4_1
1898	cat__ComorRen_nan	0.0		4_1
1899	cat__ComorMPul_0.0	0.0370705807939029		4_1
1900	cat__ComorMPul_1.0	0.0		4_1
1901	cat__ComorMPul_2.0	0.0		4_1
1902	cat__ComorMPul_nan	0.0		4_1
1903	cat__ComorSPul_0.0	0.0		4_1
1904	cat__ComorSPul_1.0	0.0		4_1
1905	cat__ComorSPul_2.0	0.0		4_1
1906	cat__ComorSPul_nan	0.0		4_1
1907	cat__ComorPST_0.0	0.0		4_1
1908	cat__ComorPST_1.0	0.0		4_1
1909	cat__ComorPST_2.0	0.0		4_1
1910	cat__ComorPST_nan	0.0		4_1
1911	cat__ComorHepM_0.0	0.0		4_1
1912	cat__ComorHepM_1.0	0.0		4_1
1913	cat__ComorHepM_2.0	0.0		4_1
1914	cat__ComorHepM_nan	0.0		4_1
1915	cat__ComorHepS_0.0	0.0		4_1
1916	cat__ComorHepS_1.0	0.0		4_1
1917	cat__ComorHepS_2.0	0.0		4_1
1918	cat__ComorHepS_nan	0.0		4_1
1919	cat__TreatmentC1_ADE Alone	0.0		4_1
1920	cat__TreatmentC1_ADE and Mylotarg 3mg per m2	0.0		4_1
1921	cat__TreatmentC1_ADE and Mylotarg 6mg per m2	0.0		4_1
1922	cat__TreatmentC1_AIDA	0.0		4_1
1923	cat__TreatmentC1_Arsenic and ATRA	0.0		4_1
1924	cat__TreatmentC1_DA High dose (90mg)	0.00585373469578842		4_1
1925	cat__TreatmentC1_DA Mylotarg 3mg per m2	0.0		4_1
1926	cat__TreatmentC1_DA Mylotarg 6mg per m2	0.0		4_1
1927	cat__TreatmentC1_DA Standard dose (60mg)	0.0		4_1
1928	cat__Marrresult1C1_CR	0.003612811679403811		4_1
1929	cat__Marrresult1C1_PR	0.0		4_1
1930	cat__Marrresult1C1_RD	0.12853767886815504		4_1
1931	cat__Marrresult1C1_nan	0.0		4_1
1932	cat__Marrresult2C1_CR	0.0		4_1
1933	cat__Marrresult2C1_PR	0.0		4_1
1934	cat__Marrresult2C1_RD	0.0		4_1
1935	cat__Marrresult2C1_nan	0.0		4_1
1936	cat__MRDnegativity_<0.0%/not detectable	0.0		4_1
1937	cat__MRDnegativity_nan	0.0		4_1
1938	cat__MRDguided_No	0.0		4_1
1939	cat__MRDguided_nan	0.0		4_1
1940	cat__Housekeeping_ABL	0.0		4_1
1941	cat__Housekeeping_nan	0.0		4_1
1942	cat__MRDA0_method_nan	0.0		4_1
1943	cat__MRDA0_method_qPCR-NPM1	0.0		4_1
1944	cat__MRDA0_method_qPCR-NPM1 A	0.0		4_1
1945	cat__MRDA0_method_qPCR-NPM1 B	0.0		4_1
1946	cat__MRDA0_method_qPCR-NPM1 D	0.0		4_1
1947	cat__MRDA0_method_qPCR-NPM1 OTHER	0.0		4_1
1948	cat__MRDA0_method_qPCR-inv16	0.0		4_1
1949	cat__MRDA0_method_qPCR-t8/21	0.0		4_1
1950	cat__MRDA0num_ND	0.0		4_1
1951	cat__MRDA0num_Pos	0.0		4_1
1952	cat__MRDA0num_nan	0.0		4_1
1953	cat__MRDA0_specimen_PB	0.0		4_1
1954	cat__MRDA0_specimen_nan	0.0		4_1
1955	cat__MRDB0_method_nan	0.0		4_1
1956	cat__MRDB0_method_qPCR-NPM1	0.0		4_1
1957	cat__MRDB0_method_qPCR-NPM1 A	0.0		4_1
1958	cat__MRDB0_method_qPCR-NPM1 B	0.0		4_1
1959	cat__MRDB0_method_qPCR-NPM1 D	0.0		4_1
1960	cat__MRDB0_method_qPCR-NPM1 OTHER	0.0		4_1
1961	cat__MRDB0_method_qPCR-inv16	0.0		4_1
1962	cat__MRDB0_method_qPCR-t8/21	0.0		4_1
1963	cat__MRDB0_specimen_BM	0.0		4_1
1964	cat__MRDB0_specimen_nan	0.0		4_1
1965	cat__MRDB0num_ND	0.0		4_1
1966	cat__MRDB0num_Pos	0.0		4_1
1967	cat__MRDB0num_nan	0.0		4_1
1968	cat__MRDC0_method_MFC (LAIP+DfN)	0.0		4_1
1969	cat__MRDC0_method_nan	0.0		4_1
1970	cat__MRDC0_specimen_BM	0.0		4_1
1971	cat__MRDC0_specimen_BM	0.0		4_1
1972	cat__MRDC0_specimen_PB	0.0		4_1
1973	cat__MRDC0_specimen_nan	0.0		4_1
1974	cat__MRDC1_specimen_BM	0.0		4_1
1975	cat__MRDC1_specimen_PB	0.0		4_1
1976	cat__MRDC1_specimen_nan	0.0		4_1
1977	cat__MRDC0num_Neg	0.0		4_1
1978	cat__MRDC0num_Pos	0.0		4_1
1979	cat__MRDC0num_nan	0.0		4_1
1980	cat__MRDA1_method_nan	0.0		4_1
1981	cat__MRDA1_method_qPCR-NPM1	0.0		4_1
1982	cat__MRDA1_method_qPCR-NPM1 A	0.0		4_1
1983	cat__MRDA1_method_qPCR-NPM1 B	0.0		4_1
1984	cat__MRDA1_method_qPCR-NPM1 D	0.0		4_1
1985	cat__MRDA1_method_qPCR-NPM1 OTHER	0.0		4_1
1986	cat__MRDA1_method_qPCR-inv16	0.0		4_1
1987	cat__MRDA1_method_qPCR-t8/21	0.0		4_1
1988	cat__MRDA1num_ND	0.0		4_1
1989	cat__MRDA1num_Neg	0.049572348394532464		4_1
1990	cat__MRDA1num_Pos	0.05544747120400066		4_1
1991	cat__MRDA1num_nan	0.0		4_1
1992	cat__MRDA1_specimen_PB	0.0		4_1
1993	cat__MRDA1_specimen_nan	0.0		4_1
1994	cat__MRDB1_method_nan	0.0		4_1
1995	cat__MRDB1_method_qPCR-NPM1	0.0		4_1
1996	cat__MRDB1_method_qPCR-NPM1 A	0.0		4_1
1997	cat__MRDB1_method_qPCR-NPM1 B	0.0		4_1
1998	cat__MRDB1_method_qPCR-NPM1 D	0.0		4_1
[truncated: 6,588 more rows]
