# Supplementary material for: Random Survival Forest Versus Elastic-Net Regularized Cox Regression for Survival Prediction in Acute Myeloid Leukemia at Distinct Treatment Time Points: Model Performance Comparison Study
Source: JMIR Bioinform Biotechnol. 2026 Apr 29;7:e75678. doi: 10.2196/75678 (PMC13128161; doi:10.2196/75678)
Supplement: Multimedia Appendix 9 [file bioinform-v7-e75678-s009.zip › ablation_metrics/repeated_fold_feature_importance/cnet/C1__C1_MRD__fimp.csv]

	feature	importance	std_importance	fold_repeat_idx
0	karyotype_encoding__Karyotype_46,XX [20]	0.0		1_1
1	karyotype_encoding__Karyotype_46,XX,inv(16)(p13q22)[10]	0.0		1_1
2	karyotype_encoding__Karyotype_46,XX,t(8;21)(q22;q22)[10]	0.0		1_1
3	karyotype_encoding__Karyotype_46,XX[10]	0.0		1_1
4	karyotype_encoding__Karyotype_46,XX[20]	0.0014252352116406895		1_1
5	karyotype_encoding__Karyotype_46,XX[20]	0.0		1_1
6	karyotype_encoding__Karyotype_46,XX[25]	0.0		1_1
7	karyotype_encoding__Karyotype_46,XX[30]	0.0		1_1
8	karyotype_encoding__Karyotype_46,XY	0.0		1_1
9	karyotype_encoding__Karyotype_46,XY [20]	0.0		1_1
10	karyotype_encoding__Karyotype_46,XY,inv(16)(p13q22)[10]	0.0		1_1
11	karyotype_encoding__Karyotype_46,XY[10]	0.0		1_1
12	karyotype_encoding__Karyotype_46,XY[20]	0.0		1_1
13	karyotype_encoding__Karyotype_46,XY[20]	0.0		1_1
14	karyotype_encoding__Karyotype_46,XY[21]	0.0		1_1
15	karyotype_encoding__Karyotype_46,XY[25]	0.0		1_1
16	karyotype_encoding__Karyotype_46,XY[30]	0.0		1_1
17	karyotype_encoding__Karyotype___rare_class__	0.0		1_1
18	cat__sexID_False	0.0379831780245077		1_1
19	cat__sexID_True	0.032680268769212366		1_1
20	cat__IsSec_False	0.12279999312098851		1_1
21	cat__IsSec_True	0.0		1_1
22	cat__IsSec_nan	0.0		1_1
23	cat__PrevDiag_False	0.0		1_1
24	cat__PrevDiag_True	0.0		1_1
25	cat__PrevDiag_nan	0.0		1_1
26	cat__drugdoseC1yn_False	0.0		1_1
27	cat__drugdoseC1yn_True	0.0		1_1
28	cat__drugdoseC1yn_nan	0.0		1_1
29	cat__mylotargC1yn_False	0.0		1_1
30	cat__mylotargC1yn_True	0.0		1_1
31	cat__mylotargC1yn_nan	0.0		1_1
32	cat__mylodoseC1_False	0.0		1_1
33	cat__mylodoseC1_True	0.0		1_1
34	cat__mylodoseC1_nan	0.0		1_1
35	cat__NeutrecoveryC1_False	0.0		1_1
36	cat__NeutrecoveryC1_True	0.0		1_1
37	cat__NeutrecoveryC1_nan	0.0		1_1
38	cat__Platrecovery50C1_False	0.0		1_1
39	cat__Platrecovery50C1_True	0.0		1_1
40	cat__Platrecovery50C1_nan	0.0		1_1
41	cat__Platrecovery100C1_False	0.0		1_1
42	cat__Platrecovery100C1_True	0.0		1_1
43	cat__Platrecovery100C1_nan	0.0		1_1
44	cat__MRDA0_False	0.0025475757266994244		1_1
45	cat__MRDA0_True	0.0		1_1
46	cat__MRDA0_nan	0.0		1_1
47	cat__MRDB0_False	0.0		1_1
48	cat__MRDB0_True	0.0		1_1
49	cat__MRDB0_nan	0.0		1_1
50	cat__MRDC0_False	0.0		1_1
51	cat__MRDC0_True	0.0		1_1
52	cat__MRDC0_nan	0.0		1_1
53	cat__MRDA1_False	0.0		1_1
54	cat__MRDA1_True	0.0		1_1
55	cat__MRDA1_nan	0.0		1_1
56	cat__MRDB1_False	0.0		1_1
57	cat__MRDB1_True	0.0		1_1
58	cat__MRDB1_nan	0.0		1_1
59	cat__MRDC1_False	0.0		1_1
60	cat__MRDC1_True	0.0		1_1
61	cat__MRDC1_nan	0.0		1_1
62	cat__amlAgeGroup_15-29	0.0		1_1
63	cat__amlAgeGroup_30-39	0.0		1_1
64	cat__amlAgeGroup_40-49	0.0034506276665338255		1_1
65	cat__amlAgeGroup_50-59	0.0		1_1
66	cat__amlAgeGroup_60+	0.0		1_1
67	cat__PrevBloodDis_Aplastic anaemia	0.0		1_1
68	cat__PrevBloodDis_Chronic lymphoblastic leukaemia (CLL)	0.0		1_1
69	cat__PrevBloodDis_Chronic myelomonocytic leukaemia (CMML)	0.0		1_1
70	cat__PrevBloodDis_Hodgkin's disease	0.0		1_1
71	cat__PrevBloodDis_Lymphoma	0.0		1_1
72	cat__PrevBloodDis_Myelodysplastic syndrome (MDS)/myelodysplasia/pre-leukaemic phase	0.0		1_1
73	cat__PrevBloodDis_Myelofibrosis	0.0		1_1
74	cat__PrevBloodDis_Myeloproliferative syndrome	0.0		1_1
75	cat__PrevBloodDis_Other haematological disorder	0.0		1_1
76	cat__PrevBloodDis_Polycythaemia rubra vera (PRV)	0.0		1_1
77	cat__PrevBloodDis_Refractory anaemia with excess of blasts (RAEB, RAEB-t)	0.0		1_1
78	cat__PrevBloodDis_Thrombocythaemia	0.0		1_1
79	cat__PrevBloodDis_Thrombocytopenia	0.0		1_1
80	cat__PrevBloodDis_nan	0.0		1_1
81	cat__FABtype_0	0.0		1_1
82	cat__FABtype_1	0.12135687308912166		1_1
83	cat__FABtype_2	0.028299512940389605		1_1
84	cat__FABtype_3	0.0		1_1
85	cat__FABtype_3v	0.0		1_1
86	cat__FABtype_4	0.0		1_1
87	cat__FABtype_4e	0.0		1_1
88	cat__FABtype_5	0.2473077077257767		1_1
89	cat__FABtype_5a	0.0		1_1
90	cat__FABtype_5b	0.0		1_1
91	cat__FABtype_6	0.0006221123536829102		1_1
92	cat__FABtype_7	0.0		1_1
93	cat__FABtype_8	0.00444363056244451		1_1
94	cat__FABtype_B	0.0		1_1
95	cat__FABtype_R	0.0		1_1
96	cat__FABtype_RT	0.0		1_1
97	cat__FABtype_X	0.0		1_1
98	cat__FABtype_nan	0.0		1_1
99	cat__CNSinvolveentry_0.0	0.0		1_1
100	cat__CNSinvolveentry_1.0	0.0		1_1
101	cat__CNSinvolveentry_2.0	0.0		1_1
102	cat__CNSinvolveentry_nan	0.0		1_1
103	cat__Localcytoentry_1.0	0.14860869350617523		1_1
104	cat__Localcytoentry_2.0	0.22123871662577524		1_1
105	cat__Localcytoentry_3.0	0.0		1_1
106	cat__Localcytoentry_4.0	0.0		1_1
107	cat__Localcytoentry_5.0	0.0		1_1
108	cat__Localcytoentry_nan	0.0		1_1
109	cat__Localimmentry_1.0	0.08108365711923413		1_1
110	cat__Localimmentry_2.0	0.0		1_1
111	cat__Localimmentry_3.0	0.0		1_1
112	cat__Localimmentry_nan	0.0		1_1
113	cat__CD33entry_1.0	0.11771547289433908		1_1
114	cat__CD33entry_2.0	0.011195302695921746		1_1
115	cat__CD33entry_3.0	0.0		1_1
116	cat__CD33entry_nan	0.0		1_1
117	cat__SmokeHist_1.0	0.0		1_1
118	cat__SmokeHist_2.0	0.04580668067128202		1_1
119	cat__SmokeHist_3.0	0.07682420839170397		1_1
120	cat__SmokeHist_nan	0.0		1_1
121	cat__amlType_De novo	0.018784570142418817		1_1
122	cat__amlType_High risk MDS	0.0		1_1
123	cat__amlType_Secondary	0.07574066824021117		1_1
124	cat__CytoResult_Adverse	0.5576557521061908		1_1
125	cat__CytoResult_Failed	0.0		1_1
126	cat__CytoResult_Intermediate	0.0		1_1
127	cat__CytoResult_Normal	0.0		1_1
128	cat__CytoResult_Not done	0.0		1_1
129	cat__CytoResult_nan	0.0		1_1
130	cat__CytoResult_t(15;17) / PML-RARA [APL]	0.0		1_1
131	cat__CytoResult_t(8;21) / inv(16) [CBF]	0.8190703262634205		1_1
132	cat__ComorArr_0.0	0.0		1_1
133	cat__ComorArr_1.0	0.0		1_1
134	cat__ComorArr_2.0	0.0		1_1
135	cat__ComorArr_nan	0.0		1_1
136	cat__ComorCard_0.0	0.0		1_1
137	cat__ComorCard_1.0	0.0		1_1
138	cat__ComorCard_2.0	0.0		1_1
139	cat__ComorCard_nan	0.0		1_1
140	cat__ComorHVD_0.0	0.0		1_1
141	cat__ComorHVD_1.0	0.0		1_1
142	cat__ComorHVD_2.0	0.0		1_1
143	cat__ComorHVD_nan	0.0		1_1
144	cat__ComorIBD_0.0	0.0		1_1
145	cat__ComorIBD_1.0	0.0		1_1
146	cat__ComorIBD_2.0	0.0		1_1
147	cat__ComorIBD_nan	0.0		1_1
148	cat__ComorDiab_0.0	0.0		1_1
149	cat__ComorDiab_1.0	0.0		1_1
150	cat__ComorDiab_2.0	0.0		1_1
151	cat__ComorDiab_nan	0.0		1_1
152	cat__ComorCVD_0.0	0.0		1_1
153	cat__ComorCVD_1.0	0.0		1_1
154	cat__ComorCVD_2.0	0.0		1_1
155	cat__ComorCVD_nan	0.0		1_1
156	cat__ComorPsyc_0.0	0.20789184725487023		1_1
157	cat__ComorPsyc_1.0	0.00044835249841954143		1_1
158	cat__ComorPsyc_2.0	0.0		1_1
159	cat__ComorPsyc_nan	0.0		1_1
160	cat__ComorObe_0.0	0.030393985401493257		1_1
161	cat__ComorObe_1.0	0.0		1_1
162	cat__ComorObe_2.0	0.0		1_1
163	cat__ComorObe_nan	0.0		1_1
164	cat__ComorInf_0.0	0.0		1_1
165	cat__ComorInf_1.0	0.0		1_1
166	cat__ComorInf_2.0	0.0		1_1
167	cat__ComorInf_nan	0.0		1_1
168	cat__ComorRheu_0.0	0.04008414060298451		1_1
169	cat__ComorRheu_1.0	0.0		1_1
170	cat__ComorRheu_2.0	0.0		1_1
171	cat__ComorRheu_nan	0.0		1_1
172	cat__ComorPrep_0.0	0.0		1_1
173	cat__ComorPrep_1.0	0.0		1_1
174	cat__ComorPrep_2.0	0.0		1_1
175	cat__ComorPrep_nan	0.0		1_1
176	cat__ComorRen_0.0	0.0		1_1
177	cat__ComorRen_1.0	0.0		1_1
178	cat__ComorRen_2.0	0.0		1_1
179	cat__ComorRen_nan	0.0		1_1
180	cat__ComorMPul_0.0	0.0		1_1
181	cat__ComorMPul_1.0	0.0		1_1
182	cat__ComorMPul_2.0	0.0		1_1
183	cat__ComorMPul_nan	0.0		1_1
184	cat__ComorSPul_0.0	0.0		1_1
185	cat__ComorSPul_1.0	0.0		1_1
186	cat__ComorSPul_2.0	0.0		1_1
187	cat__ComorSPul_nan	0.0		1_1
188	cat__ComorPST_0.0	0.0		1_1
189	cat__ComorPST_1.0	0.0		1_1
190	cat__ComorPST_2.0	0.0		1_1
191	cat__ComorPST_nan	0.0		1_1
192	cat__ComorHepM_0.0	0.03471701443953993		1_1
193	cat__ComorHepM_1.0	0.0		1_1
194	cat__ComorHepM_2.0	0.0		1_1
195	cat__ComorHepM_nan	0.0		1_1
196	cat__ComorHepS_0.0	0.0		1_1
197	cat__ComorHepS_1.0	0.0		1_1
198	cat__ComorHepS_2.0	0.0		1_1
199	cat__ComorHepS_nan	0.0		1_1
200	cat__TreatmentC1_ADE Alone	0.0		1_1
201	cat__TreatmentC1_ADE and Mylotarg 3mg per m2	0.0		1_1
202	cat__TreatmentC1_ADE and Mylotarg 6mg per m2	0.0		1_1
203	cat__TreatmentC1_AIDA	0.0		1_1
204	cat__TreatmentC1_Arsenic and ATRA	0.0		1_1
205	cat__TreatmentC1_DA High dose (90mg)	0.0		1_1
206	cat__TreatmentC1_DA Mylotarg 3mg per m2	0.0		1_1
207	cat__TreatmentC1_DA Mylotarg 6mg per m2	0.0		1_1
208	cat__TreatmentC1_DA Standard dose (60mg)	0.0		1_1
209	cat__Marrresult1C1_CR	0.0		1_1
210	cat__Marrresult1C1_PR	0.0		1_1
211	cat__Marrresult1C1_RD	0.23024920067317176		1_1
212	cat__Marrresult1C1_nan	0.0		1_1
213	cat__Marrresult2C1_CR	0.0		1_1
214	cat__Marrresult2C1_PR	0.0		1_1
215	cat__Marrresult2C1_RD	0.0		1_1
216	cat__Marrresult2C1_nan	0.0		1_1
217	cat__MRDnegativity_<0.0%/not detectable	0.0		1_1
218	cat__MRDnegativity_nan	0.0		1_1
219	cat__MRDguided_No	0.0		1_1
220	cat__MRDguided_nan	0.0		1_1
221	cat__Housekeeping_ABL	0.0		1_1
222	cat__Housekeeping_nan	0.0		1_1
223	cat__MRDA0_method_nan	0.0		1_1
224	cat__MRDA0_method_qPCR-NPM1	0.0		1_1
225	cat__MRDA0_method_qPCR-NPM1 A	0.0		1_1
226	cat__MRDA0_method_qPCR-NPM1 B	0.0		1_1
227	cat__MRDA0_method_qPCR-NPM1 D	0.0		1_1
228	cat__MRDA0_method_qPCR-NPM1 OTHER	0.0		1_1
229	cat__MRDA0_method_qPCR-inv16	0.0		1_1
230	cat__MRDA0_method_qPCR-t8/21	0.0		1_1
231	cat__MRDA0num_ND	0.0		1_1
232	cat__MRDA0num_Pos	0.0		1_1
233	cat__MRDA0num_nan	0.0		1_1
234	cat__MRDA0_specimen_PB	0.0		1_1
235	cat__MRDA0_specimen_nan	0.0		1_1
236	cat__MRDB0_method_nan	0.0		1_1
237	cat__MRDB0_method_qPCR-NPM1	0.0		1_1
238	cat__MRDB0_method_qPCR-NPM1 A	0.0		1_1
239	cat__MRDB0_method_qPCR-NPM1 B	0.0		1_1
240	cat__MRDB0_method_qPCR-NPM1 D	0.0		1_1
241	cat__MRDB0_method_qPCR-NPM1 OTHER	0.0		1_1
242	cat__MRDB0_method_qPCR-inv16	0.0		1_1
243	cat__MRDB0_method_qPCR-t8/21	0.0		1_1
244	cat__MRDB0_specimen_BM	0.0		1_1
245	cat__MRDB0_specimen_nan	0.0		1_1
246	cat__MRDB0num_ND	0.0		1_1
247	cat__MRDB0num_Pos	0.0		1_1
248	cat__MRDB0num_nan	0.0		1_1
249	cat__MRDC0_method_MFC (LAIP+DfN)	0.0		1_1
250	cat__MRDC0_method_nan	0.0		1_1
251	cat__MRDC0_specimen_BM	0.0		1_1
252	cat__MRDC0_specimen_BM	0.0		1_1
253	cat__MRDC0_specimen_PB	0.0		1_1
254	cat__MRDC0_specimen_nan	0.0		1_1
255	cat__MRDC1_specimen_BM	0.0		1_1
256	cat__MRDC1_specimen_PB	0.0		1_1
257	cat__MRDC1_specimen_nan	0.0		1_1
258	cat__MRDC0num_Neg	0.0		1_1
259	cat__MRDC0num_Pos	0.0		1_1
260	cat__MRDC0num_nan	0.0		1_1
261	cat__MRDA1_method_nan	0.0		1_1
262	cat__MRDA1_method_qPCR-NPM1	0.0		1_1
263	cat__MRDA1_method_qPCR-NPM1 A	0.0		1_1
264	cat__MRDA1_method_qPCR-NPM1 B	0.0		1_1
265	cat__MRDA1_method_qPCR-NPM1 D	0.0		1_1
266	cat__MRDA1_method_qPCR-NPM1 OTHER	0.0		1_1
267	cat__MRDA1_method_qPCR-inv16	0.0		1_1
268	cat__MRDA1_method_qPCR-t8/21	0.0		1_1
269	cat__MRDA1num_ND	0.0		1_1
270	cat__MRDA1num_Neg	0.04182153069662063		1_1
271	cat__MRDA1num_Pos	0.04524250354648999		1_1
272	cat__MRDA1num_nan	0.0		1_1
273	cat__MRDA1_specimen_PB	0.0		1_1
274	cat__MRDA1_specimen_nan	0.0		1_1
275	cat__MRDB1_method_nan	0.0		1_1
276	cat__MRDB1_method_qPCR-NPM1	0.0		1_1
277	cat__MRDB1_method_qPCR-NPM1 A	0.0		1_1
278	cat__MRDB1_method_qPCR-NPM1 B	0.0		1_1
279	cat__MRDB1_method_qPCR-NPM1 D	0.0		1_1
280	cat__MRDB1_method_qPCR-NPM1 OTHER	0.0		1_1
281	cat__MRDB1_method_qPCR-inv16	0.0		1_1
282	cat__MRDB1_method_qPCR-t8/21	0.0		1_1
283	cat__MRDB1_specimen_BM	0.0		1_1
284	cat__MRDB1_specimen_nan	0.0		1_1
285	cat__MRDB1num_ND	0.0		1_1
286	cat__MRDB1num_Neg	0.0		1_1
287	cat__MRDB1num_Pos	0.0		1_1
288	cat__MRDB1num_nan	0.0		1_1
289	cat__MRDC1_method_MFC (LAIP+DfN)	0.0		1_1
290	cat__MRDC1_method_nan	0.0		1_1
291	cat__MRDC1num_ND	0.006877741593614367		1_1
292	cat__MRDC1num_Neg	0.1625150201656072		1_1
293	cat__MRDC1num_Pos	0.0		1_1
294	cat__MRDC1num_nan	0.0		1_1
295	ordinal__NauseagradeC1	0.0009131826800057281		1_1
296	ordinal__AlopeciagradeC1	7.930683443426058e-05		1_1
297	ordinal__OralgradeC1	9.244352011537058e-05		1_1
298	ordinal__DiarrheagradeC1	0.00020722936859861562		1_1
299	ordinal__CardiacgradeC1	0.00012693357135922266		1_1
300	ordinal__LiverASTgradeC1	0.00018176628417755443		1_1
301	ordinal__LiverALTgradeC1	0.00048673029876918354		1_1
302	ordinal__LiverBilgradeC1	0.0003803881117507217		1_1
303	ordinal__RenaCreatgradeC1	0.0006227487925652262		1_1
304	ordinal__RenaprotgradeC1	0.00019765334293184384		1_1
305	ordinal__RenahaemgradeC1	8.726940144332961e-05		1_1
306	ordinal__cellularity1C1	0.00015840692940488526		1_1
307	ordinal__cellularity2C1	2.2872367812601998e-05		1_1
308	num__amlAgeAtRand1	0.17032933486581495		1_1
309	num__UnitsbloodC1	0.00197091302361035		1_1
310	num__UnitsplateletsC1	0.002188002156006111		1_1
311	num__DaysIVantibC1	0.0003186041174357251		1_1
312	num__DaysinhospC1	0.00020428262096072118		1_1
313	num__date_MRDA0	0.0001095185159675267		1_1
314	num__MRDA0hodnota	9.70708557768564e-05		1_1
315	num__MRDA0logred	0.0		1_1
316	num__date_MRDB0	0.0004135413796499869		1_1
317	num__MRDB0hodnota	0.00035688737184274904		1_1
318	num__MRDB0logred	0.0		1_1
319	num__MRDC0percentage	3.415849034426742e-05		1_1
320	num__date_MRDA1	0.0006285474475817508		1_1
321	num__MRDA1hodnota	0.00020360414187407317		1_1
322	num__MRDA1logred	0.00021604626959948205		1_1
323	num__date_MRDB1	0.00039332507000640755		1_1
324	num__MRDB1hodnota	8.734314230143819e-05		1_1
325	num__Date_MRDC1	4.383761070682913e-05		1_1
326	num__MRDC1percentage	0.00023507002832381344		1_1
327	num__NauseastartC1	3.3249344061663312e-06		1_1
328	num__NauseastopC1	2.6193727495620638e-05		1_1
329	num__AlopeciastartC1	0.0001036789801894683		1_1
330	num__AlopeciastopC1	3.530692060687753e-05		1_1
331	num__OralstartC1	3.849552361388587e-05		1_1
332	num__OralstopC1	2.52609926304402e-05		1_1
333	num__DiarrheastartC1	0.0004770414954819462		1_1
334	num__DiarrheastopC1	0.000371908833975603		1_1
335	num__CardiacstartC1	2.9671252281722203e-05		1_1
336	num__CardiacstopC1	8.99169044064473e-05		1_1
337	num__LiverASTstartC1	0.00098573964364287		1_1
338	num__LiverASTstopC1	0.0007304847216235135		1_1
339	num__LiverALTstartC1	9.407128472498781e-05		1_1
340	num__LiverALTstopC1	0.0001240498368927828		1_1
341	num__LiverBilstartC1	5.989172169420237e-05		1_1
342	num__LiverBilstopC1	6.106529771943985e-05		1_1
343	num__RenaCreatstartC1	0.00026361510302663483		1_1
344	num__RenaCreatstopC1	0.00015463478908729167		1_1
345	num__RenaprotstartC1	9.343076095661232e-05		1_1
346	num__RenahaemstartC1	0.00024487048579753653		1_1
347	num__RenahaemstopC1	2.6119583154654633e-05		1_1
348	num__mylotargdateC1	0.00010228898307610775		1_1
349	num__marrexamdate1C1	5.463377980749462e-05		1_1
350	num__marrexamdate2C1	0.0003455567697646199		1_1
351	num__NeutrecoverydateC1	0.00016840998262736658		1_1
352	num__Platrecovery50dateC1	0.00012582924292244		1_1
353	num__Platrecovery100dateC1	0.0004564666321887704		1_1
354	num__DischargeddateC1	6.215948663504012e-05		1_1
355	num__Weight	0.048506097820041415		1_1
356	num__Height	0.001172904319368138		1_1
357	num__BloodDateEntry	0.002418594383375901		1_1
358	num__HemoglobinEntry	0.0007723985112486417		1_1
359	num__PlateletEntry	0.0023952406363453725		1_1
360	num__MarrowDateEntry	6.266404107179205e-05		1_1
361	num__MarrowBlastsEntry	5.0141106431214577e-05		1_1
362	num__LocalImmPcnt	2.99056380074649e-05		1_1
363	num__SmokePerDay	2.913169283774862e-05		1_1
364	num__chemodateC1	0.06417200614015345		1_1
365	num__Marrblastperc1C1	5.50831443394999e-06		1_1
366	num__Marrblastperc2C1	6.596774474203322e-05		1_1
367	num__WBCEntry	0.032292051216198735		1_1
368	num__CompmarrrespC1	0.00019949940941450922		1_1
369	remainder__IsSec_is_missing	0.0		1_1
370	remainder__PrevDiag_is_missing	0.0		1_1
371	remainder__PrevBloodDis_is_missing	0.0		1_1
372	remainder__Weight_is_missing	0.0		1_1
373	remainder__Height_is_missing	0.0		1_1
374	remainder__BloodDateEntry_is_missing	0.0		1_1
375	remainder__HemoglobinEntry_is_missing	0.0		1_1
376	remainder__PlateletEntry_is_missing	0.0		1_1
377	remainder__MarrowDateEntry_is_missing	0.0		1_1
378	remainder__MarrowBlastsEntry_is_missing	0.0		1_1
379	remainder__FABtype_is_missing	0.0		1_1
380	remainder__CNSinvolveentry_is_missing	0.0		1_1
381	remainder__Localcytoentry_is_missing	0.0		1_1
382	remainder__Localimmentry_is_missing	0.0		1_1
383	remainder__LocalImmPcnt_is_missing	0.0		1_1
384	remainder__CD33entry_is_missing	0.0		1_1
385	remainder__SmokeHist_is_missing	0.0		1_1
386	remainder__SmokePerDay_is_missing	0.0		1_1
387	remainder__CytoResult_is_missing	0.0		1_1
388	remainder__Karyotype_is_missing	0.0		1_1
389	remainder__ComorArr_is_missing	0.0		1_1
390	remainder__ComorCard_is_missing	0.0		1_1
391	remainder__ComorHVD_is_missing	0.0		1_1
392	remainder__ComorIBD_is_missing	0.0		1_1
393	remainder__ComorDiab_is_missing	0.0		1_1
394	remainder__ComorCVD_is_missing	0.0		1_1
395	remainder__ComorPsyc_is_missing	0.0		1_1
396	remainder__ComorObe_is_missing	0.0		1_1
397	remainder__ComorInf_is_missing	0.0		1_1
398	remainder__ComorRheu_is_missing	0.0		1_1
399	remainder__ComorPrep_is_missing	0.0		1_1
400	remainder__ComorRen_is_missing	0.0		1_1
401	remainder__ComorMPul_is_missing	0.0		1_1
402	remainder__ComorSPul_is_missing	0.0		1_1
403	remainder__ComorPST_is_missing	0.0		1_1
404	remainder__ComorHepM_is_missing	0.0		1_1
405	remainder__ComorHepS_is_missing	0.0		1_1
406	remainder__drugdoseC1yn_is_missing	0.0		1_1
407	remainder__mylotargC1yn_is_missing	0.0		1_1
408	remainder__mylotargdateC1_is_missing	0.0		1_1
409	remainder__mylodoseC1_is_missing	0.0		1_1
410	remainder__marrexamdate1C1_is_missing	0.0		1_1
411	remainder__marrexamdate2C1_is_missing	0.0		1_1
412	remainder__cellularity1C1_is_missing	0.0		1_1
413	remainder__cellularity2C1_is_missing	0.0		1_1
414	remainder__Marrblastperc1C1_is_missing	0.0		1_1
415	remainder__Marrblastperc2C1_is_missing	0.0		1_1
416	remainder__Marrresult1C1_is_missing	0.0		1_1
417	remainder__Marrresult2C1_is_missing	0.0		1_1
418	remainder__CompmarrrespC1_is_missing	0.0		1_1
419	remainder__NeutrecoveryC1_is_missing	0.0		1_1
420	remainder__NeutrecoverydateC1_is_missing	0.0		1_1
421	remainder__Platrecovery50C1_is_missing	0.0		1_1
422	remainder__Platrecovery50dateC1_is_missing	0.0		1_1
423	remainder__Platrecovery100C1_is_missing	0.0		1_1
424	remainder__Platrecovery100dateC1_is_missing	0.0		1_1
425	remainder__NauseagradeC1_is_missing	0.0		1_1
426	remainder__NauseastartC1_is_missing	0.0		1_1
427	remainder__NauseastopC1_is_missing	0.0		1_1
428	remainder__AlopeciagradeC1_is_missing	0.0		1_1
429	remainder__AlopeciastartC1_is_missing	0.0		1_1
430	remainder__AlopeciastopC1_is_missing	0.0		1_1
431	remainder__OralgradeC1_is_missing	0.0		1_1
432	remainder__OralstartC1_is_missing	0.0		1_1
433	remainder__OralstopC1_is_missing	0.0		1_1
434	remainder__DiarrheagradeC1_is_missing	0.0		1_1
435	remainder__DiarrheastartC1_is_missing	0.0		1_1
436	remainder__DiarrheastopC1_is_missing	0.0		1_1
437	remainder__CardiacgradeC1_is_missing	0.0		1_1
438	remainder__CardiacstartC1_is_missing	0.0		1_1
439	remainder__CardiacstopC1_is_missing	0.0		1_1
440	remainder__LiverASTgradeC1_is_missing	0.0		1_1
441	remainder__LiverASTstartC1_is_missing	0.0		1_1
442	remainder__LiverASTstopC1_is_missing	0.0		1_1
443	remainder__LiverALTgradeC1_is_missing	0.0		1_1
444	remainder__LiverALTstartC1_is_missing	0.0		1_1
445	remainder__LiverALTstopC1_is_missing	0.0		1_1
446	remainder__LiverBilgradeC1_is_missing	0.0		1_1
447	remainder__LiverBilstartC1_is_missing	0.0		1_1
448	remainder__LiverBilstopC1_is_missing	0.0		1_1
449	remainder__RenaCreatgradeC1_is_missing	0.0		1_1
450	remainder__RenaCreatstartC1_is_missing	0.0		1_1
451	remainder__RenaCreatstopC1_is_missing	0.0		1_1
452	remainder__RenaprotgradeC1_is_missing	0.0		1_1
453	remainder__RenaprotstartC1_is_missing	0.0		1_1
454	remainder__RenahaemgradeC1_is_missing	0.0		1_1
455	remainder__RenahaemstartC1_is_missing	0.0		1_1
456	remainder__RenahaemstopC1_is_missing	0.0		1_1
457	remainder__UnitsbloodC1_is_missing	0.0		1_1
458	remainder__UnitsplateletsC1_is_missing	0.0		1_1
459	remainder__DaysIVantibC1_is_missing	0.0		1_1
460	remainder__DaysinhospC1_is_missing	0.0		1_1
461	remainder__DischargeddateC1_is_missing	0.0		1_1
462	remainder__MRDnegativity_is_missing	0.0		1_1
463	remainder__MRDguided_is_missing	0.0		1_1
464	remainder__Housekeeping_is_missing	0.0		1_1
465	remainder__MRDA0_is_missing	0.0		1_1
466	remainder__date_MRDA0_is_missing	0.0		1_1
467	remainder__MRDA0_method_is_missing	0.0		1_1
468	remainder__MRDA0_specimen_is_missing	0.0		1_1
469	remainder__MRDA0num_is_missing	0.0		1_1
470	remainder__MRDA0hodnota_is_missing	0.0		1_1
471	remainder__MRDA0logred_is_missing	0.0		1_1
472	remainder__MRDB0_is_missing	0.0		1_1
473	remainder__date_MRDB0_is_missing	0.0		1_1
474	remainder__MRDB0_method_is_missing	0.0		1_1
475	remainder__MRDB0_specimen_is_missing	0.0		1_1
476	remainder__MRDB0num_is_missing	0.0		1_1
477	remainder__MRDB0hodnota_is_missing	0.0		1_1
478	remainder__MRDB0logred_is_missing	0.0		1_1
479	remainder__MRDC0_is_missing	0.0		1_1
480	remainder__MRDC0_method_is_missing	0.0		1_1
481	remainder__MRDC0_specimen_is_missing	0.0		1_1
482	remainder__MRDC0num_is_missing	0.0		1_1
483	remainder__MRDC0percentage_is_missing	0.0		1_1
484	remainder__MRDA1_is_missing	0.0		1_1
485	remainder__date_MRDA1_is_missing	0.0		1_1
486	remainder__MRDA1_method_is_missing	0.0		1_1
487	remainder__MRDA1_specimen_is_missing	0.0		1_1
488	remainder__MRDA1num_is_missing	0.0		1_1
489	remainder__MRDA1hodnota_is_missing	0.0		1_1
490	remainder__MRDA1logred_is_missing	0.0		1_1
491	remainder__MRDB1_is_missing	0.0		1_1
492	remainder__date_MRDB1_is_missing	0.0		1_1
493	remainder__MRDB1_method_is_missing	0.0		1_1
494	remainder__MRDB1_specimen_is_missing	0.0		1_1
495	remainder__MRDB1num_is_missing	0.0		1_1
496	remainder__MRDB1hodnota_is_missing	0.0		1_1
497	remainder__MRDC1_is_missing	0.0		1_1
498	remainder__Date_MRDC1_is_missing	0.0		1_1
499	remainder__MRDC1_method_is_missing	0.0		1_1
500	remainder__MRDC1_specimen_is_missing	0.0		1_1
501	remainder__MRDC1num_is_missing	0.0		1_1
502	remainder__MRDC1percentage_is_missing	0.0		1_1
503	karyotype_encoding__Karyotype_46,XX [20]	0.0		2_1
504	karyotype_encoding__Karyotype_46,XX [20]	0.0		2_1
505	karyotype_encoding__Karyotype_46,XX,inv(16)(p13q22)[10]	0.0		2_1
506	karyotype_encoding__Karyotype_46,XX,t(8;21)(q22;q22)[10]	0.0		2_1
507	karyotype_encoding__Karyotype_46,XX[10]	0.0		2_1
508	karyotype_encoding__Karyotype_46,XX[20]	0.0		2_1
509	karyotype_encoding__Karyotype_46,XX[20]	0.0		2_1
510	karyotype_encoding__Karyotype_46,XX[25]	0.0		2_1
511	karyotype_encoding__Karyotype_46,XX[30]	0.0		2_1
512	karyotype_encoding__Karyotype_46,XY	0.0		2_1
513	karyotype_encoding__Karyotype_46,XY [20]	0.0		2_1
514	karyotype_encoding__Karyotype_46,XY,inv(16)(p13q22)[10]	0.0		2_1
515	karyotype_encoding__Karyotype_46,XY[10]	0.0		2_1
516	karyotype_encoding__Karyotype_46,XY[20]	0.0		2_1
517	karyotype_encoding__Karyotype_46,XY[20]	0.0		2_1
518	karyotype_encoding__Karyotype_46,XY[25]	0.0		2_1
519	karyotype_encoding__Karyotype_46,XY[30]	0.0		2_1
520	karyotype_encoding__Karyotype_47,XX,+8[10]	0.0		2_1
521	karyotype_encoding__Karyotype___rare_class__	0.0		2_1
522	cat__sexID_False	0.01718402494756216		2_1
523	cat__sexID_True	0.008032450331655294		2_1
524	cat__IsSec_False	0.0012749834463229271		2_1
525	cat__IsSec_True	0.0		2_1
526	cat__IsSec_nan	0.0		2_1
527	cat__PrevDiag_False	0.0		2_1
528	cat__PrevDiag_True	0.0		2_1
529	cat__PrevDiag_nan	0.0		2_1
530	cat__drugdoseC1yn_False	0.0		2_1
531	cat__drugdoseC1yn_True	0.0		2_1
532	cat__drugdoseC1yn_nan	0.0		2_1
533	cat__mylotargC1yn_False	0.0		2_1
534	cat__mylotargC1yn_True	0.0		2_1
535	cat__mylotargC1yn_nan	0.0		2_1
536	cat__mylodoseC1_False	0.0		2_1
537	cat__mylodoseC1_True	0.01654464207538261		2_1
538	cat__mylodoseC1_nan	0.0		2_1
539	cat__NeutrecoveryC1_False	0.0		2_1
540	cat__NeutrecoveryC1_True	0.0		2_1
541	cat__NeutrecoveryC1_nan	0.0		2_1
542	cat__Platrecovery50C1_False	0.0		2_1
543	cat__Platrecovery50C1_True	0.0		2_1
544	cat__Platrecovery50C1_nan	0.0		2_1
545	cat__Platrecovery100C1_False	0.0		2_1
546	cat__Platrecovery100C1_True	0.0		2_1
547	cat__Platrecovery100C1_nan	0.0		2_1
548	cat__MRDA0_False	0.0		2_1
549	cat__MRDA0_True	0.0		2_1
550	cat__MRDA0_nan	0.0		2_1
551	cat__MRDB0_False	0.0		2_1
552	cat__MRDB0_True	0.0		2_1
553	cat__MRDB0_nan	0.0		2_1
554	cat__MRDC0_False	0.0		2_1
555	cat__MRDC0_True	0.0		2_1
556	cat__MRDC0_nan	0.0		2_1
557	cat__MRDA1_False	0.014136531664859725		2_1
558	cat__MRDA1_True	0.0		2_1
559	cat__MRDA1_nan	0.0		2_1
560	cat__MRDB1_False	0.0		2_1
561	cat__MRDB1_True	0.0		2_1
562	cat__MRDB1_nan	0.0		2_1
563	cat__MRDC1_False	0.0		2_1
564	cat__MRDC1_True	0.0		2_1
565	cat__MRDC1_nan	0.0		2_1
566	cat__amlAgeGroup_15-29	0.0		2_1
567	cat__amlAgeGroup_30-39	0.0		2_1
568	cat__amlAgeGroup_40-49	0.0		2_1
569	cat__amlAgeGroup_50-59	0.0		2_1
570	cat__amlAgeGroup_60+	0.0		2_1
571	cat__PrevBloodDis_Aplastic anaemia	0.0		2_1
572	cat__PrevBloodDis_Chronic lymphoblastic leukaemia (CLL)	0.0		2_1
573	cat__PrevBloodDis_Chronic myelomonocytic leukaemia (CMML)	0.0		2_1
574	cat__PrevBloodDis_Hodgkin's disease	0.0		2_1
575	cat__PrevBloodDis_Lymphoma	0.0		2_1
576	cat__PrevBloodDis_Myelodysplastic syndrome (MDS)/myelodysplasia/pre-leukaemic phase	0.0		2_1
577	cat__PrevBloodDis_Myelofibrosis	0.0		2_1
578	cat__PrevBloodDis_Myeloproliferative syndrome	0.0		2_1
579	cat__PrevBloodDis_Other haematological disorder	0.0		2_1
580	cat__PrevBloodDis_Polycythaemia rubra vera (PRV)	0.0		2_1
581	cat__PrevBloodDis_Refractory anaemia with excess of blasts (RAEB, RAEB-t)	0.0		2_1
582	cat__PrevBloodDis_Thrombocythaemia	0.0		2_1
583	cat__PrevBloodDis_Thrombocytopenia	0.0		2_1
584	cat__PrevBloodDis_nan	0.0		2_1
585	cat__FABtype_0	0.0		2_1
586	cat__FABtype_1	0.05740609464405921		2_1
587	cat__FABtype_2	0.009842034442441045		2_1
588	cat__FABtype_3	0.0		2_1
589	cat__FABtype_3v	0.0		2_1
590	cat__FABtype_4	0.0		2_1
591	cat__FABtype_4e	0.0		2_1
592	cat__FABtype_5	0.22784913036467863		2_1
593	cat__FABtype_5a	0.0		2_1
594	cat__FABtype_5b	0.0		2_1
595	cat__FABtype_6	0.07869515569031392		2_1
596	cat__FABtype_7	0.0		2_1
597	cat__FABtype_8	0.02799580517513905		2_1
598	cat__FABtype_B	0.0		2_1
599	cat__FABtype_R	0.0		2_1
600	cat__FABtype_RT	0.0		2_1
601	cat__FABtype_X	0.0		2_1
602	cat__FABtype_nan	0.0		2_1
603	cat__CNSinvolveentry_0.0	0.009354013612378611		2_1
604	cat__CNSinvolveentry_1.0	0.0		2_1
605	cat__CNSinvolveentry_2.0	0.0		2_1
606	cat__CNSinvolveentry_nan	0.0		2_1
607	cat__Localcytoentry_1.0	0.0		2_1
608	cat__Localcytoentry_2.0	0.2054968151780004		2_1
609	cat__Localcytoentry_3.0	0.0		2_1
610	cat__Localcytoentry_4.0	0.0		2_1
611	cat__Localcytoentry_5.0	0.00406326625007301		2_1
612	cat__Localcytoentry_nan	0.0		2_1
613	cat__Localimmentry_1.0	0.0		2_1
614	cat__Localimmentry_2.0	0.0		2_1
615	cat__Localimmentry_3.0	0.1291986421971811		2_1
616	cat__Localimmentry_nan	0.0		2_1
617	cat__CD33entry_1.0	0.1106367532446247		2_1
618	cat__CD33entry_2.0	0.0		2_1
619	cat__CD33entry_3.0	0.0		2_1
620	cat__CD33entry_nan	0.0		2_1
621	cat__SmokeHist_1.0	0.0		2_1
622	cat__SmokeHist_2.0	0.1422307437410677		2_1
623	cat__SmokeHist_3.0	0.0021009984054323537		2_1
624	cat__SmokeHist_nan	0.0		2_1
625	cat__amlType_De novo	0.09679666010417427		2_1
626	cat__amlType_High risk MDS	0.0		2_1
627	cat__amlType_Secondary	0.12264485890992269		2_1
628	cat__CytoResult_Adverse	0.6648523954533935		2_1
629	cat__CytoResult_Failed	0.0		2_1
630	cat__CytoResult_Intermediate	0.0		2_1
631	cat__CytoResult_Normal	0.0		2_1
632	cat__CytoResult_Not done	0.0		2_1
633	cat__CytoResult_nan	0.0		2_1
634	cat__CytoResult_t(15;17) / PML-RARA [APL]	0.0		2_1
635	cat__CytoResult_t(8;21) / inv(16) [CBF]	0.7870679527819842		2_1
636	cat__ComorArr_0.0	0.0		2_1
637	cat__ComorArr_1.0	0.0		2_1
638	cat__ComorArr_2.0	0.0		2_1
639	cat__ComorArr_nan	0.0		2_1
640	cat__ComorCard_0.0	0.0		2_1
641	cat__ComorCard_1.0	0.0		2_1
642	cat__ComorCard_2.0	0.0		2_1
643	cat__ComorCard_nan	0.0		2_1
644	cat__ComorHVD_0.0	0.0		2_1
645	cat__ComorHVD_1.0	0.0		2_1
646	cat__ComorHVD_2.0	0.0		2_1
647	cat__ComorHVD_nan	0.0		2_1
648	cat__ComorIBD_0.0	0.0		2_1
649	cat__ComorIBD_1.0	0.0		2_1
650	cat__ComorIBD_2.0	0.0		2_1
651	cat__ComorIBD_nan	0.0		2_1
652	cat__ComorDiab_0.0	0.0		2_1
653	cat__ComorDiab_1.0	0.0		2_1
654	cat__ComorDiab_2.0	0.0		2_1
655	cat__ComorDiab_nan	0.0		2_1
656	cat__ComorCVD_0.0	0.0		2_1
657	cat__ComorCVD_1.0	0.0		2_1
658	cat__ComorCVD_2.0	0.0		2_1
659	cat__ComorCVD_nan	0.0		2_1
660	cat__ComorPsyc_0.0	0.10515759522121498		2_1
661	cat__ComorPsyc_1.0	0.018629551169456138		2_1
662	cat__ComorPsyc_2.0	0.0		2_1
663	cat__ComorPsyc_nan	0.0		2_1
664	cat__ComorObe_0.0	0.08740495701661136		2_1
665	cat__ComorObe_1.0	0.0		2_1
666	cat__ComorObe_2.0	0.0		2_1
667	cat__ComorObe_nan	0.0		2_1
668	cat__ComorInf_0.0	0.0		2_1
669	cat__ComorInf_1.0	0.0		2_1
670	cat__ComorInf_2.0	0.0		2_1
671	cat__ComorInf_nan	0.0		2_1
672	cat__ComorRheu_0.0	0.0		2_1
673	cat__ComorRheu_1.0	0.0		2_1
674	cat__ComorRheu_2.0	0.0		2_1
675	cat__ComorRheu_nan	0.0		2_1
676	cat__ComorPrep_0.0	0.0		2_1
677	cat__ComorPrep_1.0	0.0		2_1
678	cat__ComorPrep_2.0	0.0		2_1
679	cat__ComorPrep_nan	0.0		2_1
680	cat__ComorRen_0.0	0.0		2_1
681	cat__ComorRen_1.0	0.0		2_1
682	cat__ComorRen_2.0	0.0		2_1
683	cat__ComorRen_nan	0.0		2_1
684	cat__ComorMPul_0.0	0.0		2_1
685	cat__ComorMPul_1.0	0.0		2_1
686	cat__ComorMPul_2.0	0.0		2_1
687	cat__ComorMPul_nan	0.0		2_1
688	cat__ComorSPul_0.0	0.0		2_1
689	cat__ComorSPul_1.0	0.0		2_1
690	cat__ComorSPul_2.0	0.0		2_1
691	cat__ComorSPul_nan	0.0		2_1
692	cat__ComorPST_0.0	0.0		2_1
693	cat__ComorPST_1.0	0.0		2_1
694	cat__ComorPST_2.0	0.0		2_1
695	cat__ComorPST_nan	0.0		2_1
696	cat__ComorHepM_0.0	0.0		2_1
697	cat__ComorHepM_1.0	0.0		2_1
698	cat__ComorHepM_2.0	0.0		2_1
699	cat__ComorHepM_nan	0.0		2_1
700	cat__ComorHepS_0.0	0.0		2_1
701	cat__ComorHepS_1.0	0.0		2_1
702	cat__ComorHepS_2.0	0.0		2_1
703	cat__ComorHepS_nan	0.0		2_1
704	cat__TreatmentC1_ADE Alone	0.0		2_1
705	cat__TreatmentC1_ADE and Mylotarg 3mg per m2	0.0		2_1
706	cat__TreatmentC1_ADE and Mylotarg 6mg per m2	0.0		2_1
707	cat__TreatmentC1_AIDA	0.0		2_1
708	cat__TreatmentC1_Arsenic and ATRA	0.0		2_1
709	cat__TreatmentC1_DA High dose (90mg)	0.0		2_1
710	cat__TreatmentC1_DA Mylotarg 3mg per m2	0.0		2_1
711	cat__TreatmentC1_DA Mylotarg 6mg per m2	0.0		2_1
712	cat__TreatmentC1_DA Standard dose (60mg)	0.0		2_1
713	cat__Marrresult1C1_CR	0.10017013757152346		2_1
714	cat__Marrresult1C1_PR	0.0		2_1
715	cat__Marrresult1C1_RD	0.14587610691985609		2_1
716	cat__Marrresult1C1_nan	0.0		2_1
717	cat__Marrresult2C1_CR	0.0		2_1
718	cat__Marrresult2C1_PR	0.0		2_1
719	cat__Marrresult2C1_RD	0.0		2_1
720	cat__Marrresult2C1_nan	0.0		2_1
721	cat__MRDnegativity_<0.0%/not detectable	0.0		2_1
722	cat__MRDnegativity_nan	0.0		2_1
723	cat__MRDguided_No	0.0		2_1
724	cat__MRDguided_nan	0.0		2_1
725	cat__Housekeeping_ABL	0.0		2_1
726	cat__Housekeeping_nan	0.0		2_1
727	cat__MRDA0_method_nan	0.0		2_1
728	cat__MRDA0_method_qPCR-NPM1	0.0		2_1
729	cat__MRDA0_method_qPCR-NPM1 A	0.0		2_1
730	cat__MRDA0_method_qPCR-NPM1 B	0.0		2_1
731	cat__MRDA0_method_qPCR-NPM1 D	0.0		2_1
732	cat__MRDA0_method_qPCR-NPM1 OTHER	0.0		2_1
733	cat__MRDA0_method_qPCR-inv16	0.0		2_1
734	cat__MRDA0_method_qPCR-t8/21	0.0		2_1
735	cat__MRDA0num_ND	0.0		2_1
736	cat__MRDA0num_Pos	0.0		2_1
737	cat__MRDA0num_nan	0.0		2_1
738	cat__MRDA0_specimen_PB	0.0		2_1
739	cat__MRDA0_specimen_nan	0.0		2_1
740	cat__MRDB0_method_nan	0.0		2_1
741	cat__MRDB0_method_qPCR-NPM1	0.0		2_1
742	cat__MRDB0_method_qPCR-NPM1 A	0.0		2_1
743	cat__MRDB0_method_qPCR-NPM1 B	0.0		2_1
744	cat__MRDB0_method_qPCR-NPM1 D	0.0		2_1
745	cat__MRDB0_method_qPCR-NPM1 OTHER	0.0		2_1
746	cat__MRDB0_method_qPCR-inv16	0.0		2_1
747	cat__MRDB0_method_qPCR-t8/21	0.0		2_1
748	cat__MRDB0_specimen_BM	0.0		2_1
749	cat__MRDB0_specimen_nan	0.0		2_1
750	cat__MRDB0num_ND	0.0		2_1
751	cat__MRDB0num_Pos	0.0		2_1
752	cat__MRDB0num_nan	0.0		2_1
753	cat__MRDC0_method_MFC (LAIP+DfN)	0.0		2_1
754	cat__MRDC0_method_nan	0.0		2_1
755	cat__MRDC0_specimen_BM	0.0		2_1
756	cat__MRDC0_specimen_BM	0.0		2_1
757	cat__MRDC0_specimen_PB	0.0		2_1
758	cat__MRDC0_specimen_nan	0.0		2_1
759	cat__MRDC1_specimen_BM	0.0		2_1
760	cat__MRDC1_specimen_PB	0.0		2_1
761	cat__MRDC1_specimen_nan	0.0		2_1
762	cat__MRDC0num_Neg	0.0		2_1
763	cat__MRDC0num_Pos	0.0		2_1
764	cat__MRDC0num_nan	0.0		2_1
765	cat__MRDA1_method_nan	0.0		2_1
766	cat__MRDA1_method_qPCR-NPM1	0.0		2_1
767	cat__MRDA1_method_qPCR-NPM1 A	0.0		2_1
768	cat__MRDA1_method_qPCR-NPM1 B	0.0		2_1
769	cat__MRDA1_method_qPCR-NPM1 D	0.0		2_1
770	cat__MRDA1_method_qPCR-NPM1 OTHER	0.0		2_1
771	cat__MRDA1_method_qPCR-inv16	0.0		2_1
772	cat__MRDA1_method_qPCR-t8/21	0.0		2_1
773	cat__MRDA1num_ND	0.0		2_1
774	cat__MRDA1num_Neg	0.07805723442252073		2_1
775	cat__MRDA1num_Pos	0.08204315238089684		2_1
776	cat__MRDA1num_nan	0.0		2_1
777	cat__MRDA1_specimen_PB	0.0		2_1
778	cat__MRDA1_specimen_nan	0.0		2_1
779	cat__MRDB1_method_nan	0.0		2_1
780	cat__MRDB1_method_qPCR-NPM1	0.0		2_1
781	cat__MRDB1_method_qPCR-NPM1 A	0.0		2_1
782	cat__MRDB1_method_qPCR-NPM1 B	0.0		2_1
783	cat__MRDB1_method_qPCR-NPM1 D	0.0		2_1
784	cat__MRDB1_method_qPCR-NPM1 OTHER	0.0		2_1
785	cat__MRDB1_method_qPCR-inv16	0.0		2_1
786	cat__MRDB1_method_qPCR-t8/21	0.0		2_1
787	cat__MRDB1_specimen_BM	0.0		2_1
788	cat__MRDB1_specimen_nan	0.0		2_1
789	cat__MRDB1num_ND	0.0		2_1
790	cat__MRDB1num_Neg	0.0		2_1
791	cat__MRDB1num_Pos	0.0		2_1
792	cat__MRDB1num_nan	0.0		2_1
793	cat__MRDC1_method_MFC (LAIP+DfN)	0.0		2_1
794	cat__MRDC1_method_nan	0.0		2_1
795	cat__MRDC1num_ND	0.06151565722994011		2_1
796	cat__MRDC1num_Neg	0.1244020094654913		2_1
797	cat__MRDC1num_Pos	0.0		2_1
798	cat__MRDC1num_nan	0.0		2_1
799	ordinal__NauseagradeC1	0.0007843262597303356		2_1
800	ordinal__AlopeciagradeC1	0.0001388039094037449		2_1
801	ordinal__OralgradeC1	0.00012021540092726362		2_1
802	ordinal__DiarrheagradeC1	0.0003120329821382165		2_1
803	ordinal__CardiacgradeC1	4.676317282449614e-05		2_1
804	ordinal__LiverASTgradeC1	0.00015226374998832926		2_1
805	ordinal__LiverALTgradeC1	0.0004192285590388476		2_1
806	ordinal__LiverBilgradeC1	0.00027514851212874806		2_1
807	ordinal__RenaCreatgradeC1	0.000693098518486144		2_1
808	ordinal__RenaprotgradeC1	5.097048779797824e-06		2_1
809	ordinal__RenahaemgradeC1	8.341463673128177e-05		2_1
810	ordinal__cellularity1C1	0.00015129965255810516		2_1
811	ordinal__cellularity2C1	0.0001252920856724733		2_1
812	num__amlAgeAtRand1	0.19613527655246346		2_1
813	num__UnitsbloodC1	0.0023008208061256023		2_1
814	num__UnitsplateletsC1	0.0020878639558399373		2_1
815	num__DaysIVantibC1	0.00033050412827259466		2_1
816	num__DaysinhospC1	0.0003116093479324269		2_1
817	num__date_MRDA0	4.84279838720275e-05		2_1
818	num__MRDA0hodnota	0.0002528649496507951		2_1
819	num__MRDA0logred	1.0314536974001332e-05		2_1
820	num__date_MRDB0	0.0005471780934887959		2_1
821	num__MRDB0hodnota	0.0004823575316579351		2_1
822	num__MRDB0logred	1.4279005183266005e-05		2_1
823	num__MRDC0percentage	3.531874427131661e-05		2_1
824	num__date_MRDA1	0.00044006281132784157		2_1
825	num__MRDA1hodnota	4.674660261542692e-05		2_1
826	num__MRDA1logred	0.00012861427930023053		2_1
827	num__date_MRDB1	0.0009212563067912533		2_1
828	num__MRDB1hodnota	0.0006944325589664704		2_1
829	num__Date_MRDC1	0.0001464117587524228		2_1
830	num__MRDC1percentage	0.00023633085099913944		2_1
831	num__NauseastartC1	0.00019499132933375402		2_1
832	num__NauseastopC1	0.00010908715409704764		2_1
833	num__AlopeciastartC1	0.00021395876816686737		2_1
834	num__AlopeciastopC1	8.604129481136804e-05		2_1
835	num__OralstartC1	0.00017974559512075927		2_1
836	num__OralstopC1	0.00012552874317851257		2_1
837	num__DiarrheastartC1	0.00031450047187137363		2_1
838	num__DiarrheastopC1	0.00026391463318795624		2_1
839	num__CardiacstartC1	0.00021815733495659896		2_1
840	num__CardiacstopC1	0.00028904076583632454		2_1
841	num__LiverASTstartC1	0.0005719540012096233		2_1
842	num__LiverASTstopC1	0.0002631317888846875		2_1
843	num__LiverALTstartC1	4.9879417368716114e-05		2_1
844	num__LiverALTstopC1	1.0061969580265404e-05		2_1
845	num__LiverBilstartC1	0.00044454159029228154		2_1
846	num__LiverBilstopC1	0.00032724690457173333		2_1
847	num__RenaCreatstartC1	0.00028925260131043546		2_1
848	num__RenaCreatstopC1	0.0002369814523656169		2_1
849	num__RenaprotstartC1	7.171467522626902e-05		2_1
850	num__RenahaemstartC1	9.433143471857119e-05		2_1
851	num__RenahaemstopC1	1.273170604086664e-05		2_1
852	num__mylotargdateC1	8.54940207185314e-05		2_1
853	num__marrexamdate1C1	3.93224180842597e-05		2_1
854	num__marrexamdate2C1	0.0004918185536304649		2_1
855	num__NeutrecoverydateC1	0.00018376534094604672		2_1
856	num__Platrecovery50dateC1	0.00015928245482601315		2_1
857	num__Platrecovery100dateC1	0.0002733996961804699		2_1
858	num__DischargeddateC1	6.95048338459086e-05		2_1
859	num__Weight	0.02737004182425536		2_1
860	num__Height	0.008210534188068917		2_1
861	num__BloodDateEntry	0.00023381678466352093		2_1
862	num__HemoglobinEntry	5.4736778181969424e-05		2_1
863	num__PlateletEntry	0.0013355371688396666		2_1
864	num__MarrowDateEntry	0.0001316470637278784		2_1
865	num__MarrowBlastsEntry	8.159230823943062e-05		2_1
866	num__LocalImmPcnt	3.769664536962142e-05		2_1
867	num__SmokePerDay	3.464807057671857e-05		2_1
868	num__chemodateC1	0.08779215001342822		2_1
869	num__Marrblastperc1C1	1.6344668736845212e-06		2_1
870	num__Marrblastperc2C1	0.0003729451397746872		2_1
871	num__WBCEntry	0.029979711354586117		2_1
872	num__CompmarrrespC1	0.00016097957347422203		2_1
873	remainder__IsSec_is_missing	0.0		2_1
874	remainder__PrevDiag_is_missing	0.0		2_1
875	remainder__PrevBloodDis_is_missing	0.0		2_1
876	remainder__Weight_is_missing	0.0		2_1
877	remainder__Height_is_missing	0.0		2_1
878	remainder__BloodDateEntry_is_missing	0.0		2_1
879	remainder__HemoglobinEntry_is_missing	0.0		2_1
880	remainder__PlateletEntry_is_missing	0.0		2_1
881	remainder__MarrowDateEntry_is_missing	0.0		2_1
882	remainder__MarrowBlastsEntry_is_missing	0.0		2_1
883	remainder__FABtype_is_missing	0.0		2_1
884	remainder__CNSinvolveentry_is_missing	0.0		2_1
885	remainder__Localcytoentry_is_missing	0.0		2_1
886	remainder__Localimmentry_is_missing	0.0		2_1
887	remainder__LocalImmPcnt_is_missing	0.0		2_1
888	remainder__CD33entry_is_missing	0.0		2_1
889	remainder__SmokeHist_is_missing	0.0		2_1
890	remainder__SmokePerDay_is_missing	0.0		2_1
891	remainder__CytoResult_is_missing	0.0		2_1
892	remainder__Karyotype_is_missing	0.0		2_1
893	remainder__ComorArr_is_missing	0.0		2_1
894	remainder__ComorCard_is_missing	0.0		2_1
895	remainder__ComorHVD_is_missing	0.0		2_1
896	remainder__ComorIBD_is_missing	0.0		2_1
897	remainder__ComorDiab_is_missing	0.0		2_1
898	remainder__ComorCVD_is_missing	0.0		2_1
899	remainder__ComorPsyc_is_missing	0.0		2_1
900	remainder__ComorObe_is_missing	0.0		2_1
901	remainder__ComorInf_is_missing	0.0		2_1
902	remainder__ComorRheu_is_missing	0.0		2_1
903	remainder__ComorPrep_is_missing	0.0		2_1
904	remainder__ComorRen_is_missing	0.0		2_1
905	remainder__ComorMPul_is_missing	0.0		2_1
906	remainder__ComorSPul_is_missing	0.0		2_1
907	remainder__ComorPST_is_missing	0.0		2_1
908	remainder__ComorHepM_is_missing	0.0		2_1
909	remainder__ComorHepS_is_missing	0.0		2_1
910	remainder__drugdoseC1yn_is_missing	0.0		2_1
911	remainder__mylotargC1yn_is_missing	0.0		2_1
912	remainder__mylotargdateC1_is_missing	0.0		2_1
913	remainder__mylodoseC1_is_missing	0.0		2_1
914	remainder__marrexamdate1C1_is_missing	0.0		2_1
915	remainder__marrexamdate2C1_is_missing	0.0		2_1
916	remainder__cellularity1C1_is_missing	0.0		2_1
917	remainder__cellularity2C1_is_missing	0.0		2_1
918	remainder__Marrblastperc1C1_is_missing	0.0		2_1
919	remainder__Marrblastperc2C1_is_missing	0.0		2_1
920	remainder__Marrresult1C1_is_missing	0.0		2_1
921	remainder__Marrresult2C1_is_missing	0.0		2_1
922	remainder__CompmarrrespC1_is_missing	0.0		2_1
923	remainder__NeutrecoveryC1_is_missing	0.0		2_1
924	remainder__NeutrecoverydateC1_is_missing	0.0		2_1
925	remainder__Platrecovery50C1_is_missing	0.0		2_1
926	remainder__Platrecovery50dateC1_is_missing	0.0		2_1
927	remainder__Platrecovery100C1_is_missing	0.0		2_1
928	remainder__Platrecovery100dateC1_is_missing	0.0		2_1
929	remainder__NauseagradeC1_is_missing	0.0		2_1
930	remainder__NauseastartC1_is_missing	0.0		2_1
931	remainder__NauseastopC1_is_missing	0.0		2_1
932	remainder__AlopeciagradeC1_is_missing	0.0		2_1
933	remainder__AlopeciastartC1_is_missing	0.0		2_1
934	remainder__AlopeciastopC1_is_missing	0.0		2_1
935	remainder__OralgradeC1_is_missing	0.0		2_1
936	remainder__OralstartC1_is_missing	0.0		2_1
937	remainder__OralstopC1_is_missing	0.0		2_1
938	remainder__DiarrheagradeC1_is_missing	0.0		2_1
939	remainder__DiarrheastartC1_is_missing	0.0		2_1
940	remainder__DiarrheastopC1_is_missing	0.0		2_1
941	remainder__CardiacgradeC1_is_missing	0.0		2_1
942	remainder__CardiacstartC1_is_missing	0.0		2_1
943	remainder__CardiacstopC1_is_missing	0.0		2_1
944	remainder__LiverASTgradeC1_is_missing	0.0		2_1
945	remainder__LiverASTstartC1_is_missing	0.0		2_1
946	remainder__LiverASTstopC1_is_missing	0.0		2_1
947	remainder__LiverALTgradeC1_is_missing	0.0		2_1
948	remainder__LiverALTstartC1_is_missing	0.0		2_1
949	remainder__LiverALTstopC1_is_missing	0.0		2_1
950	remainder__LiverBilgradeC1_is_missing	0.0		2_1
951	remainder__LiverBilstartC1_is_missing	0.0		2_1
952	remainder__LiverBilstopC1_is_missing	0.0		2_1
953	remainder__RenaCreatgradeC1_is_missing	0.0		2_1
954	remainder__RenaCreatstartC1_is_missing	0.0		2_1
955	remainder__RenaCreatstopC1_is_missing	0.0		2_1
956	remainder__RenaprotgradeC1_is_missing	0.0		2_1
957	remainder__RenaprotstartC1_is_missing	0.0		2_1
958	remainder__RenahaemgradeC1_is_missing	0.0		2_1
959	remainder__RenahaemstartC1_is_missing	0.0		2_1
960	remainder__RenahaemstopC1_is_missing	0.0		2_1
961	remainder__UnitsbloodC1_is_missing	0.0		2_1
962	remainder__UnitsplateletsC1_is_missing	0.0		2_1
963	remainder__DaysIVantibC1_is_missing	0.0		2_1
964	remainder__DaysinhospC1_is_missing	0.0		2_1
965	remainder__DischargeddateC1_is_missing	0.0		2_1
966	remainder__MRDnegativity_is_missing	0.0		2_1
967	remainder__MRDguided_is_missing	0.0		2_1
968	remainder__Housekeeping_is_missing	0.0		2_1
969	remainder__MRDA0_is_missing	0.0		2_1
970	remainder__date_MRDA0_is_missing	0.0		2_1
971	remainder__MRDA0_method_is_missing	0.0		2_1
972	remainder__MRDA0_specimen_is_missing	0.0		2_1
973	remainder__MRDA0num_is_missing	0.0		2_1
974	remainder__MRDA0hodnota_is_missing	0.0		2_1
975	remainder__MRDA0logred_is_missing	0.0		2_1
976	remainder__MRDB0_is_missing	0.0		2_1
977	remainder__date_MRDB0_is_missing	0.0		2_1
978	remainder__MRDB0_method_is_missing	0.0		2_1
979	remainder__MRDB0_specimen_is_missing	0.0		2_1
980	remainder__MRDB0num_is_missing	0.0		2_1
981	remainder__MRDB0hodnota_is_missing	0.0		2_1
982	remainder__MRDB0logred_is_missing	0.0		2_1
983	remainder__MRDC0_is_missing	0.0		2_1
984	remainder__MRDC0_method_is_missing	0.0		2_1
985	remainder__MRDC0_specimen_is_missing	0.0		2_1
986	remainder__MRDC0num_is_missing	0.0		2_1
987	remainder__MRDC0percentage_is_missing	0.0		2_1
988	remainder__MRDA1_is_missing	0.0		2_1
989	remainder__date_MRDA1_is_missing	0.0		2_1
990	remainder__MRDA1_method_is_missing	0.0		2_1
991	remainder__MRDA1_specimen_is_missing	0.0		2_1
992	remainder__MRDA1num_is_missing	0.0		2_1
993	remainder__MRDA1hodnota_is_missing	0.0		2_1
994	remainder__MRDA1logred_is_missing	0.0		2_1
995	remainder__MRDB1_is_missing	0.0		2_1
996	remainder__date_MRDB1_is_missing	0.0		2_1
997	remainder__MRDB1_method_is_missing	0.0		2_1
998	remainder__MRDB1_specimen_is_missing	0.0		2_1
999	remainder__MRDB1num_is_missing	0.0		2_1
1000	remainder__MRDB1hodnota_is_missing	0.0		2_1
1001	remainder__MRDC1_is_missing	0.0		2_1
1002	remainder__Date_MRDC1_is_missing	0.0		2_1
1003	remainder__MRDC1_method_is_missing	0.0		2_1
1004	remainder__MRDC1_specimen_is_missing	0.0		2_1
1005	remainder__MRDC1num_is_missing	0.0		2_1
1006	remainder__MRDC1percentage_is_missing	0.0		2_1
1007	karyotype_encoding__Karyotype_46,XX [20]	0.0		3_1
1008	karyotype_encoding__Karyotype_46,XX [20]	0.0		3_1
1009	karyotype_encoding__Karyotype_46,XX,inv(16)(p13q22)[10]	0.0		3_1
1010	karyotype_encoding__Karyotype_46,XX,t(8;21)(q22;q22)[10]	0.0		3_1
1011	karyotype_encoding__Karyotype_46,XX[10]	0.0		3_1
1012	karyotype_encoding__Karyotype_46,XX[20]	0.0		3_1
1013	karyotype_encoding__Karyotype_46,XX[20]	0.0		3_1
1014	karyotype_encoding__Karyotype_46,XX[25]	0.0		3_1
1015	karyotype_encoding__Karyotype_46,XX[30]	0.0		3_1
1016	karyotype_encoding__Karyotype_46,XY	0.0		3_1
1017	karyotype_encoding__Karyotype_46,XY [20]	0.0		3_1
1018	karyotype_encoding__Karyotype_46,XY,inv(16)(p13q22)[10]	0.0		3_1
1019	karyotype_encoding__Karyotype_46,XY[10]	0.0		3_1
1020	karyotype_encoding__Karyotype_46,XY[20]	0.0		3_1
1021	karyotype_encoding__Karyotype_46,XY[20]	0.0		3_1
1022	karyotype_encoding__Karyotype_46,XY[25]	0.0		3_1
1023	karyotype_encoding__Karyotype_46,XY[30]	0.0		3_1
1024	karyotype_encoding__Karyotype_47,XX,+8[10]	0.0		3_1
1025	karyotype_encoding__Karyotype_47,XY,+8[10]	0.0		3_1
1026	karyotype_encoding__Karyotype___rare_class__	0.020198543289434757		3_1
1027	cat__sexID_False	0.03391979029201085		3_1
1028	cat__sexID_True	0.02598334059752977		3_1
1029	cat__IsSec_False	0.0693128302496055		3_1
1030	cat__IsSec_True	0.05654848649611667		3_1
1031	cat__IsSec_nan	0.0		3_1
1032	cat__PrevDiag_False	0.0		3_1
1033	cat__PrevDiag_True	0.0		3_1
1034	cat__PrevDiag_nan	0.0		3_1
1035	cat__drugdoseC1yn_False	0.0		3_1
1036	cat__drugdoseC1yn_True	0.0		3_1
1037	cat__drugdoseC1yn_nan	0.0		3_1
1038	cat__mylotargC1yn_False	0.0		3_1
1039	cat__mylotargC1yn_True	0.0		3_1
1040	cat__mylotargC1yn_nan	0.0		3_1
1041	cat__mylodoseC1_False	0.0		3_1
1042	cat__mylodoseC1_True	0.0		3_1
1043	cat__mylodoseC1_nan	0.0		3_1
1044	cat__NeutrecoveryC1_False	0.0		3_1
1045	cat__NeutrecoveryC1_True	0.0		3_1
1046	cat__NeutrecoveryC1_nan	0.0		3_1
1047	cat__Platrecovery50C1_False	0.0		3_1
1048	cat__Platrecovery50C1_True	0.0		3_1
1049	cat__Platrecovery50C1_nan	0.0		3_1
1050	cat__Platrecovery100C1_False	0.0		3_1
1051	cat__Platrecovery100C1_True	0.0		3_1
1052	cat__Platrecovery100C1_nan	0.0		3_1
1053	cat__MRDA0_False	0.0		3_1
1054	cat__MRDA0_True	0.0		3_1
1055	cat__MRDA0_nan	0.0		3_1
1056	cat__MRDB0_False	0.0		3_1
1057	cat__MRDB0_True	0.0		3_1
1058	cat__MRDB0_nan	0.0		3_1
1059	cat__MRDC0_False	0.0		3_1
1060	cat__MRDC0_True	0.0		3_1
1061	cat__MRDC0_nan	0.0		3_1
1062	cat__MRDA1_False	0.03762227473326747		3_1
1063	cat__MRDA1_True	0.0		3_1
1064	cat__MRDA1_nan	0.0		3_1
1065	cat__MRDB1_False	0.0		3_1
1066	cat__MRDB1_True	0.0		3_1
1067	cat__MRDB1_nan	0.0		3_1
1068	cat__MRDC1_False	0.0		3_1
1069	cat__MRDC1_True	0.0		3_1
1070	cat__MRDC1_nan	0.0		3_1
1071	cat__amlAgeGroup_15-29	0.0		3_1
1072	cat__amlAgeGroup_30-39	0.0		3_1
1073	cat__amlAgeGroup_40-49	0.0		3_1
1074	cat__amlAgeGroup_50-59	0.0		3_1
1075	cat__amlAgeGroup_60+	0.10007714068147001		3_1
1076	cat__PrevBloodDis_Aplastic anaemia	0.0		3_1
1077	cat__PrevBloodDis_Chronic lymphoblastic leukaemia (CLL)	0.0		3_1
1078	cat__PrevBloodDis_Chronic myelomonocytic leukaemia (CMML)	0.0		3_1
1079	cat__PrevBloodDis_Hodgkin's disease	0.0		3_1
1080	cat__PrevBloodDis_Lymphoma	0.0		3_1
1081	cat__PrevBloodDis_Myelodysplastic syndrome (MDS)/myelodysplasia/pre-leukaemic phase	0.0		3_1
1082	cat__PrevBloodDis_Myelofibrosis	0.0		3_1
1083	cat__PrevBloodDis_Myeloproliferative syndrome	0.0		3_1
1084	cat__PrevBloodDis_Other haematological disorder	0.0		3_1
1085	cat__PrevBloodDis_Polycythaemia rubra vera (PRV)	0.0		3_1
1086	cat__PrevBloodDis_Refractory anaemia with excess of blasts (RAEB, RAEB-t)	0.0		3_1
1087	cat__PrevBloodDis_Thrombocythaemia	0.0		3_1
1088	cat__PrevBloodDis_Thrombocytopenia	0.0		3_1
1089	cat__PrevBloodDis_nan	0.0		3_1
1090	cat__FABtype_0	0.0		3_1
1091	cat__FABtype_1	0.122270469436258		3_1
1092	cat__FABtype_2	0.07993633633649963		3_1
1093	cat__FABtype_3	0.0		3_1
1094	cat__FABtype_3v	0.0		3_1
1095	cat__FABtype_4	0.0		3_1
1096	cat__FABtype_4e	0.0		3_1
1097	cat__FABtype_5	0.16461288660482276		3_1
1098	cat__FABtype_5a	0.0		3_1
1099	cat__FABtype_5b	0.0		3_1
1100	cat__FABtype_6	0.03649738680017532		3_1
1101	cat__FABtype_7	0.0		3_1
1102	cat__FABtype_8	0.02275951070607928		3_1
1103	cat__FABtype_B	0.0		3_1
1104	cat__FABtype_R	0.0		3_1
1105	cat__FABtype_RT	0.0		3_1
1106	cat__FABtype_X	0.0		3_1
1107	cat__FABtype_nan	0.0		3_1
1108	cat__CNSinvolveentry_0.0	0.027563852641447614		3_1
1109	cat__CNSinvolveentry_1.0	0.0		3_1
1110	cat__CNSinvolveentry_2.0	0.0		3_1
1111	cat__CNSinvolveentry_nan	0.0		3_1
1112	cat__Localcytoentry_1.0	0.08806167290001182		3_1
1113	cat__Localcytoentry_2.0	0.180805317008732		3_1
1114	cat__Localcytoentry_3.0	0.0		3_1
1115	cat__Localcytoentry_4.0	0.0		3_1
1116	cat__Localcytoentry_5.0	0.014492610730032988		3_1
1117	cat__Localcytoentry_nan	0.0		3_1
1118	cat__Localimmentry_1.0	0.02594599627174338		3_1
1119	cat__Localimmentry_2.0	0.0		3_1
1120	cat__Localimmentry_3.0	0.0		3_1
1121	cat__Localimmentry_nan	0.0		3_1
1122	cat__CD33entry_1.0	0.18732833788631306		3_1
1123	cat__CD33entry_2.0	0.0		3_1
1124	cat__CD33entry_3.0	0.0		3_1
1125	cat__CD33entry_nan	0.0		3_1
1126	cat__SmokeHist_1.0	0.0		3_1
1127	cat__SmokeHist_2.0	0.18536305110986656		3_1
1128	cat__SmokeHist_3.0	0.033121617596653836		3_1
1129	cat__SmokeHist_nan	0.0		3_1
1130	cat__amlType_De novo	0.04956825797846537		3_1
1131	cat__amlType_High risk MDS	0.0		3_1
1132	cat__amlType_Secondary	0.16686682929124594		3_1
1133	cat__CytoResult_Adverse	0.6095319554589752		3_1
1134	cat__CytoResult_Failed	0.0		3_1
1135	cat__CytoResult_Intermediate	0.0		3_1
1136	cat__CytoResult_Normal	0.06052996198450635		3_1
1137	cat__CytoResult_Not done	0.0		3_1
1138	cat__CytoResult_nan	0.0		3_1
1139	cat__CytoResult_t(15;17) / PML-RARA [APL]	0.0		3_1
1140	cat__CytoResult_t(8;21) / inv(16) [CBF]	0.877513394498486		3_1
1141	cat__ComorArr_0.0	0.0		3_1
1142	cat__ComorArr_1.0	0.0		3_1
1143	cat__ComorArr_2.0	0.0		3_1
1144	cat__ComorArr_nan	0.0		3_1
1145	cat__ComorCard_0.0	0.0		3_1
1146	cat__ComorCard_1.0	0.0		3_1
1147	cat__ComorCard_2.0	0.0		3_1
1148	cat__ComorCard_nan	0.0		3_1
1149	cat__ComorHVD_0.0	0.0		3_1
1150	cat__ComorHVD_1.0	0.0		3_1
1151	cat__ComorHVD_2.0	0.0		3_1
1152	cat__ComorHVD_nan	0.0		3_1
1153	cat__ComorIBD_0.0	0.0		3_1
1154	cat__ComorIBD_1.0	0.0		3_1
1155	cat__ComorIBD_2.0	0.0		3_1
1156	cat__ComorIBD_nan	0.0		3_1
1157	cat__ComorDiab_0.0	0.0		3_1
1158	cat__ComorDiab_1.0	0.0		3_1
1159	cat__ComorDiab_2.0	0.0		3_1
1160	cat__ComorDiab_nan	0.0		3_1
1161	cat__ComorCVD_0.0	0.0		3_1
1162	cat__ComorCVD_1.0	0.0		3_1
1163	cat__ComorCVD_2.0	0.0		3_1
1164	cat__ComorCVD_nan	0.0		3_1
1165	cat__ComorPsyc_0.0	0.08936431746751766		3_1
1166	cat__ComorPsyc_1.0	0.0		3_1
1167	cat__ComorPsyc_2.0	0.0		3_1
1168	cat__ComorPsyc_nan	0.0		3_1
1169	cat__ComorObe_0.0	0.0		3_1
1170	cat__ComorObe_1.0	0.0		3_1
1171	cat__ComorObe_2.0	0.0		3_1
1172	cat__ComorObe_nan	0.0		3_1
1173	cat__ComorInf_0.0	0.0		3_1
1174	cat__ComorInf_1.0	0.0		3_1
1175	cat__ComorInf_2.0	0.0		3_1
1176	cat__ComorInf_nan	0.0		3_1
1177	cat__ComorRheu_0.0	0.0		3_1
1178	cat__ComorRheu_1.0	0.0		3_1
1179	cat__ComorRheu_2.0	0.0		3_1
1180	cat__ComorRheu_nan	0.0		3_1
1181	cat__ComorPrep_0.0	0.0		3_1
1182	cat__ComorPrep_1.0	0.0		3_1
1183	cat__ComorPrep_2.0	0.0		3_1
1184	cat__ComorPrep_nan	0.0		3_1
1185	cat__ComorRen_0.0	0.0		3_1
1186	cat__ComorRen_1.0	0.0		3_1
1187	cat__ComorRen_2.0	0.0		3_1
1188	cat__ComorRen_nan	0.0		3_1
1189	cat__ComorMPul_0.0	0.0		3_1
1190	cat__ComorMPul_1.0	0.0		3_1
1191	cat__ComorMPul_2.0	0.0		3_1
1192	cat__ComorMPul_nan	0.0		3_1
1193	cat__ComorSPul_0.0	0.0		3_1
1194	cat__ComorSPul_1.0	0.0		3_1
1195	cat__ComorSPul_2.0	0.0		3_1
1196	cat__ComorSPul_nan	0.0		3_1
1197	cat__ComorPST_0.0	0.0		3_1
1198	cat__ComorPST_1.0	0.0		3_1
1199	cat__ComorPST_2.0	0.0		3_1
1200	cat__ComorPST_nan	0.0		3_1
1201	cat__ComorHepM_0.0	0.11577592730125366		3_1
1202	cat__ComorHepM_1.0	0.0		3_1
1203	cat__ComorHepM_2.0	0.0		3_1
1204	cat__ComorHepM_nan	0.0		3_1
1205	cat__ComorHepS_0.0	0.0		3_1
1206	cat__ComorHepS_1.0	0.0		3_1
1207	cat__ComorHepS_2.0	0.0		3_1
1208	cat__ComorHepS_nan	0.0		3_1
1209	cat__TreatmentC1_ADE Alone	0.11410001238385878		3_1
1210	cat__TreatmentC1_ADE and Mylotarg 3mg per m2	0.0		3_1
1211	cat__TreatmentC1_ADE and Mylotarg 6mg per m2	0.0		3_1
1212	cat__TreatmentC1_AIDA	0.0		3_1
1213	cat__TreatmentC1_Arsenic and ATRA	0.0		3_1
1214	cat__TreatmentC1_DA High dose (90mg)	0.01932395003422711		3_1
1215	cat__TreatmentC1_DA Mylotarg 3mg per m2	0.0		3_1
1216	cat__TreatmentC1_DA Mylotarg 6mg per m2	0.0		3_1
1217	cat__TreatmentC1_DA Standard dose (60mg)	0.0		3_1
1218	cat__Marrresult1C1_CR	0.03565955230103569		3_1
1219	cat__Marrresult1C1_PR	0.0		3_1
1220	cat__Marrresult1C1_RD	0.11640803994080284		3_1
1221	cat__Marrresult1C1_nan	0.0		3_1
1222	cat__Marrresult2C1_CR	0.0		3_1
1223	cat__Marrresult2C1_PR	0.0		3_1
1224	cat__Marrresult2C1_RD	0.0		3_1
1225	cat__Marrresult2C1_nan	0.0		3_1
1226	cat__MRDnegativity_<0.0%/not detectable	0.0		3_1
1227	cat__MRDnegativity_nan	0.0		3_1
1228	cat__MRDguided_No	0.0		3_1
1229	cat__MRDguided_nan	0.0		3_1
1230	cat__Housekeeping_ABL	0.0		3_1
1231	cat__Housekeeping_nan	0.0		3_1
1232	cat__MRDA0_method_nan	0.0		3_1
1233	cat__MRDA0_method_qPCR-NPM1	0.0		3_1
1234	cat__MRDA0_method_qPCR-NPM1 A	0.0		3_1
1235	cat__MRDA0_method_qPCR-NPM1 B	0.0		3_1
1236	cat__MRDA0_method_qPCR-NPM1 D	0.0		3_1
1237	cat__MRDA0_method_qPCR-NPM1 OTHER	0.0		3_1
1238	cat__MRDA0_method_qPCR-inv16	0.0		3_1
1239	cat__MRDA0_method_qPCR-t8/21	0.0		3_1
1240	cat__MRDA0num_ND	0.0		3_1
1241	cat__MRDA0num_Pos	0.0		3_1
1242	cat__MRDA0num_nan	0.0		3_1
1243	cat__MRDA0_specimen_PB	0.0		3_1
1244	cat__MRDA0_specimen_nan	0.0		3_1
1245	cat__MRDB0_method_nan	0.0		3_1
1246	cat__MRDB0_method_qPCR-NPM1	0.0		3_1
1247	cat__MRDB0_method_qPCR-NPM1 A	0.0		3_1
1248	cat__MRDB0_method_qPCR-NPM1 B	0.0		3_1
1249	cat__MRDB0_method_qPCR-NPM1 D	0.0		3_1
1250	cat__MRDB0_method_qPCR-NPM1 OTHER	0.0		3_1
1251	cat__MRDB0_method_qPCR-inv16	0.0		3_1
1252	cat__MRDB0_method_qPCR-t8/21	0.0		3_1
1253	cat__MRDB0_specimen_BM	0.0		3_1
1254	cat__MRDB0_specimen_nan	0.0		3_1
1255	cat__MRDB0num_ND	0.0		3_1
1256	cat__MRDB0num_Pos	0.0		3_1
1257	cat__MRDB0num_nan	0.0		3_1
1258	cat__MRDC0_method_MFC (LAIP+DfN)	0.0		3_1
1259	cat__MRDC0_method_nan	0.0		3_1
1260	cat__MRDC0_specimen_BM	0.0		3_1
1261	cat__MRDC0_specimen_BM	0.0		3_1
1262	cat__MRDC0_specimen_PB	0.008548903776172201		3_1
1263	cat__MRDC0_specimen_nan	0.0		3_1
1264	cat__MRDC1_specimen_BM	0.0		3_1
1265	cat__MRDC1_specimen_PB	0.0		3_1
1266	cat__MRDC1_specimen_nan	0.0		3_1
1267	cat__MRDC0num_Neg	0.0		3_1
1268	cat__MRDC0num_Pos	0.0		3_1
1269	cat__MRDC0num_nan	0.0		3_1
1270	cat__MRDA1_method_nan	0.0		3_1
1271	cat__MRDA1_method_qPCR-NPM1	0.0		3_1
1272	cat__MRDA1_method_qPCR-NPM1 A	0.0		3_1
1273	cat__MRDA1_method_qPCR-NPM1 B	0.0		3_1
1274	cat__MRDA1_method_qPCR-NPM1 D	0.0		3_1
1275	cat__MRDA1_method_qPCR-NPM1 OTHER	0.0		3_1
1276	cat__MRDA1_method_qPCR-inv16	0.0		3_1
1277	cat__MRDA1_method_qPCR-t8/21	0.0		3_1
1278	cat__MRDA1num_ND	0.0		3_1
1279	cat__MRDA1num_Neg	0.08685498257089329		3_1
1280	cat__MRDA1num_Pos	0.08714701161648458		3_1
1281	cat__MRDA1num_nan	0.0		3_1
1282	cat__MRDA1_specimen_PB	0.0		3_1
1283	cat__MRDA1_specimen_nan	0.0		3_1
1284	cat__MRDB1_method_nan	0.0		3_1
1285	cat__MRDB1_method_qPCR-NPM1	0.0		3_1
1286	cat__MRDB1_method_qPCR-NPM1 A	0.0		3_1
1287	cat__MRDB1_method_qPCR-NPM1 D	0.0		3_1
1288	cat__MRDB1_method_qPCR-NPM1 OTHER	0.0		3_1
1289	cat__MRDB1_method_qPCR-inv16	0.0		3_1
1290	cat__MRDB1_method_qPCR-t8/21	0.0		3_1
1291	cat__MRDB1_specimen_BM	0.0		3_1
1292	cat__MRDB1_specimen_nan	0.0		3_1
1293	cat__MRDB1num_ND	0.0		3_1
1294	cat__MRDB1num_Neg	0.0		3_1
1295	cat__MRDB1num_Pos	0.0		3_1
1296	cat__MRDB1num_nan	0.0		3_1
1297	cat__MRDC1_method_MFC (LAIP+DfN)	0.0		3_1
1298	cat__MRDC1_method_nan	0.0		3_1
1299	cat__MRDC1num_ND	0.0		3_1
1300	cat__MRDC1num_Neg	0.08344144798943838		3_1
1301	cat__MRDC1num_Pos	0.0		3_1
1302	cat__MRDC1num_nan	0.0		3_1
1303	ordinal__NauseagradeC1	0.0003484204025498309		3_1
1304	ordinal__AlopeciagradeC1	3.706383997363137e-05		3_1
1305	ordinal__OralgradeC1	0.000331332526157391		3_1
1306	ordinal__DiarrheagradeC1	6.996635701700152e-05		3_1
1307	ordinal__CardiacgradeC1	4.237184014802917e-05		3_1
1308	ordinal__LiverASTgradeC1	0.00014900120188360603		3_1
1309	ordinal__LiverALTgradeC1	0.0004074700239989068		3_1
1310	ordinal__LiverBilgradeC1	0.0006691446473671068		3_1
1311	ordinal__RenaCreatgradeC1	0.0005904000380381463		3_1
1312	ordinal__RenaprotgradeC1	6.523382875816899e-05		3_1
1313	ordinal__RenahaemgradeC1	8.162718918009807e-05		3_1
1314	ordinal__cellularity1C1	0.00010979325077253498		3_1
1315	ordinal__cellularity2C1	0.00016159932884726128		3_1
1316	num__amlAgeAtRand1	0.17674680033758894		3_1
1317	num__UnitsbloodC1	0.00030956119983485567		3_1
1318	num__UnitsplateletsC1	4.273618644024101e-05		3_1
1319	num__DaysIVantibC1	6.091774333243807e-05		3_1
1320	num__DaysinhospC1	0.0002182420390135159		3_1
1321	num__date_MRDA0	0.00020280940975641278		3_1
1322	num__MRDA0hodnota	1.5383565474166148e-05		3_1
1323	num__MRDA0logred	1.5962455251635554e-05		3_1
1324	num__date_MRDB0	0.0001928688349947457		3_1
1325	num__MRDB0hodnota	1.892879507603448e-05		3_1
1326	num__MRDB0logred	0.0		3_1
1327	num__MRDC0percentage	3.1006935891716306e-05		3_1
1328	num__date_MRDA1	0.00038681688818064844		3_1
1329	num__MRDA1hodnota	3.313229977282273e-05		3_1
1330	num__MRDA1logred	0.00015696711906824248		3_1
1331	num__date_MRDB1	0.00039925208632000145		3_1
1332	num__MRDB1hodnota	0.00011764430779884028		3_1
1333	num__Date_MRDC1	8.329472170628434e-05		3_1
1334	num__MRDC1percentage	0.00016747362312481606		3_1
1335	num__NauseastartC1	0.00011896538728690171		3_1
1336	num__NauseastopC1	2.457900482829108e-05		3_1
1337	num__AlopeciastartC1	0.00011735239455142071		3_1
1338	num__AlopeciastopC1	9.718730572161705e-05		3_1
1339	num__OralstartC1	8.671208224175787e-05		3_1
1340	num__OralstopC1	1.7450095771172706e-06		3_1
1341	num__DiarrheastartC1	0.0005353540251859161		3_1
1342	num__DiarrheastopC1	0.0004972398820949846		3_1
1343	num__CardiacstartC1	0.0002363844738098387		3_1
1344	num__CardiacstopC1	0.0001661331317411014		3_1
1345	num__LiverASTstartC1	0.00034115951710027797		3_1
1346	num__LiverASTstopC1	1.863147793369894e-05		3_1
1347	num__LiverALTstartC1	1.524483606667188e-07		3_1
1348	num__LiverALTstopC1	4.126616234310589e-05		3_1
1349	num__LiverBilstartC1	0.0002000356509357653		3_1
1350	num__LiverBilstopC1	0.00016829321842251466		3_1
1351	num__RenaCreatstartC1	0.000148826569649258		3_1
1352	num__RenaCreatstopC1	0.0001158701293284077		3_1
1353	num__RenaprotstartC1	6.468293340215391e-05		3_1
1354	num__RenahaemstartC1	2.9301105520485798e-05		3_1
1355	num__RenahaemstopC1	0.00016892471892180085		3_1
1356	num__mylotargdateC1	0.00010592244867491927		3_1
1357	num__marrexamdate1C1	0.00034180879024859137		3_1
1358	num__marrexamdate2C1	0.00024361730441090342		3_1
1359	num__NeutrecoverydateC1	0.00012233900116265576		3_1
1360	num__Platrecovery50dateC1	0.0002354658161690947		3_1
1361	num__Platrecovery100dateC1	0.00023205363388339447		3_1
1362	num__DischargeddateC1	8.617638503428379e-05		3_1
1363	num__Weight	0.04931667143569132		3_1
1364	num__Height	0.002738169373211639		3_1
1365	num__BloodDateEntry	7.845107844084255e-05		3_1
1366	num__HemoglobinEntry	5.4724450426048754e-05		3_1
1367	num__PlateletEntry	0.0010585631875117964		3_1
1368	num__MarrowDateEntry	0.0003072787599191551		3_1
1369	num__MarrowBlastsEntry	1.6248384119538116e-05		3_1
1370	num__LocalImmPcnt	4.2809097755450175e-05		3_1
1371	num__SmokePerDay	0.00011720589367243553		3_1
1372	num__chemodateC1	0.11038079237535989		3_1
1373	num__Marrblastperc1C1	6.098196459149507e-05		3_1
1374	num__Marrblastperc2C1	0.00014940435984035294		3_1
1375	num__WBCEntry	0.036428901165532566		3_1
1376	num__CompmarrrespC1	0.00016418392022450593		3_1
1377	remainder__IsSec_is_missing	0.0		3_1
1378	remainder__PrevDiag_is_missing	0.0		3_1
1379	remainder__PrevBloodDis_is_missing	0.0		3_1
1380	remainder__Weight_is_missing	0.0		3_1
1381	remainder__Height_is_missing	0.0		3_1
1382	remainder__BloodDateEntry_is_missing	0.0		3_1
1383	remainder__HemoglobinEntry_is_missing	0.0		3_1
1384	remainder__PlateletEntry_is_missing	0.0		3_1
1385	remainder__MarrowDateEntry_is_missing	0.0		3_1
1386	remainder__MarrowBlastsEntry_is_missing	0.0		3_1
1387	remainder__FABtype_is_missing	0.0		3_1
1388	remainder__CNSinvolveentry_is_missing	0.0		3_1
1389	remainder__Localcytoentry_is_missing	0.0		3_1
1390	remainder__Localimmentry_is_missing	0.0		3_1
1391	remainder__LocalImmPcnt_is_missing	0.0		3_1
1392	remainder__CD33entry_is_missing	0.0		3_1
1393	remainder__SmokeHist_is_missing	0.0		3_1
1394	remainder__SmokePerDay_is_missing	0.0		3_1
1395	remainder__CytoResult_is_missing	0.0		3_1
1396	remainder__Karyotype_is_missing	0.0		3_1
1397	remainder__ComorArr_is_missing	0.0		3_1
1398	remainder__ComorCard_is_missing	0.0		3_1
1399	remainder__ComorHVD_is_missing	0.0		3_1
1400	remainder__ComorIBD_is_missing	0.0		3_1
1401	remainder__ComorDiab_is_missing	0.0		3_1
1402	remainder__ComorCVD_is_missing	0.0		3_1
1403	remainder__ComorPsyc_is_missing	0.0		3_1
1404	remainder__ComorObe_is_missing	0.0		3_1
1405	remainder__ComorInf_is_missing	0.0		3_1
1406	remainder__ComorRheu_is_missing	0.0		3_1
1407	remainder__ComorPrep_is_missing	0.0		3_1
1408	remainder__ComorRen_is_missing	0.0		3_1
1409	remainder__ComorMPul_is_missing	0.0		3_1
1410	remainder__ComorSPul_is_missing	0.0		3_1
1411	remainder__ComorPST_is_missing	0.0		3_1
1412	remainder__ComorHepM_is_missing	0.0		3_1
1413	remainder__ComorHepS_is_missing	0.0		3_1
1414	remainder__drugdoseC1yn_is_missing	0.0		3_1
1415	remainder__mylotargC1yn_is_missing	0.0		3_1
1416	remainder__mylotargdateC1_is_missing	0.0		3_1
1417	remainder__mylodoseC1_is_missing	0.0		3_1
1418	remainder__marrexamdate1C1_is_missing	0.0		3_1
1419	remainder__marrexamdate2C1_is_missing	0.0		3_1
1420	remainder__cellularity1C1_is_missing	0.0		3_1
1421	remainder__cellularity2C1_is_missing	0.0		3_1
1422	remainder__Marrblastperc1C1_is_missing	0.0		3_1
1423	remainder__Marrblastperc2C1_is_missing	0.0		3_1
1424	remainder__Marrresult1C1_is_missing	0.0		3_1
1425	remainder__Marrresult2C1_is_missing	0.0		3_1
1426	remainder__CompmarrrespC1_is_missing	0.0		3_1
1427	remainder__NeutrecoveryC1_is_missing	0.0		3_1
1428	remainder__NeutrecoverydateC1_is_missing	0.0		3_1
1429	remainder__Platrecovery50C1_is_missing	0.0		3_1
1430	remainder__Platrecovery50dateC1_is_missing	0.0		3_1
1431	remainder__Platrecovery100C1_is_missing	0.0		3_1
1432	remainder__Platrecovery100dateC1_is_missing	0.0		3_1
1433	remainder__NauseagradeC1_is_missing	0.0		3_1
1434	remainder__NauseastartC1_is_missing	0.0		3_1
1435	remainder__NauseastopC1_is_missing	0.0		3_1
1436	remainder__AlopeciagradeC1_is_missing	0.0		3_1
1437	remainder__AlopeciastartC1_is_missing	0.0		3_1
1438	remainder__AlopeciastopC1_is_missing	0.0		3_1
1439	remainder__OralgradeC1_is_missing	0.0		3_1
1440	remainder__OralstartC1_is_missing	0.0		3_1
1441	remainder__OralstopC1_is_missing	0.0		3_1
1442	remainder__DiarrheagradeC1_is_missing	0.0		3_1
1443	remainder__DiarrheastartC1_is_missing	0.0		3_1
1444	remainder__DiarrheastopC1_is_missing	0.0		3_1
1445	remainder__CardiacgradeC1_is_missing	0.0		3_1
1446	remainder__CardiacstartC1_is_missing	0.0		3_1
1447	remainder__CardiacstopC1_is_missing	0.0		3_1
1448	remainder__LiverASTgradeC1_is_missing	0.0		3_1
1449	remainder__LiverASTstartC1_is_missing	0.0		3_1
1450	remainder__LiverASTstopC1_is_missing	0.0		3_1
1451	remainder__LiverALTgradeC1_is_missing	0.0		3_1
1452	remainder__LiverALTstartC1_is_missing	0.0		3_1
1453	remainder__LiverALTstopC1_is_missing	0.0		3_1
1454	remainder__LiverBilgradeC1_is_missing	0.0		3_1
1455	remainder__LiverBilstartC1_is_missing	0.0		3_1
1456	remainder__LiverBilstopC1_is_missing	0.0		3_1
1457	remainder__RenaCreatgradeC1_is_missing	0.0		3_1
1458	remainder__RenaCreatstartC1_is_missing	0.0		3_1
1459	remainder__RenaCreatstopC1_is_missing	0.0		3_1
1460	remainder__RenaprotgradeC1_is_missing	0.0		3_1
1461	remainder__RenaprotstartC1_is_missing	0.0		3_1
1462	remainder__RenahaemgradeC1_is_missing	0.0		3_1
1463	remainder__RenahaemstartC1_is_missing	0.0		3_1
1464	remainder__RenahaemstopC1_is_missing	0.0		3_1
1465	remainder__UnitsbloodC1_is_missing	0.0		3_1
1466	remainder__UnitsplateletsC1_is_missing	0.0		3_1
1467	remainder__DaysIVantibC1_is_missing	0.0		3_1
1468	remainder__DaysinhospC1_is_missing	0.0		3_1
1469	remainder__DischargeddateC1_is_missing	0.0		3_1
1470	remainder__MRDnegativity_is_missing	0.0		3_1
1471	remainder__MRDguided_is_missing	0.0		3_1
1472	remainder__Housekeeping_is_missing	0.0		3_1
1473	remainder__MRDA0_is_missing	0.0		3_1
1474	remainder__date_MRDA0_is_missing	0.0		3_1
1475	remainder__MRDA0_method_is_missing	0.0		3_1
1476	remainder__MRDA0_specimen_is_missing	0.0		3_1
1477	remainder__MRDA0num_is_missing	0.0		3_1
1478	remainder__MRDA0hodnota_is_missing	0.0		3_1
1479	remainder__MRDA0logred_is_missing	0.0		3_1
1480	remainder__MRDB0_is_missing	0.0		3_1
1481	remainder__date_MRDB0_is_missing	0.0		3_1
1482	remainder__MRDB0_method_is_missing	0.0		3_1
1483	remainder__MRDB0_specimen_is_missing	0.0		3_1
1484	remainder__MRDB0num_is_missing	0.0		3_1
1485	remainder__MRDB0hodnota_is_missing	0.0		3_1
1486	remainder__MRDB0logred_is_missing	0.0		3_1
1487	remainder__MRDC0_is_missing	0.0		3_1
1488	remainder__MRDC0_method_is_missing	0.0		3_1
1489	remainder__MRDC0_specimen_is_missing	0.0		3_1
1490	remainder__MRDC0num_is_missing	0.0		3_1
1491	remainder__MRDC0percentage_is_missing	0.0		3_1
1492	remainder__MRDA1_is_missing	0.0		3_1
1493	remainder__date_MRDA1_is_missing	0.0		3_1
1494	remainder__MRDA1_method_is_missing	0.0		3_1
1495	remainder__MRDA1_specimen_is_missing	0.0		3_1
1496	remainder__MRDA1num_is_missing	0.0		3_1
1497	remainder__MRDA1hodnota_is_missing	0.0		3_1
1498	remainder__MRDA1logred_is_missing	0.0		3_1
1499	remainder__MRDB1_is_missing	0.0		3_1
1500	remainder__date_MRDB1_is_missing	0.0		3_1
1501	remainder__MRDB1_method_is_missing	0.0		3_1
1502	remainder__MRDB1_specimen_is_missing	0.0		3_1
1503	remainder__MRDB1num_is_missing	0.0		3_1
1504	remainder__MRDB1hodnota_is_missing	0.0		3_1
1505	remainder__MRDC1_is_missing	0.0		3_1
1506	remainder__Date_MRDC1_is_missing	0.0		3_1
1507	remainder__MRDC1_method_is_missing	0.0		3_1
1508	remainder__MRDC1_specimen_is_missing	0.0		3_1
1509	remainder__MRDC1num_is_missing	0.0		3_1
1510	remainder__MRDC1percentage_is_missing	0.0		3_1
1511	karyotype_encoding__Karyotype_46,XX [20]	0.0		4_1
1512	karyotype_encoding__Karyotype_46,XX,inv(16)(p13q22)[10]	0.0		4_1
1513	karyotype_encoding__Karyotype_46,XX,t(8;21)(q22;q22)[10]	0.0		4_1
1514	karyotype_encoding__Karyotype_46,XX[10]	0.0		4_1
1515	karyotype_encoding__Karyotype_46,XX[20]	0.0		4_1
1516	karyotype_encoding__Karyotype_46,XX[20]	0.0		4_1
1517	karyotype_encoding__Karyotype_46,XX[25]	0.0		4_1
1518	karyotype_encoding__Karyotype_46,XX[30]	0.0		4_1
1519	karyotype_encoding__Karyotype_46,XY	0.0		4_1
1520	karyotype_encoding__Karyotype_46,XY [20]	0.0		4_1
1521	karyotype_encoding__Karyotype_46,XY,inv(16)(p13q22)[10]	0.0		4_1
1522	karyotype_encoding__Karyotype_46,XY[10]	0.0		4_1
1523	karyotype_encoding__Karyotype_46,XY[20]	0.0		4_1
1524	karyotype_encoding__Karyotype_46,XY[20]	0.0		4_1
1525	karyotype_encoding__Karyotype_46,XY[21]	0.0		4_1
1526	karyotype_encoding__Karyotype_46,XY[25]	0.0		4_1
1527	karyotype_encoding__Karyotype_46,XY[30]	0.0		4_1
1528	karyotype_encoding__Karyotype_47,XX,+8[10]	0.0		4_1
1529	karyotype_encoding__Karyotype___rare_class__	0.0		4_1
1530	cat__sexID_False	0.0229068228347096		4_1
1531	cat__sexID_True	0.014923354225988667		4_1
1532	cat__IsSec_False	0.04825067165151371		4_1
1533	cat__IsSec_True	0.03501176272805902		4_1
1534	cat__IsSec_nan	0.0		4_1
1535	cat__PrevDiag_False	0.0		4_1
1536	cat__PrevDiag_True	0.0		4_1
1537	cat__PrevDiag_nan	0.0		4_1
1538	cat__drugdoseC1yn_False	0.0		4_1
1539	cat__drugdoseC1yn_True	0.0		4_1
1540	cat__drugdoseC1yn_nan	0.0		4_1
1541	cat__mylotargC1yn_False	0.0		4_1
1542	cat__mylotargC1yn_True	0.0		4_1
1543	cat__mylotargC1yn_nan	0.0		4_1
1544	cat__mylodoseC1_False	0.0		4_1
1545	cat__mylodoseC1_True	0.04250392636774687		4_1
1546	cat__mylodoseC1_nan	0.01693899268785784		4_1
1547	cat__NeutrecoveryC1_False	0.0		4_1
1548	cat__NeutrecoveryC1_True	0.0		4_1
1549	cat__NeutrecoveryC1_nan	0.0		4_1
1550	cat__Platrecovery50C1_False	0.0		4_1
1551	cat__Platrecovery50C1_True	0.0		4_1
1552	cat__Platrecovery50C1_nan	0.0		4_1
1553	cat__Platrecovery100C1_False	0.0		4_1
1554	cat__Platrecovery100C1_True	0.0		4_1
1555	cat__Platrecovery100C1_nan	0.0		4_1
1556	cat__MRDA0_False	0.0		4_1
1557	cat__MRDA0_True	0.0		4_1
1558	cat__MRDA0_nan	0.0		4_1
1559	cat__MRDB0_False	0.0		4_1
1560	cat__MRDB0_True	0.0		4_1
1561	cat__MRDB0_nan	0.0		4_1
1562	cat__MRDC0_False	0.0		4_1
1563	cat__MRDC0_True	0.0		4_1
1564	cat__MRDC0_nan	0.0		4_1
1565	cat__MRDA1_False	0.006530367955169233		4_1
1566	cat__MRDA1_True	0.0		4_1
1567	cat__MRDA1_nan	0.0		4_1
1568	cat__MRDB1_False	0.0		4_1
1569	cat__MRDB1_True	0.0		4_1
1570	cat__MRDB1_nan	0.0		4_1
1571	cat__MRDC1_False	0.0		4_1
1572	cat__MRDC1_True	0.0		4_1
1573	cat__MRDC1_nan	0.0		4_1
1574	cat__amlAgeGroup_15-29	0.0		4_1
1575	cat__amlAgeGroup_30-39	0.0		4_1
1576	cat__amlAgeGroup_40-49	0.0		4_1
1577	cat__amlAgeGroup_50-59	0.0		4_1
1578	cat__amlAgeGroup_60+	0.04641282181526497		4_1
1579	cat__PrevBloodDis_Aplastic anaemia	0.0		4_1
1580	cat__PrevBloodDis_Chronic lymphoblastic leukaemia (CLL)	0.0		4_1
1581	cat__PrevBloodDis_Chronic myelomonocytic leukaemia (CMML)	0.0		4_1
1582	cat__PrevBloodDis_Hodgkin's disease	0.0		4_1
1583	cat__PrevBloodDis_Lymphoma	0.0		4_1
1584	cat__PrevBloodDis_Myelodysplastic syndrome (MDS)/myelodysplasia/pre-leukaemic phase	0.0		4_1
1585	cat__PrevBloodDis_Myelofibrosis	0.0		4_1
1586	cat__PrevBloodDis_Myeloproliferative syndrome	0.0		4_1
1587	cat__PrevBloodDis_Other haematological disorder	0.0		4_1
1588	cat__PrevBloodDis_Polycythaemia rubra vera (PRV)	0.0		4_1
1589	cat__PrevBloodDis_Refractory anaemia with excess of blasts (RAEB, RAEB-t)	0.0		4_1
1590	cat__PrevBloodDis_Thrombocythaemia	0.0		4_1
1591	cat__PrevBloodDis_Thrombocytopenia	0.0		4_1
1592	cat__PrevBloodDis_nan	0.0		4_1
1593	cat__FABtype_0	0.0		4_1
1594	cat__FABtype_1	0.14928153097905955		4_1
1595	cat__FABtype_2	0.08659865081866464		4_1
1596	cat__FABtype_3	0.0		4_1
1597	cat__FABtype_3v	0.0		4_1
1598	cat__FABtype_4	0.0		4_1
1599	cat__FABtype_4e	0.0		4_1
1600	cat__FABtype_5	0.1225539775767913		4_1
1601	cat__FABtype_5a	0.0		4_1
1602	cat__FABtype_5b	0.0		4_1
1603	cat__FABtype_6	0.1068216200103956		4_1
1604	cat__FABtype_7	0.0		4_1
1605	cat__FABtype_8	0.042222543797646415		4_1
1606	cat__FABtype_B	0.0		4_1
1607	cat__FABtype_R	0.0		4_1
1608	cat__FABtype_RT	0.0		4_1
1609	cat__FABtype_X	0.0		4_1
1610	cat__FABtype_nan	0.0		4_1
1611	cat__CNSinvolveentry_0.0	0.04890339276095787		4_1
1612	cat__CNSinvolveentry_1.0	0.0		4_1
1613	cat__CNSinvolveentry_2.0	0.0		4_1
1614	cat__CNSinvolveentry_nan	0.0		4_1
1615	cat__Localcytoentry_1.0	0.13430597770720393		4_1
1616	cat__Localcytoentry_2.0	0.1514477271675373		4_1
1617	cat__Localcytoentry_3.0	0.0		4_1
1618	cat__Localcytoentry_4.0	0.0		4_1
1619	cat__Localcytoentry_5.0	0.0		4_1
1620	cat__Localcytoentry_nan	0.0		4_1
1621	cat__Localimmentry_1.0	0.0		4_1
1622	cat__Localimmentry_2.0	0.0		4_1
1623	cat__Localimmentry_3.0	0.0		4_1
1624	cat__Localimmentry_nan	0.0		4_1
1625	cat__CD33entry_1.0	0.07744998949231634		4_1
1626	cat__CD33entry_2.0	0.0		4_1
1627	cat__CD33entry_3.0	0.0		4_1
1628	cat__CD33entry_nan	0.0		4_1
1629	cat__SmokeHist_1.0	0.0		4_1
1630	cat__SmokeHist_2.0	0.1615608947142488		4_1
1631	cat__SmokeHist_3.0	0.0		4_1
1632	cat__SmokeHist_nan	0.0		4_1
1633	cat__amlType_De novo	0.09499547690866172		4_1
1634	cat__amlType_High risk MDS	0.0		4_1
1635	cat__amlType_Secondary	0.0		4_1
1636	cat__CytoResult_Adverse	0.6041550752505782		4_1
1637	cat__CytoResult_Failed	0.0		4_1
1638	cat__CytoResult_Intermediate	0.0		4_1
1639	cat__CytoResult_Normal	0.051221556350688695		4_1
1640	cat__CytoResult_Not done	0.0		4_1
1641	cat__CytoResult_nan	0.0		4_1
1642	cat__CytoResult_t(15;17) / PML-RARA [APL]	0.0		4_1
1643	cat__CytoResult_t(8;21) / inv(16) [CBF]	0.8531704439600811		4_1
1644	cat__ComorArr_0.0	0.0		4_1
1645	cat__ComorArr_1.0	0.0		4_1
1646	cat__ComorArr_2.0	0.0		4_1
1647	cat__ComorArr_nan	0.0		4_1
1648	cat__ComorCard_0.0	0.0		4_1
1649	cat__ComorCard_1.0	0.0		4_1
1650	cat__ComorCard_2.0	0.0		4_1
1651	cat__ComorCard_nan	0.0		4_1
1652	cat__ComorHVD_0.0	0.0		4_1
1653	cat__ComorHVD_1.0	0.0		4_1
1654	cat__ComorHVD_2.0	0.0		4_1
1655	cat__ComorHVD_nan	0.0		4_1
1656	cat__ComorIBD_0.0	0.0		4_1
1657	cat__ComorIBD_1.0	0.0		4_1
1658	cat__ComorIBD_2.0	0.0		4_1
1659	cat__ComorIBD_nan	0.0		4_1
1660	cat__ComorDiab_0.0	0.0		4_1
1661	cat__ComorDiab_1.0	0.0		4_1
1662	cat__ComorDiab_2.0	0.0		4_1
1663	cat__ComorDiab_nan	0.0		4_1
1664	cat__ComorCVD_0.0	0.0		4_1
1665	cat__ComorCVD_1.0	0.0		4_1
1666	cat__ComorCVD_2.0	0.0		4_1
1667	cat__ComorCVD_nan	0.0		4_1
1668	cat__ComorPsyc_0.0	0.17549169032109996		4_1
1669	cat__ComorPsyc_1.0	0.0		4_1
1670	cat__ComorPsyc_2.0	0.0		4_1
1671	cat__ComorPsyc_nan	0.0		4_1
1672	cat__ComorObe_0.0	0.0		4_1
1673	cat__ComorObe_1.0	0.0		4_1
1674	cat__ComorObe_2.0	0.0		4_1
1675	cat__ComorObe_nan	0.0		4_1
1676	cat__ComorInf_0.0	0.0		4_1
1677	cat__ComorInf_1.0	0.0		4_1
1678	cat__ComorInf_2.0	0.0		4_1
1679	cat__ComorInf_nan	0.0		4_1
1680	cat__ComorRheu_0.0	0.0		4_1
1681	cat__ComorRheu_1.0	0.0		4_1
1682	cat__ComorRheu_2.0	0.0		4_1
1683	cat__ComorRheu_nan	0.0		4_1
1684	cat__ComorPrep_0.0	0.0		4_1
1685	cat__ComorPrep_1.0	0.0		4_1
1686	cat__ComorPrep_2.0	0.0		4_1
1687	cat__ComorPrep_nan	0.0		4_1
1688	cat__ComorRen_0.0	0.0		4_1
1689	cat__ComorRen_1.0	0.0		4_1
1690	cat__ComorRen_2.0	0.0		4_1
1691	cat__ComorRen_nan	0.0		4_1
1692	cat__ComorMPul_0.0	0.053871227189719026		4_1
1693	cat__ComorMPul_1.0	0.0		4_1
1694	cat__ComorMPul_2.0	0.0		4_1
1695	cat__ComorMPul_nan	0.0		4_1
1696	cat__ComorSPul_0.0	0.0		4_1
1697	cat__ComorSPul_1.0	0.0		4_1
1698	cat__ComorSPul_2.0	0.0		4_1
1699	cat__ComorSPul_nan	0.0		4_1
1700	cat__ComorPST_0.0	0.0		4_1
1701	cat__ComorPST_1.0	0.0		4_1
1702	cat__ComorPST_2.0	0.0		4_1
1703	cat__ComorPST_nan	0.0		4_1
1704	cat__ComorHepM_0.0	0.0		4_1
1705	cat__ComorHepM_1.0	0.0		4_1
1706	cat__ComorHepM_2.0	0.0		4_1
1707	cat__ComorHepM_nan	0.0		4_1
1708	cat__ComorHepS_0.0	0.0		4_1
1709	cat__ComorHepS_1.0	0.0		4_1
1710	cat__ComorHepS_2.0	0.0		4_1
1711	cat__ComorHepS_nan	0.0		4_1
1712	cat__TreatmentC1_ADE Alone	0.0		4_1
1713	cat__TreatmentC1_ADE and Mylotarg 3mg per m2	0.0		4_1
1714	cat__TreatmentC1_ADE and Mylotarg 6mg per m2	0.0		4_1
1715	cat__TreatmentC1_AIDA	0.0		4_1
1716	cat__TreatmentC1_Arsenic and ATRA	0.0		4_1
1717	cat__TreatmentC1_DA High dose (90mg)	0.01456959266224635		4_1
1718	cat__TreatmentC1_DA Mylotarg 3mg per m2	0.0		4_1
1719	cat__TreatmentC1_DA Mylotarg 6mg per m2	0.0		4_1
1720	cat__TreatmentC1_DA Standard dose (60mg)	0.0		4_1
1721	cat__Marrresult1C1_CR	0.012325464638469674		4_1
1722	cat__Marrresult1C1_PR	0.0		4_1
1723	cat__Marrresult1C1_RD	0.152635508853701		4_1
1724	cat__Marrresult1C1_nan	0.0		4_1
1725	cat__Marrresult2C1_CR	0.0		4_1
1726	cat__Marrresult2C1_PR	0.0		4_1
1727	cat__Marrresult2C1_RD	0.0		4_1
1728	cat__Marrresult2C1_nan	0.0		4_1
1729	cat__MRDnegativity_<0.0%/not detectable	0.0		4_1
1730	cat__MRDnegativity_nan	0.0		4_1
1731	cat__MRDguided_No	0.0		4_1
1732	cat__MRDguided_nan	0.0		4_1
1733	cat__Housekeeping_ABL	0.0		4_1
1734	cat__Housekeeping_nan	0.0		4_1
1735	cat__MRDA0_method_nan	0.0		4_1
1736	cat__MRDA0_method_qPCR-NPM1	0.0		4_1
1737	cat__MRDA0_method_qPCR-NPM1 A	0.0		4_1
1738	cat__MRDA0_method_qPCR-NPM1 B	0.0		4_1
1739	cat__MRDA0_method_qPCR-NPM1 D	0.0		4_1
1740	cat__MRDA0_method_qPCR-NPM1 OTHER	0.0		4_1
1741	cat__MRDA0_method_qPCR-inv16	0.0		4_1
1742	cat__MRDA0_method_qPCR-t8/21	0.0		4_1
1743	cat__MRDA0num_ND	0.0		4_1
1744	cat__MRDA0num_Pos	0.0		4_1
1745	cat__MRDA0num_nan	0.0		4_1
1746	cat__MRDA0_specimen_PB	0.0		4_1
1747	cat__MRDA0_specimen_nan	0.0		4_1
1748	cat__MRDB0_method_nan	0.0		4_1
1749	cat__MRDB0_method_qPCR-NPM1	0.0		4_1
1750	cat__MRDB0_method_qPCR-NPM1 A	0.0		4_1
1751	cat__MRDB0_method_qPCR-NPM1 B	0.0		4_1
1752	cat__MRDB0_method_qPCR-NPM1 D	0.0		4_1
1753	cat__MRDB0_method_qPCR-NPM1 OTHER	0.0		4_1
1754	cat__MRDB0_method_qPCR-inv16	0.0		4_1
1755	cat__MRDB0_method_qPCR-t8/21	0.0		4_1
1756	cat__MRDB0_specimen_BM	0.0		4_1
1757	cat__MRDB0_specimen_nan	0.0		4_1
1758	cat__MRDB0num_ND	0.0		4_1
1759	cat__MRDB0num_Pos	0.0		4_1
1760	cat__MRDB0num_nan	0.0		4_1
1761	cat__MRDC0_method_MFC (LAIP+DfN)	0.0		4_1
1762	cat__MRDC0_method_nan	0.0		4_1
1763	cat__MRDC0_specimen_BM	0.0		4_1
1764	cat__MRDC0_specimen_BM	0.0		4_1
1765	cat__MRDC0_specimen_PB	0.0		4_1
1766	cat__MRDC0_specimen_nan	0.0		4_1
1767	cat__MRDC1_specimen_BM	0.0		4_1
1768	cat__MRDC1_specimen_PB	0.0		4_1
1769	cat__MRDC1_specimen_nan	0.0		4_1
1770	cat__MRDC0num_Neg	0.0		4_1
1771	cat__MRDC0num_Pos	0.0		4_1
1772	cat__MRDC0num_nan	0.0		4_1
1773	cat__MRDA1_method_nan	0.0		4_1
1774	cat__MRDA1_method_qPCR-NPM1	0.0		4_1
1775	cat__MRDA1_method_qPCR-NPM1 A	0.0		4_1
1776	cat__MRDA1_method_qPCR-NPM1 B	0.0		4_1
1777	cat__MRDA1_method_qPCR-NPM1 D	0.0		4_1
1778	cat__MRDA1_method_qPCR-NPM1 OTHER	0.0		4_1
1779	cat__MRDA1_method_qPCR-inv16	0.0		4_1
1780	cat__MRDA1_method_qPCR-t8/21	0.0		4_1
1781	cat__MRDA1num_ND	0.0		4_1
1782	cat__MRDA1num_Neg	0.06692441515535219		4_1
1783	cat__MRDA1num_Pos	0.07277101369488168		4_1
1784	cat__MRDA1num_nan	0.0		4_1
1785	cat__MRDA1_specimen_PB	0.0		4_1
1786	cat__MRDA1_specimen_nan	0.0		4_1
1787	cat__MRDB1_method_nan	0.0		4_1
1788	cat__MRDB1_method_qPCR-NPM1	0.0		4_1
1789	cat__MRDB1_method_qPCR-NPM1 A	0.0		4_1
1790	cat__MRDB1_method_qPCR-NPM1 B	0.0		4_1
1791	cat__MRDB1_method_qPCR-NPM1 D	0.0		4_1
1792	cat__MRDB1_method_qPCR-NPM1 OTHER	0.0		4_1
1793	cat__MRDB1_method_qPCR-inv16	0.0		4_1
1794	cat__MRDB1_method_qPCR-t8/21	0.0		4_1
1795	cat__MRDB1_specimen_BM	0.0		4_1
1796	cat__MRDB1_specimen_nan	0.0		4_1
1797	cat__MRDB1num_ND	0.0		4_1
1798	cat__MRDB1num_Neg	0.0		4_1
1799	cat__MRDB1num_Pos	0.0		4_1
1800	cat__MRDB1num_nan	0.0		4_1
1801	cat__MRDC1_method_MFC (LAIP+DfN)	0.0		4_1
1802	cat__MRDC1_method_nan	0.0		4_1
1803	cat__MRDC1num_ND	0.0		4_1
1804	cat__MRDC1num_Neg	0.0709871129491393		4_1
1805	cat__MRDC1num_Pos	0.0		4_1
1806	cat__MRDC1num_nan	0.0		4_1
1807	ordinal__NauseagradeC1	0.0013370626439588825		4_1
1808	ordinal__AlopeciagradeC1	0.00013145409357372787		4_1
1809	ordinal__OralgradeC1	0.0002287229228489555		4_1
1810	ordinal__DiarrheagradeC1	0.0008656739421303858		4_1
1811	ordinal__CardiacgradeC1	6.988542459536832e-05		4_1
1812	ordinal__LiverASTgradeC1	0.00015280505178759374		4_1
1813	ordinal__LiverALTgradeC1	0.0002763570621012533		4_1
1814	ordinal__LiverBilgradeC1	4.654386149688635e-05		4_1
1815	ordinal__RenaCreatgradeC1	0.0008575531364104889		4_1
1816	ordinal__RenaprotgradeC1	4.307403535066093e-05		4_1
1817	ordinal__RenahaemgradeC1	0.0001256505666483234		4_1
1818	ordinal__cellularity1C1	0.00013039672980570224		4_1
1819	ordinal__cellularity2C1	3.0548921097381526e-06		4_1
1820	num__amlAgeAtRand1	0.18361747451880586		4_1
1821	num__UnitsbloodC1	0.001888714357248956		4_1
1822	num__UnitsplateletsC1	0.0015111372215091121		4_1
1823	num__DaysIVantibC1	0.00010845117051914281		4_1
1824	num__DaysinhospC1	0.00011225072774359532		4_1
1825	num__date_MRDA0	0.00017755732253399827		4_1
1826	num__MRDA0hodnota	0.0004171845624184638		4_1
1827	num__MRDA0logred	4.832790913034705e-06		4_1
1828	num__date_MRDB0	0.0006211210979633702		4_1
1829	num__MRDB0hodnota	0.0005721199034525501		4_1
1830	num__MRDB0logred	0.0		4_1
1831	num__MRDC0percentage	5.928312034447199e-05		4_1
1832	num__date_MRDA1	0.000516152681956623		4_1
1833	num__MRDA1hodnota	0.00013849912635819218		4_1
1834	num__MRDA1logred	3.507149248439677e-05		4_1
1835	num__date_MRDB1	0.0005003441676501323		4_1
1836	num__MRDB1hodnota	0.00021351217631201445		4_1
1837	num__Date_MRDC1	0.00011304440110409527		4_1
1838	num__MRDC1percentage	0.00025922148966406897		4_1
1839	num__NauseastartC1	0.0001242870264644925		4_1
1840	num__NauseastopC1	4.744897939831394e-05		4_1
1841	num__AlopeciastartC1	0.00018234081391876373		4_1
1842	num__AlopeciastopC1	0.00012434321168261863		4_1
1843	num__OralstartC1	0.00022364894607169444		4_1
1844	num__OralstopC1	0.00019137516141307386		4_1
1845	num__DiarrheastartC1	0.00039423658684031507		4_1
1846	num__DiarrheastopC1	0.0003539819852962328		4_1
1847	num__CardiacstartC1	9.463842089270019e-05		4_1
1848	num__CardiacstopC1	9.549354695781137e-05		4_1
1849	num__LiverASTstartC1	0.00010419978886093301		4_1
1850	num__LiverASTstopC1	0.0001607294755797503		4_1
1851	num__LiverALTstartC1	0.00013104398281331262		4_1
1852	num__LiverALTstopC1	3.677468897495384e-05		4_1
1853	num__LiverBilstartC1	0.00043276713045612976		4_1
1854	num__LiverBilstopC1	0.00031604861710391276		4_1
1855	num__RenaCreatstartC1	0.00030763145306519956		4_1
1856	num__RenaCreatstopC1	0.0003438119796403502		4_1
1857	num__RenaprotstartC1	0.00010621170475038188		4_1
1858	num__RenahaemstartC1	0.0002673015004955065		4_1
1859	num__RenahaemstopC1	4.9378194286257134e-05		4_1
1860	num__mylotargdateC1	6.886654308169401e-05		4_1
1861	num__marrexamdate1C1	0.0008151297427368208		4_1
1862	num__marrexamdate2C1	0.0006572069383978716		4_1
1863	num__NeutrecoverydateC1	0.00030104158871620555		4_1
1864	num__Platrecovery50dateC1	8.015977523722236e-05		4_1
1865	num__Platrecovery100dateC1	0.0003651062013620608		4_1
1866	num__DischargeddateC1	0.00010765509887883898		4_1
1867	num__Weight	0.04245085001138348		4_1
1868	num__Height	0.015593385979923054		4_1
1869	num__BloodDateEntry	0.0003741708284516963		4_1
1870	num__HemoglobinEntry	0.0014482262571433244		4_1
1871	num__PlateletEntry	4.247991527100323e-05		4_1
1872	num__MarrowDateEntry	0.00022936864393049018		4_1
1873	num__MarrowBlastsEntry	2.245598944157181e-05		4_1
1874	num__LocalImmPcnt	3.7448375992670746e-05		4_1
1875	num__SmokePerDay	6.874915801932453e-05		4_1
1876	num__chemodateC1	0.07414202721226265		4_1
1877	num__Marrblastperc1C1	0.0001950236455554202		4_1
1878	num__Marrblastperc2C1	0.0002582679978442323		4_1
1879	num__WBCEntry	0.12989877788192872		4_1
1880	num__CompmarrrespC1	0.00022614877503682833		4_1
1881	remainder__IsSec_is_missing	0.0		4_1
1882	remainder__PrevDiag_is_missing	0.0		4_1
1883	remainder__PrevBloodDis_is_missing	0.0		4_1
1884	remainder__Weight_is_missing	0.0		4_1
1885	remainder__Height_is_missing	0.0		4_1
1886	remainder__BloodDateEntry_is_missing	0.0		4_1
1887	remainder__HemoglobinEntry_is_missing	0.0		4_1
1888	remainder__PlateletEntry_is_missing	0.0		4_1
1889	remainder__MarrowDateEntry_is_missing	0.0		4_1
1890	remainder__MarrowBlastsEntry_is_missing	0.0		4_1
1891	remainder__FABtype_is_missing	0.0		4_1
1892	remainder__CNSinvolveentry_is_missing	0.0		4_1
1893	remainder__Localcytoentry_is_missing	0.0		4_1
1894	remainder__Localimmentry_is_missing	0.0		4_1
1895	remainder__LocalImmPcnt_is_missing	0.0		4_1
1896	remainder__CD33entry_is_missing	0.0		4_1
1897	remainder__SmokeHist_is_missing	0.0		4_1
1898	remainder__SmokePerDay_is_missing	0.0		4_1
1899	remainder__CytoResult_is_missing	0.0		4_1
1900	remainder__Karyotype_is_missing	0.0		4_1
1901	remainder__ComorArr_is_missing	0.0		4_1
1902	remainder__ComorCard_is_missing	0.0		4_1
1903	remainder__ComorHVD_is_missing	0.0		4_1
1904	remainder__ComorIBD_is_missing	0.0		4_1
1905	remainder__ComorDiab_is_missing	0.0		4_1
1906	remainder__ComorCVD_is_missing	0.0		4_1
1907	remainder__ComorPsyc_is_missing	0.0		4_1
1908	remainder__ComorObe_is_missing	0.0		4_1
1909	remainder__ComorInf_is_missing	0.0		4_1
1910	remainder__ComorRheu_is_missing	0.0		4_1
1911	remainder__ComorPrep_is_missing	0.0		4_1
1912	remainder__ComorRen_is_missing	0.0		4_1
1913	remainder__ComorMPul_is_missing	0.0		4_1
1914	remainder__ComorSPul_is_missing	0.0		4_1
1915	remainder__ComorPST_is_missing	0.0		4_1
1916	remainder__ComorHepM_is_missing	0.0		4_1
1917	remainder__ComorHepS_is_missing	0.0		4_1
1918	remainder__drugdoseC1yn_is_missing	0.0		4_1
1919	remainder__mylotargC1yn_is_missing	0.0		4_1
1920	remainder__mylotargdateC1_is_missing	0.0		4_1
1921	remainder__mylodoseC1_is_missing	0.01588921186957061		4_1
1922	remainder__marrexamdate1C1_is_missing	0.0		4_1
1923	remainder__marrexamdate2C1_is_missing	0.0		4_1
1924	remainder__cellularity1C1_is_missing	0.0		4_1
1925	remainder__cellularity2C1_is_missing	0.0		4_1
1926	remainder__Marrblastperc1C1_is_missing	0.0		4_1
1927	remainder__Marrblastperc2C1_is_missing	0.0		4_1
1928	remainder__Marrresult1C1_is_missing	0.0		4_1
1929	remainder__Marrresult2C1_is_missing	0.0		4_1
1930	remainder__CompmarrrespC1_is_missing	0.0		4_1
1931	remainder__NeutrecoveryC1_is_missing	0.0		4_1
1932	remainder__NeutrecoverydateC1_is_missing	0.0		4_1
1933	remainder__Platrecovery50C1_is_missing	0.0		4_1
1934	remainder__Platrecovery50dateC1_is_missing	0.0		4_1
1935	remainder__Platrecovery100C1_is_missing	0.0		4_1
1936	remainder__Platrecovery100dateC1_is_missing	0.0		4_1
1937	remainder__NauseagradeC1_is_missing	0.0		4_1
1938	remainder__NauseastartC1_is_missing	0.0		4_1
1939	remainder__NauseastopC1_is_missing	0.0		4_1
1940	remainder__AlopeciagradeC1_is_missing	0.0		4_1
1941	remainder__AlopeciastartC1_is_missing	0.0		4_1
1942	remainder__AlopeciastopC1_is_missing	0.0		4_1
1943	remainder__OralgradeC1_is_missing	0.0		4_1
1944	remainder__OralstartC1_is_missing	0.0		4_1
1945	remainder__OralstopC1_is_missing	0.0		4_1
1946	remainder__DiarrheagradeC1_is_missing	0.0		4_1
1947	remainder__DiarrheastartC1_is_missing	0.0		4_1
1948	remainder__DiarrheastopC1_is_missing	0.0		4_1
1949	remainder__CardiacgradeC1_is_missing	0.0		4_1
1950	remainder__CardiacstartC1_is_missing	0.0		4_1
1951	remainder__CardiacstopC1_is_missing	0.0		4_1
1952	remainder__LiverASTgradeC1_is_missing	0.0		4_1
1953	remainder__LiverASTstartC1_is_missing	0.0		4_1
1954	remainder__LiverASTstopC1_is_missing	0.0		4_1
1955	remainder__LiverALTgradeC1_is_missing	0.0		4_1
1956	remainder__LiverALTstartC1_is_missing	0.0		4_1
1957	remainder__LiverALTstopC1_is_missing	0.0		4_1
1958	remainder__LiverBilgradeC1_is_missing	0.0		4_1
1959	remainder__LiverBilstartC1_is_missing	0.0		4_1
1960	remainder__LiverBilstopC1_is_missing	0.0		4_1
1961	remainder__RenaCreatgradeC1_is_missing	0.0		4_1
1962	remainder__RenaCreatstartC1_is_missing	0.0		4_1
1963	remainder__RenaCreatstopC1_is_missing	0.0		4_1
1964	remainder__RenaprotgradeC1_is_missing	0.0		4_1
1965	remainder__RenaprotstartC1_is_missing	0.0		4_1
1966	remainder__RenahaemgradeC1_is_missing	0.0		4_1
1967	remainder__RenahaemstartC1_is_missing	0.0		4_1
1968	remainder__RenahaemstopC1_is_missing	0.0		4_1
1969	remainder__UnitsbloodC1_is_missing	0.0		4_1
1970	remainder__UnitsplateletsC1_is_missing	0.0		4_1
1971	remainder__DaysIVantibC1_is_missing	0.0		4_1
1972	remainder__DaysinhospC1_is_missing	0.0		4_1
1973	remainder__DischargeddateC1_is_missing	0.0		4_1
1974	remainder__MRDnegativity_is_missing	0.0		4_1
1975	remainder__MRDguided_is_missing	0.0		4_1
1976	remainder__Housekeeping_is_missing	0.0		4_1
1977	remainder__MRDA0_is_missing	0.0		4_1
1978	remainder__date_MRDA0_is_missing	0.0		4_1
1979	remainder__MRDA0_method_is_missing	0.0		4_1
1980	remainder__MRDA0_specimen_is_missing	0.0		4_1
1981	remainder__MRDA0num_is_missing	0.0		4_1
1982	remainder__MRDA0hodnota_is_missing	0.0		4_1
1983	remainder__MRDA0logred_is_missing	0.0		4_1
1984	remainder__MRDB0_is_missing	0.0		4_1
1985	remainder__date_MRDB0_is_missing	0.0		4_1
1986	remainder__MRDB0_method_is_missing	0.0		4_1
1987	remainder__MRDB0_specimen_is_missing	0.0		4_1
1988	remainder__MRDB0num_is_missing	0.0		4_1
1989	remainder__MRDB0hodnota_is_missing	0.0		4_1
1990	remainder__MRDB0logred_is_missing	0.0		4_1
1991	remainder__MRDC0_is_missing	0.0		4_1
1992	remainder__MRDC0_method_is_missing	0.0		4_1
1993	remainder__MRDC0_specimen_is_missing	0.0		4_1
1994	remainder__MRDC0num_is_missing	0.0		4_1
1995	remainder__MRDC0percentage_is_missing	0.0		4_1
1996	remainder__MRDA1_is_missing	0.0		4_1
1997	remainder__date_MRDA1_is_missing	0.0		4_1
1998	remainder__MRDA1_method_is_missing	0.0		4_1
[truncated: 5,559 more rows]
