# Supplementary material for: Random Survival Forest Versus Elastic-Net Regularized Cox Regression for Survival Prediction in Acute Myeloid Leukemia at Distinct Treatment Time Points: Model Performance Comparison Study
Source: JMIR Bioinform Biotechnol. 2026 Apr 29;7:e75678. doi: 10.2196/75678 (PMC13128161; doi:10.2196/75678)
Supplement: Multimedia Appendix 9 [file bioinform-v7-e75678-s009.zip › ablation_metrics/repeated_fold_feature_importance/cnet/C1__C1_NGS_flt3_npm1__fimp.csv]

	feature	importance	std_importance	fold_repeat_idx
0	karyotype_encoding__Karyotype_46,XX [20]	0.0		1_1
1	karyotype_encoding__Karyotype_46,XX,inv(16)(p13q22)[10]	0.0		1_1
2	karyotype_encoding__Karyotype_46,XX,t(8;21)(q22;q22)[10]	0.0		1_1
3	karyotype_encoding__Karyotype_46,XX[10]	0.0		1_1
4	karyotype_encoding__Karyotype_46,XX[20]	0.03695008013335416		1_1
5	karyotype_encoding__Karyotype_46,XX[20]	0.0		1_1
6	karyotype_encoding__Karyotype_46,XX[25]	0.0		1_1
7	karyotype_encoding__Karyotype_46,XX[30]	0.0		1_1
8	karyotype_encoding__Karyotype_46,XY	0.0		1_1
9	karyotype_encoding__Karyotype_46,XY [20]	0.0		1_1
10	karyotype_encoding__Karyotype_46,XY,inv(16)(p13q22)[10]	0.0		1_1
11	karyotype_encoding__Karyotype_46,XY[10]	0.0		1_1
12	karyotype_encoding__Karyotype_46,XY[20]	0.0		1_1
13	karyotype_encoding__Karyotype_46,XY[20]	0.0		1_1
14	karyotype_encoding__Karyotype_46,XY[21]	0.0		1_1
15	karyotype_encoding__Karyotype_46,XY[25]	0.0		1_1
16	karyotype_encoding__Karyotype_46,XY[30]	0.0		1_1
17	karyotype_encoding__Karyotype___rare_class__	0.0		1_1
18	cat__sexID_False	0.05652483795311585		1_1
19	cat__sexID_True	0.049167004954853995		1_1
20	cat__IsSec_False	0.12127055654225674		1_1
21	cat__IsSec_True	0.007793387183208452		1_1
22	cat__IsSec_nan	0.0		1_1
23	cat__PrevDiag_False	0.0		1_1
24	cat__PrevDiag_True	0.0		1_1
25	cat__PrevDiag_nan	0.0		1_1
26	cat__drugdoseC1yn_False	0.0		1_1
27	cat__drugdoseC1yn_True	0.0		1_1
28	cat__drugdoseC1yn_nan	0.0		1_1
29	cat__mylotargC1yn_False	0.0		1_1
30	cat__mylotargC1yn_True	0.0		1_1
31	cat__mylotargC1yn_nan	0.0		1_1
32	cat__mylodoseC1_False	0.0		1_1
33	cat__mylodoseC1_True	0.0		1_1
34	cat__mylodoseC1_nan	0.0025499243495869873		1_1
35	cat__NeutrecoveryC1_False	0.0		1_1
36	cat__NeutrecoveryC1_True	0.0		1_1
37	cat__NeutrecoveryC1_nan	0.0		1_1
38	cat__Platrecovery50C1_False	0.0		1_1
39	cat__Platrecovery50C1_True	0.0		1_1
40	cat__Platrecovery50C1_nan	0.0		1_1
41	cat__Platrecovery100C1_False	0.0		1_1
42	cat__Platrecovery100C1_True	0.0		1_1
43	cat__Platrecovery100C1_nan	0.0		1_1
44	cat__amlAgeGroup_15-29	0.0		1_1
45	cat__amlAgeGroup_30-39	0.0		1_1
46	cat__amlAgeGroup_40-49	0.021724828805266327		1_1
47	cat__amlAgeGroup_50-59	0.0		1_1
48	cat__amlAgeGroup_60+	0.0		1_1
49	cat__PrevBloodDis_Aplastic anaemia	0.0		1_1
50	cat__PrevBloodDis_Chronic lymphoblastic leukaemia (CLL)	0.0		1_1
51	cat__PrevBloodDis_Chronic myelomonocytic leukaemia (CMML)	0.0		1_1
52	cat__PrevBloodDis_Hodgkin's disease	0.0		1_1
53	cat__PrevBloodDis_Lymphoma	0.0		1_1
54	cat__PrevBloodDis_Myelodysplastic syndrome (MDS)/myelodysplasia/pre-leukaemic phase	0.0		1_1
55	cat__PrevBloodDis_Myelofibrosis	0.0		1_1
56	cat__PrevBloodDis_Myeloproliferative syndrome	0.0		1_1
57	cat__PrevBloodDis_Other haematological disorder	0.0		1_1
58	cat__PrevBloodDis_Polycythaemia rubra vera (PRV)	0.0		1_1
59	cat__PrevBloodDis_Refractory anaemia with excess of blasts (RAEB, RAEB-t)	0.0		1_1
60	cat__PrevBloodDis_Thrombocythaemia	0.0		1_1
61	cat__PrevBloodDis_Thrombocytopenia	0.0		1_1
62	cat__PrevBloodDis_nan	0.0		1_1
63	cat__FABtype_0	0.0		1_1
64	cat__FABtype_1	0.14609328311949676		1_1
65	cat__FABtype_2	0.04137626050067771		1_1
66	cat__FABtype_3	0.0		1_1
67	cat__FABtype_3v	0.0		1_1
68	cat__FABtype_4	0.0		1_1
69	cat__FABtype_4e	0.0		1_1
70	cat__FABtype_5	0.26336850993371974		1_1
71	cat__FABtype_5a	0.0		1_1
72	cat__FABtype_5b	0.0		1_1
73	cat__FABtype_6	0.04827096267553371		1_1
74	cat__FABtype_7	0.0		1_1
75	cat__FABtype_8	0.011201417292279536		1_1
76	cat__FABtype_B	0.0		1_1
77	cat__FABtype_R	0.0		1_1
78	cat__FABtype_RT	0.0		1_1
79	cat__FABtype_X	0.0		1_1
80	cat__FABtype_nan	0.0		1_1
81	cat__CNSinvolveentry_0.0	0.0		1_1
82	cat__CNSinvolveentry_1.0	0.0		1_1
83	cat__CNSinvolveentry_2.0	0.0		1_1
84	cat__CNSinvolveentry_nan	0.0		1_1
85	cat__Localcytoentry_1.0	0.16056163204053264		1_1
86	cat__Localcytoentry_2.0	0.20305386220920596		1_1
87	cat__Localcytoentry_3.0	0.0		1_1
88	cat__Localcytoentry_4.0	0.0		1_1
89	cat__Localcytoentry_5.0	0.0		1_1
90	cat__Localcytoentry_nan	0.0		1_1
91	cat__Localimmentry_1.0	0.06756823687384168		1_1
92	cat__Localimmentry_2.0	0.0		1_1
93	cat__Localimmentry_3.0	0.0		1_1
94	cat__Localimmentry_nan	0.0		1_1
95	cat__CD33entry_1.0	0.12746324878081616		1_1
96	cat__CD33entry_2.0	0.020389943851251868		1_1
97	cat__CD33entry_3.0	0.0		1_1
98	cat__CD33entry_nan	0.0		1_1
99	cat__SmokeHist_1.0	0.0		1_1
100	cat__SmokeHist_2.0	0.0807317742850695		1_1
101	cat__SmokeHist_3.0	0.08805344202151744		1_1
102	cat__SmokeHist_nan	0.0		1_1
103	cat__amlType_De novo	0.03656760808475975		1_1
104	cat__amlType_High risk MDS	0.0		1_1
105	cat__amlType_Secondary	0.10252847484283258		1_1
106	cat__CytoResult_Adverse	0.6150687994442929		1_1
107	cat__CytoResult_Failed	0.0		1_1
108	cat__CytoResult_Intermediate	0.0		1_1
109	cat__CytoResult_Normal	0.0		1_1
110	cat__CytoResult_Not done	0.0		1_1
111	cat__CytoResult_nan	0.0		1_1
112	cat__CytoResult_t(15;17) / PML-RARA [APL]	0.0		1_1
113	cat__CytoResult_t(8;21) / inv(16) [CBF]	0.8235334712071763		1_1
114	cat__ComorArr_0.0	0.0		1_1
115	cat__ComorArr_1.0	0.0		1_1
116	cat__ComorArr_2.0	0.0		1_1
117	cat__ComorArr_nan	0.0		1_1
118	cat__ComorCard_0.0	0.0		1_1
119	cat__ComorCard_1.0	0.0		1_1
120	cat__ComorCard_2.0	0.0		1_1
121	cat__ComorCard_nan	0.0		1_1
122	cat__ComorHVD_0.0	0.0		1_1
123	cat__ComorHVD_1.0	0.0		1_1
124	cat__ComorHVD_2.0	0.0		1_1
125	cat__ComorHVD_nan	0.0		1_1
126	cat__ComorIBD_0.0	0.0		1_1
127	cat__ComorIBD_1.0	0.0		1_1
128	cat__ComorIBD_2.0	0.0		1_1
129	cat__ComorIBD_nan	0.0		1_1
130	cat__ComorDiab_0.0	0.0		1_1
131	cat__ComorDiab_1.0	0.0		1_1
132	cat__ComorDiab_2.0	0.0		1_1
133	cat__ComorDiab_nan	0.0		1_1
134	cat__ComorCVD_0.0	0.0		1_1
135	cat__ComorCVD_1.0	0.0		1_1
136	cat__ComorCVD_2.0	0.0		1_1
137	cat__ComorCVD_nan	0.0		1_1
138	cat__ComorPsyc_0.0	0.19165990502004027		1_1
139	cat__ComorPsyc_1.0	0.0		1_1
140	cat__ComorPsyc_2.0	0.0		1_1
141	cat__ComorPsyc_nan	0.0		1_1
142	cat__ComorObe_0.0	0.071461434592336		1_1
143	cat__ComorObe_1.0	0.0		1_1
144	cat__ComorObe_2.0	0.0		1_1
145	cat__ComorObe_nan	0.0		1_1
146	cat__ComorInf_0.0	0.0		1_1
147	cat__ComorInf_1.0	0.0		1_1
148	cat__ComorInf_2.0	0.0		1_1
149	cat__ComorInf_nan	0.0		1_1
150	cat__ComorRheu_0.0	0.09527165705181646		1_1
151	cat__ComorRheu_1.0	0.0		1_1
152	cat__ComorRheu_2.0	0.0		1_1
153	cat__ComorRheu_nan	0.0		1_1
154	cat__ComorPrep_0.0	0.0		1_1
155	cat__ComorPrep_1.0	0.0		1_1
156	cat__ComorPrep_2.0	0.0		1_1
157	cat__ComorPrep_nan	0.0		1_1
158	cat__ComorRen_0.0	0.0		1_1
159	cat__ComorRen_1.0	0.0		1_1
160	cat__ComorRen_2.0	0.0		1_1
161	cat__ComorRen_nan	0.0		1_1
162	cat__ComorMPul_0.0	0.0		1_1
163	cat__ComorMPul_1.0	0.0		1_1
164	cat__ComorMPul_2.0	0.0		1_1
165	cat__ComorMPul_nan	0.0		1_1
166	cat__ComorSPul_0.0	0.0		1_1
167	cat__ComorSPul_1.0	0.0		1_1
168	cat__ComorSPul_2.0	0.0		1_1
169	cat__ComorSPul_nan	0.0		1_1
170	cat__ComorPST_0.0	0.0		1_1
171	cat__ComorPST_1.0	0.0		1_1
172	cat__ComorPST_2.0	0.0		1_1
173	cat__ComorPST_nan	0.0		1_1
174	cat__ComorHepM_0.0	0.010263301805239367		1_1
175	cat__ComorHepM_1.0	0.0		1_1
176	cat__ComorHepM_2.0	0.0		1_1
177	cat__ComorHepM_nan	0.0		1_1
178	cat__ComorHepS_0.0	0.0		1_1
179	cat__ComorHepS_1.0	0.0		1_1
180	cat__ComorHepS_2.0	0.0		1_1
181	cat__ComorHepS_nan	0.0		1_1
182	cat__TreatmentC1_ADE Alone	0.0		1_1
183	cat__TreatmentC1_ADE and Mylotarg 3mg per m2	0.0		1_1
184	cat__TreatmentC1_ADE and Mylotarg 6mg per m2	0.0		1_1
185	cat__TreatmentC1_AIDA	0.0		1_1
186	cat__TreatmentC1_Arsenic and ATRA	0.0		1_1
187	cat__TreatmentC1_DA High dose (90mg)	0.0		1_1
188	cat__TreatmentC1_DA Mylotarg 3mg per m2	0.0		1_1
189	cat__TreatmentC1_DA Mylotarg 6mg per m2	0.0		1_1
190	cat__TreatmentC1_DA Standard dose (60mg)	0.0		1_1
191	cat__Marrresult1C1_CR	0.025763397221875792		1_1
192	cat__Marrresult1C1_PR	0.0		1_1
193	cat__Marrresult1C1_RD	0.23425498793416222		1_1
194	cat__Marrresult1C1_nan	0.0		1_1
195	cat__Marrresult2C1_CR	0.0		1_1
196	cat__Marrresult2C1_PR	0.0		1_1
197	cat__Marrresult2C1_RD	0.0		1_1
198	cat__Marrresult2C1_nan	0.0		1_1
199	cat__amlFLToutcomeID_2.0	0.0		1_1
200	cat__amlFLToutcomeID_3.0	0.010636662567421315		1_1
201	cat__amlFLToutcomeID_4.0	0.0		1_1
202	cat__amlFLToutcomeID_nan	0.0		1_1
203	cat__amlFLTTypeID_1.0	0.0		1_1
204	cat__amlFLTTypeID_2.0	0.0		1_1
205	cat__amlFLTTypeID_nan	0.0		1_1
206	cat__amlDDLFLTTKDID_1.0	0.0		1_1
207	cat__amlDDLFLTTKDID_2.0	0.0		1_1
208	cat__amlDDLFLTTKDID_3.0	0.0		1_1
209	cat__amlDDLFLTTKDID_4.0	0.0		1_1
210	cat__amlDDLFLTTKDID_6.0	0.0		1_1
211	cat__amlDDLFLTTKDID_7.0	0.0		1_1
212	cat__amlDDLFLTTKDID_8.0	0.0		1_1
213	cat__amlDDLFLTTKDID_9.0	0.0		1_1
214	cat__amlDDLFLTTKDID_99.0	0.0		1_1
215	cat__amlDDLFLTTKDID_nan	0.0		1_1
216	cat__amlFLTType0ID_1.0	0.13987252939249442		1_1
217	cat__amlFLTType0ID_2.0	0.0		1_1
218	cat__amlFLTType0ID_nan	0.0		1_1
219	cat__amlDDLNPM1OutcomeID_1.0	0.2754546685492023		1_1
220	cat__amlDDLNPM1OutcomeID_3.0	0.0		1_1
221	cat__amlDDLNPM1OutcomeID_5.0	0.0		1_1
222	cat__amlDDLNPM1OutcomeID_7.0	0.0		1_1
223	cat__amlDDLNPM1OutcomeID_nan	0.0		1_1
224	cat__amlDDLNPM1ID_1.0	0.0		1_1
225	cat__amlDDLNPM1ID_2.0	0.0		1_1
226	cat__amlDDLNPM1ID_3.0	0.0		1_1
227	cat__amlDDLNPM1ID_4.0	0.0		1_1
228	cat__amlDDLNPM1ID_5.0	0.0		1_1
229	cat__amlDDLNPM1ID_nan	0.1098967286985825		1_1
230	ordinal__NauseagradeC1	0.0010877134136261773		1_1
231	ordinal__AlopeciagradeC1	3.226947356180792e-05		1_1
232	ordinal__OralgradeC1	7.653385311972312e-05		1_1
233	ordinal__DiarrheagradeC1	0.00029030507883529407		1_1
234	ordinal__CardiacgradeC1	0.00011368438692327198		1_1
235	ordinal__LiverASTgradeC1	0.00019879220514878732		1_1
236	ordinal__LiverALTgradeC1	0.0004980610732998463		1_1
237	ordinal__LiverBilgradeC1	0.00042530665806569907		1_1
238	ordinal__RenaCreatgradeC1	0.0007260901172481945		1_1
239	ordinal__RenaprotgradeC1	0.00018840626385644628		1_1
240	ordinal__RenahaemgradeC1	7.457470874922732e-05		1_1
241	ordinal__cellularity1C1	0.00015918277661674277		1_1
242	ordinal__cellularity2C1	6.0307869867091884e-06		1_1
243	num__amlAgeAtRand1	0.18619730165804832		1_1
244	num__UnitsbloodC1	0.001592634154319553		1_1
245	num__UnitsplateletsC1	0.0019568806451427233		1_1
246	num__DaysIVantibC1	0.00042760623790050114		1_1
247	num__DaysinhospC1	0.0002515104007221616		1_1
248	num__TestDate	0.00016385863965569903		1_1
249	num__ITDPcnt	0.0004597000342013541		1_1
250	num__ITDLength	5.7283210660912746e-05		1_1
251	num__NauseastartC1	1.429259908985674e-05		1_1
252	num__NauseastopC1	3.987052803172344e-05		1_1
253	num__AlopeciastartC1	6.504840687540807e-05		1_1
254	num__AlopeciastopC1	4.99766215756425e-05		1_1
255	num__OralstartC1	6.327265292271027e-05		1_1
256	num__OralstopC1	9.276999895322877e-06		1_1
257	num__DiarrheastartC1	0.0004223318684487177		1_1
258	num__DiarrheastopC1	0.000283275214310363		1_1
259	num__CardiacstartC1	6.241961813950231e-05		1_1
260	num__CardiacstopC1	8.30952190991383e-05		1_1
261	num__LiverASTstartC1	0.0008232890517896113		1_1
262	num__LiverASTstopC1	0.0005879602306065832		1_1
263	num__LiverALTstartC1	2.3928510238060616e-05		1_1
264	num__LiverALTstopC1	8.153705237831595e-05		1_1
265	num__LiverBilstartC1	0.0003111328629064611		1_1
266	num__LiverBilstopC1	0.0002876321046254373		1_1
267	num__RenaCreatstartC1	0.00014113276141959277		1_1
268	num__RenaCreatstopC1	6.952697942535887e-05		1_1
269	num__RenaprotstartC1	0.00010280048772935109		1_1
270	num__RenahaemstartC1	0.0002597838503376882		1_1
271	num__RenahaemstopC1	4.391583589990862e-05		1_1
272	num__mylotargdateC1	0.00012577274037368474		1_1
273	num__marrexamdate1C1	8.677922662079586e-05		1_1
274	num__marrexamdate2C1	0.00039981739231878267		1_1
275	num__NeutrecoverydateC1	0.0001466215176575353		1_1
276	num__Platrecovery50dateC1	0.00012499426260834985		1_1
277	num__Platrecovery100dateC1	0.00041752778985683543		1_1
278	num__DischargeddateC1	6.079950287435528e-05		1_1
279	num__Weight	0.047154862405267006		1_1
280	num__Height	0.0036838274820408068		1_1
281	num__BloodDateEntry	0.00230070963306358		1_1
282	num__HemoglobinEntry	0.0005680437637836903		1_1
283	num__PlateletEntry	0.0024018792114084446		1_1
284	num__MarrowDateEntry	2.925325454465668e-05		1_1
285	num__MarrowBlastsEntry	6.053859187867931e-05		1_1
286	num__LocalImmPcnt	1.096719009022924e-05		1_1
287	num__SmokePerDay	1.2926519582278157e-05		1_1
288	num__chemodateC1	0.045315748122165864		1_1
289	num__Marrblastperc1C1	1.741862143905245e-05		1_1
290	num__Marrblastperc2C1	0.0001234046148976103		1_1
291	num__WBCEntry	0.023268541291511347		1_1
292	num__CompmarrrespC1	0.0001995371508217559		1_1
293	remainder__IsSec_is_missing	0.0		1_1
294	remainder__PrevDiag_is_missing	0.0		1_1
295	remainder__PrevBloodDis_is_missing	0.0		1_1
296	remainder__Weight_is_missing	0.0		1_1
297	remainder__Height_is_missing	0.0		1_1
298	remainder__BloodDateEntry_is_missing	0.0		1_1
299	remainder__HemoglobinEntry_is_missing	0.0		1_1
300	remainder__PlateletEntry_is_missing	0.0		1_1
301	remainder__MarrowDateEntry_is_missing	0.0		1_1
302	remainder__MarrowBlastsEntry_is_missing	0.0		1_1
303	remainder__FABtype_is_missing	0.0		1_1
304	remainder__CNSinvolveentry_is_missing	0.0		1_1
305	remainder__Localcytoentry_is_missing	0.0		1_1
306	remainder__Localimmentry_is_missing	0.0		1_1
307	remainder__LocalImmPcnt_is_missing	0.0		1_1
308	remainder__CD33entry_is_missing	0.0		1_1
309	remainder__SmokeHist_is_missing	0.0		1_1
310	remainder__SmokePerDay_is_missing	0.0		1_1
311	remainder__CytoResult_is_missing	0.0		1_1
312	remainder__Karyotype_is_missing	0.0		1_1
313	remainder__ComorArr_is_missing	0.0		1_1
314	remainder__ComorCard_is_missing	0.0		1_1
315	remainder__ComorHVD_is_missing	0.0		1_1
316	remainder__ComorIBD_is_missing	0.0		1_1
317	remainder__ComorDiab_is_missing	0.0		1_1
318	remainder__ComorCVD_is_missing	0.0		1_1
319	remainder__ComorPsyc_is_missing	0.0		1_1
320	remainder__ComorObe_is_missing	0.0		1_1
321	remainder__ComorInf_is_missing	0.0		1_1
322	remainder__ComorRheu_is_missing	0.0		1_1
323	remainder__ComorPrep_is_missing	0.0		1_1
324	remainder__ComorRen_is_missing	0.0		1_1
325	remainder__ComorMPul_is_missing	0.0		1_1
326	remainder__ComorSPul_is_missing	0.0		1_1
327	remainder__ComorPST_is_missing	0.0		1_1
328	remainder__ComorHepM_is_missing	0.0		1_1
329	remainder__ComorHepS_is_missing	0.0		1_1
330	remainder__drugdoseC1yn_is_missing	0.0		1_1
331	remainder__mylotargC1yn_is_missing	0.0		1_1
332	remainder__mylotargdateC1_is_missing	0.0		1_1
333	remainder__mylodoseC1_is_missing	0.001400636217298796		1_1
334	remainder__marrexamdate1C1_is_missing	0.0		1_1
335	remainder__marrexamdate2C1_is_missing	0.0		1_1
336	remainder__cellularity1C1_is_missing	0.0		1_1
337	remainder__cellularity2C1_is_missing	0.0		1_1
338	remainder__Marrblastperc1C1_is_missing	0.0		1_1
339	remainder__Marrblastperc2C1_is_missing	0.0		1_1
340	remainder__Marrresult1C1_is_missing	0.0		1_1
341	remainder__Marrresult2C1_is_missing	0.0		1_1
342	remainder__CompmarrrespC1_is_missing	0.0		1_1
343	remainder__NeutrecoveryC1_is_missing	0.0		1_1
344	remainder__NeutrecoverydateC1_is_missing	0.0		1_1
345	remainder__Platrecovery50C1_is_missing	0.0		1_1
346	remainder__Platrecovery50dateC1_is_missing	0.0		1_1
347	remainder__Platrecovery100C1_is_missing	0.0		1_1
348	remainder__Platrecovery100dateC1_is_missing	0.0		1_1
349	remainder__NauseagradeC1_is_missing	0.0		1_1
350	remainder__NauseastartC1_is_missing	0.0		1_1
351	remainder__NauseastopC1_is_missing	0.0		1_1
352	remainder__AlopeciagradeC1_is_missing	0.0		1_1
353	remainder__AlopeciastartC1_is_missing	0.0		1_1
354	remainder__AlopeciastopC1_is_missing	0.0		1_1
355	remainder__OralgradeC1_is_missing	0.0		1_1
356	remainder__OralstartC1_is_missing	0.0		1_1
357	remainder__OralstopC1_is_missing	0.0		1_1
358	remainder__DiarrheagradeC1_is_missing	0.0		1_1
359	remainder__DiarrheastartC1_is_missing	0.0		1_1
360	remainder__DiarrheastopC1_is_missing	0.0		1_1
361	remainder__CardiacgradeC1_is_missing	0.0		1_1
362	remainder__CardiacstartC1_is_missing	0.0		1_1
363	remainder__CardiacstopC1_is_missing	0.0		1_1
364	remainder__LiverASTgradeC1_is_missing	0.0		1_1
365	remainder__LiverASTstartC1_is_missing	0.0		1_1
366	remainder__LiverASTstopC1_is_missing	0.0		1_1
367	remainder__LiverALTgradeC1_is_missing	0.0		1_1
368	remainder__LiverALTstartC1_is_missing	0.0		1_1
369	remainder__LiverALTstopC1_is_missing	0.0		1_1
370	remainder__LiverBilgradeC1_is_missing	0.0		1_1
371	remainder__LiverBilstartC1_is_missing	0.0		1_1
372	remainder__LiverBilstopC1_is_missing	0.0		1_1
373	remainder__RenaCreatgradeC1_is_missing	0.0		1_1
374	remainder__RenaCreatstartC1_is_missing	0.0		1_1
375	remainder__RenaCreatstopC1_is_missing	0.0		1_1
376	remainder__RenaprotgradeC1_is_missing	0.0		1_1
377	remainder__RenaprotstartC1_is_missing	0.0		1_1
378	remainder__RenahaemgradeC1_is_missing	0.0		1_1
379	remainder__RenahaemstartC1_is_missing	0.0		1_1
380	remainder__RenahaemstopC1_is_missing	0.0		1_1
381	remainder__UnitsbloodC1_is_missing	0.0		1_1
382	remainder__UnitsplateletsC1_is_missing	0.0		1_1
383	remainder__DaysIVantibC1_is_missing	0.0		1_1
384	remainder__DaysinhospC1_is_missing	0.0		1_1
385	remainder__DischargeddateC1_is_missing	0.0		1_1
386	remainder__TestDate_is_missing	0.0		1_1
387	remainder__amlFLToutcomeID_is_missing	0.0		1_1
388	remainder__amlFLTTypeID_is_missing	0.0		1_1
389	remainder__amlDDLFLTTKDID_is_missing	0.0		1_1
390	remainder__ITDPcnt_is_missing	0.0		1_1
391	remainder__ITDLength_is_missing	0.0		1_1
392	remainder__amlFLTType0ID_is_missing	0.0		1_1
393	remainder__amlDDLNPM1OutcomeID_is_missing	0.0		1_1
394	remainder__amlDDLNPM1ID_is_missing	0.11616105405550957		1_1
395	remainder__ASXL1	4.2988598375186933e-05		1_1
396	remainder__ASXL2	0.0		1_1
397	remainder__ASXL3	0.0		1_1
398	remainder__ATRX	1.4460582689646831e-08		1_1
399	remainder__BAGE3	0.0		1_1
400	remainder__BCOR	8.298536438093586e-10		1_1
401	remainder__BRAF	0.0		1_1
402	remainder__CBL	0.0		1_1
403	remainder__CDKN2A	0.0		1_1
404	remainder__CEBPA	0.0		1_1
405	remainder__CREBBP	0.0		1_1
406	remainder__CSF3R	0.0		1_1
407	remainder__CTCF	0.0		1_1
408	remainder__CUL2	0.0		1_1
409	remainder__CUX1	0.0		1_1
410	remainder__DNMT3A	0.0		1_1
411	remainder__EED	0.0		1_1
412	remainder__ETV6	0.0		1_1
413	remainder__EZH2	1.3628549783328953e-07		1_1
414	remainder__FBXW7	0.0		1_1
415	remainder__FLT3	0.0		1_1
416	remainder__GATA1	0.0		1_1
417	remainder__GATA2	3.4271887402939107e-07		1_1
418	remainder__GNAS	0.0		1_1
419	remainder__GNB1	0.0		1_1
420	remainder__IDH1	0.0		1_1
421	remainder__IDH2	1.0172871364098669e-06		1_1
422	remainder__JAK2	0.0		1_1
423	remainder__JAK3	0.0		1_1
424	remainder__KANSL1	0.0		1_1
425	remainder__KDM6A	0.0		1_1
426	remainder__KIT	0.0		1_1
427	remainder__KMT2C	0.0		1_1
428	remainder__KMT2D	0.0		1_1
429	remainder__KMT2E	0.0		1_1
430	remainder__KRAS	0.0		1_1
431	remainder__LUC7L2	0.0		1_1
432	remainder__MED12	0.0		1_1
433	remainder__MLL	0.0		1_1
434	remainder__MPL	0.0		1_1
435	remainder__MYC	0.0		1_1
436	remainder__NF1	0.0		1_1
437	remainder__NFE2	0.0		1_1
438	remainder__NOTCH1	0.0		1_1
439	remainder__NPM1	1.1135085269075317e-05		1_1
440	remainder__NRAS	0.0		1_1
441	remainder__PDS5B	2.0304033745903913e-07		1_1
442	remainder__PHF6	0.0		1_1
443	remainder__PRPF8	0.0		1_1
444	remainder__PTEN	0.0		1_1
445	remainder__PTPN11	3.4681271882508618e-06		1_1
446	remainder__RAD21	0.0		1_1
447	remainder__RIT1	0.0		1_1
448	remainder__RUNX1	0.0		1_1
449	remainder__SETBP1	0.0		1_1
450	remainder__SF1	0.0		1_1
451	remainder__SF3B1	0.0		1_1
452	remainder__SMC1A	0.0		1_1
453	remainder__SMC3	0.0		1_1
454	remainder__SMG1	0.0		1_1
455	remainder__SRSF2	1.4546232137251636e-06		1_1
456	remainder__STAG2	0.0		1_1
457	remainder__STAT5B	0.0		1_1
458	remainder__SUZ12	0.0		1_1
459	remainder__TET2	0.0		1_1
460	remainder__TP53	2.3661962617926443e-06		1_1
461	remainder__U2AF1	2.405328950276843e-08		1_1
462	remainder__WT1	0.0		1_1
463	remainder__ZRSR2	0.0		1_1
464	remainder__ngs_is_missing	0.0		1_1
465	karyotype_encoding__Karyotype_46,XX [20]	0.0		2_1
466	karyotype_encoding__Karyotype_46,XX [20]	0.0		2_1
467	karyotype_encoding__Karyotype_46,XX,inv(16)(p13q22)[10]	0.0		2_1
468	karyotype_encoding__Karyotype_46,XX,t(8;21)(q22;q22)[10]	0.0		2_1
469	karyotype_encoding__Karyotype_46,XX[10]	0.0		2_1
470	karyotype_encoding__Karyotype_46,XX[20]	0.0		2_1
471	karyotype_encoding__Karyotype_46,XX[20]	0.0		2_1
472	karyotype_encoding__Karyotype_46,XX[25]	0.0		2_1
473	karyotype_encoding__Karyotype_46,XX[30]	0.0		2_1
474	karyotype_encoding__Karyotype_46,XY	0.0		2_1
475	karyotype_encoding__Karyotype_46,XY [20]	0.0		2_1
476	karyotype_encoding__Karyotype_46,XY,inv(16)(p13q22)[10]	0.0		2_1
477	karyotype_encoding__Karyotype_46,XY[10]	0.0		2_1
478	karyotype_encoding__Karyotype_46,XY[20]	0.0		2_1
479	karyotype_encoding__Karyotype_46,XY[20]	0.0		2_1
480	karyotype_encoding__Karyotype_46,XY[25]	0.0		2_1
481	karyotype_encoding__Karyotype_46,XY[30]	0.0		2_1
482	karyotype_encoding__Karyotype_47,XX,+8[10]	0.0		2_1
483	karyotype_encoding__Karyotype___rare_class__	0.0		2_1
484	cat__sexID_False	0.017121841237618403		2_1
485	cat__sexID_True	0.008620114450310065		2_1
486	cat__IsSec_False	0.022629241434411668		2_1
487	cat__IsSec_True	0.0		2_1
488	cat__IsSec_nan	0.0		2_1
489	cat__PrevDiag_False	0.0		2_1
490	cat__PrevDiag_True	0.0		2_1
491	cat__PrevDiag_nan	0.0		2_1
492	cat__drugdoseC1yn_False	0.0		2_1
493	cat__drugdoseC1yn_True	0.0		2_1
494	cat__drugdoseC1yn_nan	0.0		2_1
495	cat__mylotargC1yn_False	0.0		2_1
496	cat__mylotargC1yn_True	0.0		2_1
497	cat__mylotargC1yn_nan	0.0		2_1
498	cat__mylodoseC1_False	0.0		2_1
499	cat__mylodoseC1_True	0.005541320637442273		2_1
500	cat__mylodoseC1_nan	0.0		2_1
501	cat__NeutrecoveryC1_False	0.0		2_1
502	cat__NeutrecoveryC1_True	0.0		2_1
503	cat__NeutrecoveryC1_nan	0.0		2_1
504	cat__Platrecovery50C1_False	0.0		2_1
505	cat__Platrecovery50C1_True	0.0		2_1
506	cat__Platrecovery50C1_nan	0.0		2_1
507	cat__Platrecovery100C1_False	0.0		2_1
508	cat__Platrecovery100C1_True	0.0		2_1
509	cat__Platrecovery100C1_nan	0.0		2_1
510	cat__amlAgeGroup_15-29	0.0		2_1
511	cat__amlAgeGroup_30-39	0.0		2_1
512	cat__amlAgeGroup_40-49	0.0022958439449596315		2_1
513	cat__amlAgeGroup_50-59	0.0		2_1
514	cat__amlAgeGroup_60+	0.0		2_1
515	cat__PrevBloodDis_Aplastic anaemia	0.0		2_1
516	cat__PrevBloodDis_Chronic lymphoblastic leukaemia (CLL)	0.0		2_1
517	cat__PrevBloodDis_Chronic myelomonocytic leukaemia (CMML)	0.0		2_1
518	cat__PrevBloodDis_Hodgkin's disease	0.0		2_1
519	cat__PrevBloodDis_Lymphoma	0.0		2_1
520	cat__PrevBloodDis_Myelodysplastic syndrome (MDS)/myelodysplasia/pre-leukaemic phase	0.0		2_1
521	cat__PrevBloodDis_Myelofibrosis	0.0		2_1
522	cat__PrevBloodDis_Myeloproliferative syndrome	0.0		2_1
523	cat__PrevBloodDis_Other haematological disorder	0.0		2_1
524	cat__PrevBloodDis_Polycythaemia rubra vera (PRV)	0.0		2_1
525	cat__PrevBloodDis_Refractory anaemia with excess of blasts (RAEB, RAEB-t)	0.0		2_1
526	cat__PrevBloodDis_Thrombocythaemia	0.0		2_1
527	cat__PrevBloodDis_Thrombocytopenia	0.0		2_1
528	cat__PrevBloodDis_nan	0.0		2_1
529	cat__FABtype_0	0.0		2_1
530	cat__FABtype_1	0.07135772634028327		2_1
531	cat__FABtype_2	0.023658417115170107		2_1
532	cat__FABtype_3	0.0		2_1
533	cat__FABtype_3v	0.0		2_1
534	cat__FABtype_4	0.0		2_1
535	cat__FABtype_4e	0.0		2_1
536	cat__FABtype_5	0.22686509000937052		2_1
537	cat__FABtype_5a	0.0		2_1
538	cat__FABtype_5b	0.0		2_1
539	cat__FABtype_6	0.10913584554861115		2_1
540	cat__FABtype_7	0.0		2_1
541	cat__FABtype_8	0.01645873875761594		2_1
542	cat__FABtype_B	0.0		2_1
543	cat__FABtype_R	0.0		2_1
544	cat__FABtype_RT	0.0		2_1
545	cat__FABtype_X	0.0		2_1
546	cat__FABtype_nan	0.0		2_1
547	cat__CNSinvolveentry_0.0	0.005371452599328261		2_1
548	cat__CNSinvolveentry_1.0	0.0		2_1
549	cat__CNSinvolveentry_2.0	0.0		2_1
550	cat__CNSinvolveentry_nan	0.0		2_1
551	cat__Localcytoentry_1.0	0.0		2_1
552	cat__Localcytoentry_2.0	0.17913062743081026		2_1
553	cat__Localcytoentry_3.0	0.0		2_1
554	cat__Localcytoentry_4.0	0.0		2_1
555	cat__Localcytoentry_5.0	0.0016590076429334232		2_1
556	cat__Localcytoentry_nan	0.0		2_1
557	cat__Localimmentry_1.0	0.0		2_1
558	cat__Localimmentry_2.0	0.0		2_1
559	cat__Localimmentry_3.0	0.12764141553734645		2_1
560	cat__Localimmentry_nan	0.0		2_1
561	cat__CD33entry_1.0	0.13117374796832448		2_1
562	cat__CD33entry_2.0	0.0		2_1
563	cat__CD33entry_3.0	0.0		2_1
564	cat__CD33entry_nan	0.0		2_1
565	cat__SmokeHist_1.0	0.0		2_1
566	cat__SmokeHist_2.0	0.13496710488160665		2_1
567	cat__SmokeHist_3.0	0.022168816283579605		2_1
568	cat__SmokeHist_nan	0.0		2_1
569	cat__amlType_De novo	0.10302431666144986		2_1
570	cat__amlType_High risk MDS	0.0		2_1
571	cat__amlType_Secondary	0.10029840348480712		2_1
572	cat__CytoResult_Adverse	0.7058909010168706		2_1
573	cat__CytoResult_Failed	0.0		2_1
574	cat__CytoResult_Intermediate	0.0		2_1
575	cat__CytoResult_Normal	0.0		2_1
576	cat__CytoResult_Not done	0.0		2_1
577	cat__CytoResult_nan	0.0		2_1
578	cat__CytoResult_t(15;17) / PML-RARA [APL]	0.0		2_1
579	cat__CytoResult_t(8;21) / inv(16) [CBF]	0.8143920255274415		2_1
580	cat__ComorArr_0.0	0.0		2_1
581	cat__ComorArr_1.0	0.0		2_1
582	cat__ComorArr_2.0	0.0		2_1
583	cat__ComorArr_nan	0.0		2_1
584	cat__ComorCard_0.0	0.0		2_1
585	cat__ComorCard_1.0	0.0		2_1
586	cat__ComorCard_2.0	0.0		2_1
587	cat__ComorCard_nan	0.0		2_1
588	cat__ComorHVD_0.0	0.0		2_1
589	cat__ComorHVD_1.0	0.0		2_1
590	cat__ComorHVD_2.0	0.0		2_1
591	cat__ComorHVD_nan	0.0		2_1
592	cat__ComorIBD_0.0	0.0		2_1
593	cat__ComorIBD_1.0	0.0		2_1
594	cat__ComorIBD_2.0	0.0		2_1
595	cat__ComorIBD_nan	0.0		2_1
596	cat__ComorDiab_0.0	0.0		2_1
597	cat__ComorDiab_1.0	0.0		2_1
598	cat__ComorDiab_2.0	0.0		2_1
599	cat__ComorDiab_nan	0.0		2_1
600	cat__ComorCVD_0.0	0.0		2_1
601	cat__ComorCVD_1.0	0.0		2_1
602	cat__ComorCVD_2.0	0.0		2_1
603	cat__ComorCVD_nan	0.0		2_1
604	cat__ComorPsyc_0.0	0.08750879301402312		2_1
605	cat__ComorPsyc_1.0	0.0399237487401418		2_1
606	cat__ComorPsyc_2.0	0.0		2_1
607	cat__ComorPsyc_nan	0.0		2_1
608	cat__ComorObe_0.0	0.13473160088337785		2_1
609	cat__ComorObe_1.0	0.0		2_1
610	cat__ComorObe_2.0	0.0		2_1
611	cat__ComorObe_nan	0.0		2_1
612	cat__ComorInf_0.0	0.0		2_1
613	cat__ComorInf_1.0	0.0		2_1
614	cat__ComorInf_2.0	0.0		2_1
615	cat__ComorInf_nan	0.0		2_1
616	cat__ComorRheu_0.0	0.0		2_1
617	cat__ComorRheu_1.0	0.0		2_1
618	cat__ComorRheu_2.0	0.0		2_1
619	cat__ComorRheu_nan	0.0		2_1
620	cat__ComorPrep_0.0	0.0		2_1
621	cat__ComorPrep_1.0	0.0		2_1
622	cat__ComorPrep_2.0	0.0		2_1
623	cat__ComorPrep_nan	0.0		2_1
624	cat__ComorRen_0.0	0.0		2_1
625	cat__ComorRen_1.0	0.0		2_1
626	cat__ComorRen_2.0	0.0		2_1
627	cat__ComorRen_nan	0.0		2_1
628	cat__ComorMPul_0.0	0.0		2_1
629	cat__ComorMPul_1.0	0.0		2_1
630	cat__ComorMPul_2.0	0.0		2_1
631	cat__ComorMPul_nan	0.0		2_1
632	cat__ComorSPul_0.0	0.0		2_1
633	cat__ComorSPul_1.0	0.0		2_1
634	cat__ComorSPul_2.0	0.0		2_1
635	cat__ComorSPul_nan	0.0		2_1
636	cat__ComorPST_0.0	0.0		2_1
637	cat__ComorPST_1.0	0.0		2_1
638	cat__ComorPST_2.0	0.0		2_1
639	cat__ComorPST_nan	0.0		2_1
640	cat__ComorHepM_0.0	0.0		2_1
641	cat__ComorHepM_1.0	0.0		2_1
642	cat__ComorHepM_2.0	0.0		2_1
643	cat__ComorHepM_nan	0.0		2_1
644	cat__ComorHepS_0.0	0.0		2_1
645	cat__ComorHepS_1.0	0.0		2_1
646	cat__ComorHepS_2.0	0.0		2_1
647	cat__ComorHepS_nan	0.0		2_1
648	cat__TreatmentC1_ADE Alone	0.0		2_1
649	cat__TreatmentC1_ADE and Mylotarg 3mg per m2	0.0		2_1
650	cat__TreatmentC1_ADE and Mylotarg 6mg per m2	0.0		2_1
651	cat__TreatmentC1_AIDA	0.0		2_1
652	cat__TreatmentC1_Arsenic and ATRA	0.0		2_1
653	cat__TreatmentC1_DA High dose (90mg)	0.0		2_1
654	cat__TreatmentC1_DA Mylotarg 3mg per m2	0.0		2_1
655	cat__TreatmentC1_DA Mylotarg 6mg per m2	0.0		2_1
656	cat__TreatmentC1_DA Standard dose (60mg)	0.0		2_1
657	cat__Marrresult1C1_CR	0.13099435255532688		2_1
658	cat__Marrresult1C1_PR	0.0		2_1
659	cat__Marrresult1C1_RD	0.121959800683085		2_1
660	cat__Marrresult1C1_nan	0.0		2_1
661	cat__Marrresult2C1_CR	0.0		2_1
662	cat__Marrresult2C1_PR	0.0		2_1
663	cat__Marrresult2C1_RD	0.0		2_1
664	cat__Marrresult2C1_nan	0.0		2_1
665	cat__amlFLToutcomeID_2.0	0.0		2_1
666	cat__amlFLToutcomeID_3.0	0.009303552623782128		2_1
667	cat__amlFLToutcomeID_4.0	0.0		2_1
668	cat__amlFLToutcomeID_nan	0.0		2_1
669	cat__amlFLTTypeID_1.0	0.0		2_1
670	cat__amlFLTTypeID_2.0	0.0		2_1
671	cat__amlFLTTypeID_nan	0.0		2_1
672	cat__amlDDLFLTTKDID_1.0	0.0		2_1
673	cat__amlDDLFLTTKDID_2.0	0.0		2_1
674	cat__amlDDLFLTTKDID_3.0	0.0		2_1
675	cat__amlDDLFLTTKDID_4.0	0.0		2_1
676	cat__amlDDLFLTTKDID_6.0	0.0		2_1
677	cat__amlDDLFLTTKDID_7.0	0.0		2_1
678	cat__amlDDLFLTTKDID_8.0	0.0		2_1
679	cat__amlDDLFLTTKDID_99.0	0.0		2_1
680	cat__amlDDLFLTTKDID_nan	0.0		2_1
681	cat__amlFLTType0ID_1.0	0.0		2_1
682	cat__amlFLTType0ID_2.0	0.0		2_1
683	cat__amlFLTType0ID_nan	0.0		2_1
684	cat__amlDDLNPM1OutcomeID_1.0	0.2333937210860147		2_1
685	cat__amlDDLNPM1OutcomeID_3.0	0.0		2_1
686	cat__amlDDLNPM1OutcomeID_5.0	0.0		2_1
687	cat__amlDDLNPM1OutcomeID_7.0	0.0		2_1
688	cat__amlDDLNPM1OutcomeID_nan	0.0		2_1
689	cat__amlDDLNPM1ID_1.0	0.0		2_1
690	cat__amlDDLNPM1ID_2.0	0.0		2_1
691	cat__amlDDLNPM1ID_3.0	0.0		2_1
692	cat__amlDDLNPM1ID_4.0	0.0		2_1
693	cat__amlDDLNPM1ID_5.0	0.032843919707725884		2_1
694	cat__amlDDLNPM1ID_nan	0.13143706253538234		2_1
695	ordinal__NauseagradeC1	0.0008096408803384801		2_1
696	ordinal__AlopeciagradeC1	0.00011570751052534526		2_1
697	ordinal__OralgradeC1	0.00019393856095029823		2_1
698	ordinal__DiarrheagradeC1	0.00036311169453024224		2_1
699	ordinal__CardiacgradeC1	2.0246933167075454e-05		2_1
700	ordinal__LiverASTgradeC1	0.00016540263260234086		2_1
701	ordinal__LiverALTgradeC1	0.0004125723506960056		2_1
702	ordinal__LiverBilgradeC1	0.00026814988498975143		2_1
703	ordinal__RenaCreatgradeC1	0.0007710999000498821		2_1
704	ordinal__RenaprotgradeC1	4.344994710504903e-06		2_1
705	ordinal__RenahaemgradeC1	6.546798562654196e-05		2_1
706	ordinal__cellularity1C1	0.00016798713146854005		2_1
707	ordinal__cellularity2C1	0.00010746069695235777		2_1
708	num__amlAgeAtRand1	0.20324953931080766		2_1
709	num__UnitsbloodC1	0.0015180673629730762		2_1
710	num__UnitsplateletsC1	0.0014903293326302886		2_1
711	num__DaysIVantibC1	0.0004398743107174858		2_1
712	num__DaysinhospC1	0.00031040184533068845		2_1
713	num__TestDate	0.00033791372763360887		2_1
714	num__ITDPcnt	0.0004137767464610744		2_1
715	num__ITDLength	0.0		2_1
716	num__NauseastartC1	0.00021858565590669428		2_1
717	num__NauseastopC1	9.612494250845036e-05		2_1
718	num__AlopeciastartC1	0.00019604538699624898		2_1
719	num__AlopeciastopC1	7.491340912280523e-05		2_1
720	num__OralstartC1	0.0002356524727826514		2_1
721	num__OralstopC1	0.00017909690975335		2_1
722	num__DiarrheastartC1	0.00028707610845743584		2_1
723	num__DiarrheastopC1	0.00020050070829612346		2_1
724	num__CardiacstartC1	0.00023286849069305952		2_1
725	num__CardiacstopC1	0.00028062271204357803		2_1
726	num__LiverASTstartC1	0.00046478210922268207		2_1
727	num__LiverASTstopC1	0.00018095926114116605		2_1
728	num__LiverALTstartC1	8.176465181819316e-05		2_1
729	num__LiverALTstopC1	2.2690319281680065e-05		2_1
730	num__LiverBilstartC1	0.00036125084591654685		2_1
731	num__LiverBilstopC1	0.00026400967113472706		2_1
732	num__RenaCreatstartC1	8.699965831384259e-05		2_1
733	num__RenaCreatstopC1	4.8257428404911496e-05		2_1
734	num__RenaprotstartC1	6.598807091108628e-05		2_1
735	num__RenahaemstartC1	0.00014877661343971467		2_1
736	num__RenahaemstopC1	8.950201459109969e-05		2_1
737	num__mylotargdateC1	0.00011638808550606121		2_1
738	num__marrexamdate1C1	8.615801179778832e-05		2_1
739	num__marrexamdate2C1	0.000676514030177965		2_1
740	num__NeutrecoverydateC1	0.00016932392370722578		2_1
741	num__Platrecovery50dateC1	0.00019388869550751207		2_1
742	num__Platrecovery100dateC1	0.00022265263547429994		2_1
743	num__DischargeddateC1	4.952418207521624e-05		2_1
744	num__Weight	0.024762694105972104		2_1
745	num__Height	0.0		2_1
746	num__BloodDateEntry	0.00014958483383698584		2_1
747	num__HemoglobinEntry	0.00016338662220507984		2_1
748	num__PlateletEntry	0.0012670546760114127		2_1
749	num__MarrowDateEntry	0.00010969941054673679		2_1
750	num__MarrowBlastsEntry	7.248795109491649e-05		2_1
751	num__LocalImmPcnt	4.127697474693094e-05		2_1
752	num__SmokePerDay	2.7207178137640183e-05		2_1
753	num__chemodateC1	0.05797345799995142		2_1
754	num__Marrblastperc1C1	5.0467420679905776e-05		2_1
755	num__Marrblastperc2C1	0.0005113321065001334		2_1
756	num__WBCEntry	0.028711841533872913		2_1
757	num__CompmarrrespC1	0.00014177845254417497		2_1
758	remainder__IsSec_is_missing	0.0		2_1
759	remainder__PrevDiag_is_missing	0.0		2_1
760	remainder__PrevBloodDis_is_missing	0.0		2_1
761	remainder__Weight_is_missing	0.0		2_1
762	remainder__Height_is_missing	0.0		2_1
763	remainder__BloodDateEntry_is_missing	0.0		2_1
764	remainder__HemoglobinEntry_is_missing	0.0		2_1
765	remainder__PlateletEntry_is_missing	0.0		2_1
766	remainder__MarrowDateEntry_is_missing	0.0		2_1
767	remainder__MarrowBlastsEntry_is_missing	0.0		2_1
768	remainder__FABtype_is_missing	0.0		2_1
769	remainder__CNSinvolveentry_is_missing	0.0		2_1
770	remainder__Localcytoentry_is_missing	0.0		2_1
771	remainder__Localimmentry_is_missing	0.0		2_1
772	remainder__LocalImmPcnt_is_missing	0.0		2_1
773	remainder__CD33entry_is_missing	0.0		2_1
774	remainder__SmokeHist_is_missing	0.0		2_1
775	remainder__SmokePerDay_is_missing	0.0		2_1
776	remainder__CytoResult_is_missing	0.0		2_1
777	remainder__Karyotype_is_missing	0.0		2_1
778	remainder__ComorArr_is_missing	0.0		2_1
779	remainder__ComorCard_is_missing	0.0		2_1
780	remainder__ComorHVD_is_missing	0.0		2_1
781	remainder__ComorIBD_is_missing	0.0		2_1
782	remainder__ComorDiab_is_missing	0.0		2_1
783	remainder__ComorCVD_is_missing	0.0		2_1
784	remainder__ComorPsyc_is_missing	0.0		2_1
785	remainder__ComorObe_is_missing	0.0		2_1
786	remainder__ComorInf_is_missing	0.0		2_1
787	remainder__ComorRheu_is_missing	0.0		2_1
788	remainder__ComorPrep_is_missing	0.0		2_1
789	remainder__ComorRen_is_missing	0.0		2_1
790	remainder__ComorMPul_is_missing	0.0		2_1
791	remainder__ComorSPul_is_missing	0.0		2_1
792	remainder__ComorPST_is_missing	0.0		2_1
793	remainder__ComorHepM_is_missing	0.0		2_1
794	remainder__ComorHepS_is_missing	0.0		2_1
795	remainder__drugdoseC1yn_is_missing	0.0		2_1
796	remainder__mylotargC1yn_is_missing	0.0		2_1
797	remainder__mylotargdateC1_is_missing	0.0		2_1
798	remainder__mylodoseC1_is_missing	0.0		2_1
799	remainder__marrexamdate1C1_is_missing	0.0		2_1
800	remainder__marrexamdate2C1_is_missing	0.0		2_1
801	remainder__cellularity1C1_is_missing	0.0		2_1
802	remainder__cellularity2C1_is_missing	0.0		2_1
803	remainder__Marrblastperc1C1_is_missing	0.0		2_1
804	remainder__Marrblastperc2C1_is_missing	0.0		2_1
805	remainder__Marrresult1C1_is_missing	0.0		2_1
806	remainder__Marrresult2C1_is_missing	0.0		2_1
807	remainder__CompmarrrespC1_is_missing	0.0		2_1
808	remainder__NeutrecoveryC1_is_missing	0.0		2_1
809	remainder__NeutrecoverydateC1_is_missing	0.0		2_1
810	remainder__Platrecovery50C1_is_missing	0.0		2_1
811	remainder__Platrecovery50dateC1_is_missing	0.0		2_1
812	remainder__Platrecovery100C1_is_missing	0.0		2_1
813	remainder__Platrecovery100dateC1_is_missing	0.0		2_1
814	remainder__NauseagradeC1_is_missing	0.0		2_1
815	remainder__NauseastartC1_is_missing	0.0		2_1
816	remainder__NauseastopC1_is_missing	0.0		2_1
817	remainder__AlopeciagradeC1_is_missing	0.0		2_1
818	remainder__AlopeciastartC1_is_missing	0.0		2_1
819	remainder__AlopeciastopC1_is_missing	0.0		2_1
820	remainder__OralgradeC1_is_missing	0.0		2_1
821	remainder__OralstartC1_is_missing	0.0		2_1
822	remainder__OralstopC1_is_missing	0.0		2_1
823	remainder__DiarrheagradeC1_is_missing	0.0		2_1
824	remainder__DiarrheastartC1_is_missing	0.0		2_1
825	remainder__DiarrheastopC1_is_missing	0.0		2_1
826	remainder__CardiacgradeC1_is_missing	0.0		2_1
827	remainder__CardiacstartC1_is_missing	0.0		2_1
828	remainder__CardiacstopC1_is_missing	0.0		2_1
829	remainder__LiverASTgradeC1_is_missing	0.0		2_1
830	remainder__LiverASTstartC1_is_missing	0.0		2_1
831	remainder__LiverASTstopC1_is_missing	0.0		2_1
832	remainder__LiverALTgradeC1_is_missing	0.0		2_1
833	remainder__LiverALTstartC1_is_missing	0.0		2_1
834	remainder__LiverALTstopC1_is_missing	0.0		2_1
835	remainder__LiverBilgradeC1_is_missing	0.0		2_1
836	remainder__LiverBilstartC1_is_missing	0.0		2_1
837	remainder__LiverBilstopC1_is_missing	0.0		2_1
838	remainder__RenaCreatgradeC1_is_missing	0.0		2_1
839	remainder__RenaCreatstartC1_is_missing	0.0		2_1
840	remainder__RenaCreatstopC1_is_missing	0.0		2_1
841	remainder__RenaprotgradeC1_is_missing	0.0		2_1
842	remainder__RenaprotstartC1_is_missing	0.0		2_1
843	remainder__RenahaemgradeC1_is_missing	0.0		2_1
844	remainder__RenahaemstartC1_is_missing	0.0		2_1
845	remainder__RenahaemstopC1_is_missing	0.0		2_1
846	remainder__UnitsbloodC1_is_missing	0.0		2_1
847	remainder__UnitsplateletsC1_is_missing	0.0		2_1
848	remainder__DaysIVantibC1_is_missing	0.0		2_1
849	remainder__DaysinhospC1_is_missing	0.0		2_1
850	remainder__DischargeddateC1_is_missing	0.0		2_1
851	remainder__TestDate_is_missing	0.0		2_1
852	remainder__amlFLToutcomeID_is_missing	0.0		2_1
853	remainder__amlFLTTypeID_is_missing	0.0		2_1
854	remainder__amlDDLFLTTKDID_is_missing	0.0		2_1
855	remainder__ITDPcnt_is_missing	0.0		2_1
856	remainder__ITDLength_is_missing	0.0		2_1
857	remainder__amlFLTType0ID_is_missing	0.0		2_1
858	remainder__amlDDLNPM1OutcomeID_is_missing	0.0		2_1
859	remainder__amlDDLNPM1ID_is_missing	0.13991842437529695		2_1
860	remainder__ASXL1	3.969016321971803e-05		2_1
861	remainder__ASXL2	2.753894158253231e-07		2_1
862	remainder__ASXL3	0.0		2_1
863	remainder__ATRX	0.0		2_1
864	remainder__BAGE3	0.0		2_1
865	remainder__BCOR	0.0		2_1
866	remainder__BRAF	0.0		2_1
867	remainder__CBL	0.0		2_1
868	remainder__CDKN2A	0.0		2_1
869	remainder__CEBPA	3.115365865419371e-05		2_1
870	remainder__CREBBP	0.0		2_1
871	remainder__CSF3R	0.0		2_1
872	remainder__CTCF	0.0		2_1
873	remainder__CUL2	0.0		2_1
874	remainder__CUX1	0.0		2_1
875	remainder__DNMT3A	0.0		2_1
876	remainder__EED	0.0		2_1
877	remainder__ETV6	0.0		2_1
878	remainder__EZH2	0.0		2_1
879	remainder__FBXW7	0.0		2_1
880	remainder__FLT3	0.0		2_1
881	remainder__GATA1	0.0		2_1
882	remainder__GATA2	0.0		2_1
883	remainder__GNAS	0.0		2_1
884	remainder__GNB1	0.0		2_1
885	remainder__IDH1	0.0		2_1
886	remainder__IDH2	4.912252782754257e-06		2_1
887	remainder__JAK2	0.0		2_1
888	remainder__JAK3	0.0		2_1
889	remainder__KANSL1	0.0		2_1
890	remainder__KDM6A	0.0		2_1
891	remainder__KIT	1.0077797755480474e-08		2_1
892	remainder__KMT2C	0.0		2_1
893	remainder__KMT2D	0.0		2_1
894	remainder__KMT2E	0.0		2_1
895	remainder__KRAS	0.0		2_1
896	remainder__LUC7L2	0.0		2_1
897	remainder__MED12	7.291089801793963e-09		2_1
898	remainder__MLL	0.0		2_1
899	remainder__MPL	0.0		2_1
900	remainder__MYC	0.0		2_1
901	remainder__NF1	0.0		2_1
902	remainder__NFE2	0.0		2_1
903	remainder__NOTCH1	0.0		2_1
904	remainder__NPM1	3.90906606911643e-05		2_1
905	remainder__NRAS	0.0		2_1
906	remainder__PDS5B	0.0		2_1
907	remainder__PHF6	0.0		2_1
908	remainder__PRPF8	0.0		2_1
909	remainder__PTEN	0.0		2_1
910	remainder__PTPN11	0.0		2_1
911	remainder__RAD21	0.0		2_1
912	remainder__RIT1	0.0		2_1
913	remainder__RUNX1	6.93530665243025e-07		2_1
914	remainder__SETBP1	0.0		2_1
915	remainder__SF1	0.0		2_1
916	remainder__SF3B1	0.0		2_1
917	remainder__SMC1A	0.0		2_1
918	remainder__SMC3	0.0		2_1
919	remainder__SRSF2	0.0		2_1
920	remainder__STAG2	0.0		2_1
921	remainder__STAT5B	0.0		2_1
922	remainder__SUZ12	0.0		2_1
923	remainder__TET2	0.0		2_1
924	remainder__TP53	4.537206906317364e-06		2_1
925	remainder__U2AF1	2.3288503817009687e-08		2_1
926	remainder__WT1	0.0		2_1
927	remainder__ZRSR2	0.0		2_1
928	remainder__ngs_is_missing	0.0		2_1
929	karyotype_encoding__Karyotype_46,XX [20]	0.0		3_1
930	karyotype_encoding__Karyotype_46,XX [20]	0.0		3_1
931	karyotype_encoding__Karyotype_46,XX,inv(16)(p13q22)[10]	0.0		3_1
932	karyotype_encoding__Karyotype_46,XX,t(8;21)(q22;q22)[10]	0.0		3_1
933	karyotype_encoding__Karyotype_46,XX[10]	0.0		3_1
934	karyotype_encoding__Karyotype_46,XX[20]	0.0		3_1
935	karyotype_encoding__Karyotype_46,XX[20]	0.0		3_1
936	karyotype_encoding__Karyotype_46,XX[25]	0.0		3_1
937	karyotype_encoding__Karyotype_46,XX[30]	0.0		3_1
938	karyotype_encoding__Karyotype_46,XY	0.0		3_1
939	karyotype_encoding__Karyotype_46,XY [20]	0.0		3_1
940	karyotype_encoding__Karyotype_46,XY,inv(16)(p13q22)[10]	0.0		3_1
941	karyotype_encoding__Karyotype_46,XY[10]	0.0		3_1
942	karyotype_encoding__Karyotype_46,XY[20]	0.0		3_1
943	karyotype_encoding__Karyotype_46,XY[20]	0.0		3_1
944	karyotype_encoding__Karyotype_46,XY[25]	0.0		3_1
945	karyotype_encoding__Karyotype_46,XY[30]	0.0		3_1
946	karyotype_encoding__Karyotype_47,XX,+8[10]	0.0		3_1
947	karyotype_encoding__Karyotype_47,XY,+8[10]	0.0		3_1
948	karyotype_encoding__Karyotype___rare_class__	0.0		3_1
949	cat__sexID_False	0.04391229980814179		3_1
950	cat__sexID_True	0.03372527701136813		3_1
951	cat__IsSec_False	0.0695027784135925		3_1
952	cat__IsSec_True	0.06957029335833355		3_1
953	cat__IsSec_nan	0.0		3_1
954	cat__PrevDiag_False	0.0		3_1
955	cat__PrevDiag_True	0.0		3_1
956	cat__PrevDiag_nan	0.0		3_1
957	cat__drugdoseC1yn_False	0.0		3_1
958	cat__drugdoseC1yn_True	0.0		3_1
959	cat__drugdoseC1yn_nan	0.0		3_1
960	cat__mylotargC1yn_False	0.0		3_1
961	cat__mylotargC1yn_True	0.0		3_1
962	cat__mylotargC1yn_nan	0.0		3_1
963	cat__mylodoseC1_False	0.0		3_1
964	cat__mylodoseC1_True	0.0		3_1
965	cat__mylodoseC1_nan	0.0		3_1
966	cat__NeutrecoveryC1_False	0.0		3_1
967	cat__NeutrecoveryC1_True	0.0		3_1
968	cat__NeutrecoveryC1_nan	0.0		3_1
969	cat__Platrecovery50C1_False	0.0		3_1
970	cat__Platrecovery50C1_True	0.0		3_1
971	cat__Platrecovery50C1_nan	0.0		3_1
972	cat__Platrecovery100C1_False	0.0		3_1
973	cat__Platrecovery100C1_True	0.0		3_1
974	cat__Platrecovery100C1_nan	0.0		3_1
975	cat__amlAgeGroup_15-29	0.0		3_1
976	cat__amlAgeGroup_30-39	0.0		3_1
977	cat__amlAgeGroup_40-49	0.0		3_1
978	cat__amlAgeGroup_50-59	0.0		3_1
979	cat__amlAgeGroup_60+	0.117757303272422		3_1
980	cat__PrevBloodDis_Aplastic anaemia	0.0		3_1
981	cat__PrevBloodDis_Chronic lymphoblastic leukaemia (CLL)	0.0		3_1
982	cat__PrevBloodDis_Chronic myelomonocytic leukaemia (CMML)	0.0		3_1
983	cat__PrevBloodDis_Hodgkin's disease	0.0		3_1
984	cat__PrevBloodDis_Lymphoma	0.0		3_1
985	cat__PrevBloodDis_Myelodysplastic syndrome (MDS)/myelodysplasia/pre-leukaemic phase	0.0		3_1
986	cat__PrevBloodDis_Myelofibrosis	0.0		3_1
987	cat__PrevBloodDis_Myeloproliferative syndrome	0.0		3_1
988	cat__PrevBloodDis_Other haematological disorder	0.0		3_1
989	cat__PrevBloodDis_Polycythaemia rubra vera (PRV)	0.0		3_1
990	cat__PrevBloodDis_Refractory anaemia with excess of blasts (RAEB, RAEB-t)	0.0		3_1
991	cat__PrevBloodDis_Thrombocythaemia	0.0		3_1
992	cat__PrevBloodDis_Thrombocytopenia	0.0		3_1
993	cat__PrevBloodDis_nan	0.0		3_1
994	cat__FABtype_0	0.0		3_1
995	cat__FABtype_1	0.14138132028107533		3_1
996	cat__FABtype_2	0.1020180412749614		3_1
997	cat__FABtype_3	0.0		3_1
998	cat__FABtype_3v	0.0		3_1
999	cat__FABtype_4	0.0		3_1
1000	cat__FABtype_4e	0.0		3_1
1001	cat__FABtype_5	0.19489965809484436		3_1
1002	cat__FABtype_5a	0.0		3_1
1003	cat__FABtype_5b	0.0		3_1
1004	cat__FABtype_6	0.04276557097640779		3_1
1005	cat__FABtype_7	0.0		3_1
1006	cat__FABtype_8	0.020027643154259346		3_1
1007	cat__FABtype_B	0.0		3_1
1008	cat__FABtype_R	0.0		3_1
1009	cat__FABtype_RT	0.0		3_1
1010	cat__FABtype_X	0.0		3_1
1011	cat__FABtype_nan	0.0		3_1
1012	cat__CNSinvolveentry_0.0	0.01967664456008332		3_1
1013	cat__CNSinvolveentry_1.0	0.0		3_1
1014	cat__CNSinvolveentry_2.0	0.0		3_1
1015	cat__CNSinvolveentry_nan	0.0		3_1
1016	cat__Localcytoentry_1.0	0.09993058492286741		3_1
1017	cat__Localcytoentry_2.0	0.18189997133893296		3_1
1018	cat__Localcytoentry_3.0	0.0		3_1
1019	cat__Localcytoentry_4.0	0.0		3_1
1020	cat__Localcytoentry_5.0	0.012928999149588252		3_1
1021	cat__Localcytoentry_nan	0.0		3_1
1022	cat__Localimmentry_1.0	0.03729433184493845		3_1
1023	cat__Localimmentry_2.0	0.0		3_1
1024	cat__Localimmentry_3.0	0.0		3_1
1025	cat__Localimmentry_nan	0.0		3_1
1026	cat__CD33entry_1.0	0.19217508257676913		3_1
1027	cat__CD33entry_2.0	0.0		3_1
1028	cat__CD33entry_3.0	0.0		3_1
1029	cat__CD33entry_nan	0.0		3_1
1030	cat__SmokeHist_1.0	0.0		3_1
1031	cat__SmokeHist_2.0	0.19937550155577854		3_1
1032	cat__SmokeHist_3.0	0.05835532673671755		3_1
1033	cat__SmokeHist_nan	0.0		3_1
1034	cat__amlType_De novo	0.05977268322133728		3_1
1035	cat__amlType_High risk MDS	0.0		3_1
1036	cat__amlType_Secondary	0.17696422177771468		3_1
1037	cat__CytoResult_Adverse	0.6570668595254524		3_1
1038	cat__CytoResult_Failed	0.0		3_1
1039	cat__CytoResult_Intermediate	0.0		3_1
1040	cat__CytoResult_Normal	0.04643812233768628		3_1
1041	cat__CytoResult_Not done	0.0		3_1
1042	cat__CytoResult_nan	0.0		3_1
1043	cat__CytoResult_t(15;17) / PML-RARA [APL]	0.0		3_1
1044	cat__CytoResult_t(8;21) / inv(16) [CBF]	0.8673791472085173		3_1
1045	cat__ComorArr_0.0	0.0		3_1
1046	cat__ComorArr_1.0	0.0		3_1
1047	cat__ComorArr_2.0	0.0		3_1
1048	cat__ComorArr_nan	0.0		3_1
1049	cat__ComorCard_0.0	0.0		3_1
1050	cat__ComorCard_1.0	0.0		3_1
1051	cat__ComorCard_2.0	0.0		3_1
1052	cat__ComorCard_nan	0.0		3_1
1053	cat__ComorHVD_0.0	0.0		3_1
1054	cat__ComorHVD_1.0	0.0		3_1
1055	cat__ComorHVD_2.0	0.0		3_1
1056	cat__ComorHVD_nan	0.0		3_1
1057	cat__ComorIBD_0.0	0.0		3_1
1058	cat__ComorIBD_1.0	0.0		3_1
1059	cat__ComorIBD_2.0	0.0		3_1
1060	cat__ComorIBD_nan	0.0		3_1
1061	cat__ComorDiab_0.0	0.0		3_1
1062	cat__ComorDiab_1.0	0.0		3_1
1063	cat__ComorDiab_2.0	0.0		3_1
1064	cat__ComorDiab_nan	0.0		3_1
1065	cat__ComorCVD_0.0	0.0		3_1
1066	cat__ComorCVD_1.0	0.0		3_1
1067	cat__ComorCVD_2.0	0.0		3_1
1068	cat__ComorCVD_nan	0.0		3_1
1069	cat__ComorPsyc_0.0	0.08113163980240673		3_1
1070	cat__ComorPsyc_1.0	0.0		3_1
1071	cat__ComorPsyc_2.0	0.0		3_1
1072	cat__ComorPsyc_nan	0.0		3_1
1073	cat__ComorObe_0.0	0.06551790314628925		3_1
1074	cat__ComorObe_1.0	0.0		3_1
1075	cat__ComorObe_2.0	0.0		3_1
1076	cat__ComorObe_nan	0.0		3_1
1077	cat__ComorInf_0.0	0.0		3_1
1078	cat__ComorInf_1.0	0.0		3_1
1079	cat__ComorInf_2.0	0.0		3_1
1080	cat__ComorInf_nan	0.0		3_1
1081	cat__ComorRheu_0.0	0.004725745091670876		3_1
1082	cat__ComorRheu_1.0	0.0		3_1
1083	cat__ComorRheu_2.0	0.0		3_1
1084	cat__ComorRheu_nan	0.0		3_1
1085	cat__ComorPrep_0.0	0.0		3_1
1086	cat__ComorPrep_1.0	0.0		3_1
1087	cat__ComorPrep_2.0	0.0		3_1
1088	cat__ComorPrep_nan	0.0		3_1
1089	cat__ComorRen_0.0	0.0		3_1
1090	cat__ComorRen_1.0	0.0		3_1
1091	cat__ComorRen_2.0	0.0		3_1
1092	cat__ComorRen_nan	0.0		3_1
1093	cat__ComorMPul_0.0	0.0		3_1
1094	cat__ComorMPul_1.0	0.0		3_1
1095	cat__ComorMPul_2.0	0.0		3_1
1096	cat__ComorMPul_nan	0.0		3_1
1097	cat__ComorSPul_0.0	0.0		3_1
1098	cat__ComorSPul_1.0	0.0		3_1
1099	cat__ComorSPul_2.0	0.0		3_1
1100	cat__ComorSPul_nan	0.0		3_1
1101	cat__ComorPST_0.0	0.0		3_1
1102	cat__ComorPST_1.0	0.0		3_1
1103	cat__ComorPST_2.0	0.0		3_1
1104	cat__ComorPST_nan	0.0		3_1
1105	cat__ComorHepM_0.0	0.059704314608030766		3_1
1106	cat__ComorHepM_1.0	0.0		3_1
1107	cat__ComorHepM_2.0	0.0		3_1
1108	cat__ComorHepM_nan	0.0		3_1
1109	cat__ComorHepS_0.0	0.0		3_1
1110	cat__ComorHepS_1.0	0.0		3_1
1111	cat__ComorHepS_2.0	0.0		3_1
1112	cat__ComorHepS_nan	0.0		3_1
1113	cat__TreatmentC1_ADE Alone	0.08829498314722567		3_1
1114	cat__TreatmentC1_ADE and Mylotarg 3mg per m2	0.0		3_1
1115	cat__TreatmentC1_ADE and Mylotarg 6mg per m2	0.0		3_1
1116	cat__TreatmentC1_AIDA	0.0		3_1
1117	cat__TreatmentC1_Arsenic and ATRA	0.0		3_1
1118	cat__TreatmentC1_DA High dose (90mg)	0.031455901709129326		3_1
1119	cat__TreatmentC1_DA Mylotarg 3mg per m2	0.0		3_1
1120	cat__TreatmentC1_DA Mylotarg 6mg per m2	0.0		3_1
1121	cat__TreatmentC1_DA Standard dose (60mg)	0.0		3_1
1122	cat__Marrresult1C1_CR	0.06684254728160047		3_1
1123	cat__Marrresult1C1_PR	0.0		3_1
1124	cat__Marrresult1C1_RD	0.11661751650369122		3_1
1125	cat__Marrresult1C1_nan	0.0		3_1
1126	cat__Marrresult2C1_CR	0.0		3_1
1127	cat__Marrresult2C1_PR	0.0		3_1
1128	cat__Marrresult2C1_RD	0.0		3_1
1129	cat__Marrresult2C1_nan	0.0		3_1
1130	cat__amlFLToutcomeID_2.0	0.0		3_1
1131	cat__amlFLToutcomeID_3.0	0.0		3_1
1132	cat__amlFLToutcomeID_4.0	0.0		3_1
1133	cat__amlFLToutcomeID_nan	0.0		3_1
1134	cat__amlFLTTypeID_1.0	0.0		3_1
1135	cat__amlFLTTypeID_2.0	0.0		3_1
1136	cat__amlFLTTypeID_nan	0.0		3_1
1137	cat__amlDDLFLTTKDID_1.0	0.0		3_1
1138	cat__amlDDLFLTTKDID_2.0	0.0		3_1
1139	cat__amlDDLFLTTKDID_3.0	0.0		3_1
1140	cat__amlDDLFLTTKDID_4.0	0.0		3_1
1141	cat__amlDDLFLTTKDID_6.0	0.0		3_1
1142	cat__amlDDLFLTTKDID_7.0	0.0		3_1
1143	cat__amlDDLFLTTKDID_8.0	0.0		3_1
1144	cat__amlDDLFLTTKDID_9.0	0.0		3_1
1145	cat__amlDDLFLTTKDID_99.0	0.0		3_1
1146	cat__amlDDLFLTTKDID_nan	0.0		3_1
1147	cat__amlFLTType0ID_1.0	0.023679866824597186		3_1
1148	cat__amlFLTType0ID_2.0	0.0		3_1
1149	cat__amlFLTType0ID_nan	0.0		3_1
1150	cat__amlDDLNPM1OutcomeID_1.0	0.1946091777755486		3_1
1151	cat__amlDDLNPM1OutcomeID_3.0	0.0		3_1
1152	cat__amlDDLNPM1OutcomeID_5.0	0.0		3_1
1153	cat__amlDDLNPM1OutcomeID_7.0	0.0		3_1
1154	cat__amlDDLNPM1OutcomeID_nan	0.0		3_1
1155	cat__amlDDLNPM1ID_1.0	0.0		3_1
1156	cat__amlDDLNPM1ID_2.0	0.0		3_1
1157	cat__amlDDLNPM1ID_3.0	0.0		3_1
1158	cat__amlDDLNPM1ID_4.0	0.0		3_1
1159	cat__amlDDLNPM1ID_5.0	0.0		3_1
1160	cat__amlDDLNPM1ID_nan	0.1188148976684081		3_1
1161	ordinal__NauseagradeC1	0.0005628623296287788		3_1
1162	ordinal__AlopeciagradeC1	2.0410638068516883e-05		3_1
1163	ordinal__OralgradeC1	0.00030627185762970103		3_1
1164	ordinal__DiarrheagradeC1	2.616177306477416e-05		3_1
1165	ordinal__CardiacgradeC1	5.8544455712880044e-05		3_1
1166	ordinal__LiverASTgradeC1	0.00016074449321708167		3_1
1167	ordinal__LiverALTgradeC1	0.00039209700314487775		3_1
1168	ordinal__LiverBilgradeC1	0.0006525879887889084		3_1
1169	ordinal__RenaCreatgradeC1	0.0006368312967794888		3_1
1170	ordinal__RenaprotgradeC1	7.02061005133139e-05		3_1
1171	ordinal__RenahaemgradeC1	8.269658290198191e-05		3_1
1172	ordinal__cellularity1C1	0.00011405971052366634		3_1
1173	ordinal__cellularity2C1	0.00023329223078532901		3_1
1174	num__amlAgeAtRand1	0.18593893397004332		3_1
1175	num__UnitsbloodC1	0.00019143480993634332		3_1
1176	num__UnitsplateletsC1	9.132216788458459e-05		3_1
1177	num__DaysIVantibC1	0.00015391910419096318		3_1
1178	num__DaysinhospC1	0.0001971484659770959		3_1
1179	num__TestDate	0.00011523366872147256		3_1
1180	num__ITDPcnt	0.0004849546405343571		3_1
1181	num__ITDLength	3.53451464817827e-05		3_1
1182	num__NauseastartC1	0.00013824798722355595		3_1
1183	num__NauseastopC1	3.458532175826551e-05		3_1
1184	num__AlopeciastartC1	9.290808867987971e-05		3_1
1185	num__AlopeciastopC1	9.467862372981e-05		3_1
1186	num__OralstartC1	0.00014037536604795164		3_1
1187	num__OralstopC1	4.201048116044396e-05		3_1
1188	num__DiarrheastartC1	0.0004905767376444738		3_1
1189	num__DiarrheastopC1	0.00044412283471004254		3_1
1190	num__CardiacstartC1	0.0002868267622219836		3_1
1191	num__CardiacstopC1	0.00017442863750413094		3_1
1192	num__LiverASTstartC1	0.0002872237749658508		3_1
1193	num__LiverASTstopC1	2.443086316828617e-05		3_1
1194	num__LiverALTstartC1	1.1741381266548965e-05		3_1
1195	num__LiverALTstopC1	4.4651550704050616e-05		3_1
1196	num__LiverBilstartC1	2.766667103280784e-05		3_1
1197	num__LiverBilstopC1	1.774081928772322e-05		3_1
1198	num__RenaCreatstartC1	6.318449897885988e-05		3_1
1199	num__RenaCreatstopC1	2.768288127775048e-05		3_1
1200	num__RenaprotstartC1	7.967375107024164e-05		3_1
1201	num__RenahaemstartC1	4.969838669414179e-05		3_1
1202	num__RenahaemstopC1	0.0001393881649860739		3_1
1203	num__mylotargdateC1	0.0001524559396999112		3_1
1204	num__marrexamdate1C1	0.0002360365026537565		3_1
1205	num__marrexamdate2C1	0.00027151082147057676		3_1
1206	num__NeutrecoverydateC1	0.00013339937803422518		3_1
1207	num__Platrecovery50dateC1	0.00024488542604876156		3_1
1208	num__Platrecovery100dateC1	0.00021655916548035718		3_1
1209	num__DischargeddateC1	7.904837436713382e-05		3_1
1210	num__Weight	0.04139226766417608		3_1
1211	num__Height	0.004034950556310575		3_1
1212	num__BloodDateEntry	9.428021386509462e-05		3_1
1213	num__HemoglobinEntry	0.00029164732936843636		3_1
1214	num__PlateletEntry	0.0011082207924368482		3_1
1215	num__MarrowDateEntry	0.00032837480881607074		3_1
1216	num__MarrowBlastsEntry	5.802022667717089e-06		3_1
1217	num__LocalImmPcnt	5.1866187329705135e-05		3_1
1218	num__SmokePerDay	0.00010853088187422917		3_1
1219	num__chemodateC1	0.10386473204823995		3_1
1220	num__Marrblastperc1C1	0.00010210068593543028		3_1
1221	num__Marrblastperc2C1	0.0002198224418884427		3_1
1222	num__WBCEntry	0.030038879664486543		3_1
1223	num__CompmarrrespC1	0.00015319569469758343		3_1
1224	remainder__IsSec_is_missing	0.0		3_1
1225	remainder__PrevDiag_is_missing	0.0		3_1
1226	remainder__PrevBloodDis_is_missing	0.0		3_1
1227	remainder__Weight_is_missing	0.0		3_1
1228	remainder__Height_is_missing	0.0		3_1
1229	remainder__BloodDateEntry_is_missing	0.0		3_1
1230	remainder__HemoglobinEntry_is_missing	0.0		3_1
1231	remainder__PlateletEntry_is_missing	0.0		3_1
1232	remainder__MarrowDateEntry_is_missing	0.0		3_1
1233	remainder__MarrowBlastsEntry_is_missing	0.0		3_1
1234	remainder__FABtype_is_missing	0.0		3_1
1235	remainder__CNSinvolveentry_is_missing	0.0		3_1
1236	remainder__Localcytoentry_is_missing	0.0		3_1
1237	remainder__Localimmentry_is_missing	0.0		3_1
1238	remainder__LocalImmPcnt_is_missing	0.0		3_1
1239	remainder__CD33entry_is_missing	0.0		3_1
1240	remainder__SmokeHist_is_missing	0.0		3_1
1241	remainder__SmokePerDay_is_missing	0.0		3_1
1242	remainder__CytoResult_is_missing	0.0		3_1
1243	remainder__Karyotype_is_missing	0.0		3_1
1244	remainder__ComorArr_is_missing	0.0		3_1
1245	remainder__ComorCard_is_missing	0.0		3_1
1246	remainder__ComorHVD_is_missing	0.0		3_1
1247	remainder__ComorIBD_is_missing	0.0		3_1
1248	remainder__ComorDiab_is_missing	0.0		3_1
1249	remainder__ComorCVD_is_missing	0.0		3_1
1250	remainder__ComorPsyc_is_missing	0.0		3_1
1251	remainder__ComorObe_is_missing	0.0		3_1
1252	remainder__ComorInf_is_missing	0.0		3_1
1253	remainder__ComorRheu_is_missing	0.0		3_1
1254	remainder__ComorPrep_is_missing	0.0		3_1
1255	remainder__ComorRen_is_missing	0.0		3_1
1256	remainder__ComorMPul_is_missing	0.0		3_1
1257	remainder__ComorSPul_is_missing	0.0		3_1
1258	remainder__ComorPST_is_missing	0.0		3_1
1259	remainder__ComorHepM_is_missing	0.0		3_1
1260	remainder__ComorHepS_is_missing	0.0		3_1
1261	remainder__drugdoseC1yn_is_missing	0.0		3_1
1262	remainder__mylotargC1yn_is_missing	0.0		3_1
1263	remainder__mylotargdateC1_is_missing	0.0		3_1
1264	remainder__mylodoseC1_is_missing	0.0		3_1
1265	remainder__marrexamdate1C1_is_missing	0.0		3_1
1266	remainder__marrexamdate2C1_is_missing	0.0		3_1
1267	remainder__cellularity1C1_is_missing	0.0		3_1
1268	remainder__cellularity2C1_is_missing	0.0		3_1
1269	remainder__Marrblastperc1C1_is_missing	0.0		3_1
1270	remainder__Marrblastperc2C1_is_missing	0.0		3_1
1271	remainder__Marrresult1C1_is_missing	0.0		3_1
1272	remainder__Marrresult2C1_is_missing	0.0		3_1
1273	remainder__CompmarrrespC1_is_missing	0.0		3_1
1274	remainder__NeutrecoveryC1_is_missing	0.0		3_1
1275	remainder__NeutrecoverydateC1_is_missing	0.0		3_1
1276	remainder__Platrecovery50C1_is_missing	0.0		3_1
1277	remainder__Platrecovery50dateC1_is_missing	0.0		3_1
1278	remainder__Platrecovery100C1_is_missing	0.0		3_1
1279	remainder__Platrecovery100dateC1_is_missing	0.0		3_1
1280	remainder__NauseagradeC1_is_missing	0.0		3_1
1281	remainder__NauseastartC1_is_missing	0.0		3_1
1282	remainder__NauseastopC1_is_missing	0.0		3_1
1283	remainder__AlopeciagradeC1_is_missing	0.0		3_1
1284	remainder__AlopeciastartC1_is_missing	0.0		3_1
1285	remainder__AlopeciastopC1_is_missing	0.0		3_1
1286	remainder__OralgradeC1_is_missing	0.0		3_1
1287	remainder__OralstartC1_is_missing	0.0		3_1
1288	remainder__OralstopC1_is_missing	0.0		3_1
1289	remainder__DiarrheagradeC1_is_missing	0.0		3_1
1290	remainder__DiarrheastartC1_is_missing	0.0		3_1
1291	remainder__DiarrheastopC1_is_missing	0.0		3_1
1292	remainder__CardiacgradeC1_is_missing	0.0		3_1
1293	remainder__CardiacstartC1_is_missing	0.0		3_1
1294	remainder__CardiacstopC1_is_missing	0.0		3_1
1295	remainder__LiverASTgradeC1_is_missing	0.0		3_1
1296	remainder__LiverASTstartC1_is_missing	0.0		3_1
1297	remainder__LiverASTstopC1_is_missing	0.0		3_1
1298	remainder__LiverALTgradeC1_is_missing	0.0		3_1
1299	remainder__LiverALTstartC1_is_missing	0.0		3_1
1300	remainder__LiverALTstopC1_is_missing	0.0		3_1
1301	remainder__LiverBilgradeC1_is_missing	0.0		3_1
1302	remainder__LiverBilstartC1_is_missing	0.0		3_1
1303	remainder__LiverBilstopC1_is_missing	0.0		3_1
1304	remainder__RenaCreatgradeC1_is_missing	0.0		3_1
1305	remainder__RenaCreatstartC1_is_missing	0.0		3_1
1306	remainder__RenaCreatstopC1_is_missing	0.0		3_1
1307	remainder__RenaprotgradeC1_is_missing	0.0		3_1
1308	remainder__RenaprotstartC1_is_missing	0.0		3_1
1309	remainder__RenahaemgradeC1_is_missing	0.0		3_1
1310	remainder__RenahaemstartC1_is_missing	0.0		3_1
1311	remainder__RenahaemstopC1_is_missing	0.0		3_1
1312	remainder__UnitsbloodC1_is_missing	0.0		3_1
1313	remainder__UnitsplateletsC1_is_missing	0.0		3_1
1314	remainder__DaysIVantibC1_is_missing	0.0		3_1
1315	remainder__DaysinhospC1_is_missing	0.0		3_1
1316	remainder__DischargeddateC1_is_missing	0.0		3_1
1317	remainder__TestDate_is_missing	0.0		3_1
1318	remainder__amlFLToutcomeID_is_missing	0.0		3_1
1319	remainder__amlFLTTypeID_is_missing	0.0		3_1
1320	remainder__amlDDLFLTTKDID_is_missing	0.0		3_1
1321	remainder__ITDPcnt_is_missing	0.0		3_1
1322	remainder__ITDLength_is_missing	0.0		3_1
1323	remainder__amlFLTType0ID_is_missing	0.0		3_1
1324	remainder__amlDDLNPM1OutcomeID_is_missing	0.0		3_1
1325	remainder__amlDDLNPM1ID_is_missing	0.12691195717255468		3_1
1326	remainder__ASXL1	4.470983898049734e-05		3_1
1327	remainder__ASXL2	0.0		3_1
1328	remainder__ASXL3	0.0		3_1
1329	remainder__ATRX	3.904239841394211e-09		3_1
1330	remainder__BAGE3	0.0		3_1
1331	remainder__BCOR	5.934044166574522e-09		3_1
1332	remainder__BRAF	0.0		3_1
1333	remainder__CBL	0.0		3_1
1334	remainder__CDKN2A	0.0		3_1
1335	remainder__CEBPA	1.478001733587345e-06		3_1
1336	remainder__CREBBP	0.0		3_1
1337	remainder__CSF3R	0.0		3_1
1338	remainder__CTCF	0.0		3_1
1339	remainder__CUX1	0.0		3_1
1340	remainder__DNMT3A	0.0		3_1
1341	remainder__EED	0.0		3_1
1342	remainder__ETV6	0.0		3_1
1343	remainder__EZH2	0.0		3_1
1344	remainder__FBXW7	0.0		3_1
1345	remainder__FLT3	0.0		3_1
1346	remainder__GATA1	0.0		3_1
1347	remainder__GATA2	0.0		3_1
1348	remainder__GNAS	0.0		3_1
1349	remainder__GNB1	0.0		3_1
1350	remainder__IDH1	0.0		3_1
1351	remainder__IDH2	3.119413180823232e-05		3_1
1352	remainder__JAK2	4.983835037632015e-09		3_1
1353	remainder__JAK3	1.032953888807349e-08		3_1
1354	remainder__KANSL1	0.0		3_1
1355	remainder__KDM6A	0.0		3_1
1356	remainder__KIT	0.0		3_1
1357	remainder__KMT2C	0.0		3_1
1358	remainder__KMT2D	8.916755423846774e-09		3_1
1359	remainder__KMT2E	0.0		3_1
1360	remainder__KRAS	0.0		3_1
1361	remainder__LUC7L2	0.0		3_1
1362	remainder__MED12	1.2504672438637224e-08		3_1
1363	remainder__MLL	0.0		3_1
1364	remainder__MPL	0.0		3_1
1365	remainder__MYC	0.0		3_1
1366	remainder__NF1	0.0		3_1
1367	remainder__NFE2	0.0		3_1
1368	remainder__NOTCH1	0.0		3_1
1369	remainder__NPM1	1.7245756984937114e-05		3_1
1370	remainder__NRAS	0.0		3_1
1371	remainder__PHF6	0.0		3_1
1372	remainder__PRPF8	0.0		3_1
1373	remainder__PTEN	0.0		3_1
1374	remainder__PTPN11	7.937794624104086e-07		3_1
1375	remainder__RAD21	0.0		3_1
1376	remainder__RIT1	0.0		3_1
1377	remainder__RUNX1	0.0		3_1
1378	remainder__SETBP1	0.0		3_1
1379	remainder__SF1	0.0		3_1
1380	remainder__SF3B1	0.0		3_1
1381	remainder__SMC1A	0.0		3_1
1382	remainder__SMC3	0.0		3_1
1383	remainder__SMG1	0.0		3_1
1384	remainder__SRSF2	2.6717414380202296e-07		3_1
1385	remainder__STAG2	0.0		3_1
1386	remainder__STAT5B	0.0		3_1
1387	remainder__SUZ12	0.0		3_1
1388	remainder__TET2	0.0		3_1
1389	remainder__TP53	9.723072124066121e-07		3_1
1390	remainder__U2AF1	0.0		3_1
1391	remainder__WT1	0.0		3_1
1392	remainder__ZRSR2	2.510781117277595e-09		3_1
1393	remainder__ngs_is_missing	0.0		3_1
1394	karyotype_encoding__Karyotype_46,XX [20]	0.0		4_1
1395	karyotype_encoding__Karyotype_46,XX,inv(16)(p13q22)[10]	0.0		4_1
1396	karyotype_encoding__Karyotype_46,XX,t(8;21)(q22;q22)[10]	0.0		4_1
1397	karyotype_encoding__Karyotype_46,XX[10]	0.0		4_1
1398	karyotype_encoding__Karyotype_46,XX[20]	0.0		4_1
1399	karyotype_encoding__Karyotype_46,XX[20]	0.0		4_1
1400	karyotype_encoding__Karyotype_46,XX[25]	0.0		4_1
1401	karyotype_encoding__Karyotype_46,XX[30]	0.0		4_1
1402	karyotype_encoding__Karyotype_46,XY	0.0		4_1
1403	karyotype_encoding__Karyotype_46,XY [20]	0.0		4_1
1404	karyotype_encoding__Karyotype_46,XY,inv(16)(p13q22)[10]	0.0		4_1
1405	karyotype_encoding__Karyotype_46,XY[10]	0.0		4_1
1406	karyotype_encoding__Karyotype_46,XY[20]	0.0		4_1
1407	karyotype_encoding__Karyotype_46,XY[20]	0.0		4_1
1408	karyotype_encoding__Karyotype_46,XY[21]	0.0		4_1
1409	karyotype_encoding__Karyotype_46,XY[25]	0.0		4_1
1410	karyotype_encoding__Karyotype_46,XY[30]	0.0		4_1
1411	karyotype_encoding__Karyotype_47,XX,+8[10]	0.0		4_1
1412	karyotype_encoding__Karyotype___rare_class__	0.0		4_1
1413	cat__sexID_False	0.029062958876736114		4_1
1414	cat__sexID_True	0.020988813909648824		4_1
1415	cat__IsSec_False	0.06121190377699123		4_1
1416	cat__IsSec_True	0.05005863131589625		4_1
1417	cat__IsSec_nan	0.0		4_1
1418	cat__PrevDiag_False	0.0		4_1
1419	cat__PrevDiag_True	0.0		4_1
1420	cat__PrevDiag_nan	0.0		4_1
1421	cat__drugdoseC1yn_False	0.0		4_1
1422	cat__drugdoseC1yn_True	0.0		4_1
1423	cat__drugdoseC1yn_nan	0.0		4_1
1424	cat__mylotargC1yn_False	0.0		4_1
1425	cat__mylotargC1yn_True	0.0		4_1
1426	cat__mylotargC1yn_nan	0.0		4_1
1427	cat__mylodoseC1_False	0.0		4_1
1428	cat__mylodoseC1_True	0.024286414819278096		4_1
1429	cat__mylodoseC1_nan	0.023814833067361967		4_1
1430	cat__NeutrecoveryC1_False	0.0		4_1
1431	cat__NeutrecoveryC1_True	0.0		4_1
1432	cat__NeutrecoveryC1_nan	0.0		4_1
1433	cat__Platrecovery50C1_False	0.0		4_1
1434	cat__Platrecovery50C1_True	0.0		4_1
1435	cat__Platrecovery50C1_nan	0.0		4_1
1436	cat__Platrecovery100C1_False	0.0		4_1
1437	cat__Platrecovery100C1_True	0.0		4_1
1438	cat__Platrecovery100C1_nan	0.0		4_1
1439	cat__amlAgeGroup_15-29	0.0		4_1
1440	cat__amlAgeGroup_30-39	0.0		4_1
1441	cat__amlAgeGroup_40-49	0.007480804347675129		4_1
1442	cat__amlAgeGroup_50-59	0.0		4_1
1443	cat__amlAgeGroup_60+	0.060161512442616985		4_1
1444	cat__PrevBloodDis_Aplastic anaemia	0.0		4_1
1445	cat__PrevBloodDis_Chronic lymphoblastic leukaemia (CLL)	0.0		4_1
1446	cat__PrevBloodDis_Chronic myelomonocytic leukaemia (CMML)	0.0		4_1
1447	cat__PrevBloodDis_Hodgkin's disease	0.0		4_1
1448	cat__PrevBloodDis_Lymphoma	0.0		4_1
1449	cat__PrevBloodDis_Myelodysplastic syndrome (MDS)/myelodysplasia/pre-leukaemic phase	0.0		4_1
1450	cat__PrevBloodDis_Myelofibrosis	0.0		4_1
1451	cat__PrevBloodDis_Myeloproliferative syndrome	0.0		4_1
1452	cat__PrevBloodDis_Other haematological disorder	0.0		4_1
1453	cat__PrevBloodDis_Polycythaemia rubra vera (PRV)	0.0		4_1
1454	cat__PrevBloodDis_Refractory anaemia with excess of blasts (RAEB, RAEB-t)	0.0		4_1
1455	cat__PrevBloodDis_Thrombocythaemia	0.0		4_1
1456	cat__PrevBloodDis_Thrombocytopenia	0.0		4_1
1457	cat__PrevBloodDis_nan	0.0		4_1
1458	cat__FABtype_0	0.0		4_1
1459	cat__FABtype_1	0.1484186475717844		4_1
1460	cat__FABtype_2	0.10267957185260679		4_1
1461	cat__FABtype_3	0.0		4_1
1462	cat__FABtype_3v	0.0		4_1
1463	cat__FABtype_4	0.0		4_1
1464	cat__FABtype_4e	0.0		4_1
1465	cat__FABtype_5	0.11929162044135712		4_1
1466	cat__FABtype_5a	0.0		4_1
1467	cat__FABtype_5b	0.0		4_1
1468	cat__FABtype_6	0.13462221700846308		4_1
1469	cat__FABtype_7	0.0		4_1
1470	cat__FABtype_8	0.038478636509571354		4_1
1471	cat__FABtype_B	0.0		4_1
1472	cat__FABtype_R	0.0		4_1
1473	cat__FABtype_RT	0.0		4_1
1474	cat__FABtype_X	0.0		4_1
1475	cat__FABtype_nan	0.0		4_1
1476	cat__CNSinvolveentry_0.0	0.04522471673550056		4_1
1477	cat__CNSinvolveentry_1.0	0.0		4_1
1478	cat__CNSinvolveentry_2.0	0.0		4_1
1479	cat__CNSinvolveentry_nan	0.0		4_1
1480	cat__Localcytoentry_1.0	0.13143488893271513		4_1
1481	cat__Localcytoentry_2.0	0.13588451295932782		4_1
1482	cat__Localcytoentry_3.0	0.0		4_1
1483	cat__Localcytoentry_4.0	0.0		4_1
1484	cat__Localcytoentry_5.0	0.0		4_1
1485	cat__Localcytoentry_nan	0.0		4_1
1486	cat__Localimmentry_1.0	0.0		4_1
1487	cat__Localimmentry_2.0	0.0		4_1
1488	cat__Localimmentry_3.0	0.0		4_1
1489	cat__Localimmentry_nan	0.0		4_1
1490	cat__CD33entry_1.0	0.07368946859301859		4_1
1491	cat__CD33entry_2.0	0.023659346377770847		4_1
1492	cat__CD33entry_3.0	0.0		4_1
1493	cat__CD33entry_nan	0.0		4_1
1494	cat__SmokeHist_1.0	0.0		4_1
1495	cat__SmokeHist_2.0	0.1739809280385554		4_1
1496	cat__SmokeHist_3.0	0.0		4_1
1497	cat__SmokeHist_nan	0.0		4_1
1498	cat__amlType_De novo	0.1138970004178254		4_1
1499	cat__amlType_High risk MDS	0.0		4_1
1500	cat__amlType_Secondary	0.0		4_1
1501	cat__CytoResult_Adverse	0.6447827248652079		4_1
1502	cat__CytoResult_Failed	0.0		4_1
1503	cat__CytoResult_Intermediate	0.0		4_1
1504	cat__CytoResult_Normal	0.03477014307047683		4_1
1505	cat__CytoResult_Not done	0.0		4_1
1506	cat__CytoResult_nan	0.0		4_1
1507	cat__CytoResult_t(15;17) / PML-RARA [APL]	0.0		4_1
1508	cat__CytoResult_t(8;21) / inv(16) [CBF]	0.854601337263504		4_1
1509	cat__ComorArr_0.0	0.0		4_1
1510	cat__ComorArr_1.0	0.0		4_1
1511	cat__ComorArr_2.0	0.0		4_1
1512	cat__ComorArr_nan	0.0		4_1
1513	cat__ComorCard_0.0	0.0		4_1
1514	cat__ComorCard_1.0	0.0		4_1
1515	cat__ComorCard_2.0	0.0		4_1
1516	cat__ComorCard_nan	0.0		4_1
1517	cat__ComorHVD_0.0	0.0		4_1
1518	cat__ComorHVD_1.0	0.0		4_1
1519	cat__ComorHVD_2.0	0.0		4_1
1520	cat__ComorHVD_nan	0.0		4_1
1521	cat__ComorIBD_0.0	0.0		4_1
1522	cat__ComorIBD_1.0	0.0		4_1
1523	cat__ComorIBD_2.0	0.0		4_1
1524	cat__ComorIBD_nan	0.0		4_1
1525	cat__ComorDiab_0.0	0.0		4_1
1526	cat__ComorDiab_1.0	0.0		4_1
1527	cat__ComorDiab_2.0	0.0		4_1
1528	cat__ComorDiab_nan	0.0		4_1
1529	cat__ComorCVD_0.0	0.0		4_1
1530	cat__ComorCVD_1.0	0.0		4_1
1531	cat__ComorCVD_2.0	0.0		4_1
1532	cat__ComorCVD_nan	0.0		4_1
1533	cat__ComorPsyc_0.0	0.17491945552176674		4_1
1534	cat__ComorPsyc_1.0	0.0		4_1
1535	cat__ComorPsyc_2.0	0.0		4_1
1536	cat__ComorPsyc_nan	0.0		4_1
1537	cat__ComorObe_0.0	0.014570953245011705		4_1
1538	cat__ComorObe_1.0	0.0		4_1
1539	cat__ComorObe_2.0	0.0		4_1
1540	cat__ComorObe_nan	0.0		4_1
1541	cat__ComorInf_0.0	0.0		4_1
1542	cat__ComorInf_1.0	0.0		4_1
1543	cat__ComorInf_2.0	0.0		4_1
1544	cat__ComorInf_nan	0.0		4_1
1545	cat__ComorRheu_0.0	0.005303001677078813		4_1
1546	cat__ComorRheu_1.0	0.0		4_1
1547	cat__ComorRheu_2.0	0.0		4_1
1548	cat__ComorRheu_nan	0.0		4_1
1549	cat__ComorPrep_0.0	0.0		4_1
1550	cat__ComorPrep_1.0	0.0		4_1
1551	cat__ComorPrep_2.0	0.0		4_1
1552	cat__ComorPrep_nan	0.0		4_1
1553	cat__ComorRen_0.0	0.0		4_1
1554	cat__ComorRen_1.0	0.0		4_1
1555	cat__ComorRen_2.0	0.0		4_1
1556	cat__ComorRen_nan	0.0		4_1
1557	cat__ComorMPul_0.0	0.046030019051703966		4_1
1558	cat__ComorMPul_1.0	0.0		4_1
1559	cat__ComorMPul_2.0	0.0		4_1
1560	cat__ComorMPul_nan	0.0		4_1
1561	cat__ComorSPul_0.0	0.0		4_1
1562	cat__ComorSPul_1.0	0.0		4_1
1563	cat__ComorSPul_2.0	0.0		4_1
1564	cat__ComorSPul_nan	0.0		4_1
1565	cat__ComorPST_0.0	0.0		4_1
1566	cat__ComorPST_1.0	0.0		4_1
1567	cat__ComorPST_2.0	0.0		4_1
1568	cat__ComorPST_nan	0.0		4_1
1569	cat__ComorHepM_0.0	0.0		4_1
1570	cat__ComorHepM_1.0	0.0		4_1
1571	cat__ComorHepM_2.0	0.0		4_1
1572	cat__ComorHepM_nan	0.0		4_1
1573	cat__ComorHepS_0.0	0.0		4_1
1574	cat__ComorHepS_1.0	0.0		4_1
1575	cat__ComorHepS_2.0	0.0		4_1
1576	cat__ComorHepS_nan	0.0		4_1
1577	cat__TreatmentC1_ADE Alone	0.0		4_1
1578	cat__TreatmentC1_ADE and Mylotarg 3mg per m2	0.0		4_1
1579	cat__TreatmentC1_ADE and Mylotarg 6mg per m2	0.0		4_1
1580	cat__TreatmentC1_AIDA	0.0		4_1
1581	cat__TreatmentC1_Arsenic and ATRA	0.0		4_1
1582	cat__TreatmentC1_DA High dose (90mg)	0.009178681220744429		4_1
1583	cat__TreatmentC1_DA Mylotarg 3mg per m2	0.0		4_1
1584	cat__TreatmentC1_DA Mylotarg 6mg per m2	0.0		4_1
1585	cat__TreatmentC1_DA Standard dose (60mg)	0.0		4_1
1586	cat__Marrresult1C1_CR	0.026807957693816123		4_1
1587	cat__Marrresult1C1_PR	0.0		4_1
1588	cat__Marrresult1C1_RD	0.1576612705577449		4_1
1589	cat__Marrresult1C1_nan	0.0		4_1
1590	cat__Marrresult2C1_CR	0.0		4_1
1591	cat__Marrresult2C1_PR	0.0		4_1
1592	cat__Marrresult2C1_RD	0.0		4_1
1593	cat__Marrresult2C1_nan	0.0		4_1
1594	cat__amlFLToutcomeID_2.0	0.0		4_1
1595	cat__amlFLToutcomeID_3.0	0.0		4_1
1596	cat__amlFLToutcomeID_4.0	0.0		4_1
1597	cat__amlFLToutcomeID_nan	0.0		4_1
1598	cat__amlFLTTypeID_1.0	0.0		4_1
1599	cat__amlFLTTypeID_2.0	0.0		4_1
1600	cat__amlFLTTypeID_nan	0.0		4_1
1601	cat__amlDDLFLTTKDID_1.0	0.0		4_1
1602	cat__amlDDLFLTTKDID_2.0	0.0		4_1
1603	cat__amlDDLFLTTKDID_3.0	0.0		4_1
1604	cat__amlDDLFLTTKDID_4.0	0.0		4_1
1605	cat__amlDDLFLTTKDID_6.0	0.0		4_1
1606	cat__amlDDLFLTTKDID_7.0	0.0		4_1
1607	cat__amlDDLFLTTKDID_8.0	0.0		4_1
1608	cat__amlDDLFLTTKDID_9.0	0.0		4_1
1609	cat__amlDDLFLTTKDID_99.0	0.0		4_1
1610	cat__amlDDLFLTTKDID_nan	0.0		4_1
1611	cat__amlFLTType0ID_1.0	0.09650611206621247		4_1
1612	cat__amlFLTType0ID_2.0	0.0		4_1
1613	cat__amlFLTType0ID_nan	0.0		4_1
1614	cat__amlDDLNPM1OutcomeID_1.0	0.1263552441617247		4_1
1615	cat__amlDDLNPM1OutcomeID_3.0	0.01635327514403896		4_1
1616	cat__amlDDLNPM1OutcomeID_5.0	0.0		4_1
1617	cat__amlDDLNPM1OutcomeID_nan	0.0		4_1
1618	cat__amlDDLNPM1ID_1.0	0.0		4_1
1619	cat__amlDDLNPM1ID_2.0	0.0		4_1
1620	cat__amlDDLNPM1ID_3.0	0.0		4_1
1621	cat__amlDDLNPM1ID_4.0	0.0		4_1
1622	cat__amlDDLNPM1ID_5.0	0.0		4_1
1623	cat__amlDDLNPM1ID_nan	0.15314781236376498		4_1
1624	ordinal__NauseagradeC1	0.00130814472636894		4_1
1625	ordinal__AlopeciagradeC1	0.00010677925163562667		4_1
1626	ordinal__OralgradeC1	0.00028673130040935145		4_1
1627	ordinal__DiarrheagradeC1	0.0008312538803131033		4_1
1628	ordinal__CardiacgradeC1	5.7000854299537466e-05		4_1
1629	ordinal__LiverASTgradeC1	0.00017419163940338123		4_1
1630	ordinal__LiverALTgradeC1	0.00029442223314133086		4_1
1631	ordinal__LiverBilgradeC1	1.0671725195006515e-05		4_1
1632	ordinal__RenaCreatgradeC1	0.0009298638933161865		4_1
1633	ordinal__RenaprotgradeC1	2.1538347144540377e-05		4_1
1634	ordinal__RenahaemgradeC1	0.00014770749080399192		4_1
1635	ordinal__cellularity1C1	0.00014363629951025356		4_1
1636	ordinal__cellularity2C1	2.6067439966671097e-05		4_1
1637	num__amlAgeAtRand1	0.1831781560627879		4_1
1638	num__UnitsbloodC1	0.0013900045167694818		4_1
1639	num__UnitsplateletsC1	0.001151422004171305		4_1
1640	num__DaysIVantibC1	0.0002690654885528932		4_1
1641	num__DaysinhospC1	0.00013611159854622114		4_1
1642	num__TestDate	0.00022613857237282928		4_1
1643	num__ITDPcnt	0.000362352769028145		4_1
1644	num__ITDLength	3.889790695998993e-05		4_1
1645	num__NauseastartC1	0.00014609081223031445		4_1
1646	num__NauseastopC1	6.441343419013938e-05		4_1
1647	num__AlopeciastartC1	0.00015633080289273663		4_1
1648	num__AlopeciastopC1	9.892643683562982e-05		4_1
1649	num__OralstartC1	0.000265436252622573		4_1
1650	num__OralstopC1	0.0002350294386573		4_1
1651	num__DiarrheastartC1	0.0003821658205405252		4_1
1652	num__DiarrheastopC1	0.0003255882998727938		4_1
1653	num__CardiacstartC1	8.372916397352285e-05		4_1
1654	num__CardiacstopC1	5.440499301227203e-05		4_1
1655	num__LiverASTstartC1	4.1898571684712215e-05		4_1
1656	num__LiverASTstopC1	0.00031270043162386464		4_1
1657	num__LiverALTstartC1	0.0001410833474767827		4_1
1658	num__LiverALTstopC1	3.1655958722029466e-05		4_1
1659	num__LiverBilstartC1	0.00030516215517086		4_1
1660	num__LiverBilstopC1	0.0002136705383456776		4_1
1661	num__RenaCreatstartC1	0.0001594230668619513		4_1
1662	num__RenaCreatstopC1	0.00018393629228114755		4_1
1663	num__RenaprotstartC1	7.085553930049925e-05		4_1
1664	num__RenahaemstartC1	0.00028222115184801266		4_1
1665	num__RenahaemstopC1	0.0001008599449717327		4_1
1666	num__mylotargdateC1	0.00010034986337118849		4_1
1667	num__marrexamdate1C1	0.0007139874014317287		4_1
1668	num__marrexamdate2C1	0.0007320925980426646		4_1
1669	num__NeutrecoverydateC1	0.00029124353688271857		4_1
1670	num__Platrecovery50dateC1	9.92422363723915e-05		4_1
1671	num__Platrecovery100dateC1	0.0003296316586704966		4_1
1672	num__DischargeddateC1	8.570577495718739e-05		4_1
1673	num__Weight	0.04589675978887571		4_1
1674	num__Height	0.018085507074888783		4_1
1675	num__BloodDateEntry	0.0003539586578718776		4_1
1676	num__HemoglobinEntry	0.0014629533092872123		4_1
1677	num__PlateletEntry	0.00018386606807294588		4_1
1678	num__MarrowDateEntry	0.0001691458707340337		4_1
1679	num__MarrowBlastsEntry	7.685051844476635e-06		4_1
1680	num__LocalImmPcnt	6.62615195220509e-05		4_1
1681	num__SmokePerDay	8.163407232279243e-05		4_1
1682	num__chemodateC1	0.048524703883361615		4_1
1683	num__Marrblastperc1C1	0.00020768361083736353		4_1
1684	num__Marrblastperc2C1	0.0003403323274426661		4_1
1685	num__WBCEntry	0.11664012042863109		4_1
1686	num__CompmarrrespC1	0.00021700950112362366		4_1
1687	remainder__IsSec_is_missing	0.0		4_1
1688	remainder__PrevDiag_is_missing	0.0		4_1
1689	remainder__PrevBloodDis_is_missing	0.0		4_1
1690	remainder__Weight_is_missing	0.0		4_1
1691	remainder__Height_is_missing	0.0		4_1
1692	remainder__BloodDateEntry_is_missing	0.0		4_1
1693	remainder__HemoglobinEntry_is_missing	0.0		4_1
1694	remainder__PlateletEntry_is_missing	0.0		4_1
1695	remainder__MarrowDateEntry_is_missing	0.0		4_1
1696	remainder__MarrowBlastsEntry_is_missing	0.0		4_1
1697	remainder__FABtype_is_missing	0.0		4_1
1698	remainder__CNSinvolveentry_is_missing	0.0		4_1
1699	remainder__Localcytoentry_is_missing	0.0		4_1
1700	remainder__Localimmentry_is_missing	0.0		4_1
1701	remainder__LocalImmPcnt_is_missing	0.0		4_1
1702	remainder__CD33entry_is_missing	0.0		4_1
1703	remainder__SmokeHist_is_missing	0.0		4_1
1704	remainder__SmokePerDay_is_missing	0.0		4_1
1705	remainder__CytoResult_is_missing	0.0		4_1
1706	remainder__Karyotype_is_missing	0.0		4_1
1707	remainder__ComorArr_is_missing	0.0		4_1
1708	remainder__ComorCard_is_missing	0.0		4_1
1709	remainder__ComorHVD_is_missing	0.0		4_1
1710	remainder__ComorIBD_is_missing	0.0		4_1
1711	remainder__ComorDiab_is_missing	0.0		4_1
1712	remainder__ComorCVD_is_missing	0.0		4_1
1713	remainder__ComorPsyc_is_missing	0.0		4_1
1714	remainder__ComorObe_is_missing	0.0		4_1
1715	remainder__ComorInf_is_missing	0.0		4_1
1716	remainder__ComorRheu_is_missing	0.0		4_1
1717	remainder__ComorPrep_is_missing	0.0		4_1
1718	remainder__ComorRen_is_missing	0.0		4_1
1719	remainder__ComorMPul_is_missing	0.0		4_1
1720	remainder__ComorSPul_is_missing	0.0		4_1
1721	remainder__ComorPST_is_missing	0.0		4_1
1722	remainder__ComorHepM_is_missing	0.0		4_1
1723	remainder__ComorHepS_is_missing	0.0		4_1
1724	remainder__drugdoseC1yn_is_missing	0.0		4_1
1725	remainder__mylotargC1yn_is_missing	0.0		4_1
1726	remainder__mylotargdateC1_is_missing	0.0		4_1
1727	remainder__mylodoseC1_is_missing	0.02194393229703393		4_1
1728	remainder__marrexamdate1C1_is_missing	0.0		4_1
1729	remainder__marrexamdate2C1_is_missing	0.0		4_1
1730	remainder__cellularity1C1_is_missing	0.0		4_1
1731	remainder__cellularity2C1_is_missing	0.0		4_1
1732	remainder__Marrblastperc1C1_is_missing	0.0		4_1
1733	remainder__Marrblastperc2C1_is_missing	0.0		4_1
1734	remainder__Marrresult1C1_is_missing	0.0		4_1
1735	remainder__Marrresult2C1_is_missing	0.0		4_1
1736	remainder__CompmarrrespC1_is_missing	0.0		4_1
1737	remainder__NeutrecoveryC1_is_missing	0.0		4_1
1738	remainder__NeutrecoverydateC1_is_missing	0.0		4_1
1739	remainder__Platrecovery50C1_is_missing	0.0		4_1
1740	remainder__Platrecovery50dateC1_is_missing	0.0		4_1
1741	remainder__Platrecovery100C1_is_missing	0.0		4_1
1742	remainder__Platrecovery100dateC1_is_missing	0.0		4_1
1743	remainder__NauseagradeC1_is_missing	0.0		4_1
1744	remainder__NauseastartC1_is_missing	0.0		4_1
1745	remainder__NauseastopC1_is_missing	0.0		4_1
1746	remainder__AlopeciagradeC1_is_missing	0.0		4_1
1747	remainder__AlopeciastartC1_is_missing	0.0		4_1
1748	remainder__AlopeciastopC1_is_missing	0.0		4_1
1749	remainder__OralgradeC1_is_missing	0.0		4_1
1750	remainder__OralstartC1_is_missing	0.0		4_1
1751	remainder__OralstopC1_is_missing	0.0		4_1
1752	remainder__DiarrheagradeC1_is_missing	0.0		4_1
1753	remainder__DiarrheastartC1_is_missing	0.0		4_1
1754	remainder__DiarrheastopC1_is_missing	0.0		4_1
1755	remainder__CardiacgradeC1_is_missing	0.0		4_1
1756	remainder__CardiacstartC1_is_missing	0.0		4_1
1757	remainder__CardiacstopC1_is_missing	0.0		4_1
1758	remainder__LiverASTgradeC1_is_missing	0.0		4_1
1759	remainder__LiverASTstartC1_is_missing	0.0		4_1
1760	remainder__LiverASTstopC1_is_missing	0.0		4_1
1761	remainder__LiverALTgradeC1_is_missing	0.0		4_1
1762	remainder__LiverALTstartC1_is_missing	0.0		4_1
1763	remainder__LiverALTstopC1_is_missing	0.0		4_1
1764	remainder__LiverBilgradeC1_is_missing	0.0		4_1
1765	remainder__LiverBilstartC1_is_missing	0.0		4_1
1766	remainder__LiverBilstopC1_is_missing	0.0		4_1
1767	remainder__RenaCreatgradeC1_is_missing	0.0		4_1
1768	remainder__RenaCreatstartC1_is_missing	0.0		4_1
1769	remainder__RenaCreatstopC1_is_missing	0.0		4_1
1770	remainder__RenaprotgradeC1_is_missing	0.0		4_1
1771	remainder__RenaprotstartC1_is_missing	0.0		4_1
1772	remainder__RenahaemgradeC1_is_missing	0.0		4_1
1773	remainder__RenahaemstartC1_is_missing	0.0		4_1
1774	remainder__RenahaemstopC1_is_missing	0.0		4_1
1775	remainder__UnitsbloodC1_is_missing	0.0		4_1
1776	remainder__UnitsplateletsC1_is_missing	0.0		4_1
1777	remainder__DaysIVantibC1_is_missing	0.0		4_1
1778	remainder__DaysinhospC1_is_missing	0.0		4_1
1779	remainder__DischargeddateC1_is_missing	0.0		4_1
1780	remainder__TestDate_is_missing	0.0		4_1
1781	remainder__amlFLToutcomeID_is_missing	0.0		4_1
1782	remainder__amlFLTTypeID_is_missing	0.0		4_1
1783	remainder__amlDDLFLTTKDID_is_missing	0.0		4_1
1784	remainder__ITDPcnt_is_missing	0.0		4_1
1785	remainder__ITDLength_is_missing	0.0		4_1
1786	remainder__amlFLTType0ID_is_missing	0.0		4_1
1787	remainder__amlDDLNPM1OutcomeID_is_missing	0.0		4_1
1788	remainder__amlDDLNPM1ID_is_missing	0.15286138226052104		4_1
1789	remainder__ASXL1	1.0546325739855327e-05		4_1
1790	remainder__ASXL2	2.996653630526959e-05		4_1
1791	remainder__ASXL3	0.0		4_1
1792	remainder__ATRX	0.0		4_1
1793	remainder__BAGE3	0.0		4_1
1794	remainder__BCOR	0.0		4_1
1795	remainder__BRAF	0.0		4_1
1796	remainder__CBL	0.0		4_1
1797	remainder__CDKN2A	0.0		4_1
1798	remainder__CEBPA	3.2728559263135594e-05		4_1
1799	remainder__CREBBP	0.0		4_1
1800	remainder__CSF3R	0.0		4_1
1801	remainder__CTCF	0.0		4_1
1802	remainder__CUL2	0.0		4_1
1803	remainder__CUX1	0.0		4_1
1804	remainder__DNMT3A	6.689681361665692e-08		4_1
1805	remainder__EED	0.0		4_1
1806	remainder__ETV6	0.0		4_1
1807	remainder__EZH2	0.0		4_1
1808	remainder__FBXW7	0.0		4_1
1809	remainder__FLT3	0.0		4_1
1810	remainder__GATA1	0.0		4_1
1811	remainder__GATA2	1.8368070589564205e-08		4_1
1812	remainder__GNAS	0.0		4_1
1813	remainder__IDH1	0.0		4_1
1814	remainder__IDH2	4.824704262939795e-07		4_1
1815	remainder__JAK2	0.0		4_1
1816	remainder__JAK3	0.0		4_1
1817	remainder__KANSL1	0.0		4_1
1818	remainder__KDM6A	0.0		4_1
1819	remainder__KIT	0.0		4_1
1820	remainder__KMT2C	0.0		4_1
1821	remainder__KMT2D	0.0		4_1
1822	remainder__KMT2E	0.0		4_1
1823	remainder__KRAS	0.0		4_1
1824	remainder__LUC7L2	0.0		4_1
1825	remainder__MED12	0.0		4_1
1826	remainder__MLL	0.0		4_1
1827	remainder__MPL	0.0		4_1
1828	remainder__MYC	0.0		4_1
1829	remainder__NF1	0.0		4_1
1830	remainder__NFE2	0.0		4_1
1831	remainder__NOTCH1	0.0		4_1
1832	remainder__NPM1	4.227382349684948e-05		4_1
1833	remainder__NRAS	0.0		4_1
1834	remainder__PDS5B	0.0		4_1
1835	remainder__PHF6	0.0		4_1
1836	remainder__PRPF8	0.0		4_1
1837	remainder__PTEN	0.0		4_1
1838	remainder__PTPN11	0.0		4_1
1839	remainder__RAD21	0.0		4_1
1840	remainder__RIT1	0.0		4_1
1841	remainder__RUNX1	0.0		4_1
1842	remainder__SETBP1	0.0		4_1
1843	remainder__SF1	0.0		4_1
1844	remainder__SF3B1	0.0		4_1
1845	remainder__SMC1A	0.0		4_1
1846	remainder__SMC3	0.0		4_1
1847	remainder__SMG1	0.0		4_1
1848	remainder__SRSF2	0.0		4_1
1849	remainder__STAG2	0.0		4_1
1850	remainder__STAT5B	0.0		4_1
1851	remainder__SUZ12	0.0		4_1
1852	remainder__TET2	0.0		4_1
1853	remainder__TP53	1.9261925855066015e-06		4_1
1854	remainder__U2AF1	3.1806580058413754e-08		4_1
1855	remainder__WT1	0.0		4_1
1856	remainder__ZRSR2	0.0		4_1
1857	remainder__ngs_is_missing	0.0		4_1
1858	karyotype_encoding__Karyotype_45,X,-Y,t(8;21)(q22;q22)[10]	0.0		5_1
1859	karyotype_encoding__Karyotype_46,XX [20]	0.0		5_1
1860	karyotype_encoding__Karyotype_46,XX [20]	0.0		5_1
1861	karyotype_encoding__Karyotype_46,XX,inv(16)(p13q22)[10]	0.0		5_1
1862	karyotype_encoding__Karyotype_46,XX,t(8;21)(q22;q22)[10]	0.0		5_1
1863	karyotype_encoding__Karyotype_46,XX[10]	0.0		5_1
1864	karyotype_encoding__Karyotype_46,XX[20]	0.0		5_1
1865	karyotype_encoding__Karyotype_46,XX[20]	0.0		5_1
1866	karyotype_encoding__Karyotype_46,XX[25]	0.0		5_1
1867	karyotype_encoding__Karyotype_46,XX[30]	0.0		5_1
1868	karyotype_encoding__Karyotype_46,XY	0.0		5_1
1869	karyotype_encoding__Karyotype_46,XY [20]	0.0		5_1
1870	karyotype_encoding__Karyotype_46,XY,inv(16)(p13q22)[10]	0.0		5_1
1871	karyotype_encoding__Karyotype_46,XY[10]	0.0		5_1
1872	karyotype_encoding__Karyotype_46,XY[20]	0.0		5_1
1873	karyotype_encoding__Karyotype_46,XY[20]	0.0		5_1
1874	karyotype_encoding__Karyotype_46,XY[25]	0.0		5_1
1875	karyotype_encoding__Karyotype_46,XY[30]	0.0		5_1
1876	karyotype_encoding__Karyotype_47,XX,+8[10]	0.0		5_1
1877	karyotype_encoding__Karyotype___rare_class__	0.0		5_1
1878	cat__sexID_False	0.05125924059679295		5_1
1879	cat__sexID_True	0.040791045467677665		5_1
1880	cat__IsSec_False	0.08563270312570641		5_1
1881	cat__IsSec_True	0.02652531343941125		5_1
1882	cat__IsSec_nan	0.0		5_1
1883	cat__PrevDiag_False	0.0		5_1
1884	cat__PrevDiag_True	0.0		5_1
1885	cat__PrevDiag_nan	0.0		5_1
1886	cat__drugdoseC1yn_False	0.0		5_1
1887	cat__drugdoseC1yn_True	0.0		5_1
1888	cat__drugdoseC1yn_nan	0.0		5_1
1889	cat__mylotargC1yn_False	0.0		5_1
1890	cat__mylotargC1yn_True	0.0		5_1
1891	cat__mylotargC1yn_nan	0.0		5_1
1892	cat__mylodoseC1_False	0.0		5_1
1893	cat__mylodoseC1_True	0.0		5_1
1894	cat__mylodoseC1_nan	0.0		5_1
1895	cat__NeutrecoveryC1_False	0.0		5_1
1896	cat__NeutrecoveryC1_True	0.0		5_1
1897	cat__NeutrecoveryC1_nan	0.0		5_1
1898	cat__Platrecovery50C1_False	0.0		5_1
1899	cat__Platrecovery50C1_True	0.0		5_1
1900	cat__Platrecovery50C1_nan	0.0		5_1
1901	cat__Platrecovery100C1_False	0.0		5_1
1902	cat__Platrecovery100C1_True	0.0		5_1
1903	cat__Platrecovery100C1_nan	0.0		5_1
1904	cat__amlAgeGroup_15-29	0.0		5_1
1905	cat__amlAgeGroup_30-39	0.0		5_1
1906	cat__amlAgeGroup_40-49	0.023573937418333968		5_1
1907	cat__amlAgeGroup_50-59	0.0		5_1
1908	cat__amlAgeGroup_60+	0.044148657341489844		5_1
1909	cat__PrevBloodDis_Aplastic anaemia	0.0		5_1
1910	cat__PrevBloodDis_Chronic lymphoblastic leukaemia (CLL)	0.0		5_1
1911	cat__PrevBloodDis_Chronic myelomonocytic leukaemia (CMML)	0.0		5_1
1912	cat__PrevBloodDis_Hodgkin's disease	0.0		5_1
1913	cat__PrevBloodDis_Lymphoma	0.0		5_1
1914	cat__PrevBloodDis_Myelodysplastic syndrome (MDS)/myelodysplasia/pre-leukaemic phase	0.0		5_1
1915	cat__PrevBloodDis_Myelofibrosis	0.0		5_1
1916	cat__PrevBloodDis_Myeloproliferative syndrome	0.0		5_1
1917	cat__PrevBloodDis_Other haematological disorder	0.0		5_1
1918	cat__PrevBloodDis_Polycythaemia rubra vera (PRV)	0.0		5_1
1919	cat__PrevBloodDis_Refractory anaemia with excess of blasts (RAEB, RAEB-t)	0.0		5_1
1920	cat__PrevBloodDis_Thrombocythaemia	0.0		5_1
1921	cat__PrevBloodDis_Thrombocytopenia	0.0		5_1
1922	cat__PrevBloodDis_nan	0.0		5_1
1923	cat__FABtype_0	0.0		5_1
1924	cat__FABtype_1	0.05867377919040949		5_1
1925	cat__FABtype_2	0.0515915160081089		5_1
1926	cat__FABtype_3	0.0		5_1
1927	cat__FABtype_4	0.0		5_1
1928	cat__FABtype_4e	0.0		5_1
1929	cat__FABtype_5	0.07849523157411206		5_1
1930	cat__FABtype_5a	0.0		5_1
1931	cat__FABtype_5b	0.0		5_1
1932	cat__FABtype_6	0.0		5_1
1933	cat__FABtype_7	0.0		5_1
1934	cat__FABtype_8	0.0		5_1
1935	cat__FABtype_B	0.0		5_1
1936	cat__FABtype_R	0.0		5_1
1937	cat__FABtype_RT	0.0		5_1
1938	cat__FABtype_X	0.0		5_1
1939	cat__FABtype_nan	0.0		5_1
1940	cat__CNSinvolveentry_0.0	0.0		5_1
1941	cat__CNSinvolveentry_1.0	0.0		5_1
1942	cat__CNSinvolveentry_2.0	0.0		5_1
1943	cat__CNSinvolveentry_nan	0.0		5_1
1944	cat__Localcytoentry_1.0	0.1439001168573934		5_1
1945	cat__Localcytoentry_2.0	0.09823533152828591		5_1
1946	cat__Localcytoentry_3.0	0.0		5_1
1947	cat__Localcytoentry_4.0	0.0		5_1
1948	cat__Localcytoentry_5.0	0.013378886995861589		5_1
1949	cat__Localcytoentry_nan	0.0		5_1
1950	cat__Localimmentry_1.0	0.09046042981881222		5_1
1951	cat__Localimmentry_2.0	0.0		5_1
1952	cat__Localimmentry_3.0	0.0		5_1
1953	cat__Localimmentry_nan	0.0		5_1
1954	cat__CD33entry_1.0	0.05657629606605965		5_1
1955	cat__CD33entry_2.0	0.0		5_1
1956	cat__CD33entry_3.0	0.0		5_1
1957	cat__CD33entry_nan	0.0		5_1
1958	cat__SmokeHist_1.0	0.0		5_1
1959	cat__SmokeHist_2.0	0.2184720878796575		5_1
1960	cat__SmokeHist_3.0	0.0		5_1
1961	cat__SmokeHist_nan	0.0		5_1
1962	cat__amlType_De novo	0.03896522991596578		5_1
1963	cat__amlType_High risk MDS	0.0		5_1
1964	cat__amlType_Secondary	0.15277631317184243		5_1
1965	cat__CytoResult_Adverse	0.6386404253454987		5_1
1966	cat__CytoResult_Failed	0.0		5_1
1967	cat__CytoResult_Intermediate	0.0		5_1
1968	cat__CytoResult_Normal	0.05496779396240051		5_1
1969	cat__CytoResult_Not done	0.0		5_1
1970	cat__CytoResult_nan	0.0		5_1
1971	cat__CytoResult_t(15;17) / PML-RARA [APL]	0.0		5_1
1972	cat__CytoResult_t(8;21) / inv(16) [CBF]	0.8555032472441433		5_1
1973	cat__ComorArr_0.0	0.0		5_1
1974	cat__ComorArr_1.0	0.0		5_1
1975	cat__ComorArr_2.0	0.0		5_1
1976	cat__ComorArr_nan	0.0		5_1
1977	cat__ComorCard_0.0	0.0		5_1
1978	cat__ComorCard_1.0	0.0		5_1
1979	cat__ComorCard_2.0	0.0		5_1
1980	cat__ComorCard_nan	0.0		5_1
1981	cat__ComorHVD_0.0	0.0		5_1
1982	cat__ComorHVD_1.0	0.0		5_1
1983	cat__ComorHVD_2.0	0.0		5_1
1984	cat__ComorHVD_nan	0.0		5_1
1985	cat__ComorIBD_0.0	0.0		5_1
1986	cat__ComorIBD_1.0	0.0		5_1
1987	cat__ComorIBD_2.0	0.0		5_1
1988	cat__ComorIBD_nan	0.0		5_1
1989	cat__ComorDiab_0.0	0.0		5_1
1990	cat__ComorDiab_1.0	0.0		5_1
1991	cat__ComorDiab_2.0	0.0		5_1
1992	cat__ComorDiab_nan	0.0		5_1
1993	cat__ComorCVD_0.0	0.0		5_1
1994	cat__ComorCVD_1.0	0.0		5_1
1995	cat__ComorCVD_2.0	0.0		5_1
1996	cat__ComorCVD_nan	0.0		5_1
1997	cat__ComorPsyc_0.0	0.07942912746463497		5_1
1998	cat__ComorPsyc_1.0	0.0		5_1
[truncated: 4,960 more rows]
