# Supplementary material for: Random Survival Forest Versus Elastic-Net Regularized Cox Regression for Survival Prediction in Acute Myeloid Leukemia at Distinct Treatment Time Points: Model Performance Comparison Study
Source: JMIR Bioinform Biotechnol. 2026 Apr 29;7:e75678. doi: 10.2196/75678 (PMC13128161; doi:10.2196/75678)
Supplement: Multimedia Appendix 9 [file bioinform-v7-e75678-s009.zip › ablation_metrics/repeated_fold_feature_importance/cnet/C1__C1_NGS__fimp.csv]

	feature	importance	std_importance	fold_repeat_idx
0	karyotype_encoding__Karyotype_46,XX [20]	0.0		1_1
1	karyotype_encoding__Karyotype_46,XX,inv(16)(p13q22)[10]	0.0		1_1
2	karyotype_encoding__Karyotype_46,XX,t(8;21)(q22;q22)[10]	0.0		1_1
3	karyotype_encoding__Karyotype_46,XX[10]	0.0		1_1
4	karyotype_encoding__Karyotype_46,XX[20]	0.0		1_1
5	karyotype_encoding__Karyotype_46,XX[20]	0.0		1_1
6	karyotype_encoding__Karyotype_46,XX[25]	0.0		1_1
7	karyotype_encoding__Karyotype_46,XX[30]	0.0		1_1
8	karyotype_encoding__Karyotype_46,XY	0.0		1_1
9	karyotype_encoding__Karyotype_46,XY [20]	0.0		1_1
10	karyotype_encoding__Karyotype_46,XY,inv(16)(p13q22)[10]	0.0		1_1
11	karyotype_encoding__Karyotype_46,XY[10]	0.0		1_1
12	karyotype_encoding__Karyotype_46,XY[20]	0.0		1_1
13	karyotype_encoding__Karyotype_46,XY[20]	0.0		1_1
14	karyotype_encoding__Karyotype_46,XY[21]	0.0		1_1
15	karyotype_encoding__Karyotype_46,XY[25]	0.0		1_1
16	karyotype_encoding__Karyotype_46,XY[30]	0.0		1_1
17	karyotype_encoding__Karyotype___rare_class__	0.0		1_1
18	cat__sexID_False	0.05177060154528146		1_1
19	cat__sexID_True	0.047305135914516634		1_1
20	cat__IsSec_False	0.11661231985975391		1_1
21	cat__IsSec_True	0.0		1_1
22	cat__IsSec_nan	0.0		1_1
23	cat__PrevDiag_False	0.0		1_1
24	cat__PrevDiag_True	0.0		1_1
25	cat__PrevDiag_nan	0.0		1_1
26	cat__drugdoseC1yn_False	0.0		1_1
27	cat__drugdoseC1yn_True	0.0		1_1
28	cat__drugdoseC1yn_nan	0.0		1_1
29	cat__mylotargC1yn_False	0.0		1_1
30	cat__mylotargC1yn_True	0.0		1_1
31	cat__mylotargC1yn_nan	0.0		1_1
32	cat__mylodoseC1_False	0.0		1_1
33	cat__mylodoseC1_True	0.0		1_1
34	cat__mylodoseC1_nan	0.0		1_1
35	cat__NeutrecoveryC1_False	0.0		1_1
36	cat__NeutrecoveryC1_True	0.0		1_1
37	cat__NeutrecoveryC1_nan	0.0		1_1
38	cat__Platrecovery50C1_False	0.0		1_1
39	cat__Platrecovery50C1_True	0.0		1_1
40	cat__Platrecovery50C1_nan	0.0		1_1
41	cat__Platrecovery100C1_False	0.0		1_1
42	cat__Platrecovery100C1_True	0.0		1_1
43	cat__Platrecovery100C1_nan	0.0		1_1
44	cat__amlAgeGroup_15-29	0.0072559091098508876		1_1
45	cat__amlAgeGroup_30-39	0.0		1_1
46	cat__amlAgeGroup_40-49	0.04207846939144684		1_1
47	cat__amlAgeGroup_50-59	0.0		1_1
48	cat__amlAgeGroup_60+	0.0		1_1
49	cat__PrevBloodDis_Aplastic anaemia	0.0		1_1
50	cat__PrevBloodDis_Chronic lymphoblastic leukaemia (CLL)	0.0		1_1
51	cat__PrevBloodDis_Chronic myelomonocytic leukaemia (CMML)	0.0		1_1
52	cat__PrevBloodDis_Hodgkin's disease	0.0		1_1
53	cat__PrevBloodDis_Lymphoma	0.0		1_1
54	cat__PrevBloodDis_Myelodysplastic syndrome (MDS)/myelodysplasia/pre-leukaemic phase	0.0		1_1
55	cat__PrevBloodDis_Myelofibrosis	0.0		1_1
56	cat__PrevBloodDis_Myeloproliferative syndrome	0.0		1_1
57	cat__PrevBloodDis_Other haematological disorder	0.0		1_1
58	cat__PrevBloodDis_Polycythaemia rubra vera (PRV)	0.0		1_1
59	cat__PrevBloodDis_Refractory anaemia with excess of blasts (RAEB, RAEB-t)	0.0		1_1
60	cat__PrevBloodDis_Thrombocythaemia	0.0		1_1
61	cat__PrevBloodDis_Thrombocytopenia	0.0		1_1
62	cat__PrevBloodDis_nan	0.0		1_1
63	cat__FABtype_0	0.0		1_1
64	cat__FABtype_1	0.1102586503079435		1_1
65	cat__FABtype_2	0.03892904838103511		1_1
66	cat__FABtype_3	0.0		1_1
67	cat__FABtype_3v	0.0		1_1
68	cat__FABtype_4	0.0		1_1
69	cat__FABtype_4e	0.0		1_1
70	cat__FABtype_5	0.23285047675572162		1_1
71	cat__FABtype_5a	0.0		1_1
72	cat__FABtype_5b	0.0		1_1
73	cat__FABtype_6	0.05958946964715507		1_1
74	cat__FABtype_7	0.0		1_1
75	cat__FABtype_8	0.0		1_1
76	cat__FABtype_B	0.0		1_1
77	cat__FABtype_R	0.0		1_1
78	cat__FABtype_RT	0.0		1_1
79	cat__FABtype_X	0.0		1_1
80	cat__FABtype_nan	0.0		1_1
81	cat__CNSinvolveentry_0.0	0.0		1_1
82	cat__CNSinvolveentry_1.0	0.0		1_1
83	cat__CNSinvolveentry_2.0	0.0		1_1
84	cat__CNSinvolveentry_nan	0.0		1_1
85	cat__Localcytoentry_1.0	0.15971508194265635		1_1
86	cat__Localcytoentry_2.0	0.2145313665273722		1_1
87	cat__Localcytoentry_3.0	0.0		1_1
88	cat__Localcytoentry_4.0	0.0		1_1
89	cat__Localcytoentry_5.0	0.0		1_1
90	cat__Localcytoentry_nan	0.0		1_1
91	cat__Localimmentry_1.0	0.08158090760815453		1_1
92	cat__Localimmentry_2.0	0.0		1_1
93	cat__Localimmentry_3.0	0.0		1_1
94	cat__Localimmentry_nan	0.0		1_1
95	cat__CD33entry_1.0	0.0956228815038537		1_1
96	cat__CD33entry_2.0	0.004320969856552894		1_1
97	cat__CD33entry_3.0	0.0		1_1
98	cat__CD33entry_nan	0.0		1_1
99	cat__SmokeHist_1.0	0.0		1_1
100	cat__SmokeHist_2.0	0.08204830069589963		1_1
101	cat__SmokeHist_3.0	0.07224544692319351		1_1
102	cat__SmokeHist_nan	0.0		1_1
103	cat__amlType_De novo	0.05016641009252944		1_1
104	cat__amlType_High risk MDS	0.0		1_1
105	cat__amlType_Secondary	0.0880155494951716		1_1
106	cat__CytoResult_Adverse	0.6083059101862548		1_1
107	cat__CytoResult_Failed	0.0		1_1
108	cat__CytoResult_Intermediate	0.0		1_1
109	cat__CytoResult_Normal	0.03695018127696642		1_1
110	cat__CytoResult_Not done	0.0		1_1
111	cat__CytoResult_nan	0.0		1_1
112	cat__CytoResult_t(15;17) / PML-RARA [APL]	0.0		1_1
113	cat__CytoResult_t(8;21) / inv(16) [CBF]	0.8099294623571567		1_1
114	cat__ComorArr_0.0	0.0		1_1
115	cat__ComorArr_1.0	0.0		1_1
116	cat__ComorArr_2.0	0.0		1_1
117	cat__ComorArr_nan	0.0		1_1
118	cat__ComorCard_0.0	0.0		1_1
119	cat__ComorCard_1.0	0.0		1_1
120	cat__ComorCard_2.0	0.0		1_1
121	cat__ComorCard_nan	0.0		1_1
122	cat__ComorHVD_0.0	0.0		1_1
123	cat__ComorHVD_1.0	0.0		1_1
124	cat__ComorHVD_2.0	0.0		1_1
125	cat__ComorHVD_nan	0.0		1_1
126	cat__ComorIBD_0.0	0.0		1_1
127	cat__ComorIBD_1.0	0.0		1_1
128	cat__ComorIBD_2.0	0.0		1_1
129	cat__ComorIBD_nan	0.0		1_1
130	cat__ComorDiab_0.0	0.0		1_1
131	cat__ComorDiab_1.0	0.0		1_1
132	cat__ComorDiab_2.0	0.0		1_1
133	cat__ComorDiab_nan	0.0		1_1
134	cat__ComorCVD_0.0	0.0		1_1
135	cat__ComorCVD_1.0	0.0		1_1
136	cat__ComorCVD_2.0	0.0		1_1
137	cat__ComorCVD_nan	0.0		1_1
138	cat__ComorPsyc_0.0	0.19458805100846768		1_1
139	cat__ComorPsyc_1.0	0.0		1_1
140	cat__ComorPsyc_2.0	0.0		1_1
141	cat__ComorPsyc_nan	0.0		1_1
142	cat__ComorObe_0.0	0.047834764407986057		1_1
143	cat__ComorObe_1.0	0.0		1_1
144	cat__ComorObe_2.0	0.0		1_1
145	cat__ComorObe_nan	0.0		1_1
146	cat__ComorInf_0.0	0.0		1_1
147	cat__ComorInf_1.0	0.0		1_1
148	cat__ComorInf_2.0	0.0		1_1
149	cat__ComorInf_nan	0.0		1_1
150	cat__ComorRheu_0.0	0.07273698622276167		1_1
151	cat__ComorRheu_1.0	0.0		1_1
152	cat__ComorRheu_2.0	0.0		1_1
153	cat__ComorRheu_nan	0.0		1_1
154	cat__ComorPrep_0.0	0.0		1_1
155	cat__ComorPrep_1.0	0.0		1_1
156	cat__ComorPrep_2.0	0.0		1_1
157	cat__ComorPrep_nan	0.0		1_1
158	cat__ComorRen_0.0	0.0		1_1
159	cat__ComorRen_1.0	0.0		1_1
160	cat__ComorRen_2.0	0.0		1_1
161	cat__ComorRen_nan	0.0		1_1
162	cat__ComorMPul_0.0	0.0		1_1
163	cat__ComorMPul_1.0	0.0		1_1
164	cat__ComorMPul_2.0	0.0		1_1
165	cat__ComorMPul_nan	0.0		1_1
166	cat__ComorSPul_0.0	0.0		1_1
167	cat__ComorSPul_1.0	0.0		1_1
168	cat__ComorSPul_2.0	0.0		1_1
169	cat__ComorSPul_nan	0.0		1_1
170	cat__ComorPST_0.0	0.0		1_1
171	cat__ComorPST_1.0	0.0		1_1
172	cat__ComorPST_2.0	0.0		1_1
173	cat__ComorPST_nan	0.0		1_1
174	cat__ComorHepM_0.0	0.04317743286658202		1_1
175	cat__ComorHepM_1.0	0.0		1_1
176	cat__ComorHepM_2.0	0.0		1_1
177	cat__ComorHepM_nan	0.0		1_1
178	cat__ComorHepS_0.0	0.0		1_1
179	cat__ComorHepS_1.0	0.0		1_1
180	cat__ComorHepS_2.0	0.0		1_1
181	cat__ComorHepS_nan	0.0		1_1
182	cat__TreatmentC1_ADE Alone	0.0		1_1
183	cat__TreatmentC1_ADE and Mylotarg 3mg per m2	0.0		1_1
184	cat__TreatmentC1_ADE and Mylotarg 6mg per m2	0.0		1_1
185	cat__TreatmentC1_AIDA	0.0		1_1
186	cat__TreatmentC1_Arsenic and ATRA	0.0		1_1
187	cat__TreatmentC1_DA High dose (90mg)	0.0		1_1
188	cat__TreatmentC1_DA Mylotarg 3mg per m2	0.0		1_1
189	cat__TreatmentC1_DA Mylotarg 6mg per m2	0.0		1_1
190	cat__TreatmentC1_DA Standard dose (60mg)	0.0		1_1
191	cat__Marrresult1C1_CR	0.04078397811666124		1_1
192	cat__Marrresult1C1_PR	0.0		1_1
193	cat__Marrresult1C1_RD	0.2588785496128076		1_1
194	cat__Marrresult1C1_nan	0.0		1_1
195	cat__Marrresult2C1_CR	0.0		1_1
196	cat__Marrresult2C1_PR	0.0		1_1
197	cat__Marrresult2C1_RD	0.0		1_1
198	cat__Marrresult2C1_nan	0.0		1_1
199	ordinal__NauseagradeC1	0.0009660967957970027		1_1
200	ordinal__AlopeciagradeC1	8.309507579471575e-05		1_1
201	ordinal__OralgradeC1	5.028718391036353e-05		1_1
202	ordinal__DiarrheagradeC1	0.0001990134669777664		1_1
203	ordinal__CardiacgradeC1	0.00014143089893647867		1_1
204	ordinal__LiverASTgradeC1	0.00018123058776869225		1_1
205	ordinal__LiverALTgradeC1	0.0004939372310345721		1_1
206	ordinal__LiverBilgradeC1	0.0003312197073032248		1_1
207	ordinal__RenaCreatgradeC1	0.000681088288104082		1_1
208	ordinal__RenaprotgradeC1	0.00014037837466840741		1_1
209	ordinal__RenahaemgradeC1	4.744347995953867e-05		1_1
210	ordinal__cellularity1C1	0.0001815357987150253		1_1
211	ordinal__cellularity2C1	7.311529039231061e-05		1_1
212	num__amlAgeAtRand1	0.17036354259892644		1_1
213	num__UnitsbloodC1	0.0019101339266839636		1_1
214	num__UnitsplateletsC1	0.002068799981991629		1_1
215	num__DaysIVantibC1	0.0003915883219028657		1_1
216	num__DaysinhospC1	0.00022992946258010172		1_1
217	num__NauseastartC1	3.671939447137001e-05		1_1
218	num__NauseastopC1	4.58364381036859e-05		1_1
219	num__AlopeciastartC1	9.869062543676127e-05		1_1
220	num__AlopeciastopC1	4.588576379974435e-05		1_1
221	num__OralstartC1	6.663399978909e-05		1_1
222	num__OralstopC1	6.797454885828493e-06		1_1
223	num__DiarrheastartC1	0.0004347557756492481		1_1
224	num__DiarrheastopC1	0.00032208236482991835		1_1
225	num__CardiacstartC1	3.699542561935298e-05		1_1
226	num__CardiacstopC1	5.5682388986803204e-05		1_1
227	num__LiverASTstartC1	0.0009718017043006358		1_1
228	num__LiverASTstopC1	0.0007172400953033775		1_1
229	num__LiverALTstartC1	0.0001021839658672434		1_1
230	num__LiverALTstopC1	0.00013328458175436902		1_1
231	num__LiverBilstartC1	0.00015056181538589158		1_1
232	num__LiverBilstopC1	0.00013826455950566348		1_1
233	num__RenaCreatstartC1	0.00019354741448788615		1_1
234	num__RenaCreatstopC1	0.00010905117742421417		1_1
235	num__RenaprotstartC1	0.00011029331141179389		1_1
236	num__RenahaemstartC1	0.00022916400349615567		1_1
237	num__RenahaemstopC1	4.568918595069557e-05		1_1
238	num__mylotargdateC1	0.00011657318710657783		1_1
239	num__marrexamdate1C1	3.429839894636611e-05		1_1
240	num__marrexamdate2C1	0.00041533485341629754		1_1
241	num__NeutrecoverydateC1	0.00016308978743542285		1_1
242	num__Platrecovery50dateC1	0.00011705855347246284		1_1
243	num__Platrecovery100dateC1	0.0004433455568305963		1_1
244	num__DischargeddateC1	4.870039135051181e-05		1_1
245	num__Weight	0.04698977194030219		1_1
246	num__Height	0.0040389660227355415		1_1
247	num__BloodDateEntry	0.0025445479542433903		1_1
248	num__HemoglobinEntry	0.0008049442435949675		1_1
249	num__PlateletEntry	0.0024486418834064653		1_1
250	num__MarrowDateEntry	4.1217828109024044e-05		1_1
251	num__MarrowBlastsEntry	4.970031959723183e-05		1_1
252	num__LocalImmPcnt	1.50248069836422e-05		1_1
253	num__SmokePerDay	3.334350814143797e-05		1_1
254	num__chemodateC1	0.04037165734584966		1_1
255	num__Marrblastperc1C1	1.1405785928716753e-05		1_1
256	num__Marrblastperc2C1	7.490642973616763e-05		1_1
257	num__WBCEntry	0.03419410147959032		1_1
258	num__CompmarrrespC1	0.00022288039025988683		1_1
259	remainder__IsSec_is_missing	0.0		1_1
260	remainder__PrevDiag_is_missing	0.0		1_1
261	remainder__PrevBloodDis_is_missing	0.0		1_1
262	remainder__Weight_is_missing	0.0		1_1
263	remainder__Height_is_missing	0.0		1_1
264	remainder__BloodDateEntry_is_missing	0.0		1_1
265	remainder__HemoglobinEntry_is_missing	0.0		1_1
266	remainder__PlateletEntry_is_missing	0.0		1_1
267	remainder__MarrowDateEntry_is_missing	0.0		1_1
268	remainder__MarrowBlastsEntry_is_missing	0.0		1_1
269	remainder__FABtype_is_missing	0.0		1_1
270	remainder__CNSinvolveentry_is_missing	0.0		1_1
271	remainder__Localcytoentry_is_missing	0.0		1_1
272	remainder__Localimmentry_is_missing	0.0		1_1
273	remainder__LocalImmPcnt_is_missing	0.0		1_1
274	remainder__CD33entry_is_missing	0.0		1_1
275	remainder__SmokeHist_is_missing	0.0		1_1
276	remainder__SmokePerDay_is_missing	0.0		1_1
277	remainder__CytoResult_is_missing	0.0		1_1
278	remainder__Karyotype_is_missing	0.0		1_1
279	remainder__ComorArr_is_missing	0.0		1_1
280	remainder__ComorCard_is_missing	0.0		1_1
281	remainder__ComorHVD_is_missing	0.0		1_1
282	remainder__ComorIBD_is_missing	0.0		1_1
283	remainder__ComorDiab_is_missing	0.0		1_1
284	remainder__ComorCVD_is_missing	0.0		1_1
285	remainder__ComorPsyc_is_missing	0.0		1_1
286	remainder__ComorObe_is_missing	0.0		1_1
287	remainder__ComorInf_is_missing	0.0		1_1
288	remainder__ComorRheu_is_missing	0.0		1_1
289	remainder__ComorPrep_is_missing	0.0		1_1
290	remainder__ComorRen_is_missing	0.0		1_1
291	remainder__ComorMPul_is_missing	0.0		1_1
292	remainder__ComorSPul_is_missing	0.0		1_1
293	remainder__ComorPST_is_missing	0.0		1_1
294	remainder__ComorHepM_is_missing	0.0		1_1
295	remainder__ComorHepS_is_missing	0.0		1_1
296	remainder__drugdoseC1yn_is_missing	0.0		1_1
297	remainder__mylotargC1yn_is_missing	0.0		1_1
298	remainder__mylotargdateC1_is_missing	0.0		1_1
299	remainder__mylodoseC1_is_missing	0.0		1_1
300	remainder__marrexamdate1C1_is_missing	0.0		1_1
301	remainder__marrexamdate2C1_is_missing	0.0		1_1
302	remainder__cellularity1C1_is_missing	0.0		1_1
303	remainder__cellularity2C1_is_missing	0.0		1_1
304	remainder__Marrblastperc1C1_is_missing	0.0		1_1
305	remainder__Marrblastperc2C1_is_missing	0.0		1_1
306	remainder__Marrresult1C1_is_missing	0.0		1_1
307	remainder__Marrresult2C1_is_missing	0.0		1_1
308	remainder__CompmarrrespC1_is_missing	0.0		1_1
309	remainder__NeutrecoveryC1_is_missing	0.0		1_1
310	remainder__NeutrecoverydateC1_is_missing	0.0		1_1
311	remainder__Platrecovery50C1_is_missing	0.0		1_1
312	remainder__Platrecovery50dateC1_is_missing	0.0		1_1
313	remainder__Platrecovery100C1_is_missing	0.0		1_1
314	remainder__Platrecovery100dateC1_is_missing	0.0		1_1
315	remainder__NauseagradeC1_is_missing	0.0		1_1
316	remainder__NauseastartC1_is_missing	0.0		1_1
317	remainder__NauseastopC1_is_missing	0.0		1_1
318	remainder__AlopeciagradeC1_is_missing	0.0		1_1
319	remainder__AlopeciastartC1_is_missing	0.0		1_1
320	remainder__AlopeciastopC1_is_missing	0.0		1_1
321	remainder__OralgradeC1_is_missing	0.0		1_1
322	remainder__OralstartC1_is_missing	0.0		1_1
323	remainder__OralstopC1_is_missing	0.0		1_1
324	remainder__DiarrheagradeC1_is_missing	0.0		1_1
325	remainder__DiarrheastartC1_is_missing	0.0		1_1
326	remainder__DiarrheastopC1_is_missing	0.0		1_1
327	remainder__CardiacgradeC1_is_missing	0.0		1_1
328	remainder__CardiacstartC1_is_missing	0.0		1_1
329	remainder__CardiacstopC1_is_missing	0.0		1_1
330	remainder__LiverASTgradeC1_is_missing	0.0		1_1
331	remainder__LiverASTstartC1_is_missing	0.0		1_1
332	remainder__LiverASTstopC1_is_missing	0.0		1_1
333	remainder__LiverALTgradeC1_is_missing	0.0		1_1
334	remainder__LiverALTstartC1_is_missing	0.0		1_1
335	remainder__LiverALTstopC1_is_missing	0.0		1_1
336	remainder__LiverBilgradeC1_is_missing	0.0		1_1
337	remainder__LiverBilstartC1_is_missing	0.0		1_1
338	remainder__LiverBilstopC1_is_missing	0.0		1_1
339	remainder__RenaCreatgradeC1_is_missing	0.0		1_1
340	remainder__RenaCreatstartC1_is_missing	0.0		1_1
341	remainder__RenaCreatstopC1_is_missing	0.0		1_1
342	remainder__RenaprotgradeC1_is_missing	0.0		1_1
343	remainder__RenaprotstartC1_is_missing	0.0		1_1
344	remainder__RenahaemgradeC1_is_missing	0.0		1_1
345	remainder__RenahaemstartC1_is_missing	0.0		1_1
346	remainder__RenahaemstopC1_is_missing	0.0		1_1
347	remainder__UnitsbloodC1_is_missing	0.0		1_1
348	remainder__UnitsplateletsC1_is_missing	0.0		1_1
349	remainder__DaysIVantibC1_is_missing	0.0		1_1
350	remainder__DaysinhospC1_is_missing	0.0		1_1
351	remainder__DischargeddateC1_is_missing	0.0		1_1
352	remainder__ASXL1	1.417780801462283e-05		1_1
353	remainder__ASXL2	0.0		1_1
354	remainder__ASXL3	0.0		1_1
355	remainder__ATRX	5.530664453412949e-07		1_1
356	remainder__BAGE3	0.0		1_1
357	remainder__BCOR	2.6944952833877512e-08		1_1
358	remainder__BRAF	0.0		1_1
359	remainder__CBL	0.0		1_1
360	remainder__CDKN2A	2.229880480380872e-07		1_1
361	remainder__CEBPA	1.7056555226018296e-07		1_1
362	remainder__CREBBP	0.0		1_1
363	remainder__CSF3R	0.0		1_1
364	remainder__CTCF	0.0		1_1
365	remainder__CUL2	0.0		1_1
366	remainder__CUX1	0.0		1_1
367	remainder__DNMT3A	0.0		1_1
368	remainder__EED	0.0		1_1
369	remainder__ETV6	0.0		1_1
370	remainder__EZH2	0.0		1_1
371	remainder__FBXW7	0.0		1_1
372	remainder__FLT3	0.0		1_1
373	remainder__GATA1	0.0		1_1
374	remainder__GATA2	0.0		1_1
375	remainder__GNAS	0.0		1_1
376	remainder__GNB1	0.0		1_1
377	remainder__IDH1	0.0		1_1
378	remainder__IDH2	0.0		1_1
379	remainder__JAK2	0.0		1_1
380	remainder__JAK3	0.0		1_1
381	remainder__KANSL1	0.0		1_1
382	remainder__KDM6A	0.0		1_1
383	remainder__KIT	0.0		1_1
384	remainder__KMT2C	0.0		1_1
385	remainder__KMT2D	0.0		1_1
386	remainder__KMT2E	0.0		1_1
387	remainder__KRAS	0.0		1_1
388	remainder__LUC7L2	0.0		1_1
389	remainder__MED12	0.0		1_1
390	remainder__MLL	0.0		1_1
391	remainder__MPL	0.0		1_1
392	remainder__MYC	0.0		1_1
393	remainder__NF1	0.0		1_1
394	remainder__NFE2	0.0		1_1
395	remainder__NOTCH1	0.0		1_1
396	remainder__NPM1	1.1972359335394312e-05		1_1
397	remainder__NRAS	0.0		1_1
398	remainder__PDS5B	0.0		1_1
399	remainder__PHF6	0.0		1_1
400	remainder__PRPF8	0.0		1_1
401	remainder__PTEN	0.0		1_1
402	remainder__PTPN11	0.0		1_1
403	remainder__RAD21	0.0		1_1
404	remainder__RIT1	0.0		1_1
405	remainder__RUNX1	1.3998176729550078e-07		1_1
406	remainder__SETBP1	0.0		1_1
407	remainder__SF1	0.0		1_1
408	remainder__SF3B1	0.0		1_1
409	remainder__SMC1A	0.0		1_1
410	remainder__SMC3	0.0		1_1
411	remainder__SMG1	0.0		1_1
412	remainder__SRSF2	0.0		1_1
413	remainder__STAG2	0.0		1_1
414	remainder__STAT5B	0.0		1_1
415	remainder__SUZ12	0.0		1_1
416	remainder__TET2	0.0		1_1
417	remainder__TP53	1.674825154747489e-06		1_1
418	remainder__U2AF1	2.457526966025006e-09		1_1
419	remainder__WT1	0.0		1_1
420	remainder__ZRSR2	0.0		1_1
421	remainder__ngs_is_missing	0.0		1_1
422	karyotype_encoding__Karyotype_46,XX [20]	0.0		2_1
423	karyotype_encoding__Karyotype_46,XX [20]	0.0		2_1
424	karyotype_encoding__Karyotype_46,XX,inv(16)(p13q22)[10]	0.0		2_1
425	karyotype_encoding__Karyotype_46,XX,t(8;21)(q22;q22)[10]	0.0		2_1
426	karyotype_encoding__Karyotype_46,XX[10]	0.0		2_1
427	karyotype_encoding__Karyotype_46,XX[20]	0.0		2_1
428	karyotype_encoding__Karyotype_46,XX[20]	0.0		2_1
429	karyotype_encoding__Karyotype_46,XX[25]	0.0		2_1
430	karyotype_encoding__Karyotype_46,XX[30]	0.0		2_1
431	karyotype_encoding__Karyotype_46,XY	0.0		2_1
432	karyotype_encoding__Karyotype_46,XY [20]	0.0		2_1
433	karyotype_encoding__Karyotype_46,XY,inv(16)(p13q22)[10]	0.0		2_1
434	karyotype_encoding__Karyotype_46,XY[10]	0.0		2_1
435	karyotype_encoding__Karyotype_46,XY[20]	0.0		2_1
436	karyotype_encoding__Karyotype_46,XY[20]	0.0		2_1
437	karyotype_encoding__Karyotype_46,XY[25]	0.0		2_1
438	karyotype_encoding__Karyotype_46,XY[30]	0.0		2_1
439	karyotype_encoding__Karyotype_47,XX,+8[10]	0.0		2_1
440	karyotype_encoding__Karyotype___rare_class__	0.0		2_1
441	cat__sexID_False	0.02665676989486506		2_1
442	cat__sexID_True	0.017649609900678456		2_1
443	cat__IsSec_False	0.012434175879087657		2_1
444	cat__IsSec_True	0.0		2_1
445	cat__IsSec_nan	0.0		2_1
446	cat__PrevDiag_False	0.0		2_1
447	cat__PrevDiag_True	0.0		2_1
448	cat__PrevDiag_nan	0.0		2_1
449	cat__drugdoseC1yn_False	0.0		2_1
450	cat__drugdoseC1yn_True	0.0		2_1
451	cat__drugdoseC1yn_nan	0.0		2_1
452	cat__mylotargC1yn_False	0.0		2_1
453	cat__mylotargC1yn_True	0.0		2_1
454	cat__mylotargC1yn_nan	0.0		2_1
455	cat__mylodoseC1_False	0.0		2_1
456	cat__mylodoseC1_True	0.02485504636839824		2_1
457	cat__mylodoseC1_nan	0.0		2_1
458	cat__NeutrecoveryC1_False	0.0		2_1
459	cat__NeutrecoveryC1_True	0.0		2_1
460	cat__NeutrecoveryC1_nan	0.0		2_1
461	cat__Platrecovery50C1_False	0.0		2_1
462	cat__Platrecovery50C1_True	0.0		2_1
463	cat__Platrecovery50C1_nan	0.0		2_1
464	cat__Platrecovery100C1_False	0.0		2_1
465	cat__Platrecovery100C1_True	0.0		2_1
466	cat__Platrecovery100C1_nan	0.0		2_1
467	cat__amlAgeGroup_15-29	0.0		2_1
468	cat__amlAgeGroup_30-39	0.0		2_1
469	cat__amlAgeGroup_40-49	0.03005777768476401		2_1
470	cat__amlAgeGroup_50-59	0.0		2_1
471	cat__amlAgeGroup_60+	0.0		2_1
472	cat__PrevBloodDis_Aplastic anaemia	0.0		2_1
473	cat__PrevBloodDis_Chronic lymphoblastic leukaemia (CLL)	0.0		2_1
474	cat__PrevBloodDis_Chronic myelomonocytic leukaemia (CMML)	0.0		2_1
475	cat__PrevBloodDis_Hodgkin's disease	0.0		2_1
476	cat__PrevBloodDis_Lymphoma	0.0		2_1
477	cat__PrevBloodDis_Myelodysplastic syndrome (MDS)/myelodysplasia/pre-leukaemic phase	0.0		2_1
478	cat__PrevBloodDis_Myelofibrosis	0.0		2_1
479	cat__PrevBloodDis_Myeloproliferative syndrome	0.0		2_1
480	cat__PrevBloodDis_Other haematological disorder	0.0		2_1
481	cat__PrevBloodDis_Polycythaemia rubra vera (PRV)	0.0		2_1
482	cat__PrevBloodDis_Refractory anaemia with excess of blasts (RAEB, RAEB-t)	0.0		2_1
483	cat__PrevBloodDis_Thrombocythaemia	0.0		2_1
484	cat__PrevBloodDis_Thrombocytopenia	0.0		2_1
485	cat__PrevBloodDis_nan	0.0		2_1
486	cat__FABtype_0	0.0		2_1
487	cat__FABtype_1	0.05350749604137915		2_1
488	cat__FABtype_2	0.0031373889162539656		2_1
489	cat__FABtype_3	0.0		2_1
490	cat__FABtype_3v	0.0		2_1
491	cat__FABtype_4	0.0		2_1
492	cat__FABtype_4e	0.0		2_1
493	cat__FABtype_5	0.21633119629233555		2_1
494	cat__FABtype_5a	0.0		2_1
495	cat__FABtype_5b	0.0		2_1
496	cat__FABtype_6	0.09065549990525203		2_1
497	cat__FABtype_7	0.0		2_1
498	cat__FABtype_8	0.010709333100569221		2_1
499	cat__FABtype_B	0.0		2_1
500	cat__FABtype_R	0.0		2_1
501	cat__FABtype_RT	0.0		2_1
502	cat__FABtype_X	0.0		2_1
503	cat__FABtype_nan	0.0		2_1
504	cat__CNSinvolveentry_0.0	0.023563646990530433		2_1
505	cat__CNSinvolveentry_1.0	0.0		2_1
506	cat__CNSinvolveentry_2.0	0.0		2_1
507	cat__CNSinvolveentry_nan	0.0		2_1
508	cat__Localcytoentry_1.0	0.020720027844543146		2_1
509	cat__Localcytoentry_2.0	0.21812460492941094		2_1
510	cat__Localcytoentry_3.0	0.0		2_1
511	cat__Localcytoentry_4.0	0.0		2_1
512	cat__Localcytoentry_5.0	0.0		2_1
513	cat__Localcytoentry_nan	0.0		2_1
514	cat__Localimmentry_1.0	0.0		2_1
515	cat__Localimmentry_2.0	0.0		2_1
516	cat__Localimmentry_3.0	0.12915064127114578		2_1
517	cat__Localimmentry_nan	0.0		2_1
518	cat__CD33entry_1.0	0.07848221504660872		2_1
519	cat__CD33entry_2.0	0.0		2_1
520	cat__CD33entry_3.0	0.0		2_1
521	cat__CD33entry_nan	0.0		2_1
522	cat__SmokeHist_1.0	0.0		2_1
523	cat__SmokeHist_2.0	0.15574786058760046		2_1
524	cat__SmokeHist_3.0	0.009808322855125565		2_1
525	cat__SmokeHist_nan	0.0		2_1
526	cat__amlType_De novo	0.1257375232720664		2_1
527	cat__amlType_High risk MDS	0.0		2_1
528	cat__amlType_Secondary	0.11290261774653777		2_1
529	cat__CytoResult_Adverse	0.7153908565566438		2_1
530	cat__CytoResult_Failed	0.0		2_1
531	cat__CytoResult_Intermediate	0.0		2_1
532	cat__CytoResult_Normal	0.0		2_1
533	cat__CytoResult_Not done	0.0		2_1
534	cat__CytoResult_nan	0.0		2_1
535	cat__CytoResult_t(15;17) / PML-RARA [APL]	0.0		2_1
536	cat__CytoResult_t(8;21) / inv(16) [CBF]	0.7759802817988164		2_1
537	cat__ComorArr_0.0	0.0		2_1
538	cat__ComorArr_1.0	0.0		2_1
539	cat__ComorArr_2.0	0.0		2_1
540	cat__ComorArr_nan	0.0		2_1
541	cat__ComorCard_0.0	0.0		2_1
542	cat__ComorCard_1.0	0.0		2_1
543	cat__ComorCard_2.0	0.0		2_1
544	cat__ComorCard_nan	0.0		2_1
545	cat__ComorHVD_0.0	0.0		2_1
546	cat__ComorHVD_1.0	0.0		2_1
547	cat__ComorHVD_2.0	0.0		2_1
548	cat__ComorHVD_nan	0.0		2_1
549	cat__ComorIBD_0.0	0.0		2_1
550	cat__ComorIBD_1.0	0.0		2_1
551	cat__ComorIBD_2.0	0.0		2_1
552	cat__ComorIBD_nan	0.0		2_1
553	cat__ComorDiab_0.0	0.0		2_1
554	cat__ComorDiab_1.0	0.0		2_1
555	cat__ComorDiab_2.0	0.0		2_1
556	cat__ComorDiab_nan	0.0		2_1
557	cat__ComorCVD_0.0	0.0		2_1
558	cat__ComorCVD_1.0	0.0		2_1
559	cat__ComorCVD_2.0	0.0		2_1
560	cat__ComorCVD_nan	0.0		2_1
561	cat__ComorPsyc_0.0	0.10703960182935922		2_1
562	cat__ComorPsyc_1.0	0.019786127985252186		2_1
563	cat__ComorPsyc_2.0	0.0		2_1
564	cat__ComorPsyc_nan	0.0		2_1
565	cat__ComorObe_0.0	0.12538433349455075		2_1
566	cat__ComorObe_1.0	0.0		2_1
567	cat__ComorObe_2.0	0.0		2_1
568	cat__ComorObe_nan	0.0		2_1
569	cat__ComorInf_0.0	0.0		2_1
570	cat__ComorInf_1.0	0.003820937634415135		2_1
571	cat__ComorInf_2.0	0.0		2_1
572	cat__ComorInf_nan	0.0		2_1
573	cat__ComorRheu_0.0	0.0		2_1
574	cat__ComorRheu_1.0	0.0		2_1
575	cat__ComorRheu_2.0	0.0		2_1
576	cat__ComorRheu_nan	0.0		2_1
577	cat__ComorPrep_0.0	0.0		2_1
578	cat__ComorPrep_1.0	0.0		2_1
579	cat__ComorPrep_2.0	0.0		2_1
580	cat__ComorPrep_nan	0.0		2_1
581	cat__ComorRen_0.0	0.0		2_1
582	cat__ComorRen_1.0	0.0		2_1
583	cat__ComorRen_2.0	0.0		2_1
584	cat__ComorRen_nan	0.0		2_1
585	cat__ComorMPul_0.0	0.0		2_1
586	cat__ComorMPul_1.0	0.0		2_1
587	cat__ComorMPul_2.0	0.0		2_1
588	cat__ComorMPul_nan	0.0		2_1
589	cat__ComorSPul_0.0	0.0		2_1
590	cat__ComorSPul_1.0	0.0		2_1
591	cat__ComorSPul_2.0	0.0		2_1
592	cat__ComorSPul_nan	0.0		2_1
593	cat__ComorPST_0.0	0.0		2_1
594	cat__ComorPST_1.0	0.0		2_1
595	cat__ComorPST_2.0	0.0		2_1
596	cat__ComorPST_nan	0.0		2_1
597	cat__ComorHepM_0.0	0.0		2_1
598	cat__ComorHepM_1.0	0.0		2_1
599	cat__ComorHepM_2.0	0.0		2_1
600	cat__ComorHepM_nan	0.0		2_1
601	cat__ComorHepS_0.0	0.0		2_1
602	cat__ComorHepS_1.0	0.0		2_1
603	cat__ComorHepS_2.0	0.0		2_1
604	cat__ComorHepS_nan	0.0		2_1
605	cat__TreatmentC1_ADE Alone	0.0		2_1
606	cat__TreatmentC1_ADE and Mylotarg 3mg per m2	0.0		2_1
607	cat__TreatmentC1_ADE and Mylotarg 6mg per m2	0.0		2_1
608	cat__TreatmentC1_AIDA	0.0		2_1
609	cat__TreatmentC1_Arsenic and ATRA	0.0		2_1
610	cat__TreatmentC1_DA High dose (90mg)	0.0		2_1
611	cat__TreatmentC1_DA Mylotarg 3mg per m2	0.0		2_1
612	cat__TreatmentC1_DA Mylotarg 6mg per m2	0.0		2_1
613	cat__TreatmentC1_DA Standard dose (60mg)	0.0		2_1
614	cat__Marrresult1C1_CR	0.14982536093304824		2_1
615	cat__Marrresult1C1_PR	0.0		2_1
616	cat__Marrresult1C1_RD	0.16521113842943244		2_1
617	cat__Marrresult1C1_nan	0.0		2_1
618	cat__Marrresult2C1_CR	0.0		2_1
619	cat__Marrresult2C1_PR	0.0		2_1
620	cat__Marrresult2C1_RD	0.0		2_1
621	cat__Marrresult2C1_nan	0.0		2_1
622	ordinal__NauseagradeC1	0.0007807030273269252		2_1
623	ordinal__AlopeciagradeC1	0.0001522000904655417		2_1
624	ordinal__OralgradeC1	0.00017714219781543773		2_1
625	ordinal__DiarrheagradeC1	0.0003740680676012328		2_1
626	ordinal__CardiacgradeC1	2.7101007324039545e-05		2_1
627	ordinal__LiverASTgradeC1	0.00015406323032143737		2_1
628	ordinal__LiverALTgradeC1	0.0004301110671640655		2_1
629	ordinal__LiverBilgradeC1	0.00027121649011091476		2_1
630	ordinal__RenaCreatgradeC1	0.0007256801247077392		2_1
631	ordinal__RenaprotgradeC1	3.4362443788904836e-05		2_1
632	ordinal__RenahaemgradeC1	9.29016473272441e-05		2_1
633	ordinal__cellularity1C1	0.00015091949066500592		2_1
634	ordinal__cellularity2C1	6.508549249451786e-05		2_1
635	num__amlAgeAtRand1	0.1926028049172556		2_1
636	num__UnitsbloodC1	0.0017254367905918306		2_1
637	num__UnitsplateletsC1	0.001520049163992672		2_1
638	num__DaysIVantibC1	0.0004064320080371612		2_1
639	num__DaysinhospC1	0.00032298084643443117		2_1
640	num__NauseastartC1	0.00017982292777833075		2_1
641	num__NauseastopC1	9.677111948723704e-05		2_1
642	num__AlopeciastartC1	0.0002125054890779954		2_1
643	num__AlopeciastopC1	0.00010140864162540851		2_1
644	num__OralstartC1	0.00018818855269207225		2_1
645	num__OralstopC1	0.00013402222972098415		2_1
646	num__DiarrheastartC1	0.0003215187241622876		2_1
647	num__DiarrheastopC1	0.00027432970035670007		2_1
648	num__CardiacstartC1	0.0002200813628886677		2_1
649	num__CardiacstopC1	0.00031415783688348034		2_1
650	num__LiverASTstartC1	0.0005445426647559683		2_1
651	num__LiverASTstopC1	0.0002270448224112365		2_1
652	num__LiverALTstartC1	3.997468158879841e-05		2_1
653	num__LiverALTstopC1	4.317894125491644e-06		2_1
654	num__LiverBilstartC1	0.0003839605948892604		2_1
655	num__LiverBilstopC1	0.00028497364057346395		2_1
656	num__RenaCreatstartC1	0.0001571495986620464		2_1
657	num__RenaCreatstopC1	0.00011225801575436006		2_1
658	num__RenaprotstartC1	8.259896719844843e-05		2_1
659	num__RenahaemstartC1	0.00011185770618347446		2_1
660	num__RenahaemstopC1	5.704789059267252e-05		2_1
661	num__mylotargdateC1	0.00012772960951120635		2_1
662	num__marrexamdate1C1	0.0		2_1
663	num__marrexamdate2C1	0.0006043914321856427		2_1
664	num__NeutrecoverydateC1	0.0001744020074356826		2_1
665	num__Platrecovery50dateC1	0.00017724423240967772		2_1
666	num__Platrecovery100dateC1	0.000258060535373273		2_1
667	num__DischargeddateC1	5.556993839575823e-05		2_1
668	num__Weight	0.023686794883664146		2_1
669	num__Height	0.00045090389717455844		2_1
670	num__BloodDateEntry	0.0003636381224561882		2_1
671	num__HemoglobinEntry	7.139927468285072e-05		2_1
672	num__PlateletEntry	0.0013250757430585442		2_1
673	num__MarrowDateEntry	0.00015901901763092384		2_1
674	num__MarrowBlastsEntry	5.224949199311007e-05		2_1
675	num__LocalImmPcnt	4.6379661738912816e-05		2_1
676	num__SmokePerDay	1.6854779215737566e-05		2_1
677	num__chemodateC1	0.07039647354141902		2_1
678	num__Marrblastperc1C1	1.7517022104003403e-05		2_1
679	num__Marrblastperc2C1	0.00040350810317805563		2_1
680	num__WBCEntry	0.03261940112237944		2_1
681	num__CompmarrrespC1	0.00016998192851788545		2_1
682	remainder__IsSec_is_missing	0.0		2_1
683	remainder__PrevDiag_is_missing	0.0		2_1
684	remainder__PrevBloodDis_is_missing	0.0		2_1
685	remainder__Weight_is_missing	0.0		2_1
686	remainder__Height_is_missing	0.0		2_1
687	remainder__BloodDateEntry_is_missing	0.0		2_1
688	remainder__HemoglobinEntry_is_missing	0.0		2_1
689	remainder__PlateletEntry_is_missing	0.0		2_1
690	remainder__MarrowDateEntry_is_missing	0.0		2_1
691	remainder__MarrowBlastsEntry_is_missing	0.0		2_1
692	remainder__FABtype_is_missing	0.0		2_1
693	remainder__CNSinvolveentry_is_missing	0.0		2_1
694	remainder__Localcytoentry_is_missing	0.0		2_1
695	remainder__Localimmentry_is_missing	0.0		2_1
696	remainder__LocalImmPcnt_is_missing	0.0		2_1
697	remainder__CD33entry_is_missing	0.0		2_1
698	remainder__SmokeHist_is_missing	0.0		2_1
699	remainder__SmokePerDay_is_missing	0.0		2_1
700	remainder__CytoResult_is_missing	0.0		2_1
701	remainder__Karyotype_is_missing	0.0		2_1
702	remainder__ComorArr_is_missing	0.0		2_1
703	remainder__ComorCard_is_missing	0.0		2_1
704	remainder__ComorHVD_is_missing	0.0		2_1
705	remainder__ComorIBD_is_missing	0.0		2_1
706	remainder__ComorDiab_is_missing	0.0		2_1
707	remainder__ComorCVD_is_missing	0.0		2_1
708	remainder__ComorPsyc_is_missing	0.0		2_1
709	remainder__ComorObe_is_missing	0.0		2_1
710	remainder__ComorInf_is_missing	0.0		2_1
711	remainder__ComorRheu_is_missing	0.0		2_1
712	remainder__ComorPrep_is_missing	0.0		2_1
713	remainder__ComorRen_is_missing	0.0		2_1
714	remainder__ComorMPul_is_missing	0.0		2_1
715	remainder__ComorSPul_is_missing	0.0		2_1
716	remainder__ComorPST_is_missing	0.0		2_1
717	remainder__ComorHepM_is_missing	0.0		2_1
718	remainder__ComorHepS_is_missing	0.0		2_1
719	remainder__drugdoseC1yn_is_missing	0.0		2_1
720	remainder__mylotargC1yn_is_missing	0.0		2_1
721	remainder__mylotargdateC1_is_missing	0.0		2_1
722	remainder__mylodoseC1_is_missing	0.0		2_1
723	remainder__marrexamdate1C1_is_missing	0.0		2_1
724	remainder__marrexamdate2C1_is_missing	0.0		2_1
725	remainder__cellularity1C1_is_missing	0.0		2_1
726	remainder__cellularity2C1_is_missing	0.0		2_1
727	remainder__Marrblastperc1C1_is_missing	0.0		2_1
728	remainder__Marrblastperc2C1_is_missing	0.0		2_1
729	remainder__Marrresult1C1_is_missing	0.0		2_1
730	remainder__Marrresult2C1_is_missing	0.0		2_1
731	remainder__CompmarrrespC1_is_missing	0.0		2_1
732	remainder__NeutrecoveryC1_is_missing	0.0		2_1
733	remainder__NeutrecoverydateC1_is_missing	0.0		2_1
734	remainder__Platrecovery50C1_is_missing	0.0		2_1
735	remainder__Platrecovery50dateC1_is_missing	0.0		2_1
736	remainder__Platrecovery100C1_is_missing	0.0		2_1
737	remainder__Platrecovery100dateC1_is_missing	0.0		2_1
738	remainder__NauseagradeC1_is_missing	0.0		2_1
739	remainder__NauseastartC1_is_missing	0.0		2_1
740	remainder__NauseastopC1_is_missing	0.0		2_1
741	remainder__AlopeciagradeC1_is_missing	0.0		2_1
742	remainder__AlopeciastartC1_is_missing	0.0		2_1
743	remainder__AlopeciastopC1_is_missing	0.0		2_1
744	remainder__OralgradeC1_is_missing	0.0		2_1
745	remainder__OralstartC1_is_missing	0.0		2_1
746	remainder__OralstopC1_is_missing	0.0		2_1
747	remainder__DiarrheagradeC1_is_missing	0.0		2_1
748	remainder__DiarrheastartC1_is_missing	0.0		2_1
749	remainder__DiarrheastopC1_is_missing	0.0		2_1
750	remainder__CardiacgradeC1_is_missing	0.0		2_1
751	remainder__CardiacstartC1_is_missing	0.0		2_1
752	remainder__CardiacstopC1_is_missing	0.0		2_1
753	remainder__LiverASTgradeC1_is_missing	0.0		2_1
754	remainder__LiverASTstartC1_is_missing	0.0		2_1
755	remainder__LiverASTstopC1_is_missing	0.0		2_1
756	remainder__LiverALTgradeC1_is_missing	0.0		2_1
757	remainder__LiverALTstartC1_is_missing	0.0		2_1
758	remainder__LiverALTstopC1_is_missing	0.0		2_1
759	remainder__LiverBilgradeC1_is_missing	0.0		2_1
760	remainder__LiverBilstartC1_is_missing	0.0		2_1
761	remainder__LiverBilstopC1_is_missing	0.0		2_1
762	remainder__RenaCreatgradeC1_is_missing	0.0		2_1
763	remainder__RenaCreatstartC1_is_missing	0.0		2_1
764	remainder__RenaCreatstopC1_is_missing	0.0		2_1
765	remainder__RenaprotgradeC1_is_missing	0.0		2_1
766	remainder__RenaprotstartC1_is_missing	0.0		2_1
767	remainder__RenahaemgradeC1_is_missing	0.0		2_1
768	remainder__RenahaemstartC1_is_missing	0.0		2_1
769	remainder__RenahaemstopC1_is_missing	0.0		2_1
770	remainder__UnitsbloodC1_is_missing	0.0		2_1
771	remainder__UnitsplateletsC1_is_missing	0.0		2_1
772	remainder__DaysIVantibC1_is_missing	0.0		2_1
773	remainder__DaysinhospC1_is_missing	0.0		2_1
774	remainder__DischargeddateC1_is_missing	0.0		2_1
775	remainder__ASXL1	2.3754361678923522e-05		2_1
776	remainder__ASXL2	0.0		2_1
777	remainder__ASXL3	0.0		2_1
778	remainder__ATRX	3.1162013255313627e-09		2_1
779	remainder__BAGE3	0.0		2_1
780	remainder__BCOR	2.566381602295623e-08		2_1
781	remainder__BRAF	0.0		2_1
782	remainder__CBL	0.0		2_1
783	remainder__CDKN2A	0.0		2_1
784	remainder__CEBPA	3.09992551157027e-05		2_1
785	remainder__CREBBP	0.0		2_1
786	remainder__CSF3R	0.0		2_1
787	remainder__CTCF	0.0		2_1
788	remainder__CUL2	0.0		2_1
789	remainder__CUX1	0.0		2_1
790	remainder__DNMT3A	0.0		2_1
791	remainder__EED	0.0		2_1
792	remainder__ETV6	0.0		2_1
793	remainder__EZH2	0.0		2_1
794	remainder__FBXW7	0.0		2_1
795	remainder__FLT3	0.0		2_1
796	remainder__GATA1	0.0		2_1
797	remainder__GATA2	0.0		2_1
798	remainder__GNAS	0.0		2_1
799	remainder__GNB1	0.0		2_1
800	remainder__IDH1	0.0		2_1
801	remainder__IDH2	4.710649380010805e-06		2_1
802	remainder__JAK2	0.0		2_1
803	remainder__JAK3	0.0		2_1
804	remainder__KANSL1	0.0		2_1
805	remainder__KDM6A	0.0		2_1
806	remainder__KIT	1.7031308090666752e-08		2_1
807	remainder__KMT2C	0.0		2_1
808	remainder__KMT2D	0.0		2_1
809	remainder__KMT2E	0.0		2_1
810	remainder__KRAS	0.0		2_1
811	remainder__LUC7L2	0.0		2_1
812	remainder__MED12	3.0831138203158653e-09		2_1
813	remainder__MLL	4.016474355166127e-09		2_1
814	remainder__MPL	0.0		2_1
815	remainder__MYC	0.0		2_1
816	remainder__NF1	0.0		2_1
817	remainder__NFE2	0.0		2_1
818	remainder__NOTCH1	0.0		2_1
819	remainder__NPM1	4.4319117347936564e-05		2_1
820	remainder__NRAS	7.549120861832387e-08		2_1
821	remainder__PDS5B	0.0		2_1
822	remainder__PHF6	0.0		2_1
823	remainder__PRPF8	0.0		2_1
824	remainder__PTEN	7.115450509105313e-10		2_1
825	remainder__PTPN11	2.6381040637622437e-08		2_1
826	remainder__RAD21	0.0		2_1
827	remainder__RIT1	0.0		2_1
828	remainder__RUNX1	0.0		2_1
829	remainder__SETBP1	0.0		2_1
830	remainder__SF1	0.0		2_1
831	remainder__SF3B1	1.3352641982518867e-07		2_1
832	remainder__SMC1A	3.225703284507405e-09		2_1
833	remainder__SMC3	7.096477832904352e-08		2_1
834	remainder__SRSF2	5.790312438784102e-08		2_1
835	remainder__STAG2	0.0		2_1
836	remainder__STAT5B	0.0		2_1
837	remainder__SUZ12	0.0		2_1
838	remainder__TET2	1.839482020994086e-08		2_1
839	remainder__TP53	7.741181563054175e-06		2_1
840	remainder__U2AF1	1.3511774160654982e-08		2_1
841	remainder__WT1	0.0		2_1
842	remainder__ZRSR2	8.363191198205096e-09		2_1
843	remainder__ngs_is_missing	0.0		2_1
844	karyotype_encoding__Karyotype_46,XX [20]	0.0		3_1
845	karyotype_encoding__Karyotype_46,XX [20]	0.0		3_1
846	karyotype_encoding__Karyotype_46,XX,inv(16)(p13q22)[10]	0.0		3_1
847	karyotype_encoding__Karyotype_46,XX,t(8;21)(q22;q22)[10]	0.0		3_1
848	karyotype_encoding__Karyotype_46,XX[10]	0.0		3_1
849	karyotype_encoding__Karyotype_46,XX[20]	0.0		3_1
850	karyotype_encoding__Karyotype_46,XX[20]	0.0		3_1
851	karyotype_encoding__Karyotype_46,XX[25]	0.0		3_1
852	karyotype_encoding__Karyotype_46,XX[30]	0.0		3_1
853	karyotype_encoding__Karyotype_46,XY	0.0		3_1
854	karyotype_encoding__Karyotype_46,XY [20]	0.0		3_1
855	karyotype_encoding__Karyotype_46,XY,inv(16)(p13q22)[10]	0.0		3_1
856	karyotype_encoding__Karyotype_46,XY[10]	0.0		3_1
857	karyotype_encoding__Karyotype_46,XY[20]	0.0		3_1
858	karyotype_encoding__Karyotype_46,XY[20]	0.0		3_1
859	karyotype_encoding__Karyotype_46,XY[25]	0.0		3_1
860	karyotype_encoding__Karyotype_46,XY[30]	0.0		3_1
861	karyotype_encoding__Karyotype_47,XX,+8[10]	0.0		3_1
862	karyotype_encoding__Karyotype_47,XY,+8[10]	0.0		3_1
863	karyotype_encoding__Karyotype___rare_class__	0.0		3_1
864	cat__sexID_False	0.04507352222649197		3_1
865	cat__sexID_True	0.035611820831619574		3_1
866	cat__IsSec_False	0.06441579728151435		3_1
867	cat__IsSec_True	0.05252343976665253		3_1
868	cat__IsSec_nan	0.0		3_1
869	cat__PrevDiag_False	0.0		3_1
870	cat__PrevDiag_True	0.0		3_1
871	cat__PrevDiag_nan	0.0		3_1
872	cat__drugdoseC1yn_False	0.0		3_1
873	cat__drugdoseC1yn_True	0.0		3_1
874	cat__drugdoseC1yn_nan	0.0		3_1
875	cat__mylotargC1yn_False	0.0		3_1
876	cat__mylotargC1yn_True	0.0		3_1
877	cat__mylotargC1yn_nan	0.0		3_1
878	cat__mylodoseC1_False	0.0		3_1
879	cat__mylodoseC1_True	0.0		3_1
880	cat__mylodoseC1_nan	0.0		3_1
881	cat__NeutrecoveryC1_False	0.0		3_1
882	cat__NeutrecoveryC1_True	0.0		3_1
883	cat__NeutrecoveryC1_nan	0.0		3_1
884	cat__Platrecovery50C1_False	0.0		3_1
885	cat__Platrecovery50C1_True	0.0		3_1
886	cat__Platrecovery50C1_nan	0.0		3_1
887	cat__Platrecovery100C1_False	0.0		3_1
888	cat__Platrecovery100C1_True	0.0		3_1
889	cat__Platrecovery100C1_nan	0.0		3_1
890	cat__amlAgeGroup_15-29	0.0		3_1
891	cat__amlAgeGroup_30-39	0.0		3_1
892	cat__amlAgeGroup_40-49	0.007864125206183417		3_1
893	cat__amlAgeGroup_50-59	0.0		3_1
894	cat__amlAgeGroup_60+	0.10245465100457223		3_1
895	cat__PrevBloodDis_Aplastic anaemia	0.0		3_1
896	cat__PrevBloodDis_Chronic lymphoblastic leukaemia (CLL)	0.0		3_1
897	cat__PrevBloodDis_Chronic myelomonocytic leukaemia (CMML)	0.0		3_1
898	cat__PrevBloodDis_Hodgkin's disease	0.0		3_1
899	cat__PrevBloodDis_Lymphoma	0.0		3_1
900	cat__PrevBloodDis_Myelodysplastic syndrome (MDS)/myelodysplasia/pre-leukaemic phase	0.0		3_1
901	cat__PrevBloodDis_Myelofibrosis	0.0		3_1
902	cat__PrevBloodDis_Myeloproliferative syndrome	0.0		3_1
903	cat__PrevBloodDis_Other haematological disorder	0.0		3_1
904	cat__PrevBloodDis_Polycythaemia rubra vera (PRV)	0.0		3_1
905	cat__PrevBloodDis_Refractory anaemia with excess of blasts (RAEB, RAEB-t)	0.0		3_1
906	cat__PrevBloodDis_Thrombocythaemia	0.0		3_1
907	cat__PrevBloodDis_Thrombocytopenia	0.0		3_1
908	cat__PrevBloodDis_nan	0.0		3_1
909	cat__FABtype_0	0.0		3_1
910	cat__FABtype_1	0.11519158596326041		3_1
911	cat__FABtype_2	0.07449136211887501		3_1
912	cat__FABtype_3	0.0		3_1
913	cat__FABtype_3v	0.0		3_1
914	cat__FABtype_4	0.0		3_1
915	cat__FABtype_4e	0.0		3_1
916	cat__FABtype_5	0.1522995797605622		3_1
917	cat__FABtype_5a	0.0		3_1
918	cat__FABtype_5b	0.0		3_1
919	cat__FABtype_6	0.05519690044164		3_1
920	cat__FABtype_7	0.0		3_1
921	cat__FABtype_8	0.015379988911856575		3_1
922	cat__FABtype_B	0.0		3_1
923	cat__FABtype_R	0.0		3_1
924	cat__FABtype_RT	0.0		3_1
925	cat__FABtype_X	0.0		3_1
926	cat__FABtype_nan	0.0		3_1
927	cat__CNSinvolveentry_0.0	0.03950685406242815		3_1
928	cat__CNSinvolveentry_1.0	0.0		3_1
929	cat__CNSinvolveentry_2.0	0.0		3_1
930	cat__CNSinvolveentry_nan	0.0		3_1
931	cat__Localcytoentry_1.0	0.10485537050436505		3_1
932	cat__Localcytoentry_2.0	0.1786984123206771		3_1
933	cat__Localcytoentry_3.0	0.0		3_1
934	cat__Localcytoentry_4.0	0.0		3_1
935	cat__Localcytoentry_5.0	0.015835254482029482		3_1
936	cat__Localcytoentry_nan	0.0		3_1
937	cat__Localimmentry_1.0	0.012525619722843596		3_1
938	cat__Localimmentry_2.0	0.0		3_1
939	cat__Localimmentry_3.0	0.0		3_1
940	cat__Localimmentry_nan	0.0		3_1
941	cat__CD33entry_1.0	0.17457329703319613		3_1
942	cat__CD33entry_2.0	0.0		3_1
943	cat__CD33entry_3.0	0.0		3_1
944	cat__CD33entry_nan	0.0		3_1
945	cat__SmokeHist_1.0	0.0		3_1
946	cat__SmokeHist_2.0	0.20844939027042633		3_1
947	cat__SmokeHist_3.0	0.014680406271409133		3_1
948	cat__SmokeHist_nan	0.0		3_1
949	cat__amlType_De novo	0.0803929117931464		3_1
950	cat__amlType_High risk MDS	0.0		3_1
951	cat__amlType_Secondary	0.17609170716918066		3_1
952	cat__CytoResult_Adverse	0.6382658235149913		3_1
953	cat__CytoResult_Failed	0.0		3_1
954	cat__CytoResult_Intermediate	0.0		3_1
955	cat__CytoResult_Normal	0.1087151334929437		3_1
956	cat__CytoResult_Not done	0.0		3_1
957	cat__CytoResult_nan	0.0		3_1
958	cat__CytoResult_t(15;17) / PML-RARA [APL]	0.0		3_1
959	cat__CytoResult_t(8;21) / inv(16) [CBF]	0.8737529674696403		3_1
960	cat__ComorArr_0.0	0.0		3_1
961	cat__ComorArr_1.0	0.0		3_1
962	cat__ComorArr_2.0	0.0		3_1
963	cat__ComorArr_nan	0.0		3_1
964	cat__ComorCard_0.0	0.0		3_1
965	cat__ComorCard_1.0	0.0		3_1
966	cat__ComorCard_2.0	0.0		3_1
967	cat__ComorCard_nan	0.0		3_1
968	cat__ComorHVD_0.0	0.0		3_1
969	cat__ComorHVD_1.0	0.0		3_1
970	cat__ComorHVD_2.0	0.0		3_1
971	cat__ComorHVD_nan	0.0		3_1
972	cat__ComorIBD_0.0	0.0		3_1
973	cat__ComorIBD_1.0	0.0		3_1
974	cat__ComorIBD_2.0	0.0		3_1
975	cat__ComorIBD_nan	0.0		3_1
976	cat__ComorDiab_0.0	0.0		3_1
977	cat__ComorDiab_1.0	0.0		3_1
978	cat__ComorDiab_2.0	0.0		3_1
979	cat__ComorDiab_nan	0.0		3_1
980	cat__ComorCVD_0.0	0.0		3_1
981	cat__ComorCVD_1.0	0.0		3_1
982	cat__ComorCVD_2.0	0.0		3_1
983	cat__ComorCVD_nan	0.0		3_1
984	cat__ComorPsyc_0.0	0.07913648015821581		3_1
985	cat__ComorPsyc_1.0	0.0		3_1
986	cat__ComorPsyc_2.0	0.0		3_1
987	cat__ComorPsyc_nan	0.0		3_1
988	cat__ComorObe_0.0	0.03148036873374427		3_1
989	cat__ComorObe_1.0	0.0		3_1
990	cat__ComorObe_2.0	0.0		3_1
991	cat__ComorObe_nan	0.0		3_1
992	cat__ComorInf_0.0	0.0		3_1
993	cat__ComorInf_1.0	0.0		3_1
994	cat__ComorInf_2.0	0.0		3_1
995	cat__ComorInf_nan	0.0		3_1
996	cat__ComorRheu_0.0	0.0		3_1
997	cat__ComorRheu_1.0	0.0		3_1
998	cat__ComorRheu_2.0	0.0		3_1
999	cat__ComorRheu_nan	0.0		3_1
1000	cat__ComorPrep_0.0	0.0		3_1
1001	cat__ComorPrep_1.0	0.0		3_1
1002	cat__ComorPrep_2.0	0.0		3_1
1003	cat__ComorPrep_nan	0.0		3_1
1004	cat__ComorRen_0.0	0.0		3_1
1005	cat__ComorRen_1.0	0.0		3_1
1006	cat__ComorRen_2.0	0.0		3_1
1007	cat__ComorRen_nan	0.0		3_1
1008	cat__ComorMPul_0.0	0.0		3_1
1009	cat__ComorMPul_1.0	0.0		3_1
1010	cat__ComorMPul_2.0	0.0		3_1
1011	cat__ComorMPul_nan	0.0		3_1
1012	cat__ComorSPul_0.0	0.0		3_1
1013	cat__ComorSPul_1.0	0.0		3_1
1014	cat__ComorSPul_2.0	0.0		3_1
1015	cat__ComorSPul_nan	0.0		3_1
1016	cat__ComorPST_0.0	0.0		3_1
1017	cat__ComorPST_1.0	0.0		3_1
1018	cat__ComorPST_2.0	0.0		3_1
1019	cat__ComorPST_nan	0.0		3_1
1020	cat__ComorHepM_0.0	0.11473996607386082		3_1
1021	cat__ComorHepM_1.0	0.0		3_1
1022	cat__ComorHepM_2.0	0.0		3_1
1023	cat__ComorHepM_nan	0.0		3_1
1024	cat__ComorHepS_0.0	0.0		3_1
1025	cat__ComorHepS_1.0	0.0		3_1
1026	cat__ComorHepS_2.0	0.0		3_1
1027	cat__ComorHepS_nan	0.0		3_1
1028	cat__TreatmentC1_ADE Alone	0.0791268583974666		3_1
1029	cat__TreatmentC1_ADE and Mylotarg 3mg per m2	0.0		3_1
1030	cat__TreatmentC1_ADE and Mylotarg 6mg per m2	0.0		3_1
1031	cat__TreatmentC1_AIDA	0.0		3_1
1032	cat__TreatmentC1_Arsenic and ATRA	0.0		3_1
1033	cat__TreatmentC1_DA High dose (90mg)	0.016294153133004186		3_1
1034	cat__TreatmentC1_DA Mylotarg 3mg per m2	0.0		3_1
1035	cat__TreatmentC1_DA Mylotarg 6mg per m2	0.0		3_1
1036	cat__TreatmentC1_DA Standard dose (60mg)	0.0		3_1
1037	cat__Marrresult1C1_CR	0.06173397974919534		3_1
1038	cat__Marrresult1C1_PR	0.0		3_1
1039	cat__Marrresult1C1_RD	0.13722585927546674		3_1
1040	cat__Marrresult1C1_nan	0.0		3_1
1041	cat__Marrresult2C1_CR	0.0		3_1
1042	cat__Marrresult2C1_PR	0.0		3_1
1043	cat__Marrresult2C1_RD	0.0		3_1
1044	cat__Marrresult2C1_nan	0.0		3_1
1045	ordinal__NauseagradeC1	0.0003916916320736128		3_1
1046	ordinal__AlopeciagradeC1	3.8911305965897326e-05		3_1
1047	ordinal__OralgradeC1	0.0003091049242346213		3_1
1048	ordinal__DiarrheagradeC1	6.0082033266602524e-05		3_1
1049	ordinal__CardiacgradeC1	5.221881594068119e-05		3_1
1050	ordinal__LiverASTgradeC1	0.0001436805388312897		3_1
1051	ordinal__LiverALTgradeC1	0.00041220365657718697		3_1
1052	ordinal__LiverBilgradeC1	0.0006644821405572528		3_1
1053	ordinal__RenaCreatgradeC1	0.0005901715919784392		3_1
1054	ordinal__RenaprotgradeC1	4.236061872615508e-05		3_1
1055	ordinal__RenahaemgradeC1	9.954634864789666e-05		3_1
1056	ordinal__cellularity1C1	0.00011155226889272439		3_1
1057	ordinal__cellularity2C1	0.00012682506172770184		3_1
1058	num__amlAgeAtRand1	0.17834324812558625		3_1
1059	num__UnitsbloodC1	0.00035319616754779976		3_1
1060	num__UnitsplateletsC1	8.3112890701458e-05		3_1
1061	num__DaysIVantibC1	0.00013249103649709757		3_1
1062	num__DaysinhospC1	0.00024399416042701264		3_1
1063	num__NauseastartC1	7.093269297392414e-05		3_1
1064	num__NauseastopC1	6.5397169778722935e-06		3_1
1065	num__AlopeciastartC1	0.00011189859632187893		3_1
1066	num__AlopeciastopC1	0.00010973278650068233		3_1
1067	num__OralstartC1	9.777600548727595e-05		3_1
1068	num__OralstopC1	5.113212962404704e-06		3_1
1069	num__DiarrheastartC1	0.0005335739884394535		3_1
1070	num__DiarrheastopC1	0.0004947334693710306		3_1
1071	num__CardiacstartC1	0.00023286062918073663		3_1
1072	num__CardiacstopC1	0.00016111887925249871		3_1
1073	num__LiverASTstartC1	0.0003652412117238893		3_1
1074	num__LiverASTstopC1	4.118837319478581e-05		3_1
1075	num__LiverALTstartC1	6.061670830655966e-06		3_1
1076	num__LiverALTstopC1	4.083354702311718e-05		3_1
1077	num__LiverBilstartC1	0.00012134124739061036		3_1
1078	num__LiverBilstopC1	0.00011125939264701032		3_1
1079	num__RenaCreatstartC1	8.351722310810887e-05		3_1
1080	num__RenaCreatstopC1	5.752851720763103e-05		3_1
1081	num__RenaprotstartC1	5.7249003028214866e-05		3_1
1082	num__RenahaemstartC1	6.884382108720977e-05		3_1
1083	num__RenahaemstopC1	0.00010221209987721361		3_1
1084	num__mylotargdateC1	0.0001411363649922119		3_1
1085	num__marrexamdate1C1	0.00030778843966969814		3_1
1086	num__marrexamdate2C1	0.0002985817743814419		3_1
1087	num__NeutrecoverydateC1	0.00012677276974947202		3_1
1088	num__Platrecovery50dateC1	0.00026441442063275474		3_1
1089	num__Platrecovery100dateC1	0.00023362314268513483		3_1
1090	num__DischargeddateC1	7.548276655833893e-05		3_1
1091	num__Weight	0.04202306794129846		3_1
1092	num__Height	0.004166779577758476		3_1
1093	num__BloodDateEntry	0.00014448303375904677		3_1
1094	num__HemoglobinEntry	0.0		3_1
1095	num__PlateletEntry	0.0010579428086348792		3_1
1096	num__MarrowDateEntry	0.000346144036256077		3_1
1097	num__MarrowBlastsEntry	3.0512146234444654e-05		3_1
1098	num__LocalImmPcnt	6.393858378391805e-05		3_1
1099	num__SmokePerDay	0.0001143420827695099		3_1
1100	num__chemodateC1	0.0980038590219514		3_1
1101	num__Marrblastperc1C1	7.471554473690864e-05		3_1
1102	num__Marrblastperc2C1	0.00016148231265030374		3_1
1103	num__WBCEntry	0.037198529999056734		3_1
1104	num__CompmarrrespC1	0.00017101421267570692		3_1
1105	remainder__IsSec_is_missing	0.0		3_1
1106	remainder__PrevDiag_is_missing	0.0		3_1
1107	remainder__PrevBloodDis_is_missing	0.0		3_1
1108	remainder__Weight_is_missing	0.0		3_1
1109	remainder__Height_is_missing	0.0		3_1
1110	remainder__BloodDateEntry_is_missing	0.0		3_1
1111	remainder__HemoglobinEntry_is_missing	0.0		3_1
1112	remainder__PlateletEntry_is_missing	0.0		3_1
1113	remainder__MarrowDateEntry_is_missing	0.0		3_1
1114	remainder__MarrowBlastsEntry_is_missing	0.0		3_1
1115	remainder__FABtype_is_missing	0.0		3_1
1116	remainder__CNSinvolveentry_is_missing	0.0		3_1
1117	remainder__Localcytoentry_is_missing	0.0		3_1
1118	remainder__Localimmentry_is_missing	0.0		3_1
1119	remainder__LocalImmPcnt_is_missing	0.0		3_1
1120	remainder__CD33entry_is_missing	0.0		3_1
1121	remainder__SmokeHist_is_missing	0.0		3_1
1122	remainder__SmokePerDay_is_missing	0.0		3_1
1123	remainder__CytoResult_is_missing	0.0		3_1
1124	remainder__Karyotype_is_missing	0.0		3_1
1125	remainder__ComorArr_is_missing	0.0		3_1
1126	remainder__ComorCard_is_missing	0.0		3_1
1127	remainder__ComorHVD_is_missing	0.0		3_1
1128	remainder__ComorIBD_is_missing	0.0		3_1
1129	remainder__ComorDiab_is_missing	0.0		3_1
1130	remainder__ComorCVD_is_missing	0.0		3_1
1131	remainder__ComorPsyc_is_missing	0.0		3_1
1132	remainder__ComorObe_is_missing	0.0		3_1
1133	remainder__ComorInf_is_missing	0.0		3_1
1134	remainder__ComorRheu_is_missing	0.0		3_1
1135	remainder__ComorPrep_is_missing	0.0		3_1
1136	remainder__ComorRen_is_missing	0.0		3_1
1137	remainder__ComorMPul_is_missing	0.0		3_1
1138	remainder__ComorSPul_is_missing	0.0		3_1
1139	remainder__ComorPST_is_missing	0.0		3_1
1140	remainder__ComorHepM_is_missing	0.0		3_1
1141	remainder__ComorHepS_is_missing	0.0		3_1
1142	remainder__drugdoseC1yn_is_missing	0.0		3_1
1143	remainder__mylotargC1yn_is_missing	0.0		3_1
1144	remainder__mylotargdateC1_is_missing	0.0		3_1
1145	remainder__mylodoseC1_is_missing	0.0		3_1
1146	remainder__marrexamdate1C1_is_missing	0.0		3_1
1147	remainder__marrexamdate2C1_is_missing	0.0		3_1
1148	remainder__cellularity1C1_is_missing	0.0		3_1
1149	remainder__cellularity2C1_is_missing	0.0		3_1
1150	remainder__Marrblastperc1C1_is_missing	0.0		3_1
1151	remainder__Marrblastperc2C1_is_missing	0.0		3_1
1152	remainder__Marrresult1C1_is_missing	0.0		3_1
1153	remainder__Marrresult2C1_is_missing	0.0		3_1
1154	remainder__CompmarrrespC1_is_missing	0.0		3_1
1155	remainder__NeutrecoveryC1_is_missing	0.0		3_1
1156	remainder__NeutrecoverydateC1_is_missing	0.0		3_1
1157	remainder__Platrecovery50C1_is_missing	0.0		3_1
1158	remainder__Platrecovery50dateC1_is_missing	0.0		3_1
1159	remainder__Platrecovery100C1_is_missing	0.0		3_1
1160	remainder__Platrecovery100dateC1_is_missing	0.0		3_1
1161	remainder__NauseagradeC1_is_missing	0.0		3_1
1162	remainder__NauseastartC1_is_missing	0.0		3_1
1163	remainder__NauseastopC1_is_missing	0.0		3_1
1164	remainder__AlopeciagradeC1_is_missing	0.0		3_1
1165	remainder__AlopeciastartC1_is_missing	0.0		3_1
1166	remainder__AlopeciastopC1_is_missing	0.0		3_1
1167	remainder__OralgradeC1_is_missing	0.0		3_1
1168	remainder__OralstartC1_is_missing	0.0		3_1
1169	remainder__OralstopC1_is_missing	0.0		3_1
1170	remainder__DiarrheagradeC1_is_missing	0.0		3_1
1171	remainder__DiarrheastartC1_is_missing	0.0		3_1
1172	remainder__DiarrheastopC1_is_missing	0.0		3_1
1173	remainder__CardiacgradeC1_is_missing	0.0		3_1
1174	remainder__CardiacstartC1_is_missing	0.0		3_1
1175	remainder__CardiacstopC1_is_missing	0.0		3_1
1176	remainder__LiverASTgradeC1_is_missing	0.0		3_1
1177	remainder__LiverASTstartC1_is_missing	0.0		3_1
1178	remainder__LiverASTstopC1_is_missing	0.0		3_1
1179	remainder__LiverALTgradeC1_is_missing	0.0		3_1
1180	remainder__LiverALTstartC1_is_missing	0.0		3_1
1181	remainder__LiverALTstopC1_is_missing	0.0		3_1
1182	remainder__LiverBilgradeC1_is_missing	0.0		3_1
1183	remainder__LiverBilstartC1_is_missing	0.0		3_1
1184	remainder__LiverBilstopC1_is_missing	0.0		3_1
1185	remainder__RenaCreatgradeC1_is_missing	0.0		3_1
1186	remainder__RenaCreatstartC1_is_missing	0.0		3_1
1187	remainder__RenaCreatstopC1_is_missing	0.0		3_1
1188	remainder__RenaprotgradeC1_is_missing	0.0		3_1
1189	remainder__RenaprotstartC1_is_missing	0.0		3_1
1190	remainder__RenahaemgradeC1_is_missing	0.0		3_1
1191	remainder__RenahaemstartC1_is_missing	0.0		3_1
1192	remainder__RenahaemstopC1_is_missing	0.0		3_1
1193	remainder__UnitsbloodC1_is_missing	0.0		3_1
1194	remainder__UnitsplateletsC1_is_missing	0.0		3_1
1195	remainder__DaysIVantibC1_is_missing	0.0		3_1
1196	remainder__DaysinhospC1_is_missing	0.0		3_1
1197	remainder__DischargeddateC1_is_missing	0.0		3_1
1198	remainder__ASXL1	2.11440337551826e-05		3_1
1199	remainder__ASXL2	0.0		3_1
1200	remainder__ASXL3	0.0		3_1
1201	remainder__ATRX	1.2654903564251432e-09		3_1
1202	remainder__BAGE3	0.0		3_1
1203	remainder__BCOR	2.4045047288133513e-08		3_1
1204	remainder__BRAF	0.0		3_1
1205	remainder__CBL	0.0		3_1
1206	remainder__CDKN2A	0.0		3_1
1207	remainder__CEBPA	0.0		3_1
1208	remainder__CREBBP	0.0		3_1
1209	remainder__CSF3R	0.0		3_1
1210	remainder__CTCF	0.0		3_1
1211	remainder__CUX1	0.0		3_1
1212	remainder__DNMT3A	0.0		3_1
1213	remainder__EED	0.0		3_1
1214	remainder__ETV6	0.0		3_1
1215	remainder__EZH2	0.0		3_1
1216	remainder__FBXW7	0.0		3_1
1217	remainder__FLT3	0.0		3_1
1218	remainder__GATA1	0.0		3_1
1219	remainder__GATA2	0.0		3_1
1220	remainder__GNAS	0.0		3_1
1221	remainder__GNB1	0.0		3_1
1222	remainder__IDH1	0.0		3_1
1223	remainder__IDH2	2.8628332654566752e-05		3_1
1224	remainder__JAK2	9.66309232110518e-09		3_1
1225	remainder__JAK3	1.113303884694402e-08		3_1
1226	remainder__KANSL1	0.0		3_1
1227	remainder__KDM6A	0.0		3_1
1228	remainder__KIT	0.0		3_1
1229	remainder__KMT2C	0.0		3_1
1230	remainder__KMT2D	5.949426675738644e-09		3_1
1231	remainder__KMT2E	0.0		3_1
1232	remainder__KRAS	0.0		3_1
1233	remainder__LUC7L2	0.0		3_1
1234	remainder__MED12	1.3604804022077982e-08		3_1
1235	remainder__MLL	7.679209765327478e-09		3_1
1236	remainder__MPL	0.0		3_1
1237	remainder__MYC	0.0		3_1
1238	remainder__NF1	0.0		3_1
1239	remainder__NFE2	0.0		3_1
1240	remainder__NOTCH1	0.0		3_1
1241	remainder__NPM1	1.4093732183136625e-05		3_1
1242	remainder__NRAS	8.028757304554428e-08		3_1
1243	remainder__PHF6	0.0		3_1
1244	remainder__PRPF8	0.0		3_1
1245	remainder__PTEN	0.0		3_1
1246	remainder__PTPN11	4.3740400796856226e-08		3_1
1247	remainder__RAD21	0.0		3_1
1248	remainder__RIT1	0.0		3_1
1249	remainder__RUNX1	0.0		3_1
1250	remainder__SETBP1	0.0		3_1
1251	remainder__SF1	0.0		3_1
1252	remainder__SF3B1	0.0		3_1
1253	remainder__SMC1A	0.0		3_1
1254	remainder__SMC3	0.0		3_1
1255	remainder__SMG1	0.0		3_1
1256	remainder__SRSF2	0.0		3_1
1257	remainder__STAG2	0.0		3_1
1258	remainder__STAT5B	0.0		3_1
1259	remainder__SUZ12	0.0		3_1
1260	remainder__TET2	0.0		3_1
1261	remainder__TP53	2.104088652967223e-06		3_1
1262	remainder__U2AF1	0.0		3_1
1263	remainder__WT1	0.0		3_1
1264	remainder__ZRSR2	6.466412932989317e-10		3_1
1265	remainder__ngs_is_missing	0.0		3_1
1266	karyotype_encoding__Karyotype_46,XX [20]	0.0		4_1
1267	karyotype_encoding__Karyotype_46,XX,inv(16)(p13q22)[10]	0.0		4_1
1268	karyotype_encoding__Karyotype_46,XX,t(8;21)(q22;q22)[10]	0.0		4_1
1269	karyotype_encoding__Karyotype_46,XX[10]	0.0		4_1
1270	karyotype_encoding__Karyotype_46,XX[20]	0.0		4_1
1271	karyotype_encoding__Karyotype_46,XX[20]	0.0		4_1
1272	karyotype_encoding__Karyotype_46,XX[25]	0.0		4_1
1273	karyotype_encoding__Karyotype_46,XX[30]	0.0		4_1
1274	karyotype_encoding__Karyotype_46,XY	0.0		4_1
1275	karyotype_encoding__Karyotype_46,XY [20]	0.0		4_1
1276	karyotype_encoding__Karyotype_46,XY,inv(16)(p13q22)[10]	0.0		4_1
1277	karyotype_encoding__Karyotype_46,XY[10]	0.0		4_1
1278	karyotype_encoding__Karyotype_46,XY[20]	0.0		4_1
1279	karyotype_encoding__Karyotype_46,XY[20]	0.0		4_1
1280	karyotype_encoding__Karyotype_46,XY[21]	0.0		4_1
1281	karyotype_encoding__Karyotype_46,XY[25]	0.0		4_1
1282	karyotype_encoding__Karyotype_46,XY[30]	0.0		4_1
1283	karyotype_encoding__Karyotype_47,XX,+8[10]	0.0		4_1
1284	karyotype_encoding__Karyotype___rare_class__	0.0		4_1
1285	cat__sexID_False	0.03432188289436175		4_1
1286	cat__sexID_True	0.026143001644348123		4_1
1287	cat__IsSec_False	0.04117718615037434		4_1
1288	cat__IsSec_True	0.034784412908024996		4_1
1289	cat__IsSec_nan	0.0		4_1
1290	cat__PrevDiag_False	0.0		4_1
1291	cat__PrevDiag_True	0.0		4_1
1292	cat__PrevDiag_nan	0.0		4_1
1293	cat__drugdoseC1yn_False	0.0		4_1
1294	cat__drugdoseC1yn_True	0.0		4_1
1295	cat__drugdoseC1yn_nan	0.0		4_1
1296	cat__mylotargC1yn_False	0.0		4_1
1297	cat__mylotargC1yn_True	0.0		4_1
1298	cat__mylotargC1yn_nan	0.0		4_1
1299	cat__mylodoseC1_False	0.0		4_1
1300	cat__mylodoseC1_True	0.043961155189230154		4_1
1301	cat__mylodoseC1_nan	0.020071665224156383		4_1
1302	cat__NeutrecoveryC1_False	0.0		4_1
1303	cat__NeutrecoveryC1_True	0.0		4_1
1304	cat__NeutrecoveryC1_nan	0.0		4_1
1305	cat__Platrecovery50C1_False	0.0		4_1
1306	cat__Platrecovery50C1_True	0.0		4_1
1307	cat__Platrecovery50C1_nan	0.0		4_1
1308	cat__Platrecovery100C1_False	0.0		4_1
1309	cat__Platrecovery100C1_True	0.0		4_1
1310	cat__Platrecovery100C1_nan	0.0		4_1
1311	cat__amlAgeGroup_15-29	0.0		4_1
1312	cat__amlAgeGroup_30-39	0.0		4_1
1313	cat__amlAgeGroup_40-49	0.02337435768467527		4_1
1314	cat__amlAgeGroup_50-59	0.0		4_1
1315	cat__amlAgeGroup_60+	0.04813985941027022		4_1
1316	cat__PrevBloodDis_Aplastic anaemia	0.0		4_1
1317	cat__PrevBloodDis_Chronic lymphoblastic leukaemia (CLL)	0.0		4_1
1318	cat__PrevBloodDis_Chronic myelomonocytic leukaemia (CMML)	0.0		4_1
1319	cat__PrevBloodDis_Hodgkin's disease	0.0		4_1
1320	cat__PrevBloodDis_Lymphoma	0.0		4_1
1321	cat__PrevBloodDis_Myelodysplastic syndrome (MDS)/myelodysplasia/pre-leukaemic phase	0.0		4_1
1322	cat__PrevBloodDis_Myelofibrosis	0.0		4_1
1323	cat__PrevBloodDis_Myeloproliferative syndrome	0.0		4_1
1324	cat__PrevBloodDis_Other haematological disorder	0.0		4_1
1325	cat__PrevBloodDis_Polycythaemia rubra vera (PRV)	0.0		4_1
1326	cat__PrevBloodDis_Refractory anaemia with excess of blasts (RAEB, RAEB-t)	0.0		4_1
1327	cat__PrevBloodDis_Thrombocythaemia	0.0		4_1
1328	cat__PrevBloodDis_Thrombocytopenia	0.0		4_1
1329	cat__PrevBloodDis_nan	0.0		4_1
1330	cat__FABtype_0	0.0		4_1
1331	cat__FABtype_1	0.12286702486882792		4_1
1332	cat__FABtype_2	0.0626227811834993		4_1
1333	cat__FABtype_3	0.0		4_1
1334	cat__FABtype_3v	0.0		4_1
1335	cat__FABtype_4	0.0		4_1
1336	cat__FABtype_4e	0.0		4_1
1337	cat__FABtype_5	0.09326101267886604		4_1
1338	cat__FABtype_5a	0.0		4_1
1339	cat__FABtype_5b	0.0		4_1
1340	cat__FABtype_6	0.0975280516502026		4_1
1341	cat__FABtype_7	0.0		4_1
1342	cat__FABtype_8	0.03577387062957011		4_1
1343	cat__FABtype_B	0.0		4_1
1344	cat__FABtype_R	0.0		4_1
1345	cat__FABtype_RT	0.0		4_1
1346	cat__FABtype_X	0.0		4_1
1347	cat__FABtype_nan	0.0		4_1
1348	cat__CNSinvolveentry_0.0	0.05342255106688935		4_1
1349	cat__CNSinvolveentry_1.0	0.0		4_1
1350	cat__CNSinvolveentry_2.0	0.011661135958628817		4_1
1351	cat__CNSinvolveentry_nan	0.0		4_1
1352	cat__Localcytoentry_1.0	0.14287991614486742		4_1
1353	cat__Localcytoentry_2.0	0.13992058500652219		4_1
1354	cat__Localcytoentry_3.0	0.0		4_1
1355	cat__Localcytoentry_4.0	0.0		4_1
1356	cat__Localcytoentry_5.0	0.0		4_1
1357	cat__Localcytoentry_nan	0.0		4_1
1358	cat__Localimmentry_1.0	0.0		4_1
1359	cat__Localimmentry_2.0	0.0		4_1
1360	cat__Localimmentry_3.0	0.0		4_1
1361	cat__Localimmentry_nan	0.0		4_1
1362	cat__CD33entry_1.0	0.04618630769646135		4_1
1363	cat__CD33entry_2.0	0.0		4_1
1364	cat__CD33entry_3.0	0.0		4_1
1365	cat__CD33entry_nan	0.0		4_1
1366	cat__SmokeHist_1.0	0.0		4_1
1367	cat__SmokeHist_2.0	0.16557171756784436		4_1
1368	cat__SmokeHist_3.0	0.0		4_1
1369	cat__SmokeHist_nan	0.0		4_1
1370	cat__amlType_De novo	0.1240828001107708		4_1
1371	cat__amlType_High risk MDS	0.0		4_1
1372	cat__amlType_Secondary	0.0		4_1
1373	cat__CytoResult_Adverse	0.6312043834104427		4_1
1374	cat__CytoResult_Failed	0.0		4_1
1375	cat__CytoResult_Intermediate	0.0		4_1
1376	cat__CytoResult_Normal	0.09565888669695985		4_1
1377	cat__CytoResult_Not done	0.0		4_1
1378	cat__CytoResult_nan	0.0		4_1
1379	cat__CytoResult_t(15;17) / PML-RARA [APL]	0.0		4_1
1380	cat__CytoResult_t(8;21) / inv(16) [CBF]	0.8281565655026917		4_1
1381	cat__ComorArr_0.0	0.0		4_1
1382	cat__ComorArr_1.0	0.0		4_1
1383	cat__ComorArr_2.0	0.0		4_1
1384	cat__ComorArr_nan	0.0		4_1
1385	cat__ComorCard_0.0	0.0		4_1
1386	cat__ComorCard_1.0	0.0		4_1
1387	cat__ComorCard_2.0	0.0		4_1
1388	cat__ComorCard_nan	0.0		4_1
1389	cat__ComorHVD_0.0	0.0		4_1
1390	cat__ComorHVD_1.0	0.0		4_1
1391	cat__ComorHVD_2.0	0.0		4_1
1392	cat__ComorHVD_nan	0.0		4_1
1393	cat__ComorIBD_0.0	0.0		4_1
1394	cat__ComorIBD_1.0	0.0		4_1
1395	cat__ComorIBD_2.0	0.0		4_1
1396	cat__ComorIBD_nan	0.0		4_1
1397	cat__ComorDiab_0.0	0.0		4_1
1398	cat__ComorDiab_1.0	0.0		4_1
1399	cat__ComorDiab_2.0	0.0		4_1
1400	cat__ComorDiab_nan	0.0		4_1
1401	cat__ComorCVD_0.0	0.0		4_1
1402	cat__ComorCVD_1.0	0.0		4_1
1403	cat__ComorCVD_2.0	0.0		4_1
1404	cat__ComorCVD_nan	0.0		4_1
1405	cat__ComorPsyc_0.0	0.16234659575980506		4_1
1406	cat__ComorPsyc_1.0	0.0		4_1
1407	cat__ComorPsyc_2.0	0.0		4_1
1408	cat__ComorPsyc_nan	0.0		4_1
1409	cat__ComorObe_0.0	0.0		4_1
1410	cat__ComorObe_1.0	0.0		4_1
1411	cat__ComorObe_2.0	0.0		4_1
1412	cat__ComorObe_nan	0.0		4_1
1413	cat__ComorInf_0.0	0.0		4_1
1414	cat__ComorInf_1.0	0.0		4_1
1415	cat__ComorInf_2.0	0.0		4_1
1416	cat__ComorInf_nan	0.0		4_1
1417	cat__ComorRheu_0.0	0.0		4_1
1418	cat__ComorRheu_1.0	0.0		4_1
1419	cat__ComorRheu_2.0	0.0		4_1
1420	cat__ComorRheu_nan	0.0		4_1
1421	cat__ComorPrep_0.0	0.0		4_1
1422	cat__ComorPrep_1.0	0.0		4_1
1423	cat__ComorPrep_2.0	0.0		4_1
1424	cat__ComorPrep_nan	0.0		4_1
1425	cat__ComorRen_0.0	0.0		4_1
1426	cat__ComorRen_1.0	0.0		4_1
1427	cat__ComorRen_2.0	0.0		4_1
1428	cat__ComorRen_nan	0.0		4_1
1429	cat__ComorMPul_0.0	0.05928223281807442		4_1
1430	cat__ComorMPul_1.0	0.0		4_1
1431	cat__ComorMPul_2.0	0.0		4_1
1432	cat__ComorMPul_nan	0.0		4_1
1433	cat__ComorSPul_0.0	0.0		4_1
1434	cat__ComorSPul_1.0	0.0		4_1
1435	cat__ComorSPul_2.0	0.0		4_1
1436	cat__ComorSPul_nan	0.0		4_1
1437	cat__ComorPST_0.0	0.0		4_1
1438	cat__ComorPST_1.0	0.0		4_1
1439	cat__ComorPST_2.0	0.0		4_1
1440	cat__ComorPST_nan	0.0		4_1
1441	cat__ComorHepM_0.0	0.0		4_1
1442	cat__ComorHepM_1.0	0.0		4_1
1443	cat__ComorHepM_2.0	0.0		4_1
1444	cat__ComorHepM_nan	0.0		4_1
1445	cat__ComorHepS_0.0	0.0		4_1
1446	cat__ComorHepS_1.0	0.0		4_1
1447	cat__ComorHepS_2.0	0.0		4_1
1448	cat__ComorHepS_nan	0.0		4_1
1449	cat__TreatmentC1_ADE Alone	0.0		4_1
1450	cat__TreatmentC1_ADE and Mylotarg 3mg per m2	0.0		4_1
1451	cat__TreatmentC1_ADE and Mylotarg 6mg per m2	0.0		4_1
1452	cat__TreatmentC1_AIDA	0.0		4_1
1453	cat__TreatmentC1_Arsenic and ATRA	0.0		4_1
1454	cat__TreatmentC1_DA High dose (90mg)	0.0		4_1
1455	cat__TreatmentC1_DA Mylotarg 3mg per m2	0.0		4_1
1456	cat__TreatmentC1_DA Mylotarg 6mg per m2	0.0		4_1
1457	cat__TreatmentC1_DA Standard dose (60mg)	0.0		4_1
1458	cat__Marrresult1C1_CR	0.028311157176782138		4_1
1459	cat__Marrresult1C1_PR	0.0		4_1
1460	cat__Marrresult1C1_RD	0.1562340925254672		4_1
1461	cat__Marrresult1C1_nan	0.0		4_1
1462	cat__Marrresult2C1_CR	0.0		4_1
1463	cat__Marrresult2C1_PR	0.0		4_1
1464	cat__Marrresult2C1_RD	0.0		4_1
1465	cat__Marrresult2C1_nan	0.0		4_1
1466	ordinal__NauseagradeC1	0.0012432795718736098		4_1
1467	ordinal__AlopeciagradeC1	0.00013579315449116597		4_1
1468	ordinal__OralgradeC1	0.00024423152283370463		4_1
1469	ordinal__DiarrheagradeC1	0.0007785479582163718		4_1
1470	ordinal__CardiacgradeC1	6.538657650515221e-05		4_1
1471	ordinal__LiverASTgradeC1	0.00014068073552755034		4_1
1472	ordinal__LiverALTgradeC1	0.00029840625063416476		4_1
1473	ordinal__LiverBilgradeC1	7.196827801540216e-05		4_1
1474	ordinal__RenaCreatgradeC1	0.0008795184280099695		4_1
1475	ordinal__RenaprotgradeC1	7.552945307612012e-06		4_1
1476	ordinal__RenahaemgradeC1	0.0001518526734037648		4_1
1477	ordinal__cellularity1C1	0.00013232652294477363		4_1
1478	ordinal__cellularity2C1	2.494716417062188e-05		4_1
1479	num__amlAgeAtRand1	0.1792406070307251		4_1
1480	num__UnitsbloodC1	0.0015762124425849967		4_1
1481	num__UnitsplateletsC1	0.001156852395182884		4_1
1482	num__DaysIVantibC1	0.00021948864346429538		4_1
1483	num__DaysinhospC1	0.00015567504033660854		4_1
1484	num__NauseastartC1	0.00011220819990460306		4_1
1485	num__NauseastopC1	4.888151775015005e-05		4_1
1486	num__AlopeciastartC1	0.0001624505968612898		4_1
1487	num__AlopeciastopC1	0.0001357901292510586		4_1
1488	num__OralstartC1	0.00023176434518755562		4_1
1489	num__OralstopC1	0.00019543019051425337		4_1
1490	num__DiarrheastartC1	0.00037560113894231873		4_1
1491	num__DiarrheastopC1	0.00033636018146329395		4_1
1492	num__CardiacstartC1	6.551743348767227e-05		4_1
1493	num__CardiacstopC1	8.704972755070502e-05		4_1
1494	num__LiverASTstartC1	4.349173369481677e-06		4_1
1495	num__LiverASTstopC1	0.0002807479612227976		4_1
1496	num__LiverALTstartC1	0.00013818817171982952		4_1
1497	num__LiverALTstopC1	4.3620828188383784e-05		4_1
1498	num__LiverBilstartC1	0.00037743922870653047		4_1
1499	num__LiverBilstopC1	0.0002837140573215186		4_1
1500	num__RenaCreatstartC1	0.00027959555829014377		4_1
1501	num__RenaCreatstopC1	0.0003180363762178537		4_1
1502	num__RenaprotstartC1	8.311538185295573e-05		4_1
1503	num__RenahaemstartC1	0.0002641594272454748		4_1
1504	num__RenahaemstopC1	9.541175971766151e-05		4_1
1505	num__mylotargdateC1	0.00010035155478013743		4_1
1506	num__marrexamdate1C1	0.0008579244502967231		4_1
1507	num__marrexamdate2C1	0.0006724853166003916		4_1
1508	num__NeutrecoverydateC1	0.0002837596735736299		4_1
1509	num__Platrecovery50dateC1	7.557528652008769e-05		4_1
1510	num__Platrecovery100dateC1	0.0003782092669094411		4_1
1511	num__DischargeddateC1	8.49327170291251e-05		4_1
1512	num__Weight	0.04483203690033041		4_1
1513	num__Height	0.01456777876967444		4_1
1514	num__BloodDateEntry	0.0005059549154297717		4_1
1515	num__HemoglobinEntry	0.00165506742409796		4_1
1516	num__PlateletEntry	0.00016435508428713536		4_1
1517	num__MarrowDateEntry	0.0002633390527182591		4_1
1518	num__MarrowBlastsEntry	2.7425254133673702e-05		4_1
1519	num__LocalImmPcnt	4.8910649605564664e-05		4_1
1520	num__SmokePerDay	4.857197178658955e-05		4_1
1521	num__chemodateC1	0.05674415574534736		4_1
1522	num__Marrblastperc1C1	0.0001803239230760084		4_1
1523	num__Marrblastperc2C1	0.0002318316745715468		4_1
1524	num__WBCEntry	0.13473399074823972		4_1
1525	num__CompmarrrespC1	0.00026147708903899073		4_1
1526	remainder__IsSec_is_missing	0.0		4_1
1527	remainder__PrevDiag_is_missing	0.0		4_1
1528	remainder__PrevBloodDis_is_missing	0.0		4_1
1529	remainder__Weight_is_missing	0.0		4_1
1530	remainder__Height_is_missing	0.0		4_1
1531	remainder__BloodDateEntry_is_missing	0.0		4_1
1532	remainder__HemoglobinEntry_is_missing	0.0		4_1
1533	remainder__PlateletEntry_is_missing	0.0		4_1
1534	remainder__MarrowDateEntry_is_missing	0.0		4_1
1535	remainder__MarrowBlastsEntry_is_missing	0.0		4_1
1536	remainder__FABtype_is_missing	0.0		4_1
1537	remainder__CNSinvolveentry_is_missing	0.0		4_1
1538	remainder__Localcytoentry_is_missing	0.0		4_1
1539	remainder__Localimmentry_is_missing	0.0		4_1
1540	remainder__LocalImmPcnt_is_missing	0.0		4_1
1541	remainder__CD33entry_is_missing	0.0		4_1
1542	remainder__SmokeHist_is_missing	0.0		4_1
1543	remainder__SmokePerDay_is_missing	0.0		4_1
1544	remainder__CytoResult_is_missing	0.0		4_1
1545	remainder__Karyotype_is_missing	0.0		4_1
1546	remainder__ComorArr_is_missing	0.0		4_1
1547	remainder__ComorCard_is_missing	0.0		4_1
1548	remainder__ComorHVD_is_missing	0.0		4_1
1549	remainder__ComorIBD_is_missing	0.0		4_1
1550	remainder__ComorDiab_is_missing	0.0		4_1
1551	remainder__ComorCVD_is_missing	0.0		4_1
1552	remainder__ComorPsyc_is_missing	0.0		4_1
1553	remainder__ComorObe_is_missing	0.0		4_1
1554	remainder__ComorInf_is_missing	0.0		4_1
1555	remainder__ComorRheu_is_missing	0.0		4_1
1556	remainder__ComorPrep_is_missing	0.0		4_1
1557	remainder__ComorRen_is_missing	0.0		4_1
1558	remainder__ComorMPul_is_missing	0.0		4_1
1559	remainder__ComorSPul_is_missing	0.0		4_1
1560	remainder__ComorPST_is_missing	0.0		4_1
1561	remainder__ComorHepM_is_missing	0.0		4_1
1562	remainder__ComorHepS_is_missing	0.0		4_1
1563	remainder__drugdoseC1yn_is_missing	0.0		4_1
1564	remainder__mylotargC1yn_is_missing	0.0		4_1
1565	remainder__mylotargdateC1_is_missing	0.0		4_1
1566	remainder__mylodoseC1_is_missing	0.0187693710641472		4_1
1567	remainder__marrexamdate1C1_is_missing	0.0		4_1
1568	remainder__marrexamdate2C1_is_missing	0.0		4_1
1569	remainder__cellularity1C1_is_missing	0.0		4_1
1570	remainder__cellularity2C1_is_missing	0.0		4_1
1571	remainder__Marrblastperc1C1_is_missing	0.0		4_1
1572	remainder__Marrblastperc2C1_is_missing	0.0		4_1
1573	remainder__Marrresult1C1_is_missing	0.0		4_1
1574	remainder__Marrresult2C1_is_missing	0.0		4_1
1575	remainder__CompmarrrespC1_is_missing	0.0		4_1
1576	remainder__NeutrecoveryC1_is_missing	0.0		4_1
1577	remainder__NeutrecoverydateC1_is_missing	0.0		4_1
1578	remainder__Platrecovery50C1_is_missing	0.0		4_1
1579	remainder__Platrecovery50dateC1_is_missing	0.0		4_1
1580	remainder__Platrecovery100C1_is_missing	0.0		4_1
1581	remainder__Platrecovery100dateC1_is_missing	0.0		4_1
1582	remainder__NauseagradeC1_is_missing	0.0		4_1
1583	remainder__NauseastartC1_is_missing	0.0		4_1
1584	remainder__NauseastopC1_is_missing	0.0		4_1
1585	remainder__AlopeciagradeC1_is_missing	0.0		4_1
1586	remainder__AlopeciastartC1_is_missing	0.0		4_1
1587	remainder__AlopeciastopC1_is_missing	0.0		4_1
1588	remainder__OralgradeC1_is_missing	0.0		4_1
1589	remainder__OralstartC1_is_missing	0.0		4_1
1590	remainder__OralstopC1_is_missing	0.0		4_1
1591	remainder__DiarrheagradeC1_is_missing	0.0		4_1
1592	remainder__DiarrheastartC1_is_missing	0.0		4_1
1593	remainder__DiarrheastopC1_is_missing	0.0		4_1
1594	remainder__CardiacgradeC1_is_missing	0.0		4_1
1595	remainder__CardiacstartC1_is_missing	0.0		4_1
1596	remainder__CardiacstopC1_is_missing	0.0		4_1
1597	remainder__LiverASTgradeC1_is_missing	0.0		4_1
1598	remainder__LiverASTstartC1_is_missing	0.0		4_1
1599	remainder__LiverASTstopC1_is_missing	0.0		4_1
1600	remainder__LiverALTgradeC1_is_missing	0.0		4_1
1601	remainder__LiverALTstartC1_is_missing	0.0		4_1
1602	remainder__LiverALTstopC1_is_missing	0.0		4_1
1603	remainder__LiverBilgradeC1_is_missing	0.0		4_1
1604	remainder__LiverBilstartC1_is_missing	0.0		4_1
1605	remainder__LiverBilstopC1_is_missing	0.0		4_1
1606	remainder__RenaCreatgradeC1_is_missing	0.0		4_1
1607	remainder__RenaCreatstartC1_is_missing	0.0		4_1
1608	remainder__RenaCreatstopC1_is_missing	0.0		4_1
1609	remainder__RenaprotgradeC1_is_missing	0.0		4_1
1610	remainder__RenaprotstartC1_is_missing	0.0		4_1
1611	remainder__RenahaemgradeC1_is_missing	0.0		4_1
1612	remainder__RenahaemstartC1_is_missing	0.0		4_1
1613	remainder__RenahaemstopC1_is_missing	0.0		4_1
1614	remainder__UnitsbloodC1_is_missing	0.0		4_1
1615	remainder__UnitsplateletsC1_is_missing	0.0		4_1
1616	remainder__DaysIVantibC1_is_missing	0.0		4_1
1617	remainder__DaysinhospC1_is_missing	0.0		4_1
1618	remainder__DischargeddateC1_is_missing	0.0		4_1
1619	remainder__ASXL1	2.4173118539523372e-05		4_1
1620	remainder__ASXL2	3.341128567944251e-05		4_1
1621	remainder__ASXL3	0.0		4_1
1622	remainder__ATRX	0.0		4_1
1623	remainder__BAGE3	0.0		4_1
1624	remainder__BCOR	0.0		4_1
1625	remainder__BRAF	0.0		4_1
1626	remainder__CBL	0.0		4_1
1627	remainder__CDKN2A	0.0		4_1
1628	remainder__CEBPA	3.4897060932960386e-05		4_1
1629	remainder__CREBBP	0.0		4_1
1630	remainder__CSF3R	0.0		4_1
1631	remainder__CTCF	0.0		4_1
1632	remainder__CUL2	0.0		4_1
1633	remainder__CUX1	0.0		4_1
1634	remainder__DNMT3A	1.8998900921828942e-08		4_1
1635	remainder__EED	0.0		4_1
1636	remainder__ETV6	0.0		4_1
1637	remainder__EZH2	0.0		4_1
1638	remainder__FBXW7	0.0		4_1
1639	remainder__FLT3	0.0		4_1
1640	remainder__GATA1	0.0		4_1
1641	remainder__GATA2	0.0		4_1
1642	remainder__GNAS	0.0		4_1
1643	remainder__IDH1	0.0		4_1
1644	remainder__IDH2	0.0		4_1
1645	remainder__JAK2	0.0		4_1
1646	remainder__JAK3	0.0		4_1
1647	remainder__KANSL1	0.0		4_1
1648	remainder__KDM6A	0.0		4_1
1649	remainder__KIT	0.0		4_1
1650	remainder__KMT2C	0.0		4_1
1651	remainder__KMT2D	0.0		4_1
1652	remainder__KMT2E	0.0		4_1
1653	remainder__KRAS	0.0		4_1
1654	remainder__LUC7L2	0.0		4_1
1655	remainder__MED12	0.0		4_1
1656	remainder__MLL	0.0		4_1
1657	remainder__MPL	0.0		4_1
1658	remainder__MYC	0.0		4_1
1659	remainder__NF1	0.0		4_1
1660	remainder__NFE2	0.0		4_1
1661	remainder__NOTCH1	0.0		4_1
1662	remainder__NPM1	3.939478394124045e-05		4_1
1663	remainder__NRAS	6.702309526676052e-09		4_1
1664	remainder__PDS5B	0.0		4_1
1665	remainder__PHF6	0.0		4_1
1666	remainder__PRPF8	0.0		4_1
1667	remainder__PTEN	0.0		4_1
1668	remainder__PTPN11	9.780872539991212e-08		4_1
1669	remainder__RAD21	0.0		4_1
1670	remainder__RIT1	0.0		4_1
1671	remainder__RUNX1	0.0		4_1
1672	remainder__SETBP1	0.0		4_1
1673	remainder__SF1	0.0		4_1
1674	remainder__SF3B1	2.238169510796336e-09		4_1
1675	remainder__SMC1A	0.0		4_1
1676	remainder__SMC3	0.0		4_1
1677	remainder__SMG1	0.0		4_1
1678	remainder__SRSF2	1.1664150388426173e-08		4_1
1679	remainder__STAG2	0.0		4_1
1680	remainder__STAT5B	0.0		4_1
1681	remainder__SUZ12	0.0		4_1
1682	remainder__TET2	2.3758644365499793e-08		4_1
1683	remainder__TP53	1.1667213078795878e-05		4_1
1684	remainder__U2AF1	1.535005926319534e-08		4_1
1685	remainder__WT1	0.0		4_1
1686	remainder__ZRSR2	0.0		4_1
1687	remainder__ngs_is_missing	0.0		4_1
1688	karyotype_encoding__Karyotype_45,X,-Y,t(8;21)(q22;q22)[10]	0.0		5_1
1689	karyotype_encoding__Karyotype_46,XX [20]	0.0		5_1
1690	karyotype_encoding__Karyotype_46,XX [20]	0.0		5_1
1691	karyotype_encoding__Karyotype_46,XX,inv(16)(p13q22)[10]	0.0		5_1
1692	karyotype_encoding__Karyotype_46,XX,t(8;21)(q22;q22)[10]	0.0		5_1
1693	karyotype_encoding__Karyotype_46,XX[10]	0.0		5_1
1694	karyotype_encoding__Karyotype_46,XX[20]	0.0		5_1
1695	karyotype_encoding__Karyotype_46,XX[20]	0.0		5_1
1696	karyotype_encoding__Karyotype_46,XX[25]	0.0		5_1
1697	karyotype_encoding__Karyotype_46,XX[30]	0.0		5_1
1698	karyotype_encoding__Karyotype_46,XY	0.0		5_1
1699	karyotype_encoding__Karyotype_46,XY [20]	0.0		5_1
1700	karyotype_encoding__Karyotype_46,XY,inv(16)(p13q22)[10]	0.0		5_1
1701	karyotype_encoding__Karyotype_46,XY[10]	0.0		5_1
1702	karyotype_encoding__Karyotype_46,XY[20]	0.0		5_1
1703	karyotype_encoding__Karyotype_46,XY[20]	0.0		5_1
1704	karyotype_encoding__Karyotype_46,XY[25]	0.0		5_1
1705	karyotype_encoding__Karyotype_46,XY[30]	0.0		5_1
1706	karyotype_encoding__Karyotype_47,XX,+8[10]	0.0		5_1
1707	karyotype_encoding__Karyotype___rare_class__	0.0		5_1
1708	cat__sexID_False	0.057241899690511945		5_1
1709	cat__sexID_True	0.04718069506707045		5_1
1710	cat__IsSec_False	0.06604110343513914		5_1
1711	cat__IsSec_True	0.015265516223885708		5_1
1712	cat__IsSec_nan	0.0		5_1
1713	cat__PrevDiag_False	0.0		5_1
1714	cat__PrevDiag_True	0.0		5_1
1715	cat__PrevDiag_nan	0.0		5_1
1716	cat__drugdoseC1yn_False	0.0		5_1
1717	cat__drugdoseC1yn_True	0.0		5_1
1718	cat__drugdoseC1yn_nan	0.0		5_1
1719	cat__mylotargC1yn_False	0.0		5_1
1720	cat__mylotargC1yn_True	0.0		5_1
1721	cat__mylotargC1yn_nan	0.0		5_1
1722	cat__mylodoseC1_False	0.0		5_1
1723	cat__mylodoseC1_True	0.0		5_1
1724	cat__mylodoseC1_nan	0.0		5_1
1725	cat__NeutrecoveryC1_False	0.0		5_1
1726	cat__NeutrecoveryC1_True	0.0		5_1
1727	cat__NeutrecoveryC1_nan	0.0		5_1
1728	cat__Platrecovery50C1_False	0.0		5_1
1729	cat__Platrecovery50C1_True	0.0		5_1
1730	cat__Platrecovery50C1_nan	0.0		5_1
1731	cat__Platrecovery100C1_False	0.0		5_1
1732	cat__Platrecovery100C1_True	0.0		5_1
1733	cat__Platrecovery100C1_nan	0.0		5_1
1734	cat__amlAgeGroup_15-29	0.0		5_1
1735	cat__amlAgeGroup_30-39	0.0		5_1
1736	cat__amlAgeGroup_40-49	0.039043487008139754		5_1
1737	cat__amlAgeGroup_50-59	0.0		5_1
1738	cat__amlAgeGroup_60+	0.04583230805038832		5_1
1739	cat__PrevBloodDis_Aplastic anaemia	0.0		5_1
1740	cat__PrevBloodDis_Chronic lymphoblastic leukaemia (CLL)	0.0		5_1
1741	cat__PrevBloodDis_Chronic myelomonocytic leukaemia (CMML)	0.0		5_1
1742	cat__PrevBloodDis_Hodgkin's disease	0.0		5_1
1743	cat__PrevBloodDis_Lymphoma	0.0		5_1
1744	cat__PrevBloodDis_Myelodysplastic syndrome (MDS)/myelodysplasia/pre-leukaemic phase	0.0		5_1
1745	cat__PrevBloodDis_Myelofibrosis	0.0		5_1
1746	cat__PrevBloodDis_Myeloproliferative syndrome	0.0		5_1
1747	cat__PrevBloodDis_Other haematological disorder	0.0		5_1
1748	cat__PrevBloodDis_Polycythaemia rubra vera (PRV)	0.0		5_1
1749	cat__PrevBloodDis_Refractory anaemia with excess of blasts (RAEB, RAEB-t)	0.0		5_1
1750	cat__PrevBloodDis_Thrombocythaemia	0.0		5_1
1751	cat__PrevBloodDis_Thrombocytopenia	0.0		5_1
1752	cat__PrevBloodDis_nan	0.0		5_1
1753	cat__FABtype_0	0.0		5_1
1754	cat__FABtype_1	0.04430213233037088		5_1
1755	cat__FABtype_2	0.024554199593092713		5_1
1756	cat__FABtype_3	0.0		5_1
1757	cat__FABtype_4	0.0		5_1
1758	cat__FABtype_4e	0.0		5_1
1759	cat__FABtype_5	0.06940308034907164		5_1
1760	cat__FABtype_5a	0.0		5_1
1761	cat__FABtype_5b	0.0		5_1
1762	cat__FABtype_6	0.0		5_1
1763	cat__FABtype_7	0.0		5_1
1764	cat__FABtype_8	0.0		5_1
1765	cat__FABtype_B	0.0		5_1
1766	cat__FABtype_R	0.0		5_1
1767	cat__FABtype_RT	0.0		5_1
1768	cat__FABtype_X	0.0		5_1
1769	cat__FABtype_nan	0.0		5_1
1770	cat__CNSinvolveentry_0.0	0.0		5_1
1771	cat__CNSinvolveentry_1.0	0.0		5_1
1772	cat__CNSinvolveentry_2.0	0.0		5_1
1773	cat__CNSinvolveentry_nan	0.0		5_1
1774	cat__Localcytoentry_1.0	0.14271622040057252		5_1
1775	cat__Localcytoentry_2.0	0.10252314464793891		5_1
1776	cat__Localcytoentry_3.0	0.0		5_1
1777	cat__Localcytoentry_4.0	0.0		5_1
1778	cat__Localcytoentry_5.0	0.008609530791098077		5_1
1779	cat__Localcytoentry_nan	0.0		5_1
1780	cat__Localimmentry_1.0	0.09871293702705385		5_1
1781	cat__Localimmentry_2.0	0.0		5_1
1782	cat__Localimmentry_3.0	0.0		5_1
1783	cat__Localimmentry_nan	0.0		5_1
1784	cat__CD33entry_1.0	0.030011321622573653		5_1
1785	cat__CD33entry_2.0	0.0		5_1
1786	cat__CD33entry_3.0	0.0		5_1
1787	cat__CD33entry_nan	0.0		5_1
1788	cat__SmokeHist_1.0	0.0		5_1
1789	cat__SmokeHist_2.0	0.2230445762486636		5_1
1790	cat__SmokeHist_3.0	0.0		5_1
1791	cat__SmokeHist_nan	0.0		5_1
1792	cat__amlType_De novo	0.06172145736252762		5_1
1793	cat__amlType_High risk MDS	0.0		5_1
1794	cat__amlType_Secondary	0.1587096750867368		5_1
1795	cat__CytoResult_Adverse	0.6271199317034567		5_1
1796	cat__CytoResult_Failed	0.0		5_1
1797	cat__CytoResult_Intermediate	0.00761776241371997		5_1
1798	cat__CytoResult_Normal	0.11560063755792381		5_1
1799	cat__CytoResult_Not done	0.0		5_1
1800	cat__CytoResult_nan	0.0		5_1
1801	cat__CytoResult_t(15;17) / PML-RARA [APL]	0.0		5_1
1802	cat__CytoResult_t(8;21) / inv(16) [CBF]	0.863108548994794		5_1
1803	cat__ComorArr_0.0	0.0		5_1
1804	cat__ComorArr_1.0	0.0		5_1
1805	cat__ComorArr_2.0	0.0		5_1
1806	cat__ComorArr_nan	0.0		5_1
1807	cat__ComorCard_0.0	0.0		5_1
1808	cat__ComorCard_1.0	0.0		5_1
1809	cat__ComorCard_2.0	0.0		5_1
1810	cat__ComorCard_nan	0.0		5_1
1811	cat__ComorHVD_0.0	0.0		5_1
1812	cat__ComorHVD_1.0	0.0		5_1
1813	cat__ComorHVD_2.0	0.0		5_1
1814	cat__ComorHVD_nan	0.0		5_1
1815	cat__ComorIBD_0.0	0.0		5_1
1816	cat__ComorIBD_1.0	0.0		5_1
1817	cat__ComorIBD_2.0	0.0		5_1
1818	cat__ComorIBD_nan	0.0		5_1
1819	cat__ComorDiab_0.0	0.0		5_1
1820	cat__ComorDiab_1.0	0.0		5_1
1821	cat__ComorDiab_2.0	0.0		5_1
1822	cat__ComorDiab_nan	0.0		5_1
1823	cat__ComorCVD_0.0	0.0		5_1
1824	cat__ComorCVD_1.0	0.0		5_1
1825	cat__ComorCVD_2.0	0.0		5_1
1826	cat__ComorCVD_nan	0.0		5_1
1827	cat__ComorPsyc_0.0	0.0943547217235808		5_1
1828	cat__ComorPsyc_1.0	0.0		5_1
1829	cat__ComorPsyc_2.0	0.0		5_1
1830	cat__ComorPsyc_nan	0.0		5_1
1831	cat__ComorObe_0.0	0.010855673317603528		5_1
1832	cat__ComorObe_1.0	0.0		5_1
1833	cat__ComorObe_2.0	0.0		5_1
1834	cat__ComorObe_nan	0.0		5_1
1835	cat__ComorInf_0.0	0.0		5_1
1836	cat__ComorInf_1.0	0.0		5_1
1837	cat__ComorInf_2.0	0.0		5_1
1838	cat__ComorInf_nan	0.0		5_1
1839	cat__ComorRheu_0.0	0.0		5_1
1840	cat__ComorRheu_1.0	0.0		5_1
1841	cat__ComorRheu_2.0	0.0		5_1
1842	cat__ComorRheu_nan	0.0		5_1
1843	cat__ComorPrep_0.0	0.0		5_1
1844	cat__ComorPrep_1.0	0.0		5_1
1845	cat__ComorPrep_2.0	0.0		5_1
1846	cat__ComorPrep_nan	0.0		5_1
1847	cat__ComorRen_0.0	0.0		5_1
1848	cat__ComorRen_1.0	0.0		5_1
1849	cat__ComorRen_2.0	0.0		5_1
1850	cat__ComorRen_nan	0.0		5_1
1851	cat__ComorMPul_0.0	0.0		5_1
1852	cat__ComorMPul_1.0	0.0		5_1
1853	cat__ComorMPul_2.0	0.0		5_1
1854	cat__ComorMPul_nan	0.0		5_1
1855	cat__ComorSPul_0.0	0.0		5_1
1856	cat__ComorSPul_1.0	0.0		5_1
1857	cat__ComorSPul_2.0	0.0		5_1
1858	cat__ComorSPul_nan	0.0		5_1
1859	cat__ComorPST_0.0	0.029585956355997124		5_1
1860	cat__ComorPST_1.0	0.0		5_1
1861	cat__ComorPST_2.0	0.0		5_1
1862	cat__ComorPST_nan	0.0		5_1
1863	cat__ComorHepM_0.0	0.0		5_1
1864	cat__ComorHepM_1.0	0.0		5_1
1865	cat__ComorHepM_2.0	0.0		5_1
1866	cat__ComorHepM_nan	0.0		5_1
1867	cat__ComorHepS_0.0	0.0		5_1
1868	cat__ComorHepS_1.0	0.0		5_1
1869	cat__ComorHepS_2.0	0.0		5_1
1870	cat__ComorHepS_nan	0.0		5_1
1871	cat__TreatmentC1_ADE Alone	0.0		5_1
1872	cat__TreatmentC1_ADE and Mylotarg 3mg per m2	0.0		5_1
1873	cat__TreatmentC1_ADE and Mylotarg 6mg per m2	0.0		5_1
1874	cat__TreatmentC1_AIDA	0.0		5_1
1875	cat__TreatmentC1_Arsenic and ATRA	0.0		5_1
1876	cat__TreatmentC1_DA High dose (90mg)	0.0		5_1
1877	cat__TreatmentC1_DA Mylotarg 3mg per m2	0.0		5_1
1878	cat__TreatmentC1_DA Mylotarg 6mg per m2	0.0		5_1
1879	cat__TreatmentC1_DA Standard dose (60mg)	0.0		5_1
1880	cat__Marrresult1C1_CR	0.09209195943381242		5_1
1881	cat__Marrresult1C1_PR	0.0		5_1
1882	cat__Marrresult1C1_RD	0.334201864810202		5_1
1883	cat__Marrresult1C1_nan	0.0		5_1
1884	cat__Marrresult2C1_CR	0.0		5_1
1885	cat__Marrresult2C1_PR	0.0		5_1
1886	cat__Marrresult2C1_RD	0.0		5_1
1887	cat__Marrresult2C1_nan	0.0		5_1
1888	ordinal__NauseagradeC1	0.0010610364417166366		5_1
1889	ordinal__AlopeciagradeC1	0.00016721803494921516		5_1
1890	ordinal__OralgradeC1	0.00023729683817394183		5_1
1891	ordinal__DiarrheagradeC1	0.00011610144547081195		5_1
1892	ordinal__CardiacgradeC1	0.00013949249843472092		5_1
1893	ordinal__LiverASTgradeC1	8.777345520860215e-05		5_1
1894	ordinal__LiverALTgradeC1	0.0003161599266472588		5_1
1895	ordinal__LiverBilgradeC1	0.0002227590443253772		5_1
1896	ordinal__RenaCreatgradeC1	0.0008084946415227745		5_1
1897	ordinal__RenaprotgradeC1	0.00011441914446770211		5_1
1898	ordinal__RenahaemgradeC1	0.00010274136731317917		5_1
1899	ordinal__cellularity1C1	6.383743925410856e-05		5_1
1900	ordinal__cellularity2C1	2.6369289993331694e-05		5_1
1901	num__amlAgeAtRand1	0.1893421413552713		5_1
1902	num__UnitsbloodC1	0.0017847789382391885		5_1
1903	num__UnitsplateletsC1	0.0016429048115190088		5_1
1904	num__DaysIVantibC1	5.8851064476394746e-05		5_1
1905	num__DaysinhospC1	0.00036968349949678946		5_1
1906	num__NauseastartC1	0.00012562697622478007		5_1
1907	num__NauseastopC1	4.635630157046048e-05		5_1
1908	num__AlopeciastartC1	0.00022010437006605147		5_1
1909	num__AlopeciastopC1	2.847376209428543e-05		5_1
1910	num__OralstartC1	5.178203335140905e-06		5_1
1911	num__OralstopC1	7.166414300187665e-05		5_1
1912	num__DiarrheastartC1	0.0005435072990613524		5_1
1913	num__DiarrheastopC1	0.00045712711229227345		5_1
1914	num__CardiacstartC1	0.00017287225717100798		5_1
1915	num__CardiacstopC1	0.00018494775393878418		5_1
1916	num__LiverASTstartC1	7.45688302716463e-05		5_1
1917	num__LiverASTstopC1	4.4891384191444e-05		5_1
1918	num__LiverALTstartC1	4.953310580259083e-05		5_1
1919	num__LiverALTstopC1	0.0001406118746221828		5_1
1920	num__LiverBilstartC1	0.000412277061242906		5_1
1921	num__LiverBilstopC1	0.00023617083784622893		5_1
1922	num__RenaCreatstartC1	0.0003024822870981235		5_1
1923	num__RenaCreatstopC1	0.0002883835422543105		5_1
1924	num__RenaprotstartC1	0.00016019452831136095		5_1
1925	num__RenahaemstartC1	5.171466949600877e-06		5_1
1926	num__RenahaemstopC1	6.4765729882656835e-06		5_1
1927	num__mylotargdateC1	3.029003679955042e-05		5_1
1928	num__marrexamdate1C1	0.00022120845523804258		5_1
1929	num__marrexamdate2C1	0.00038552232764901254		5_1
1930	num__NeutrecoverydateC1	0.00024152491908348072		5_1
1931	num__Platrecovery50dateC1	0.00012588708560007137		5_1
1932	num__Platrecovery100dateC1	0.0002571636697819201		5_1
1933	num__DischargeddateC1	5.065578455820898e-06		5_1
1934	num__Weight	0.05303825616106502		5_1
1935	num__Height	0.024564068614732707		5_1
1936	num__BloodDateEntry	0.0003723680202523626		5_1
1937	num__HemoglobinEntry	0.0005613942830062936		5_1
1938	num__PlateletEntry	0.001464635922107484		5_1
1939	num__MarrowDateEntry	2.3749280179652353e-05		5_1
1940	num__MarrowBlastsEntry	0.00016412214476703806		5_1
1941	num__LocalImmPcnt	1.0697770951544427e-05		5_1
1942	num__SmokePerDay	0.00010276107328255425		5_1
1943	num__chemodateC1	0.08037051978538189		5_1
1944	num__Marrblastperc1C1	0.00011188099376152826		5_1
1945	num__Marrblastperc2C1	4.6049904812808105e-05		5_1
1946	num__WBCEntry	0.040882990439300396		5_1
1947	num__CompmarrrespC1	0.00015203429908421104		5_1
1948	remainder__IsSec_is_missing	0.0		5_1
1949	remainder__PrevDiag_is_missing	0.0		5_1
1950	remainder__PrevBloodDis_is_missing	0.0		5_1
1951	remainder__BloodDateEntry_is_missing	0.0		5_1
1952	remainder__HemoglobinEntry_is_missing	0.0		5_1
1953	remainder__PlateletEntry_is_missing	0.0		5_1
1954	remainder__MarrowDateEntry_is_missing	0.0		5_1
1955	remainder__MarrowBlastsEntry_is_missing	0.0		5_1
1956	remainder__FABtype_is_missing	0.0		5_1
1957	remainder__CNSinvolveentry_is_missing	0.0		5_1
1958	remainder__Localcytoentry_is_missing	0.0		5_1
1959	remainder__Localimmentry_is_missing	0.0		5_1
1960	remainder__LocalImmPcnt_is_missing	0.0		5_1
1961	remainder__CD33entry_is_missing	0.0		5_1
1962	remainder__SmokeHist_is_missing	0.0		5_1
1963	remainder__SmokePerDay_is_missing	0.0		5_1
1964	remainder__CytoResult_is_missing	0.0		5_1
1965	remainder__Karyotype_is_missing	0.0		5_1
1966	remainder__ComorArr_is_missing	0.0		5_1
1967	remainder__ComorCard_is_missing	0.0		5_1
1968	remainder__ComorHVD_is_missing	0.0		5_1
1969	remainder__ComorIBD_is_missing	0.0		5_1
1970	remainder__ComorDiab_is_missing	0.0		5_1
1971	remainder__ComorCVD_is_missing	0.0		5_1
1972	remainder__ComorPsyc_is_missing	0.0		5_1
1973	remainder__ComorObe_is_missing	0.0		5_1
1974	remainder__ComorInf_is_missing	0.0		5_1
1975	remainder__ComorRheu_is_missing	0.0		5_1
1976	remainder__ComorPrep_is_missing	0.0		5_1
1977	remainder__ComorRen_is_missing	0.0		5_1
1978	remainder__ComorMPul_is_missing	0.0		5_1
1979	remainder__ComorSPul_is_missing	0.0		5_1
1980	remainder__ComorPST_is_missing	0.0		5_1
1981	remainder__ComorHepM_is_missing	0.0		5_1
1982	remainder__ComorHepS_is_missing	0.0		5_1
1983	remainder__drugdoseC1yn_is_missing	0.0		5_1
1984	remainder__mylotargC1yn_is_missing	0.0		5_1
1985	remainder__mylotargdateC1_is_missing	0.0		5_1
1986	remainder__mylodoseC1_is_missing	0.0		5_1
1987	remainder__marrexamdate1C1_is_missing	0.0		5_1
1988	remainder__marrexamdate2C1_is_missing	0.0		5_1
1989	remainder__cellularity1C1_is_missing	0.0		5_1
1990	remainder__cellularity2C1_is_missing	0.0		5_1
1991	remainder__Marrblastperc1C1_is_missing	0.0		5_1
1992	remainder__Marrblastperc2C1_is_missing	0.0		5_1
1993	remainder__Marrresult1C1_is_missing	0.0		5_1
1994	remainder__Marrresult2C1_is_missing	0.0		5_1
1995	remainder__CompmarrrespC1_is_missing	0.0		5_1
1996	remainder__NeutrecoveryC1_is_missing	0.0		5_1
1997	remainder__NeutrecoverydateC1_is_missing	0.0		5_1
1998	remainder__Platrecovery50C1_is_missing	0.0		5_1
[truncated: 4,324 more rows]
