# Supplementary material for: Random Survival Forest Versus Elastic-Net Regularized Cox Regression for Survival Prediction in Acute Myeloid Leukemia at Distinct Treatment Time Points: Model Performance Comparison Study
Source: JMIR Bioinform Biotechnol. 2026 Apr 29;7:e75678. doi: 10.2196/75678 (PMC13128161; doi:10.2196/75678)
Supplement: Multimedia Appendix 9 [file bioinform-v7-e75678-s009.zip › ablation_metrics/repeated_fold_feature_importance/cnet/C1__C1__fimp.csv]

	feature	importance	std_importance	fold_repeat_idx
0	karyotype_encoding__Karyotype_46,XX [20]	0.0		1_1
1	karyotype_encoding__Karyotype_46,XX,inv(16)(p13q22)[10]	0.0		1_1
2	karyotype_encoding__Karyotype_46,XX,t(8;21)(q22;q22)[10]	0.0		1_1
3	karyotype_encoding__Karyotype_46,XX[10]	0.0		1_1
4	karyotype_encoding__Karyotype_46,XX[20]	0.0		1_1
5	karyotype_encoding__Karyotype_46,XX[20]	0.0		1_1
6	karyotype_encoding__Karyotype_46,XX[25]	0.0		1_1
7	karyotype_encoding__Karyotype_46,XX[30]	0.0		1_1
8	karyotype_encoding__Karyotype_46,XY	0.0		1_1
9	karyotype_encoding__Karyotype_46,XY [20]	0.0		1_1
10	karyotype_encoding__Karyotype_46,XY,inv(16)(p13q22)[10]	0.0		1_1
11	karyotype_encoding__Karyotype_46,XY[10]	0.0		1_1
12	karyotype_encoding__Karyotype_46,XY[20]	0.0		1_1
13	karyotype_encoding__Karyotype_46,XY[20]	0.0		1_1
14	karyotype_encoding__Karyotype_46,XY[21]	0.0		1_1
15	karyotype_encoding__Karyotype_46,XY[25]	0.0		1_1
16	karyotype_encoding__Karyotype_46,XY[30]	0.0		1_1
17	karyotype_encoding__Karyotype___rare_class__	0.0		1_1
18	cat__sexID_False	0.05178097304322484		1_1
19	cat__sexID_True	0.047316691652077414		1_1
20	cat__IsSec_False	0.11634333459350665		1_1
21	cat__IsSec_True	0.0		1_1
22	cat__IsSec_nan	0.0		1_1
23	cat__PrevDiag_False	0.0		1_1
24	cat__PrevDiag_True	0.0		1_1
25	cat__PrevDiag_nan	0.0		1_1
26	cat__drugdoseC1yn_False	0.0		1_1
27	cat__drugdoseC1yn_True	0.0		1_1
28	cat__drugdoseC1yn_nan	0.0		1_1
29	cat__mylotargC1yn_False	0.0		1_1
30	cat__mylotargC1yn_True	0.0		1_1
31	cat__mylotargC1yn_nan	0.0		1_1
32	cat__mylodoseC1_False	0.0		1_1
33	cat__mylodoseC1_True	0.0		1_1
34	cat__mylodoseC1_nan	0.0		1_1
35	cat__NeutrecoveryC1_False	0.0		1_1
36	cat__NeutrecoveryC1_True	0.0		1_1
37	cat__NeutrecoveryC1_nan	0.0		1_1
38	cat__Platrecovery50C1_False	0.0		1_1
39	cat__Platrecovery50C1_True	0.0		1_1
40	cat__Platrecovery50C1_nan	0.0		1_1
41	cat__Platrecovery100C1_False	0.0		1_1
42	cat__Platrecovery100C1_True	0.0		1_1
43	cat__Platrecovery100C1_nan	0.0		1_1
44	cat__amlAgeGroup_15-29	0.00724773870219264		1_1
45	cat__amlAgeGroup_30-39	0.0		1_1
46	cat__amlAgeGroup_40-49	0.04192992391926054		1_1
47	cat__amlAgeGroup_50-59	0.0		1_1
48	cat__amlAgeGroup_60+	0.0		1_1
49	cat__PrevBloodDis_Aplastic anaemia	0.0		1_1
50	cat__PrevBloodDis_Chronic lymphoblastic leukaemia (CLL)	0.0		1_1
51	cat__PrevBloodDis_Chronic myelomonocytic leukaemia (CMML)	0.0		1_1
52	cat__PrevBloodDis_Hodgkin's disease	0.0		1_1
53	cat__PrevBloodDis_Lymphoma	0.0		1_1
54	cat__PrevBloodDis_Myelodysplastic syndrome (MDS)/myelodysplasia/pre-leukaemic phase	0.0		1_1
55	cat__PrevBloodDis_Myelofibrosis	0.0		1_1
56	cat__PrevBloodDis_Myeloproliferative syndrome	0.0		1_1
57	cat__PrevBloodDis_Other haematological disorder	0.0		1_1
58	cat__PrevBloodDis_Polycythaemia rubra vera (PRV)	0.0		1_1
59	cat__PrevBloodDis_Refractory anaemia with excess of blasts (RAEB, RAEB-t)	0.0		1_1
60	cat__PrevBloodDis_Thrombocythaemia	0.0		1_1
61	cat__PrevBloodDis_Thrombocytopenia	0.0		1_1
62	cat__PrevBloodDis_nan	0.0		1_1
63	cat__FABtype_0	0.0		1_1
64	cat__FABtype_1	0.11023657686533726		1_1
65	cat__FABtype_2	0.03886414280961798		1_1
66	cat__FABtype_3	0.0		1_1
67	cat__FABtype_3v	0.0		1_1
68	cat__FABtype_4	0.0		1_1
69	cat__FABtype_4e	0.0		1_1
70	cat__FABtype_5	0.2332534473409527		1_1
71	cat__FABtype_5a	0.0		1_1
72	cat__FABtype_5b	0.0		1_1
73	cat__FABtype_6	0.059224570602317395		1_1
74	cat__FABtype_7	0.0		1_1
75	cat__FABtype_8	0.0		1_1
76	cat__FABtype_B	0.0		1_1
77	cat__FABtype_R	0.0		1_1
78	cat__FABtype_RT	0.0		1_1
79	cat__FABtype_X	0.0		1_1
80	cat__FABtype_nan	0.0		1_1
81	cat__CNSinvolveentry_0.0	0.0		1_1
82	cat__CNSinvolveentry_1.0	0.0		1_1
83	cat__CNSinvolveentry_2.0	0.0		1_1
84	cat__CNSinvolveentry_nan	0.0		1_1
85	cat__Localcytoentry_1.0	0.15989920012526926		1_1
86	cat__Localcytoentry_2.0	0.214489564412878		1_1
87	cat__Localcytoentry_3.0	0.0		1_1
88	cat__Localcytoentry_4.0	0.0		1_1
89	cat__Localcytoentry_5.0	0.0		1_1
90	cat__Localcytoentry_nan	0.0		1_1
91	cat__Localimmentry_1.0	0.08144659293857087		1_1
92	cat__Localimmentry_2.0	0.0		1_1
93	cat__Localimmentry_3.0	0.0		1_1
94	cat__Localimmentry_nan	0.0		1_1
95	cat__CD33entry_1.0	0.09564485554438201		1_1
96	cat__CD33entry_2.0	0.004248400799946541		1_1
97	cat__CD33entry_3.0	0.0		1_1
98	cat__CD33entry_nan	0.0		1_1
99	cat__SmokeHist_1.0	0.0		1_1
100	cat__SmokeHist_2.0	0.08204593914393919		1_1
101	cat__SmokeHist_3.0	0.07231793181041145		1_1
102	cat__SmokeHist_nan	0.0		1_1
103	cat__amlType_De novo	0.049930381564723694		1_1
104	cat__amlType_High risk MDS	0.0		1_1
105	cat__amlType_Secondary	0.08824607060636873		1_1
106	cat__CytoResult_Adverse	0.6084268752461363		1_1
107	cat__CytoResult_Failed	0.0		1_1
108	cat__CytoResult_Intermediate	0.0		1_1
109	cat__CytoResult_Normal	0.03636052231645016		1_1
110	cat__CytoResult_Not done	0.0		1_1
111	cat__CytoResult_nan	0.0		1_1
112	cat__CytoResult_t(15;17) / PML-RARA [APL]	0.0		1_1
113	cat__CytoResult_t(8;21) / inv(16) [CBF]	0.809508771769652		1_1
114	cat__ComorArr_0.0	0.0		1_1
115	cat__ComorArr_1.0	0.0		1_1
116	cat__ComorArr_2.0	0.0		1_1
117	cat__ComorArr_nan	0.0		1_1
118	cat__ComorCard_0.0	0.0		1_1
119	cat__ComorCard_1.0	0.0		1_1
120	cat__ComorCard_2.0	0.0		1_1
121	cat__ComorCard_nan	0.0		1_1
122	cat__ComorHVD_0.0	0.0		1_1
123	cat__ComorHVD_1.0	0.0		1_1
124	cat__ComorHVD_2.0	0.0		1_1
125	cat__ComorHVD_nan	0.0		1_1
126	cat__ComorIBD_0.0	0.0		1_1
127	cat__ComorIBD_1.0	0.0		1_1
128	cat__ComorIBD_2.0	0.0		1_1
129	cat__ComorIBD_nan	0.0		1_1
130	cat__ComorDiab_0.0	0.0		1_1
131	cat__ComorDiab_1.0	0.0		1_1
132	cat__ComorDiab_2.0	0.0		1_1
133	cat__ComorDiab_nan	0.0		1_1
134	cat__ComorCVD_0.0	0.0		1_1
135	cat__ComorCVD_1.0	0.0		1_1
136	cat__ComorCVD_2.0	0.0		1_1
137	cat__ComorCVD_nan	0.0		1_1
138	cat__ComorPsyc_0.0	0.19469243208383571		1_1
139	cat__ComorPsyc_1.0	0.0		1_1
140	cat__ComorPsyc_2.0	0.0		1_1
141	cat__ComorPsyc_nan	0.0		1_1
142	cat__ComorObe_0.0	0.047899183581633406		1_1
143	cat__ComorObe_1.0	0.0		1_1
144	cat__ComorObe_2.0	0.0		1_1
145	cat__ComorObe_nan	0.0		1_1
146	cat__ComorInf_0.0	0.0		1_1
147	cat__ComorInf_1.0	0.0		1_1
148	cat__ComorInf_2.0	0.0		1_1
149	cat__ComorInf_nan	0.0		1_1
150	cat__ComorRheu_0.0	0.07276937509827737		1_1
151	cat__ComorRheu_1.0	0.0		1_1
152	cat__ComorRheu_2.0	0.0		1_1
153	cat__ComorRheu_nan	0.0		1_1
154	cat__ComorPrep_0.0	0.0		1_1
155	cat__ComorPrep_1.0	0.0		1_1
156	cat__ComorPrep_2.0	0.0		1_1
157	cat__ComorPrep_nan	0.0		1_1
158	cat__ComorRen_0.0	0.0		1_1
159	cat__ComorRen_1.0	0.0		1_1
160	cat__ComorRen_2.0	0.0		1_1
161	cat__ComorRen_nan	0.0		1_1
162	cat__ComorMPul_0.0	0.0		1_1
163	cat__ComorMPul_1.0	0.0		1_1
164	cat__ComorMPul_2.0	0.0		1_1
165	cat__ComorMPul_nan	0.0		1_1
166	cat__ComorSPul_0.0	0.0		1_1
167	cat__ComorSPul_1.0	0.0		1_1
168	cat__ComorSPul_2.0	0.0		1_1
169	cat__ComorSPul_nan	0.0		1_1
170	cat__ComorPST_0.0	0.0		1_1
171	cat__ComorPST_1.0	0.0		1_1
172	cat__ComorPST_2.0	0.0		1_1
173	cat__ComorPST_nan	0.0		1_1
174	cat__ComorHepM_0.0	0.0429132607171983		1_1
175	cat__ComorHepM_1.0	0.0		1_1
176	cat__ComorHepM_2.0	0.0		1_1
177	cat__ComorHepM_nan	0.0		1_1
178	cat__ComorHepS_0.0	0.0		1_1
179	cat__ComorHepS_1.0	0.0		1_1
180	cat__ComorHepS_2.0	0.0		1_1
181	cat__ComorHepS_nan	0.0		1_1
182	cat__TreatmentC1_ADE Alone	0.0		1_1
183	cat__TreatmentC1_ADE and Mylotarg 3mg per m2	0.0		1_1
184	cat__TreatmentC1_ADE and Mylotarg 6mg per m2	0.0		1_1
185	cat__TreatmentC1_AIDA	0.0		1_1
186	cat__TreatmentC1_Arsenic and ATRA	0.0		1_1
187	cat__TreatmentC1_DA High dose (90mg)	0.0		1_1
188	cat__TreatmentC1_DA Mylotarg 3mg per m2	0.0		1_1
189	cat__TreatmentC1_DA Mylotarg 6mg per m2	0.0		1_1
190	cat__TreatmentC1_DA Standard dose (60mg)	0.0		1_1
191	cat__Marrresult1C1_CR	0.040688689207579724		1_1
192	cat__Marrresult1C1_PR	0.0		1_1
193	cat__Marrresult1C1_RD	0.2590442803123616		1_1
194	cat__Marrresult1C1_nan	0.0		1_1
195	cat__Marrresult2C1_CR	0.0		1_1
196	cat__Marrresult2C1_PR	0.0		1_1
197	cat__Marrresult2C1_RD	0.0		1_1
198	cat__Marrresult2C1_nan	0.0		1_1
199	ordinal__NauseagradeC1	0.0009647486022678662		1_1
200	ordinal__AlopeciagradeC1	8.34172168259445e-05		1_1
201	ordinal__OralgradeC1	4.981570355150451e-05		1_1
202	ordinal__DiarrheagradeC1	0.00019684487430475674		1_1
203	ordinal__CardiacgradeC1	0.00014133790288440486		1_1
204	ordinal__LiverASTgradeC1	0.0001809746626407249		1_1
205	ordinal__LiverALTgradeC1	0.0004943669664821523		1_1
206	ordinal__LiverBilgradeC1	0.0003322566462523328		1_1
207	ordinal__RenaCreatgradeC1	0.0006805470263689808		1_1
208	ordinal__RenaprotgradeC1	0.0001403563426408608		1_1
209	ordinal__RenahaemgradeC1	4.753409862126291e-05		1_1
210	ordinal__cellularity1C1	0.00018205806535177488		1_1
211	ordinal__cellularity2C1	7.326129467518219e-05		1_1
212	num__amlAgeAtRand1	0.17039255974584666		1_1
213	num__UnitsbloodC1	0.0019281456399546026		1_1
214	num__UnitsplateletsC1	0.00208741135073079		1_1
215	num__DaysIVantibC1	0.00039231577836119593		1_1
216	num__DaysinhospC1	0.000229870490549594		1_1
217	num__NauseastartC1	3.635248526716995e-05		1_1
218	num__NauseastopC1	4.549455950352185e-05		1_1
219	num__AlopeciastartC1	9.876963795113117e-05		1_1
220	num__AlopeciastopC1	4.606095243624859e-05		1_1
221	num__OralstartC1	6.616163801496458e-05		1_1
222	num__OralstopC1	6.291695008860628e-06		1_1
223	num__DiarrheastartC1	0.0004349806268221117		1_1
224	num__DiarrheastopC1	0.00032222267977547424		1_1
225	num__CardiacstartC1	3.736706218677097e-05		1_1
226	num__CardiacstopC1	5.530780396178483e-05		1_1
227	num__LiverASTstartC1	0.0009708116543235709		1_1
228	num__LiverASTstopC1	0.0007163808698697502		1_1
229	num__LiverALTstartC1	0.00010224210802404551		1_1
230	num__LiverALTstopC1	0.00013346168560081007		1_1
231	num__LiverBilstartC1	0.00015229724945042263		1_1
232	num__LiverBilstopC1	0.0001401017562528418		1_1
233	num__RenaCreatstartC1	0.0001940278262515929		1_1
234	num__RenaCreatstopC1	0.00010948482040464077		1_1
235	num__RenaprotstartC1	0.00011038303301326105		1_1
236	num__RenahaemstartC1	0.00022887100449125073		1_1
237	num__RenahaemstopC1	4.550288636062525e-05		1_1
238	num__mylotargdateC1	0.00011685810180237019		1_1
239	num__marrexamdate1C1	3.4294371213570564e-05		1_1
240	num__marrexamdate2C1	0.00041476942860144004		1_1
241	num__NeutrecoverydateC1	0.00016292365580429342		1_1
242	num__Platrecovery50dateC1	0.00011626093443038164		1_1
243	num__Platrecovery100dateC1	0.0004430341194457416		1_1
244	num__DischargeddateC1	4.9054074729231905e-05		1_1
245	num__Weight	0.047044767126197796		1_1
246	num__Height	0.004002192970315087		1_1
247	num__BloodDateEntry	0.002547869637228538		1_1
248	num__HemoglobinEntry	0.0007991912496568679		1_1
249	num__PlateletEntry	0.002457468283135155		1_1
250	num__MarrowDateEntry	4.1237098093271494e-05		1_1
251	num__MarrowBlastsEntry	5.0390054957905e-05		1_1
252	num__LocalImmPcnt	1.5052257979331253e-05		1_1
253	num__SmokePerDay	3.3434008449741665e-05		1_1
254	num__chemodateC1	0.040465090719259605		1_1
255	num__Marrblastperc1C1	1.1422542744098762e-05		1_1
256	num__Marrblastperc2C1	7.439649518867293e-05		1_1
257	num__WBCEntry	0.034305225998327624		1_1
258	num__CompmarrrespC1	0.0002228978230351855		1_1
259	remainder__IsSec_is_missing	0.0		1_1
260	remainder__PrevDiag_is_missing	0.0		1_1
261	remainder__PrevBloodDis_is_missing	0.0		1_1
262	remainder__Weight_is_missing	0.0		1_1
263	remainder__Height_is_missing	0.0		1_1
264	remainder__BloodDateEntry_is_missing	0.0		1_1
265	remainder__HemoglobinEntry_is_missing	0.0		1_1
266	remainder__PlateletEntry_is_missing	0.0		1_1
267	remainder__MarrowDateEntry_is_missing	0.0		1_1
268	remainder__MarrowBlastsEntry_is_missing	0.0		1_1
269	remainder__FABtype_is_missing	0.0		1_1
270	remainder__CNSinvolveentry_is_missing	0.0		1_1
271	remainder__Localcytoentry_is_missing	0.0		1_1
272	remainder__Localimmentry_is_missing	0.0		1_1
273	remainder__LocalImmPcnt_is_missing	0.0		1_1
274	remainder__CD33entry_is_missing	0.0		1_1
275	remainder__SmokeHist_is_missing	0.0		1_1
276	remainder__SmokePerDay_is_missing	0.0		1_1
277	remainder__CytoResult_is_missing	0.0		1_1
278	remainder__Karyotype_is_missing	0.0		1_1
279	remainder__ComorArr_is_missing	0.0		1_1
280	remainder__ComorCard_is_missing	0.0		1_1
281	remainder__ComorHVD_is_missing	0.0		1_1
282	remainder__ComorIBD_is_missing	0.0		1_1
283	remainder__ComorDiab_is_missing	0.0		1_1
284	remainder__ComorCVD_is_missing	0.0		1_1
285	remainder__ComorPsyc_is_missing	0.0		1_1
286	remainder__ComorObe_is_missing	0.0		1_1
287	remainder__ComorInf_is_missing	0.0		1_1
288	remainder__ComorRheu_is_missing	0.0		1_1
289	remainder__ComorPrep_is_missing	0.0		1_1
290	remainder__ComorRen_is_missing	0.0		1_1
291	remainder__ComorMPul_is_missing	0.0		1_1
292	remainder__ComorSPul_is_missing	0.0		1_1
293	remainder__ComorPST_is_missing	0.0		1_1
294	remainder__ComorHepM_is_missing	0.0		1_1
295	remainder__ComorHepS_is_missing	0.0		1_1
296	remainder__drugdoseC1yn_is_missing	0.0		1_1
297	remainder__mylotargC1yn_is_missing	0.0		1_1
298	remainder__mylotargdateC1_is_missing	0.0		1_1
299	remainder__mylodoseC1_is_missing	0.0		1_1
300	remainder__marrexamdate1C1_is_missing	0.0		1_1
301	remainder__marrexamdate2C1_is_missing	0.0		1_1
302	remainder__cellularity1C1_is_missing	0.0		1_1
303	remainder__cellularity2C1_is_missing	0.0		1_1
304	remainder__Marrblastperc1C1_is_missing	0.0		1_1
305	remainder__Marrblastperc2C1_is_missing	0.0		1_1
306	remainder__Marrresult1C1_is_missing	0.0		1_1
307	remainder__Marrresult2C1_is_missing	0.0		1_1
308	remainder__CompmarrrespC1_is_missing	0.0		1_1
309	remainder__NeutrecoveryC1_is_missing	0.0		1_1
310	remainder__NeutrecoverydateC1_is_missing	0.0		1_1
311	remainder__Platrecovery50C1_is_missing	0.0		1_1
312	remainder__Platrecovery50dateC1_is_missing	0.0		1_1
313	remainder__Platrecovery100C1_is_missing	0.0		1_1
314	remainder__Platrecovery100dateC1_is_missing	0.0		1_1
315	remainder__NauseagradeC1_is_missing	0.0		1_1
316	remainder__NauseastartC1_is_missing	0.0		1_1
317	remainder__NauseastopC1_is_missing	0.0		1_1
318	remainder__AlopeciagradeC1_is_missing	0.0		1_1
319	remainder__AlopeciastartC1_is_missing	0.0		1_1
320	remainder__AlopeciastopC1_is_missing	0.0		1_1
321	remainder__OralgradeC1_is_missing	0.0		1_1
322	remainder__OralstartC1_is_missing	0.0		1_1
323	remainder__OralstopC1_is_missing	0.0		1_1
324	remainder__DiarrheagradeC1_is_missing	0.0		1_1
325	remainder__DiarrheastartC1_is_missing	0.0		1_1
326	remainder__DiarrheastopC1_is_missing	0.0		1_1
327	remainder__CardiacgradeC1_is_missing	0.0		1_1
328	remainder__CardiacstartC1_is_missing	0.0		1_1
329	remainder__CardiacstopC1_is_missing	0.0		1_1
330	remainder__LiverASTgradeC1_is_missing	0.0		1_1
331	remainder__LiverASTstartC1_is_missing	0.0		1_1
332	remainder__LiverASTstopC1_is_missing	0.0		1_1
333	remainder__LiverALTgradeC1_is_missing	0.0		1_1
334	remainder__LiverALTstartC1_is_missing	0.0		1_1
335	remainder__LiverALTstopC1_is_missing	0.0		1_1
336	remainder__LiverBilgradeC1_is_missing	0.0		1_1
337	remainder__LiverBilstartC1_is_missing	0.0		1_1
338	remainder__LiverBilstopC1_is_missing	0.0		1_1
339	remainder__RenaCreatgradeC1_is_missing	0.0		1_1
340	remainder__RenaCreatstartC1_is_missing	0.0		1_1
341	remainder__RenaCreatstopC1_is_missing	0.0		1_1
342	remainder__RenaprotgradeC1_is_missing	0.0		1_1
343	remainder__RenaprotstartC1_is_missing	0.0		1_1
344	remainder__RenahaemgradeC1_is_missing	0.0		1_1
345	remainder__RenahaemstartC1_is_missing	0.0		1_1
346	remainder__RenahaemstopC1_is_missing	0.0		1_1
347	remainder__UnitsbloodC1_is_missing	0.0		1_1
348	remainder__UnitsplateletsC1_is_missing	0.0		1_1
349	remainder__DaysIVantibC1_is_missing	0.0		1_1
350	remainder__DaysinhospC1_is_missing	0.0		1_1
351	remainder__DischargeddateC1_is_missing	0.0		1_1
352	karyotype_encoding__Karyotype_46,XX [20]	0.0		2_1
353	karyotype_encoding__Karyotype_46,XX [20]	0.0		2_1
354	karyotype_encoding__Karyotype_46,XX,inv(16)(p13q22)[10]	0.0		2_1
355	karyotype_encoding__Karyotype_46,XX,t(8;21)(q22;q22)[10]	0.0		2_1
356	karyotype_encoding__Karyotype_46,XX[10]	0.0		2_1
357	karyotype_encoding__Karyotype_46,XX[20]	0.0		2_1
358	karyotype_encoding__Karyotype_46,XX[20]	0.0		2_1
359	karyotype_encoding__Karyotype_46,XX[25]	0.0		2_1
360	karyotype_encoding__Karyotype_46,XX[30]	0.0		2_1
361	karyotype_encoding__Karyotype_46,XY	0.0		2_1
362	karyotype_encoding__Karyotype_46,XY [20]	0.0		2_1
363	karyotype_encoding__Karyotype_46,XY,inv(16)(p13q22)[10]	0.0		2_1
364	karyotype_encoding__Karyotype_46,XY[10]	0.0		2_1
365	karyotype_encoding__Karyotype_46,XY[20]	0.0		2_1
366	karyotype_encoding__Karyotype_46,XY[20]	0.0		2_1
367	karyotype_encoding__Karyotype_46,XY[25]	0.0		2_1
368	karyotype_encoding__Karyotype_46,XY[30]	0.0		2_1
369	karyotype_encoding__Karyotype_47,XX,+8[10]	0.0		2_1
370	karyotype_encoding__Karyotype___rare_class__	0.0		2_1
371	cat__sexID_False	0.026546908246479147		2_1
372	cat__sexID_True	0.01748812753862582		2_1
373	cat__IsSec_False	0.014954624635221566		2_1
374	cat__IsSec_True	0.0		2_1
375	cat__IsSec_nan	0.0		2_1
376	cat__PrevDiag_False	0.0		2_1
377	cat__PrevDiag_True	0.0		2_1
378	cat__PrevDiag_nan	0.0		2_1
379	cat__drugdoseC1yn_False	0.0		2_1
380	cat__drugdoseC1yn_True	0.0		2_1
381	cat__drugdoseC1yn_nan	0.0		2_1
382	cat__mylotargC1yn_False	0.0		2_1
383	cat__mylotargC1yn_True	0.0		2_1
384	cat__mylotargC1yn_nan	0.0		2_1
385	cat__mylodoseC1_False	0.0		2_1
386	cat__mylodoseC1_True	0.024986749077388588		2_1
387	cat__mylodoseC1_nan	0.0		2_1
388	cat__NeutrecoveryC1_False	0.0		2_1
389	cat__NeutrecoveryC1_True	0.0		2_1
390	cat__NeutrecoveryC1_nan	0.0		2_1
391	cat__Platrecovery50C1_False	0.0		2_1
392	cat__Platrecovery50C1_True	0.0		2_1
393	cat__Platrecovery50C1_nan	0.0		2_1
394	cat__Platrecovery100C1_False	0.0		2_1
395	cat__Platrecovery100C1_True	0.0		2_1
396	cat__Platrecovery100C1_nan	0.0		2_1
397	cat__amlAgeGroup_15-29	0.0		2_1
398	cat__amlAgeGroup_30-39	0.0		2_1
399	cat__amlAgeGroup_40-49	0.03109867275055222		2_1
400	cat__amlAgeGroup_50-59	0.0		2_1
401	cat__amlAgeGroup_60+	0.0		2_1
402	cat__PrevBloodDis_Aplastic anaemia	0.0		2_1
403	cat__PrevBloodDis_Chronic lymphoblastic leukaemia (CLL)	0.0		2_1
404	cat__PrevBloodDis_Chronic myelomonocytic leukaemia (CMML)	0.0		2_1
405	cat__PrevBloodDis_Hodgkin's disease	0.0		2_1
406	cat__PrevBloodDis_Lymphoma	0.0		2_1
407	cat__PrevBloodDis_Myelodysplastic syndrome (MDS)/myelodysplasia/pre-leukaemic phase	0.0		2_1
408	cat__PrevBloodDis_Myelofibrosis	0.0		2_1
409	cat__PrevBloodDis_Myeloproliferative syndrome	0.0		2_1
410	cat__PrevBloodDis_Other haematological disorder	0.0		2_1
411	cat__PrevBloodDis_Polycythaemia rubra vera (PRV)	0.0		2_1
412	cat__PrevBloodDis_Refractory anaemia with excess of blasts (RAEB, RAEB-t)	0.0		2_1
413	cat__PrevBloodDis_Thrombocythaemia	0.0		2_1
414	cat__PrevBloodDis_Thrombocytopenia	0.0		2_1
415	cat__PrevBloodDis_nan	0.0		2_1
416	cat__FABtype_0	0.0		2_1
417	cat__FABtype_1	0.05468016224828178		2_1
418	cat__FABtype_2	0.002678071758460795		2_1
419	cat__FABtype_3	0.0		2_1
420	cat__FABtype_3v	0.0		2_1
421	cat__FABtype_4	0.0		2_1
422	cat__FABtype_4e	0.0		2_1
423	cat__FABtype_5	0.21664036155461		2_1
424	cat__FABtype_5a	0.0		2_1
425	cat__FABtype_5b	0.0		2_1
426	cat__FABtype_6	0.09452950453871076		2_1
427	cat__FABtype_7	0.0		2_1
428	cat__FABtype_8	0.011412354047380273		2_1
429	cat__FABtype_B	0.0		2_1
430	cat__FABtype_R	0.0		2_1
431	cat__FABtype_RT	0.0		2_1
432	cat__FABtype_X	0.0		2_1
433	cat__FABtype_nan	0.0		2_1
434	cat__CNSinvolveentry_0.0	0.02398781316381561		2_1
435	cat__CNSinvolveentry_1.0	0.0		2_1
436	cat__CNSinvolveentry_2.0	0.0		2_1
437	cat__CNSinvolveentry_nan	0.0		2_1
438	cat__Localcytoentry_1.0	0.02003865846422937		2_1
439	cat__Localcytoentry_2.0	0.21914065666268406		2_1
440	cat__Localcytoentry_3.0	0.0		2_1
441	cat__Localcytoentry_4.0	0.0		2_1
442	cat__Localcytoentry_5.0	0.0		2_1
443	cat__Localcytoentry_nan	0.0		2_1
444	cat__Localimmentry_1.0	0.0		2_1
445	cat__Localimmentry_2.0	0.0		2_1
446	cat__Localimmentry_3.0	0.12758009568388023		2_1
447	cat__Localimmentry_nan	0.0		2_1
448	cat__CD33entry_1.0	0.08044311740208863		2_1
449	cat__CD33entry_2.0	0.0		2_1
450	cat__CD33entry_3.0	0.0		2_1
451	cat__CD33entry_nan	0.0		2_1
452	cat__SmokeHist_1.0	0.0		2_1
453	cat__SmokeHist_2.0	0.15606540308373462		2_1
454	cat__SmokeHist_3.0	0.007912755908810486		2_1
455	cat__SmokeHist_nan	0.0		2_1
456	cat__amlType_De novo	0.12942549364119252		2_1
457	cat__amlType_High risk MDS	0.0		2_1
458	cat__amlType_Secondary	0.1129437415126881		2_1
459	cat__CytoResult_Adverse	0.7140669353483716		2_1
460	cat__CytoResult_Failed	0.0		2_1
461	cat__CytoResult_Intermediate	0.0		2_1
462	cat__CytoResult_Normal	0.005217462384518009		2_1
463	cat__CytoResult_Not done	0.0		2_1
464	cat__CytoResult_nan	0.0		2_1
465	cat__CytoResult_t(15;17) / PML-RARA [APL]	0.0		2_1
466	cat__CytoResult_t(8;21) / inv(16) [CBF]	0.7798376532254436		2_1
467	cat__ComorArr_0.0	0.0		2_1
468	cat__ComorArr_1.0	0.0		2_1
469	cat__ComorArr_2.0	0.0		2_1
470	cat__ComorArr_nan	0.0		2_1
471	cat__ComorCard_0.0	0.0		2_1
472	cat__ComorCard_1.0	0.0		2_1
473	cat__ComorCard_2.0	0.0		2_1
474	cat__ComorCard_nan	0.0		2_1
475	cat__ComorHVD_0.0	0.0		2_1
476	cat__ComorHVD_1.0	0.0		2_1
477	cat__ComorHVD_2.0	0.0		2_1
478	cat__ComorHVD_nan	0.0		2_1
479	cat__ComorIBD_0.0	0.0		2_1
480	cat__ComorIBD_1.0	0.0		2_1
481	cat__ComorIBD_2.0	0.0		2_1
482	cat__ComorIBD_nan	0.0		2_1
483	cat__ComorDiab_0.0	0.0		2_1
484	cat__ComorDiab_1.0	0.0		2_1
485	cat__ComorDiab_2.0	0.0		2_1
486	cat__ComorDiab_nan	0.0		2_1
487	cat__ComorCVD_0.0	0.0		2_1
488	cat__ComorCVD_1.0	0.0		2_1
489	cat__ComorCVD_2.0	0.0		2_1
490	cat__ComorCVD_nan	0.0		2_1
491	cat__ComorPsyc_0.0	0.10640073343991538		2_1
492	cat__ComorPsyc_1.0	0.01769888856142381		2_1
493	cat__ComorPsyc_2.0	0.0		2_1
494	cat__ComorPsyc_nan	0.0		2_1
495	cat__ComorObe_0.0	0.1255405490711963		2_1
496	cat__ComorObe_1.0	0.0		2_1
497	cat__ComorObe_2.0	0.0		2_1
498	cat__ComorObe_nan	0.0		2_1
499	cat__ComorInf_0.0	0.0		2_1
500	cat__ComorInf_1.0	0.007880449727219524		2_1
501	cat__ComorInf_2.0	0.0		2_1
502	cat__ComorInf_nan	0.0		2_1
503	cat__ComorRheu_0.0	0.0		2_1
504	cat__ComorRheu_1.0	0.0		2_1
505	cat__ComorRheu_2.0	0.0		2_1
506	cat__ComorRheu_nan	0.0		2_1
507	cat__ComorPrep_0.0	0.0		2_1
508	cat__ComorPrep_1.0	0.0		2_1
509	cat__ComorPrep_2.0	0.0		2_1
510	cat__ComorPrep_nan	0.0		2_1
511	cat__ComorRen_0.0	0.0		2_1
512	cat__ComorRen_1.0	0.0		2_1
513	cat__ComorRen_2.0	0.0		2_1
514	cat__ComorRen_nan	0.0		2_1
515	cat__ComorMPul_0.0	0.0		2_1
516	cat__ComorMPul_1.0	0.0		2_1
517	cat__ComorMPul_2.0	0.0		2_1
518	cat__ComorMPul_nan	0.0		2_1
519	cat__ComorSPul_0.0	0.0		2_1
520	cat__ComorSPul_1.0	0.0		2_1
521	cat__ComorSPul_2.0	0.0		2_1
522	cat__ComorSPul_nan	0.0		2_1
523	cat__ComorPST_0.0	0.0		2_1
524	cat__ComorPST_1.0	0.0		2_1
525	cat__ComorPST_2.0	0.0		2_1
526	cat__ComorPST_nan	0.0		2_1
527	cat__ComorHepM_0.0	0.0		2_1
528	cat__ComorHepM_1.0	0.0		2_1
529	cat__ComorHepM_2.0	0.0		2_1
530	cat__ComorHepM_nan	0.0		2_1
531	cat__ComorHepS_0.0	0.0		2_1
532	cat__ComorHepS_1.0	0.0		2_1
533	cat__ComorHepS_2.0	0.0		2_1
534	cat__ComorHepS_nan	0.0		2_1
535	cat__TreatmentC1_ADE Alone	0.0		2_1
536	cat__TreatmentC1_ADE and Mylotarg 3mg per m2	0.0		2_1
537	cat__TreatmentC1_ADE and Mylotarg 6mg per m2	0.0		2_1
538	cat__TreatmentC1_AIDA	0.0		2_1
539	cat__TreatmentC1_Arsenic and ATRA	0.0		2_1
540	cat__TreatmentC1_DA High dose (90mg)	0.0		2_1
541	cat__TreatmentC1_DA Mylotarg 3mg per m2	0.0		2_1
542	cat__TreatmentC1_DA Mylotarg 6mg per m2	0.0		2_1
543	cat__TreatmentC1_DA Standard dose (60mg)	0.0		2_1
544	cat__Marrresult1C1_CR	0.14992551294177725		2_1
545	cat__Marrresult1C1_PR	0.0		2_1
546	cat__Marrresult1C1_RD	0.16864421875514807		2_1
547	cat__Marrresult1C1_nan	0.0		2_1
548	cat__Marrresult2C1_CR	0.0		2_1
549	cat__Marrresult2C1_PR	0.0		2_1
550	cat__Marrresult2C1_RD	0.0		2_1
551	cat__Marrresult2C1_nan	0.0		2_1
552	ordinal__NauseagradeC1	0.0007957046345244922		2_1
553	ordinal__AlopeciagradeC1	0.00014895131656686612		2_1
554	ordinal__OralgradeC1	0.00018203059282973101		2_1
555	ordinal__DiarrheagradeC1	0.00039627517043860303		2_1
556	ordinal__CardiacgradeC1	2.7269538651027624e-05		2_1
557	ordinal__LiverASTgradeC1	0.00015583981843082884		2_1
558	ordinal__LiverALTgradeC1	0.0004248665011637367		2_1
559	ordinal__LiverBilgradeC1	0.0002620919576945197		2_1
560	ordinal__RenaCreatgradeC1	0.0007281893440892566		2_1
561	ordinal__RenaprotgradeC1	3.454044205321382e-05		2_1
562	ordinal__RenahaemgradeC1	9.478005665642708e-05		2_1
563	ordinal__cellularity1C1	0.00014804678042444521		2_1
564	ordinal__cellularity2C1	6.21057849162116e-05		2_1
565	num__amlAgeAtRand1	0.19143701718605108		2_1
566	num__UnitsbloodC1	0.001783307683249923		2_1
567	num__UnitsplateletsC1	0.0015815712986232816		2_1
568	num__DaysIVantibC1	0.000401427324411489		2_1
569	num__DaysinhospC1	0.0003228512310287092		2_1
570	num__NauseastartC1	0.00017106010786612552		2_1
571	num__NauseastopC1	8.931519067132482e-05		2_1
572	num__AlopeciastartC1	0.0002120569521566333		2_1
573	num__AlopeciastopC1	9.863626625964158e-05		2_1
574	num__OralstartC1	0.00019105732848408104		2_1
575	num__OralstopC1	0.00013712296988995393		2_1
576	num__DiarrheastartC1	0.0003156035298517526		2_1
577	num__DiarrheastopC1	0.0002698412338981661		2_1
578	num__CardiacstartC1	0.00021925790576628765		2_1
579	num__CardiacstopC1	0.0003146618169816496		2_1
580	num__LiverASTstartC1	0.0005579658288639543		2_1
581	num__LiverASTstopC1	0.00023904943199731397		2_1
582	num__LiverALTstartC1	3.803716366781655e-05		2_1
583	num__LiverALTstopC1	3.2870074341403683e-06		2_1
584	num__LiverBilstartC1	0.000372677511469275		2_1
585	num__LiverBilstopC1	0.000275498281918612		2_1
586	num__RenaCreatstartC1	0.0001604207702325935		2_1
587	num__RenaCreatstopC1	0.00011613586625208848		2_1
588	num__RenaprotstartC1	8.504227173321552e-05		2_1
589	num__RenahaemstartC1	0.00011901848946428054		2_1
590	num__RenahaemstopC1	6.415095768676735e-05		2_1
591	num__mylotargdateC1	0.00012752155291860867		2_1
592	num__marrexamdate1C1	1.3822516491615077e-06		2_1
593	num__marrexamdate2C1	0.0006168680653511671		2_1
594	num__NeutrecoverydateC1	0.00017882729575642234		2_1
595	num__Platrecovery50dateC1	0.00017214335620311766		2_1
596	num__Platrecovery100dateC1	0.0002623601908839192		2_1
597	num__DischargeddateC1	5.6847446192227486e-05		2_1
598	num__Weight	0.023652193809532825		2_1
599	num__Height	0.0006932549541382344		2_1
600	num__BloodDateEntry	0.0003747918698182714		2_1
601	num__HemoglobinEntry	8.642834946057588e-05		2_1
602	num__PlateletEntry	0.0013125842109161124		2_1
603	num__MarrowDateEntry	0.00014685514515764793		2_1
604	num__MarrowBlastsEntry	5.496972501628714e-05		2_1
605	num__LocalImmPcnt	4.726813598911438e-05		2_1
606	num__SmokePerDay	1.7046299065018812e-05		2_1
607	num__chemodateC1	0.07063897218149967		2_1
608	num__Marrblastperc1C1	1.9375362383250964e-05		2_1
609	num__Marrblastperc2C1	0.00040999752215366297		2_1
610	num__WBCEntry	0.031170325917984684		2_1
611	num__CompmarrrespC1	0.00016907875155969357		2_1
612	remainder__IsSec_is_missing	0.0		2_1
613	remainder__PrevDiag_is_missing	0.0		2_1
614	remainder__PrevBloodDis_is_missing	0.0		2_1
615	remainder__Weight_is_missing	0.0		2_1
616	remainder__Height_is_missing	0.0		2_1
617	remainder__BloodDateEntry_is_missing	0.0		2_1
618	remainder__HemoglobinEntry_is_missing	0.0		2_1
619	remainder__PlateletEntry_is_missing	0.0		2_1
620	remainder__MarrowDateEntry_is_missing	0.0		2_1
621	remainder__MarrowBlastsEntry_is_missing	0.0		2_1
622	remainder__FABtype_is_missing	0.0		2_1
623	remainder__CNSinvolveentry_is_missing	0.0		2_1
624	remainder__Localcytoentry_is_missing	0.0		2_1
625	remainder__Localimmentry_is_missing	0.0		2_1
626	remainder__LocalImmPcnt_is_missing	0.0		2_1
627	remainder__CD33entry_is_missing	0.0		2_1
628	remainder__SmokeHist_is_missing	0.0		2_1
629	remainder__SmokePerDay_is_missing	0.0		2_1
630	remainder__CytoResult_is_missing	0.0		2_1
631	remainder__Karyotype_is_missing	0.0		2_1
632	remainder__ComorArr_is_missing	0.0		2_1
633	remainder__ComorCard_is_missing	0.0		2_1
634	remainder__ComorHVD_is_missing	0.0		2_1
635	remainder__ComorIBD_is_missing	0.0		2_1
636	remainder__ComorDiab_is_missing	0.0		2_1
637	remainder__ComorCVD_is_missing	0.0		2_1
638	remainder__ComorPsyc_is_missing	0.0		2_1
639	remainder__ComorObe_is_missing	0.0		2_1
640	remainder__ComorInf_is_missing	0.0		2_1
641	remainder__ComorRheu_is_missing	0.0		2_1
642	remainder__ComorPrep_is_missing	0.0		2_1
643	remainder__ComorRen_is_missing	0.0		2_1
644	remainder__ComorMPul_is_missing	0.0		2_1
645	remainder__ComorSPul_is_missing	0.0		2_1
646	remainder__ComorPST_is_missing	0.0		2_1
647	remainder__ComorHepM_is_missing	0.0		2_1
648	remainder__ComorHepS_is_missing	0.0		2_1
649	remainder__drugdoseC1yn_is_missing	0.0		2_1
650	remainder__mylotargC1yn_is_missing	0.0		2_1
651	remainder__mylotargdateC1_is_missing	0.0		2_1
652	remainder__mylodoseC1_is_missing	0.0		2_1
653	remainder__marrexamdate1C1_is_missing	0.0		2_1
654	remainder__marrexamdate2C1_is_missing	0.0		2_1
655	remainder__cellularity1C1_is_missing	0.0		2_1
656	remainder__cellularity2C1_is_missing	0.0		2_1
657	remainder__Marrblastperc1C1_is_missing	0.0		2_1
658	remainder__Marrblastperc2C1_is_missing	0.0		2_1
659	remainder__Marrresult1C1_is_missing	0.0		2_1
660	remainder__Marrresult2C1_is_missing	0.0		2_1
661	remainder__CompmarrrespC1_is_missing	0.0		2_1
662	remainder__NeutrecoveryC1_is_missing	0.0		2_1
663	remainder__NeutrecoverydateC1_is_missing	0.0		2_1
664	remainder__Platrecovery50C1_is_missing	0.0		2_1
665	remainder__Platrecovery50dateC1_is_missing	0.0		2_1
666	remainder__Platrecovery100C1_is_missing	0.0		2_1
667	remainder__Platrecovery100dateC1_is_missing	0.0		2_1
668	remainder__NauseagradeC1_is_missing	0.0		2_1
669	remainder__NauseastartC1_is_missing	0.0		2_1
670	remainder__NauseastopC1_is_missing	0.0		2_1
671	remainder__AlopeciagradeC1_is_missing	0.0		2_1
672	remainder__AlopeciastartC1_is_missing	0.0		2_1
673	remainder__AlopeciastopC1_is_missing	0.0		2_1
674	remainder__OralgradeC1_is_missing	0.0		2_1
675	remainder__OralstartC1_is_missing	0.0		2_1
676	remainder__OralstopC1_is_missing	0.0		2_1
677	remainder__DiarrheagradeC1_is_missing	0.0		2_1
678	remainder__DiarrheastartC1_is_missing	0.0		2_1
679	remainder__DiarrheastopC1_is_missing	0.0		2_1
680	remainder__CardiacgradeC1_is_missing	0.0		2_1
681	remainder__CardiacstartC1_is_missing	0.0		2_1
682	remainder__CardiacstopC1_is_missing	0.0		2_1
683	remainder__LiverASTgradeC1_is_missing	0.0		2_1
684	remainder__LiverASTstartC1_is_missing	0.0		2_1
685	remainder__LiverASTstopC1_is_missing	0.0		2_1
686	remainder__LiverALTgradeC1_is_missing	0.0		2_1
687	remainder__LiverALTstartC1_is_missing	0.0		2_1
688	remainder__LiverALTstopC1_is_missing	0.0		2_1
689	remainder__LiverBilgradeC1_is_missing	0.0		2_1
690	remainder__LiverBilstartC1_is_missing	0.0		2_1
691	remainder__LiverBilstopC1_is_missing	0.0		2_1
692	remainder__RenaCreatgradeC1_is_missing	0.0		2_1
693	remainder__RenaCreatstartC1_is_missing	0.0		2_1
694	remainder__RenaCreatstopC1_is_missing	0.0		2_1
695	remainder__RenaprotgradeC1_is_missing	0.0		2_1
696	remainder__RenaprotstartC1_is_missing	0.0		2_1
697	remainder__RenahaemgradeC1_is_missing	0.0		2_1
698	remainder__RenahaemstartC1_is_missing	0.0		2_1
699	remainder__RenahaemstopC1_is_missing	0.0		2_1
700	remainder__UnitsbloodC1_is_missing	0.0		2_1
701	remainder__UnitsplateletsC1_is_missing	0.0		2_1
702	remainder__DaysIVantibC1_is_missing	0.0		2_1
703	remainder__DaysinhospC1_is_missing	0.0		2_1
704	remainder__DischargeddateC1_is_missing	0.0		2_1
705	karyotype_encoding__Karyotype_46,XX [20]	0.0		3_1
706	karyotype_encoding__Karyotype_46,XX [20]	0.0		3_1
707	karyotype_encoding__Karyotype_46,XX,inv(16)(p13q22)[10]	0.0		3_1
708	karyotype_encoding__Karyotype_46,XX,t(8;21)(q22;q22)[10]	0.0		3_1
709	karyotype_encoding__Karyotype_46,XX[10]	0.0		3_1
710	karyotype_encoding__Karyotype_46,XX[20]	0.0		3_1
711	karyotype_encoding__Karyotype_46,XX[20]	0.0		3_1
712	karyotype_encoding__Karyotype_46,XX[25]	0.0		3_1
713	karyotype_encoding__Karyotype_46,XX[30]	0.0		3_1
714	karyotype_encoding__Karyotype_46,XY	0.0		3_1
715	karyotype_encoding__Karyotype_46,XY [20]	0.0		3_1
716	karyotype_encoding__Karyotype_46,XY,inv(16)(p13q22)[10]	0.0		3_1
717	karyotype_encoding__Karyotype_46,XY[10]	0.0		3_1
718	karyotype_encoding__Karyotype_46,XY[20]	0.0		3_1
719	karyotype_encoding__Karyotype_46,XY[20]	0.0		3_1
720	karyotype_encoding__Karyotype_46,XY[25]	0.0		3_1
721	karyotype_encoding__Karyotype_46,XY[30]	0.0		3_1
722	karyotype_encoding__Karyotype_47,XX,+8[10]	0.0		3_1
723	karyotype_encoding__Karyotype_47,XY,+8[10]	0.0		3_1
724	karyotype_encoding__Karyotype___rare_class__	0.0025550148083547646		3_1
725	cat__sexID_False	0.04493305948384931		3_1
726	cat__sexID_True	0.03528534592646501		3_1
727	cat__IsSec_False	0.06617093724467674		3_1
728	cat__IsSec_True	0.051813570434865786		3_1
729	cat__IsSec_nan	0.0		3_1
730	cat__PrevDiag_False	0.0		3_1
731	cat__PrevDiag_True	0.0		3_1
732	cat__PrevDiag_nan	0.0		3_1
733	cat__drugdoseC1yn_False	0.0		3_1
734	cat__drugdoseC1yn_True	0.0		3_1
735	cat__drugdoseC1yn_nan	0.0		3_1
736	cat__mylotargC1yn_False	0.0		3_1
737	cat__mylotargC1yn_True	0.0		3_1
738	cat__mylotargC1yn_nan	0.0		3_1
739	cat__mylodoseC1_False	0.0		3_1
740	cat__mylodoseC1_True	0.0		3_1
741	cat__mylodoseC1_nan	0.0		3_1
742	cat__NeutrecoveryC1_False	0.0		3_1
743	cat__NeutrecoveryC1_True	0.0		3_1
744	cat__NeutrecoveryC1_nan	0.0		3_1
745	cat__Platrecovery50C1_False	0.0		3_1
746	cat__Platrecovery50C1_True	0.0		3_1
747	cat__Platrecovery50C1_nan	0.0		3_1
748	cat__Platrecovery100C1_False	0.0		3_1
749	cat__Platrecovery100C1_True	0.0		3_1
750	cat__Platrecovery100C1_nan	0.0		3_1
751	cat__amlAgeGroup_15-29	0.0		3_1
752	cat__amlAgeGroup_30-39	0.0		3_1
753	cat__amlAgeGroup_40-49	0.008369117123898033		3_1
754	cat__amlAgeGroup_50-59	0.0		3_1
755	cat__amlAgeGroup_60+	0.10229019905106354		3_1
756	cat__PrevBloodDis_Aplastic anaemia	0.0		3_1
757	cat__PrevBloodDis_Chronic lymphoblastic leukaemia (CLL)	0.0		3_1
758	cat__PrevBloodDis_Chronic myelomonocytic leukaemia (CMML)	0.0		3_1
759	cat__PrevBloodDis_Hodgkin's disease	0.0		3_1
760	cat__PrevBloodDis_Lymphoma	0.0		3_1
761	cat__PrevBloodDis_Myelodysplastic syndrome (MDS)/myelodysplasia/pre-leukaemic phase	0.0		3_1
762	cat__PrevBloodDis_Myelofibrosis	0.0		3_1
763	cat__PrevBloodDis_Myeloproliferative syndrome	0.0		3_1
764	cat__PrevBloodDis_Other haematological disorder	0.0		3_1
765	cat__PrevBloodDis_Polycythaemia rubra vera (PRV)	0.0		3_1
766	cat__PrevBloodDis_Refractory anaemia with excess of blasts (RAEB, RAEB-t)	0.0		3_1
767	cat__PrevBloodDis_Thrombocythaemia	0.0		3_1
768	cat__PrevBloodDis_Thrombocytopenia	0.0		3_1
769	cat__PrevBloodDis_nan	0.0		3_1
770	cat__FABtype_0	0.0		3_1
771	cat__FABtype_1	0.11522861060040014		3_1
772	cat__FABtype_2	0.07415981661479785		3_1
773	cat__FABtype_3	0.0		3_1
774	cat__FABtype_3v	0.0		3_1
775	cat__FABtype_4	0.0		3_1
776	cat__FABtype_4e	0.0		3_1
777	cat__FABtype_5	0.1518478436705226		3_1
778	cat__FABtype_5a	0.0		3_1
779	cat__FABtype_5b	0.0		3_1
780	cat__FABtype_6	0.0570960892878305		3_1
781	cat__FABtype_7	0.0		3_1
782	cat__FABtype_8	0.016445440644767		3_1
783	cat__FABtype_B	0.0		3_1
784	cat__FABtype_R	0.0		3_1
785	cat__FABtype_RT	0.0		3_1
786	cat__FABtype_X	0.0		3_1
787	cat__FABtype_nan	0.0		3_1
788	cat__CNSinvolveentry_0.0	0.0401002331672813		3_1
789	cat__CNSinvolveentry_1.0	0.0		3_1
790	cat__CNSinvolveentry_2.0	0.0		3_1
791	cat__CNSinvolveentry_nan	0.0		3_1
792	cat__Localcytoentry_1.0	0.10424120102915863		3_1
793	cat__Localcytoentry_2.0	0.17765859506664358		3_1
794	cat__Localcytoentry_3.0	0.0		3_1
795	cat__Localcytoentry_4.0	0.0		3_1
796	cat__Localcytoentry_5.0	0.016717589911171886		3_1
797	cat__Localcytoentry_nan	0.0		3_1
798	cat__Localimmentry_1.0	0.012482555888311783		3_1
799	cat__Localimmentry_2.0	0.0		3_1
800	cat__Localimmentry_3.0	0.0		3_1
801	cat__Localimmentry_nan	0.0		3_1
802	cat__CD33entry_1.0	0.17503803598026796		3_1
803	cat__CD33entry_2.0	0.0		3_1
804	cat__CD33entry_3.0	0.0		3_1
805	cat__CD33entry_nan	0.0		3_1
806	cat__SmokeHist_1.0	0.0		3_1
807	cat__SmokeHist_2.0	0.20863078465445303		3_1
808	cat__SmokeHist_3.0	0.014301741440803754		3_1
809	cat__SmokeHist_nan	0.0		3_1
810	cat__amlType_De novo	0.08142278024559083		3_1
811	cat__amlType_High risk MDS	0.0		3_1
812	cat__amlType_Secondary	0.1750585368130594		3_1
813	cat__CytoResult_Adverse	0.6376932866626781		3_1
814	cat__CytoResult_Failed	0.0		3_1
815	cat__CytoResult_Intermediate	0.0		3_1
816	cat__CytoResult_Normal	0.10993674063183231		3_1
817	cat__CytoResult_Not done	0.0		3_1
818	cat__CytoResult_nan	0.0		3_1
819	cat__CytoResult_t(15;17) / PML-RARA [APL]	0.0		3_1
820	cat__CytoResult_t(8;21) / inv(16) [CBF]	0.8748224483089361		3_1
821	cat__ComorArr_0.0	0.0		3_1
822	cat__ComorArr_1.0	0.0		3_1
823	cat__ComorArr_2.0	0.0		3_1
824	cat__ComorArr_nan	0.0		3_1
825	cat__ComorCard_0.0	0.0		3_1
826	cat__ComorCard_1.0	0.0		3_1
827	cat__ComorCard_2.0	0.0		3_1
828	cat__ComorCard_nan	0.0		3_1
829	cat__ComorHVD_0.0	0.0		3_1
830	cat__ComorHVD_1.0	0.0		3_1
831	cat__ComorHVD_2.0	0.0		3_1
832	cat__ComorHVD_nan	0.0		3_1
833	cat__ComorIBD_0.0	0.0		3_1
834	cat__ComorIBD_1.0	0.0		3_1
835	cat__ComorIBD_2.0	0.0		3_1
836	cat__ComorIBD_nan	0.0		3_1
837	cat__ComorDiab_0.0	0.0		3_1
838	cat__ComorDiab_1.0	0.0		3_1
839	cat__ComorDiab_2.0	0.0		3_1
840	cat__ComorDiab_nan	0.0		3_1
841	cat__ComorCVD_0.0	0.0		3_1
842	cat__ComorCVD_1.0	0.0		3_1
843	cat__ComorCVD_2.0	0.0		3_1
844	cat__ComorCVD_nan	0.0		3_1
845	cat__ComorPsyc_0.0	0.0778966075192669		3_1
846	cat__ComorPsyc_1.0	0.0		3_1
847	cat__ComorPsyc_2.0	0.0		3_1
848	cat__ComorPsyc_nan	0.0		3_1
849	cat__ComorObe_0.0	0.031465822610636664		3_1
850	cat__ComorObe_1.0	0.0		3_1
851	cat__ComorObe_2.0	0.0		3_1
852	cat__ComorObe_nan	0.0		3_1
853	cat__ComorInf_0.0	0.0		3_1
854	cat__ComorInf_1.0	0.0		3_1
855	cat__ComorInf_2.0	0.0		3_1
856	cat__ComorInf_nan	0.0		3_1
857	cat__ComorRheu_0.0	0.0		3_1
858	cat__ComorRheu_1.0	0.0		3_1
859	cat__ComorRheu_2.0	0.0		3_1
860	cat__ComorRheu_nan	0.0		3_1
861	cat__ComorPrep_0.0	0.0		3_1
862	cat__ComorPrep_1.0	0.0		3_1
863	cat__ComorPrep_2.0	0.0		3_1
864	cat__ComorPrep_nan	0.0		3_1
865	cat__ComorRen_0.0	0.0		3_1
866	cat__ComorRen_1.0	0.0		3_1
867	cat__ComorRen_2.0	0.0		3_1
868	cat__ComorRen_nan	0.0		3_1
869	cat__ComorMPul_0.0	0.0		3_1
870	cat__ComorMPul_1.0	0.0		3_1
871	cat__ComorMPul_2.0	0.0		3_1
872	cat__ComorMPul_nan	0.0		3_1
873	cat__ComorSPul_0.0	0.0		3_1
874	cat__ComorSPul_1.0	0.0		3_1
875	cat__ComorSPul_2.0	0.0		3_1
876	cat__ComorSPul_nan	0.0		3_1
877	cat__ComorPST_0.0	0.0		3_1
878	cat__ComorPST_1.0	0.0		3_1
879	cat__ComorPST_2.0	0.0		3_1
880	cat__ComorPST_nan	0.0		3_1
881	cat__ComorHepM_0.0	0.11613840767035964		3_1
882	cat__ComorHepM_1.0	0.0		3_1
883	cat__ComorHepM_2.0	0.0		3_1
884	cat__ComorHepM_nan	0.0		3_1
885	cat__ComorHepS_0.0	0.0		3_1
886	cat__ComorHepS_1.0	0.0		3_1
887	cat__ComorHepS_2.0	0.0		3_1
888	cat__ComorHepS_nan	0.0		3_1
889	cat__TreatmentC1_ADE Alone	0.07969229564973135		3_1
890	cat__TreatmentC1_ADE and Mylotarg 3mg per m2	0.0		3_1
891	cat__TreatmentC1_ADE and Mylotarg 6mg per m2	0.0		3_1
892	cat__TreatmentC1_AIDA	0.0		3_1
893	cat__TreatmentC1_Arsenic and ATRA	0.0		3_1
894	cat__TreatmentC1_DA High dose (90mg)	0.016867904701623096		3_1
895	cat__TreatmentC1_DA Mylotarg 3mg per m2	0.0		3_1
896	cat__TreatmentC1_DA Mylotarg 6mg per m2	0.0		3_1
897	cat__TreatmentC1_DA Standard dose (60mg)	0.0		3_1
898	cat__Marrresult1C1_CR	0.061561751243257225		3_1
899	cat__Marrresult1C1_PR	0.0		3_1
900	cat__Marrresult1C1_RD	0.13584110353301618		3_1
901	cat__Marrresult1C1_nan	0.0		3_1
902	cat__Marrresult2C1_CR	0.0		3_1
903	cat__Marrresult2C1_PR	0.0		3_1
904	cat__Marrresult2C1_RD	0.0		3_1
905	cat__Marrresult2C1_nan	0.0		3_1
906	ordinal__NauseagradeC1	0.00039729108355172503		3_1
907	ordinal__AlopeciagradeC1	3.704168827736489e-05		3_1
908	ordinal__OralgradeC1	0.0003092659681004088		3_1
909	ordinal__DiarrheagradeC1	5.2396836518616384e-05		3_1
910	ordinal__CardiacgradeC1	5.223953669899608e-05		3_1
911	ordinal__LiverASTgradeC1	0.00014489217262429567		3_1
912	ordinal__LiverALTgradeC1	0.0004107225945090587		3_1
913	ordinal__LiverBilgradeC1	0.0006607546620250095		3_1
914	ordinal__RenaCreatgradeC1	0.000591942756207266		3_1
915	ordinal__RenaprotgradeC1	4.180084925491785e-05		3_1
916	ordinal__RenahaemgradeC1	0.00010028089594632627		3_1
917	ordinal__cellularity1C1	0.00011013515756239868		3_1
918	ordinal__cellularity2C1	0.0001258048042864289		3_1
919	num__amlAgeAtRand1	0.17820594717560626		3_1
920	num__UnitsbloodC1	0.00034710993795069434		3_1
921	num__UnitsplateletsC1	8.049966403064701e-05		3_1
922	num__DaysIVantibC1	0.00013029186002984548		3_1
923	num__DaysinhospC1	0.0002448971562296835		3_1
924	num__NauseastartC1	6.647363992894486e-05		3_1
925	num__NauseastopC1	1.0261528304509684e-05		3_1
926	num__AlopeciastartC1	0.0001117451571162829		3_1
927	num__AlopeciastopC1	0.00010915751507220747		3_1
928	num__OralstartC1	9.870102379680174e-05		3_1
929	num__OralstopC1	6.070796451904031e-06		3_1
930	num__DiarrheastartC1	0.0005313865261002645		3_1
931	num__DiarrheastopC1	0.0004931891096655245		3_1
932	num__CardiacstartC1	0.00023285554476255342		3_1
933	num__CardiacstopC1	0.0001608148838928064		3_1
934	num__LiverASTstartC1	0.00037126646519032553		3_1
935	num__LiverASTstopC1	4.5771399680266455e-05		3_1
936	num__LiverALTstartC1	6.914979897693755e-06		3_1
937	num__LiverALTstopC1	4.155017130237091e-05		3_1
938	num__LiverBilstartC1	0.0001164432508798426		3_1
939	num__LiverBilstopC1	0.00010674881210722743		3_1
940	num__RenaCreatstartC1	8.488309445103286e-05		3_1
941	num__RenaCreatstopC1	5.8983703804484636e-05		3_1
942	num__RenaprotstartC1	5.770063471639454e-05		3_1
943	num__RenahaemstartC1	7.08218023882575e-05		3_1
944	num__RenahaemstopC1	0.0001006046558480006		3_1
945	num__mylotargdateC1	0.00014057011056611238		3_1
946	num__marrexamdate1C1	0.0003080189747397728		3_1
947	num__marrexamdate2C1	0.00030397407911151306		3_1
948	num__NeutrecoverydateC1	0.00012568456965362132		3_1
949	num__Platrecovery50dateC1	0.00025988820580897626		3_1
950	num__Platrecovery100dateC1	0.00023549907531705345		3_1
951	num__DischargeddateC1	7.540386802263636e-05		3_1
952	num__Weight	0.04223966217377169		3_1
953	num__Height	0.003985375267527618		3_1
954	num__BloodDateEntry	0.00014414767580879433		3_1
955	num__HemoglobinEntry	9.966020932024688e-06		3_1
956	num__PlateletEntry	0.0010487964835418004		3_1
957	num__MarrowDateEntry	0.00034562261997834814		3_1
958	num__MarrowBlastsEntry	3.255313037727293e-05		3_1
959	num__LocalImmPcnt	6.429132627700915e-05		3_1
960	num__SmokePerDay	0.00011475835526130035		3_1
961	num__chemodateC1	0.09787450586913952		3_1
962	num__Marrblastperc1C1	7.517523380744542e-05		3_1
963	num__Marrblastperc2C1	0.00016518404092810527		3_1
964	num__WBCEntry	0.03677372240348869		3_1
965	num__CompmarrrespC1	0.0001712532949161913		3_1
966	remainder__IsSec_is_missing	0.0		3_1
967	remainder__PrevDiag_is_missing	0.0		3_1
968	remainder__PrevBloodDis_is_missing	0.0		3_1
969	remainder__Weight_is_missing	0.0		3_1
970	remainder__Height_is_missing	0.0		3_1
971	remainder__BloodDateEntry_is_missing	0.0		3_1
972	remainder__HemoglobinEntry_is_missing	0.0		3_1
973	remainder__PlateletEntry_is_missing	0.0		3_1
974	remainder__MarrowDateEntry_is_missing	0.0		3_1
975	remainder__MarrowBlastsEntry_is_missing	0.0		3_1
976	remainder__FABtype_is_missing	0.0		3_1
977	remainder__CNSinvolveentry_is_missing	0.0		3_1
978	remainder__Localcytoentry_is_missing	0.0		3_1
979	remainder__Localimmentry_is_missing	0.0		3_1
980	remainder__LocalImmPcnt_is_missing	0.0		3_1
981	remainder__CD33entry_is_missing	0.0		3_1
982	remainder__SmokeHist_is_missing	0.0		3_1
983	remainder__SmokePerDay_is_missing	0.0		3_1
984	remainder__CytoResult_is_missing	0.0		3_1
985	remainder__Karyotype_is_missing	0.0		3_1
986	remainder__ComorArr_is_missing	0.0		3_1
987	remainder__ComorCard_is_missing	0.0		3_1
988	remainder__ComorHVD_is_missing	0.0		3_1
989	remainder__ComorIBD_is_missing	0.0		3_1
990	remainder__ComorDiab_is_missing	0.0		3_1
991	remainder__ComorCVD_is_missing	0.0		3_1
992	remainder__ComorPsyc_is_missing	0.0		3_1
993	remainder__ComorObe_is_missing	0.0		3_1
994	remainder__ComorInf_is_missing	0.0		3_1
995	remainder__ComorRheu_is_missing	0.0		3_1
996	remainder__ComorPrep_is_missing	0.0		3_1
997	remainder__ComorRen_is_missing	0.0		3_1
998	remainder__ComorMPul_is_missing	0.0		3_1
999	remainder__ComorSPul_is_missing	0.0		3_1
1000	remainder__ComorPST_is_missing	0.0		3_1
1001	remainder__ComorHepM_is_missing	0.0		3_1
1002	remainder__ComorHepS_is_missing	0.0		3_1
1003	remainder__drugdoseC1yn_is_missing	0.0		3_1
1004	remainder__mylotargC1yn_is_missing	0.0		3_1
1005	remainder__mylotargdateC1_is_missing	0.0		3_1
1006	remainder__mylodoseC1_is_missing	0.0		3_1
1007	remainder__marrexamdate1C1_is_missing	0.0		3_1
1008	remainder__marrexamdate2C1_is_missing	0.0		3_1
1009	remainder__cellularity1C1_is_missing	0.0		3_1
1010	remainder__cellularity2C1_is_missing	0.0		3_1
1011	remainder__Marrblastperc1C1_is_missing	0.0		3_1
1012	remainder__Marrblastperc2C1_is_missing	0.0		3_1
1013	remainder__Marrresult1C1_is_missing	0.0		3_1
1014	remainder__Marrresult2C1_is_missing	0.0		3_1
1015	remainder__CompmarrrespC1_is_missing	0.0		3_1
1016	remainder__NeutrecoveryC1_is_missing	0.0		3_1
1017	remainder__NeutrecoverydateC1_is_missing	0.0		3_1
1018	remainder__Platrecovery50C1_is_missing	0.0		3_1
1019	remainder__Platrecovery50dateC1_is_missing	0.0		3_1
1020	remainder__Platrecovery100C1_is_missing	0.0		3_1
1021	remainder__Platrecovery100dateC1_is_missing	0.0		3_1
1022	remainder__NauseagradeC1_is_missing	0.0		3_1
1023	remainder__NauseastartC1_is_missing	0.0		3_1
1024	remainder__NauseastopC1_is_missing	0.0		3_1
1025	remainder__AlopeciagradeC1_is_missing	0.0		3_1
1026	remainder__AlopeciastartC1_is_missing	0.0		3_1
1027	remainder__AlopeciastopC1_is_missing	0.0		3_1
1028	remainder__OralgradeC1_is_missing	0.0		3_1
1029	remainder__OralstartC1_is_missing	0.0		3_1
1030	remainder__OralstopC1_is_missing	0.0		3_1
1031	remainder__DiarrheagradeC1_is_missing	0.0		3_1
1032	remainder__DiarrheastartC1_is_missing	0.0		3_1
1033	remainder__DiarrheastopC1_is_missing	0.0		3_1
1034	remainder__CardiacgradeC1_is_missing	0.0		3_1
1035	remainder__CardiacstartC1_is_missing	0.0		3_1
1036	remainder__CardiacstopC1_is_missing	0.0		3_1
1037	remainder__LiverASTgradeC1_is_missing	0.0		3_1
1038	remainder__LiverASTstartC1_is_missing	0.0		3_1
1039	remainder__LiverASTstopC1_is_missing	0.0		3_1
1040	remainder__LiverALTgradeC1_is_missing	0.0		3_1
1041	remainder__LiverALTstartC1_is_missing	0.0		3_1
1042	remainder__LiverALTstopC1_is_missing	0.0		3_1
1043	remainder__LiverBilgradeC1_is_missing	0.0		3_1
1044	remainder__LiverBilstartC1_is_missing	0.0		3_1
1045	remainder__LiverBilstopC1_is_missing	0.0		3_1
1046	remainder__RenaCreatgradeC1_is_missing	0.0		3_1
1047	remainder__RenaCreatstartC1_is_missing	0.0		3_1
1048	remainder__RenaCreatstopC1_is_missing	0.0		3_1
1049	remainder__RenaprotgradeC1_is_missing	0.0		3_1
1050	remainder__RenaprotstartC1_is_missing	0.0		3_1
1051	remainder__RenahaemgradeC1_is_missing	0.0		3_1
1052	remainder__RenahaemstartC1_is_missing	0.0		3_1
1053	remainder__RenahaemstopC1_is_missing	0.0		3_1
1054	remainder__UnitsbloodC1_is_missing	0.0		3_1
1055	remainder__UnitsplateletsC1_is_missing	0.0		3_1
1056	remainder__DaysIVantibC1_is_missing	0.0		3_1
1057	remainder__DaysinhospC1_is_missing	0.0		3_1
1058	remainder__DischargeddateC1_is_missing	0.0		3_1
1059	karyotype_encoding__Karyotype_46,XX [20]	0.0		4_1
1060	karyotype_encoding__Karyotype_46,XX,inv(16)(p13q22)[10]	0.0		4_1
1061	karyotype_encoding__Karyotype_46,XX,t(8;21)(q22;q22)[10]	0.0		4_1
1062	karyotype_encoding__Karyotype_46,XX[10]	0.0		4_1
1063	karyotype_encoding__Karyotype_46,XX[20]	0.0		4_1
1064	karyotype_encoding__Karyotype_46,XX[20]	0.0		4_1
1065	karyotype_encoding__Karyotype_46,XX[25]	0.0		4_1
1066	karyotype_encoding__Karyotype_46,XX[30]	0.0		4_1
1067	karyotype_encoding__Karyotype_46,XY	0.0		4_1
1068	karyotype_encoding__Karyotype_46,XY [20]	0.0		4_1
1069	karyotype_encoding__Karyotype_46,XY,inv(16)(p13q22)[10]	0.0		4_1
1070	karyotype_encoding__Karyotype_46,XY[10]	0.0		4_1
1071	karyotype_encoding__Karyotype_46,XY[20]	0.0		4_1
1072	karyotype_encoding__Karyotype_46,XY[20]	0.0		4_1
1073	karyotype_encoding__Karyotype_46,XY[21]	0.0		4_1
1074	karyotype_encoding__Karyotype_46,XY[25]	0.0		4_1
1075	karyotype_encoding__Karyotype_46,XY[30]	0.0		4_1
1076	karyotype_encoding__Karyotype_47,XX,+8[10]	0.0		4_1
1077	karyotype_encoding__Karyotype___rare_class__	0.0		4_1
1078	cat__sexID_False	0.030817691439782788		4_1
1079	cat__sexID_True	0.023037592146960963		4_1
1080	cat__IsSec_False	0.0485588991123448		4_1
1081	cat__IsSec_True	0.033507548285674434		4_1
1082	cat__IsSec_nan	0.0		4_1
1083	cat__PrevDiag_False	0.0		4_1
1084	cat__PrevDiag_True	0.0		4_1
1085	cat__PrevDiag_nan	0.0		4_1
1086	cat__drugdoseC1yn_False	0.0		4_1
1087	cat__drugdoseC1yn_True	0.0		4_1
1088	cat__drugdoseC1yn_nan	0.0		4_1
1089	cat__mylotargC1yn_False	0.0		4_1
1090	cat__mylotargC1yn_True	0.0		4_1
1091	cat__mylotargC1yn_nan	0.0		4_1
1092	cat__mylodoseC1_False	0.0		4_1
1093	cat__mylodoseC1_True	0.0339512374924239		4_1
1094	cat__mylodoseC1_nan	0.01545835335648955		4_1
1095	cat__NeutrecoveryC1_False	0.0		4_1
1096	cat__NeutrecoveryC1_True	0.0		4_1
1097	cat__NeutrecoveryC1_nan	0.0		4_1
1098	cat__Platrecovery50C1_False	0.0		4_1
1099	cat__Platrecovery50C1_True	0.0		4_1
1100	cat__Platrecovery50C1_nan	0.0		4_1
1101	cat__Platrecovery100C1_False	0.0		4_1
1102	cat__Platrecovery100C1_True	0.0		4_1
1103	cat__Platrecovery100C1_nan	0.0		4_1
1104	cat__amlAgeGroup_15-29	0.0		4_1
1105	cat__amlAgeGroup_30-39	0.0		4_1
1106	cat__amlAgeGroup_40-49	0.01916499519372038		4_1
1107	cat__amlAgeGroup_50-59	0.0		4_1
1108	cat__amlAgeGroup_60+	0.0430578151486828		4_1
1109	cat__PrevBloodDis_Aplastic anaemia	0.0		4_1
1110	cat__PrevBloodDis_Chronic lymphoblastic leukaemia (CLL)	0.0		4_1
1111	cat__PrevBloodDis_Chronic myelomonocytic leukaemia (CMML)	0.0		4_1
1112	cat__PrevBloodDis_Hodgkin's disease	0.0		4_1
1113	cat__PrevBloodDis_Lymphoma	0.0		4_1
1114	cat__PrevBloodDis_Myelodysplastic syndrome (MDS)/myelodysplasia/pre-leukaemic phase	0.0		4_1
1115	cat__PrevBloodDis_Myelofibrosis	0.0		4_1
1116	cat__PrevBloodDis_Myeloproliferative syndrome	0.0		4_1
1117	cat__PrevBloodDis_Other haematological disorder	0.0		4_1
1118	cat__PrevBloodDis_Polycythaemia rubra vera (PRV)	0.0		4_1
1119	cat__PrevBloodDis_Refractory anaemia with excess of blasts (RAEB, RAEB-t)	0.0		4_1
1120	cat__PrevBloodDis_Thrombocythaemia	0.0		4_1
1121	cat__PrevBloodDis_Thrombocytopenia	0.0		4_1
1122	cat__PrevBloodDis_nan	0.0		4_1
1123	cat__FABtype_0	0.0		4_1
1124	cat__FABtype_1	0.11676507731931704		4_1
1125	cat__FABtype_2	0.06253398136225291		4_1
1126	cat__FABtype_3	0.0		4_1
1127	cat__FABtype_3v	0.0		4_1
1128	cat__FABtype_4	0.0		4_1
1129	cat__FABtype_4e	0.0		4_1
1130	cat__FABtype_5	0.071186034429687		4_1
1131	cat__FABtype_5a	0.0		4_1
1132	cat__FABtype_5b	0.0		4_1
1133	cat__FABtype_6	0.05720946790072129		4_1
1134	cat__FABtype_7	0.0		4_1
1135	cat__FABtype_8	0.031080382696383222		4_1
1136	cat__FABtype_B	0.0		4_1
1137	cat__FABtype_R	0.0		4_1
1138	cat__FABtype_RT	0.0		4_1
1139	cat__FABtype_X	0.0		4_1
1140	cat__FABtype_nan	0.0		4_1
1141	cat__CNSinvolveentry_0.0	0.05762102885191822		4_1
1142	cat__CNSinvolveentry_1.0	0.0		4_1
1143	cat__CNSinvolveentry_2.0	0.005561442338039393		4_1
1144	cat__CNSinvolveentry_nan	0.0		4_1
1145	cat__Localcytoentry_1.0	0.13632482967126014		4_1
1146	cat__Localcytoentry_2.0	0.13583459395097094		4_1
1147	cat__Localcytoentry_3.0	0.0		4_1
1148	cat__Localcytoentry_4.0	0.0		4_1
1149	cat__Localcytoentry_5.0	0.0		4_1
1150	cat__Localcytoentry_nan	0.0		4_1
1151	cat__Localimmentry_1.0	0.0		4_1
1152	cat__Localimmentry_2.0	0.0		4_1
1153	cat__Localimmentry_3.0	0.0		4_1
1154	cat__Localimmentry_nan	0.0		4_1
1155	cat__CD33entry_1.0	0.037156935003665376		4_1
1156	cat__CD33entry_2.0	0.0		4_1
1157	cat__CD33entry_3.0	0.0		4_1
1158	cat__CD33entry_nan	0.0		4_1
1159	cat__SmokeHist_1.0	0.0		4_1
1160	cat__SmokeHist_2.0	0.15653037191844912		4_1
1161	cat__SmokeHist_3.0	0.0		4_1
1162	cat__SmokeHist_nan	0.0		4_1
1163	cat__amlType_De novo	0.11897518011216926		4_1
1164	cat__amlType_High risk MDS	0.0		4_1
1165	cat__amlType_Secondary	0.0		4_1
1166	cat__CytoResult_Adverse	0.6256149685957427		4_1
1167	cat__CytoResult_Failed	0.0		4_1
1168	cat__CytoResult_Intermediate	0.0		4_1
1169	cat__CytoResult_Normal	0.10892332543755837		4_1
1170	cat__CytoResult_Not done	0.0		4_1
1171	cat__CytoResult_nan	0.0		4_1
1172	cat__CytoResult_t(15;17) / PML-RARA [APL]	0.0		4_1
1173	cat__CytoResult_t(8;21) / inv(16) [CBF]	0.8023674118862777		4_1
1174	cat__ComorArr_0.0	0.0		4_1
1175	cat__ComorArr_1.0	0.0		4_1
1176	cat__ComorArr_2.0	0.0		4_1
1177	cat__ComorArr_nan	0.0		4_1
1178	cat__ComorCard_0.0	0.0		4_1
1179	cat__ComorCard_1.0	0.0		4_1
1180	cat__ComorCard_2.0	0.0		4_1
1181	cat__ComorCard_nan	0.0		4_1
1182	cat__ComorHVD_0.0	0.0		4_1
1183	cat__ComorHVD_1.0	0.0		4_1
1184	cat__ComorHVD_2.0	0.0		4_1
1185	cat__ComorHVD_nan	0.0		4_1
1186	cat__ComorIBD_0.0	0.0		4_1
1187	cat__ComorIBD_1.0	0.0		4_1
1188	cat__ComorIBD_2.0	0.0		4_1
1189	cat__ComorIBD_nan	0.0		4_1
1190	cat__ComorDiab_0.0	0.0		4_1
1191	cat__ComorDiab_1.0	0.0		4_1
1192	cat__ComorDiab_2.0	0.0		4_1
1193	cat__ComorDiab_nan	0.0		4_1
1194	cat__ComorCVD_0.0	0.0		4_1
1195	cat__ComorCVD_1.0	0.0		4_1
1196	cat__ComorCVD_2.0	0.0		4_1
1197	cat__ComorCVD_nan	0.0		4_1
1198	cat__ComorPsyc_0.0	0.1388774256048627		4_1
1199	cat__ComorPsyc_1.0	0.0		4_1
1200	cat__ComorPsyc_2.0	0.0		4_1
1201	cat__ComorPsyc_nan	0.0		4_1
1202	cat__ComorObe_0.0	0.0		4_1
1203	cat__ComorObe_1.0	0.0		4_1
1204	cat__ComorObe_2.0	0.0		4_1
1205	cat__ComorObe_nan	0.0		4_1
1206	cat__ComorInf_0.0	0.0		4_1
1207	cat__ComorInf_1.0	0.0		4_1
1208	cat__ComorInf_2.0	0.0		4_1
1209	cat__ComorInf_nan	0.0		4_1
1210	cat__ComorRheu_0.0	0.0		4_1
1211	cat__ComorRheu_1.0	0.0		4_1
1212	cat__ComorRheu_2.0	0.0		4_1
1213	cat__ComorRheu_nan	0.0		4_1
1214	cat__ComorPrep_0.0	0.0		4_1
1215	cat__ComorPrep_1.0	0.0		4_1
1216	cat__ComorPrep_2.0	0.0		4_1
1217	cat__ComorPrep_nan	0.0		4_1
1218	cat__ComorRen_0.0	0.0		4_1
1219	cat__ComorRen_1.0	0.0		4_1
1220	cat__ComorRen_2.0	0.0		4_1
1221	cat__ComorRen_nan	0.0		4_1
1222	cat__ComorMPul_0.0	0.052752794012800655		4_1
1223	cat__ComorMPul_1.0	0.0		4_1
1224	cat__ComorMPul_2.0	0.0		4_1
1225	cat__ComorMPul_nan	0.0		4_1
1226	cat__ComorSPul_0.0	0.0		4_1
1227	cat__ComorSPul_1.0	0.0		4_1
1228	cat__ComorSPul_2.0	0.0		4_1
1229	cat__ComorSPul_nan	0.0		4_1
1230	cat__ComorPST_0.0	0.0		4_1
1231	cat__ComorPST_1.0	0.0		4_1
1232	cat__ComorPST_2.0	0.0		4_1
1233	cat__ComorPST_nan	0.0		4_1
1234	cat__ComorHepM_0.0	0.0		4_1
1235	cat__ComorHepM_1.0	0.0		4_1
1236	cat__ComorHepM_2.0	0.0		4_1
1237	cat__ComorHepM_nan	0.0		4_1
1238	cat__ComorHepS_0.0	0.0		4_1
1239	cat__ComorHepS_1.0	0.0		4_1
1240	cat__ComorHepS_2.0	0.0		4_1
1241	cat__ComorHepS_nan	0.0		4_1
1242	cat__TreatmentC1_ADE Alone	0.0		4_1
1243	cat__TreatmentC1_ADE and Mylotarg 3mg per m2	0.0		4_1
1244	cat__TreatmentC1_ADE and Mylotarg 6mg per m2	0.0		4_1
1245	cat__TreatmentC1_AIDA	0.0		4_1
1246	cat__TreatmentC1_Arsenic and ATRA	0.0		4_1
1247	cat__TreatmentC1_DA High dose (90mg)	0.0		4_1
1248	cat__TreatmentC1_DA Mylotarg 3mg per m2	0.0		4_1
1249	cat__TreatmentC1_DA Mylotarg 6mg per m2	0.0		4_1
1250	cat__TreatmentC1_DA Standard dose (60mg)	0.0		4_1
1251	cat__Marrresult1C1_CR	0.02133821584386465		4_1
1252	cat__Marrresult1C1_PR	0.0		4_1
1253	cat__Marrresult1C1_RD	0.14464064777843316		4_1
1254	cat__Marrresult1C1_nan	0.0		4_1
1255	cat__Marrresult2C1_CR	0.0		4_1
1256	cat__Marrresult2C1_PR	0.0		4_1
1257	cat__Marrresult2C1_RD	0.0		4_1
1258	cat__Marrresult2C1_nan	0.0		4_1
1259	ordinal__NauseagradeC1	0.001271897360533743		4_1
1260	ordinal__AlopeciagradeC1	0.0001296760174432308		4_1
1261	ordinal__OralgradeC1	0.0002415843733364407		4_1
1262	ordinal__DiarrheagradeC1	0.0008135137588362933		4_1
1263	ordinal__CardiacgradeC1	6.325201194025088e-05		4_1
1264	ordinal__LiverASTgradeC1	0.0001432790788857511		4_1
1265	ordinal__LiverALTgradeC1	0.0002826519550493957		4_1
1266	ordinal__LiverBilgradeC1	4.488616360727999e-05		4_1
1267	ordinal__RenaCreatgradeC1	0.000873434959986379		4_1
1268	ordinal__RenaprotgradeC1	1.941979862389549e-05		4_1
1269	ordinal__RenahaemgradeC1	0.00013438598033474542		4_1
1270	ordinal__cellularity1C1	0.00012709453476542388		4_1
1271	ordinal__cellularity2C1	4.969975925156005e-05		4_1
1272	num__amlAgeAtRand1	0.17978577931800582		4_1
1273	num__UnitsbloodC1	0.0016391436180609703		4_1
1274	num__UnitsplateletsC1	0.001205951307779894		4_1
1275	num__DaysIVantibC1	0.0001913115028397192		4_1
1276	num__DaysinhospC1	0.00015826554434725717		4_1
1277	num__NauseastartC1	9.06743976290621e-05		4_1
1278	num__NauseastopC1	2.7876676154835696e-05		4_1
1279	num__AlopeciastartC1	0.0001614418570365623		4_1
1280	num__AlopeciastopC1	0.0001355724171018821		4_1
1281	num__OralstartC1	0.0002426019454207173		4_1
1282	num__OralstopC1	0.00020406402356147463		4_1
1283	num__DiarrheastartC1	0.0003697631380419256		4_1
1284	num__DiarrheastopC1	0.0003326054523376246		4_1
1285	num__CardiacstartC1	7.490588459157825e-05		4_1
1286	num__CardiacstopC1	9.258701849819138e-05		4_1
1287	num__LiverASTstartC1	1.3493696383052112e-05		4_1
1288	num__LiverASTstopC1	0.0002604402953057845		4_1
1289	num__LiverALTstartC1	0.00013575915258857087		4_1
1290	num__LiverALTstopC1	4.295453510699948e-05		4_1
1291	num__LiverBilstartC1	0.0003632685160226643		4_1
1292	num__LiverBilstopC1	0.0002718981278437402		4_1
1293	num__RenaCreatstartC1	0.00025869100563245107		4_1
1294	num__RenaCreatstopC1	0.0002979136166615375		4_1
1295	num__RenaprotstartC1	7.897726383614478e-05		4_1
1296	num__RenahaemstartC1	0.00026849163816740557		4_1
1297	num__RenahaemstopC1	0.00010642301955056399		4_1
1298	num__mylotargdateC1	8.692955101981979e-05		4_1
1299	num__marrexamdate1C1	0.0008123639929895899		4_1
1300	num__marrexamdate2C1	0.0006869701664894096		4_1
1301	num__NeutrecoverydateC1	0.0002817566286128215		4_1
1302	num__Platrecovery50dateC1	6.92821260710378e-05		4_1
1303	num__Platrecovery100dateC1	0.0003836130492781587		4_1
1304	num__DischargeddateC1	7.991964910972812e-05		4_1
1305	num__Weight	0.04325645397749783		4_1
1306	num__Height	0.010754589892319803		4_1
1307	num__BloodDateEntry	0.000516643162085479		4_1
1308	num__HemoglobinEntry	0.0016244611961918442		4_1
1309	num__PlateletEntry	0.0001311317453103048		4_1
1310	num__MarrowDateEntry	0.0002739034515487591		4_1
1311	num__MarrowBlastsEntry	3.8390758483659625e-05		4_1
1312	num__LocalImmPcnt	4.8729452377450475e-05		4_1
1313	num__SmokePerDay	4.2443223283611564e-05		4_1
1314	num__chemodateC1	0.05618865539061312		4_1
1315	num__Marrblastperc1C1	0.0001889531923038473		4_1
1316	num__Marrblastperc2C1	0.000211754751620962		4_1
1317	num__WBCEntry	0.12319684480472706		4_1
1318	num__CompmarrrespC1	0.00026784008106439487		4_1
1319	remainder__IsSec_is_missing	0.0		4_1
1320	remainder__PrevDiag_is_missing	0.0		4_1
1321	remainder__PrevBloodDis_is_missing	0.0		4_1
1322	remainder__Weight_is_missing	0.0		4_1
1323	remainder__Height_is_missing	0.0		4_1
1324	remainder__BloodDateEntry_is_missing	0.0		4_1
1325	remainder__HemoglobinEntry_is_missing	0.0		4_1
1326	remainder__PlateletEntry_is_missing	0.0		4_1
1327	remainder__MarrowDateEntry_is_missing	0.0		4_1
1328	remainder__MarrowBlastsEntry_is_missing	0.0		4_1
1329	remainder__FABtype_is_missing	0.0		4_1
1330	remainder__CNSinvolveentry_is_missing	0.0		4_1
1331	remainder__Localcytoentry_is_missing	0.0		4_1
1332	remainder__Localimmentry_is_missing	0.0		4_1
1333	remainder__LocalImmPcnt_is_missing	0.0		4_1
1334	remainder__CD33entry_is_missing	0.0		4_1
1335	remainder__SmokeHist_is_missing	0.0		4_1
1336	remainder__SmokePerDay_is_missing	0.0		4_1
1337	remainder__CytoResult_is_missing	0.0		4_1
1338	remainder__Karyotype_is_missing	0.0		4_1
1339	remainder__ComorArr_is_missing	0.0		4_1
1340	remainder__ComorCard_is_missing	0.0		4_1
1341	remainder__ComorHVD_is_missing	0.0		4_1
1342	remainder__ComorIBD_is_missing	0.0		4_1
1343	remainder__ComorDiab_is_missing	0.0		4_1
1344	remainder__ComorCVD_is_missing	0.0		4_1
1345	remainder__ComorPsyc_is_missing	0.0		4_1
1346	remainder__ComorObe_is_missing	0.0		4_1
1347	remainder__ComorInf_is_missing	0.0		4_1
1348	remainder__ComorRheu_is_missing	0.0		4_1
1349	remainder__ComorPrep_is_missing	0.0		4_1
1350	remainder__ComorRen_is_missing	0.0		4_1
1351	remainder__ComorMPul_is_missing	0.0		4_1
1352	remainder__ComorSPul_is_missing	0.0		4_1
1353	remainder__ComorPST_is_missing	0.0		4_1
1354	remainder__ComorHepM_is_missing	0.0		4_1
1355	remainder__ComorHepS_is_missing	0.0		4_1
1356	remainder__drugdoseC1yn_is_missing	0.0		4_1
1357	remainder__mylotargC1yn_is_missing	0.0		4_1
1358	remainder__mylotargdateC1_is_missing	0.0		4_1
1359	remainder__mylodoseC1_is_missing	0.01468562075832085		4_1
1360	remainder__marrexamdate1C1_is_missing	0.0		4_1
1361	remainder__marrexamdate2C1_is_missing	0.0		4_1
1362	remainder__cellularity1C1_is_missing	0.0		4_1
1363	remainder__cellularity2C1_is_missing	0.0		4_1
1364	remainder__Marrblastperc1C1_is_missing	0.0		4_1
1365	remainder__Marrblastperc2C1_is_missing	0.0		4_1
1366	remainder__Marrresult1C1_is_missing	0.0		4_1
1367	remainder__Marrresult2C1_is_missing	0.0		4_1
1368	remainder__CompmarrrespC1_is_missing	0.0		4_1
1369	remainder__NeutrecoveryC1_is_missing	0.0		4_1
1370	remainder__NeutrecoverydateC1_is_missing	0.0		4_1
1371	remainder__Platrecovery50C1_is_missing	0.0		4_1
1372	remainder__Platrecovery50dateC1_is_missing	0.0		4_1
1373	remainder__Platrecovery100C1_is_missing	0.0		4_1
1374	remainder__Platrecovery100dateC1_is_missing	0.0		4_1
1375	remainder__NauseagradeC1_is_missing	0.0		4_1
1376	remainder__NauseastartC1_is_missing	0.0		4_1
1377	remainder__NauseastopC1_is_missing	0.0		4_1
1378	remainder__AlopeciagradeC1_is_missing	0.0		4_1
1379	remainder__AlopeciastartC1_is_missing	0.0		4_1
1380	remainder__AlopeciastopC1_is_missing	0.0		4_1
1381	remainder__OralgradeC1_is_missing	0.0		4_1
1382	remainder__OralstartC1_is_missing	0.0		4_1
1383	remainder__OralstopC1_is_missing	0.0		4_1
1384	remainder__DiarrheagradeC1_is_missing	0.0		4_1
1385	remainder__DiarrheastartC1_is_missing	0.0		4_1
1386	remainder__DiarrheastopC1_is_missing	0.0		4_1
1387	remainder__CardiacgradeC1_is_missing	0.0		4_1
1388	remainder__CardiacstartC1_is_missing	0.0		4_1
1389	remainder__CardiacstopC1_is_missing	0.0		4_1
1390	remainder__LiverASTgradeC1_is_missing	0.0		4_1
1391	remainder__LiverASTstartC1_is_missing	0.0		4_1
1392	remainder__LiverASTstopC1_is_missing	0.0		4_1
1393	remainder__LiverALTgradeC1_is_missing	0.0		4_1
1394	remainder__LiverALTstartC1_is_missing	0.0		4_1
1395	remainder__LiverALTstopC1_is_missing	0.0		4_1
1396	remainder__LiverBilgradeC1_is_missing	0.0		4_1
1397	remainder__LiverBilstartC1_is_missing	0.0		4_1
1398	remainder__LiverBilstopC1_is_missing	0.0		4_1
1399	remainder__RenaCreatgradeC1_is_missing	0.0		4_1
1400	remainder__RenaCreatstartC1_is_missing	0.0		4_1
1401	remainder__RenaCreatstopC1_is_missing	0.0		4_1
1402	remainder__RenaprotgradeC1_is_missing	0.0		4_1
1403	remainder__RenaprotstartC1_is_missing	0.0		4_1
1404	remainder__RenahaemgradeC1_is_missing	0.0		4_1
1405	remainder__RenahaemstartC1_is_missing	0.0		4_1
1406	remainder__RenahaemstopC1_is_missing	0.0		4_1
1407	remainder__UnitsbloodC1_is_missing	0.0		4_1
1408	remainder__UnitsplateletsC1_is_missing	0.0		4_1
1409	remainder__DaysIVantibC1_is_missing	0.0		4_1
1410	remainder__DaysinhospC1_is_missing	0.0		4_1
1411	remainder__DischargeddateC1_is_missing	0.0		4_1
1412	karyotype_encoding__Karyotype_45,X,-Y,t(8;21)(q22;q22)[10]	0.0		5_1
1413	karyotype_encoding__Karyotype_46,XX [20]	0.0		5_1
1414	karyotype_encoding__Karyotype_46,XX [20]	0.0		5_1
1415	karyotype_encoding__Karyotype_46,XX,inv(16)(p13q22)[10]	0.0		5_1
1416	karyotype_encoding__Karyotype_46,XX,t(8;21)(q22;q22)[10]	0.0		5_1
1417	karyotype_encoding__Karyotype_46,XX[10]	0.0		5_1
1418	karyotype_encoding__Karyotype_46,XX[20]	0.0		5_1
1419	karyotype_encoding__Karyotype_46,XX[20]	0.0		5_1
1420	karyotype_encoding__Karyotype_46,XX[25]	0.0		5_1
1421	karyotype_encoding__Karyotype_46,XX[30]	0.0		5_1
1422	karyotype_encoding__Karyotype_46,XY	0.0		5_1
1423	karyotype_encoding__Karyotype_46,XY [20]	0.0		5_1
1424	karyotype_encoding__Karyotype_46,XY,inv(16)(p13q22)[10]	0.0		5_1
1425	karyotype_encoding__Karyotype_46,XY[10]	0.0		5_1
1426	karyotype_encoding__Karyotype_46,XY[20]	0.0		5_1
1427	karyotype_encoding__Karyotype_46,XY[20]	0.0		5_1
1428	karyotype_encoding__Karyotype_46,XY[25]	0.0		5_1
1429	karyotype_encoding__Karyotype_46,XY[30]	0.0		5_1
1430	karyotype_encoding__Karyotype_47,XX,+8[10]	0.0		5_1
1431	karyotype_encoding__Karyotype___rare_class__	0.0		5_1
1432	cat__sexID_False	0.05687371561505322		5_1
1433	cat__sexID_True	0.0467504677174414		5_1
1434	cat__IsSec_False	0.07468355092334918		5_1
1435	cat__IsSec_True	0.011453201024098695		5_1
1436	cat__IsSec_nan	0.0		5_1
1437	cat__PrevDiag_False	0.0		5_1
1438	cat__PrevDiag_True	0.0		5_1
1439	cat__PrevDiag_nan	0.0		5_1
1440	cat__drugdoseC1yn_False	0.0		5_1
1441	cat__drugdoseC1yn_True	0.0		5_1
1442	cat__drugdoseC1yn_nan	0.0		5_1
1443	cat__mylotargC1yn_False	0.0		5_1
1444	cat__mylotargC1yn_True	0.0		5_1
1445	cat__mylotargC1yn_nan	0.0		5_1
1446	cat__mylodoseC1_False	0.0		5_1
1447	cat__mylodoseC1_True	0.0		5_1
1448	cat__mylodoseC1_nan	0.0		5_1
1449	cat__NeutrecoveryC1_False	0.0		5_1
1450	cat__NeutrecoveryC1_True	0.0		5_1
1451	cat__NeutrecoveryC1_nan	0.0		5_1
1452	cat__Platrecovery50C1_False	0.0		5_1
1453	cat__Platrecovery50C1_True	0.0		5_1
1454	cat__Platrecovery50C1_nan	0.0		5_1
1455	cat__Platrecovery100C1_False	0.0		5_1
1456	cat__Platrecovery100C1_True	0.0		5_1
1457	cat__Platrecovery100C1_nan	0.0		5_1
1458	cat__amlAgeGroup_15-29	0.0		5_1
1459	cat__amlAgeGroup_30-39	0.0		5_1
1460	cat__amlAgeGroup_40-49	0.04135272644056656		5_1
1461	cat__amlAgeGroup_50-59	0.0		5_1
1462	cat__amlAgeGroup_60+	0.04468102423163703		5_1
1463	cat__PrevBloodDis_Aplastic anaemia	0.0		5_1
1464	cat__PrevBloodDis_Chronic lymphoblastic leukaemia (CLL)	0.0		5_1
1465	cat__PrevBloodDis_Chronic myelomonocytic leukaemia (CMML)	0.0		5_1
1466	cat__PrevBloodDis_Hodgkin's disease	0.0		5_1
1467	cat__PrevBloodDis_Lymphoma	0.0		5_1
1468	cat__PrevBloodDis_Myelodysplastic syndrome (MDS)/myelodysplasia/pre-leukaemic phase	0.0		5_1
1469	cat__PrevBloodDis_Myelofibrosis	0.0		5_1
1470	cat__PrevBloodDis_Myeloproliferative syndrome	0.0		5_1
1471	cat__PrevBloodDis_Other haematological disorder	0.0		5_1
1472	cat__PrevBloodDis_Polycythaemia rubra vera (PRV)	0.0		5_1
1473	cat__PrevBloodDis_Refractory anaemia with excess of blasts (RAEB, RAEB-t)	0.0		5_1
1474	cat__PrevBloodDis_Thrombocythaemia	0.0		5_1
1475	cat__PrevBloodDis_Thrombocytopenia	0.0		5_1
1476	cat__PrevBloodDis_nan	0.0		5_1
1477	cat__FABtype_0	0.0		5_1
1478	cat__FABtype_1	0.047483465033406155		5_1
1479	cat__FABtype_2	0.027776130552883666		5_1
1480	cat__FABtype_3	0.0		5_1
1481	cat__FABtype_4	0.0		5_1
1482	cat__FABtype_4e	0.0		5_1
1483	cat__FABtype_5	0.06258565667332004		5_1
1484	cat__FABtype_5a	0.0		5_1
1485	cat__FABtype_5b	0.0		5_1
1486	cat__FABtype_6	0.0		5_1
1487	cat__FABtype_7	0.0		5_1
1488	cat__FABtype_8	0.0		5_1
1489	cat__FABtype_B	0.0		5_1
1490	cat__FABtype_R	0.0		5_1
1491	cat__FABtype_RT	0.0		5_1
1492	cat__FABtype_X	0.0		5_1
1493	cat__FABtype_nan	0.0		5_1
1494	cat__CNSinvolveentry_0.0	0.0		5_1
1495	cat__CNSinvolveentry_1.0	0.0		5_1
1496	cat__CNSinvolveentry_2.0	0.0		5_1
1497	cat__CNSinvolveentry_nan	0.0		5_1
1498	cat__Localcytoentry_1.0	0.14360717541178958		5_1
1499	cat__Localcytoentry_2.0	0.10001811642783726		5_1
1500	cat__Localcytoentry_3.0	0.0		5_1
1501	cat__Localcytoentry_4.0	0.0		5_1
1502	cat__Localcytoentry_5.0	0.01383300125935273		5_1
1503	cat__Localcytoentry_nan	0.0		5_1
1504	cat__Localimmentry_1.0	0.09985562067178118		5_1
1505	cat__Localimmentry_2.0	0.0		5_1
1506	cat__Localimmentry_3.0	0.0		5_1
1507	cat__Localimmentry_nan	0.0		5_1
1508	cat__CD33entry_1.0	0.0303189363410819		5_1
1509	cat__CD33entry_2.0	0.0		5_1
1510	cat__CD33entry_3.0	0.0		5_1
1511	cat__CD33entry_nan	0.0		5_1
1512	cat__SmokeHist_1.0	0.0		5_1
1513	cat__SmokeHist_2.0	0.22398363213420383		5_1
1514	cat__SmokeHist_3.0	0.0		5_1
1515	cat__SmokeHist_nan	0.0		5_1
1516	cat__amlType_De novo	0.06665670715156852		5_1
1517	cat__amlType_High risk MDS	0.0		5_1
1518	cat__amlType_Secondary	0.15738697115879233		5_1
1519	cat__CytoResult_Adverse	0.6190693666293795		5_1
1520	cat__CytoResult_Failed	0.0		5_1
1521	cat__CytoResult_Intermediate	0.0014562862684145365		5_1
1522	cat__CytoResult_Normal	0.1320450412206594		5_1
1523	cat__CytoResult_Not done	0.0		5_1
1524	cat__CytoResult_nan	0.0		5_1
1525	cat__CytoResult_t(15;17) / PML-RARA [APL]	0.0		5_1
1526	cat__CytoResult_t(8;21) / inv(16) [CBF]	0.8740705469367993		5_1
1527	cat__ComorArr_0.0	0.0		5_1
1528	cat__ComorArr_1.0	0.0		5_1
1529	cat__ComorArr_2.0	0.0		5_1
1530	cat__ComorArr_nan	0.0		5_1
1531	cat__ComorCard_0.0	0.0		5_1
1532	cat__ComorCard_1.0	0.0		5_1
1533	cat__ComorCard_2.0	0.0		5_1
1534	cat__ComorCard_nan	0.0		5_1
1535	cat__ComorHVD_0.0	0.0		5_1
1536	cat__ComorHVD_1.0	0.0		5_1
1537	cat__ComorHVD_2.0	0.0		5_1
1538	cat__ComorHVD_nan	0.0		5_1
1539	cat__ComorIBD_0.0	0.0		5_1
1540	cat__ComorIBD_1.0	0.0		5_1
1541	cat__ComorIBD_2.0	0.0		5_1
1542	cat__ComorIBD_nan	0.0		5_1
1543	cat__ComorDiab_0.0	0.0		5_1
1544	cat__ComorDiab_1.0	0.0		5_1
1545	cat__ComorDiab_2.0	0.0		5_1
1546	cat__ComorDiab_nan	0.0		5_1
1547	cat__ComorCVD_0.0	0.0		5_1
1548	cat__ComorCVD_1.0	0.0		5_1
1549	cat__ComorCVD_2.0	0.0		5_1
1550	cat__ComorCVD_nan	0.0		5_1
1551	cat__ComorPsyc_0.0	0.08994142594455079		5_1
1552	cat__ComorPsyc_1.0	0.0		5_1
1553	cat__ComorPsyc_2.0	0.0		5_1
1554	cat__ComorPsyc_nan	0.0		5_1
1555	cat__ComorObe_0.0	0.01152819916624279		5_1
1556	cat__ComorObe_1.0	0.0		5_1
1557	cat__ComorObe_2.0	0.0		5_1
1558	cat__ComorObe_nan	0.0		5_1
1559	cat__ComorInf_0.0	0.0		5_1
1560	cat__ComorInf_1.0	0.0		5_1
1561	cat__ComorInf_2.0	0.0		5_1
1562	cat__ComorInf_nan	0.0		5_1
1563	cat__ComorRheu_0.0	0.0		5_1
1564	cat__ComorRheu_1.0	0.0		5_1
1565	cat__ComorRheu_2.0	0.0		5_1
1566	cat__ComorRheu_nan	0.0		5_1
1567	cat__ComorPrep_0.0	0.0		5_1
1568	cat__ComorPrep_1.0	0.0		5_1
1569	cat__ComorPrep_2.0	0.0		5_1
1570	cat__ComorPrep_nan	0.0		5_1
1571	cat__ComorRen_0.0	0.0		5_1
1572	cat__ComorRen_1.0	0.0		5_1
1573	cat__ComorRen_2.0	0.0		5_1
1574	cat__ComorRen_nan	0.0		5_1
1575	cat__ComorMPul_0.0	0.0		5_1
1576	cat__ComorMPul_1.0	0.0		5_1
1577	cat__ComorMPul_2.0	0.0		5_1
1578	cat__ComorMPul_nan	0.0		5_1
1579	cat__ComorSPul_0.0	0.0		5_1
1580	cat__ComorSPul_1.0	0.0		5_1
1581	cat__ComorSPul_2.0	0.0		5_1
1582	cat__ComorSPul_nan	0.0		5_1
1583	cat__ComorPST_0.0	0.03242202974738363		5_1
1584	cat__ComorPST_1.0	0.0		5_1
1585	cat__ComorPST_2.0	0.0		5_1
1586	cat__ComorPST_nan	0.0		5_1
1587	cat__ComorHepM_0.0	0.0		5_1
1588	cat__ComorHepM_1.0	0.0		5_1
1589	cat__ComorHepM_2.0	0.0		5_1
1590	cat__ComorHepM_nan	0.0		5_1
1591	cat__ComorHepS_0.0	0.0		5_1
1592	cat__ComorHepS_1.0	0.0		5_1
1593	cat__ComorHepS_2.0	0.0		5_1
1594	cat__ComorHepS_nan	0.0		5_1
1595	cat__TreatmentC1_ADE Alone	0.0		5_1
1596	cat__TreatmentC1_ADE and Mylotarg 3mg per m2	0.0		5_1
1597	cat__TreatmentC1_ADE and Mylotarg 6mg per m2	0.0		5_1
1598	cat__TreatmentC1_AIDA	0.0		5_1
1599	cat__TreatmentC1_Arsenic and ATRA	0.0		5_1
1600	cat__TreatmentC1_DA High dose (90mg)	0.0		5_1
1601	cat__TreatmentC1_DA Mylotarg 3mg per m2	0.0		5_1
1602	cat__TreatmentC1_DA Mylotarg 6mg per m2	0.0		5_1
1603	cat__TreatmentC1_DA Standard dose (60mg)	0.0		5_1
1604	cat__Marrresult1C1_CR	0.09243741344293809		5_1
1605	cat__Marrresult1C1_PR	0.0		5_1
1606	cat__Marrresult1C1_RD	0.331939132197792		5_1
1607	cat__Marrresult1C1_nan	0.0		5_1
1608	cat__Marrresult2C1_CR	0.0		5_1
1609	cat__Marrresult2C1_PR	0.0		5_1
1610	cat__Marrresult2C1_RD	0.0		5_1
1611	cat__Marrresult2C1_nan	0.0		5_1
1612	ordinal__NauseagradeC1	0.0010811452174203072		5_1
1613	ordinal__AlopeciagradeC1	0.00016364907105756712		5_1
1614	ordinal__OralgradeC1	0.00022680764607425137		5_1
1615	ordinal__DiarrheagradeC1	0.00014660680868682307		5_1
1616	ordinal__CardiacgradeC1	0.00014244281819252727		5_1
1617	ordinal__LiverASTgradeC1	9.409680171678399e-05		5_1
1618	ordinal__LiverALTgradeC1	0.00031016361577180005		5_1
1619	ordinal__LiverBilgradeC1	0.00022545514484211717		5_1
1620	ordinal__RenaCreatgradeC1	0.0008064175900106114		5_1
1621	ordinal__RenaprotgradeC1	0.00010824406834520516		5_1
1622	ordinal__RenahaemgradeC1	9.736193681829037e-05		5_1
1623	ordinal__cellularity1C1	5.551915432507815e-05		5_1
1624	ordinal__cellularity2C1	3.329357813999362e-05		5_1
1625	num__amlAgeAtRand1	0.18922472863281264		5_1
1626	num__UnitsbloodC1	0.0018476614187611768		5_1
1627	num__UnitsplateletsC1	0.001708206409052737		5_1
1628	num__DaysIVantibC1	4.8235777474247195e-05		5_1
1629	num__DaysinhospC1	0.00036055472293877375		5_1
1630	num__NauseastartC1	0.00011236096331257972		5_1
1631	num__NauseastopC1	3.286021507760694e-05		5_1
1632	num__AlopeciastartC1	0.00022162817480392435		5_1
1633	num__AlopeciastopC1	2.8160600606676885e-05		5_1
1634	num__OralstartC1	4.777082275449168e-06		5_1
1635	num__OralstopC1	7.03227790809276e-05		5_1
1636	num__DiarrheastartC1	0.0005278876582927592		5_1
1637	num__DiarrheastopC1	0.0004431437649337806		5_1
1638	num__CardiacstartC1	0.00017599847963771124		5_1
1639	num__CardiacstopC1	0.0001895182674835367		5_1
1640	num__LiverASTstartC1	8.640886554031382e-05		5_1
1641	num__LiverASTstopC1	3.6805508673740205e-05		5_1
1642	num__LiverALTstartC1	6.027749640333507e-05		5_1
1643	num__LiverALTstopC1	0.0001467970052724918		5_1
1644	num__LiverBilstartC1	0.0003987904806328947		5_1
1645	num__LiverBilstopC1	0.0002251000864929733		5_1
1646	num__RenaCreatstartC1	0.00030037509811084873		5_1
1647	num__RenaCreatstopC1	0.0002876530304212838		5_1
1648	num__RenaprotstartC1	0.00015576816611155553		5_1
1649	num__RenahaemstartC1	8.503281519193897e-06		5_1
1650	num__RenahaemstopC1	1.5252288063004555e-05		5_1
1651	num__mylotargdateC1	2.835402698900382e-05		5_1
1652	num__marrexamdate1C1	0.00021706142767614534		5_1
1653	num__marrexamdate2C1	0.000395071986112028		5_1
1654	num__NeutrecoverydateC1	0.00024264684104658677		5_1
1655	num__Platrecovery50dateC1	0.00011187142795897848		5_1
1656	num__Platrecovery100dateC1	0.0002661643755022198		5_1
1657	num__DischargeddateC1	2.406852134962944e-06		5_1
1658	num__Weight	0.05188348658448969		5_1
1659	num__Height	0.024331227490127217		5_1
1660	num__BloodDateEntry	0.0003895299245216893		5_1
1661	num__HemoglobinEntry	0.0006228300643341752		5_1
1662	num__PlateletEntry	0.0015438860770956135		5_1
1663	num__MarrowDateEntry	1.966172032688374e-05		5_1
1664	num__MarrowBlastsEntry	0.00015431417831748406		5_1
1665	num__LocalImmPcnt	1.1670823785649259e-05		5_1
1666	num__SmokePerDay	0.00010340666104786382		5_1
1667	num__chemodateC1	0.07996300668480859		5_1
1668	num__Marrblastperc1C1	0.00011622183234392303		5_1
1669	num__Marrblastperc2C1	4.6534727326223106e-05		5_1
1670	num__WBCEntry	0.038152942678385586		5_1
1671	num__CompmarrrespC1	0.00015382131950676754		5_1
1672	remainder__IsSec_is_missing	0.0		5_1
1673	remainder__PrevDiag_is_missing	0.0		5_1
1674	remainder__PrevBloodDis_is_missing	0.0		5_1
1675	remainder__BloodDateEntry_is_missing	0.0		5_1
1676	remainder__HemoglobinEntry_is_missing	0.0		5_1
1677	remainder__PlateletEntry_is_missing	0.0		5_1
1678	remainder__MarrowDateEntry_is_missing	0.0		5_1
1679	remainder__MarrowBlastsEntry_is_missing	0.0		5_1
1680	remainder__FABtype_is_missing	0.0		5_1
1681	remainder__CNSinvolveentry_is_missing	0.0		5_1
1682	remainder__Localcytoentry_is_missing	0.0		5_1
1683	remainder__Localimmentry_is_missing	0.0		5_1
1684	remainder__LocalImmPcnt_is_missing	0.0		5_1
1685	remainder__CD33entry_is_missing	0.0		5_1
1686	remainder__SmokeHist_is_missing	0.0		5_1
1687	remainder__SmokePerDay_is_missing	0.0		5_1
1688	remainder__CytoResult_is_missing	0.0		5_1
1689	remainder__Karyotype_is_missing	0.0		5_1
1690	remainder__ComorArr_is_missing	0.0		5_1
1691	remainder__ComorCard_is_missing	0.0		5_1
1692	remainder__ComorHVD_is_missing	0.0		5_1
1693	remainder__ComorIBD_is_missing	0.0		5_1
1694	remainder__ComorDiab_is_missing	0.0		5_1
1695	remainder__ComorCVD_is_missing	0.0		5_1
1696	remainder__ComorPsyc_is_missing	0.0		5_1
1697	remainder__ComorObe_is_missing	0.0		5_1
1698	remainder__ComorInf_is_missing	0.0		5_1
1699	remainder__ComorRheu_is_missing	0.0		5_1
1700	remainder__ComorPrep_is_missing	0.0		5_1
1701	remainder__ComorRen_is_missing	0.0		5_1
1702	remainder__ComorMPul_is_missing	0.0		5_1
1703	remainder__ComorSPul_is_missing	0.0		5_1
1704	remainder__ComorPST_is_missing	0.0		5_1
1705	remainder__ComorHepM_is_missing	0.0		5_1
1706	remainder__ComorHepS_is_missing	0.0		5_1
1707	remainder__drugdoseC1yn_is_missing	0.0		5_1
1708	remainder__mylotargC1yn_is_missing	0.0		5_1
1709	remainder__mylotargdateC1_is_missing	0.0		5_1
1710	remainder__mylodoseC1_is_missing	0.0		5_1
1711	remainder__marrexamdate1C1_is_missing	0.0		5_1
1712	remainder__marrexamdate2C1_is_missing	0.0		5_1
1713	remainder__cellularity1C1_is_missing	0.0		5_1
1714	remainder__cellularity2C1_is_missing	0.0		5_1
1715	remainder__Marrblastperc1C1_is_missing	0.0		5_1
1716	remainder__Marrblastperc2C1_is_missing	0.0		5_1
1717	remainder__Marrresult1C1_is_missing	0.0		5_1
1718	remainder__Marrresult2C1_is_missing	0.0		5_1
1719	remainder__CompmarrrespC1_is_missing	0.0		5_1
1720	remainder__NeutrecoveryC1_is_missing	0.0		5_1
1721	remainder__NeutrecoverydateC1_is_missing	0.0		5_1
1722	remainder__Platrecovery50C1_is_missing	0.0		5_1
1723	remainder__Platrecovery50dateC1_is_missing	0.0		5_1
1724	remainder__Platrecovery100C1_is_missing	0.0		5_1
1725	remainder__Platrecovery100dateC1_is_missing	0.0		5_1
1726	remainder__NauseagradeC1_is_missing	0.0		5_1
1727	remainder__NauseastartC1_is_missing	0.0		5_1
1728	remainder__NauseastopC1_is_missing	0.0		5_1
1729	remainder__AlopeciagradeC1_is_missing	0.0		5_1
1730	remainder__AlopeciastartC1_is_missing	0.0		5_1
1731	remainder__AlopeciastopC1_is_missing	0.0		5_1
1732	remainder__OralgradeC1_is_missing	0.0		5_1
1733	remainder__OralstartC1_is_missing	0.0		5_1
1734	remainder__OralstopC1_is_missing	0.0		5_1
1735	remainder__DiarrheagradeC1_is_missing	0.0		5_1
1736	remainder__DiarrheastartC1_is_missing	0.0		5_1
1737	remainder__DiarrheastopC1_is_missing	0.0		5_1
1738	remainder__CardiacgradeC1_is_missing	0.0		5_1
1739	remainder__CardiacstartC1_is_missing	0.0		5_1
1740	remainder__CardiacstopC1_is_missing	0.0		5_1
1741	remainder__LiverASTgradeC1_is_missing	0.0		5_1
1742	remainder__LiverASTstartC1_is_missing	0.0		5_1
1743	remainder__LiverASTstopC1_is_missing	0.0		5_1
1744	remainder__LiverALTgradeC1_is_missing	0.0		5_1
1745	remainder__LiverALTstartC1_is_missing	0.0		5_1
1746	remainder__LiverALTstopC1_is_missing	0.0		5_1
1747	remainder__LiverBilgradeC1_is_missing	0.0		5_1
1748	remainder__LiverBilstartC1_is_missing	0.0		5_1
1749	remainder__LiverBilstopC1_is_missing	0.0		5_1
1750	remainder__RenaCreatgradeC1_is_missing	0.0		5_1
1751	remainder__RenaCreatstartC1_is_missing	0.0		5_1
1752	remainder__RenaCreatstopC1_is_missing	0.0		5_1
1753	remainder__RenaprotgradeC1_is_missing	0.0		5_1
1754	remainder__RenaprotstartC1_is_missing	0.0		5_1
1755	remainder__RenahaemgradeC1_is_missing	0.0		5_1
1756	remainder__RenahaemstartC1_is_missing	0.0		5_1
1757	remainder__RenahaemstopC1_is_missing	0.0		5_1
1758	remainder__UnitsbloodC1_is_missing	0.0		5_1
1759	remainder__UnitsplateletsC1_is_missing	0.0		5_1
1760	remainder__DaysIVantibC1_is_missing	0.0		5_1
1761	remainder__DaysinhospC1_is_missing	0.0		5_1
1762	remainder__DischargeddateC1_is_missing	0.0		5_1
1763	karyotype_encoding__Karyotype_46,XX [20]	0.0		1_2
1764	karyotype_encoding__Karyotype_46,XX [20]	0.0		1_2
1765	karyotype_encoding__Karyotype_46,XX,inv(16)(p13q22)[10]	0.0		1_2
1766	karyotype_encoding__Karyotype_46,XX,t(8;21)(q22;q22)[10]	0.0		1_2
1767	karyotype_encoding__Karyotype_46,XX[10]	0.0		1_2
1768	karyotype_encoding__Karyotype_46,XX[20]	0.0		1_2
1769	karyotype_encoding__Karyotype_46,XX[20]	0.0		1_2
1770	karyotype_encoding__Karyotype_46,XX[25]	0.0		1_2
1771	karyotype_encoding__Karyotype_46,XX[30]	0.0		1_2
1772	karyotype_encoding__Karyotype_46,XY	0.0		1_2
1773	karyotype_encoding__Karyotype_46,XY [20]	0.0		1_2
1774	karyotype_encoding__Karyotype_46,XY,inv(16)(p13q22)[10]	0.0		1_2
1775	karyotype_encoding__Karyotype_46,XY[10]	0.0		1_2
1776	karyotype_encoding__Karyotype_46,XY[20]	0.0		1_2
1777	karyotype_encoding__Karyotype_46,XY[20]	0.0		1_2
1778	karyotype_encoding__Karyotype_46,XY[21]	0.0		1_2
1779	karyotype_encoding__Karyotype_46,XY[25]	0.0		1_2
1780	karyotype_encoding__Karyotype_46,XY[30]	0.0		1_2
1781	karyotype_encoding__Karyotype_47,XX,+8[10]	0.0		1_2
1782	karyotype_encoding__Karyotype___rare_class__	0.0		1_2
1783	cat__sexID_False	0.0		1_2
1784	cat__sexID_True	0.0		1_2
1785	cat__IsSec_False	0.0		1_2
1786	cat__IsSec_True	0.07837554840025379		1_2
1787	cat__IsSec_nan	0.0		1_2
1788	cat__PrevDiag_False	0.0		1_2
1789	cat__PrevDiag_True	0.0		1_2
1790	cat__PrevDiag_nan	0.0		1_2
1791	cat__drugdoseC1yn_False	0.0		1_2
1792	cat__drugdoseC1yn_True	0.00040821557371361987		1_2
1793	cat__drugdoseC1yn_nan	0.0		1_2
1794	cat__mylotargC1yn_False	0.0		1_2
1795	cat__mylotargC1yn_True	0.0		1_2
1796	cat__mylotargC1yn_nan	0.0		1_2
1797	cat__mylodoseC1_False	0.0		1_2
1798	cat__mylodoseC1_True	0.0		1_2
1799	cat__mylodoseC1_nan	0.0		1_2
1800	cat__NeutrecoveryC1_False	0.0		1_2
1801	cat__NeutrecoveryC1_True	0.0		1_2
1802	cat__NeutrecoveryC1_nan	0.0		1_2
1803	cat__Platrecovery50C1_False	0.0		1_2
1804	cat__Platrecovery50C1_True	0.0		1_2
1805	cat__Platrecovery50C1_nan	0.0		1_2
1806	cat__Platrecovery100C1_False	0.0		1_2
1807	cat__Platrecovery100C1_True	0.0		1_2
1808	cat__Platrecovery100C1_nan	0.0		1_2
1809	cat__amlAgeGroup_15-29	0.00030253174729540425		1_2
1810	cat__amlAgeGroup_30-39	0.0		1_2
1811	cat__amlAgeGroup_40-49	0.08256825481484426		1_2
1812	cat__amlAgeGroup_50-59	0.0		1_2
1813	cat__amlAgeGroup_60+	0.06647550084445154		1_2
1814	cat__PrevBloodDis_Aplastic anaemia	0.0		1_2
1815	cat__PrevBloodDis_Chronic lymphoblastic leukaemia (CLL)	0.0		1_2
1816	cat__PrevBloodDis_Chronic myelomonocytic leukaemia (CMML)	0.0		1_2
1817	cat__PrevBloodDis_Hodgkin's disease	0.0		1_2
1818	cat__PrevBloodDis_Lymphoma	0.0		1_2
1819	cat__PrevBloodDis_Myelodysplastic syndrome (MDS)/myelodysplasia/pre-leukaemic phase	0.0		1_2
1820	cat__PrevBloodDis_Myelofibrosis	0.0		1_2
1821	cat__PrevBloodDis_Myeloproliferative syndrome	0.0		1_2
1822	cat__PrevBloodDis_Other haematological disorder	0.0		1_2
1823	cat__PrevBloodDis_Polycythaemia rubra vera (PRV)	0.0		1_2
1824	cat__PrevBloodDis_Refractory anaemia with excess of blasts (RAEB, RAEB-t)	0.0		1_2
1825	cat__PrevBloodDis_Thrombocythaemia	0.0		1_2
1826	cat__PrevBloodDis_Thrombocytopenia	0.0		1_2
1827	cat__PrevBloodDis_nan	0.0		1_2
1828	cat__FABtype_0	0.0		1_2
1829	cat__FABtype_1	0.11176819114474405		1_2
1830	cat__FABtype_2	0.0		1_2
1831	cat__FABtype_3	0.0		1_2
1832	cat__FABtype_3v	0.0		1_2
1833	cat__FABtype_4	0.0		1_2
1834	cat__FABtype_4e	0.0		1_2
1835	cat__FABtype_5	0.1322834536251398		1_2
1836	cat__FABtype_5a	0.0		1_2
1837	cat__FABtype_5b	0.0		1_2
1838	cat__FABtype_6	0.0		1_2
1839	cat__FABtype_7	0.0		1_2
1840	cat__FABtype_8	0.0		1_2
1841	cat__FABtype_B	0.0		1_2
1842	cat__FABtype_R	0.0		1_2
1843	cat__FABtype_RT	0.0		1_2
1844	cat__FABtype_X	0.0		1_2
1845	cat__FABtype_nan	0.0		1_2
1846	cat__CNSinvolveentry_0.0	0.0		1_2
1847	cat__CNSinvolveentry_1.0	0.0		1_2
1848	cat__CNSinvolveentry_2.0	0.0		1_2
1849	cat__CNSinvolveentry_nan	0.0		1_2
1850	cat__Localcytoentry_1.0	0.1450776239551111		1_2
1851	cat__Localcytoentry_2.0	0.12941046809310652		1_2
1852	cat__Localcytoentry_3.0	0.0		1_2
1853	cat__Localcytoentry_4.0	0.0		1_2
1854	cat__Localcytoentry_5.0	0.0		1_2
1855	cat__Localcytoentry_nan	0.0		1_2
1856	cat__Localimmentry_1.0	0.0		1_2
1857	cat__Localimmentry_2.0	0.0		1_2
1858	cat__Localimmentry_3.0	0.0		1_2
1859	cat__Localimmentry_nan	0.0		1_2
1860	cat__CD33entry_1.0	0.12773805117075304		1_2
1861	cat__CD33entry_2.0	0.0		1_2
1862	cat__CD33entry_3.0	0.0		1_2
1863	cat__CD33entry_nan	0.0		1_2
1864	cat__SmokeHist_1.0	0.0		1_2
1865	cat__SmokeHist_2.0	0.08618482501794564		1_2
1866	cat__SmokeHist_3.0	0.08288147326498514		1_2
1867	cat__SmokeHist_nan	0.0		1_2
1868	cat__amlType_De novo	0.0748776289692704		1_2
1869	cat__amlType_High risk MDS	0.0		1_2
1870	cat__amlType_Secondary	0.0		1_2
1871	cat__CytoResult_Adverse	0.6782379887867042		1_2
1872	cat__CytoResult_Failed	0.0		1_2
1873	cat__CytoResult_Intermediate	0.0		1_2
1874	cat__CytoResult_Normal	0.05569875564440451		1_2
1875	cat__CytoResult_Not done	0.0		1_2
1876	cat__CytoResult_nan	0.0		1_2
1877	cat__CytoResult_t(15;17) / PML-RARA [APL]	0.0		1_2
1878	cat__CytoResult_t(8;21) / inv(16) [CBF]	0.7943200013496352		1_2
1879	cat__ComorArr_0.0	0.0		1_2
1880	cat__ComorArr_1.0	0.0		1_2
1881	cat__ComorArr_2.0	0.0		1_2
1882	cat__ComorArr_nan	0.0		1_2
1883	cat__ComorCard_0.0	0.0		1_2
1884	cat__ComorCard_1.0	0.0		1_2
1885	cat__ComorCard_2.0	0.0		1_2
1886	cat__ComorCard_nan	0.0		1_2
1887	cat__ComorHVD_0.0	0.0		1_2
1888	cat__ComorHVD_1.0	0.0		1_2
1889	cat__ComorHVD_2.0	0.0		1_2
1890	cat__ComorHVD_nan	0.0		1_2
1891	cat__ComorIBD_0.0	0.0		1_2
1892	cat__ComorIBD_1.0	0.0		1_2
1893	cat__ComorIBD_2.0	0.0		1_2
1894	cat__ComorIBD_nan	0.0		1_2
1895	cat__ComorDiab_0.0	0.0		1_2
1896	cat__ComorDiab_1.0	0.0		1_2
1897	cat__ComorDiab_2.0	0.0		1_2
1898	cat__ComorDiab_nan	0.0		1_2
1899	cat__ComorCVD_0.0	0.0		1_2
1900	cat__ComorCVD_1.0	0.0		1_2
1901	cat__ComorCVD_2.0	0.0		1_2
1902	cat__ComorCVD_nan	0.0		1_2
1903	cat__ComorPsyc_0.0	0.18671552039518427		1_2
1904	cat__ComorPsyc_1.0	0.0		1_2
1905	cat__ComorPsyc_2.0	0.0		1_2
1906	cat__ComorPsyc_nan	0.0		1_2
1907	cat__ComorObe_0.0	0.010623505439534742		1_2
1908	cat__ComorObe_1.0	0.0		1_2
1909	cat__ComorObe_2.0	0.0		1_2
1910	cat__ComorObe_nan	0.0		1_2
1911	cat__ComorInf_0.0	0.0		1_2
1912	cat__ComorInf_1.0	0.0		1_2
1913	cat__ComorInf_2.0	0.0		1_2
1914	cat__ComorInf_nan	0.0		1_2
1915	cat__ComorRheu_0.0	0.0		1_2
1916	cat__ComorRheu_1.0	0.0		1_2
1917	cat__ComorRheu_2.0	0.0		1_2
1918	cat__ComorRheu_nan	0.0		1_2
1919	cat__ComorPrep_0.0	0.0		1_2
1920	cat__ComorPrep_1.0	0.0		1_2
1921	cat__ComorPrep_2.0	0.0		1_2
1922	cat__ComorPrep_nan	0.0		1_2
1923	cat__ComorRen_0.0	0.0		1_2
1924	cat__ComorRen_1.0	0.0		1_2
1925	cat__ComorRen_2.0	0.0		1_2
1926	cat__ComorRen_nan	0.0		1_2
1927	cat__ComorMPul_0.0	0.01808377342703455		1_2
1928	cat__ComorMPul_1.0	0.0		1_2
1929	cat__ComorMPul_2.0	0.0		1_2
1930	cat__ComorMPul_nan	0.0		1_2
1931	cat__ComorSPul_0.0	0.0		1_2
1932	cat__ComorSPul_1.0	0.0		1_2
1933	cat__ComorSPul_2.0	0.0		1_2
1934	cat__ComorSPul_nan	0.0		1_2
1935	cat__ComorPST_0.0	0.019562361209746235		1_2
1936	cat__ComorPST_1.0	0.0		1_2
1937	cat__ComorPST_2.0	0.0		1_2
1938	cat__ComorPST_nan	0.0		1_2
1939	cat__ComorHepM_0.0	0.004025092472963686		1_2
1940	cat__ComorHepM_1.0	0.0		1_2
1941	cat__ComorHepM_2.0	0.0		1_2
1942	cat__ComorHepM_nan	0.0		1_2
1943	cat__ComorHepS_0.0	0.0		1_2
1944	cat__ComorHepS_1.0	0.0		1_2
1945	cat__ComorHepS_2.0	0.0		1_2
1946	cat__ComorHepS_nan	0.0		1_2
1947	cat__TreatmentC1_ADE Alone	0.0		1_2
1948	cat__TreatmentC1_ADE and Mylotarg 3mg per m2	0.0		1_2
1949	cat__TreatmentC1_ADE and Mylotarg 6mg per m2	0.0		1_2
1950	cat__TreatmentC1_AIDA	0.0		1_2
1951	cat__TreatmentC1_Arsenic and ATRA	0.0		1_2
1952	cat__TreatmentC1_DA High dose (90mg)	0.022777578087532342		1_2
1953	cat__TreatmentC1_DA Mylotarg 3mg per m2	0.0		1_2
1954	cat__TreatmentC1_DA Mylotarg 6mg per m2	0.0		1_2
1955	cat__TreatmentC1_DA Standard dose (60mg)	0.0		1_2
1956	cat__Marrresult1C1_CR	0.0		1_2
1957	cat__Marrresult1C1_PR	0.0		1_2
1958	cat__Marrresult1C1_RD	0.24728533184551466		1_2
1959	cat__Marrresult1C1_nan	0.0		1_2
1960	cat__Marrresult2C1_CR	0.0		1_2
1961	cat__Marrresult2C1_PR	0.0		1_2
1962	cat__Marrresult2C1_RD	0.0		1_2
1963	cat__Marrresult2C1_nan	0.0		1_2
1964	ordinal__NauseagradeC1	5.75886406017845e-05		1_2
1965	ordinal__AlopeciagradeC1	0.00023467405724736956		1_2
1966	ordinal__OralgradeC1	0.000417206087281511		1_2
1967	ordinal__DiarrheagradeC1	0.0003145896569010278		1_2
1968	ordinal__CardiacgradeC1	3.1676902122655406e-05		1_2
1969	ordinal__LiverASTgradeC1	0.00013410392434273265		1_2
1970	ordinal__LiverALTgradeC1	0.00036678145373722303		1_2
1971	ordinal__LiverBilgradeC1	0.00021162735380892458		1_2
1972	ordinal__RenaCreatgradeC1	0.0009413430464519584		1_2
1973	ordinal__RenaprotgradeC1	0.00012177673520884553		1_2
1974	ordinal__RenahaemgradeC1	0.00013273874735729625		1_2
1975	ordinal__cellularity1C1	9.410098735835976e-05		1_2
1976	ordinal__cellularity2C1	9.562843060782725e-05		1_2
1977	num__amlAgeAtRand1	0.16980279096449682		1_2
1978	num__UnitsbloodC1	0.0017879534139574702		1_2
1979	num__UnitsplateletsC1	0.002199470435345491		1_2
1980	num__DaysIVantibC1	0.0002896568490451025		1_2
1981	num__DaysinhospC1	1.822939218484478e-05		1_2
1982	num__NauseastartC1	5.544787927838148e-05		1_2
1983	num__NauseastopC1	0.00010119448960766095		1_2
1984	num__AlopeciastartC1	0.00017343437526382943		1_2
1985	num__AlopeciastopC1	0.00012618511734115777		1_2
1986	num__OralstartC1	0.00016510548987833478		1_2
1987	num__OralstopC1	0.00011696430106345702		1_2
1988	num__DiarrheastartC1	0.0004454311378710295		1_2
1989	num__DiarrheastopC1	0.00032762175595729584		1_2
1990	num__CardiacstartC1	4.6641120820064785e-05		1_2
1991	num__CardiacstopC1	3.539252665842558e-05		1_2
1992	num__LiverASTstartC1	0.0003546967341740141		1_2
1993	num__LiverASTstopC1	0.00012158037726107653		1_2
1994	num__LiverALTstartC1	0.00010515119837055571		1_2
1995	num__LiverALTstopC1	0.00011843657277968156		1_2
1996	num__LiverBilstartC1	0.00044030367008196216		1_2
1997	num__LiverBilstopC1	0.00038309265473570995		1_2
1998	num__RenaCreatstartC1	0.0004712759345487108		1_2
[truncated: 3,295 more rows]
