# Supplementary material for: Random Survival Forest Versus Elastic-Net Regularized Cox Regression for Survival Prediction in Acute Myeloid Leukemia at Distinct Treatment Time Points: Model Performance Comparison Study
Source: JMIR Bioinform Biotechnol. 2026 Apr 29;7:e75678. doi: 10.2196/75678 (PMC13128161; doi:10.2196/75678)
Supplement: Multimedia Appendix 9 [file bioinform-v7-e75678-s009.zip › ablation_metrics/repeated_fold_feature_importance/cnet/C1__MRD_flt3_npm1__fimp.csv]

	feature	importance	std_importance	fold_repeat_idx
0	cat__MRDA0_False	0.0		1_1
1	cat__MRDA0_True	0.0		1_1
2	cat__MRDA0_nan	0.0		1_1
3	cat__MRDB0_False	0.0		1_1
4	cat__MRDB0_True	0.0		1_1
5	cat__MRDB0_nan	0.0		1_1
6	cat__MRDC0_False	0.0		1_1
7	cat__MRDC0_True	0.0		1_1
8	cat__MRDC0_nan	0.0		1_1
9	cat__MRDA1_False	0.0		1_1
10	cat__MRDA1_True	0.0		1_1
11	cat__MRDA1_nan	0.0		1_1
12	cat__MRDB1_False	0.0		1_1
13	cat__MRDB1_True	0.0		1_1
14	cat__MRDB1_nan	0.0		1_1
15	cat__MRDC1_False	0.0		1_1
16	cat__MRDC1_True	0.0		1_1
17	cat__MRDC1_nan	0.0		1_1
18	cat__amlFLToutcomeID_2.0	0.0		1_1
19	cat__amlFLToutcomeID_3.0	0.0		1_1
20	cat__amlFLToutcomeID_4.0	0.0		1_1
21	cat__amlFLToutcomeID_nan	0.0		1_1
22	cat__amlFLTTypeID_1.0	0.0		1_1
23	cat__amlFLTTypeID_2.0	0.0		1_1
24	cat__amlFLTTypeID_nan	0.0		1_1
25	cat__amlDDLFLTTKDID_1.0	0.0		1_1
26	cat__amlDDLFLTTKDID_2.0	0.0		1_1
27	cat__amlDDLFLTTKDID_3.0	0.0		1_1
28	cat__amlDDLFLTTKDID_4.0	0.0		1_1
29	cat__amlDDLFLTTKDID_6.0	0.0		1_1
30	cat__amlDDLFLTTKDID_7.0	0.0		1_1
31	cat__amlDDLFLTTKDID_8.0	0.0		1_1
32	cat__amlDDLFLTTKDID_9.0	0.0		1_1
33	cat__amlDDLFLTTKDID_99.0	0.0		1_1
34	cat__amlDDLFLTTKDID_nan	0.0		1_1
35	cat__amlFLTType0ID_1.0	0.0		1_1
36	cat__amlFLTType0ID_2.0	0.0		1_1
37	cat__amlFLTType0ID_nan	0.0		1_1
38	cat__amlDDLNPM1OutcomeID_1.0	0.0		1_1
39	cat__amlDDLNPM1OutcomeID_3.0	0.0		1_1
40	cat__amlDDLNPM1OutcomeID_5.0	0.0		1_1
41	cat__amlDDLNPM1OutcomeID_7.0	0.0		1_1
42	cat__amlDDLNPM1OutcomeID_nan	0.0		1_1
43	cat__amlDDLNPM1ID_1.0	0.0		1_1
44	cat__amlDDLNPM1ID_2.0	0.0		1_1
45	cat__amlDDLNPM1ID_3.0	0.0		1_1
46	cat__amlDDLNPM1ID_4.0	0.0		1_1
47	cat__amlDDLNPM1ID_5.0	0.0		1_1
48	cat__amlDDLNPM1ID_nan	0.0		1_1
49	cat__MRDnegativity_<0.0%/not detectable	0.0		1_1
50	cat__MRDnegativity_nan	0.0		1_1
51	cat__MRDguided_No	0.0		1_1
52	cat__MRDguided_nan	0.0		1_1
53	cat__Housekeeping_ABL	0.0		1_1
54	cat__Housekeeping_nan	0.0		1_1
55	cat__MRDA0_method_nan	0.0		1_1
56	cat__MRDA0_method_qPCR-NPM1	0.0		1_1
57	cat__MRDA0_method_qPCR-NPM1 A	0.0		1_1
58	cat__MRDA0_method_qPCR-NPM1 B	0.0		1_1
59	cat__MRDA0_method_qPCR-NPM1 D	0.0		1_1
60	cat__MRDA0_method_qPCR-NPM1 OTHER	0.0		1_1
61	cat__MRDA0_method_qPCR-inv16	0.0		1_1
62	cat__MRDA0_method_qPCR-t8/21	0.0		1_1
63	cat__MRDA0num_ND	0.0		1_1
64	cat__MRDA0num_Pos	0.0		1_1
65	cat__MRDA0num_nan	0.0		1_1
66	cat__MRDA0_specimen_PB	0.0		1_1
67	cat__MRDA0_specimen_nan	0.0		1_1
68	cat__MRDB0_method_nan	0.0		1_1
69	cat__MRDB0_method_qPCR-NPM1	0.0		1_1
70	cat__MRDB0_method_qPCR-NPM1 A	0.0		1_1
71	cat__MRDB0_method_qPCR-NPM1 B	0.0		1_1
72	cat__MRDB0_method_qPCR-NPM1 D	0.0		1_1
73	cat__MRDB0_method_qPCR-NPM1 OTHER	0.0		1_1
74	cat__MRDB0_method_qPCR-inv16	0.0		1_1
75	cat__MRDB0_method_qPCR-t8/21	0.0		1_1
76	cat__MRDB0_specimen_BM	0.0		1_1
77	cat__MRDB0_specimen_nan	0.0		1_1
78	cat__MRDB0num_ND	0.0		1_1
79	cat__MRDB0num_Pos	0.0		1_1
80	cat__MRDB0num_nan	0.0		1_1
81	cat__MRDC0_method_MFC (LAIP+DfN)	0.0		1_1
82	cat__MRDC0_method_nan	0.0		1_1
83	cat__MRDC0_specimen_BM	0.0		1_1
84	cat__MRDC0_specimen_BM	0.0		1_1
85	cat__MRDC0_specimen_PB	0.0		1_1
86	cat__MRDC0_specimen_nan	0.0		1_1
87	cat__MRDC1_specimen_BM	0.0		1_1
88	cat__MRDC1_specimen_PB	0.0		1_1
89	cat__MRDC1_specimen_nan	0.0		1_1
90	cat__MRDC0num_Neg	0.0		1_1
91	cat__MRDC0num_Pos	0.0		1_1
92	cat__MRDC0num_nan	0.0		1_1
93	cat__MRDA1_method_nan	0.0		1_1
94	cat__MRDA1_method_qPCR-NPM1	0.0		1_1
95	cat__MRDA1_method_qPCR-NPM1 A	0.0		1_1
96	cat__MRDA1_method_qPCR-NPM1 B	0.0		1_1
97	cat__MRDA1_method_qPCR-NPM1 D	0.0		1_1
98	cat__MRDA1_method_qPCR-NPM1 OTHER	0.0		1_1
99	cat__MRDA1_method_qPCR-inv16	0.0		1_1
100	cat__MRDA1_method_qPCR-t8/21	0.0		1_1
101	cat__MRDA1num_ND	0.0		1_1
102	cat__MRDA1num_Neg	0.0		1_1
103	cat__MRDA1num_Pos	0.0		1_1
104	cat__MRDA1num_nan	0.0		1_1
105	cat__MRDA1_specimen_PB	0.0		1_1
106	cat__MRDA1_specimen_nan	0.0		1_1
107	cat__MRDB1_method_nan	0.0		1_1
108	cat__MRDB1_method_qPCR-NPM1	0.0		1_1
109	cat__MRDB1_method_qPCR-NPM1 A	0.0		1_1
110	cat__MRDB1_method_qPCR-NPM1 B	0.0		1_1
111	cat__MRDB1_method_qPCR-NPM1 D	0.0		1_1
112	cat__MRDB1_method_qPCR-NPM1 OTHER	0.0		1_1
113	cat__MRDB1_method_qPCR-inv16	0.0		1_1
114	cat__MRDB1_method_qPCR-t8/21	0.0		1_1
115	cat__MRDB1_specimen_BM	0.0		1_1
116	cat__MRDB1_specimen_nan	0.0		1_1
117	cat__MRDB1num_ND	0.0		1_1
118	cat__MRDB1num_Neg	0.0		1_1
119	cat__MRDB1num_Pos	0.0		1_1
120	cat__MRDB1num_nan	0.0		1_1
121	cat__MRDC1_method_MFC (LAIP+DfN)	0.0		1_1
122	cat__MRDC1_method_nan	0.0		1_1
123	cat__MRDC1num_ND	0.0		1_1
124	cat__MRDC1num_Neg	0.0		1_1
125	cat__MRDC1num_Pos	0.0		1_1
126	cat__MRDC1num_nan	0.0		1_1
127	num__TestDate	0.0		1_1
128	num__ITDPcnt	0.0002597467873678775		1_1
129	num__ITDLength	1.2421848972343374e-05		1_1
130	num__date_MRDA0	0.00021172045122273993		1_1
131	num__MRDA0hodnota	0.0		1_1
132	num__MRDA0logred	0.0		1_1
133	num__date_MRDB0	0.00010619575998202067		1_1
134	num__MRDB0hodnota	0.0		1_1
135	num__MRDB0logred	0.0		1_1
136	num__MRDC0percentage	0.00010883191896554906		1_1
137	num__date_MRDA1	0.00017584757903266724		1_1
138	num__MRDA1hodnota	0.0		1_1
139	num__MRDA1logred	0.0		1_1
140	num__date_MRDB1	0.0		1_1
141	num__MRDB1hodnota	0.0		1_1
142	num__Date_MRDC1	4.9117547915533796e-05		1_1
143	num__MRDC1percentage	0.0003960631890802978		1_1
144	remainder__MRDnegativity_is_missing	0.0		1_1
145	remainder__MRDguided_is_missing	0.0		1_1
146	remainder__Housekeeping_is_missing	0.0		1_1
147	remainder__MRDA0_is_missing	0.0		1_1
148	remainder__date_MRDA0_is_missing	0.0		1_1
149	remainder__MRDA0_method_is_missing	0.0		1_1
150	remainder__MRDA0_specimen_is_missing	0.0		1_1
151	remainder__MRDA0num_is_missing	0.0		1_1
152	remainder__MRDA0hodnota_is_missing	0.0		1_1
153	remainder__MRDA0logred_is_missing	0.0		1_1
154	remainder__MRDB0_is_missing	0.0		1_1
155	remainder__date_MRDB0_is_missing	0.0		1_1
156	remainder__MRDB0_method_is_missing	0.0		1_1
157	remainder__MRDB0_specimen_is_missing	0.0		1_1
158	remainder__MRDB0num_is_missing	0.0		1_1
159	remainder__MRDB0hodnota_is_missing	0.0		1_1
160	remainder__MRDB0logred_is_missing	0.0		1_1
161	remainder__MRDC0_is_missing	0.0		1_1
162	remainder__MRDC0_method_is_missing	0.0		1_1
163	remainder__MRDC0_specimen_is_missing	0.0		1_1
164	remainder__MRDC0num_is_missing	0.0		1_1
165	remainder__MRDC0percentage_is_missing	0.0		1_1
166	remainder__MRDA1_is_missing	0.0		1_1
167	remainder__date_MRDA1_is_missing	0.0		1_1
168	remainder__MRDA1_method_is_missing	0.0		1_1
169	remainder__MRDA1_specimen_is_missing	0.0		1_1
170	remainder__MRDA1num_is_missing	0.0		1_1
171	remainder__MRDA1hodnota_is_missing	0.0		1_1
172	remainder__MRDA1logred_is_missing	0.0		1_1
173	remainder__MRDB1_is_missing	0.0		1_1
174	remainder__date_MRDB1_is_missing	0.0		1_1
175	remainder__MRDB1_method_is_missing	0.0		1_1
176	remainder__MRDB1_specimen_is_missing	0.0		1_1
177	remainder__MRDB1num_is_missing	0.0		1_1
178	remainder__MRDB1hodnota_is_missing	0.0		1_1
179	remainder__MRDC1_is_missing	0.0		1_1
180	remainder__Date_MRDC1_is_missing	0.0		1_1
181	remainder__MRDC1_method_is_missing	0.0		1_1
182	remainder__MRDC1_specimen_is_missing	0.0		1_1
183	remainder__MRDC1num_is_missing	0.0		1_1
184	remainder__MRDC1percentage_is_missing	0.0		1_1
185	remainder__TestDate_is_missing	0.0		1_1
186	remainder__amlFLToutcomeID_is_missing	0.0		1_1
187	remainder__amlFLTTypeID_is_missing	0.0		1_1
188	remainder__amlDDLFLTTKDID_is_missing	0.0		1_1
189	remainder__ITDPcnt_is_missing	0.0		1_1
190	remainder__ITDLength_is_missing	0.0		1_1
191	remainder__amlFLTType0ID_is_missing	0.0		1_1
192	remainder__amlDDLNPM1OutcomeID_is_missing	0.0		1_1
193	remainder__amlDDLNPM1ID_is_missing	0.0		1_1
194	cat__MRDA0_False	0.0		2_1
195	cat__MRDA0_True	0.0		2_1
196	cat__MRDA0_nan	0.0		2_1
197	cat__MRDB0_False	0.0		2_1
198	cat__MRDB0_True	0.0		2_1
199	cat__MRDB0_nan	0.0		2_1
200	cat__MRDC0_False	0.0		2_1
201	cat__MRDC0_True	0.0		2_1
202	cat__MRDC0_nan	0.0		2_1
203	cat__MRDA1_False	0.0		2_1
204	cat__MRDA1_True	0.0		2_1
205	cat__MRDA1_nan	0.0		2_1
206	cat__MRDB1_False	0.0		2_1
207	cat__MRDB1_True	0.0		2_1
208	cat__MRDB1_nan	0.0		2_1
209	cat__MRDC1_False	0.0		2_1
210	cat__MRDC1_True	0.0		2_1
211	cat__MRDC1_nan	0.0		2_1
212	cat__amlFLToutcomeID_2.0	0.0		2_1
213	cat__amlFLToutcomeID_3.0	0.0		2_1
214	cat__amlFLToutcomeID_4.0	0.0		2_1
215	cat__amlFLToutcomeID_nan	0.0		2_1
216	cat__amlFLTTypeID_1.0	0.0		2_1
217	cat__amlFLTTypeID_2.0	0.0		2_1
218	cat__amlFLTTypeID_nan	0.0		2_1
219	cat__amlDDLFLTTKDID_1.0	0.0		2_1
220	cat__amlDDLFLTTKDID_2.0	0.0		2_1
221	cat__amlDDLFLTTKDID_3.0	0.0		2_1
222	cat__amlDDLFLTTKDID_4.0	0.0		2_1
223	cat__amlDDLFLTTKDID_6.0	0.0		2_1
224	cat__amlDDLFLTTKDID_7.0	0.0		2_1
225	cat__amlDDLFLTTKDID_8.0	0.0		2_1
226	cat__amlDDLFLTTKDID_99.0	0.0		2_1
227	cat__amlDDLFLTTKDID_nan	0.0		2_1
228	cat__amlFLTType0ID_1.0	0.0		2_1
229	cat__amlFLTType0ID_2.0	0.0		2_1
230	cat__amlFLTType0ID_nan	0.0		2_1
231	cat__amlDDLNPM1OutcomeID_1.0	0.0		2_1
232	cat__amlDDLNPM1OutcomeID_3.0	0.0		2_1
233	cat__amlDDLNPM1OutcomeID_5.0	0.0		2_1
234	cat__amlDDLNPM1OutcomeID_7.0	0.0		2_1
235	cat__amlDDLNPM1OutcomeID_nan	0.0		2_1
236	cat__amlDDLNPM1ID_1.0	0.0		2_1
237	cat__amlDDLNPM1ID_2.0	0.0		2_1
238	cat__amlDDLNPM1ID_3.0	0.0		2_1
239	cat__amlDDLNPM1ID_4.0	0.0		2_1
240	cat__amlDDLNPM1ID_5.0	0.0		2_1
241	cat__amlDDLNPM1ID_nan	0.0		2_1
242	cat__MRDnegativity_<0.0%/not detectable	0.0		2_1
243	cat__MRDnegativity_nan	0.0		2_1
244	cat__MRDguided_No	0.0		2_1
245	cat__MRDguided_nan	0.0		2_1
246	cat__Housekeeping_ABL	0.0		2_1
247	cat__Housekeeping_nan	0.0		2_1
248	cat__MRDA0_method_nan	0.0		2_1
249	cat__MRDA0_method_qPCR-NPM1	0.0		2_1
250	cat__MRDA0_method_qPCR-NPM1 A	0.0		2_1
251	cat__MRDA0_method_qPCR-NPM1 B	0.0		2_1
252	cat__MRDA0_method_qPCR-NPM1 D	0.0		2_1
253	cat__MRDA0_method_qPCR-NPM1 OTHER	0.0		2_1
254	cat__MRDA0_method_qPCR-inv16	0.0		2_1
255	cat__MRDA0_method_qPCR-t8/21	0.0		2_1
256	cat__MRDA0num_ND	0.0		2_1
257	cat__MRDA0num_Pos	0.0		2_1
258	cat__MRDA0num_nan	0.0		2_1
259	cat__MRDA0_specimen_PB	0.0		2_1
260	cat__MRDA0_specimen_nan	0.0		2_1
261	cat__MRDB0_method_nan	0.0		2_1
262	cat__MRDB0_method_qPCR-NPM1	0.0		2_1
263	cat__MRDB0_method_qPCR-NPM1 A	0.0		2_1
264	cat__MRDB0_method_qPCR-NPM1 B	0.0		2_1
265	cat__MRDB0_method_qPCR-NPM1 D	0.0		2_1
266	cat__MRDB0_method_qPCR-NPM1 OTHER	0.0		2_1
267	cat__MRDB0_method_qPCR-inv16	0.0		2_1
268	cat__MRDB0_method_qPCR-t8/21	0.0		2_1
269	cat__MRDB0_specimen_BM	0.0		2_1
270	cat__MRDB0_specimen_nan	0.0		2_1
271	cat__MRDB0num_ND	0.0		2_1
272	cat__MRDB0num_Pos	0.0		2_1
273	cat__MRDB0num_nan	0.0		2_1
274	cat__MRDC0_method_MFC (LAIP+DfN)	0.0		2_1
275	cat__MRDC0_method_nan	0.0		2_1
276	cat__MRDC0_specimen_BM	0.0		2_1
277	cat__MRDC0_specimen_BM	0.0		2_1
278	cat__MRDC0_specimen_PB	0.0		2_1
279	cat__MRDC0_specimen_nan	0.0		2_1
280	cat__MRDC1_specimen_BM	0.0		2_1
281	cat__MRDC1_specimen_PB	0.0		2_1
282	cat__MRDC1_specimen_nan	0.0		2_1
283	cat__MRDC0num_Neg	0.0		2_1
284	cat__MRDC0num_Pos	0.0		2_1
285	cat__MRDC0num_nan	0.0		2_1
286	cat__MRDA1_method_nan	0.0		2_1
287	cat__MRDA1_method_qPCR-NPM1	0.0		2_1
288	cat__MRDA1_method_qPCR-NPM1 A	0.0		2_1
289	cat__MRDA1_method_qPCR-NPM1 B	0.0		2_1
290	cat__MRDA1_method_qPCR-NPM1 D	0.0		2_1
291	cat__MRDA1_method_qPCR-NPM1 OTHER	0.0		2_1
292	cat__MRDA1_method_qPCR-inv16	0.0		2_1
293	cat__MRDA1_method_qPCR-t8/21	0.0		2_1
294	cat__MRDA1num_ND	0.0		2_1
295	cat__MRDA1num_Neg	0.0		2_1
296	cat__MRDA1num_Pos	0.0		2_1
297	cat__MRDA1num_nan	0.0		2_1
298	cat__MRDA1_specimen_PB	0.0		2_1
299	cat__MRDA1_specimen_nan	0.0		2_1
300	cat__MRDB1_method_nan	0.0		2_1
301	cat__MRDB1_method_qPCR-NPM1	0.0		2_1
302	cat__MRDB1_method_qPCR-NPM1 A	0.0		2_1
303	cat__MRDB1_method_qPCR-NPM1 B	0.0		2_1
304	cat__MRDB1_method_qPCR-NPM1 D	0.0		2_1
305	cat__MRDB1_method_qPCR-NPM1 OTHER	0.0		2_1
306	cat__MRDB1_method_qPCR-inv16	0.0		2_1
307	cat__MRDB1_method_qPCR-t8/21	0.0		2_1
308	cat__MRDB1_specimen_BM	0.0		2_1
309	cat__MRDB1_specimen_nan	0.0		2_1
310	cat__MRDB1num_ND	0.0		2_1
311	cat__MRDB1num_Neg	0.0		2_1
312	cat__MRDB1num_Pos	0.0		2_1
313	cat__MRDB1num_nan	0.0		2_1
314	cat__MRDC1_method_MFC (LAIP+DfN)	0.0		2_1
315	cat__MRDC1_method_nan	0.0		2_1
316	cat__MRDC1num_ND	0.0		2_1
317	cat__MRDC1num_Neg	0.0		2_1
318	cat__MRDC1num_Pos	0.0		2_1
319	cat__MRDC1num_nan	0.0		2_1
320	num__TestDate	0.0		2_1
321	num__ITDPcnt	9.317019442933174e-05		2_1
322	num__ITDLength	1.2972207366292393e-06		2_1
323	num__date_MRDA0	0.0002070506848002679		2_1
324	num__MRDA0hodnota	3.062470547883144e-05		2_1
325	num__MRDA0logred	2.4376034311851387e-07		2_1
326	num__date_MRDB0	3.3751470023145794e-05		2_1
327	num__MRDB0hodnota	0.0		2_1
328	num__MRDB0logred	0.0		2_1
329	num__MRDC0percentage	9.240636089626952e-05		2_1
330	num__date_MRDA1	0.000176067876833321		2_1
331	num__MRDA1hodnota	0.0		2_1
332	num__MRDA1logred	0.0		2_1
333	num__date_MRDB1	0.0		2_1
334	num__MRDB1hodnota	0.0		2_1
335	num__Date_MRDC1	7.295544600041381e-05		2_1
336	num__MRDC1percentage	0.0002768503177620117		2_1
337	remainder__MRDnegativity_is_missing	0.0		2_1
338	remainder__MRDguided_is_missing	0.0		2_1
339	remainder__Housekeeping_is_missing	0.0		2_1
340	remainder__MRDA0_is_missing	0.0		2_1
341	remainder__date_MRDA0_is_missing	0.0		2_1
342	remainder__MRDA0_method_is_missing	0.0		2_1
343	remainder__MRDA0_specimen_is_missing	0.0		2_1
344	remainder__MRDA0num_is_missing	0.0		2_1
345	remainder__MRDA0hodnota_is_missing	0.0		2_1
346	remainder__MRDA0logred_is_missing	0.0		2_1
347	remainder__MRDB0_is_missing	0.0		2_1
348	remainder__date_MRDB0_is_missing	0.0		2_1
349	remainder__MRDB0_method_is_missing	0.0		2_1
350	remainder__MRDB0_specimen_is_missing	0.0		2_1
351	remainder__MRDB0num_is_missing	0.0		2_1
352	remainder__MRDB0hodnota_is_missing	0.0		2_1
353	remainder__MRDB0logred_is_missing	0.0		2_1
354	remainder__MRDC0_is_missing	0.0		2_1
355	remainder__MRDC0_method_is_missing	0.0		2_1
356	remainder__MRDC0_specimen_is_missing	0.0		2_1
357	remainder__MRDC0num_is_missing	0.0		2_1
358	remainder__MRDC0percentage_is_missing	0.0		2_1
359	remainder__MRDA1_is_missing	0.0		2_1
360	remainder__date_MRDA1_is_missing	0.0		2_1
361	remainder__MRDA1_method_is_missing	0.0		2_1
362	remainder__MRDA1_specimen_is_missing	0.0		2_1
363	remainder__MRDA1num_is_missing	0.0		2_1
364	remainder__MRDA1hodnota_is_missing	0.0		2_1
365	remainder__MRDA1logred_is_missing	0.0		2_1
366	remainder__MRDB1_is_missing	0.0		2_1
367	remainder__date_MRDB1_is_missing	0.0		2_1
368	remainder__MRDB1_method_is_missing	0.0		2_1
369	remainder__MRDB1_specimen_is_missing	0.0		2_1
370	remainder__MRDB1num_is_missing	0.0		2_1
371	remainder__MRDB1hodnota_is_missing	0.0		2_1
372	remainder__MRDC1_is_missing	0.0		2_1
373	remainder__Date_MRDC1_is_missing	0.0		2_1
374	remainder__MRDC1_method_is_missing	0.0		2_1
375	remainder__MRDC1_specimen_is_missing	0.0		2_1
376	remainder__MRDC1num_is_missing	0.0		2_1
377	remainder__MRDC1percentage_is_missing	0.0		2_1
378	remainder__TestDate_is_missing	0.0		2_1
379	remainder__amlFLToutcomeID_is_missing	0.0		2_1
380	remainder__amlFLTTypeID_is_missing	0.0		2_1
381	remainder__amlDDLFLTTKDID_is_missing	0.0		2_1
382	remainder__ITDPcnt_is_missing	0.0		2_1
383	remainder__ITDLength_is_missing	0.0		2_1
384	remainder__amlFLTType0ID_is_missing	0.0		2_1
385	remainder__amlDDLNPM1OutcomeID_is_missing	0.0		2_1
386	remainder__amlDDLNPM1ID_is_missing	0.0		2_1
387	cat__MRDA0_False	0.0		3_1
388	cat__MRDA0_True	0.0		3_1
389	cat__MRDA0_nan	0.0		3_1
390	cat__MRDB0_False	0.0		3_1
391	cat__MRDB0_True	0.0		3_1
392	cat__MRDB0_nan	0.0		3_1
393	cat__MRDC0_False	0.0		3_1
394	cat__MRDC0_True	0.0		3_1
395	cat__MRDC0_nan	0.0		3_1
396	cat__MRDA1_False	0.0		3_1
397	cat__MRDA1_True	0.0		3_1
398	cat__MRDA1_nan	0.0		3_1
399	cat__MRDB1_False	0.0		3_1
400	cat__MRDB1_True	0.0		3_1
401	cat__MRDB1_nan	0.0		3_1
402	cat__MRDC1_False	0.0		3_1
403	cat__MRDC1_True	0.0		3_1
404	cat__MRDC1_nan	0.0		3_1
405	cat__amlFLToutcomeID_2.0	0.0		3_1
406	cat__amlFLToutcomeID_3.0	0.0		3_1
407	cat__amlFLToutcomeID_4.0	0.0		3_1
408	cat__amlFLToutcomeID_nan	0.0		3_1
409	cat__amlFLTTypeID_1.0	0.0		3_1
410	cat__amlFLTTypeID_2.0	0.0		3_1
411	cat__amlFLTTypeID_nan	0.0		3_1
412	cat__amlDDLFLTTKDID_1.0	0.0		3_1
413	cat__amlDDLFLTTKDID_2.0	0.0		3_1
414	cat__amlDDLFLTTKDID_3.0	0.0		3_1
415	cat__amlDDLFLTTKDID_4.0	0.0		3_1
416	cat__amlDDLFLTTKDID_6.0	0.0		3_1
417	cat__amlDDLFLTTKDID_7.0	0.0		3_1
418	cat__amlDDLFLTTKDID_8.0	0.0		3_1
419	cat__amlDDLFLTTKDID_9.0	0.0		3_1
420	cat__amlDDLFLTTKDID_99.0	0.0		3_1
421	cat__amlDDLFLTTKDID_nan	0.0		3_1
422	cat__amlFLTType0ID_1.0	0.0		3_1
423	cat__amlFLTType0ID_2.0	0.0		3_1
424	cat__amlFLTType0ID_nan	0.0		3_1
425	cat__amlDDLNPM1OutcomeID_1.0	0.0		3_1
426	cat__amlDDLNPM1OutcomeID_3.0	0.0		3_1
427	cat__amlDDLNPM1OutcomeID_5.0	0.0		3_1
428	cat__amlDDLNPM1OutcomeID_7.0	0.0		3_1
429	cat__amlDDLNPM1OutcomeID_nan	0.0		3_1
430	cat__amlDDLNPM1ID_1.0	0.0		3_1
431	cat__amlDDLNPM1ID_2.0	0.0		3_1
432	cat__amlDDLNPM1ID_3.0	0.0		3_1
433	cat__amlDDLNPM1ID_4.0	0.0		3_1
434	cat__amlDDLNPM1ID_5.0	0.0		3_1
435	cat__amlDDLNPM1ID_nan	0.0		3_1
436	cat__MRDnegativity_<0.0%/not detectable	0.0		3_1
437	cat__MRDnegativity_nan	0.0		3_1
438	cat__MRDguided_No	0.0		3_1
439	cat__MRDguided_nan	0.0		3_1
440	cat__Housekeeping_ABL	0.0		3_1
441	cat__Housekeeping_nan	0.0		3_1
442	cat__MRDA0_method_nan	0.0		3_1
443	cat__MRDA0_method_qPCR-NPM1	0.0		3_1
444	cat__MRDA0_method_qPCR-NPM1 A	0.0		3_1
445	cat__MRDA0_method_qPCR-NPM1 B	0.0		3_1
446	cat__MRDA0_method_qPCR-NPM1 D	0.0		3_1
447	cat__MRDA0_method_qPCR-NPM1 OTHER	0.0		3_1
448	cat__MRDA0_method_qPCR-inv16	0.0		3_1
449	cat__MRDA0_method_qPCR-t8/21	0.0		3_1
450	cat__MRDA0num_ND	0.0		3_1
451	cat__MRDA0num_Pos	0.0		3_1
452	cat__MRDA0num_nan	0.0		3_1
453	cat__MRDA0_specimen_PB	0.0		3_1
454	cat__MRDA0_specimen_nan	0.0		3_1
455	cat__MRDB0_method_nan	0.0		3_1
456	cat__MRDB0_method_qPCR-NPM1	0.0		3_1
457	cat__MRDB0_method_qPCR-NPM1 A	0.0		3_1
458	cat__MRDB0_method_qPCR-NPM1 B	0.0		3_1
459	cat__MRDB0_method_qPCR-NPM1 D	0.0		3_1
460	cat__MRDB0_method_qPCR-NPM1 OTHER	0.0		3_1
461	cat__MRDB0_method_qPCR-inv16	0.0		3_1
462	cat__MRDB0_method_qPCR-t8/21	0.0		3_1
463	cat__MRDB0_specimen_BM	0.0		3_1
464	cat__MRDB0_specimen_nan	0.0		3_1
465	cat__MRDB0num_ND	0.0		3_1
466	cat__MRDB0num_Pos	0.0		3_1
467	cat__MRDB0num_nan	0.0		3_1
468	cat__MRDC0_method_MFC (LAIP+DfN)	0.0		3_1
469	cat__MRDC0_method_nan	0.0		3_1
470	cat__MRDC0_specimen_BM	0.0		3_1
471	cat__MRDC0_specimen_BM	0.0		3_1
472	cat__MRDC0_specimen_PB	0.0		3_1
473	cat__MRDC0_specimen_nan	0.0		3_1
474	cat__MRDC1_specimen_BM	0.0		3_1
475	cat__MRDC1_specimen_PB	0.0		3_1
476	cat__MRDC1_specimen_nan	0.0		3_1
477	cat__MRDC0num_Neg	0.0		3_1
478	cat__MRDC0num_Pos	0.0		3_1
479	cat__MRDC0num_nan	0.0		3_1
480	cat__MRDA1_method_nan	0.0		3_1
481	cat__MRDA1_method_qPCR-NPM1	0.0		3_1
482	cat__MRDA1_method_qPCR-NPM1 A	0.0		3_1
483	cat__MRDA1_method_qPCR-NPM1 B	0.0		3_1
484	cat__MRDA1_method_qPCR-NPM1 D	0.0		3_1
485	cat__MRDA1_method_qPCR-NPM1 OTHER	0.0		3_1
486	cat__MRDA1_method_qPCR-inv16	0.0		3_1
487	cat__MRDA1_method_qPCR-t8/21	0.0		3_1
488	cat__MRDA1num_ND	0.0		3_1
489	cat__MRDA1num_Neg	0.0		3_1
490	cat__MRDA1num_Pos	0.0		3_1
491	cat__MRDA1num_nan	0.0		3_1
492	cat__MRDA1_specimen_PB	0.0		3_1
493	cat__MRDA1_specimen_nan	0.0		3_1
494	cat__MRDB1_method_nan	0.0		3_1
495	cat__MRDB1_method_qPCR-NPM1	0.0		3_1
496	cat__MRDB1_method_qPCR-NPM1 A	0.0		3_1
497	cat__MRDB1_method_qPCR-NPM1 D	0.0		3_1
498	cat__MRDB1_method_qPCR-NPM1 OTHER	0.0		3_1
499	cat__MRDB1_method_qPCR-inv16	0.0		3_1
500	cat__MRDB1_method_qPCR-t8/21	0.0		3_1
501	cat__MRDB1_specimen_BM	0.0		3_1
502	cat__MRDB1_specimen_nan	0.0		3_1
503	cat__MRDB1num_ND	0.0		3_1
504	cat__MRDB1num_Neg	0.0		3_1
505	cat__MRDB1num_Pos	0.0		3_1
506	cat__MRDB1num_nan	0.0		3_1
507	cat__MRDC1_method_MFC (LAIP+DfN)	0.0		3_1
508	cat__MRDC1_method_nan	0.0		3_1
509	cat__MRDC1num_ND	0.0		3_1
510	cat__MRDC1num_Neg	0.0		3_1
511	cat__MRDC1num_Pos	0.0		3_1
512	cat__MRDC1num_nan	0.0		3_1
513	num__TestDate	0.0		3_1
514	num__ITDPcnt	8.309598791737843e-05		3_1
515	num__ITDLength	1.8339422237324191e-06		3_1
516	num__date_MRDA0	9.736138895773175e-05		3_1
517	num__MRDA0hodnota	0.0		3_1
518	num__MRDA0logred	0.0		3_1
519	num__date_MRDB0	3.27066608295455e-05		3_1
520	num__MRDB0hodnota	0.0		3_1
521	num__MRDB0logred	0.0		3_1
522	num__MRDC0percentage	4.878082072915433e-05		3_1
523	num__date_MRDA1	0.00014526068686554854		3_1
524	num__MRDA1hodnota	0.0		3_1
525	num__MRDA1logred	0.0		3_1
526	num__date_MRDB1	0.0		3_1
527	num__MRDB1hodnota	0.0		3_1
528	num__Date_MRDC1	0.0		3_1
529	num__MRDC1percentage	0.0001955611013043402		3_1
530	remainder__MRDnegativity_is_missing	0.0		3_1
531	remainder__MRDguided_is_missing	0.0		3_1
532	remainder__Housekeeping_is_missing	0.0		3_1
533	remainder__MRDA0_is_missing	0.0		3_1
534	remainder__date_MRDA0_is_missing	0.0		3_1
535	remainder__MRDA0_method_is_missing	0.0		3_1
536	remainder__MRDA0_specimen_is_missing	0.0		3_1
537	remainder__MRDA0num_is_missing	0.0		3_1
538	remainder__MRDA0hodnota_is_missing	0.0		3_1
539	remainder__MRDA0logred_is_missing	0.0		3_1
540	remainder__MRDB0_is_missing	0.0		3_1
541	remainder__date_MRDB0_is_missing	0.0		3_1
542	remainder__MRDB0_method_is_missing	0.0		3_1
543	remainder__MRDB0_specimen_is_missing	0.0		3_1
544	remainder__MRDB0num_is_missing	0.0		3_1
545	remainder__MRDB0hodnota_is_missing	0.0		3_1
546	remainder__MRDB0logred_is_missing	0.0		3_1
547	remainder__MRDC0_is_missing	0.0		3_1
548	remainder__MRDC0_method_is_missing	0.0		3_1
549	remainder__MRDC0_specimen_is_missing	0.0		3_1
550	remainder__MRDC0num_is_missing	0.0		3_1
551	remainder__MRDC0percentage_is_missing	0.0		3_1
552	remainder__MRDA1_is_missing	0.0		3_1
553	remainder__date_MRDA1_is_missing	0.0		3_1
554	remainder__MRDA1_method_is_missing	0.0		3_1
555	remainder__MRDA1_specimen_is_missing	0.0		3_1
556	remainder__MRDA1num_is_missing	0.0		3_1
557	remainder__MRDA1hodnota_is_missing	0.0		3_1
558	remainder__MRDA1logred_is_missing	0.0		3_1
559	remainder__MRDB1_is_missing	0.0		3_1
560	remainder__date_MRDB1_is_missing	0.0		3_1
561	remainder__MRDB1_method_is_missing	0.0		3_1
562	remainder__MRDB1_specimen_is_missing	0.0		3_1
563	remainder__MRDB1num_is_missing	0.0		3_1
564	remainder__MRDB1hodnota_is_missing	0.0		3_1
565	remainder__MRDC1_is_missing	0.0		3_1
566	remainder__Date_MRDC1_is_missing	0.0		3_1
567	remainder__MRDC1_method_is_missing	0.0		3_1
568	remainder__MRDC1_specimen_is_missing	0.0		3_1
569	remainder__MRDC1num_is_missing	0.0		3_1
570	remainder__MRDC1percentage_is_missing	0.0		3_1
571	remainder__TestDate_is_missing	0.0		3_1
572	remainder__amlFLToutcomeID_is_missing	0.0		3_1
573	remainder__amlFLTTypeID_is_missing	0.0		3_1
574	remainder__amlDDLFLTTKDID_is_missing	0.0		3_1
575	remainder__ITDPcnt_is_missing	0.0		3_1
576	remainder__ITDLength_is_missing	0.0		3_1
577	remainder__amlFLTType0ID_is_missing	0.0		3_1
578	remainder__amlDDLNPM1OutcomeID_is_missing	0.0		3_1
579	remainder__amlDDLNPM1ID_is_missing	0.0		3_1
580	cat__MRDA0_False	0.0		4_1
581	cat__MRDA0_True	0.0		4_1
582	cat__MRDA0_nan	0.0		4_1
583	cat__MRDB0_False	0.0		4_1
584	cat__MRDB0_True	0.0		4_1
585	cat__MRDB0_nan	0.0		4_1
586	cat__MRDC0_False	0.0		4_1
587	cat__MRDC0_True	0.0		4_1
588	cat__MRDC0_nan	0.0		4_1
589	cat__MRDA1_False	0.0		4_1
590	cat__MRDA1_True	0.0		4_1
591	cat__MRDA1_nan	0.0		4_1
592	cat__MRDB1_False	0.0		4_1
593	cat__MRDB1_True	0.0		4_1
594	cat__MRDB1_nan	0.0		4_1
595	cat__MRDC1_False	0.0		4_1
596	cat__MRDC1_True	0.0		4_1
597	cat__MRDC1_nan	0.0		4_1
598	cat__amlFLToutcomeID_2.0	0.0		4_1
599	cat__amlFLToutcomeID_3.0	0.0		4_1
600	cat__amlFLToutcomeID_4.0	0.0		4_1
601	cat__amlFLToutcomeID_nan	0.0		4_1
602	cat__amlFLTTypeID_1.0	0.0		4_1
603	cat__amlFLTTypeID_2.0	0.0		4_1
604	cat__amlFLTTypeID_nan	0.0		4_1
605	cat__amlDDLFLTTKDID_1.0	0.0		4_1
606	cat__amlDDLFLTTKDID_2.0	0.0		4_1
607	cat__amlDDLFLTTKDID_3.0	0.0		4_1
608	cat__amlDDLFLTTKDID_4.0	0.0		4_1
609	cat__amlDDLFLTTKDID_6.0	0.0		4_1
610	cat__amlDDLFLTTKDID_7.0	0.0		4_1
611	cat__amlDDLFLTTKDID_8.0	0.0		4_1
612	cat__amlDDLFLTTKDID_9.0	0.0		4_1
613	cat__amlDDLFLTTKDID_99.0	0.0		4_1
614	cat__amlDDLFLTTKDID_nan	0.0		4_1
615	cat__amlFLTType0ID_1.0	0.0		4_1
616	cat__amlFLTType0ID_2.0	0.0		4_1
617	cat__amlFLTType0ID_nan	0.0		4_1
618	cat__amlDDLNPM1OutcomeID_1.0	0.0		4_1
619	cat__amlDDLNPM1OutcomeID_3.0	0.0		4_1
620	cat__amlDDLNPM1OutcomeID_5.0	0.0		4_1
621	cat__amlDDLNPM1OutcomeID_nan	0.0		4_1
622	cat__amlDDLNPM1ID_1.0	0.0		4_1
623	cat__amlDDLNPM1ID_2.0	0.0		4_1
624	cat__amlDDLNPM1ID_3.0	0.0		4_1
625	cat__amlDDLNPM1ID_4.0	0.0		4_1
626	cat__amlDDLNPM1ID_5.0	0.0		4_1
627	cat__amlDDLNPM1ID_nan	0.0		4_1
628	cat__MRDnegativity_<0.0%/not detectable	0.0		4_1
629	cat__MRDnegativity_nan	0.0		4_1
630	cat__MRDguided_No	0.0		4_1
631	cat__MRDguided_nan	0.0		4_1
632	cat__Housekeeping_ABL	0.0		4_1
633	cat__Housekeeping_nan	0.0		4_1
634	cat__MRDA0_method_nan	0.0		4_1
635	cat__MRDA0_method_qPCR-NPM1	0.0		4_1
636	cat__MRDA0_method_qPCR-NPM1 A	0.0		4_1
637	cat__MRDA0_method_qPCR-NPM1 B	0.0		4_1
638	cat__MRDA0_method_qPCR-NPM1 D	0.0		4_1
639	cat__MRDA0_method_qPCR-NPM1 OTHER	0.0		4_1
640	cat__MRDA0_method_qPCR-inv16	0.0		4_1
641	cat__MRDA0_method_qPCR-t8/21	0.0		4_1
642	cat__MRDA0num_ND	0.0		4_1
643	cat__MRDA0num_Pos	0.0		4_1
644	cat__MRDA0num_nan	0.0		4_1
645	cat__MRDA0_specimen_PB	0.0		4_1
646	cat__MRDA0_specimen_nan	0.0		4_1
647	cat__MRDB0_method_nan	0.0		4_1
648	cat__MRDB0_method_qPCR-NPM1	0.0		4_1
649	cat__MRDB0_method_qPCR-NPM1 A	0.0		4_1
650	cat__MRDB0_method_qPCR-NPM1 B	0.0		4_1
651	cat__MRDB0_method_qPCR-NPM1 D	0.0		4_1
652	cat__MRDB0_method_qPCR-NPM1 OTHER	0.0		4_1
653	cat__MRDB0_method_qPCR-inv16	0.0		4_1
654	cat__MRDB0_method_qPCR-t8/21	0.0		4_1
655	cat__MRDB0_specimen_BM	0.0		4_1
656	cat__MRDB0_specimen_nan	0.0		4_1
657	cat__MRDB0num_ND	0.0		4_1
658	cat__MRDB0num_Pos	0.0		4_1
659	cat__MRDB0num_nan	0.0		4_1
660	cat__MRDC0_method_MFC (LAIP+DfN)	0.0		4_1
661	cat__MRDC0_method_nan	0.0		4_1
662	cat__MRDC0_specimen_BM	0.0		4_1
663	cat__MRDC0_specimen_BM	0.0		4_1
664	cat__MRDC0_specimen_PB	0.0		4_1
665	cat__MRDC0_specimen_nan	0.0		4_1
666	cat__MRDC1_specimen_BM	0.0		4_1
667	cat__MRDC1_specimen_PB	0.0		4_1
668	cat__MRDC1_specimen_nan	0.0		4_1
669	cat__MRDC0num_Neg	0.0		4_1
670	cat__MRDC0num_Pos	0.0		4_1
671	cat__MRDC0num_nan	0.0		4_1
672	cat__MRDA1_method_nan	0.0		4_1
673	cat__MRDA1_method_qPCR-NPM1	0.0		4_1
674	cat__MRDA1_method_qPCR-NPM1 A	0.0		4_1
675	cat__MRDA1_method_qPCR-NPM1 B	0.0		4_1
676	cat__MRDA1_method_qPCR-NPM1 D	0.0		4_1
677	cat__MRDA1_method_qPCR-NPM1 OTHER	0.0		4_1
678	cat__MRDA1_method_qPCR-inv16	0.0		4_1
679	cat__MRDA1_method_qPCR-t8/21	0.0		4_1
680	cat__MRDA1num_ND	0.0		4_1
681	cat__MRDA1num_Neg	0.0		4_1
682	cat__MRDA1num_Pos	0.0		4_1
683	cat__MRDA1num_nan	0.0		4_1
684	cat__MRDA1_specimen_PB	0.0		4_1
685	cat__MRDA1_specimen_nan	0.0		4_1
686	cat__MRDB1_method_nan	0.0		4_1
687	cat__MRDB1_method_qPCR-NPM1	0.0		4_1
688	cat__MRDB1_method_qPCR-NPM1 A	0.0		4_1
689	cat__MRDB1_method_qPCR-NPM1 B	0.0		4_1
690	cat__MRDB1_method_qPCR-NPM1 D	0.0		4_1
691	cat__MRDB1_method_qPCR-NPM1 OTHER	0.0		4_1
692	cat__MRDB1_method_qPCR-inv16	0.0		4_1
693	cat__MRDB1_method_qPCR-t8/21	0.0		4_1
694	cat__MRDB1_specimen_BM	0.0		4_1
695	cat__MRDB1_specimen_nan	0.0		4_1
696	cat__MRDB1num_ND	0.0		4_1
697	cat__MRDB1num_Neg	0.0		4_1
698	cat__MRDB1num_Pos	0.0		4_1
699	cat__MRDB1num_nan	0.0		4_1
700	cat__MRDC1_method_MFC (LAIP+DfN)	0.0		4_1
701	cat__MRDC1_method_nan	0.0		4_1
702	cat__MRDC1num_ND	0.0		4_1
703	cat__MRDC1num_Neg	0.0		4_1
704	cat__MRDC1num_Pos	0.0		4_1
705	cat__MRDC1num_nan	0.0		4_1
706	num__TestDate	0.0		4_1
707	num__ITDPcnt	0.00011318307053983159		4_1
708	num__ITDLength	3.918136055458961e-06		4_1
709	num__date_MRDA0	9.136803703339188e-05		4_1
710	num__MRDA0hodnota	7.096015868188373e-05		4_1
711	num__MRDA0logred	5.817945275921871e-07		4_1
712	num__date_MRDB0	0.0		4_1
713	num__MRDB0hodnota	0.0		4_1
714	num__MRDB0logred	0.0		4_1
715	num__MRDC0percentage	9.957039761581024e-06		4_1
716	num__date_MRDA1	0.00018163641775294066		4_1
717	num__MRDA1hodnota	0.0		4_1
718	num__MRDA1logred	0.0		4_1
719	num__date_MRDB1	0.0		4_1
720	num__MRDB1hodnota	0.0		4_1
721	num__Date_MRDC1	0.0		4_1
722	num__MRDC1percentage	0.00022814464128562294		4_1
723	remainder__MRDnegativity_is_missing	0.0		4_1
724	remainder__MRDguided_is_missing	0.0		4_1
725	remainder__Housekeeping_is_missing	0.0		4_1
726	remainder__MRDA0_is_missing	0.0		4_1
727	remainder__date_MRDA0_is_missing	0.0		4_1
728	remainder__MRDA0_method_is_missing	0.0		4_1
729	remainder__MRDA0_specimen_is_missing	0.0		4_1
730	remainder__MRDA0num_is_missing	0.0		4_1
731	remainder__MRDA0hodnota_is_missing	0.0		4_1
732	remainder__MRDA0logred_is_missing	0.0		4_1
733	remainder__MRDB0_is_missing	0.0		4_1
734	remainder__date_MRDB0_is_missing	0.0		4_1
735	remainder__MRDB0_method_is_missing	0.0		4_1
736	remainder__MRDB0_specimen_is_missing	0.0		4_1
737	remainder__MRDB0num_is_missing	0.0		4_1
738	remainder__MRDB0hodnota_is_missing	0.0		4_1
739	remainder__MRDB0logred_is_missing	0.0		4_1
740	remainder__MRDC0_is_missing	0.0		4_1
741	remainder__MRDC0_method_is_missing	0.0		4_1
742	remainder__MRDC0_specimen_is_missing	0.0		4_1
743	remainder__MRDC0num_is_missing	0.0		4_1
744	remainder__MRDC0percentage_is_missing	0.0		4_1
745	remainder__MRDA1_is_missing	0.0		4_1
746	remainder__date_MRDA1_is_missing	0.0		4_1
747	remainder__MRDA1_method_is_missing	0.0		4_1
748	remainder__MRDA1_specimen_is_missing	0.0		4_1
749	remainder__MRDA1num_is_missing	0.0		4_1
750	remainder__MRDA1hodnota_is_missing	0.0		4_1
751	remainder__MRDA1logred_is_missing	0.0		4_1
752	remainder__MRDB1_is_missing	0.0		4_1
753	remainder__date_MRDB1_is_missing	0.0		4_1
754	remainder__MRDB1_method_is_missing	0.0		4_1
755	remainder__MRDB1_specimen_is_missing	0.0		4_1
756	remainder__MRDB1num_is_missing	0.0		4_1
757	remainder__MRDB1hodnota_is_missing	0.0		4_1
758	remainder__MRDC1_is_missing	0.0		4_1
759	remainder__Date_MRDC1_is_missing	0.0		4_1
760	remainder__MRDC1_method_is_missing	0.0		4_1
761	remainder__MRDC1_specimen_is_missing	0.0		4_1
762	remainder__MRDC1num_is_missing	0.0		4_1
763	remainder__MRDC1percentage_is_missing	0.0		4_1
764	remainder__TestDate_is_missing	0.0		4_1
765	remainder__amlFLToutcomeID_is_missing	0.0		4_1
766	remainder__amlFLTTypeID_is_missing	0.0		4_1
767	remainder__amlDDLFLTTKDID_is_missing	0.0		4_1
768	remainder__ITDPcnt_is_missing	0.0		4_1
769	remainder__ITDLength_is_missing	0.0		4_1
770	remainder__amlFLTType0ID_is_missing	0.0		4_1
771	remainder__amlDDLNPM1OutcomeID_is_missing	0.0		4_1
772	remainder__amlDDLNPM1ID_is_missing	0.0		4_1
773	cat__MRDA0_False	0.0		5_1
774	cat__MRDA0_True	0.0		5_1
775	cat__MRDA0_nan	0.0		5_1
776	cat__MRDB0_False	0.0		5_1
777	cat__MRDB0_True	0.0		5_1
778	cat__MRDB0_nan	0.0		5_1
779	cat__MRDC0_False	0.0		5_1
780	cat__MRDC0_True	0.0		5_1
781	cat__MRDC0_nan	0.0		5_1
782	cat__MRDA1_False	0.0		5_1
783	cat__MRDA1_True	0.0		5_1
784	cat__MRDA1_nan	0.0		5_1
785	cat__MRDB1_False	0.0		5_1
786	cat__MRDB1_True	0.0		5_1
787	cat__MRDB1_nan	0.0		5_1
788	cat__MRDC1_False	0.0		5_1
789	cat__MRDC1_True	0.0		5_1
790	cat__MRDC1_nan	0.0		5_1
791	cat__amlFLToutcomeID_2.0	0.0		5_1
792	cat__amlFLToutcomeID_3.0	0.0		5_1
793	cat__amlFLToutcomeID_4.0	0.0		5_1
794	cat__amlFLToutcomeID_nan	0.0		5_1
795	cat__amlFLTTypeID_1.0	0.0		5_1
796	cat__amlFLTTypeID_2.0	0.0		5_1
797	cat__amlFLTTypeID_nan	0.0		5_1
798	cat__amlDDLFLTTKDID_1.0	0.0		5_1
799	cat__amlDDLFLTTKDID_2.0	0.0		5_1
800	cat__amlDDLFLTTKDID_3.0	0.0		5_1
801	cat__amlDDLFLTTKDID_4.0	0.0		5_1
802	cat__amlDDLFLTTKDID_6.0	0.0		5_1
803	cat__amlDDLFLTTKDID_8.0	0.0		5_1
804	cat__amlDDLFLTTKDID_9.0	0.0		5_1
805	cat__amlDDLFLTTKDID_99.0	0.0		5_1
806	cat__amlDDLFLTTKDID_nan	0.0		5_1
807	cat__amlFLTType0ID_1.0	0.0		5_1
808	cat__amlFLTType0ID_2.0	0.0		5_1
809	cat__amlFLTType0ID_nan	0.0		5_1
810	cat__amlDDLNPM1OutcomeID_1.0	0.0		5_1
811	cat__amlDDLNPM1OutcomeID_3.0	0.0		5_1
812	cat__amlDDLNPM1OutcomeID_5.0	0.0		5_1
813	cat__amlDDLNPM1OutcomeID_7.0	0.0		5_1
814	cat__amlDDLNPM1OutcomeID_nan	0.0		5_1
815	cat__amlDDLNPM1ID_1.0	0.0		5_1
816	cat__amlDDLNPM1ID_2.0	0.0		5_1
817	cat__amlDDLNPM1ID_3.0	0.0		5_1
818	cat__amlDDLNPM1ID_4.0	0.0		5_1
819	cat__amlDDLNPM1ID_5.0	0.0		5_1
820	cat__amlDDLNPM1ID_nan	0.0		5_1
821	cat__MRDnegativity_<0.0%/not detectable	0.0		5_1
822	cat__MRDnegativity_nan	0.0		5_1
823	cat__MRDguided_No	0.0		5_1
824	cat__MRDguided_nan	0.0		5_1
825	cat__Housekeeping_ABL	0.0		5_1
826	cat__Housekeeping_nan	0.0		5_1
827	cat__MRDA0_method_nan	0.0		5_1
828	cat__MRDA0_method_qPCR-NPM1	0.0		5_1
829	cat__MRDA0_method_qPCR-NPM1 A	0.0		5_1
830	cat__MRDA0_method_qPCR-NPM1 B	0.0		5_1
831	cat__MRDA0_method_qPCR-NPM1 D	0.0		5_1
832	cat__MRDA0_method_qPCR-NPM1 OTHER	0.0		5_1
833	cat__MRDA0_method_qPCR-inv16	0.0		5_1
834	cat__MRDA0_method_qPCR-t8/21	0.0		5_1
835	cat__MRDA0num_ND	0.0		5_1
836	cat__MRDA0num_Pos	0.0		5_1
837	cat__MRDA0num_nan	0.0		5_1
838	cat__MRDA0_specimen_PB	0.0		5_1
839	cat__MRDA0_specimen_nan	0.0		5_1
840	cat__MRDB0_method_nan	0.0		5_1
841	cat__MRDB0_method_qPCR-NPM1	0.0		5_1
842	cat__MRDB0_method_qPCR-NPM1 A	0.0		5_1
843	cat__MRDB0_method_qPCR-NPM1 B	0.0		5_1
844	cat__MRDB0_method_qPCR-NPM1 D	0.0		5_1
845	cat__MRDB0_method_qPCR-NPM1 OTHER	0.0		5_1
846	cat__MRDB0_method_qPCR-inv16	0.0		5_1
847	cat__MRDB0_method_qPCR-t8/21	0.0		5_1
848	cat__MRDB0_specimen_BM	0.0		5_1
849	cat__MRDB0_specimen_nan	0.0		5_1
850	cat__MRDB0num_ND	0.0		5_1
851	cat__MRDB0num_Pos	0.0		5_1
852	cat__MRDB0num_nan	0.0		5_1
853	cat__MRDC0_method_MFC (LAIP+DfN)	0.0		5_1
854	cat__MRDC0_method_nan	0.0		5_1
855	cat__MRDC0_specimen_BM	0.0		5_1
856	cat__MRDC0_specimen_BM	0.0		5_1
857	cat__MRDC0_specimen_PB	0.0		5_1
858	cat__MRDC0_specimen_nan	0.0		5_1
859	cat__MRDC1_specimen_BM	0.0		5_1
860	cat__MRDC1_specimen_PB	0.0		5_1
861	cat__MRDC1_specimen_nan	0.0		5_1
862	cat__MRDC0num_Neg	0.0		5_1
863	cat__MRDC0num_Pos	0.0		5_1
864	cat__MRDC0num_nan	0.0		5_1
865	cat__MRDA1_method_nan	0.0		5_1
866	cat__MRDA1_method_qPCR-NPM1	0.0		5_1
867	cat__MRDA1_method_qPCR-NPM1 A	0.0		5_1
868	cat__MRDA1_method_qPCR-NPM1 B	0.0		5_1
869	cat__MRDA1_method_qPCR-NPM1 D	0.0		5_1
870	cat__MRDA1_method_qPCR-NPM1 OTHER	0.0		5_1
871	cat__MRDA1_method_qPCR-inv16	0.0		5_1
872	cat__MRDA1_method_qPCR-t8/21	0.0		5_1
873	cat__MRDA1num_ND	0.0		5_1
874	cat__MRDA1num_Neg	0.0		5_1
875	cat__MRDA1num_Pos	0.0		5_1
876	cat__MRDA1num_nan	0.0		5_1
877	cat__MRDA1_specimen_PB	0.0		5_1
878	cat__MRDA1_specimen_nan	0.0		5_1
879	cat__MRDB1_method_nan	0.0		5_1
880	cat__MRDB1_method_qPCR-NPM1	0.0		5_1
881	cat__MRDB1_method_qPCR-NPM1 A	0.0		5_1
882	cat__MRDB1_method_qPCR-NPM1 B	0.0		5_1
883	cat__MRDB1_method_qPCR-NPM1 D	0.0		5_1
884	cat__MRDB1_method_qPCR-NPM1 OTHER	0.0		5_1
885	cat__MRDB1_method_qPCR-inv16	0.0		5_1
886	cat__MRDB1_method_qPCR-t8/21	0.0		5_1
887	cat__MRDB1_specimen_BM	0.0		5_1
888	cat__MRDB1_specimen_nan	0.0		5_1
889	cat__MRDB1num_ND	0.0		5_1
890	cat__MRDB1num_Neg	0.0		5_1
891	cat__MRDB1num_Pos	0.0		5_1
892	cat__MRDB1num_nan	0.0		5_1
893	cat__MRDC1_method_MFC (LAIP+DfN)	0.0		5_1
894	cat__MRDC1_method_nan	0.0		5_1
895	cat__MRDC1num_ND	0.0		5_1
896	cat__MRDC1num_Neg	0.0		5_1
897	cat__MRDC1num_Pos	0.0		5_1
898	cat__MRDC1num_nan	0.0		5_1
899	num__TestDate	0.0		5_1
900	num__ITDPcnt	0.00010225486986687723		5_1
901	num__ITDLength	8.085957609417921e-07		5_1
902	num__date_MRDA0	0.00010852293390857244		5_1
903	num__MRDA0hodnota	0.0		5_1
904	num__MRDA0logred	0.0		5_1
905	num__date_MRDB0	0.0		5_1
906	num__MRDB0hodnota	0.0		5_1
907	num__MRDB0logred	0.0		5_1
908	num__MRDC0percentage	1.390486302534215e-06		5_1
909	num__date_MRDA1	0.00020340180798646948		5_1
910	num__MRDA1hodnota	0.0		5_1
911	num__MRDA1logred	0.0		5_1
912	num__date_MRDB1	0.0		5_1
913	num__MRDB1hodnota	0.0		5_1
914	num__Date_MRDC1	2.1971352682904108e-05		5_1
915	num__MRDC1percentage	0.0002741717778667055		5_1
916	remainder__MRDnegativity_is_missing	0.0		5_1
917	remainder__MRDguided_is_missing	0.0		5_1
918	remainder__Housekeeping_is_missing	0.0		5_1
919	remainder__MRDA0_is_missing	0.0		5_1
920	remainder__date_MRDA0_is_missing	0.0		5_1
921	remainder__MRDA0_method_is_missing	0.0		5_1
922	remainder__MRDA0_specimen_is_missing	0.0		5_1
923	remainder__MRDA0num_is_missing	0.0		5_1
924	remainder__MRDA0hodnota_is_missing	0.0		5_1
925	remainder__MRDA0logred_is_missing	0.0		5_1
926	remainder__MRDB0_is_missing	0.0		5_1
927	remainder__date_MRDB0_is_missing	0.0		5_1
928	remainder__MRDB0_method_is_missing	0.0		5_1
929	remainder__MRDB0_specimen_is_missing	0.0		5_1
930	remainder__MRDB0num_is_missing	0.0		5_1
931	remainder__MRDB0hodnota_is_missing	0.0		5_1
932	remainder__MRDB0logred_is_missing	0.0		5_1
933	remainder__MRDC0_is_missing	0.0		5_1
934	remainder__MRDC0_method_is_missing	0.0		5_1
935	remainder__MRDC0_specimen_is_missing	0.0		5_1
936	remainder__MRDC0num_is_missing	0.0		5_1
937	remainder__MRDC0percentage_is_missing	0.0		5_1
938	remainder__MRDA1_is_missing	0.0		5_1
939	remainder__date_MRDA1_is_missing	0.0		5_1
940	remainder__MRDA1_method_is_missing	0.0		5_1
941	remainder__MRDA1_specimen_is_missing	0.0		5_1
942	remainder__MRDA1num_is_missing	0.0		5_1
943	remainder__MRDA1hodnota_is_missing	0.0		5_1
944	remainder__MRDA1logred_is_missing	0.0		5_1
945	remainder__MRDB1_is_missing	0.0		5_1
946	remainder__date_MRDB1_is_missing	0.0		5_1
947	remainder__MRDB1_method_is_missing	0.0		5_1
948	remainder__MRDB1_specimen_is_missing	0.0		5_1
949	remainder__MRDB1num_is_missing	0.0		5_1
950	remainder__MRDB1hodnota_is_missing	0.0		5_1
951	remainder__MRDC1_is_missing	0.0		5_1
952	remainder__Date_MRDC1_is_missing	0.0		5_1
953	remainder__MRDC1_method_is_missing	0.0		5_1
954	remainder__MRDC1_specimen_is_missing	0.0		5_1
955	remainder__MRDC1num_is_missing	0.0		5_1
956	remainder__MRDC1percentage_is_missing	0.0		5_1
957	remainder__TestDate_is_missing	0.0		5_1
958	remainder__amlFLToutcomeID_is_missing	0.0		5_1
959	remainder__amlFLTTypeID_is_missing	0.0		5_1
960	remainder__amlDDLFLTTKDID_is_missing	0.0		5_1
961	remainder__ITDPcnt_is_missing	0.0		5_1
962	remainder__ITDLength_is_missing	0.0		5_1
963	remainder__amlFLTType0ID_is_missing	0.0		5_1
964	remainder__amlDDLNPM1OutcomeID_is_missing	0.0		5_1
965	remainder__amlDDLNPM1ID_is_missing	0.0		5_1
966	cat__MRDA0_False	0.0		1_2
967	cat__MRDA0_True	0.0		1_2
968	cat__MRDA0_nan	0.0		1_2
969	cat__MRDB0_False	0.0		1_2
970	cat__MRDB0_True	0.0		1_2
971	cat__MRDB0_nan	0.0		1_2
972	cat__MRDC0_False	0.0		1_2
973	cat__MRDC0_True	0.0		1_2
974	cat__MRDC0_nan	0.0		1_2
975	cat__MRDA1_False	0.0		1_2
976	cat__MRDA1_True	0.0		1_2
977	cat__MRDA1_nan	0.0		1_2
978	cat__MRDB1_False	0.0		1_2
979	cat__MRDB1_True	0.0		1_2
980	cat__MRDB1_nan	0.0		1_2
981	cat__MRDC1_False	0.0		1_2
982	cat__MRDC1_True	0.0		1_2
983	cat__MRDC1_nan	0.0		1_2
984	cat__amlFLToutcomeID_2.0	0.0		1_2
985	cat__amlFLToutcomeID_3.0	0.0		1_2
986	cat__amlFLToutcomeID_4.0	0.0		1_2
987	cat__amlFLToutcomeID_nan	0.0		1_2
988	cat__amlFLTTypeID_1.0	0.0		1_2
989	cat__amlFLTTypeID_2.0	0.0		1_2
990	cat__amlFLTTypeID_nan	0.0		1_2
991	cat__amlDDLFLTTKDID_1.0	0.0		1_2
992	cat__amlDDLFLTTKDID_2.0	0.0		1_2
993	cat__amlDDLFLTTKDID_3.0	0.0		1_2
994	cat__amlDDLFLTTKDID_4.0	0.0		1_2
995	cat__amlDDLFLTTKDID_6.0	0.0		1_2
996	cat__amlDDLFLTTKDID_7.0	0.0		1_2
997	cat__amlDDLFLTTKDID_8.0	0.0		1_2
998	cat__amlDDLFLTTKDID_99.0	0.0		1_2
999	cat__amlDDLFLTTKDID_nan	0.0		1_2
1000	cat__amlFLTType0ID_1.0	0.0		1_2
1001	cat__amlFLTType0ID_2.0	0.0		1_2
1002	cat__amlFLTType0ID_nan	0.0		1_2
1003	cat__amlDDLNPM1OutcomeID_1.0	0.0		1_2
1004	cat__amlDDLNPM1OutcomeID_3.0	0.0		1_2
1005	cat__amlDDLNPM1OutcomeID_5.0	0.0		1_2
1006	cat__amlDDLNPM1OutcomeID_7.0	0.0		1_2
1007	cat__amlDDLNPM1OutcomeID_nan	0.0		1_2
1008	cat__amlDDLNPM1ID_1.0	0.0		1_2
1009	cat__amlDDLNPM1ID_2.0	0.0		1_2
1010	cat__amlDDLNPM1ID_3.0	0.0		1_2
1011	cat__amlDDLNPM1ID_4.0	0.0		1_2
1012	cat__amlDDLNPM1ID_5.0	0.0		1_2
1013	cat__amlDDLNPM1ID_nan	0.0		1_2
1014	cat__MRDnegativity_<0.0%/not detectable	0.0		1_2
1015	cat__MRDnegativity_nan	0.0		1_2
1016	cat__MRDguided_No	0.0		1_2
1017	cat__MRDguided_nan	0.0		1_2
1018	cat__Housekeeping_ABL	0.0		1_2
1019	cat__Housekeeping_nan	0.0		1_2
1020	cat__MRDA0_method_nan	0.0		1_2
1021	cat__MRDA0_method_qPCR-NPM1	0.0		1_2
1022	cat__MRDA0_method_qPCR-NPM1 A	0.0		1_2
1023	cat__MRDA0_method_qPCR-NPM1 B	0.0		1_2
1024	cat__MRDA0_method_qPCR-NPM1 D	0.0		1_2
1025	cat__MRDA0_method_qPCR-NPM1 OTHER	0.0		1_2
1026	cat__MRDA0_method_qPCR-inv16	0.0		1_2
1027	cat__MRDA0_method_qPCR-t8/21	0.0		1_2
1028	cat__MRDA0num_ND	0.0		1_2
1029	cat__MRDA0num_Pos	0.0		1_2
1030	cat__MRDA0num_nan	0.0		1_2
1031	cat__MRDA0_specimen_PB	0.0		1_2
1032	cat__MRDA0_specimen_nan	0.0		1_2
1033	cat__MRDB0_method_nan	0.0		1_2
1034	cat__MRDB0_method_qPCR-NPM1	0.0		1_2
1035	cat__MRDB0_method_qPCR-NPM1 A	0.0		1_2
1036	cat__MRDB0_method_qPCR-NPM1 B	0.0		1_2
1037	cat__MRDB0_method_qPCR-NPM1 D	0.0		1_2
1038	cat__MRDB0_method_qPCR-NPM1 OTHER	0.0		1_2
1039	cat__MRDB0_method_qPCR-inv16	0.0		1_2
1040	cat__MRDB0_method_qPCR-t8/21	0.0		1_2
1041	cat__MRDB0_specimen_BM	0.0		1_2
1042	cat__MRDB0_specimen_nan	0.0		1_2
1043	cat__MRDB0num_ND	0.0		1_2
1044	cat__MRDB0num_Pos	0.0		1_2
1045	cat__MRDB0num_nan	0.0		1_2
1046	cat__MRDC0_method_MFC (LAIP+DfN)	0.0		1_2
1047	cat__MRDC0_method_nan	0.0		1_2
1048	cat__MRDC0_specimen_BM	0.0		1_2
1049	cat__MRDC0_specimen_BM	0.0		1_2
1050	cat__MRDC0_specimen_PB	0.0		1_2
1051	cat__MRDC0_specimen_nan	0.0		1_2
1052	cat__MRDC1_specimen_BM	0.0		1_2
1053	cat__MRDC1_specimen_PB	0.0		1_2
1054	cat__MRDC1_specimen_nan	0.0		1_2
1055	cat__MRDC0num_Neg	0.0		1_2
1056	cat__MRDC0num_Pos	0.0		1_2
1057	cat__MRDC0num_nan	0.0		1_2
1058	cat__MRDA1_method_nan	0.0		1_2
1059	cat__MRDA1_method_qPCR-NPM1	0.0		1_2
1060	cat__MRDA1_method_qPCR-NPM1 A	0.0		1_2
1061	cat__MRDA1_method_qPCR-NPM1 B	0.0		1_2
1062	cat__MRDA1_method_qPCR-NPM1 D	0.0		1_2
1063	cat__MRDA1_method_qPCR-NPM1 OTHER	0.0		1_2
1064	cat__MRDA1_method_qPCR-inv16	0.0		1_2
1065	cat__MRDA1_method_qPCR-t8/21	0.0		1_2
1066	cat__MRDA1num_ND	0.0		1_2
1067	cat__MRDA1num_Neg	0.0		1_2
1068	cat__MRDA1num_Pos	0.0		1_2
1069	cat__MRDA1num_nan	0.0		1_2
1070	cat__MRDA1_specimen_PB	0.0		1_2
1071	cat__MRDA1_specimen_nan	0.0		1_2
1072	cat__MRDB1_method_nan	0.0		1_2
1073	cat__MRDB1_method_qPCR-NPM1	0.0		1_2
1074	cat__MRDB1_method_qPCR-NPM1 A	0.0		1_2
1075	cat__MRDB1_method_qPCR-NPM1 B	0.0		1_2
1076	cat__MRDB1_method_qPCR-NPM1 D	0.0		1_2
1077	cat__MRDB1_method_qPCR-NPM1 OTHER	0.0		1_2
1078	cat__MRDB1_method_qPCR-inv16	0.0		1_2
1079	cat__MRDB1_method_qPCR-t8/21	0.0		1_2
1080	cat__MRDB1_specimen_BM	0.0		1_2
1081	cat__MRDB1_specimen_nan	0.0		1_2
1082	cat__MRDB1num_ND	0.0		1_2
1083	cat__MRDB1num_Neg	0.0		1_2
1084	cat__MRDB1num_Pos	0.0		1_2
1085	cat__MRDB1num_nan	0.0		1_2
1086	cat__MRDC1_method_MFC (LAIP+DfN)	0.0		1_2
1087	cat__MRDC1_method_nan	0.0		1_2
1088	cat__MRDC1num_ND	0.0		1_2
1089	cat__MRDC1num_Neg	0.0		1_2
1090	cat__MRDC1num_Pos	0.0		1_2
1091	cat__MRDC1num_nan	0.0		1_2
1092	num__TestDate	0.00013157547387408498		1_2
1093	num__ITDPcnt	0.00028990540016340325		1_2
1094	num__ITDLength	8.640771730196917e-06		1_2
1095	num__date_MRDA0	0.0001452025699553127		1_2
1096	num__MRDA0hodnota	0.0002087004738900571		1_2
1097	num__MRDA0logred	7.907656053136213e-06		1_2
1098	num__date_MRDB0	0.0002172248573150159		1_2
1099	num__MRDB0hodnota	0.0		1_2
1100	num__MRDB0logred	0.0		1_2
1101	num__MRDC0percentage	0.0001517484085523295		1_2
1102	num__date_MRDA1	0.0003885664946600773		1_2
1103	num__MRDA1hodnota	4.774508599582774e-05		1_2
1104	num__MRDA1logred	0.00024377561434114748		1_2
1105	num__date_MRDB1	0.00029214312649690537		1_2
1106	num__MRDB1hodnota	0.000124123747232938		1_2
1107	num__Date_MRDC1	0.00013025370285778373		1_2
1108	num__MRDC1percentage	0.00043189488792323905		1_2
1109	remainder__MRDnegativity_is_missing	0.0		1_2
1110	remainder__MRDguided_is_missing	0.0		1_2
1111	remainder__Housekeeping_is_missing	0.0		1_2
1112	remainder__MRDA0_is_missing	0.0		1_2
1113	remainder__date_MRDA0_is_missing	0.0		1_2
1114	remainder__MRDA0_method_is_missing	0.0		1_2
1115	remainder__MRDA0_specimen_is_missing	0.0		1_2
1116	remainder__MRDA0num_is_missing	0.0		1_2
1117	remainder__MRDA0hodnota_is_missing	0.0		1_2
1118	remainder__MRDA0logred_is_missing	0.0		1_2
1119	remainder__MRDB0_is_missing	0.0		1_2
1120	remainder__date_MRDB0_is_missing	0.0		1_2
1121	remainder__MRDB0_method_is_missing	0.0		1_2
1122	remainder__MRDB0_specimen_is_missing	0.0		1_2
1123	remainder__MRDB0num_is_missing	0.0		1_2
1124	remainder__MRDB0hodnota_is_missing	0.0		1_2
1125	remainder__MRDB0logred_is_missing	0.0		1_2
1126	remainder__MRDC0_is_missing	0.0		1_2
1127	remainder__MRDC0_method_is_missing	0.0		1_2
1128	remainder__MRDC0_specimen_is_missing	0.0		1_2
1129	remainder__MRDC0num_is_missing	0.0		1_2
1130	remainder__MRDC0percentage_is_missing	0.0		1_2
1131	remainder__MRDA1_is_missing	0.0		1_2
1132	remainder__date_MRDA1_is_missing	0.0		1_2
1133	remainder__MRDA1_method_is_missing	0.0		1_2
1134	remainder__MRDA1_specimen_is_missing	0.0		1_2
1135	remainder__MRDA1num_is_missing	0.0		1_2
1136	remainder__MRDA1hodnota_is_missing	0.0		1_2
1137	remainder__MRDA1logred_is_missing	0.0		1_2
1138	remainder__MRDB1_is_missing	0.0		1_2
1139	remainder__date_MRDB1_is_missing	0.0		1_2
1140	remainder__MRDB1_method_is_missing	0.0		1_2
1141	remainder__MRDB1_specimen_is_missing	0.0		1_2
1142	remainder__MRDB1num_is_missing	0.0		1_2
1143	remainder__MRDB1hodnota_is_missing	0.0		1_2
1144	remainder__MRDC1_is_missing	0.0		1_2
1145	remainder__Date_MRDC1_is_missing	0.0		1_2
1146	remainder__MRDC1_method_is_missing	0.0		1_2
1147	remainder__MRDC1_specimen_is_missing	0.0		1_2
1148	remainder__MRDC1num_is_missing	0.0		1_2
1149	remainder__MRDC1percentage_is_missing	0.0		1_2
1150	remainder__TestDate_is_missing	0.0		1_2
1151	remainder__amlFLToutcomeID_is_missing	0.0		1_2
1152	remainder__amlFLTTypeID_is_missing	0.0		1_2
1153	remainder__amlDDLFLTTKDID_is_missing	0.0		1_2
1154	remainder__ITDPcnt_is_missing	0.0		1_2
1155	remainder__ITDLength_is_missing	0.0		1_2
1156	remainder__amlFLTType0ID_is_missing	0.0		1_2
1157	remainder__amlDDLNPM1OutcomeID_is_missing	0.0		1_2
1158	remainder__amlDDLNPM1ID_is_missing	0.0		1_2
1159	cat__MRDA0_False	0.0		2_2
1160	cat__MRDA0_True	0.0		2_2
1161	cat__MRDA0_nan	0.0		2_2
1162	cat__MRDB0_False	0.0		2_2
1163	cat__MRDB0_True	0.0		2_2
1164	cat__MRDB0_nan	0.0		2_2
1165	cat__MRDC0_False	0.0		2_2
1166	cat__MRDC0_True	0.0		2_2
1167	cat__MRDC0_nan	0.0		2_2
1168	cat__MRDA1_False	0.0		2_2
1169	cat__MRDA1_True	0.0		2_2
1170	cat__MRDA1_nan	0.0		2_2
1171	cat__MRDB1_False	0.0		2_2
1172	cat__MRDB1_True	0.0		2_2
1173	cat__MRDB1_nan	0.0		2_2
1174	cat__MRDC1_False	0.0		2_2
1175	cat__MRDC1_True	0.0		2_2
1176	cat__MRDC1_nan	0.0		2_2
1177	cat__amlFLToutcomeID_2.0	0.0		2_2
1178	cat__amlFLToutcomeID_3.0	0.0		2_2
1179	cat__amlFLToutcomeID_4.0	0.0		2_2
1180	cat__amlFLToutcomeID_nan	0.0		2_2
1181	cat__amlFLTTypeID_1.0	0.0		2_2
1182	cat__amlFLTTypeID_2.0	0.0		2_2
1183	cat__amlFLTTypeID_nan	0.0		2_2
1184	cat__amlDDLFLTTKDID_1.0	0.0		2_2
1185	cat__amlDDLFLTTKDID_2.0	0.0		2_2
1186	cat__amlDDLFLTTKDID_3.0	0.0		2_2
1187	cat__amlDDLFLTTKDID_4.0	0.0		2_2
1188	cat__amlDDLFLTTKDID_6.0	0.0		2_2
1189	cat__amlDDLFLTTKDID_7.0	0.0		2_2
1190	cat__amlDDLFLTTKDID_8.0	0.0		2_2
1191	cat__amlDDLFLTTKDID_9.0	0.0		2_2
1192	cat__amlDDLFLTTKDID_99.0	0.0		2_2
1193	cat__amlDDLFLTTKDID_nan	0.0		2_2
1194	cat__amlFLTType0ID_1.0	0.0		2_2
1195	cat__amlFLTType0ID_2.0	0.0		2_2
1196	cat__amlFLTType0ID_nan	0.0		2_2
1197	cat__amlDDLNPM1OutcomeID_1.0	0.0		2_2
1198	cat__amlDDLNPM1OutcomeID_3.0	0.0		2_2
1199	cat__amlDDLNPM1OutcomeID_5.0	0.0		2_2
1200	cat__amlDDLNPM1OutcomeID_7.0	0.0		2_2
1201	cat__amlDDLNPM1OutcomeID_nan	0.0		2_2
1202	cat__amlDDLNPM1ID_1.0	0.0		2_2
1203	cat__amlDDLNPM1ID_2.0	0.0		2_2
1204	cat__amlDDLNPM1ID_3.0	0.0		2_2
1205	cat__amlDDLNPM1ID_4.0	0.0		2_2
1206	cat__amlDDLNPM1ID_5.0	0.0		2_2
1207	cat__amlDDLNPM1ID_nan	0.0		2_2
1208	cat__MRDnegativity_<0.0%/not detectable	0.0		2_2
1209	cat__MRDnegativity_nan	0.0		2_2
1210	cat__MRDguided_No	0.0		2_2
1211	cat__MRDguided_nan	0.0		2_2
1212	cat__Housekeeping_ABL	0.0		2_2
1213	cat__Housekeeping_nan	0.0		2_2
1214	cat__MRDA0_method_nan	0.0		2_2
1215	cat__MRDA0_method_qPCR-NPM1	0.0		2_2
1216	cat__MRDA0_method_qPCR-NPM1 A	0.0		2_2
1217	cat__MRDA0_method_qPCR-NPM1 B	0.0		2_2
1218	cat__MRDA0_method_qPCR-NPM1 D	0.0		2_2
1219	cat__MRDA0_method_qPCR-NPM1 OTHER	0.0		2_2
1220	cat__MRDA0_method_qPCR-inv16	0.0		2_2
1221	cat__MRDA0_method_qPCR-t8/21	0.0		2_2
1222	cat__MRDA0num_ND	0.0		2_2
1223	cat__MRDA0num_Pos	0.0		2_2
1224	cat__MRDA0num_nan	0.0		2_2
1225	cat__MRDA0_specimen_PB	0.0		2_2
1226	cat__MRDA0_specimen_nan	0.0		2_2
1227	cat__MRDB0_method_nan	0.0		2_2
1228	cat__MRDB0_method_qPCR-NPM1	0.0		2_2
1229	cat__MRDB0_method_qPCR-NPM1 A	0.0		2_2
1230	cat__MRDB0_method_qPCR-NPM1 B	0.0		2_2
1231	cat__MRDB0_method_qPCR-NPM1 D	0.0		2_2
1232	cat__MRDB0_method_qPCR-NPM1 OTHER	0.0		2_2
1233	cat__MRDB0_method_qPCR-inv16	0.0		2_2
1234	cat__MRDB0_method_qPCR-t8/21	0.0		2_2
1235	cat__MRDB0_specimen_BM	0.0		2_2
1236	cat__MRDB0_specimen_nan	0.0		2_2
1237	cat__MRDB0num_ND	0.0		2_2
1238	cat__MRDB0num_Pos	0.0		2_2
1239	cat__MRDB0num_nan	0.0		2_2
1240	cat__MRDC0_method_MFC (LAIP+DfN)	0.0		2_2
1241	cat__MRDC0_method_nan	0.0		2_2
1242	cat__MRDC0_specimen_BM	0.0		2_2
1243	cat__MRDC0_specimen_BM	0.0		2_2
1244	cat__MRDC0_specimen_PB	0.0		2_2
1245	cat__MRDC0_specimen_nan	0.0		2_2
1246	cat__MRDC1_specimen_BM	0.0		2_2
1247	cat__MRDC1_specimen_PB	0.0		2_2
1248	cat__MRDC1_specimen_nan	0.0		2_2
1249	cat__MRDC0num_Neg	0.0		2_2
1250	cat__MRDC0num_Pos	0.0		2_2
1251	cat__MRDC0num_nan	0.0		2_2
1252	cat__MRDA1_method_nan	0.0		2_2
1253	cat__MRDA1_method_qPCR-NPM1	0.0		2_2
1254	cat__MRDA1_method_qPCR-NPM1 A	0.0		2_2
1255	cat__MRDA1_method_qPCR-NPM1 B	0.0		2_2
1256	cat__MRDA1_method_qPCR-NPM1 D	0.0		2_2
1257	cat__MRDA1_method_qPCR-NPM1 OTHER	0.0		2_2
1258	cat__MRDA1_method_qPCR-inv16	0.0		2_2
1259	cat__MRDA1_method_qPCR-t8/21	0.0		2_2
1260	cat__MRDA1num_ND	0.0		2_2
1261	cat__MRDA1num_Neg	0.0		2_2
1262	cat__MRDA1num_Pos	0.0		2_2
1263	cat__MRDA1num_nan	0.0		2_2
1264	cat__MRDA1_specimen_PB	0.0		2_2
1265	cat__MRDA1_specimen_nan	0.0		2_2
1266	cat__MRDB1_method_nan	0.0		2_2
1267	cat__MRDB1_method_qPCR-NPM1	0.0		2_2
1268	cat__MRDB1_method_qPCR-NPM1 A	0.0		2_2
1269	cat__MRDB1_method_qPCR-NPM1 B	0.0		2_2
1270	cat__MRDB1_method_qPCR-NPM1 D	0.0		2_2
1271	cat__MRDB1_method_qPCR-NPM1 OTHER	0.0		2_2
1272	cat__MRDB1_method_qPCR-inv16	0.0		2_2
1273	cat__MRDB1_method_qPCR-t8/21	0.0		2_2
1274	cat__MRDB1_specimen_BM	0.0		2_2
1275	cat__MRDB1_specimen_nan	0.0		2_2
1276	cat__MRDB1num_ND	0.0		2_2
1277	cat__MRDB1num_Neg	0.0		2_2
1278	cat__MRDB1num_Pos	0.0		2_2
1279	cat__MRDB1num_nan	0.0		2_2
1280	cat__MRDC1_method_MFC (LAIP+DfN)	0.0		2_2
1281	cat__MRDC1_method_nan	0.0		2_2
1282	cat__MRDC1num_ND	0.0		2_2
1283	cat__MRDC1num_Neg	0.0		2_2
1284	cat__MRDC1num_Pos	0.0		2_2
1285	cat__MRDC1num_nan	0.0		2_2
1286	num__TestDate	0.0		2_2
1287	num__ITDPcnt	0.00018696233107464246		2_2
1288	num__ITDLength	1.2827527290107013e-05		2_2
1289	num__date_MRDA0	0.0		2_2
1290	num__MRDA0hodnota	0.0001998762583463078		2_2
1291	num__MRDA0logred	0.0		2_2
1292	num__date_MRDB0	9.20617228454103e-05		2_2
1293	num__MRDB0hodnota	0.0		2_2
1294	num__MRDB0logred	0.0		2_2
1295	num__MRDC0percentage	7.734505600081324e-05		2_2
1296	num__date_MRDA1	0.00025497492445593735		2_2
1297	num__MRDA1hodnota	0.0		2_2
1298	num__MRDA1logred	0.0		2_2
1299	num__date_MRDB1	0.0		2_2
1300	num__MRDB1hodnota	0.0		2_2
1301	num__Date_MRDC1	8.307946460724163e-05		2_2
1302	num__MRDC1percentage	0.0003419146603103283		2_2
1303	remainder__MRDnegativity_is_missing	0.0		2_2
1304	remainder__MRDguided_is_missing	0.0		2_2
1305	remainder__Housekeeping_is_missing	0.0		2_2
1306	remainder__MRDA0_is_missing	0.0		2_2
1307	remainder__date_MRDA0_is_missing	0.0		2_2
1308	remainder__MRDA0_method_is_missing	0.0		2_2
1309	remainder__MRDA0_specimen_is_missing	0.0		2_2
1310	remainder__MRDA0num_is_missing	0.0		2_2
1311	remainder__MRDA0hodnota_is_missing	0.0		2_2
1312	remainder__MRDA0logred_is_missing	0.0		2_2
1313	remainder__MRDB0_is_missing	0.0		2_2
1314	remainder__date_MRDB0_is_missing	0.0		2_2
1315	remainder__MRDB0_method_is_missing	0.0		2_2
1316	remainder__MRDB0_specimen_is_missing	0.0		2_2
1317	remainder__MRDB0num_is_missing	0.0		2_2
1318	remainder__MRDB0hodnota_is_missing	0.0		2_2
1319	remainder__MRDB0logred_is_missing	0.0		2_2
1320	remainder__MRDC0_is_missing	0.0		2_2
1321	remainder__MRDC0_method_is_missing	0.0		2_2
1322	remainder__MRDC0_specimen_is_missing	0.0		2_2
1323	remainder__MRDC0num_is_missing	0.0		2_2
1324	remainder__MRDC0percentage_is_missing	0.0		2_2
1325	remainder__MRDA1_is_missing	0.0		2_2
1326	remainder__date_MRDA1_is_missing	0.0		2_2
1327	remainder__MRDA1_method_is_missing	0.0		2_2
1328	remainder__MRDA1_specimen_is_missing	0.0		2_2
1329	remainder__MRDA1num_is_missing	0.0		2_2
1330	remainder__MRDA1hodnota_is_missing	0.0		2_2
1331	remainder__MRDA1logred_is_missing	0.0		2_2
1332	remainder__MRDB1_is_missing	0.0		2_2
1333	remainder__date_MRDB1_is_missing	0.0		2_2
1334	remainder__MRDB1_method_is_missing	0.0		2_2
1335	remainder__MRDB1_specimen_is_missing	0.0		2_2
1336	remainder__MRDB1num_is_missing	0.0		2_2
1337	remainder__MRDB1hodnota_is_missing	0.0		2_2
1338	remainder__MRDC1_is_missing	0.0		2_2
1339	remainder__Date_MRDC1_is_missing	0.0		2_2
1340	remainder__MRDC1_method_is_missing	0.0		2_2
1341	remainder__MRDC1_specimen_is_missing	0.0		2_2
1342	remainder__MRDC1num_is_missing	0.0		2_2
1343	remainder__MRDC1percentage_is_missing	0.0		2_2
1344	remainder__TestDate_is_missing	0.0		2_2
1345	remainder__amlFLToutcomeID_is_missing	0.0		2_2
1346	remainder__amlFLTTypeID_is_missing	0.0		2_2
1347	remainder__amlDDLFLTTKDID_is_missing	0.0		2_2
1348	remainder__ITDPcnt_is_missing	0.0		2_2
1349	remainder__ITDLength_is_missing	0.0		2_2
1350	remainder__amlFLTType0ID_is_missing	0.0		2_2
1351	remainder__amlDDLNPM1OutcomeID_is_missing	0.0		2_2
1352	remainder__amlDDLNPM1ID_is_missing	0.0		2_2
1353	cat__MRDA0_False	0.0		3_2
1354	cat__MRDA0_True	0.0		3_2
1355	cat__MRDA0_nan	0.0		3_2
1356	cat__MRDB0_False	0.0		3_2
1357	cat__MRDB0_True	0.0		3_2
1358	cat__MRDB0_nan	0.0		3_2
1359	cat__MRDC0_False	0.0		3_2
1360	cat__MRDC0_True	0.0		3_2
1361	cat__MRDC0_nan	0.0		3_2
1362	cat__MRDA1_False	0.0		3_2
1363	cat__MRDA1_True	0.0		3_2
1364	cat__MRDA1_nan	0.0		3_2
1365	cat__MRDB1_False	0.0		3_2
1366	cat__MRDB1_True	0.0		3_2
1367	cat__MRDB1_nan	0.0		3_2
1368	cat__MRDC1_False	0.0		3_2
1369	cat__MRDC1_True	0.0		3_2
1370	cat__MRDC1_nan	0.0		3_2
1371	cat__amlFLToutcomeID_2.0	0.0		3_2
1372	cat__amlFLToutcomeID_3.0	0.0		3_2
1373	cat__amlFLToutcomeID_4.0	0.0		3_2
1374	cat__amlFLToutcomeID_nan	0.0		3_2
1375	cat__amlFLTTypeID_1.0	0.0		3_2
1376	cat__amlFLTTypeID_2.0	0.0		3_2
1377	cat__amlFLTTypeID_nan	0.0		3_2
1378	cat__amlDDLFLTTKDID_1.0	0.0		3_2
1379	cat__amlDDLFLTTKDID_2.0	0.0		3_2
1380	cat__amlDDLFLTTKDID_3.0	0.0		3_2
1381	cat__amlDDLFLTTKDID_4.0	0.0		3_2
1382	cat__amlDDLFLTTKDID_6.0	0.0		3_2
1383	cat__amlDDLFLTTKDID_7.0	0.0		3_2
1384	cat__amlDDLFLTTKDID_8.0	0.0		3_2
1385	cat__amlDDLFLTTKDID_9.0	0.0		3_2
1386	cat__amlDDLFLTTKDID_99.0	0.0		3_2
1387	cat__amlDDLFLTTKDID_nan	0.0		3_2
1388	cat__amlFLTType0ID_1.0	0.0		3_2
1389	cat__amlFLTType0ID_2.0	0.0		3_2
1390	cat__amlFLTType0ID_nan	0.0		3_2
1391	cat__amlDDLNPM1OutcomeID_1.0	0.0		3_2
1392	cat__amlDDLNPM1OutcomeID_3.0	0.0		3_2
1393	cat__amlDDLNPM1OutcomeID_5.0	0.0		3_2
1394	cat__amlDDLNPM1OutcomeID_7.0	0.0		3_2
1395	cat__amlDDLNPM1OutcomeID_nan	0.0		3_2
1396	cat__amlDDLNPM1ID_1.0	0.0		3_2
1397	cat__amlDDLNPM1ID_2.0	0.0		3_2
1398	cat__amlDDLNPM1ID_3.0	0.0		3_2
1399	cat__amlDDLNPM1ID_4.0	0.0		3_2
1400	cat__amlDDLNPM1ID_5.0	0.0		3_2
1401	cat__amlDDLNPM1ID_nan	0.0		3_2
1402	cat__MRDnegativity_<0.0%/not detectable	0.0		3_2
1403	cat__MRDnegativity_nan	0.0		3_2
1404	cat__MRDguided_No	0.0		3_2
1405	cat__MRDguided_nan	0.0		3_2
1406	cat__Housekeeping_ABL	0.0		3_2
1407	cat__Housekeeping_nan	0.0		3_2
1408	cat__MRDA0_method_nan	0.0		3_2
1409	cat__MRDA0_method_qPCR-NPM1	0.0		3_2
1410	cat__MRDA0_method_qPCR-NPM1 A	0.0		3_2
1411	cat__MRDA0_method_qPCR-NPM1 B	0.0		3_2
1412	cat__MRDA0_method_qPCR-NPM1 D	0.0		3_2
1413	cat__MRDA0_method_qPCR-NPM1 OTHER	0.0		3_2
1414	cat__MRDA0_method_qPCR-inv16	0.0		3_2
1415	cat__MRDA0_method_qPCR-t8/21	0.0		3_2
1416	cat__MRDA0num_ND	0.0		3_2
1417	cat__MRDA0num_Pos	0.0		3_2
1418	cat__MRDA0num_nan	0.0		3_2
1419	cat__MRDA0_specimen_PB	0.0		3_2
1420	cat__MRDA0_specimen_nan	0.0		3_2
1421	cat__MRDB0_method_nan	0.0		3_2
1422	cat__MRDB0_method_qPCR-NPM1	0.0		3_2
1423	cat__MRDB0_method_qPCR-NPM1 A	0.0		3_2
1424	cat__MRDB0_method_qPCR-NPM1 B	0.0		3_2
1425	cat__MRDB0_method_qPCR-NPM1 D	0.0		3_2
1426	cat__MRDB0_method_qPCR-NPM1 OTHER	0.0		3_2
1427	cat__MRDB0_method_qPCR-inv16	0.0		3_2
1428	cat__MRDB0_method_qPCR-t8/21	0.0		3_2
1429	cat__MRDB0_specimen_BM	0.0		3_2
1430	cat__MRDB0_specimen_nan	0.0		3_2
1431	cat__MRDB0num_ND	0.0		3_2
1432	cat__MRDB0num_Pos	0.0		3_2
1433	cat__MRDB0num_nan	0.0		3_2
1434	cat__MRDC0_method_MFC (LAIP+DfN)	0.0		3_2
1435	cat__MRDC0_method_nan	0.0		3_2
1436	cat__MRDC0_specimen_BM	0.0		3_2
1437	cat__MRDC0_specimen_BM	0.0		3_2
1438	cat__MRDC0_specimen_PB	0.0		3_2
1439	cat__MRDC0_specimen_nan	0.0		3_2
1440	cat__MRDC1_specimen_BM	0.0		3_2
1441	cat__MRDC1_specimen_PB	0.0		3_2
1442	cat__MRDC1_specimen_nan	0.0		3_2
1443	cat__MRDC0num_Neg	0.0		3_2
1444	cat__MRDC0num_Pos	0.0		3_2
1445	cat__MRDC0num_nan	0.0		3_2
1446	cat__MRDA1_method_nan	0.0		3_2
1447	cat__MRDA1_method_qPCR-NPM1	0.0		3_2
1448	cat__MRDA1_method_qPCR-NPM1 A	0.0		3_2
1449	cat__MRDA1_method_qPCR-NPM1 B	0.0		3_2
1450	cat__MRDA1_method_qPCR-NPM1 D	0.0		3_2
1451	cat__MRDA1_method_qPCR-NPM1 OTHER	0.0		3_2
1452	cat__MRDA1_method_qPCR-inv16	0.0		3_2
1453	cat__MRDA1_method_qPCR-t8/21	0.0		3_2
1454	cat__MRDA1num_ND	0.0		3_2
1455	cat__MRDA1num_Neg	0.0		3_2
1456	cat__MRDA1num_Pos	0.0		3_2
1457	cat__MRDA1num_nan	0.0		3_2
1458	cat__MRDA1_specimen_PB	0.0		3_2
1459	cat__MRDA1_specimen_nan	0.0		3_2
1460	cat__MRDB1_method_nan	0.0		3_2
1461	cat__MRDB1_method_qPCR-NPM1	0.0		3_2
1462	cat__MRDB1_method_qPCR-NPM1 A	0.0		3_2
1463	cat__MRDB1_method_qPCR-NPM1 B	0.0		3_2
1464	cat__MRDB1_method_qPCR-NPM1 D	0.0		3_2
1465	cat__MRDB1_method_qPCR-NPM1 OTHER	0.0		3_2
1466	cat__MRDB1_method_qPCR-inv16	0.0		3_2
1467	cat__MRDB1_method_qPCR-t8/21	0.0		3_2
1468	cat__MRDB1_specimen_BM	0.0		3_2
1469	cat__MRDB1_specimen_nan	0.0		3_2
1470	cat__MRDB1num_ND	0.0		3_2
1471	cat__MRDB1num_Neg	0.0		3_2
1472	cat__MRDB1num_Pos	0.0		3_2
1473	cat__MRDB1num_nan	0.0		3_2
1474	cat__MRDC1_method_MFC (LAIP+DfN)	0.0		3_2
1475	cat__MRDC1_method_nan	0.0		3_2
1476	cat__MRDC1num_ND	0.0		3_2
1477	cat__MRDC1num_Neg	0.0		3_2
1478	cat__MRDC1num_Pos	0.0		3_2
1479	cat__MRDC1num_nan	0.0		3_2
1480	num__TestDate	0.0		3_2
1481	num__ITDPcnt	0.00010163558664057264		3_2
1482	num__ITDLength	2.98108545359019e-06		3_2
1483	num__date_MRDA0	8.179206193952235e-05		3_2
1484	num__MRDA0hodnota	0.0		3_2
1485	num__MRDA0logred	0.0		3_2
1486	num__date_MRDB0	0.0		3_2
1487	num__MRDB0hodnota	0.0		3_2
1488	num__MRDB0logred	0.0		3_2
1489	num__MRDC0percentage	5.924719835520092e-05		3_2
1490	num__date_MRDA1	0.00015607600918377446		3_2
1491	num__MRDA1hodnota	0.0		3_2
1492	num__MRDA1logred	0.0		3_2
1493	num__date_MRDB1	0.0		3_2
1494	num__MRDB1hodnota	0.0		3_2
1495	num__Date_MRDC1	2.1970561983331603e-05		3_2
1496	num__MRDC1percentage	0.00025572678172890373		3_2
1497	remainder__MRDnegativity_is_missing	0.0		3_2
1498	remainder__MRDguided_is_missing	0.0		3_2
1499	remainder__Housekeeping_is_missing	0.0		3_2
1500	remainder__MRDA0_is_missing	0.0		3_2
1501	remainder__date_MRDA0_is_missing	0.0		3_2
1502	remainder__MRDA0_method_is_missing	0.0		3_2
1503	remainder__MRDA0_specimen_is_missing	0.0		3_2
1504	remainder__MRDA0num_is_missing	0.0		3_2
1505	remainder__MRDA0hodnota_is_missing	0.0		3_2
1506	remainder__MRDA0logred_is_missing	0.0		3_2
1507	remainder__MRDB0_is_missing	0.0		3_2
1508	remainder__date_MRDB0_is_missing	0.0		3_2
1509	remainder__MRDB0_method_is_missing	0.0		3_2
1510	remainder__MRDB0_specimen_is_missing	0.0		3_2
1511	remainder__MRDB0num_is_missing	0.0		3_2
1512	remainder__MRDB0hodnota_is_missing	0.0		3_2
1513	remainder__MRDB0logred_is_missing	0.0		3_2
1514	remainder__MRDC0_is_missing	0.0		3_2
1515	remainder__MRDC0_method_is_missing	0.0		3_2
1516	remainder__MRDC0_specimen_is_missing	0.0		3_2
1517	remainder__MRDC0num_is_missing	0.0		3_2
1518	remainder__MRDC0percentage_is_missing	0.0		3_2
1519	remainder__MRDA1_is_missing	0.0		3_2
1520	remainder__date_MRDA1_is_missing	0.0		3_2
1521	remainder__MRDA1_method_is_missing	0.0		3_2
1522	remainder__MRDA1_specimen_is_missing	0.0		3_2
1523	remainder__MRDA1num_is_missing	0.0		3_2
1524	remainder__MRDA1hodnota_is_missing	0.0		3_2
1525	remainder__MRDA1logred_is_missing	0.0		3_2
1526	remainder__MRDB1_is_missing	0.0		3_2
1527	remainder__date_MRDB1_is_missing	0.0		3_2
1528	remainder__MRDB1_method_is_missing	0.0		3_2
1529	remainder__MRDB1_specimen_is_missing	0.0		3_2
1530	remainder__MRDB1num_is_missing	0.0		3_2
1531	remainder__MRDB1hodnota_is_missing	0.0		3_2
1532	remainder__MRDC1_is_missing	0.0		3_2
1533	remainder__Date_MRDC1_is_missing	0.0		3_2
1534	remainder__MRDC1_method_is_missing	0.0		3_2
1535	remainder__MRDC1_specimen_is_missing	0.0		3_2
1536	remainder__MRDC1num_is_missing	0.0		3_2
1537	remainder__MRDC1percentage_is_missing	0.0		3_2
1538	remainder__TestDate_is_missing	0.0		3_2
1539	remainder__amlFLToutcomeID_is_missing	0.0		3_2
1540	remainder__amlFLTTypeID_is_missing	0.0		3_2
1541	remainder__amlDDLFLTTKDID_is_missing	0.0		3_2
1542	remainder__ITDPcnt_is_missing	0.0		3_2
1543	remainder__ITDLength_is_missing	0.0		3_2
1544	remainder__amlFLTType0ID_is_missing	0.0		3_2
1545	remainder__amlDDLNPM1OutcomeID_is_missing	0.0		3_2
1546	remainder__amlDDLNPM1ID_is_missing	0.0		3_2
1547	cat__MRDA0_False	0.0		4_2
1548	cat__MRDA0_True	0.0		4_2
1549	cat__MRDA0_nan	0.0		4_2
1550	cat__MRDB0_False	0.0		4_2
1551	cat__MRDB0_True	0.0		4_2
1552	cat__MRDB0_nan	0.0		4_2
1553	cat__MRDC0_False	0.0		4_2
1554	cat__MRDC0_True	0.0		4_2
1555	cat__MRDC0_nan	0.0		4_2
1556	cat__MRDA1_False	0.0		4_2
1557	cat__MRDA1_True	0.0		4_2
1558	cat__MRDA1_nan	0.0		4_2
1559	cat__MRDB1_False	0.0		4_2
1560	cat__MRDB1_True	0.0		4_2
1561	cat__MRDB1_nan	0.0		4_2
1562	cat__MRDC1_False	0.0		4_2
1563	cat__MRDC1_True	0.0		4_2
1564	cat__MRDC1_nan	0.0		4_2
1565	cat__amlFLToutcomeID_2.0	0.0		4_2
1566	cat__amlFLToutcomeID_3.0	0.0		4_2
1567	cat__amlFLToutcomeID_4.0	0.0		4_2
1568	cat__amlFLToutcomeID_nan	0.0		4_2
1569	cat__amlFLTTypeID_1.0	0.0		4_2
1570	cat__amlFLTTypeID_2.0	0.0		4_2
1571	cat__amlFLTTypeID_nan	0.0		4_2
1572	cat__amlDDLFLTTKDID_1.0	0.0		4_2
1573	cat__amlDDLFLTTKDID_2.0	0.0		4_2
1574	cat__amlDDLFLTTKDID_3.0	0.0		4_2
1575	cat__amlDDLFLTTKDID_4.0	0.0		4_2
1576	cat__amlDDLFLTTKDID_6.0	0.0		4_2
1577	cat__amlDDLFLTTKDID_7.0	0.0		4_2
1578	cat__amlDDLFLTTKDID_8.0	0.0		4_2
1579	cat__amlDDLFLTTKDID_9.0	0.0		4_2
1580	cat__amlDDLFLTTKDID_99.0	0.0		4_2
1581	cat__amlDDLFLTTKDID_nan	0.0		4_2
1582	cat__amlFLTType0ID_1.0	0.0		4_2
1583	cat__amlFLTType0ID_2.0	0.0		4_2
1584	cat__amlFLTType0ID_nan	0.0		4_2
1585	cat__amlDDLNPM1OutcomeID_1.0	0.0		4_2
1586	cat__amlDDLNPM1OutcomeID_3.0	0.0		4_2
1587	cat__amlDDLNPM1OutcomeID_5.0	0.0		4_2
1588	cat__amlDDLNPM1OutcomeID_nan	0.0		4_2
1589	cat__amlDDLNPM1ID_1.0	0.0		4_2
1590	cat__amlDDLNPM1ID_2.0	0.0		4_2
1591	cat__amlDDLNPM1ID_3.0	0.0		4_2
1592	cat__amlDDLNPM1ID_4.0	0.0		4_2
1593	cat__amlDDLNPM1ID_5.0	0.0		4_2
1594	cat__amlDDLNPM1ID_nan	0.0		4_2
1595	cat__MRDnegativity_<0.0%/not detectable	0.0		4_2
1596	cat__MRDnegativity_nan	0.0		4_2
1597	cat__MRDguided_No	0.0		4_2
1598	cat__MRDguided_nan	0.0		4_2
1599	cat__Housekeeping_ABL	0.0		4_2
1600	cat__Housekeeping_nan	0.0		4_2
1601	cat__MRDA0_method_nan	0.0		4_2
1602	cat__MRDA0_method_qPCR-NPM1	0.0		4_2
1603	cat__MRDA0_method_qPCR-NPM1 A	0.0		4_2
1604	cat__MRDA0_method_qPCR-NPM1 B	0.0		4_2
1605	cat__MRDA0_method_qPCR-NPM1 D	0.0		4_2
1606	cat__MRDA0_method_qPCR-NPM1 OTHER	0.0		4_2
1607	cat__MRDA0_method_qPCR-inv16	0.0		4_2
1608	cat__MRDA0_method_qPCR-t8/21	0.0		4_2
1609	cat__MRDA0num_ND	0.0		4_2
1610	cat__MRDA0num_Pos	0.0		4_2
1611	cat__MRDA0num_nan	0.0		4_2
1612	cat__MRDA0_specimen_PB	0.0		4_2
1613	cat__MRDA0_specimen_nan	0.0		4_2
1614	cat__MRDB0_method_nan	0.0		4_2
1615	cat__MRDB0_method_qPCR-NPM1	0.0		4_2
1616	cat__MRDB0_method_qPCR-NPM1 A	0.0		4_2
1617	cat__MRDB0_method_qPCR-NPM1 B	0.0		4_2
1618	cat__MRDB0_method_qPCR-NPM1 D	0.0		4_2
1619	cat__MRDB0_method_qPCR-NPM1 OTHER	0.0		4_2
1620	cat__MRDB0_method_qPCR-inv16	0.0		4_2
1621	cat__MRDB0_method_qPCR-t8/21	0.0		4_2
1622	cat__MRDB0_specimen_BM	0.0		4_2
1623	cat__MRDB0_specimen_nan	0.0		4_2
1624	cat__MRDB0num_ND	0.0		4_2
1625	cat__MRDB0num_Pos	0.0		4_2
1626	cat__MRDB0num_nan	0.0		4_2
1627	cat__MRDC0_method_MFC (LAIP+DfN)	0.0		4_2
1628	cat__MRDC0_method_nan	0.0		4_2
1629	cat__MRDC0_specimen_BM	0.0		4_2
1630	cat__MRDC0_specimen_BM	0.0		4_2
1631	cat__MRDC0_specimen_PB	0.0		4_2
1632	cat__MRDC0_specimen_nan	0.0		4_2
1633	cat__MRDC1_specimen_BM	0.0		4_2
1634	cat__MRDC1_specimen_PB	0.0		4_2
1635	cat__MRDC1_specimen_nan	0.0		4_2
1636	cat__MRDC0num_Neg	0.0		4_2
1637	cat__MRDC0num_Pos	0.0		4_2
1638	cat__MRDC0num_nan	0.0		4_2
1639	cat__MRDA1_method_nan	0.0		4_2
1640	cat__MRDA1_method_qPCR-NPM1	0.0		4_2
1641	cat__MRDA1_method_qPCR-NPM1 A	0.0		4_2
1642	cat__MRDA1_method_qPCR-NPM1 B	0.0		4_2
1643	cat__MRDA1_method_qPCR-NPM1 D	0.0		4_2
1644	cat__MRDA1_method_qPCR-NPM1 OTHER	0.0		4_2
1645	cat__MRDA1_method_qPCR-inv16	0.0		4_2
1646	cat__MRDA1_method_qPCR-t8/21	0.0		4_2
1647	cat__MRDA1num_ND	0.0		4_2
1648	cat__MRDA1num_Neg	0.0		4_2
1649	cat__MRDA1num_Pos	0.0		4_2
1650	cat__MRDA1num_nan	0.0		4_2
1651	cat__MRDA1_specimen_PB	0.0		4_2
1652	cat__MRDA1_specimen_nan	0.0		4_2
1653	cat__MRDB1_method_nan	0.0		4_2
1654	cat__MRDB1_method_qPCR-NPM1	0.0		4_2
1655	cat__MRDB1_method_qPCR-NPM1 A	0.0		4_2
1656	cat__MRDB1_method_qPCR-NPM1 B	0.0		4_2
1657	cat__MRDB1_method_qPCR-NPM1 D	0.0		4_2
1658	cat__MRDB1_method_qPCR-NPM1 OTHER	0.0		4_2
1659	cat__MRDB1_method_qPCR-inv16	0.0		4_2
1660	cat__MRDB1_method_qPCR-t8/21	0.0		4_2
1661	cat__MRDB1_specimen_BM	0.0		4_2
1662	cat__MRDB1_specimen_nan	0.0		4_2
1663	cat__MRDB1num_ND	0.0		4_2
1664	cat__MRDB1num_Neg	0.0		4_2
1665	cat__MRDB1num_Pos	0.0		4_2
1666	cat__MRDB1num_nan	0.0		4_2
1667	cat__MRDC1_method_MFC (LAIP+DfN)	0.0		4_2
1668	cat__MRDC1_method_nan	0.0		4_2
1669	cat__MRDC1num_ND	0.0		4_2
1670	cat__MRDC1num_Neg	0.0		4_2
1671	cat__MRDC1num_Pos	0.0		4_2
1672	cat__MRDC1num_nan	0.0		4_2
1673	num__TestDate	0.0		4_2
1674	num__ITDPcnt	0.00015264022401860272		4_2
1675	num__ITDLength	3.9113010745438456e-06		4_2
1676	num__date_MRDA0	0.00020702205045191878		4_2
1677	num__MRDA0hodnota	0.0		4_2
1678	num__MRDA0logred	0.0		4_2
1679	num__date_MRDB0	2.287681960621828e-05		4_2
1680	num__MRDB0hodnota	0.0		4_2
1681	num__MRDB0logred	0.0		4_2
1682	num__MRDC0percentage	9.603848828015565e-05		4_2
1683	num__date_MRDA1	0.00024623660386369407		4_2
1684	num__MRDA1hodnota	0.0		4_2
1685	num__MRDA1logred	0.0		4_2
1686	num__date_MRDB1	0.0		4_2
1687	num__MRDB1hodnota	0.0		4_2
1688	num__Date_MRDC1	4.235553389163934e-05		4_2
1689	num__MRDC1percentage	0.0003004108772809402		4_2
1690	remainder__MRDnegativity_is_missing	0.0		4_2
1691	remainder__MRDguided_is_missing	0.0		4_2
1692	remainder__Housekeeping_is_missing	0.0		4_2
1693	remainder__MRDA0_is_missing	0.0		4_2
1694	remainder__date_MRDA0_is_missing	0.0		4_2
1695	remainder__MRDA0_method_is_missing	0.0		4_2
1696	remainder__MRDA0_specimen_is_missing	0.0		4_2
1697	remainder__MRDA0num_is_missing	0.0		4_2
1698	remainder__MRDA0hodnota_is_missing	0.0		4_2
1699	remainder__MRDA0logred_is_missing	0.0		4_2
1700	remainder__MRDB0_is_missing	0.0		4_2
1701	remainder__date_MRDB0_is_missing	0.0		4_2
1702	remainder__MRDB0_method_is_missing	0.0		4_2
1703	remainder__MRDB0_specimen_is_missing	0.0		4_2
1704	remainder__MRDB0num_is_missing	0.0		4_2
1705	remainder__MRDB0hodnota_is_missing	0.0		4_2
1706	remainder__MRDB0logred_is_missing	0.0		4_2
1707	remainder__MRDC0_is_missing	0.0		4_2
1708	remainder__MRDC0_method_is_missing	0.0		4_2
1709	remainder__MRDC0_specimen_is_missing	0.0		4_2
1710	remainder__MRDC0num_is_missing	0.0		4_2
1711	remainder__MRDC0percentage_is_missing	0.0		4_2
1712	remainder__MRDA1_is_missing	0.0		4_2
1713	remainder__date_MRDA1_is_missing	0.0		4_2
1714	remainder__MRDA1_method_is_missing	0.0		4_2
1715	remainder__MRDA1_specimen_is_missing	0.0		4_2
1716	remainder__MRDA1num_is_missing	0.0		4_2
1717	remainder__MRDA1hodnota_is_missing	0.0		4_2
1718	remainder__MRDA1logred_is_missing	0.0		4_2
1719	remainder__MRDB1_is_missing	0.0		4_2
1720	remainder__date_MRDB1_is_missing	0.0		4_2
1721	remainder__MRDB1_method_is_missing	0.0		4_2
1722	remainder__MRDB1_specimen_is_missing	0.0		4_2
1723	remainder__MRDB1num_is_missing	0.0		4_2
1724	remainder__MRDB1hodnota_is_missing	0.0		4_2
1725	remainder__MRDC1_is_missing	0.0		4_2
1726	remainder__Date_MRDC1_is_missing	0.0		4_2
1727	remainder__MRDC1_method_is_missing	0.0		4_2
1728	remainder__MRDC1_specimen_is_missing	0.0		4_2
1729	remainder__MRDC1num_is_missing	0.0		4_2
1730	remainder__MRDC1percentage_is_missing	0.0		4_2
1731	remainder__TestDate_is_missing	0.0		4_2
1732	remainder__amlFLToutcomeID_is_missing	0.0		4_2
1733	remainder__amlFLTTypeID_is_missing	0.0		4_2
1734	remainder__amlDDLFLTTKDID_is_missing	0.0		4_2
1735	remainder__ITDPcnt_is_missing	0.0		4_2
1736	remainder__ITDLength_is_missing	0.0		4_2
1737	remainder__amlFLTType0ID_is_missing	0.0		4_2
1738	remainder__amlDDLNPM1OutcomeID_is_missing	0.0		4_2
1739	remainder__amlDDLNPM1ID_is_missing	0.0		4_2
1740	cat__MRDA0_False	0.0		5_2
1741	cat__MRDA0_True	0.0		5_2
1742	cat__MRDA0_nan	0.0		5_2
1743	cat__MRDB0_False	0.0		5_2
1744	cat__MRDB0_True	0.0		5_2
1745	cat__MRDB0_nan	0.0		5_2
1746	cat__MRDC0_False	0.0		5_2
1747	cat__MRDC0_True	0.0		5_2
1748	cat__MRDC0_nan	0.0		5_2
1749	cat__MRDA1_False	0.0		5_2
1750	cat__MRDA1_True	0.0		5_2
1751	cat__MRDA1_nan	0.0		5_2
1752	cat__MRDB1_False	0.0		5_2
1753	cat__MRDB1_True	0.0		5_2
1754	cat__MRDB1_nan	0.0		5_2
1755	cat__MRDC1_False	0.0		5_2
1756	cat__MRDC1_True	0.0		5_2
1757	cat__MRDC1_nan	0.0		5_2
1758	cat__amlFLToutcomeID_2.0	0.0		5_2
1759	cat__amlFLToutcomeID_3.0	0.0		5_2
1760	cat__amlFLToutcomeID_4.0	0.0		5_2
1761	cat__amlFLToutcomeID_nan	0.0		5_2
1762	cat__amlFLTTypeID_1.0	0.0		5_2
1763	cat__amlFLTTypeID_2.0	0.0		5_2
1764	cat__amlFLTTypeID_nan	0.0		5_2
1765	cat__amlDDLFLTTKDID_1.0	0.0		5_2
1766	cat__amlDDLFLTTKDID_2.0	0.0		5_2
1767	cat__amlDDLFLTTKDID_3.0	0.0		5_2
1768	cat__amlDDLFLTTKDID_4.0	0.0		5_2
1769	cat__amlDDLFLTTKDID_6.0	0.0		5_2
1770	cat__amlDDLFLTTKDID_8.0	0.0		5_2
1771	cat__amlDDLFLTTKDID_9.0	0.0		5_2
1772	cat__amlDDLFLTTKDID_99.0	0.0		5_2
1773	cat__amlDDLFLTTKDID_nan	0.0		5_2
1774	cat__amlFLTType0ID_1.0	0.0		5_2
1775	cat__amlFLTType0ID_2.0	0.0		5_2
1776	cat__amlFLTType0ID_nan	0.0		5_2
1777	cat__amlDDLNPM1OutcomeID_1.0	0.0		5_2
1778	cat__amlDDLNPM1OutcomeID_3.0	0.0		5_2
1779	cat__amlDDLNPM1OutcomeID_5.0	0.0		5_2
1780	cat__amlDDLNPM1OutcomeID_7.0	0.0		5_2
1781	cat__amlDDLNPM1OutcomeID_nan	0.0		5_2
1782	cat__amlDDLNPM1ID_1.0	0.0		5_2
1783	cat__amlDDLNPM1ID_2.0	0.0		5_2
1784	cat__amlDDLNPM1ID_3.0	0.0		5_2
1785	cat__amlDDLNPM1ID_4.0	0.0		5_2
1786	cat__amlDDLNPM1ID_5.0	0.0		5_2
1787	cat__amlDDLNPM1ID_nan	0.0		5_2
1788	cat__MRDnegativity_<0.0%/not detectable	0.0		5_2
1789	cat__MRDnegativity_nan	0.0		5_2
1790	cat__MRDguided_No	0.0		5_2
1791	cat__MRDguided_nan	0.0		5_2
1792	cat__Housekeeping_ABL	0.0		5_2
1793	cat__Housekeeping_nan	0.0		5_2
1794	cat__MRDA0_method_nan	0.0		5_2
1795	cat__MRDA0_method_qPCR-NPM1	0.0		5_2
1796	cat__MRDA0_method_qPCR-NPM1 A	0.0		5_2
1797	cat__MRDA0_method_qPCR-NPM1 B	0.0		5_2
1798	cat__MRDA0_method_qPCR-NPM1 D	0.0		5_2
1799	cat__MRDA0_method_qPCR-NPM1 OTHER	0.0		5_2
1800	cat__MRDA0_method_qPCR-inv16	0.0		5_2
1801	cat__MRDA0_method_qPCR-t8/21	0.0		5_2
1802	cat__MRDA0num_ND	0.0		5_2
1803	cat__MRDA0num_Pos	0.0		5_2
1804	cat__MRDA0num_nan	0.0		5_2
1805	cat__MRDA0_specimen_PB	0.0		5_2
1806	cat__MRDA0_specimen_nan	0.0		5_2
1807	cat__MRDB0_method_nan	0.0		5_2
1808	cat__MRDB0_method_qPCR-NPM1	0.0		5_2
1809	cat__MRDB0_method_qPCR-NPM1 A	0.0		5_2
1810	cat__MRDB0_method_qPCR-NPM1 B	0.0		5_2
1811	cat__MRDB0_method_qPCR-NPM1 D	0.0		5_2
1812	cat__MRDB0_method_qPCR-NPM1 OTHER	0.0		5_2
1813	cat__MRDB0_method_qPCR-inv16	0.0		5_2
1814	cat__MRDB0_method_qPCR-t8/21	0.0		5_2
1815	cat__MRDB0_specimen_BM	0.0		5_2
1816	cat__MRDB0_specimen_nan	0.0		5_2
1817	cat__MRDB0num_ND	0.0		5_2
1818	cat__MRDB0num_Pos	0.0		5_2
1819	cat__MRDB0num_nan	0.0		5_2
1820	cat__MRDC0_method_MFC (LAIP+DfN)	0.0		5_2
1821	cat__MRDC0_method_nan	0.0		5_2
1822	cat__MRDC0_specimen_BM	0.0		5_2
1823	cat__MRDC0_specimen_BM	0.0		5_2
1824	cat__MRDC0_specimen_PB	0.0		5_2
1825	cat__MRDC0_specimen_nan	0.0		5_2
1826	cat__MRDC1_specimen_BM	0.0		5_2
1827	cat__MRDC1_specimen_PB	0.0		5_2
1828	cat__MRDC1_specimen_nan	0.0		5_2
1829	cat__MRDC0num_Neg	0.0		5_2
1830	cat__MRDC0num_Pos	0.0		5_2
1831	cat__MRDC0num_nan	0.0		5_2
1832	cat__MRDA1_method_nan	0.0		5_2
1833	cat__MRDA1_method_qPCR-NPM1	0.0		5_2
1834	cat__MRDA1_method_qPCR-NPM1 A	0.0		5_2
1835	cat__MRDA1_method_qPCR-NPM1 B	0.0		5_2
1836	cat__MRDA1_method_qPCR-NPM1 D	0.0		5_2
1837	cat__MRDA1_method_qPCR-NPM1 OTHER	0.0		5_2
1838	cat__MRDA1_method_qPCR-inv16	0.0		5_2
1839	cat__MRDA1_method_qPCR-t8/21	0.0		5_2
1840	cat__MRDA1num_ND	0.0		5_2
1841	cat__MRDA1num_Neg	0.0		5_2
1842	cat__MRDA1num_Pos	0.0		5_2
1843	cat__MRDA1num_nan	0.0		5_2
1844	cat__MRDA1_specimen_PB	0.0		5_2
1845	cat__MRDA1_specimen_nan	0.0		5_2
1846	cat__MRDB1_method_nan	0.0		5_2
1847	cat__MRDB1_method_qPCR-NPM1	0.0		5_2
1848	cat__MRDB1_method_qPCR-NPM1 A	0.0		5_2
1849	cat__MRDB1_method_qPCR-NPM1 B	0.0		5_2
1850	cat__MRDB1_method_qPCR-NPM1 D	0.0		5_2
1851	cat__MRDB1_method_qPCR-NPM1 OTHER	0.0		5_2
1852	cat__MRDB1_method_qPCR-inv16	0.0		5_2
1853	cat__MRDB1_method_qPCR-t8/21	0.0		5_2
1854	cat__MRDB1_specimen_BM	0.0		5_2
1855	cat__MRDB1_specimen_nan	0.0		5_2
1856	cat__MRDB1num_ND	0.0		5_2
1857	cat__MRDB1num_Neg	0.0		5_2
1858	cat__MRDB1num_Pos	0.0		5_2
1859	cat__MRDB1num_nan	0.0		5_2
1860	cat__MRDC1_method_MFC (LAIP+DfN)	0.0		5_2
1861	cat__MRDC1_method_nan	0.0		5_2
1862	cat__MRDC1num_ND	0.0		5_2
1863	cat__MRDC1num_Neg	0.0		5_2
1864	cat__MRDC1num_Pos	0.0		5_2
1865	cat__MRDC1num_nan	0.0		5_2
1866	num__TestDate	0.0		5_2
1867	num__ITDPcnt	0.00011472757177953854		5_2
1868	num__ITDLength	7.234806890017057e-07		5_2
1869	num__date_MRDA0	0.00022816616666583234		5_2
1870	num__MRDA0hodnota	0.0		5_2
1871	num__MRDA0logred	0.0		5_2
1872	num__date_MRDB0	1.0356566708233794e-05		5_2
1873	num__MRDB0hodnota	0.0		5_2
1874	num__MRDB0logred	0.0		5_2
1875	num__MRDC0percentage	5.711092178275853e-06		5_2
1876	num__date_MRDA1	9.587956377078603e-05		5_2
1877	num__MRDA1hodnota	0.0		5_2
1878	num__MRDA1logred	0.0		5_2
1879	num__date_MRDB1	0.0		5_2
1880	num__MRDB1hodnota	0.0		5_2
1881	num__Date_MRDC1	1.3186037963546261e-05		5_2
1882	num__MRDC1percentage	0.0002605660962698824		5_2
1883	remainder__MRDnegativity_is_missing	0.0		5_2
1884	remainder__MRDguided_is_missing	0.0		5_2
1885	remainder__Housekeeping_is_missing	0.0		5_2
1886	remainder__MRDA0_is_missing	0.0		5_2
1887	remainder__date_MRDA0_is_missing	0.0		5_2
1888	remainder__MRDA0_method_is_missing	0.0		5_2
1889	remainder__MRDA0_specimen_is_missing	0.0		5_2
1890	remainder__MRDA0num_is_missing	0.0		5_2
1891	remainder__MRDA0hodnota_is_missing	0.0		5_2
1892	remainder__MRDA0logred_is_missing	0.0		5_2
1893	remainder__MRDB0_is_missing	0.0		5_2
1894	remainder__date_MRDB0_is_missing	0.0		5_2
1895	remainder__MRDB0_method_is_missing	0.0		5_2
1896	remainder__MRDB0_specimen_is_missing	0.0		5_2
1897	remainder__MRDB0num_is_missing	0.0		5_2
1898	remainder__MRDB0hodnota_is_missing	0.0		5_2
1899	remainder__MRDB0logred_is_missing	0.0		5_2
1900	remainder__MRDC0_is_missing	0.0		5_2
1901	remainder__MRDC0_method_is_missing	0.0		5_2
1902	remainder__MRDC0_specimen_is_missing	0.0		5_2
1903	remainder__MRDC0num_is_missing	0.0		5_2
1904	remainder__MRDC0percentage_is_missing	0.0		5_2
1905	remainder__MRDA1_is_missing	0.0		5_2
1906	remainder__date_MRDA1_is_missing	0.0		5_2
1907	remainder__MRDA1_method_is_missing	0.0		5_2
1908	remainder__MRDA1_specimen_is_missing	0.0		5_2
1909	remainder__MRDA1num_is_missing	0.0		5_2
1910	remainder__MRDA1hodnota_is_missing	0.0		5_2
1911	remainder__MRDA1logred_is_missing	0.0		5_2
1912	remainder__MRDB1_is_missing	0.0		5_2
1913	remainder__date_MRDB1_is_missing	0.0		5_2
1914	remainder__MRDB1_method_is_missing	0.0		5_2
1915	remainder__MRDB1_specimen_is_missing	0.0		5_2
1916	remainder__MRDB1num_is_missing	0.0		5_2
1917	remainder__MRDB1hodnota_is_missing	0.0		5_2
1918	remainder__MRDC1_is_missing	0.0		5_2
1919	remainder__Date_MRDC1_is_missing	0.0		5_2
1920	remainder__MRDC1_method_is_missing	0.0		5_2
1921	remainder__MRDC1_specimen_is_missing	0.0		5_2
1922	remainder__MRDC1num_is_missing	0.0		5_2
1923	remainder__MRDC1percentage_is_missing	0.0		5_2
1924	remainder__TestDate_is_missing	0.0		5_2
1925	remainder__amlFLToutcomeID_is_missing	0.0		5_2
1926	remainder__amlFLTTypeID_is_missing	0.0		5_2
1927	remainder__amlDDLFLTTKDID_is_missing	0.0		5_2
1928	remainder__ITDPcnt_is_missing	0.0		5_2
1929	remainder__ITDLength_is_missing	0.0		5_2
1930	remainder__amlFLTType0ID_is_missing	0.0		5_2
1931	remainder__amlDDLNPM1OutcomeID_is_missing	0.0		5_2
1932	remainder__amlDDLNPM1ID_is_missing	0.0		5_2
1933	cat__MRDA0_False	0.0		1_3
1934	cat__MRDA0_True	0.0		1_3
1935	cat__MRDA0_nan	0.0		1_3
1936	cat__MRDB0_False	0.0		1_3
1937	cat__MRDB0_True	0.0		1_3
1938	cat__MRDB0_nan	0.0		1_3
1939	cat__MRDC0_False	0.0		1_3
1940	cat__MRDC0_True	0.0		1_3
1941	cat__MRDC0_nan	0.0		1_3
1942	cat__MRDA1_False	0.0		1_3
1943	cat__MRDA1_True	0.0		1_3
1944	cat__MRDA1_nan	0.0		1_3
1945	cat__MRDB1_False	0.0		1_3
1946	cat__MRDB1_True	0.0		1_3
1947	cat__MRDB1_nan	0.0		1_3
1948	cat__MRDC1_False	0.0		1_3
1949	cat__MRDC1_True	0.0		1_3
1950	cat__MRDC1_nan	0.0		1_3
1951	cat__amlFLToutcomeID_2.0	0.0		1_3
1952	cat__amlFLToutcomeID_3.0	0.0		1_3
1953	cat__amlFLToutcomeID_4.0	0.0		1_3
1954	cat__amlFLToutcomeID_nan	0.0		1_3
1955	cat__amlFLTTypeID_1.0	0.0		1_3
1956	cat__amlFLTTypeID_2.0	0.0		1_3
1957	cat__amlFLTTypeID_nan	0.0		1_3
1958	cat__amlDDLFLTTKDID_1.0	0.0		1_3
1959	cat__amlDDLFLTTKDID_2.0	0.0		1_3
1960	cat__amlDDLFLTTKDID_3.0	0.0		1_3
1961	cat__amlDDLFLTTKDID_4.0	0.0		1_3
1962	cat__amlDDLFLTTKDID_6.0	0.0		1_3
1963	cat__amlDDLFLTTKDID_8.0	0.0		1_3
1964	cat__amlDDLFLTTKDID_9.0	0.0		1_3
1965	cat__amlDDLFLTTKDID_99.0	0.0		1_3
1966	cat__amlDDLFLTTKDID_nan	0.0		1_3
1967	cat__amlFLTType0ID_1.0	0.0		1_3
1968	cat__amlFLTType0ID_2.0	0.0		1_3
1969	cat__amlFLTType0ID_nan	0.0		1_3
1970	cat__amlDDLNPM1OutcomeID_1.0	0.0		1_3
1971	cat__amlDDLNPM1OutcomeID_3.0	0.0		1_3
1972	cat__amlDDLNPM1OutcomeID_5.0	0.0		1_3
1973	cat__amlDDLNPM1OutcomeID_7.0	0.0		1_3
1974	cat__amlDDLNPM1OutcomeID_nan	0.0		1_3
1975	cat__amlDDLNPM1ID_1.0	0.0		1_3
1976	cat__amlDDLNPM1ID_2.0	0.0		1_3
1977	cat__amlDDLNPM1ID_3.0	0.0		1_3
1978	cat__amlDDLNPM1ID_4.0	0.0		1_3
1979	cat__amlDDLNPM1ID_5.0	0.0		1_3
1980	cat__amlDDLNPM1ID_nan	0.0		1_3
1981	cat__MRDnegativity_<0.0%/not detectable	0.0		1_3
1982	cat__MRDnegativity_nan	0.0		1_3
1983	cat__MRDguided_No	0.0		1_3
1984	cat__MRDguided_nan	0.0		1_3
1985	cat__Housekeeping_ABL	0.0		1_3
1986	cat__Housekeeping_nan	0.0		1_3
1987	cat__MRDA0_method_nan	0.0		1_3
1988	cat__MRDA0_method_qPCR-NPM1	0.0		1_3
1989	cat__MRDA0_method_qPCR-NPM1 A	0.0		1_3
1990	cat__MRDA0_method_qPCR-NPM1 B	0.0		1_3
1991	cat__MRDA0_method_qPCR-NPM1 D	0.0		1_3
1992	cat__MRDA0_method_qPCR-NPM1 OTHER	0.0		1_3
1993	cat__MRDA0_method_qPCR-inv16	0.0		1_3
1994	cat__MRDA0_method_qPCR-t8/21	0.0		1_3
1995	cat__MRDA0num_ND	0.0		1_3
1996	cat__MRDA0num_Pos	0.0		1_3
1997	cat__MRDA0num_nan	0.0		1_3
1998	cat__MRDA0_specimen_PB	0.0		1_3
[truncated: 901 more rows]
