# Supplementary material for: Random Survival Forest Versus Elastic-Net Regularized Cox Regression for Survival Prediction in Acute Myeloid Leukemia at Distinct Treatment Time Points: Model Performance Comparison Study
Source: JMIR Bioinform Biotechnol. 2026 Apr 29;7:e75678. doi: 10.2196/75678 (PMC13128161; doi:10.2196/75678)
Supplement: Multimedia Appendix 9 [file bioinform-v7-e75678-s009.zip › ablation_metrics/repeated_fold_feature_importance/cnet/C1__MRD_NGS_flt3_npm1__fimp.csv]

	feature	importance	std_importance	fold_repeat_idx
0	cat__MRDA0_False	0.0		1_1
1	cat__MRDA0_True	0.0		1_1
2	cat__MRDA0_nan	0.0		1_1
3	cat__MRDB0_False	0.0		1_1
4	cat__MRDB0_True	0.0		1_1
5	cat__MRDB0_nan	0.0		1_1
6	cat__MRDC0_False	0.0		1_1
7	cat__MRDC0_True	0.0		1_1
8	cat__MRDC0_nan	0.0		1_1
9	cat__MRDA1_False	0.0		1_1
10	cat__MRDA1_True	0.0		1_1
11	cat__MRDA1_nan	0.0		1_1
12	cat__MRDB1_False	0.0		1_1
13	cat__MRDB1_True	0.0		1_1
14	cat__MRDB1_nan	0.0		1_1
15	cat__MRDC1_False	0.0		1_1
16	cat__MRDC1_True	0.0		1_1
17	cat__MRDC1_nan	0.0		1_1
18	cat__amlFLToutcomeID_2.0	0.0		1_1
19	cat__amlFLToutcomeID_3.0	0.0		1_1
20	cat__amlFLToutcomeID_4.0	0.0		1_1
21	cat__amlFLToutcomeID_nan	0.0		1_1
22	cat__amlFLTTypeID_1.0	0.0		1_1
23	cat__amlFLTTypeID_2.0	0.0		1_1
24	cat__amlFLTTypeID_nan	0.0		1_1
25	cat__amlDDLFLTTKDID_1.0	0.0		1_1
26	cat__amlDDLFLTTKDID_2.0	0.0		1_1
27	cat__amlDDLFLTTKDID_3.0	0.0		1_1
28	cat__amlDDLFLTTKDID_4.0	0.0		1_1
29	cat__amlDDLFLTTKDID_6.0	0.0		1_1
30	cat__amlDDLFLTTKDID_7.0	0.0		1_1
31	cat__amlDDLFLTTKDID_8.0	0.0		1_1
32	cat__amlDDLFLTTKDID_9.0	0.0		1_1
33	cat__amlDDLFLTTKDID_99.0	0.0		1_1
34	cat__amlDDLFLTTKDID_nan	0.0		1_1
35	cat__amlFLTType0ID_1.0	0.0		1_1
36	cat__amlFLTType0ID_2.0	0.0		1_1
37	cat__amlFLTType0ID_nan	0.0		1_1
38	cat__amlDDLNPM1OutcomeID_1.0	0.0		1_1
39	cat__amlDDLNPM1OutcomeID_3.0	0.0		1_1
40	cat__amlDDLNPM1OutcomeID_5.0	0.0		1_1
41	cat__amlDDLNPM1OutcomeID_7.0	0.0		1_1
42	cat__amlDDLNPM1OutcomeID_nan	0.0		1_1
43	cat__amlDDLNPM1ID_1.0	0.0		1_1
44	cat__amlDDLNPM1ID_2.0	0.0		1_1
45	cat__amlDDLNPM1ID_3.0	0.0		1_1
46	cat__amlDDLNPM1ID_4.0	0.0		1_1
47	cat__amlDDLNPM1ID_5.0	0.0		1_1
48	cat__amlDDLNPM1ID_nan	0.0		1_1
49	cat__MRDnegativity_<0.0%/not detectable	0.0		1_1
50	cat__MRDnegativity_nan	0.0		1_1
51	cat__MRDguided_No	0.0		1_1
52	cat__MRDguided_nan	0.0		1_1
53	cat__Housekeeping_ABL	0.0		1_1
54	cat__Housekeeping_nan	0.0		1_1
55	cat__MRDA0_method_nan	0.0		1_1
56	cat__MRDA0_method_qPCR-NPM1	0.0		1_1
57	cat__MRDA0_method_qPCR-NPM1 A	0.0		1_1
58	cat__MRDA0_method_qPCR-NPM1 B	0.0		1_1
59	cat__MRDA0_method_qPCR-NPM1 D	0.0		1_1
60	cat__MRDA0_method_qPCR-NPM1 OTHER	0.0		1_1
61	cat__MRDA0_method_qPCR-inv16	0.0		1_1
62	cat__MRDA0_method_qPCR-t8/21	0.0		1_1
63	cat__MRDA0num_ND	0.0		1_1
64	cat__MRDA0num_Pos	0.0		1_1
65	cat__MRDA0num_nan	0.0		1_1
66	cat__MRDA0_specimen_PB	0.0		1_1
67	cat__MRDA0_specimen_nan	0.0		1_1
68	cat__MRDB0_method_nan	0.0		1_1
69	cat__MRDB0_method_qPCR-NPM1	0.0		1_1
70	cat__MRDB0_method_qPCR-NPM1 A	0.0		1_1
71	cat__MRDB0_method_qPCR-NPM1 B	0.0		1_1
72	cat__MRDB0_method_qPCR-NPM1 D	0.0		1_1
73	cat__MRDB0_method_qPCR-NPM1 OTHER	0.0		1_1
74	cat__MRDB0_method_qPCR-inv16	0.0		1_1
75	cat__MRDB0_method_qPCR-t8/21	0.0		1_1
76	cat__MRDB0_specimen_BM	0.0		1_1
77	cat__MRDB0_specimen_nan	0.0		1_1
78	cat__MRDB0num_ND	0.0		1_1
79	cat__MRDB0num_Pos	0.0		1_1
80	cat__MRDB0num_nan	0.0		1_1
81	cat__MRDC0_method_MFC (LAIP+DfN)	0.0		1_1
82	cat__MRDC0_method_nan	0.0		1_1
83	cat__MRDC0_specimen_BM	0.0		1_1
84	cat__MRDC0_specimen_BM	0.0		1_1
85	cat__MRDC0_specimen_PB	0.0		1_1
86	cat__MRDC0_specimen_nan	0.0		1_1
87	cat__MRDC1_specimen_BM	0.0		1_1
88	cat__MRDC1_specimen_PB	0.0		1_1
89	cat__MRDC1_specimen_nan	0.0		1_1
90	cat__MRDC0num_Neg	0.0		1_1
91	cat__MRDC0num_Pos	0.0		1_1
92	cat__MRDC0num_nan	0.0		1_1
93	cat__MRDA1_method_nan	0.0		1_1
94	cat__MRDA1_method_qPCR-NPM1	0.0		1_1
95	cat__MRDA1_method_qPCR-NPM1 A	0.0		1_1
96	cat__MRDA1_method_qPCR-NPM1 B	0.0		1_1
97	cat__MRDA1_method_qPCR-NPM1 D	0.0		1_1
98	cat__MRDA1_method_qPCR-NPM1 OTHER	0.0		1_1
99	cat__MRDA1_method_qPCR-inv16	0.0		1_1
100	cat__MRDA1_method_qPCR-t8/21	0.0		1_1
101	cat__MRDA1num_ND	0.0		1_1
102	cat__MRDA1num_Neg	0.0		1_1
103	cat__MRDA1num_Pos	0.0		1_1
104	cat__MRDA1num_nan	0.0		1_1
105	cat__MRDA1_specimen_PB	0.0		1_1
106	cat__MRDA1_specimen_nan	0.0		1_1
107	cat__MRDB1_method_nan	0.0		1_1
108	cat__MRDB1_method_qPCR-NPM1	0.0		1_1
109	cat__MRDB1_method_qPCR-NPM1 A	0.0		1_1
110	cat__MRDB1_method_qPCR-NPM1 B	0.0		1_1
111	cat__MRDB1_method_qPCR-NPM1 D	0.0		1_1
112	cat__MRDB1_method_qPCR-NPM1 OTHER	0.0		1_1
113	cat__MRDB1_method_qPCR-inv16	0.0		1_1
114	cat__MRDB1_method_qPCR-t8/21	0.0		1_1
115	cat__MRDB1_specimen_BM	0.0		1_1
116	cat__MRDB1_specimen_nan	0.0		1_1
117	cat__MRDB1num_ND	0.0		1_1
118	cat__MRDB1num_Neg	0.0		1_1
119	cat__MRDB1num_Pos	0.0		1_1
120	cat__MRDB1num_nan	0.0		1_1
121	cat__MRDC1_method_MFC (LAIP+DfN)	0.0		1_1
122	cat__MRDC1_method_nan	0.0		1_1
123	cat__MRDC1num_ND	0.0		1_1
124	cat__MRDC1num_Neg	0.0		1_1
125	cat__MRDC1num_Pos	0.0		1_1
126	cat__MRDC1num_nan	0.0		1_1
127	num__TestDate	0.0		1_1
128	num__ITDPcnt	0.0002597467873678775		1_1
129	num__ITDLength	1.2421848972343374e-05		1_1
130	num__date_MRDA0	0.00021172045122273993		1_1
131	num__MRDA0hodnota	0.0		1_1
132	num__MRDA0logred	0.0		1_1
133	num__date_MRDB0	0.00010619575998202067		1_1
134	num__MRDB0hodnota	0.0		1_1
135	num__MRDB0logred	0.0		1_1
136	num__MRDC0percentage	0.00010883191896554906		1_1
137	num__date_MRDA1	0.00017584757903266724		1_1
138	num__MRDA1hodnota	0.0		1_1
139	num__MRDA1logred	0.0		1_1
140	num__date_MRDB1	0.0		1_1
141	num__MRDB1hodnota	0.0		1_1
142	num__Date_MRDC1	4.9117547915533796e-05		1_1
143	num__MRDC1percentage	0.0003960631890802978		1_1
144	remainder__MRDnegativity_is_missing	0.0		1_1
145	remainder__MRDguided_is_missing	0.0		1_1
146	remainder__Housekeeping_is_missing	0.0		1_1
147	remainder__MRDA0_is_missing	0.0		1_1
148	remainder__date_MRDA0_is_missing	0.0		1_1
149	remainder__MRDA0_method_is_missing	0.0		1_1
150	remainder__MRDA0_specimen_is_missing	0.0		1_1
151	remainder__MRDA0num_is_missing	0.0		1_1
152	remainder__MRDA0hodnota_is_missing	0.0		1_1
153	remainder__MRDA0logred_is_missing	0.0		1_1
154	remainder__MRDB0_is_missing	0.0		1_1
155	remainder__date_MRDB0_is_missing	0.0		1_1
156	remainder__MRDB0_method_is_missing	0.0		1_1
157	remainder__MRDB0_specimen_is_missing	0.0		1_1
158	remainder__MRDB0num_is_missing	0.0		1_1
159	remainder__MRDB0hodnota_is_missing	0.0		1_1
160	remainder__MRDB0logred_is_missing	0.0		1_1
161	remainder__MRDC0_is_missing	0.0		1_1
162	remainder__MRDC0_method_is_missing	0.0		1_1
163	remainder__MRDC0_specimen_is_missing	0.0		1_1
164	remainder__MRDC0num_is_missing	0.0		1_1
165	remainder__MRDC0percentage_is_missing	0.0		1_1
166	remainder__MRDA1_is_missing	0.0		1_1
167	remainder__date_MRDA1_is_missing	0.0		1_1
168	remainder__MRDA1_method_is_missing	0.0		1_1
169	remainder__MRDA1_specimen_is_missing	0.0		1_1
170	remainder__MRDA1num_is_missing	0.0		1_1
171	remainder__MRDA1hodnota_is_missing	0.0		1_1
172	remainder__MRDA1logred_is_missing	0.0		1_1
173	remainder__MRDB1_is_missing	0.0		1_1
174	remainder__date_MRDB1_is_missing	0.0		1_1
175	remainder__MRDB1_method_is_missing	0.0		1_1
176	remainder__MRDB1_specimen_is_missing	0.0		1_1
177	remainder__MRDB1num_is_missing	0.0		1_1
178	remainder__MRDB1hodnota_is_missing	0.0		1_1
179	remainder__MRDC1_is_missing	0.0		1_1
180	remainder__Date_MRDC1_is_missing	0.0		1_1
181	remainder__MRDC1_method_is_missing	0.0		1_1
182	remainder__MRDC1_specimen_is_missing	0.0		1_1
183	remainder__MRDC1num_is_missing	0.0		1_1
184	remainder__MRDC1percentage_is_missing	0.0		1_1
185	remainder__TestDate_is_missing	0.0		1_1
186	remainder__amlFLToutcomeID_is_missing	0.0		1_1
187	remainder__amlFLTTypeID_is_missing	0.0		1_1
188	remainder__amlDDLFLTTKDID_is_missing	0.0		1_1
189	remainder__ITDPcnt_is_missing	0.0		1_1
190	remainder__ITDLength_is_missing	0.0		1_1
191	remainder__amlFLTType0ID_is_missing	0.0		1_1
192	remainder__amlDDLNPM1OutcomeID_is_missing	0.0		1_1
193	remainder__amlDDLNPM1ID_is_missing	0.0		1_1
194	remainder__ASXL1	0.0		1_1
195	remainder__ASXL2	0.0		1_1
196	remainder__ASXL3	0.0		1_1
197	remainder__ATRX	0.0		1_1
198	remainder__BAGE3	0.0		1_1
199	remainder__BCOR	0.0		1_1
200	remainder__BRAF	0.0		1_1
201	remainder__CBL	0.0		1_1
202	remainder__CDKN2A	0.0		1_1
203	remainder__CEBPA	0.0		1_1
204	remainder__CREBBP	0.0		1_1
205	remainder__CSF3R	0.0		1_1
206	remainder__CTCF	0.0		1_1
207	remainder__CUL2	0.0		1_1
208	remainder__CUX1	0.0		1_1
209	remainder__DNMT3A	0.0		1_1
210	remainder__EED	0.0		1_1
211	remainder__ETV6	0.0		1_1
212	remainder__EZH2	0.0		1_1
213	remainder__FBXW7	0.0		1_1
214	remainder__FLT3	0.0		1_1
215	remainder__GATA1	0.0		1_1
216	remainder__GATA2	0.0		1_1
217	remainder__GNAS	0.0		1_1
218	remainder__GNB1	0.0		1_1
219	remainder__IDH1	0.0		1_1
220	remainder__IDH2	0.0		1_1
221	remainder__JAK2	0.0		1_1
222	remainder__JAK3	0.0		1_1
223	remainder__KANSL1	0.0		1_1
224	remainder__KDM6A	0.0		1_1
225	remainder__KIT	0.0		1_1
226	remainder__KMT2C	0.0		1_1
227	remainder__KMT2D	0.0		1_1
228	remainder__KMT2E	0.0		1_1
229	remainder__KRAS	0.0		1_1
230	remainder__LUC7L2	0.0		1_1
231	remainder__MED12	0.0		1_1
232	remainder__MLL	0.0		1_1
233	remainder__MPL	0.0		1_1
234	remainder__MYC	0.0		1_1
235	remainder__NF1	0.0		1_1
236	remainder__NFE2	0.0		1_1
237	remainder__NOTCH1	0.0		1_1
238	remainder__NPM1	0.0		1_1
239	remainder__NRAS	0.0		1_1
240	remainder__PDS5B	0.0		1_1
241	remainder__PHF6	0.0		1_1
242	remainder__PRPF8	0.0		1_1
243	remainder__PTEN	0.0		1_1
244	remainder__PTPN11	0.0		1_1
245	remainder__RAD21	0.0		1_1
246	remainder__RIT1	0.0		1_1
247	remainder__RUNX1	0.0		1_1
248	remainder__SETBP1	0.0		1_1
249	remainder__SF1	0.0		1_1
250	remainder__SF3B1	0.0		1_1
251	remainder__SMC1A	0.0		1_1
252	remainder__SMC3	0.0		1_1
253	remainder__SMG1	0.0		1_1
254	remainder__SRSF2	0.0		1_1
255	remainder__STAG2	0.0		1_1
256	remainder__STAT5B	0.0		1_1
257	remainder__SUZ12	0.0		1_1
258	remainder__TET2	0.0		1_1
259	remainder__TP53	0.0		1_1
260	remainder__U2AF1	0.0		1_1
261	remainder__WT1	0.0		1_1
262	remainder__ZRSR2	0.0		1_1
263	remainder__ngs_is_missing	0.0		1_1
264	cat__MRDA0_False	0.0		2_1
265	cat__MRDA0_True	0.0		2_1
266	cat__MRDA0_nan	0.0		2_1
267	cat__MRDB0_False	0.0		2_1
268	cat__MRDB0_True	0.0		2_1
269	cat__MRDB0_nan	0.0		2_1
270	cat__MRDC0_False	0.0		2_1
271	cat__MRDC0_True	0.0		2_1
272	cat__MRDC0_nan	0.0		2_1
273	cat__MRDA1_False	0.0		2_1
274	cat__MRDA1_True	0.0		2_1
275	cat__MRDA1_nan	0.0		2_1
276	cat__MRDB1_False	0.0		2_1
277	cat__MRDB1_True	0.0		2_1
278	cat__MRDB1_nan	0.0		2_1
279	cat__MRDC1_False	0.0		2_1
280	cat__MRDC1_True	0.0		2_1
281	cat__MRDC1_nan	0.0		2_1
282	cat__amlFLToutcomeID_2.0	0.0		2_1
283	cat__amlFLToutcomeID_3.0	0.0		2_1
284	cat__amlFLToutcomeID_4.0	0.0		2_1
285	cat__amlFLToutcomeID_nan	0.0		2_1
286	cat__amlFLTTypeID_1.0	0.0		2_1
287	cat__amlFLTTypeID_2.0	0.0		2_1
288	cat__amlFLTTypeID_nan	0.0		2_1
289	cat__amlDDLFLTTKDID_1.0	0.0		2_1
290	cat__amlDDLFLTTKDID_2.0	0.0		2_1
291	cat__amlDDLFLTTKDID_3.0	0.0		2_1
292	cat__amlDDLFLTTKDID_4.0	0.0		2_1
293	cat__amlDDLFLTTKDID_6.0	0.0		2_1
294	cat__amlDDLFLTTKDID_7.0	0.0		2_1
295	cat__amlDDLFLTTKDID_8.0	0.0		2_1
296	cat__amlDDLFLTTKDID_99.0	0.0		2_1
297	cat__amlDDLFLTTKDID_nan	0.0		2_1
298	cat__amlFLTType0ID_1.0	0.0		2_1
299	cat__amlFLTType0ID_2.0	0.0		2_1
300	cat__amlFLTType0ID_nan	0.0		2_1
301	cat__amlDDLNPM1OutcomeID_1.0	0.0		2_1
302	cat__amlDDLNPM1OutcomeID_3.0	0.0		2_1
303	cat__amlDDLNPM1OutcomeID_5.0	0.0		2_1
304	cat__amlDDLNPM1OutcomeID_7.0	0.0		2_1
305	cat__amlDDLNPM1OutcomeID_nan	0.0		2_1
306	cat__amlDDLNPM1ID_1.0	0.0		2_1
307	cat__amlDDLNPM1ID_2.0	0.0		2_1
308	cat__amlDDLNPM1ID_3.0	0.0		2_1
309	cat__amlDDLNPM1ID_4.0	0.0		2_1
310	cat__amlDDLNPM1ID_5.0	0.0		2_1
311	cat__amlDDLNPM1ID_nan	0.0		2_1
312	cat__MRDnegativity_<0.0%/not detectable	0.0		2_1
313	cat__MRDnegativity_nan	0.0		2_1
314	cat__MRDguided_No	0.0		2_1
315	cat__MRDguided_nan	0.0		2_1
316	cat__Housekeeping_ABL	0.0		2_1
317	cat__Housekeeping_nan	0.0		2_1
318	cat__MRDA0_method_nan	0.0		2_1
319	cat__MRDA0_method_qPCR-NPM1	0.0		2_1
320	cat__MRDA0_method_qPCR-NPM1 A	0.0		2_1
321	cat__MRDA0_method_qPCR-NPM1 B	0.0		2_1
322	cat__MRDA0_method_qPCR-NPM1 D	0.0		2_1
323	cat__MRDA0_method_qPCR-NPM1 OTHER	0.0		2_1
324	cat__MRDA0_method_qPCR-inv16	0.0		2_1
325	cat__MRDA0_method_qPCR-t8/21	0.0		2_1
326	cat__MRDA0num_ND	0.0		2_1
327	cat__MRDA0num_Pos	0.0		2_1
328	cat__MRDA0num_nan	0.0		2_1
329	cat__MRDA0_specimen_PB	0.0		2_1
330	cat__MRDA0_specimen_nan	0.0		2_1
331	cat__MRDB0_method_nan	0.0		2_1
332	cat__MRDB0_method_qPCR-NPM1	0.0		2_1
333	cat__MRDB0_method_qPCR-NPM1 A	0.0		2_1
334	cat__MRDB0_method_qPCR-NPM1 B	0.0		2_1
335	cat__MRDB0_method_qPCR-NPM1 D	0.0		2_1
336	cat__MRDB0_method_qPCR-NPM1 OTHER	0.0		2_1
337	cat__MRDB0_method_qPCR-inv16	0.0		2_1
338	cat__MRDB0_method_qPCR-t8/21	0.0		2_1
339	cat__MRDB0_specimen_BM	0.0		2_1
340	cat__MRDB0_specimen_nan	0.0		2_1
341	cat__MRDB0num_ND	0.0		2_1
342	cat__MRDB0num_Pos	0.0		2_1
343	cat__MRDB0num_nan	0.0		2_1
344	cat__MRDC0_method_MFC (LAIP+DfN)	0.0		2_1
345	cat__MRDC0_method_nan	0.0		2_1
346	cat__MRDC0_specimen_BM	0.0		2_1
347	cat__MRDC0_specimen_BM	0.0		2_1
348	cat__MRDC0_specimen_PB	0.0		2_1
349	cat__MRDC0_specimen_nan	0.0		2_1
350	cat__MRDC1_specimen_BM	0.0		2_1
351	cat__MRDC1_specimen_PB	0.0		2_1
352	cat__MRDC1_specimen_nan	0.0		2_1
353	cat__MRDC0num_Neg	0.0		2_1
354	cat__MRDC0num_Pos	0.0		2_1
355	cat__MRDC0num_nan	0.0		2_1
356	cat__MRDA1_method_nan	0.0		2_1
357	cat__MRDA1_method_qPCR-NPM1	0.0		2_1
358	cat__MRDA1_method_qPCR-NPM1 A	0.0		2_1
359	cat__MRDA1_method_qPCR-NPM1 B	0.0		2_1
360	cat__MRDA1_method_qPCR-NPM1 D	0.0		2_1
361	cat__MRDA1_method_qPCR-NPM1 OTHER	0.0		2_1
362	cat__MRDA1_method_qPCR-inv16	0.0		2_1
363	cat__MRDA1_method_qPCR-t8/21	0.0		2_1
364	cat__MRDA1num_ND	0.0		2_1
365	cat__MRDA1num_Neg	0.0		2_1
366	cat__MRDA1num_Pos	0.0		2_1
367	cat__MRDA1num_nan	0.0		2_1
368	cat__MRDA1_specimen_PB	0.0		2_1
369	cat__MRDA1_specimen_nan	0.0		2_1
370	cat__MRDB1_method_nan	0.0		2_1
371	cat__MRDB1_method_qPCR-NPM1	0.0		2_1
372	cat__MRDB1_method_qPCR-NPM1 A	0.0		2_1
373	cat__MRDB1_method_qPCR-NPM1 B	0.0		2_1
374	cat__MRDB1_method_qPCR-NPM1 D	0.0		2_1
375	cat__MRDB1_method_qPCR-NPM1 OTHER	0.0		2_1
376	cat__MRDB1_method_qPCR-inv16	0.0		2_1
377	cat__MRDB1_method_qPCR-t8/21	0.0		2_1
378	cat__MRDB1_specimen_BM	0.0		2_1
379	cat__MRDB1_specimen_nan	0.0		2_1
380	cat__MRDB1num_ND	0.0		2_1
381	cat__MRDB1num_Neg	0.0		2_1
382	cat__MRDB1num_Pos	0.0		2_1
383	cat__MRDB1num_nan	0.0		2_1
384	cat__MRDC1_method_MFC (LAIP+DfN)	0.0		2_1
385	cat__MRDC1_method_nan	0.0		2_1
386	cat__MRDC1num_ND	0.0		2_1
387	cat__MRDC1num_Neg	0.0		2_1
388	cat__MRDC1num_Pos	0.0		2_1
389	cat__MRDC1num_nan	0.0		2_1
390	num__TestDate	0.0		2_1
391	num__ITDPcnt	9.317019442933174e-05		2_1
392	num__ITDLength	1.2972207366292393e-06		2_1
393	num__date_MRDA0	0.0002070506848002679		2_1
394	num__MRDA0hodnota	3.062470547883144e-05		2_1
395	num__MRDA0logred	2.4376034311851387e-07		2_1
396	num__date_MRDB0	3.3751470023145794e-05		2_1
397	num__MRDB0hodnota	0.0		2_1
398	num__MRDB0logred	0.0		2_1
399	num__MRDC0percentage	9.240636089626952e-05		2_1
400	num__date_MRDA1	0.000176067876833321		2_1
401	num__MRDA1hodnota	0.0		2_1
402	num__MRDA1logred	0.0		2_1
403	num__date_MRDB1	0.0		2_1
404	num__MRDB1hodnota	0.0		2_1
405	num__Date_MRDC1	7.295544600041381e-05		2_1
406	num__MRDC1percentage	0.0002768503177620117		2_1
407	remainder__MRDnegativity_is_missing	0.0		2_1
408	remainder__MRDguided_is_missing	0.0		2_1
409	remainder__Housekeeping_is_missing	0.0		2_1
410	remainder__MRDA0_is_missing	0.0		2_1
411	remainder__date_MRDA0_is_missing	0.0		2_1
412	remainder__MRDA0_method_is_missing	0.0		2_1
413	remainder__MRDA0_specimen_is_missing	0.0		2_1
414	remainder__MRDA0num_is_missing	0.0		2_1
415	remainder__MRDA0hodnota_is_missing	0.0		2_1
416	remainder__MRDA0logred_is_missing	0.0		2_1
417	remainder__MRDB0_is_missing	0.0		2_1
418	remainder__date_MRDB0_is_missing	0.0		2_1
419	remainder__MRDB0_method_is_missing	0.0		2_1
420	remainder__MRDB0_specimen_is_missing	0.0		2_1
421	remainder__MRDB0num_is_missing	0.0		2_1
422	remainder__MRDB0hodnota_is_missing	0.0		2_1
423	remainder__MRDB0logred_is_missing	0.0		2_1
424	remainder__MRDC0_is_missing	0.0		2_1
425	remainder__MRDC0_method_is_missing	0.0		2_1
426	remainder__MRDC0_specimen_is_missing	0.0		2_1
427	remainder__MRDC0num_is_missing	0.0		2_1
428	remainder__MRDC0percentage_is_missing	0.0		2_1
429	remainder__MRDA1_is_missing	0.0		2_1
430	remainder__date_MRDA1_is_missing	0.0		2_1
431	remainder__MRDA1_method_is_missing	0.0		2_1
432	remainder__MRDA1_specimen_is_missing	0.0		2_1
433	remainder__MRDA1num_is_missing	0.0		2_1
434	remainder__MRDA1hodnota_is_missing	0.0		2_1
435	remainder__MRDA1logred_is_missing	0.0		2_1
436	remainder__MRDB1_is_missing	0.0		2_1
437	remainder__date_MRDB1_is_missing	0.0		2_1
438	remainder__MRDB1_method_is_missing	0.0		2_1
439	remainder__MRDB1_specimen_is_missing	0.0		2_1
440	remainder__MRDB1num_is_missing	0.0		2_1
441	remainder__MRDB1hodnota_is_missing	0.0		2_1
442	remainder__MRDC1_is_missing	0.0		2_1
443	remainder__Date_MRDC1_is_missing	0.0		2_1
444	remainder__MRDC1_method_is_missing	0.0		2_1
445	remainder__MRDC1_specimen_is_missing	0.0		2_1
446	remainder__MRDC1num_is_missing	0.0		2_1
447	remainder__MRDC1percentage_is_missing	0.0		2_1
448	remainder__TestDate_is_missing	0.0		2_1
449	remainder__amlFLToutcomeID_is_missing	0.0		2_1
450	remainder__amlFLTTypeID_is_missing	0.0		2_1
451	remainder__amlDDLFLTTKDID_is_missing	0.0		2_1
452	remainder__ITDPcnt_is_missing	0.0		2_1
453	remainder__ITDLength_is_missing	0.0		2_1
454	remainder__amlFLTType0ID_is_missing	0.0		2_1
455	remainder__amlDDLNPM1OutcomeID_is_missing	0.0		2_1
456	remainder__amlDDLNPM1ID_is_missing	0.0		2_1
457	remainder__ASXL1	0.0		2_1
458	remainder__ASXL2	0.0		2_1
459	remainder__ASXL3	0.0		2_1
460	remainder__ATRX	0.0		2_1
461	remainder__BAGE3	0.0		2_1
462	remainder__BCOR	0.0		2_1
463	remainder__BRAF	0.0		2_1
464	remainder__CBL	0.0		2_1
465	remainder__CDKN2A	0.0		2_1
466	remainder__CEBPA	0.0		2_1
467	remainder__CREBBP	0.0		2_1
468	remainder__CSF3R	0.0		2_1
469	remainder__CTCF	0.0		2_1
470	remainder__CUL2	0.0		2_1
471	remainder__CUX1	0.0		2_1
472	remainder__DNMT3A	0.0		2_1
473	remainder__EED	0.0		2_1
474	remainder__ETV6	0.0		2_1
475	remainder__EZH2	0.0		2_1
476	remainder__FBXW7	0.0		2_1
477	remainder__FLT3	0.0		2_1
478	remainder__GATA1	0.0		2_1
479	remainder__GATA2	0.0		2_1
480	remainder__GNAS	0.0		2_1
481	remainder__GNB1	0.0		2_1
482	remainder__IDH1	0.0		2_1
483	remainder__IDH2	0.0		2_1
484	remainder__JAK2	0.0		2_1
485	remainder__JAK3	0.0		2_1
486	remainder__KANSL1	0.0		2_1
487	remainder__KDM6A	0.0		2_1
488	remainder__KIT	0.0		2_1
489	remainder__KMT2C	0.0		2_1
490	remainder__KMT2D	0.0		2_1
491	remainder__KMT2E	0.0		2_1
492	remainder__KRAS	0.0		2_1
493	remainder__LUC7L2	0.0		2_1
494	remainder__MED12	0.0		2_1
495	remainder__MLL	0.0		2_1
496	remainder__MPL	0.0		2_1
497	remainder__MYC	0.0		2_1
498	remainder__NF1	0.0		2_1
499	remainder__NFE2	0.0		2_1
500	remainder__NOTCH1	0.0		2_1
501	remainder__NPM1	0.0		2_1
502	remainder__NRAS	0.0		2_1
503	remainder__PDS5B	0.0		2_1
504	remainder__PHF6	0.0		2_1
505	remainder__PRPF8	0.0		2_1
506	remainder__PTEN	0.0		2_1
507	remainder__PTPN11	0.0		2_1
508	remainder__RAD21	0.0		2_1
509	remainder__RIT1	0.0		2_1
510	remainder__RUNX1	0.0		2_1
511	remainder__SETBP1	0.0		2_1
512	remainder__SF1	0.0		2_1
513	remainder__SF3B1	0.0		2_1
514	remainder__SMC1A	0.0		2_1
515	remainder__SMC3	0.0		2_1
516	remainder__SRSF2	0.0		2_1
517	remainder__STAG2	0.0		2_1
518	remainder__STAT5B	0.0		2_1
519	remainder__SUZ12	0.0		2_1
520	remainder__TET2	0.0		2_1
521	remainder__TP53	0.0		2_1
522	remainder__U2AF1	0.0		2_1
523	remainder__WT1	0.0		2_1
524	remainder__ZRSR2	0.0		2_1
525	remainder__ngs_is_missing	0.0		2_1
526	cat__MRDA0_False	0.0		3_1
527	cat__MRDA0_True	0.0		3_1
528	cat__MRDA0_nan	0.0		3_1
529	cat__MRDB0_False	0.0		3_1
530	cat__MRDB0_True	0.0		3_1
531	cat__MRDB0_nan	0.0		3_1
532	cat__MRDC0_False	0.0		3_1
533	cat__MRDC0_True	0.0		3_1
534	cat__MRDC0_nan	0.0		3_1
535	cat__MRDA1_False	0.0		3_1
536	cat__MRDA1_True	0.0		3_1
537	cat__MRDA1_nan	0.0		3_1
538	cat__MRDB1_False	0.0		3_1
539	cat__MRDB1_True	0.0		3_1
540	cat__MRDB1_nan	0.0		3_1
541	cat__MRDC1_False	0.0		3_1
542	cat__MRDC1_True	0.0		3_1
543	cat__MRDC1_nan	0.0		3_1
544	cat__amlFLToutcomeID_2.0	0.0		3_1
545	cat__amlFLToutcomeID_3.0	0.0		3_1
546	cat__amlFLToutcomeID_4.0	0.0		3_1
547	cat__amlFLToutcomeID_nan	0.0		3_1
548	cat__amlFLTTypeID_1.0	0.0		3_1
549	cat__amlFLTTypeID_2.0	0.0		3_1
550	cat__amlFLTTypeID_nan	0.0		3_1
551	cat__amlDDLFLTTKDID_1.0	0.0		3_1
552	cat__amlDDLFLTTKDID_2.0	0.0		3_1
553	cat__amlDDLFLTTKDID_3.0	0.0		3_1
554	cat__amlDDLFLTTKDID_4.0	0.0		3_1
555	cat__amlDDLFLTTKDID_6.0	0.0		3_1
556	cat__amlDDLFLTTKDID_7.0	0.0		3_1
557	cat__amlDDLFLTTKDID_8.0	0.0		3_1
558	cat__amlDDLFLTTKDID_9.0	0.0		3_1
559	cat__amlDDLFLTTKDID_99.0	0.0		3_1
560	cat__amlDDLFLTTKDID_nan	0.0		3_1
561	cat__amlFLTType0ID_1.0	0.0		3_1
562	cat__amlFLTType0ID_2.0	0.0		3_1
563	cat__amlFLTType0ID_nan	0.0		3_1
564	cat__amlDDLNPM1OutcomeID_1.0	0.0		3_1
565	cat__amlDDLNPM1OutcomeID_3.0	0.0		3_1
566	cat__amlDDLNPM1OutcomeID_5.0	0.0		3_1
567	cat__amlDDLNPM1OutcomeID_7.0	0.0		3_1
568	cat__amlDDLNPM1OutcomeID_nan	0.0		3_1
569	cat__amlDDLNPM1ID_1.0	0.0		3_1
570	cat__amlDDLNPM1ID_2.0	0.0		3_1
571	cat__amlDDLNPM1ID_3.0	0.0		3_1
572	cat__amlDDLNPM1ID_4.0	0.0		3_1
573	cat__amlDDLNPM1ID_5.0	0.0		3_1
574	cat__amlDDLNPM1ID_nan	0.0		3_1
575	cat__MRDnegativity_<0.0%/not detectable	0.0		3_1
576	cat__MRDnegativity_nan	0.0		3_1
577	cat__MRDguided_No	0.0		3_1
578	cat__MRDguided_nan	0.0		3_1
579	cat__Housekeeping_ABL	0.0		3_1
580	cat__Housekeeping_nan	0.0		3_1
581	cat__MRDA0_method_nan	0.0		3_1
582	cat__MRDA0_method_qPCR-NPM1	0.0		3_1
583	cat__MRDA0_method_qPCR-NPM1 A	0.0		3_1
584	cat__MRDA0_method_qPCR-NPM1 B	0.0		3_1
585	cat__MRDA0_method_qPCR-NPM1 D	0.0		3_1
586	cat__MRDA0_method_qPCR-NPM1 OTHER	0.0		3_1
587	cat__MRDA0_method_qPCR-inv16	0.0		3_1
588	cat__MRDA0_method_qPCR-t8/21	0.0		3_1
589	cat__MRDA0num_ND	0.0		3_1
590	cat__MRDA0num_Pos	0.0		3_1
591	cat__MRDA0num_nan	0.0		3_1
592	cat__MRDA0_specimen_PB	0.0		3_1
593	cat__MRDA0_specimen_nan	0.0		3_1
594	cat__MRDB0_method_nan	0.0		3_1
595	cat__MRDB0_method_qPCR-NPM1	0.0		3_1
596	cat__MRDB0_method_qPCR-NPM1 A	0.0		3_1
597	cat__MRDB0_method_qPCR-NPM1 B	0.0		3_1
598	cat__MRDB0_method_qPCR-NPM1 D	0.0		3_1
599	cat__MRDB0_method_qPCR-NPM1 OTHER	0.0		3_1
600	cat__MRDB0_method_qPCR-inv16	0.0		3_1
601	cat__MRDB0_method_qPCR-t8/21	0.0		3_1
602	cat__MRDB0_specimen_BM	0.0		3_1
603	cat__MRDB0_specimen_nan	0.0		3_1
604	cat__MRDB0num_ND	0.0		3_1
605	cat__MRDB0num_Pos	0.0		3_1
606	cat__MRDB0num_nan	0.0		3_1
607	cat__MRDC0_method_MFC (LAIP+DfN)	0.0		3_1
608	cat__MRDC0_method_nan	0.0		3_1
609	cat__MRDC0_specimen_BM	0.0		3_1
610	cat__MRDC0_specimen_BM	0.0		3_1
611	cat__MRDC0_specimen_PB	0.0		3_1
612	cat__MRDC0_specimen_nan	0.0		3_1
613	cat__MRDC1_specimen_BM	0.0		3_1
614	cat__MRDC1_specimen_PB	0.0		3_1
615	cat__MRDC1_specimen_nan	0.0		3_1
616	cat__MRDC0num_Neg	0.0		3_1
617	cat__MRDC0num_Pos	0.0		3_1
618	cat__MRDC0num_nan	0.0		3_1
619	cat__MRDA1_method_nan	0.0		3_1
620	cat__MRDA1_method_qPCR-NPM1	0.0		3_1
621	cat__MRDA1_method_qPCR-NPM1 A	0.0		3_1
622	cat__MRDA1_method_qPCR-NPM1 B	0.0		3_1
623	cat__MRDA1_method_qPCR-NPM1 D	0.0		3_1
624	cat__MRDA1_method_qPCR-NPM1 OTHER	0.0		3_1
625	cat__MRDA1_method_qPCR-inv16	0.0		3_1
626	cat__MRDA1_method_qPCR-t8/21	0.0		3_1
627	cat__MRDA1num_ND	0.0		3_1
628	cat__MRDA1num_Neg	0.0		3_1
629	cat__MRDA1num_Pos	0.0		3_1
630	cat__MRDA1num_nan	0.0		3_1
631	cat__MRDA1_specimen_PB	0.0		3_1
632	cat__MRDA1_specimen_nan	0.0		3_1
633	cat__MRDB1_method_nan	0.0		3_1
634	cat__MRDB1_method_qPCR-NPM1	0.0		3_1
635	cat__MRDB1_method_qPCR-NPM1 A	0.0		3_1
636	cat__MRDB1_method_qPCR-NPM1 D	0.0		3_1
637	cat__MRDB1_method_qPCR-NPM1 OTHER	0.0		3_1
638	cat__MRDB1_method_qPCR-inv16	0.0		3_1
639	cat__MRDB1_method_qPCR-t8/21	0.0		3_1
640	cat__MRDB1_specimen_BM	0.0		3_1
641	cat__MRDB1_specimen_nan	0.0		3_1
642	cat__MRDB1num_ND	0.0		3_1
643	cat__MRDB1num_Neg	0.0		3_1
644	cat__MRDB1num_Pos	0.0		3_1
645	cat__MRDB1num_nan	0.0		3_1
646	cat__MRDC1_method_MFC (LAIP+DfN)	0.0		3_1
647	cat__MRDC1_method_nan	0.0		3_1
648	cat__MRDC1num_ND	0.0		3_1
649	cat__MRDC1num_Neg	0.0		3_1
650	cat__MRDC1num_Pos	0.0		3_1
651	cat__MRDC1num_nan	0.0		3_1
652	num__TestDate	0.0		3_1
653	num__ITDPcnt	8.309598791737843e-05		3_1
654	num__ITDLength	1.8339422237324191e-06		3_1
655	num__date_MRDA0	9.736138895773175e-05		3_1
656	num__MRDA0hodnota	0.0		3_1
657	num__MRDA0logred	0.0		3_1
658	num__date_MRDB0	3.27066608295455e-05		3_1
659	num__MRDB0hodnota	0.0		3_1
660	num__MRDB0logred	0.0		3_1
661	num__MRDC0percentage	4.878082072915433e-05		3_1
662	num__date_MRDA1	0.00014526068686554854		3_1
663	num__MRDA1hodnota	0.0		3_1
664	num__MRDA1logred	0.0		3_1
665	num__date_MRDB1	0.0		3_1
666	num__MRDB1hodnota	0.0		3_1
667	num__Date_MRDC1	0.0		3_1
668	num__MRDC1percentage	0.0001955611013043402		3_1
669	remainder__MRDnegativity_is_missing	0.0		3_1
670	remainder__MRDguided_is_missing	0.0		3_1
671	remainder__Housekeeping_is_missing	0.0		3_1
672	remainder__MRDA0_is_missing	0.0		3_1
673	remainder__date_MRDA0_is_missing	0.0		3_1
674	remainder__MRDA0_method_is_missing	0.0		3_1
675	remainder__MRDA0_specimen_is_missing	0.0		3_1
676	remainder__MRDA0num_is_missing	0.0		3_1
677	remainder__MRDA0hodnota_is_missing	0.0		3_1
678	remainder__MRDA0logred_is_missing	0.0		3_1
679	remainder__MRDB0_is_missing	0.0		3_1
680	remainder__date_MRDB0_is_missing	0.0		3_1
681	remainder__MRDB0_method_is_missing	0.0		3_1
682	remainder__MRDB0_specimen_is_missing	0.0		3_1
683	remainder__MRDB0num_is_missing	0.0		3_1
684	remainder__MRDB0hodnota_is_missing	0.0		3_1
685	remainder__MRDB0logred_is_missing	0.0		3_1
686	remainder__MRDC0_is_missing	0.0		3_1
687	remainder__MRDC0_method_is_missing	0.0		3_1
688	remainder__MRDC0_specimen_is_missing	0.0		3_1
689	remainder__MRDC0num_is_missing	0.0		3_1
690	remainder__MRDC0percentage_is_missing	0.0		3_1
691	remainder__MRDA1_is_missing	0.0		3_1
692	remainder__date_MRDA1_is_missing	0.0		3_1
693	remainder__MRDA1_method_is_missing	0.0		3_1
694	remainder__MRDA1_specimen_is_missing	0.0		3_1
695	remainder__MRDA1num_is_missing	0.0		3_1
696	remainder__MRDA1hodnota_is_missing	0.0		3_1
697	remainder__MRDA1logred_is_missing	0.0		3_1
698	remainder__MRDB1_is_missing	0.0		3_1
699	remainder__date_MRDB1_is_missing	0.0		3_1
700	remainder__MRDB1_method_is_missing	0.0		3_1
701	remainder__MRDB1_specimen_is_missing	0.0		3_1
702	remainder__MRDB1num_is_missing	0.0		3_1
703	remainder__MRDB1hodnota_is_missing	0.0		3_1
704	remainder__MRDC1_is_missing	0.0		3_1
705	remainder__Date_MRDC1_is_missing	0.0		3_1
706	remainder__MRDC1_method_is_missing	0.0		3_1
707	remainder__MRDC1_specimen_is_missing	0.0		3_1
708	remainder__MRDC1num_is_missing	0.0		3_1
709	remainder__MRDC1percentage_is_missing	0.0		3_1
710	remainder__TestDate_is_missing	0.0		3_1
711	remainder__amlFLToutcomeID_is_missing	0.0		3_1
712	remainder__amlFLTTypeID_is_missing	0.0		3_1
713	remainder__amlDDLFLTTKDID_is_missing	0.0		3_1
714	remainder__ITDPcnt_is_missing	0.0		3_1
715	remainder__ITDLength_is_missing	0.0		3_1
716	remainder__amlFLTType0ID_is_missing	0.0		3_1
717	remainder__amlDDLNPM1OutcomeID_is_missing	0.0		3_1
718	remainder__amlDDLNPM1ID_is_missing	0.0		3_1
719	remainder__ASXL1	0.0		3_1
720	remainder__ASXL2	0.0		3_1
721	remainder__ASXL3	0.0		3_1
722	remainder__ATRX	0.0		3_1
723	remainder__BAGE3	0.0		3_1
724	remainder__BCOR	0.0		3_1
725	remainder__BRAF	0.0		3_1
726	remainder__CBL	0.0		3_1
727	remainder__CDKN2A	0.0		3_1
728	remainder__CEBPA	0.0		3_1
729	remainder__CREBBP	0.0		3_1
730	remainder__CSF3R	0.0		3_1
731	remainder__CTCF	0.0		3_1
732	remainder__CUX1	0.0		3_1
733	remainder__DNMT3A	0.0		3_1
734	remainder__EED	0.0		3_1
735	remainder__ETV6	0.0		3_1
736	remainder__EZH2	0.0		3_1
737	remainder__FBXW7	0.0		3_1
738	remainder__FLT3	0.0		3_1
739	remainder__GATA1	0.0		3_1
740	remainder__GATA2	0.0		3_1
741	remainder__GNAS	0.0		3_1
742	remainder__GNB1	0.0		3_1
743	remainder__IDH1	0.0		3_1
744	remainder__IDH2	0.0		3_1
745	remainder__JAK2	0.0		3_1
746	remainder__JAK3	0.0		3_1
747	remainder__KANSL1	0.0		3_1
748	remainder__KDM6A	0.0		3_1
749	remainder__KIT	0.0		3_1
750	remainder__KMT2C	0.0		3_1
751	remainder__KMT2D	0.0		3_1
752	remainder__KMT2E	0.0		3_1
753	remainder__KRAS	0.0		3_1
754	remainder__LUC7L2	0.0		3_1
755	remainder__MED12	0.0		3_1
756	remainder__MLL	0.0		3_1
757	remainder__MPL	0.0		3_1
758	remainder__MYC	0.0		3_1
759	remainder__NF1	0.0		3_1
760	remainder__NFE2	0.0		3_1
761	remainder__NOTCH1	0.0		3_1
762	remainder__NPM1	0.0		3_1
763	remainder__NRAS	0.0		3_1
764	remainder__PHF6	0.0		3_1
765	remainder__PRPF8	0.0		3_1
766	remainder__PTEN	0.0		3_1
767	remainder__PTPN11	0.0		3_1
768	remainder__RAD21	0.0		3_1
769	remainder__RIT1	0.0		3_1
770	remainder__RUNX1	0.0		3_1
771	remainder__SETBP1	0.0		3_1
772	remainder__SF1	0.0		3_1
773	remainder__SF3B1	0.0		3_1
774	remainder__SMC1A	0.0		3_1
775	remainder__SMC3	0.0		3_1
776	remainder__SMG1	0.0		3_1
777	remainder__SRSF2	0.0		3_1
778	remainder__STAG2	0.0		3_1
779	remainder__STAT5B	0.0		3_1
780	remainder__SUZ12	0.0		3_1
781	remainder__TET2	0.0		3_1
782	remainder__TP53	0.0		3_1
783	remainder__U2AF1	0.0		3_1
784	remainder__WT1	0.0		3_1
785	remainder__ZRSR2	0.0		3_1
786	remainder__ngs_is_missing	0.0		3_1
787	cat__MRDA0_False	0.0		4_1
788	cat__MRDA0_True	0.0		4_1
789	cat__MRDA0_nan	0.0		4_1
790	cat__MRDB0_False	0.0		4_1
791	cat__MRDB0_True	0.0		4_1
792	cat__MRDB0_nan	0.0		4_1
793	cat__MRDC0_False	0.0		4_1
794	cat__MRDC0_True	0.0		4_1
795	cat__MRDC0_nan	0.0		4_1
796	cat__MRDA1_False	0.0		4_1
797	cat__MRDA1_True	0.0		4_1
798	cat__MRDA1_nan	0.0		4_1
799	cat__MRDB1_False	0.0		4_1
800	cat__MRDB1_True	0.0		4_1
801	cat__MRDB1_nan	0.0		4_1
802	cat__MRDC1_False	0.0		4_1
803	cat__MRDC1_True	0.0		4_1
804	cat__MRDC1_nan	0.0		4_1
805	cat__amlFLToutcomeID_2.0	0.0		4_1
806	cat__amlFLToutcomeID_3.0	0.0		4_1
807	cat__amlFLToutcomeID_4.0	0.0		4_1
808	cat__amlFLToutcomeID_nan	0.0		4_1
809	cat__amlFLTTypeID_1.0	0.0		4_1
810	cat__amlFLTTypeID_2.0	0.0		4_1
811	cat__amlFLTTypeID_nan	0.0		4_1
812	cat__amlDDLFLTTKDID_1.0	0.0		4_1
813	cat__amlDDLFLTTKDID_2.0	0.0		4_1
814	cat__amlDDLFLTTKDID_3.0	0.0		4_1
815	cat__amlDDLFLTTKDID_4.0	0.0		4_1
816	cat__amlDDLFLTTKDID_6.0	0.0		4_1
817	cat__amlDDLFLTTKDID_7.0	0.0		4_1
818	cat__amlDDLFLTTKDID_8.0	0.0		4_1
819	cat__amlDDLFLTTKDID_9.0	0.0		4_1
820	cat__amlDDLFLTTKDID_99.0	0.0		4_1
821	cat__amlDDLFLTTKDID_nan	0.0		4_1
822	cat__amlFLTType0ID_1.0	0.0		4_1
823	cat__amlFLTType0ID_2.0	0.0		4_1
824	cat__amlFLTType0ID_nan	0.0		4_1
825	cat__amlDDLNPM1OutcomeID_1.0	0.0		4_1
826	cat__amlDDLNPM1OutcomeID_3.0	0.0		4_1
827	cat__amlDDLNPM1OutcomeID_5.0	0.0		4_1
828	cat__amlDDLNPM1OutcomeID_nan	0.0		4_1
829	cat__amlDDLNPM1ID_1.0	0.0		4_1
830	cat__amlDDLNPM1ID_2.0	0.0		4_1
831	cat__amlDDLNPM1ID_3.0	0.0		4_1
832	cat__amlDDLNPM1ID_4.0	0.0		4_1
833	cat__amlDDLNPM1ID_5.0	0.0		4_1
834	cat__amlDDLNPM1ID_nan	0.0		4_1
835	cat__MRDnegativity_<0.0%/not detectable	0.0		4_1
836	cat__MRDnegativity_nan	0.0		4_1
837	cat__MRDguided_No	0.0		4_1
838	cat__MRDguided_nan	0.0		4_1
839	cat__Housekeeping_ABL	0.0		4_1
840	cat__Housekeeping_nan	0.0		4_1
841	cat__MRDA0_method_nan	0.0		4_1
842	cat__MRDA0_method_qPCR-NPM1	0.0		4_1
843	cat__MRDA0_method_qPCR-NPM1 A	0.0		4_1
844	cat__MRDA0_method_qPCR-NPM1 B	0.0		4_1
845	cat__MRDA0_method_qPCR-NPM1 D	0.0		4_1
846	cat__MRDA0_method_qPCR-NPM1 OTHER	0.0		4_1
847	cat__MRDA0_method_qPCR-inv16	0.0		4_1
848	cat__MRDA0_method_qPCR-t8/21	0.0		4_1
849	cat__MRDA0num_ND	0.0		4_1
850	cat__MRDA0num_Pos	0.0		4_1
851	cat__MRDA0num_nan	0.0		4_1
852	cat__MRDA0_specimen_PB	0.0		4_1
853	cat__MRDA0_specimen_nan	0.0		4_1
854	cat__MRDB0_method_nan	0.0		4_1
855	cat__MRDB0_method_qPCR-NPM1	0.0		4_1
856	cat__MRDB0_method_qPCR-NPM1 A	0.0		4_1
857	cat__MRDB0_method_qPCR-NPM1 B	0.0		4_1
858	cat__MRDB0_method_qPCR-NPM1 D	0.0		4_1
859	cat__MRDB0_method_qPCR-NPM1 OTHER	0.0		4_1
860	cat__MRDB0_method_qPCR-inv16	0.0		4_1
861	cat__MRDB0_method_qPCR-t8/21	0.0		4_1
862	cat__MRDB0_specimen_BM	0.0		4_1
863	cat__MRDB0_specimen_nan	0.0		4_1
864	cat__MRDB0num_ND	0.0		4_1
865	cat__MRDB0num_Pos	0.0		4_1
866	cat__MRDB0num_nan	0.0		4_1
867	cat__MRDC0_method_MFC (LAIP+DfN)	0.0		4_1
868	cat__MRDC0_method_nan	0.0		4_1
869	cat__MRDC0_specimen_BM	0.0		4_1
870	cat__MRDC0_specimen_BM	0.0		4_1
871	cat__MRDC0_specimen_PB	0.0		4_1
872	cat__MRDC0_specimen_nan	0.0		4_1
873	cat__MRDC1_specimen_BM	0.0		4_1
874	cat__MRDC1_specimen_PB	0.0		4_1
875	cat__MRDC1_specimen_nan	0.0		4_1
876	cat__MRDC0num_Neg	0.0		4_1
877	cat__MRDC0num_Pos	0.0		4_1
878	cat__MRDC0num_nan	0.0		4_1
879	cat__MRDA1_method_nan	0.0		4_1
880	cat__MRDA1_method_qPCR-NPM1	0.0		4_1
881	cat__MRDA1_method_qPCR-NPM1 A	0.0		4_1
882	cat__MRDA1_method_qPCR-NPM1 B	0.0		4_1
883	cat__MRDA1_method_qPCR-NPM1 D	0.0		4_1
884	cat__MRDA1_method_qPCR-NPM1 OTHER	0.0		4_1
885	cat__MRDA1_method_qPCR-inv16	0.0		4_1
886	cat__MRDA1_method_qPCR-t8/21	0.0		4_1
887	cat__MRDA1num_ND	0.0		4_1
888	cat__MRDA1num_Neg	0.0		4_1
889	cat__MRDA1num_Pos	0.0		4_1
890	cat__MRDA1num_nan	0.0		4_1
891	cat__MRDA1_specimen_PB	0.0		4_1
892	cat__MRDA1_specimen_nan	0.0		4_1
893	cat__MRDB1_method_nan	0.0		4_1
894	cat__MRDB1_method_qPCR-NPM1	0.0		4_1
895	cat__MRDB1_method_qPCR-NPM1 A	0.0		4_1
896	cat__MRDB1_method_qPCR-NPM1 B	0.0		4_1
897	cat__MRDB1_method_qPCR-NPM1 D	0.0		4_1
898	cat__MRDB1_method_qPCR-NPM1 OTHER	0.0		4_1
899	cat__MRDB1_method_qPCR-inv16	0.0		4_1
900	cat__MRDB1_method_qPCR-t8/21	0.0		4_1
901	cat__MRDB1_specimen_BM	0.0		4_1
902	cat__MRDB1_specimen_nan	0.0		4_1
903	cat__MRDB1num_ND	0.0		4_1
904	cat__MRDB1num_Neg	0.0		4_1
905	cat__MRDB1num_Pos	0.0		4_1
906	cat__MRDB1num_nan	0.0		4_1
907	cat__MRDC1_method_MFC (LAIP+DfN)	0.0		4_1
908	cat__MRDC1_method_nan	0.0		4_1
909	cat__MRDC1num_ND	0.0		4_1
910	cat__MRDC1num_Neg	0.0		4_1
911	cat__MRDC1num_Pos	0.0		4_1
912	cat__MRDC1num_nan	0.0		4_1
913	num__TestDate	0.0		4_1
914	num__ITDPcnt	0.00017551620765873254		4_1
915	num__ITDLength	6.6575626152900825e-06		4_1
916	num__date_MRDA0	7.933523481384702e-05		4_1
917	num__MRDA0hodnota	0.00012751894498995306		4_1
918	num__MRDA0logred	1.3753891540620473e-06		4_1
919	num__date_MRDB0	9.849698393848505e-07		4_1
920	num__MRDB0hodnota	0.0		4_1
921	num__MRDB0logred	0.0		4_1
922	num__MRDC0percentage	4.385838550138919e-05		4_1
923	num__date_MRDA1	0.00021794982355768385		4_1
924	num__MRDA1hodnota	0.0		4_1
925	num__MRDA1logred	0.0		4_1
926	num__date_MRDB1	0.0		4_1
927	num__MRDB1hodnota	0.0		4_1
928	num__Date_MRDC1	4.261591502890338e-05		4_1
929	num__MRDC1percentage	0.00029640346546658144		4_1
930	remainder__MRDnegativity_is_missing	0.0		4_1
931	remainder__MRDguided_is_missing	0.0		4_1
932	remainder__Housekeeping_is_missing	0.0		4_1
933	remainder__MRDA0_is_missing	0.0		4_1
934	remainder__date_MRDA0_is_missing	0.0		4_1
935	remainder__MRDA0_method_is_missing	0.0		4_1
936	remainder__MRDA0_specimen_is_missing	0.0		4_1
937	remainder__MRDA0num_is_missing	0.0		4_1
938	remainder__MRDA0hodnota_is_missing	0.0		4_1
939	remainder__MRDA0logred_is_missing	0.0		4_1
940	remainder__MRDB0_is_missing	0.0		4_1
941	remainder__date_MRDB0_is_missing	0.0		4_1
942	remainder__MRDB0_method_is_missing	0.0		4_1
943	remainder__MRDB0_specimen_is_missing	0.0		4_1
944	remainder__MRDB0num_is_missing	0.0		4_1
945	remainder__MRDB0hodnota_is_missing	0.0		4_1
946	remainder__MRDB0logred_is_missing	0.0		4_1
947	remainder__MRDC0_is_missing	0.0		4_1
948	remainder__MRDC0_method_is_missing	0.0		4_1
949	remainder__MRDC0_specimen_is_missing	0.0		4_1
950	remainder__MRDC0num_is_missing	0.0		4_1
951	remainder__MRDC0percentage_is_missing	0.0		4_1
952	remainder__MRDA1_is_missing	0.0		4_1
953	remainder__date_MRDA1_is_missing	0.0		4_1
954	remainder__MRDA1_method_is_missing	0.0		4_1
955	remainder__MRDA1_specimen_is_missing	0.0		4_1
956	remainder__MRDA1num_is_missing	0.0		4_1
957	remainder__MRDA1hodnota_is_missing	0.0		4_1
958	remainder__MRDA1logred_is_missing	0.0		4_1
959	remainder__MRDB1_is_missing	0.0		4_1
960	remainder__date_MRDB1_is_missing	0.0		4_1
961	remainder__MRDB1_method_is_missing	0.0		4_1
962	remainder__MRDB1_specimen_is_missing	0.0		4_1
963	remainder__MRDB1num_is_missing	0.0		4_1
964	remainder__MRDB1hodnota_is_missing	0.0		4_1
965	remainder__MRDC1_is_missing	0.0		4_1
966	remainder__Date_MRDC1_is_missing	0.0		4_1
967	remainder__MRDC1_method_is_missing	0.0		4_1
968	remainder__MRDC1_specimen_is_missing	0.0		4_1
969	remainder__MRDC1num_is_missing	0.0		4_1
970	remainder__MRDC1percentage_is_missing	0.0		4_1
971	remainder__TestDate_is_missing	0.0		4_1
972	remainder__amlFLToutcomeID_is_missing	0.0		4_1
973	remainder__amlFLTTypeID_is_missing	0.0		4_1
974	remainder__amlDDLFLTTKDID_is_missing	0.0		4_1
975	remainder__ITDPcnt_is_missing	0.0		4_1
976	remainder__ITDLength_is_missing	0.0		4_1
977	remainder__amlFLTType0ID_is_missing	0.0		4_1
978	remainder__amlDDLNPM1OutcomeID_is_missing	0.0		4_1
979	remainder__amlDDLNPM1ID_is_missing	0.0		4_1
980	remainder__ASXL1	2.513953956508573e-05		4_1
981	remainder__ASXL2	2.418736728943144e-06		4_1
982	remainder__ASXL3	0.0		4_1
983	remainder__ATRX	0.0		4_1
984	remainder__BAGE3	0.0		4_1
985	remainder__BCOR	0.0		4_1
986	remainder__BRAF	0.0		4_1
987	remainder__CBL	0.0		4_1
988	remainder__CDKN2A	0.0		4_1
989	remainder__CEBPA	2.512115014934513e-06		4_1
990	remainder__CREBBP	0.0		4_1
991	remainder__CSF3R	0.0		4_1
992	remainder__CTCF	0.0		4_1
993	remainder__CUL2	0.0		4_1
994	remainder__CUX1	0.0		4_1
995	remainder__DNMT3A	0.0		4_1
996	remainder__EED	0.0		4_1
997	remainder__ETV6	0.0		4_1
998	remainder__EZH2	0.0		4_1
999	remainder__FBXW7	0.0		4_1
1000	remainder__FLT3	0.0		4_1
1001	remainder__GATA1	0.0		4_1
1002	remainder__GATA2	0.0		4_1
1003	remainder__GNAS	0.0		4_1
1004	remainder__IDH1	0.0		4_1
1005	remainder__IDH2	0.0		4_1
1006	remainder__JAK2	0.0		4_1
1007	remainder__JAK3	0.0		4_1
1008	remainder__KANSL1	0.0		4_1
1009	remainder__KDM6A	0.0		4_1
1010	remainder__KIT	0.0		4_1
1011	remainder__KMT2C	0.0		4_1
1012	remainder__KMT2D	0.0		4_1
1013	remainder__KMT2E	0.0		4_1
1014	remainder__KRAS	0.0		4_1
1015	remainder__LUC7L2	0.0		4_1
1016	remainder__MED12	0.0		4_1
1017	remainder__MLL	0.0		4_1
1018	remainder__MPL	0.0		4_1
1019	remainder__MYC	0.0		4_1
1020	remainder__NF1	0.0		4_1
1021	remainder__NFE2	0.0		4_1
1022	remainder__NOTCH1	0.0		4_1
1023	remainder__NPM1	2.5359064543841807e-06		4_1
1024	remainder__NRAS	0.0		4_1
1025	remainder__PDS5B	0.0		4_1
1026	remainder__PHF6	0.0		4_1
1027	remainder__PRPF8	0.0		4_1
1028	remainder__PTEN	0.0		4_1
1029	remainder__PTPN11	0.0		4_1
1030	remainder__RAD21	0.0		4_1
1031	remainder__RIT1	0.0		4_1
1032	remainder__RUNX1	0.0		4_1
1033	remainder__SETBP1	0.0		4_1
1034	remainder__SF1	0.0		4_1
1035	remainder__SF3B1	0.0		4_1
1036	remainder__SMC1A	0.0		4_1
1037	remainder__SMC3	0.0		4_1
1038	remainder__SMG1	0.0		4_1
1039	remainder__SRSF2	0.0		4_1
1040	remainder__STAG2	0.0		4_1
1041	remainder__STAT5B	0.0		4_1
1042	remainder__SUZ12	0.0		4_1
1043	remainder__TET2	0.0		4_1
1044	remainder__TP53	0.0		4_1
1045	remainder__U2AF1	0.0		4_1
1046	remainder__WT1	0.0		4_1
1047	remainder__ZRSR2	0.0		4_1
1048	remainder__ngs_is_missing	0.0		4_1
1049	cat__MRDA0_False	0.0		5_1
1050	cat__MRDA0_True	0.0		5_1
1051	cat__MRDA0_nan	0.0		5_1
1052	cat__MRDB0_False	0.0		5_1
1053	cat__MRDB0_True	0.0		5_1
1054	cat__MRDB0_nan	0.0		5_1
1055	cat__MRDC0_False	0.0		5_1
1056	cat__MRDC0_True	0.0		5_1
1057	cat__MRDC0_nan	0.0		5_1
1058	cat__MRDA1_False	0.0		5_1
1059	cat__MRDA1_True	0.0		5_1
1060	cat__MRDA1_nan	0.0		5_1
1061	cat__MRDB1_False	0.0		5_1
1062	cat__MRDB1_True	0.0		5_1
1063	cat__MRDB1_nan	0.0		5_1
1064	cat__MRDC1_False	0.0		5_1
1065	cat__MRDC1_True	0.0		5_1
1066	cat__MRDC1_nan	0.0		5_1
1067	cat__amlFLToutcomeID_2.0	0.0		5_1
1068	cat__amlFLToutcomeID_3.0	0.0		5_1
1069	cat__amlFLToutcomeID_4.0	0.0		5_1
1070	cat__amlFLToutcomeID_nan	0.0		5_1
1071	cat__amlFLTTypeID_1.0	0.0		5_1
1072	cat__amlFLTTypeID_2.0	0.0		5_1
1073	cat__amlFLTTypeID_nan	0.0		5_1
1074	cat__amlDDLFLTTKDID_1.0	0.0		5_1
1075	cat__amlDDLFLTTKDID_2.0	0.0		5_1
1076	cat__amlDDLFLTTKDID_3.0	0.0		5_1
1077	cat__amlDDLFLTTKDID_4.0	0.0		5_1
1078	cat__amlDDLFLTTKDID_6.0	0.0		5_1
1079	cat__amlDDLFLTTKDID_8.0	0.0		5_1
1080	cat__amlDDLFLTTKDID_9.0	0.0		5_1
1081	cat__amlDDLFLTTKDID_99.0	0.0		5_1
1082	cat__amlDDLFLTTKDID_nan	0.0		5_1
1083	cat__amlFLTType0ID_1.0	0.0		5_1
1084	cat__amlFLTType0ID_2.0	0.0		5_1
1085	cat__amlFLTType0ID_nan	0.0		5_1
1086	cat__amlDDLNPM1OutcomeID_1.0	0.0		5_1
1087	cat__amlDDLNPM1OutcomeID_3.0	0.0		5_1
1088	cat__amlDDLNPM1OutcomeID_5.0	0.0		5_1
1089	cat__amlDDLNPM1OutcomeID_7.0	0.0		5_1
1090	cat__amlDDLNPM1OutcomeID_nan	0.0		5_1
1091	cat__amlDDLNPM1ID_1.0	0.0		5_1
1092	cat__amlDDLNPM1ID_2.0	0.0		5_1
1093	cat__amlDDLNPM1ID_3.0	0.0		5_1
1094	cat__amlDDLNPM1ID_4.0	0.0		5_1
1095	cat__amlDDLNPM1ID_5.0	0.0		5_1
1096	cat__amlDDLNPM1ID_nan	0.0		5_1
1097	cat__MRDnegativity_<0.0%/not detectable	0.0		5_1
1098	cat__MRDnegativity_nan	0.0		5_1
1099	cat__MRDguided_No	0.0		5_1
1100	cat__MRDguided_nan	0.0		5_1
1101	cat__Housekeeping_ABL	0.0		5_1
1102	cat__Housekeeping_nan	0.0		5_1
1103	cat__MRDA0_method_nan	0.0		5_1
1104	cat__MRDA0_method_qPCR-NPM1	0.0		5_1
1105	cat__MRDA0_method_qPCR-NPM1 A	0.0		5_1
1106	cat__MRDA0_method_qPCR-NPM1 B	0.0		5_1
1107	cat__MRDA0_method_qPCR-NPM1 D	0.0		5_1
1108	cat__MRDA0_method_qPCR-NPM1 OTHER	0.0		5_1
1109	cat__MRDA0_method_qPCR-inv16	0.0		5_1
1110	cat__MRDA0_method_qPCR-t8/21	0.0		5_1
1111	cat__MRDA0num_ND	0.0		5_1
1112	cat__MRDA0num_Pos	0.0		5_1
1113	cat__MRDA0num_nan	0.0		5_1
1114	cat__MRDA0_specimen_PB	0.0		5_1
1115	cat__MRDA0_specimen_nan	0.0		5_1
1116	cat__MRDB0_method_nan	0.0		5_1
1117	cat__MRDB0_method_qPCR-NPM1	0.0		5_1
1118	cat__MRDB0_method_qPCR-NPM1 A	0.0		5_1
1119	cat__MRDB0_method_qPCR-NPM1 B	0.0		5_1
1120	cat__MRDB0_method_qPCR-NPM1 D	0.0		5_1
1121	cat__MRDB0_method_qPCR-NPM1 OTHER	0.0		5_1
1122	cat__MRDB0_method_qPCR-inv16	0.0		5_1
1123	cat__MRDB0_method_qPCR-t8/21	0.0		5_1
1124	cat__MRDB0_specimen_BM	0.0		5_1
1125	cat__MRDB0_specimen_nan	0.0		5_1
1126	cat__MRDB0num_ND	0.0		5_1
1127	cat__MRDB0num_Pos	0.0		5_1
1128	cat__MRDB0num_nan	0.0		5_1
1129	cat__MRDC0_method_MFC (LAIP+DfN)	0.0		5_1
1130	cat__MRDC0_method_nan	0.0		5_1
1131	cat__MRDC0_specimen_BM	0.0		5_1
1132	cat__MRDC0_specimen_BM	0.0		5_1
1133	cat__MRDC0_specimen_PB	0.0		5_1
1134	cat__MRDC0_specimen_nan	0.0		5_1
1135	cat__MRDC1_specimen_BM	0.0		5_1
1136	cat__MRDC1_specimen_PB	0.0		5_1
1137	cat__MRDC1_specimen_nan	0.0		5_1
1138	cat__MRDC0num_Neg	0.0		5_1
1139	cat__MRDC0num_Pos	0.0		5_1
1140	cat__MRDC0num_nan	0.0		5_1
1141	cat__MRDA1_method_nan	0.0		5_1
1142	cat__MRDA1_method_qPCR-NPM1	0.0		5_1
1143	cat__MRDA1_method_qPCR-NPM1 A	0.0		5_1
1144	cat__MRDA1_method_qPCR-NPM1 B	0.0		5_1
1145	cat__MRDA1_method_qPCR-NPM1 D	0.0		5_1
1146	cat__MRDA1_method_qPCR-NPM1 OTHER	0.0		5_1
1147	cat__MRDA1_method_qPCR-inv16	0.0		5_1
1148	cat__MRDA1_method_qPCR-t8/21	0.0		5_1
1149	cat__MRDA1num_ND	0.0		5_1
1150	cat__MRDA1num_Neg	0.0		5_1
1151	cat__MRDA1num_Pos	0.0		5_1
1152	cat__MRDA1num_nan	0.0		5_1
1153	cat__MRDA1_specimen_PB	0.0		5_1
1154	cat__MRDA1_specimen_nan	0.0		5_1
1155	cat__MRDB1_method_nan	0.0		5_1
1156	cat__MRDB1_method_qPCR-NPM1	0.0		5_1
1157	cat__MRDB1_method_qPCR-NPM1 A	0.0		5_1
1158	cat__MRDB1_method_qPCR-NPM1 B	0.0		5_1
1159	cat__MRDB1_method_qPCR-NPM1 D	0.0		5_1
1160	cat__MRDB1_method_qPCR-NPM1 OTHER	0.0		5_1
1161	cat__MRDB1_method_qPCR-inv16	0.0		5_1
1162	cat__MRDB1_method_qPCR-t8/21	0.0		5_1
1163	cat__MRDB1_specimen_BM	0.0		5_1
1164	cat__MRDB1_specimen_nan	0.0		5_1
1165	cat__MRDB1num_ND	0.0		5_1
1166	cat__MRDB1num_Neg	0.0		5_1
1167	cat__MRDB1num_Pos	0.0		5_1
1168	cat__MRDB1num_nan	0.0		5_1
1169	cat__MRDC1_method_MFC (LAIP+DfN)	0.0		5_1
1170	cat__MRDC1_method_nan	0.0		5_1
1171	cat__MRDC1num_ND	0.0		5_1
1172	cat__MRDC1num_Neg	0.0		5_1
1173	cat__MRDC1num_Pos	0.0		5_1
1174	cat__MRDC1num_nan	0.0		5_1
1175	num__TestDate	0.0		5_1
1176	num__ITDPcnt	0.00010278849069959316		5_1
1177	num__ITDLength	7.966006974363623e-07		5_1
1178	num__date_MRDA0	0.00010815394285872425		5_1
1179	num__MRDA0hodnota	0.0		5_1
1180	num__MRDA0logred	0.0		5_1
1181	num__date_MRDB0	0.0		5_1
1182	num__MRDB0hodnota	0.0		5_1
1183	num__MRDB0logred	0.0		5_1
1184	num__MRDC0percentage	3.824063438339644e-07		5_1
1185	num__date_MRDA1	0.00020238419126174294		5_1
1186	num__MRDA1hodnota	0.0		5_1
1187	num__MRDA1logred	0.0		5_1
1188	num__date_MRDB1	0.0		5_1
1189	num__MRDB1hodnota	0.0		5_1
1190	num__Date_MRDC1	2.1895411956508815e-05		5_1
1191	num__MRDC1percentage	0.00027435135978557616		5_1
1192	remainder__MRDnegativity_is_missing	0.0		5_1
1193	remainder__MRDguided_is_missing	0.0		5_1
1194	remainder__Housekeeping_is_missing	0.0		5_1
1195	remainder__MRDA0_is_missing	0.0		5_1
1196	remainder__date_MRDA0_is_missing	0.0		5_1
1197	remainder__MRDA0_method_is_missing	0.0		5_1
1198	remainder__MRDA0_specimen_is_missing	0.0		5_1
1199	remainder__MRDA0num_is_missing	0.0		5_1
1200	remainder__MRDA0hodnota_is_missing	0.0		5_1
1201	remainder__MRDA0logred_is_missing	0.0		5_1
1202	remainder__MRDB0_is_missing	0.0		5_1
1203	remainder__date_MRDB0_is_missing	0.0		5_1
1204	remainder__MRDB0_method_is_missing	0.0		5_1
1205	remainder__MRDB0_specimen_is_missing	0.0		5_1
1206	remainder__MRDB0num_is_missing	0.0		5_1
1207	remainder__MRDB0hodnota_is_missing	0.0		5_1
1208	remainder__MRDB0logred_is_missing	0.0		5_1
1209	remainder__MRDC0_is_missing	0.0		5_1
1210	remainder__MRDC0_method_is_missing	0.0		5_1
1211	remainder__MRDC0_specimen_is_missing	0.0		5_1
1212	remainder__MRDC0num_is_missing	0.0		5_1
1213	remainder__MRDC0percentage_is_missing	0.0		5_1
1214	remainder__MRDA1_is_missing	0.0		5_1
1215	remainder__date_MRDA1_is_missing	0.0		5_1
1216	remainder__MRDA1_method_is_missing	0.0		5_1
1217	remainder__MRDA1_specimen_is_missing	0.0		5_1
1218	remainder__MRDA1num_is_missing	0.0		5_1
1219	remainder__MRDA1hodnota_is_missing	0.0		5_1
1220	remainder__MRDA1logred_is_missing	0.0		5_1
1221	remainder__MRDB1_is_missing	0.0		5_1
1222	remainder__date_MRDB1_is_missing	0.0		5_1
1223	remainder__MRDB1_method_is_missing	0.0		5_1
1224	remainder__MRDB1_specimen_is_missing	0.0		5_1
1225	remainder__MRDB1num_is_missing	0.0		5_1
1226	remainder__MRDB1hodnota_is_missing	0.0		5_1
1227	remainder__MRDC1_is_missing	0.0		5_1
1228	remainder__Date_MRDC1_is_missing	0.0		5_1
1229	remainder__MRDC1_method_is_missing	0.0		5_1
1230	remainder__MRDC1_specimen_is_missing	0.0		5_1
1231	remainder__MRDC1num_is_missing	0.0		5_1
1232	remainder__MRDC1percentage_is_missing	0.0		5_1
1233	remainder__TestDate_is_missing	0.0		5_1
1234	remainder__amlFLToutcomeID_is_missing	0.0		5_1
1235	remainder__amlFLTTypeID_is_missing	0.0		5_1
1236	remainder__amlDDLFLTTKDID_is_missing	0.0		5_1
1237	remainder__ITDPcnt_is_missing	0.0		5_1
1238	remainder__ITDLength_is_missing	0.0		5_1
1239	remainder__amlFLTType0ID_is_missing	0.0		5_1
1240	remainder__amlDDLNPM1OutcomeID_is_missing	0.0		5_1
1241	remainder__amlDDLNPM1ID_is_missing	0.0		5_1
1242	remainder__ASXL1	9.823314796273935e-06		5_1
1243	remainder__ASXL2	7.54656582660362e-07		5_1
1244	remainder__ATRX	0.0		5_1
1245	remainder__BAGE3	0.0		5_1
1246	remainder__BCOR	0.0		5_1
1247	remainder__BRAF	0.0		5_1
1248	remainder__CBL	0.0		5_1
1249	remainder__CDKN2A	0.0		5_1
1250	remainder__CEBPA	8.663600820716079e-07		5_1
1251	remainder__CREBBP	0.0		5_1
1252	remainder__CSF3R	0.0		5_1
1253	remainder__CTCF	0.0		5_1
1254	remainder__CUL2	0.0		5_1
1255	remainder__CUX1	0.0		5_1
1256	remainder__DNMT3A	0.0		5_1
1257	remainder__EED	0.0		5_1
1258	remainder__ETV6	0.0		5_1
1259	remainder__EZH2	0.0		5_1
1260	remainder__FBXW7	0.0		5_1
1261	remainder__FLT3	0.0		5_1
1262	remainder__GATA1	0.0		5_1
1263	remainder__GATA2	0.0		5_1
1264	remainder__GNB1	0.0		5_1
1265	remainder__IDH1	0.0		5_1
1266	remainder__IDH2	0.0		5_1
1267	remainder__JAK2	0.0		5_1
1268	remainder__JAK3	0.0		5_1
1269	remainder__KANSL1	0.0		5_1
1270	remainder__KDM6A	0.0		5_1
1271	remainder__KIT	0.0		5_1
1272	remainder__KMT2C	0.0		5_1
1273	remainder__KMT2D	0.0		5_1
1274	remainder__KMT2E	0.0		5_1
1275	remainder__KRAS	0.0		5_1
1276	remainder__LUC7L2	0.0		5_1
1277	remainder__MED12	0.0		5_1
1278	remainder__MLL	0.0		5_1
1279	remainder__MPL	0.0		5_1
1280	remainder__MYC	0.0		5_1
1281	remainder__NF1	0.0		5_1
1282	remainder__NFE2	0.0		5_1
1283	remainder__NOTCH1	0.0		5_1
1284	remainder__NPM1	1.0064865558229963e-06		5_1
1285	remainder__NRAS	0.0		5_1
1286	remainder__PDS5B	0.0		5_1
1287	remainder__PHF6	0.0		5_1
1288	remainder__PRPF8	0.0		5_1
1289	remainder__PTPN11	0.0		5_1
1290	remainder__RAD21	0.0		5_1
1291	remainder__RIT1	0.0		5_1
1292	remainder__RUNX1	0.0		5_1
1293	remainder__SETBP1	0.0		5_1
1294	remainder__SF1	0.0		5_1
1295	remainder__SF3B1	0.0		5_1
1296	remainder__SMC1A	0.0		5_1
1297	remainder__SMC3	0.0		5_1
1298	remainder__SMG1	0.0		5_1
1299	remainder__SRSF2	0.0		5_1
1300	remainder__STAG2	0.0		5_1
1301	remainder__STAT5B	0.0		5_1
1302	remainder__SUZ12	0.0		5_1
1303	remainder__TET2	0.0		5_1
1304	remainder__TP53	0.0		5_1
1305	remainder__U2AF1	0.0		5_1
1306	remainder__WT1	0.0		5_1
1307	remainder__ZRSR2	0.0		5_1
1308	remainder__ngs_is_missing	0.0		5_1
1309	cat__MRDA0_False	0.0		1_2
1310	cat__MRDA0_True	0.0		1_2
1311	cat__MRDA0_nan	0.0		1_2
1312	cat__MRDB0_False	0.0		1_2
1313	cat__MRDB0_True	0.0		1_2
1314	cat__MRDB0_nan	0.0		1_2
1315	cat__MRDC0_False	0.0		1_2
1316	cat__MRDC0_True	0.0		1_2
1317	cat__MRDC0_nan	0.0		1_2
1318	cat__MRDA1_False	0.0		1_2
1319	cat__MRDA1_True	0.0		1_2
1320	cat__MRDA1_nan	0.0		1_2
1321	cat__MRDB1_False	0.0		1_2
1322	cat__MRDB1_True	0.0		1_2
1323	cat__MRDB1_nan	0.0		1_2
1324	cat__MRDC1_False	0.0		1_2
1325	cat__MRDC1_True	0.0		1_2
1326	cat__MRDC1_nan	0.0		1_2
1327	cat__amlFLToutcomeID_2.0	0.0		1_2
1328	cat__amlFLToutcomeID_3.0	0.0		1_2
1329	cat__amlFLToutcomeID_4.0	0.0		1_2
1330	cat__amlFLToutcomeID_nan	0.0		1_2
1331	cat__amlFLTTypeID_1.0	0.0		1_2
1332	cat__amlFLTTypeID_2.0	0.0		1_2
1333	cat__amlFLTTypeID_nan	0.0		1_2
1334	cat__amlDDLFLTTKDID_1.0	0.0		1_2
1335	cat__amlDDLFLTTKDID_2.0	0.0		1_2
1336	cat__amlDDLFLTTKDID_3.0	0.0		1_2
1337	cat__amlDDLFLTTKDID_4.0	0.0		1_2
1338	cat__amlDDLFLTTKDID_6.0	0.0		1_2
1339	cat__amlDDLFLTTKDID_7.0	0.0		1_2
1340	cat__amlDDLFLTTKDID_8.0	0.0		1_2
1341	cat__amlDDLFLTTKDID_99.0	0.0		1_2
1342	cat__amlDDLFLTTKDID_nan	0.0		1_2
1343	cat__amlFLTType0ID_1.0	0.0		1_2
1344	cat__amlFLTType0ID_2.0	0.0		1_2
1345	cat__amlFLTType0ID_nan	0.0		1_2
1346	cat__amlDDLNPM1OutcomeID_1.0	0.0		1_2
1347	cat__amlDDLNPM1OutcomeID_3.0	0.0		1_2
1348	cat__amlDDLNPM1OutcomeID_5.0	0.0		1_2
1349	cat__amlDDLNPM1OutcomeID_7.0	0.0		1_2
1350	cat__amlDDLNPM1OutcomeID_nan	0.0		1_2
1351	cat__amlDDLNPM1ID_1.0	0.0		1_2
1352	cat__amlDDLNPM1ID_2.0	0.0		1_2
1353	cat__amlDDLNPM1ID_3.0	0.0		1_2
1354	cat__amlDDLNPM1ID_4.0	0.0		1_2
1355	cat__amlDDLNPM1ID_5.0	0.0		1_2
1356	cat__amlDDLNPM1ID_nan	0.0		1_2
1357	cat__MRDnegativity_<0.0%/not detectable	0.0		1_2
1358	cat__MRDnegativity_nan	0.0		1_2
1359	cat__MRDguided_No	0.0		1_2
1360	cat__MRDguided_nan	0.0		1_2
1361	cat__Housekeeping_ABL	0.0		1_2
1362	cat__Housekeeping_nan	0.0		1_2
1363	cat__MRDA0_method_nan	0.0		1_2
1364	cat__MRDA0_method_qPCR-NPM1	0.0		1_2
1365	cat__MRDA0_method_qPCR-NPM1 A	0.0		1_2
1366	cat__MRDA0_method_qPCR-NPM1 B	0.0		1_2
1367	cat__MRDA0_method_qPCR-NPM1 D	0.0		1_2
1368	cat__MRDA0_method_qPCR-NPM1 OTHER	0.0		1_2
1369	cat__MRDA0_method_qPCR-inv16	0.0		1_2
1370	cat__MRDA0_method_qPCR-t8/21	0.0		1_2
1371	cat__MRDA0num_ND	0.0		1_2
1372	cat__MRDA0num_Pos	0.0		1_2
1373	cat__MRDA0num_nan	0.0		1_2
1374	cat__MRDA0_specimen_PB	0.0		1_2
1375	cat__MRDA0_specimen_nan	0.0		1_2
1376	cat__MRDB0_method_nan	0.0		1_2
1377	cat__MRDB0_method_qPCR-NPM1	0.0		1_2
1378	cat__MRDB0_method_qPCR-NPM1 A	0.0		1_2
1379	cat__MRDB0_method_qPCR-NPM1 B	0.0		1_2
1380	cat__MRDB0_method_qPCR-NPM1 D	0.0		1_2
1381	cat__MRDB0_method_qPCR-NPM1 OTHER	0.0		1_2
1382	cat__MRDB0_method_qPCR-inv16	0.0		1_2
1383	cat__MRDB0_method_qPCR-t8/21	0.0		1_2
1384	cat__MRDB0_specimen_BM	0.0		1_2
1385	cat__MRDB0_specimen_nan	0.0		1_2
1386	cat__MRDB0num_ND	0.0		1_2
1387	cat__MRDB0num_Pos	0.0		1_2
1388	cat__MRDB0num_nan	0.0		1_2
1389	cat__MRDC0_method_MFC (LAIP+DfN)	0.0		1_2
1390	cat__MRDC0_method_nan	0.0		1_2
1391	cat__MRDC0_specimen_BM	0.0		1_2
1392	cat__MRDC0_specimen_BM	0.0		1_2
1393	cat__MRDC0_specimen_PB	0.0		1_2
1394	cat__MRDC0_specimen_nan	0.0		1_2
1395	cat__MRDC1_specimen_BM	0.0		1_2
1396	cat__MRDC1_specimen_PB	0.0		1_2
1397	cat__MRDC1_specimen_nan	0.0		1_2
1398	cat__MRDC0num_Neg	0.0		1_2
1399	cat__MRDC0num_Pos	0.0		1_2
1400	cat__MRDC0num_nan	0.0		1_2
1401	cat__MRDA1_method_nan	0.0		1_2
1402	cat__MRDA1_method_qPCR-NPM1	0.0		1_2
1403	cat__MRDA1_method_qPCR-NPM1 A	0.0		1_2
1404	cat__MRDA1_method_qPCR-NPM1 B	0.0		1_2
1405	cat__MRDA1_method_qPCR-NPM1 D	0.0		1_2
1406	cat__MRDA1_method_qPCR-NPM1 OTHER	0.0		1_2
1407	cat__MRDA1_method_qPCR-inv16	0.0		1_2
1408	cat__MRDA1_method_qPCR-t8/21	0.0		1_2
1409	cat__MRDA1num_ND	0.0		1_2
1410	cat__MRDA1num_Neg	0.0		1_2
1411	cat__MRDA1num_Pos	0.0		1_2
1412	cat__MRDA1num_nan	0.0		1_2
1413	cat__MRDA1_specimen_PB	0.0		1_2
1414	cat__MRDA1_specimen_nan	0.0		1_2
1415	cat__MRDB1_method_nan	0.0		1_2
1416	cat__MRDB1_method_qPCR-NPM1	0.0		1_2
1417	cat__MRDB1_method_qPCR-NPM1 A	0.0		1_2
1418	cat__MRDB1_method_qPCR-NPM1 B	0.0		1_2
1419	cat__MRDB1_method_qPCR-NPM1 D	0.0		1_2
1420	cat__MRDB1_method_qPCR-NPM1 OTHER	0.0		1_2
1421	cat__MRDB1_method_qPCR-inv16	0.0		1_2
1422	cat__MRDB1_method_qPCR-t8/21	0.0		1_2
1423	cat__MRDB1_specimen_BM	0.0		1_2
1424	cat__MRDB1_specimen_nan	0.0		1_2
1425	cat__MRDB1num_ND	0.0		1_2
1426	cat__MRDB1num_Neg	0.0		1_2
1427	cat__MRDB1num_Pos	0.0		1_2
1428	cat__MRDB1num_nan	0.0		1_2
1429	cat__MRDC1_method_MFC (LAIP+DfN)	0.0		1_2
1430	cat__MRDC1_method_nan	0.0		1_2
1431	cat__MRDC1num_ND	0.0		1_2
1432	cat__MRDC1num_Neg	0.0		1_2
1433	cat__MRDC1num_Pos	0.0		1_2
1434	cat__MRDC1num_nan	0.0		1_2
1435	num__TestDate	0.0001584520107672812		1_2
1436	num__ITDPcnt	0.00029326082239888857		1_2
1437	num__ITDLength	7.599871500346639e-06		1_2
1438	num__date_MRDA0	0.00016038115783418308		1_2
1439	num__MRDA0hodnota	0.00020822211651324446		1_2
1440	num__MRDA0logred	7.382416396581265e-06		1_2
1441	num__date_MRDB0	0.0002182001079955967		1_2
1442	num__MRDB0hodnota	0.0		1_2
1443	num__MRDB0logred	0.0		1_2
1444	num__MRDC0percentage	0.000145431564849569		1_2
1445	num__date_MRDA1	0.00038788928825745354		1_2
1446	num__MRDA1hodnota	7.305633316170756e-05		1_2
1447	num__MRDA1logred	0.00028144552950740197		1_2
1448	num__date_MRDB1	0.0003378666998215269		1_2
1449	num__MRDB1hodnota	0.00015882061420928876		1_2
1450	num__Date_MRDC1	0.00013030033233788515		1_2
1451	num__MRDC1percentage	0.00043278952025175844		1_2
1452	remainder__MRDnegativity_is_missing	0.0		1_2
1453	remainder__MRDguided_is_missing	0.0		1_2
1454	remainder__Housekeeping_is_missing	0.0		1_2
1455	remainder__MRDA0_is_missing	0.0		1_2
1456	remainder__date_MRDA0_is_missing	0.0		1_2
1457	remainder__MRDA0_method_is_missing	0.0		1_2
1458	remainder__MRDA0_specimen_is_missing	0.0		1_2
1459	remainder__MRDA0num_is_missing	0.0		1_2
1460	remainder__MRDA0hodnota_is_missing	0.0		1_2
1461	remainder__MRDA0logred_is_missing	0.0		1_2
1462	remainder__MRDB0_is_missing	0.0		1_2
1463	remainder__date_MRDB0_is_missing	0.0		1_2
1464	remainder__MRDB0_method_is_missing	0.0		1_2
1465	remainder__MRDB0_specimen_is_missing	0.0		1_2
1466	remainder__MRDB0num_is_missing	0.0		1_2
1467	remainder__MRDB0hodnota_is_missing	0.0		1_2
1468	remainder__MRDB0logred_is_missing	0.0		1_2
1469	remainder__MRDC0_is_missing	0.0		1_2
1470	remainder__MRDC0_method_is_missing	0.0		1_2
1471	remainder__MRDC0_specimen_is_missing	0.0		1_2
1472	remainder__MRDC0num_is_missing	0.0		1_2
1473	remainder__MRDC0percentage_is_missing	0.0		1_2
1474	remainder__MRDA1_is_missing	0.0		1_2
1475	remainder__date_MRDA1_is_missing	0.0		1_2
1476	remainder__MRDA1_method_is_missing	0.0		1_2
1477	remainder__MRDA1_specimen_is_missing	0.0		1_2
1478	remainder__MRDA1num_is_missing	0.0		1_2
1479	remainder__MRDA1hodnota_is_missing	0.0		1_2
1480	remainder__MRDA1logred_is_missing	0.0		1_2
1481	remainder__MRDB1_is_missing	0.0		1_2
1482	remainder__date_MRDB1_is_missing	0.0		1_2
1483	remainder__MRDB1_method_is_missing	0.0		1_2
1484	remainder__MRDB1_specimen_is_missing	0.0		1_2
1485	remainder__MRDB1num_is_missing	0.0		1_2
1486	remainder__MRDB1hodnota_is_missing	0.0		1_2
1487	remainder__MRDC1_is_missing	0.0		1_2
1488	remainder__Date_MRDC1_is_missing	0.0		1_2
1489	remainder__MRDC1_method_is_missing	0.0		1_2
1490	remainder__MRDC1_specimen_is_missing	0.0		1_2
1491	remainder__MRDC1num_is_missing	0.0		1_2
1492	remainder__MRDC1percentage_is_missing	0.0		1_2
1493	remainder__TestDate_is_missing	0.0		1_2
1494	remainder__amlFLToutcomeID_is_missing	0.0		1_2
1495	remainder__amlFLTTypeID_is_missing	0.0		1_2
1496	remainder__amlDDLFLTTKDID_is_missing	0.0		1_2
1497	remainder__ITDPcnt_is_missing	0.0		1_2
1498	remainder__ITDLength_is_missing	0.0		1_2
1499	remainder__amlFLTType0ID_is_missing	0.0		1_2
1500	remainder__amlDDLNPM1OutcomeID_is_missing	0.0		1_2
1501	remainder__amlDDLNPM1ID_is_missing	0.0		1_2
1502	remainder__ASXL1	3.8348659672847014e-05		1_2
1503	remainder__ASXL2	1.5222303659886369e-05		1_2
1504	remainder__ASXL3	0.0		1_2
1505	remainder__ATRX	0.0		1_2
1506	remainder__BAGE3	0.0		1_2
1507	remainder__BCOR	0.0		1_2
1508	remainder__BRAF	0.0		1_2
1509	remainder__CBL	0.0		1_2
1510	remainder__CDKN2A	0.0		1_2
1511	remainder__CEBPA	1.191005012818454e-05		1_2
1512	remainder__CREBBP	0.0		1_2
1513	remainder__CSF3R	0.0		1_2
1514	remainder__CTCF	0.0		1_2
1515	remainder__CUL2	0.0		1_2
1516	remainder__CUX1	0.0		1_2
1517	remainder__DNMT3A	0.0		1_2
1518	remainder__EED	0.0		1_2
1519	remainder__ETV6	0.0		1_2
1520	remainder__EZH2	0.0		1_2
1521	remainder__FBXW7	0.0		1_2
1522	remainder__FLT3	0.0		1_2
1523	remainder__GATA1	0.0		1_2
1524	remainder__GATA2	0.0		1_2
1525	remainder__GNAS	0.0		1_2
1526	remainder__GNB1	0.0		1_2
1527	remainder__IDH1	0.0		1_2
1528	remainder__IDH2	0.0		1_2
1529	remainder__JAK2	0.0		1_2
1530	remainder__JAK3	0.0		1_2
1531	remainder__KANSL1	0.0		1_2
1532	remainder__KDM6A	0.0		1_2
1533	remainder__KIT	0.0		1_2
1534	remainder__KMT2C	0.0		1_2
1535	remainder__KMT2D	0.0		1_2
1536	remainder__KMT2E	0.0		1_2
1537	remainder__KRAS	0.0		1_2
1538	remainder__LUC7L2	0.0		1_2
1539	remainder__MED12	0.0		1_2
1540	remainder__MLL	0.0		1_2
1541	remainder__MPL	0.0		1_2
1542	remainder__MYC	0.0		1_2
1543	remainder__NF1	0.0		1_2
1544	remainder__NFE2	0.0		1_2
1545	remainder__NOTCH1	0.0		1_2
1546	remainder__NPM1	1.061702288421559e-05		1_2
1547	remainder__NRAS	0.0		1_2
1548	remainder__PDS5B	0.0		1_2
1549	remainder__PHF6	0.0		1_2
1550	remainder__PRPF8	0.0		1_2
1551	remainder__PTEN	0.0		1_2
1552	remainder__PTPN11	0.0		1_2
1553	remainder__RAD21	0.0		1_2
1554	remainder__RIT1	0.0		1_2
1555	remainder__RUNX1	0.0		1_2
1556	remainder__SETBP1	0.0		1_2
1557	remainder__SF1	0.0		1_2
1558	remainder__SF3B1	0.0		1_2
1559	remainder__SMC1A	0.0		1_2
1560	remainder__SMC3	0.0		1_2
1561	remainder__SRSF2	0.0		1_2
1562	remainder__STAG2	0.0		1_2
1563	remainder__STAT5B	0.0		1_2
1564	remainder__SUZ12	0.0		1_2
1565	remainder__TET2	0.0		1_2
1566	remainder__TP53	0.0		1_2
1567	remainder__U2AF1	0.0		1_2
1568	remainder__WT1	0.0		1_2
1569	remainder__ZRSR2	0.0		1_2
1570	remainder__ngs_is_missing	0.0		1_2
1571	cat__MRDA0_False	0.0		2_2
1572	cat__MRDA0_True	0.0		2_2
1573	cat__MRDA0_nan	0.0		2_2
1574	cat__MRDB0_False	0.0		2_2
1575	cat__MRDB0_True	0.0		2_2
1576	cat__MRDB0_nan	0.0		2_2
1577	cat__MRDC0_False	0.0		2_2
1578	cat__MRDC0_True	0.0		2_2
1579	cat__MRDC0_nan	0.0		2_2
1580	cat__MRDA1_False	0.0		2_2
1581	cat__MRDA1_True	0.0		2_2
1582	cat__MRDA1_nan	0.0		2_2
1583	cat__MRDB1_False	0.0		2_2
1584	cat__MRDB1_True	0.0		2_2
1585	cat__MRDB1_nan	0.0		2_2
1586	cat__MRDC1_False	0.0		2_2
1587	cat__MRDC1_True	0.0		2_2
1588	cat__MRDC1_nan	0.0		2_2
1589	cat__amlFLToutcomeID_2.0	0.0		2_2
1590	cat__amlFLToutcomeID_3.0	0.0		2_2
1591	cat__amlFLToutcomeID_4.0	0.0		2_2
1592	cat__amlFLToutcomeID_nan	0.0		2_2
1593	cat__amlFLTTypeID_1.0	0.0		2_2
1594	cat__amlFLTTypeID_2.0	0.0		2_2
1595	cat__amlFLTTypeID_nan	0.0		2_2
1596	cat__amlDDLFLTTKDID_1.0	0.0		2_2
1597	cat__amlDDLFLTTKDID_2.0	0.0		2_2
1598	cat__amlDDLFLTTKDID_3.0	0.0		2_2
1599	cat__amlDDLFLTTKDID_4.0	0.0		2_2
1600	cat__amlDDLFLTTKDID_6.0	0.0		2_2
1601	cat__amlDDLFLTTKDID_7.0	0.0		2_2
1602	cat__amlDDLFLTTKDID_8.0	0.0		2_2
1603	cat__amlDDLFLTTKDID_9.0	0.0		2_2
1604	cat__amlDDLFLTTKDID_99.0	0.0		2_2
1605	cat__amlDDLFLTTKDID_nan	0.0		2_2
1606	cat__amlFLTType0ID_1.0	0.0		2_2
1607	cat__amlFLTType0ID_2.0	0.0		2_2
1608	cat__amlFLTType0ID_nan	0.0		2_2
1609	cat__amlDDLNPM1OutcomeID_1.0	0.0		2_2
1610	cat__amlDDLNPM1OutcomeID_3.0	0.0		2_2
1611	cat__amlDDLNPM1OutcomeID_5.0	0.0		2_2
1612	cat__amlDDLNPM1OutcomeID_7.0	0.0		2_2
1613	cat__amlDDLNPM1OutcomeID_nan	0.0		2_2
1614	cat__amlDDLNPM1ID_1.0	0.0		2_2
1615	cat__amlDDLNPM1ID_2.0	0.0		2_2
1616	cat__amlDDLNPM1ID_3.0	0.0		2_2
1617	cat__amlDDLNPM1ID_4.0	0.0		2_2
1618	cat__amlDDLNPM1ID_5.0	0.0		2_2
1619	cat__amlDDLNPM1ID_nan	0.0		2_2
1620	cat__MRDnegativity_<0.0%/not detectable	0.0		2_2
1621	cat__MRDnegativity_nan	0.0		2_2
1622	cat__MRDguided_No	0.0		2_2
1623	cat__MRDguided_nan	0.0		2_2
1624	cat__Housekeeping_ABL	0.0		2_2
1625	cat__Housekeeping_nan	0.0		2_2
1626	cat__MRDA0_method_nan	0.0		2_2
1627	cat__MRDA0_method_qPCR-NPM1	0.0		2_2
1628	cat__MRDA0_method_qPCR-NPM1 A	0.0		2_2
1629	cat__MRDA0_method_qPCR-NPM1 B	0.0		2_2
1630	cat__MRDA0_method_qPCR-NPM1 D	0.0		2_2
1631	cat__MRDA0_method_qPCR-NPM1 OTHER	0.0		2_2
1632	cat__MRDA0_method_qPCR-inv16	0.0		2_2
1633	cat__MRDA0_method_qPCR-t8/21	0.0		2_2
1634	cat__MRDA0num_ND	0.0		2_2
1635	cat__MRDA0num_Pos	0.0		2_2
1636	cat__MRDA0num_nan	0.0		2_2
1637	cat__MRDA0_specimen_PB	0.0		2_2
1638	cat__MRDA0_specimen_nan	0.0		2_2
1639	cat__MRDB0_method_nan	0.0		2_2
1640	cat__MRDB0_method_qPCR-NPM1	0.0		2_2
1641	cat__MRDB0_method_qPCR-NPM1 A	0.0		2_2
1642	cat__MRDB0_method_qPCR-NPM1 B	0.0		2_2
1643	cat__MRDB0_method_qPCR-NPM1 D	0.0		2_2
1644	cat__MRDB0_method_qPCR-NPM1 OTHER	0.0		2_2
1645	cat__MRDB0_method_qPCR-inv16	0.0		2_2
1646	cat__MRDB0_method_qPCR-t8/21	0.0		2_2
1647	cat__MRDB0_specimen_BM	0.0		2_2
1648	cat__MRDB0_specimen_nan	0.0		2_2
1649	cat__MRDB0num_ND	0.0		2_2
1650	cat__MRDB0num_Pos	0.0		2_2
1651	cat__MRDB0num_nan	0.0		2_2
1652	cat__MRDC0_method_MFC (LAIP+DfN)	0.0		2_2
1653	cat__MRDC0_method_nan	0.0		2_2
1654	cat__MRDC0_specimen_BM	0.0		2_2
1655	cat__MRDC0_specimen_BM	0.0		2_2
1656	cat__MRDC0_specimen_PB	0.0		2_2
1657	cat__MRDC0_specimen_nan	0.0		2_2
1658	cat__MRDC1_specimen_BM	0.0		2_2
1659	cat__MRDC1_specimen_PB	0.0		2_2
1660	cat__MRDC1_specimen_nan	0.0		2_2
1661	cat__MRDC0num_Neg	0.0		2_2
1662	cat__MRDC0num_Pos	0.0		2_2
1663	cat__MRDC0num_nan	0.0		2_2
1664	cat__MRDA1_method_nan	0.0		2_2
1665	cat__MRDA1_method_qPCR-NPM1	0.0		2_2
1666	cat__MRDA1_method_qPCR-NPM1 A	0.0		2_2
1667	cat__MRDA1_method_qPCR-NPM1 B	0.0		2_2
1668	cat__MRDA1_method_qPCR-NPM1 D	0.0		2_2
1669	cat__MRDA1_method_qPCR-NPM1 OTHER	0.0		2_2
1670	cat__MRDA1_method_qPCR-inv16	0.0		2_2
1671	cat__MRDA1_method_qPCR-t8/21	0.0		2_2
1672	cat__MRDA1num_ND	0.0		2_2
1673	cat__MRDA1num_Neg	0.0		2_2
1674	cat__MRDA1num_Pos	0.0		2_2
1675	cat__MRDA1num_nan	0.0		2_2
1676	cat__MRDA1_specimen_PB	0.0		2_2
1677	cat__MRDA1_specimen_nan	0.0		2_2
1678	cat__MRDB1_method_nan	0.0		2_2
1679	cat__MRDB1_method_qPCR-NPM1	0.0		2_2
1680	cat__MRDB1_method_qPCR-NPM1 A	0.0		2_2
1681	cat__MRDB1_method_qPCR-NPM1 B	0.0		2_2
1682	cat__MRDB1_method_qPCR-NPM1 D	0.0		2_2
1683	cat__MRDB1_method_qPCR-NPM1 OTHER	0.0		2_2
1684	cat__MRDB1_method_qPCR-inv16	0.0		2_2
1685	cat__MRDB1_method_qPCR-t8/21	0.0		2_2
1686	cat__MRDB1_specimen_BM	0.0		2_2
1687	cat__MRDB1_specimen_nan	0.0		2_2
1688	cat__MRDB1num_ND	0.0		2_2
1689	cat__MRDB1num_Neg	0.0		2_2
1690	cat__MRDB1num_Pos	0.0		2_2
1691	cat__MRDB1num_nan	0.0		2_2
1692	cat__MRDC1_method_MFC (LAIP+DfN)	0.0		2_2
1693	cat__MRDC1_method_nan	0.0		2_2
1694	cat__MRDC1num_ND	0.0		2_2
1695	cat__MRDC1num_Neg	0.0		2_2
1696	cat__MRDC1num_Pos	0.0		2_2
1697	cat__MRDC1num_nan	0.0		2_2
1698	num__TestDate	0.0		2_2
1699	num__ITDPcnt	5.440029107961244e-05		2_2
1700	num__ITDLength	4.503131903490533e-06		2_2
1701	num__date_MRDA0	0.0		2_2
1702	num__MRDA0hodnota	0.00010410968119090065		2_2
1703	num__MRDA0logred	0.0		2_2
1704	num__date_MRDB0	0.0		2_2
1705	num__MRDB0hodnota	0.0		2_2
1706	num__MRDB0logred	0.0		2_2
1707	num__MRDC0percentage	3.9844872118961024e-06		2_2
1708	num__date_MRDA1	0.00021022487873108967		2_2
1709	num__MRDA1hodnota	0.0		2_2
1710	num__MRDA1logred	0.0		2_2
1711	num__date_MRDB1	0.0		2_2
1712	num__MRDB1hodnota	0.0		2_2
1713	num__Date_MRDC1	0.0		2_2
1714	num__MRDC1percentage	0.0002094351450702158		2_2
1715	remainder__MRDnegativity_is_missing	0.0		2_2
1716	remainder__MRDguided_is_missing	0.0		2_2
1717	remainder__Housekeeping_is_missing	0.0		2_2
1718	remainder__MRDA0_is_missing	0.0		2_2
1719	remainder__date_MRDA0_is_missing	0.0		2_2
1720	remainder__MRDA0_method_is_missing	0.0		2_2
1721	remainder__MRDA0_specimen_is_missing	0.0		2_2
1722	remainder__MRDA0num_is_missing	0.0		2_2
1723	remainder__MRDA0hodnota_is_missing	0.0		2_2
1724	remainder__MRDA0logred_is_missing	0.0		2_2
1725	remainder__MRDB0_is_missing	0.0		2_2
1726	remainder__date_MRDB0_is_missing	0.0		2_2
1727	remainder__MRDB0_method_is_missing	0.0		2_2
1728	remainder__MRDB0_specimen_is_missing	0.0		2_2
1729	remainder__MRDB0num_is_missing	0.0		2_2
1730	remainder__MRDB0hodnota_is_missing	0.0		2_2
1731	remainder__MRDB0logred_is_missing	0.0		2_2
1732	remainder__MRDC0_is_missing	0.0		2_2
1733	remainder__MRDC0_method_is_missing	0.0		2_2
1734	remainder__MRDC0_specimen_is_missing	0.0		2_2
1735	remainder__MRDC0num_is_missing	0.0		2_2
1736	remainder__MRDC0percentage_is_missing	0.0		2_2
1737	remainder__MRDA1_is_missing	0.0		2_2
1738	remainder__date_MRDA1_is_missing	0.0		2_2
1739	remainder__MRDA1_method_is_missing	0.0		2_2
1740	remainder__MRDA1_specimen_is_missing	0.0		2_2
1741	remainder__MRDA1num_is_missing	0.0		2_2
1742	remainder__MRDA1hodnota_is_missing	0.0		2_2
1743	remainder__MRDA1logred_is_missing	0.0		2_2
1744	remainder__MRDB1_is_missing	0.0		2_2
1745	remainder__date_MRDB1_is_missing	0.0		2_2
1746	remainder__MRDB1_method_is_missing	0.0		2_2
1747	remainder__MRDB1_specimen_is_missing	0.0		2_2
1748	remainder__MRDB1num_is_missing	0.0		2_2
1749	remainder__MRDB1hodnota_is_missing	0.0		2_2
1750	remainder__MRDC1_is_missing	0.0		2_2
1751	remainder__Date_MRDC1_is_missing	0.0		2_2
1752	remainder__MRDC1_method_is_missing	0.0		2_2
1753	remainder__MRDC1_specimen_is_missing	0.0		2_2
1754	remainder__MRDC1num_is_missing	0.0		2_2
1755	remainder__MRDC1percentage_is_missing	0.0		2_2
1756	remainder__TestDate_is_missing	0.0		2_2
1757	remainder__amlFLToutcomeID_is_missing	0.0		2_2
1758	remainder__amlFLTTypeID_is_missing	0.0		2_2
1759	remainder__amlDDLFLTTKDID_is_missing	0.0		2_2
1760	remainder__ITDPcnt_is_missing	0.0		2_2
1761	remainder__ITDLength_is_missing	0.0		2_2
1762	remainder__amlFLTType0ID_is_missing	0.0		2_2
1763	remainder__amlDDLNPM1OutcomeID_is_missing	0.0		2_2
1764	remainder__amlDDLNPM1ID_is_missing	0.0		2_2
1765	remainder__ASXL1	0.0		2_2
1766	remainder__ASXL2	0.0		2_2
1767	remainder__ATRX	0.0		2_2
1768	remainder__BAGE3	0.0		2_2
1769	remainder__BCOR	0.0		2_2
1770	remainder__BRAF	0.0		2_2
1771	remainder__CBL	0.0		2_2
1772	remainder__CDKN2A	0.0		2_2
1773	remainder__CEBPA	0.0		2_2
1774	remainder__CREBBP	0.0		2_2
1775	remainder__CSF3R	0.0		2_2
1776	remainder__CTCF	0.0		2_2
1777	remainder__CUL2	0.0		2_2
1778	remainder__CUX1	0.0		2_2
1779	remainder__DNMT3A	0.0		2_2
1780	remainder__EED	0.0		2_2
1781	remainder__ETV6	0.0		2_2
1782	remainder__EZH2	0.0		2_2
1783	remainder__FBXW7	0.0		2_2
1784	remainder__FLT3	0.0		2_2
1785	remainder__GATA1	0.0		2_2
1786	remainder__GATA2	0.0		2_2
1787	remainder__GNAS	0.0		2_2
1788	remainder__IDH1	0.0		2_2
1789	remainder__IDH2	0.0		2_2
1790	remainder__JAK2	0.0		2_2
1791	remainder__JAK3	0.0		2_2
1792	remainder__KANSL1	0.0		2_2
1793	remainder__KDM6A	0.0		2_2
1794	remainder__KIT	0.0		2_2
1795	remainder__KMT2C	0.0		2_2
1796	remainder__KMT2D	0.0		2_2
1797	remainder__KMT2E	0.0		2_2
1798	remainder__KRAS	0.0		2_2
1799	remainder__LUC7L2	0.0		2_2
1800	remainder__MED12	0.0		2_2
1801	remainder__MLL	0.0		2_2
1802	remainder__MPL	0.0		2_2
1803	remainder__MYC	0.0		2_2
1804	remainder__NF1	0.0		2_2
1805	remainder__NFE2	0.0		2_2
1806	remainder__NOTCH1	0.0		2_2
1807	remainder__NPM1	0.0		2_2
1808	remainder__NRAS	0.0		2_2
1809	remainder__PDS5B	0.0		2_2
1810	remainder__PHF6	0.0		2_2
1811	remainder__PRPF8	0.0		2_2
1812	remainder__PTEN	0.0		2_2
1813	remainder__PTPN11	0.0		2_2
1814	remainder__RAD21	0.0		2_2
1815	remainder__RIT1	0.0		2_2
1816	remainder__RUNX1	0.0		2_2
1817	remainder__SETBP1	0.0		2_2
1818	remainder__SF1	0.0		2_2
1819	remainder__SF3B1	0.0		2_2
1820	remainder__SMC1A	0.0		2_2
1821	remainder__SMC3	0.0		2_2
1822	remainder__SMG1	0.0		2_2
1823	remainder__SRSF2	0.0		2_2
1824	remainder__STAG2	0.0		2_2
1825	remainder__STAT5B	0.0		2_2
1826	remainder__SUZ12	0.0		2_2
1827	remainder__TET2	0.0		2_2
1828	remainder__TP53	0.0		2_2
1829	remainder__U2AF1	0.0		2_2
1830	remainder__WT1	0.0		2_2
1831	remainder__ZRSR2	0.0		2_2
1832	remainder__ngs_is_missing	0.0		2_2
1833	cat__MRDA0_False	0.0		3_2
1834	cat__MRDA0_True	0.0		3_2
1835	cat__MRDA0_nan	0.0		3_2
1836	cat__MRDB0_False	0.0		3_2
1837	cat__MRDB0_True	0.0		3_2
1838	cat__MRDB0_nan	0.0		3_2
1839	cat__MRDC0_False	0.0		3_2
1840	cat__MRDC0_True	0.0		3_2
1841	cat__MRDC0_nan	0.0		3_2
1842	cat__MRDA1_False	0.0		3_2
1843	cat__MRDA1_True	0.0		3_2
1844	cat__MRDA1_nan	0.0		3_2
1845	cat__MRDB1_False	0.0		3_2
1846	cat__MRDB1_True	0.0		3_2
1847	cat__MRDB1_nan	0.0		3_2
1848	cat__MRDC1_False	0.0		3_2
1849	cat__MRDC1_True	0.0		3_2
1850	cat__MRDC1_nan	0.0		3_2
1851	cat__amlFLToutcomeID_2.0	0.0		3_2
1852	cat__amlFLToutcomeID_3.0	0.0		3_2
1853	cat__amlFLToutcomeID_4.0	0.0		3_2
1854	cat__amlFLToutcomeID_nan	0.0		3_2
1855	cat__amlFLTTypeID_1.0	0.0		3_2
1856	cat__amlFLTTypeID_2.0	0.0		3_2
1857	cat__amlFLTTypeID_nan	0.0		3_2
1858	cat__amlDDLFLTTKDID_1.0	0.0		3_2
1859	cat__amlDDLFLTTKDID_2.0	0.0		3_2
1860	cat__amlDDLFLTTKDID_3.0	0.0		3_2
1861	cat__amlDDLFLTTKDID_4.0	0.0		3_2
1862	cat__amlDDLFLTTKDID_6.0	0.0		3_2
1863	cat__amlDDLFLTTKDID_7.0	0.0		3_2
1864	cat__amlDDLFLTTKDID_8.0	0.0		3_2
1865	cat__amlDDLFLTTKDID_9.0	0.0		3_2
1866	cat__amlDDLFLTTKDID_99.0	0.0		3_2
1867	cat__amlDDLFLTTKDID_nan	0.0		3_2
1868	cat__amlFLTType0ID_1.0	0.0		3_2
1869	cat__amlFLTType0ID_2.0	0.0		3_2
1870	cat__amlFLTType0ID_nan	0.0		3_2
1871	cat__amlDDLNPM1OutcomeID_1.0	0.0		3_2
1872	cat__amlDDLNPM1OutcomeID_3.0	0.0		3_2
1873	cat__amlDDLNPM1OutcomeID_5.0	0.0		3_2
1874	cat__amlDDLNPM1OutcomeID_7.0	0.0		3_2
1875	cat__amlDDLNPM1OutcomeID_nan	0.0		3_2
1876	cat__amlDDLNPM1ID_1.0	0.0		3_2
1877	cat__amlDDLNPM1ID_2.0	0.0		3_2
1878	cat__amlDDLNPM1ID_3.0	0.0		3_2
1879	cat__amlDDLNPM1ID_4.0	0.0		3_2
1880	cat__amlDDLNPM1ID_5.0	0.0		3_2
1881	cat__amlDDLNPM1ID_nan	0.0		3_2
1882	cat__MRDnegativity_<0.0%/not detectable	0.0		3_2
1883	cat__MRDnegativity_nan	0.0		3_2
1884	cat__MRDguided_No	0.0		3_2
1885	cat__MRDguided_nan	0.0		3_2
1886	cat__Housekeeping_ABL	0.0		3_2
1887	cat__Housekeeping_nan	0.0		3_2
1888	cat__MRDA0_method_nan	0.0		3_2
1889	cat__MRDA0_method_qPCR-NPM1	0.0		3_2
1890	cat__MRDA0_method_qPCR-NPM1 A	0.0		3_2
1891	cat__MRDA0_method_qPCR-NPM1 B	0.0		3_2
1892	cat__MRDA0_method_qPCR-NPM1 D	0.0		3_2
1893	cat__MRDA0_method_qPCR-NPM1 OTHER	0.0		3_2
1894	cat__MRDA0_method_qPCR-inv16	0.0		3_2
1895	cat__MRDA0_method_qPCR-t8/21	0.0		3_2
1896	cat__MRDA0num_ND	0.0		3_2
1897	cat__MRDA0num_Pos	0.0		3_2
1898	cat__MRDA0num_nan	0.0		3_2
1899	cat__MRDA0_specimen_PB	0.0		3_2
1900	cat__MRDA0_specimen_nan	0.0		3_2
1901	cat__MRDB0_method_nan	0.0		3_2
1902	cat__MRDB0_method_qPCR-NPM1	0.0		3_2
1903	cat__MRDB0_method_qPCR-NPM1 A	0.0		3_2
1904	cat__MRDB0_method_qPCR-NPM1 B	0.0		3_2
1905	cat__MRDB0_method_qPCR-NPM1 D	0.0		3_2
1906	cat__MRDB0_method_qPCR-NPM1 OTHER	0.0		3_2
1907	cat__MRDB0_method_qPCR-inv16	0.0		3_2
1908	cat__MRDB0_method_qPCR-t8/21	0.0		3_2
1909	cat__MRDB0_specimen_BM	0.0		3_2
1910	cat__MRDB0_specimen_nan	0.0		3_2
1911	cat__MRDB0num_ND	0.0		3_2
1912	cat__MRDB0num_Pos	0.0		3_2
1913	cat__MRDB0num_nan	0.0		3_2
1914	cat__MRDC0_method_MFC (LAIP+DfN)	0.0		3_2
1915	cat__MRDC0_method_nan	0.0		3_2
1916	cat__MRDC0_specimen_BM	0.0		3_2
1917	cat__MRDC0_specimen_BM	0.0		3_2
1918	cat__MRDC0_specimen_PB	0.0		3_2
1919	cat__MRDC0_specimen_nan	0.0		3_2
1920	cat__MRDC1_specimen_BM	0.0		3_2
1921	cat__MRDC1_specimen_PB	0.0		3_2
1922	cat__MRDC1_specimen_nan	0.0		3_2
1923	cat__MRDC0num_Neg	0.0		3_2
1924	cat__MRDC0num_Pos	0.0		3_2
1925	cat__MRDC0num_nan	0.0		3_2
1926	cat__MRDA1_method_nan	0.0		3_2
1927	cat__MRDA1_method_qPCR-NPM1	0.0		3_2
1928	cat__MRDA1_method_qPCR-NPM1 A	0.0		3_2
1929	cat__MRDA1_method_qPCR-NPM1 B	0.0		3_2
1930	cat__MRDA1_method_qPCR-NPM1 D	0.0		3_2
1931	cat__MRDA1_method_qPCR-NPM1 OTHER	0.0		3_2
1932	cat__MRDA1_method_qPCR-inv16	0.0		3_2
1933	cat__MRDA1_method_qPCR-t8/21	0.0		3_2
1934	cat__MRDA1num_ND	0.0		3_2
1935	cat__MRDA1num_Neg	0.0		3_2
1936	cat__MRDA1num_Pos	0.0		3_2
1937	cat__MRDA1num_nan	0.0		3_2
1938	cat__MRDA1_specimen_PB	0.0		3_2
1939	cat__MRDA1_specimen_nan	0.0		3_2
1940	cat__MRDB1_method_nan	0.0		3_2
1941	cat__MRDB1_method_qPCR-NPM1	0.0		3_2
1942	cat__MRDB1_method_qPCR-NPM1 A	0.0		3_2
1943	cat__MRDB1_method_qPCR-NPM1 B	0.0		3_2
1944	cat__MRDB1_method_qPCR-NPM1 D	0.0		3_2
1945	cat__MRDB1_method_qPCR-NPM1 OTHER	0.0		3_2
1946	cat__MRDB1_method_qPCR-inv16	0.0		3_2
1947	cat__MRDB1_method_qPCR-t8/21	0.0		3_2
1948	cat__MRDB1_specimen_BM	0.0		3_2
1949	cat__MRDB1_specimen_nan	0.0		3_2
1950	cat__MRDB1num_ND	0.0		3_2
1951	cat__MRDB1num_Neg	0.0		3_2
1952	cat__MRDB1num_Pos	0.0		3_2
1953	cat__MRDB1num_nan	0.0		3_2
1954	cat__MRDC1_method_MFC (LAIP+DfN)	0.0		3_2
1955	cat__MRDC1_method_nan	0.0		3_2
1956	cat__MRDC1num_ND	0.0		3_2
1957	cat__MRDC1num_Neg	0.0		3_2
1958	cat__MRDC1num_Pos	0.0		3_2
1959	cat__MRDC1num_nan	0.0		3_2
1960	num__TestDate	0.0		3_2
1961	num__ITDPcnt	0.0001027242033189558		3_2
1962	num__ITDLength	2.955620901761909e-06		3_2
1963	num__date_MRDA0	8.102203843383454e-05		3_2
1964	num__MRDA0hodnota	0.0		3_2
1965	num__MRDA0logred	0.0		3_2
1966	num__date_MRDB0	0.0		3_2
1967	num__MRDB0hodnota	0.0		3_2
1968	num__MRDB0logred	0.0		3_2
1969	num__MRDC0percentage	5.841322674106074e-05		3_2
1970	num__date_MRDA1	0.0001546170562865661		3_2
1971	num__MRDA1hodnota	0.0		3_2
1972	num__MRDA1logred	0.0		3_2
1973	num__date_MRDB1	0.0		3_2
1974	num__MRDB1hodnota	0.0		3_2
1975	num__Date_MRDC1	2.1778077976171836e-05		3_2
1976	num__MRDC1percentage	0.00025591026168601567		3_2
1977	remainder__MRDnegativity_is_missing	0.0		3_2
1978	remainder__MRDguided_is_missing	0.0		3_2
1979	remainder__Housekeeping_is_missing	0.0		3_2
1980	remainder__MRDA0_is_missing	0.0		3_2
1981	remainder__date_MRDA0_is_missing	0.0		3_2
1982	remainder__MRDA0_method_is_missing	0.0		3_2
1983	remainder__MRDA0_specimen_is_missing	0.0		3_2
1984	remainder__MRDA0num_is_missing	0.0		3_2
1985	remainder__MRDA0hodnota_is_missing	0.0		3_2
1986	remainder__MRDA0logred_is_missing	0.0		3_2
1987	remainder__MRDB0_is_missing	0.0		3_2
1988	remainder__date_MRDB0_is_missing	0.0		3_2
1989	remainder__MRDB0_method_is_missing	0.0		3_2
1990	remainder__MRDB0_specimen_is_missing	0.0		3_2
1991	remainder__MRDB0num_is_missing	0.0		3_2
1992	remainder__MRDB0hodnota_is_missing	0.0		3_2
1993	remainder__MRDB0logred_is_missing	0.0		3_2
1994	remainder__MRDC0_is_missing	0.0		3_2
1995	remainder__MRDC0_method_is_missing	0.0		3_2
1996	remainder__MRDC0_specimen_is_missing	0.0		3_2
1997	remainder__MRDC0num_is_missing	0.0		3_2
1998	remainder__MRDC0percentage_is_missing	0.0		3_2
[truncated: 1,930 more rows]
