# Supplementary material for: Random Survival Forest Versus Elastic-Net Regularized Cox Regression for Survival Prediction in Acute Myeloid Leukemia at Distinct Treatment Time Points: Model Performance Comparison Study
Source: JMIR Bioinform Biotechnol. 2026 Apr 29;7:e75678. doi: 10.2196/75678 (PMC13128161; doi:10.2196/75678)
Supplement: Multimedia Appendix 9 [file bioinform-v7-e75678-s009.zip › ablation_metrics/repeated_fold_feature_importance/cnet/C1__MRD_NGS__fimp.csv]

	feature	importance	std_importance	fold_repeat_idx
0	cat__MRDA0_False	0.0		1_1
1	cat__MRDA0_True	0.0		1_1
2	cat__MRDA0_nan	0.0		1_1
3	cat__MRDB0_False	0.0		1_1
4	cat__MRDB0_True	0.0		1_1
5	cat__MRDB0_nan	0.0		1_1
6	cat__MRDC0_False	0.0		1_1
7	cat__MRDC0_True	0.0		1_1
8	cat__MRDC0_nan	0.0		1_1
9	cat__MRDA1_False	0.0		1_1
10	cat__MRDA1_True	0.0		1_1
11	cat__MRDA1_nan	0.0		1_1
12	cat__MRDB1_False	0.0		1_1
13	cat__MRDB1_True	0.0		1_1
14	cat__MRDB1_nan	0.0		1_1
15	cat__MRDC1_False	0.0		1_1
16	cat__MRDC1_True	0.0		1_1
17	cat__MRDC1_nan	0.0		1_1
18	cat__MRDnegativity_<0.0%/not detectable	0.0		1_1
19	cat__MRDnegativity_nan	0.0		1_1
20	cat__MRDguided_No	0.0		1_1
21	cat__MRDguided_nan	0.0		1_1
22	cat__Housekeeping_ABL	0.0		1_1
23	cat__Housekeeping_nan	0.0		1_1
24	cat__MRDA0_method_nan	0.0		1_1
25	cat__MRDA0_method_qPCR-NPM1	0.0		1_1
26	cat__MRDA0_method_qPCR-NPM1 A	0.0		1_1
27	cat__MRDA0_method_qPCR-NPM1 B	0.0		1_1
28	cat__MRDA0_method_qPCR-NPM1 D	0.0		1_1
29	cat__MRDA0_method_qPCR-NPM1 OTHER	0.0		1_1
30	cat__MRDA0_method_qPCR-inv16	0.0		1_1
31	cat__MRDA0_method_qPCR-t8/21	0.0		1_1
32	cat__MRDA0num_ND	0.0		1_1
33	cat__MRDA0num_Pos	0.0		1_1
34	cat__MRDA0num_nan	0.0		1_1
35	cat__MRDA0_specimen_PB	0.0		1_1
36	cat__MRDA0_specimen_nan	0.0		1_1
37	cat__MRDB0_method_nan	0.0		1_1
38	cat__MRDB0_method_qPCR-NPM1	0.0		1_1
39	cat__MRDB0_method_qPCR-NPM1 A	0.0		1_1
40	cat__MRDB0_method_qPCR-NPM1 B	0.0		1_1
41	cat__MRDB0_method_qPCR-NPM1 D	0.0		1_1
42	cat__MRDB0_method_qPCR-NPM1 OTHER	0.0		1_1
43	cat__MRDB0_method_qPCR-inv16	0.0		1_1
44	cat__MRDB0_method_qPCR-t8/21	0.0		1_1
45	cat__MRDB0_specimen_BM	0.0		1_1
46	cat__MRDB0_specimen_nan	0.0		1_1
47	cat__MRDB0num_ND	0.0		1_1
48	cat__MRDB0num_Pos	0.0		1_1
49	cat__MRDB0num_nan	0.0		1_1
50	cat__MRDC0_method_MFC (LAIP+DfN)	0.0		1_1
51	cat__MRDC0_method_nan	0.0		1_1
52	cat__MRDC0_specimen_BM	0.0		1_1
53	cat__MRDC0_specimen_BM	0.0		1_1
54	cat__MRDC0_specimen_PB	0.0		1_1
55	cat__MRDC0_specimen_nan	0.0		1_1
56	cat__MRDC1_specimen_BM	0.0		1_1
57	cat__MRDC1_specimen_PB	0.0		1_1
58	cat__MRDC1_specimen_nan	0.0		1_1
59	cat__MRDC0num_Neg	0.0		1_1
60	cat__MRDC0num_Pos	0.0		1_1
61	cat__MRDC0num_nan	0.0		1_1
62	cat__MRDA1_method_nan	0.0		1_1
63	cat__MRDA1_method_qPCR-NPM1	0.0		1_1
64	cat__MRDA1_method_qPCR-NPM1 A	0.0		1_1
65	cat__MRDA1_method_qPCR-NPM1 B	0.0		1_1
66	cat__MRDA1_method_qPCR-NPM1 D	0.0		1_1
67	cat__MRDA1_method_qPCR-NPM1 OTHER	0.0		1_1
68	cat__MRDA1_method_qPCR-inv16	0.0		1_1
69	cat__MRDA1_method_qPCR-t8/21	0.0		1_1
70	cat__MRDA1num_ND	0.0		1_1
71	cat__MRDA1num_Neg	0.0		1_1
72	cat__MRDA1num_Pos	0.0		1_1
73	cat__MRDA1num_nan	0.0		1_1
74	cat__MRDA1_specimen_PB	0.0		1_1
75	cat__MRDA1_specimen_nan	0.0		1_1
76	cat__MRDB1_method_nan	0.0		1_1
77	cat__MRDB1_method_qPCR-NPM1	0.0		1_1
78	cat__MRDB1_method_qPCR-NPM1 A	0.0		1_1
79	cat__MRDB1_method_qPCR-NPM1 B	0.0		1_1
80	cat__MRDB1_method_qPCR-NPM1 D	0.0		1_1
81	cat__MRDB1_method_qPCR-NPM1 OTHER	0.0		1_1
82	cat__MRDB1_method_qPCR-inv16	0.0		1_1
83	cat__MRDB1_method_qPCR-t8/21	0.0		1_1
84	cat__MRDB1_specimen_BM	0.0		1_1
85	cat__MRDB1_specimen_nan	0.0		1_1
86	cat__MRDB1num_ND	0.0		1_1
87	cat__MRDB1num_Neg	0.0		1_1
88	cat__MRDB1num_Pos	0.0		1_1
89	cat__MRDB1num_nan	0.0		1_1
90	cat__MRDC1_method_MFC (LAIP+DfN)	0.0		1_1
91	cat__MRDC1_method_nan	0.0		1_1
92	cat__MRDC1num_ND	0.0		1_1
93	cat__MRDC1num_Neg	0.0		1_1
94	cat__MRDC1num_Pos	0.0		1_1
95	cat__MRDC1num_nan	0.0		1_1
96	num__date_MRDA0	0.0001737441189143397		1_1
97	num__MRDA0hodnota	0.0		1_1
98	num__MRDA0logred	0.0		1_1
99	num__date_MRDB0	0.00013122139773480329		1_1
100	num__MRDB0hodnota	0.0		1_1
101	num__MRDB0logred	0.0		1_1
102	num__MRDC0percentage	0.00012833524435651152		1_1
103	num__date_MRDA1	0.00019638530115080198		1_1
104	num__MRDA1hodnota	0.0		1_1
105	num__MRDA1logred	0.0		1_1
106	num__date_MRDB1	2.02199707182825e-05		1_1
107	num__MRDB1hodnota	0.0		1_1
108	num__Date_MRDC1	8.565777870592016e-05		1_1
109	num__MRDC1percentage	0.0004321046989283823		1_1
110	remainder__MRDnegativity_is_missing	0.0		1_1
111	remainder__MRDguided_is_missing	0.0		1_1
112	remainder__Housekeeping_is_missing	0.0		1_1
113	remainder__MRDA0_is_missing	0.0		1_1
114	remainder__date_MRDA0_is_missing	0.0		1_1
115	remainder__MRDA0_method_is_missing	0.0		1_1
116	remainder__MRDA0_specimen_is_missing	0.0		1_1
117	remainder__MRDA0num_is_missing	0.0		1_1
118	remainder__MRDA0hodnota_is_missing	0.0		1_1
119	remainder__MRDA0logred_is_missing	0.0		1_1
120	remainder__MRDB0_is_missing	0.0		1_1
121	remainder__date_MRDB0_is_missing	0.0		1_1
122	remainder__MRDB0_method_is_missing	0.0		1_1
123	remainder__MRDB0_specimen_is_missing	0.0		1_1
124	remainder__MRDB0num_is_missing	0.0		1_1
125	remainder__MRDB0hodnota_is_missing	0.0		1_1
126	remainder__MRDB0logred_is_missing	0.0		1_1
127	remainder__MRDC0_is_missing	0.0		1_1
128	remainder__MRDC0_method_is_missing	0.0		1_1
129	remainder__MRDC0_specimen_is_missing	0.0		1_1
130	remainder__MRDC0num_is_missing	0.0		1_1
131	remainder__MRDC0percentage_is_missing	0.0		1_1
132	remainder__MRDA1_is_missing	0.0		1_1
133	remainder__date_MRDA1_is_missing	0.0		1_1
134	remainder__MRDA1_method_is_missing	0.0		1_1
135	remainder__MRDA1_specimen_is_missing	0.0		1_1
136	remainder__MRDA1num_is_missing	0.0		1_1
137	remainder__MRDA1hodnota_is_missing	0.0		1_1
138	remainder__MRDA1logred_is_missing	0.0		1_1
139	remainder__MRDB1_is_missing	0.0		1_1
140	remainder__date_MRDB1_is_missing	0.0		1_1
141	remainder__MRDB1_method_is_missing	0.0		1_1
142	remainder__MRDB1_specimen_is_missing	0.0		1_1
143	remainder__MRDB1num_is_missing	0.0		1_1
144	remainder__MRDB1hodnota_is_missing	0.0		1_1
145	remainder__MRDC1_is_missing	0.0		1_1
146	remainder__Date_MRDC1_is_missing	0.0		1_1
147	remainder__MRDC1_method_is_missing	0.0		1_1
148	remainder__MRDC1_specimen_is_missing	0.0		1_1
149	remainder__MRDC1num_is_missing	0.0		1_1
150	remainder__MRDC1percentage_is_missing	0.0		1_1
151	remainder__ASXL1	0.0		1_1
152	remainder__ASXL2	0.0		1_1
153	remainder__ASXL3	0.0		1_1
154	remainder__ATRX	0.0		1_1
155	remainder__BAGE3	0.0		1_1
156	remainder__BCOR	0.0		1_1
157	remainder__BRAF	0.0		1_1
158	remainder__CBL	0.0		1_1
159	remainder__CDKN2A	0.0		1_1
160	remainder__CEBPA	0.0		1_1
161	remainder__CREBBP	0.0		1_1
162	remainder__CSF3R	0.0		1_1
163	remainder__CTCF	0.0		1_1
164	remainder__CUL2	0.0		1_1
165	remainder__CUX1	0.0		1_1
166	remainder__DNMT3A	0.0		1_1
167	remainder__EED	0.0		1_1
168	remainder__ETV6	0.0		1_1
169	remainder__EZH2	0.0		1_1
170	remainder__FBXW7	0.0		1_1
171	remainder__FLT3	0.0		1_1
172	remainder__GATA1	0.0		1_1
173	remainder__GATA2	0.0		1_1
174	remainder__GNAS	0.0		1_1
175	remainder__GNB1	0.0		1_1
176	remainder__IDH1	0.0		1_1
177	remainder__IDH2	0.0		1_1
178	remainder__JAK2	0.0		1_1
179	remainder__JAK3	0.0		1_1
180	remainder__KANSL1	0.0		1_1
181	remainder__KDM6A	0.0		1_1
182	remainder__KIT	0.0		1_1
183	remainder__KMT2C	0.0		1_1
184	remainder__KMT2D	0.0		1_1
185	remainder__KMT2E	0.0		1_1
186	remainder__KRAS	0.0		1_1
187	remainder__LUC7L2	0.0		1_1
188	remainder__MED12	0.0		1_1
189	remainder__MLL	0.0		1_1
190	remainder__MPL	0.0		1_1
191	remainder__MYC	0.0		1_1
192	remainder__NF1	0.0		1_1
193	remainder__NFE2	0.0		1_1
194	remainder__NOTCH1	0.0		1_1
195	remainder__NPM1	0.0		1_1
196	remainder__NRAS	0.0		1_1
197	remainder__PDS5B	0.0		1_1
198	remainder__PHF6	0.0		1_1
199	remainder__PRPF8	0.0		1_1
200	remainder__PTEN	0.0		1_1
201	remainder__PTPN11	0.0		1_1
202	remainder__RAD21	0.0		1_1
203	remainder__RIT1	0.0		1_1
204	remainder__RUNX1	0.0		1_1
205	remainder__SETBP1	0.0		1_1
206	remainder__SF1	0.0		1_1
207	remainder__SF3B1	0.0		1_1
208	remainder__SMC1A	0.0		1_1
209	remainder__SMC3	0.0		1_1
210	remainder__SMG1	0.0		1_1
211	remainder__SRSF2	0.0		1_1
212	remainder__STAG2	0.0		1_1
213	remainder__STAT5B	0.0		1_1
214	remainder__SUZ12	0.0		1_1
215	remainder__TET2	0.0		1_1
216	remainder__TP53	0.0		1_1
217	remainder__U2AF1	0.0		1_1
218	remainder__WT1	0.0		1_1
219	remainder__ZRSR2	0.0		1_1
220	remainder__ngs_is_missing	0.0		1_1
221	cat__MRDA0_False	0.0		2_1
222	cat__MRDA0_True	0.0		2_1
223	cat__MRDA0_nan	0.0		2_1
224	cat__MRDB0_False	0.0		2_1
225	cat__MRDB0_True	0.0		2_1
226	cat__MRDB0_nan	0.0		2_1
227	cat__MRDC0_False	0.0		2_1
228	cat__MRDC0_True	0.0		2_1
229	cat__MRDC0_nan	0.0		2_1
230	cat__MRDA1_False	0.0		2_1
231	cat__MRDA1_True	0.0		2_1
232	cat__MRDA1_nan	0.0		2_1
233	cat__MRDB1_False	0.0		2_1
234	cat__MRDB1_True	0.0		2_1
235	cat__MRDB1_nan	0.0		2_1
236	cat__MRDC1_False	0.0		2_1
237	cat__MRDC1_True	0.0		2_1
238	cat__MRDC1_nan	0.0		2_1
239	cat__MRDnegativity_<0.0%/not detectable	0.0		2_1
240	cat__MRDnegativity_nan	0.0		2_1
241	cat__MRDguided_No	0.0		2_1
242	cat__MRDguided_nan	0.0		2_1
243	cat__Housekeeping_ABL	0.0		2_1
244	cat__Housekeeping_nan	0.0		2_1
245	cat__MRDA0_method_nan	0.0		2_1
246	cat__MRDA0_method_qPCR-NPM1	0.0		2_1
247	cat__MRDA0_method_qPCR-NPM1 A	0.0		2_1
248	cat__MRDA0_method_qPCR-NPM1 B	0.0		2_1
249	cat__MRDA0_method_qPCR-NPM1 D	0.0		2_1
250	cat__MRDA0_method_qPCR-NPM1 OTHER	0.0		2_1
251	cat__MRDA0_method_qPCR-inv16	0.0		2_1
252	cat__MRDA0_method_qPCR-t8/21	0.0		2_1
253	cat__MRDA0num_ND	0.0		2_1
254	cat__MRDA0num_Pos	0.0		2_1
255	cat__MRDA0num_nan	0.0		2_1
256	cat__MRDA0_specimen_PB	0.0		2_1
257	cat__MRDA0_specimen_nan	0.0		2_1
258	cat__MRDB0_method_nan	0.0		2_1
259	cat__MRDB0_method_qPCR-NPM1	0.0		2_1
260	cat__MRDB0_method_qPCR-NPM1 A	0.0		2_1
261	cat__MRDB0_method_qPCR-NPM1 B	0.0		2_1
262	cat__MRDB0_method_qPCR-NPM1 D	0.0		2_1
263	cat__MRDB0_method_qPCR-NPM1 OTHER	0.0		2_1
264	cat__MRDB0_method_qPCR-inv16	0.0		2_1
265	cat__MRDB0_method_qPCR-t8/21	0.0		2_1
266	cat__MRDB0_specimen_BM	0.0		2_1
267	cat__MRDB0_specimen_nan	0.0		2_1
268	cat__MRDB0num_ND	0.0		2_1
269	cat__MRDB0num_Pos	0.0		2_1
270	cat__MRDB0num_nan	0.0		2_1
271	cat__MRDC0_method_MFC (LAIP+DfN)	0.0		2_1
272	cat__MRDC0_method_nan	0.0		2_1
273	cat__MRDC0_specimen_BM	0.0		2_1
274	cat__MRDC0_specimen_BM	0.0		2_1
275	cat__MRDC0_specimen_PB	0.0		2_1
276	cat__MRDC0_specimen_nan	0.0		2_1
277	cat__MRDC1_specimen_BM	0.0		2_1
278	cat__MRDC1_specimen_PB	0.0		2_1
279	cat__MRDC1_specimen_nan	0.0		2_1
280	cat__MRDC0num_Neg	0.0		2_1
281	cat__MRDC0num_Pos	0.0		2_1
282	cat__MRDC0num_nan	0.0		2_1
283	cat__MRDA1_method_nan	0.0		2_1
284	cat__MRDA1_method_qPCR-NPM1	0.0		2_1
285	cat__MRDA1_method_qPCR-NPM1 A	0.0		2_1
286	cat__MRDA1_method_qPCR-NPM1 B	0.0		2_1
287	cat__MRDA1_method_qPCR-NPM1 D	0.0		2_1
288	cat__MRDA1_method_qPCR-NPM1 OTHER	0.0		2_1
289	cat__MRDA1_method_qPCR-inv16	0.0		2_1
290	cat__MRDA1_method_qPCR-t8/21	0.0		2_1
291	cat__MRDA1num_ND	0.0		2_1
292	cat__MRDA1num_Neg	0.0		2_1
293	cat__MRDA1num_Pos	0.0		2_1
294	cat__MRDA1num_nan	0.0		2_1
295	cat__MRDA1_specimen_PB	0.0		2_1
296	cat__MRDA1_specimen_nan	0.0		2_1
297	cat__MRDB1_method_nan	0.0		2_1
298	cat__MRDB1_method_qPCR-NPM1	0.0		2_1
299	cat__MRDB1_method_qPCR-NPM1 A	0.0		2_1
300	cat__MRDB1_method_qPCR-NPM1 B	0.0		2_1
301	cat__MRDB1_method_qPCR-NPM1 D	0.0		2_1
302	cat__MRDB1_method_qPCR-NPM1 OTHER	0.0		2_1
303	cat__MRDB1_method_qPCR-inv16	0.0		2_1
304	cat__MRDB1_method_qPCR-t8/21	0.0		2_1
305	cat__MRDB1_specimen_BM	0.0		2_1
306	cat__MRDB1_specimen_nan	0.0		2_1
307	cat__MRDB1num_ND	0.0		2_1
308	cat__MRDB1num_Neg	0.0		2_1
309	cat__MRDB1num_Pos	0.0		2_1
310	cat__MRDB1num_nan	0.0		2_1
311	cat__MRDC1_method_MFC (LAIP+DfN)	0.0		2_1
312	cat__MRDC1_method_nan	0.0		2_1
313	cat__MRDC1num_ND	0.0		2_1
314	cat__MRDC1num_Neg	0.0		2_1
315	cat__MRDC1num_Pos	0.0		2_1
316	cat__MRDC1num_nan	0.0		2_1
317	num__date_MRDA0	0.0001681224408050919		2_1
318	num__MRDA0hodnota	0.0		2_1
319	num__MRDA0logred	0.0		2_1
320	num__date_MRDB0	0.0		2_1
321	num__MRDB0hodnota	0.0		2_1
322	num__MRDB0logred	0.0		2_1
323	num__MRDC0percentage	3.248994772734842e-05		2_1
324	num__date_MRDA1	0.00012607430978262552		2_1
325	num__MRDA1hodnota	0.0		2_1
326	num__MRDA1logred	0.0		2_1
327	num__date_MRDB1	0.0		2_1
328	num__MRDB1hodnota	0.0		2_1
329	num__Date_MRDC1	0.0		2_1
330	num__MRDC1percentage	0.00016528691093707542		2_1
331	remainder__MRDnegativity_is_missing	0.0		2_1
332	remainder__MRDguided_is_missing	0.0		2_1
333	remainder__Housekeeping_is_missing	0.0		2_1
334	remainder__MRDA0_is_missing	0.0		2_1
335	remainder__date_MRDA0_is_missing	0.0		2_1
336	remainder__MRDA0_method_is_missing	0.0		2_1
337	remainder__MRDA0_specimen_is_missing	0.0		2_1
338	remainder__MRDA0num_is_missing	0.0		2_1
339	remainder__MRDA0hodnota_is_missing	0.0		2_1
340	remainder__MRDA0logred_is_missing	0.0		2_1
341	remainder__MRDB0_is_missing	0.0		2_1
342	remainder__date_MRDB0_is_missing	0.0		2_1
343	remainder__MRDB0_method_is_missing	0.0		2_1
344	remainder__MRDB0_specimen_is_missing	0.0		2_1
345	remainder__MRDB0num_is_missing	0.0		2_1
346	remainder__MRDB0hodnota_is_missing	0.0		2_1
347	remainder__MRDB0logred_is_missing	0.0		2_1
348	remainder__MRDC0_is_missing	0.0		2_1
349	remainder__MRDC0_method_is_missing	0.0		2_1
350	remainder__MRDC0_specimen_is_missing	0.0		2_1
351	remainder__MRDC0num_is_missing	0.0		2_1
352	remainder__MRDC0percentage_is_missing	0.0		2_1
353	remainder__MRDA1_is_missing	0.0		2_1
354	remainder__date_MRDA1_is_missing	0.0		2_1
355	remainder__MRDA1_method_is_missing	0.0		2_1
356	remainder__MRDA1_specimen_is_missing	0.0		2_1
357	remainder__MRDA1num_is_missing	0.0		2_1
358	remainder__MRDA1hodnota_is_missing	0.0		2_1
359	remainder__MRDA1logred_is_missing	0.0		2_1
360	remainder__MRDB1_is_missing	0.0		2_1
361	remainder__date_MRDB1_is_missing	0.0		2_1
362	remainder__MRDB1_method_is_missing	0.0		2_1
363	remainder__MRDB1_specimen_is_missing	0.0		2_1
364	remainder__MRDB1num_is_missing	0.0		2_1
365	remainder__MRDB1hodnota_is_missing	0.0		2_1
366	remainder__MRDC1_is_missing	0.0		2_1
367	remainder__Date_MRDC1_is_missing	0.0		2_1
368	remainder__MRDC1_method_is_missing	0.0		2_1
369	remainder__MRDC1_specimen_is_missing	0.0		2_1
370	remainder__MRDC1num_is_missing	0.0		2_1
371	remainder__MRDC1percentage_is_missing	0.0		2_1
372	remainder__ASXL1	0.0		2_1
373	remainder__ASXL2	0.0		2_1
374	remainder__ASXL3	0.0		2_1
375	remainder__ATRX	0.0		2_1
376	remainder__BAGE3	0.0		2_1
377	remainder__BCOR	0.0		2_1
378	remainder__BRAF	0.0		2_1
379	remainder__CBL	0.0		2_1
380	remainder__CDKN2A	0.0		2_1
381	remainder__CEBPA	0.0		2_1
382	remainder__CREBBP	0.0		2_1
383	remainder__CSF3R	0.0		2_1
384	remainder__CTCF	0.0		2_1
385	remainder__CUL2	0.0		2_1
386	remainder__CUX1	0.0		2_1
387	remainder__DNMT3A	0.0		2_1
388	remainder__EED	0.0		2_1
389	remainder__ETV6	0.0		2_1
390	remainder__EZH2	0.0		2_1
391	remainder__FBXW7	0.0		2_1
392	remainder__FLT3	0.0		2_1
393	remainder__GATA1	0.0		2_1
394	remainder__GATA2	0.0		2_1
395	remainder__GNAS	0.0		2_1
396	remainder__GNB1	0.0		2_1
397	remainder__IDH1	0.0		2_1
398	remainder__IDH2	0.0		2_1
399	remainder__JAK2	0.0		2_1
400	remainder__JAK3	0.0		2_1
401	remainder__KANSL1	0.0		2_1
402	remainder__KDM6A	0.0		2_1
403	remainder__KIT	0.0		2_1
404	remainder__KMT2C	0.0		2_1
405	remainder__KMT2D	0.0		2_1
406	remainder__KMT2E	0.0		2_1
407	remainder__KRAS	0.0		2_1
408	remainder__LUC7L2	0.0		2_1
409	remainder__MED12	0.0		2_1
410	remainder__MLL	0.0		2_1
411	remainder__MPL	0.0		2_1
412	remainder__MYC	0.0		2_1
413	remainder__NF1	0.0		2_1
414	remainder__NFE2	0.0		2_1
415	remainder__NOTCH1	0.0		2_1
416	remainder__NPM1	0.0		2_1
417	remainder__NRAS	0.0		2_1
418	remainder__PDS5B	0.0		2_1
419	remainder__PHF6	0.0		2_1
420	remainder__PRPF8	0.0		2_1
421	remainder__PTEN	0.0		2_1
422	remainder__PTPN11	0.0		2_1
423	remainder__RAD21	0.0		2_1
424	remainder__RIT1	0.0		2_1
425	remainder__RUNX1	0.0		2_1
426	remainder__SETBP1	0.0		2_1
427	remainder__SF1	0.0		2_1
428	remainder__SF3B1	0.0		2_1
429	remainder__SMC1A	0.0		2_1
430	remainder__SMC3	0.0		2_1
431	remainder__SRSF2	0.0		2_1
432	remainder__STAG2	0.0		2_1
433	remainder__STAT5B	0.0		2_1
434	remainder__SUZ12	0.0		2_1
435	remainder__TET2	0.0		2_1
436	remainder__TP53	0.0		2_1
437	remainder__U2AF1	0.0		2_1
438	remainder__WT1	0.0		2_1
439	remainder__ZRSR2	0.0		2_1
440	remainder__ngs_is_missing	0.0		2_1
441	cat__MRDA0_False	0.0		3_1
442	cat__MRDA0_True	0.0		3_1
443	cat__MRDA0_nan	0.0		3_1
444	cat__MRDB0_False	0.0		3_1
445	cat__MRDB0_True	0.0		3_1
446	cat__MRDB0_nan	0.0		3_1
447	cat__MRDC0_False	0.0		3_1
448	cat__MRDC0_True	0.0		3_1
449	cat__MRDC0_nan	0.0		3_1
450	cat__MRDA1_False	0.0		3_1
451	cat__MRDA1_True	0.0		3_1
452	cat__MRDA1_nan	0.0		3_1
453	cat__MRDB1_False	0.0		3_1
454	cat__MRDB1_True	0.0		3_1
455	cat__MRDB1_nan	0.0		3_1
456	cat__MRDC1_False	0.0		3_1
457	cat__MRDC1_True	0.0		3_1
458	cat__MRDC1_nan	0.0		3_1
459	cat__MRDnegativity_<0.0%/not detectable	0.0		3_1
460	cat__MRDnegativity_nan	0.0		3_1
461	cat__MRDguided_No	0.0		3_1
462	cat__MRDguided_nan	0.0		3_1
463	cat__Housekeeping_ABL	0.0		3_1
464	cat__Housekeeping_nan	0.0		3_1
465	cat__MRDA0_method_nan	0.0		3_1
466	cat__MRDA0_method_qPCR-NPM1	0.0		3_1
467	cat__MRDA0_method_qPCR-NPM1 A	0.0		3_1
468	cat__MRDA0_method_qPCR-NPM1 B	0.0		3_1
469	cat__MRDA0_method_qPCR-NPM1 D	0.0		3_1
470	cat__MRDA0_method_qPCR-NPM1 OTHER	0.0		3_1
471	cat__MRDA0_method_qPCR-inv16	0.0		3_1
472	cat__MRDA0_method_qPCR-t8/21	0.0		3_1
473	cat__MRDA0num_ND	0.0		3_1
474	cat__MRDA0num_Pos	0.0		3_1
475	cat__MRDA0num_nan	0.0		3_1
476	cat__MRDA0_specimen_PB	0.0		3_1
477	cat__MRDA0_specimen_nan	0.0		3_1
478	cat__MRDB0_method_nan	0.0		3_1
479	cat__MRDB0_method_qPCR-NPM1	0.0		3_1
480	cat__MRDB0_method_qPCR-NPM1 A	0.0		3_1
481	cat__MRDB0_method_qPCR-NPM1 B	0.0		3_1
482	cat__MRDB0_method_qPCR-NPM1 D	0.0		3_1
483	cat__MRDB0_method_qPCR-NPM1 OTHER	0.0		3_1
484	cat__MRDB0_method_qPCR-inv16	0.0		3_1
485	cat__MRDB0_method_qPCR-t8/21	0.0		3_1
486	cat__MRDB0_specimen_BM	0.0		3_1
487	cat__MRDB0_specimen_nan	0.0		3_1
488	cat__MRDB0num_ND	0.0		3_1
489	cat__MRDB0num_Pos	0.0		3_1
490	cat__MRDB0num_nan	0.0		3_1
491	cat__MRDC0_method_MFC (LAIP+DfN)	0.0		3_1
492	cat__MRDC0_method_nan	0.0		3_1
493	cat__MRDC0_specimen_BM	0.0		3_1
494	cat__MRDC0_specimen_BM	0.0		3_1
495	cat__MRDC0_specimen_PB	0.0		3_1
496	cat__MRDC0_specimen_nan	0.0		3_1
497	cat__MRDC1_specimen_BM	0.0		3_1
498	cat__MRDC1_specimen_PB	0.0		3_1
499	cat__MRDC1_specimen_nan	0.0		3_1
500	cat__MRDC0num_Neg	0.0		3_1
501	cat__MRDC0num_Pos	0.0		3_1
502	cat__MRDC0num_nan	0.0		3_1
503	cat__MRDA1_method_nan	0.0		3_1
504	cat__MRDA1_method_qPCR-NPM1	0.0		3_1
505	cat__MRDA1_method_qPCR-NPM1 A	0.0		3_1
506	cat__MRDA1_method_qPCR-NPM1 B	0.0		3_1
507	cat__MRDA1_method_qPCR-NPM1 D	0.0		3_1
508	cat__MRDA1_method_qPCR-NPM1 OTHER	0.0		3_1
509	cat__MRDA1_method_qPCR-inv16	0.0		3_1
510	cat__MRDA1_method_qPCR-t8/21	0.0		3_1
511	cat__MRDA1num_ND	0.0		3_1
512	cat__MRDA1num_Neg	0.0		3_1
513	cat__MRDA1num_Pos	0.0		3_1
514	cat__MRDA1num_nan	0.0		3_1
515	cat__MRDA1_specimen_PB	0.0		3_1
516	cat__MRDA1_specimen_nan	0.0		3_1
517	cat__MRDB1_method_nan	0.0		3_1
518	cat__MRDB1_method_qPCR-NPM1	0.0		3_1
519	cat__MRDB1_method_qPCR-NPM1 A	0.0		3_1
520	cat__MRDB1_method_qPCR-NPM1 D	0.0		3_1
521	cat__MRDB1_method_qPCR-NPM1 OTHER	0.0		3_1
522	cat__MRDB1_method_qPCR-inv16	0.0		3_1
523	cat__MRDB1_method_qPCR-t8/21	0.0		3_1
524	cat__MRDB1_specimen_BM	0.0		3_1
525	cat__MRDB1_specimen_nan	0.0		3_1
526	cat__MRDB1num_ND	0.0		3_1
527	cat__MRDB1num_Neg	0.0		3_1
528	cat__MRDB1num_Pos	0.0		3_1
529	cat__MRDB1num_nan	0.0		3_1
530	cat__MRDC1_method_MFC (LAIP+DfN)	0.0		3_1
531	cat__MRDC1_method_nan	0.0		3_1
532	cat__MRDC1num_ND	0.0		3_1
533	cat__MRDC1num_Neg	0.0		3_1
534	cat__MRDC1num_Pos	0.0		3_1
535	cat__MRDC1num_nan	0.0		3_1
536	num__date_MRDA0	3.239407767726312e-05		3_1
537	num__MRDA0hodnota	0.0		3_1
538	num__MRDA0logred	0.0		3_1
539	num__date_MRDB0	0.0		3_1
540	num__MRDB0hodnota	0.0		3_1
541	num__MRDB0logred	0.0		3_1
542	num__MRDC0percentage	0.0		3_1
543	num__date_MRDA1	7.634013176275929e-05		3_1
544	num__MRDA1hodnota	0.0		3_1
545	num__MRDA1logred	0.0		3_1
546	num__date_MRDB1	0.0		3_1
547	num__MRDB1hodnota	0.0		3_1
548	num__Date_MRDC1	0.0		3_1
549	num__MRDC1percentage	0.00010469647176800059		3_1
550	remainder__MRDnegativity_is_missing	0.0		3_1
551	remainder__MRDguided_is_missing	0.0		3_1
552	remainder__Housekeeping_is_missing	0.0		3_1
553	remainder__MRDA0_is_missing	0.0		3_1
554	remainder__date_MRDA0_is_missing	0.0		3_1
555	remainder__MRDA0_method_is_missing	0.0		3_1
556	remainder__MRDA0_specimen_is_missing	0.0		3_1
557	remainder__MRDA0num_is_missing	0.0		3_1
558	remainder__MRDA0hodnota_is_missing	0.0		3_1
559	remainder__MRDA0logred_is_missing	0.0		3_1
560	remainder__MRDB0_is_missing	0.0		3_1
561	remainder__date_MRDB0_is_missing	0.0		3_1
562	remainder__MRDB0_method_is_missing	0.0		3_1
563	remainder__MRDB0_specimen_is_missing	0.0		3_1
564	remainder__MRDB0num_is_missing	0.0		3_1
565	remainder__MRDB0hodnota_is_missing	0.0		3_1
566	remainder__MRDB0logred_is_missing	0.0		3_1
567	remainder__MRDC0_is_missing	0.0		3_1
568	remainder__MRDC0_method_is_missing	0.0		3_1
569	remainder__MRDC0_specimen_is_missing	0.0		3_1
570	remainder__MRDC0num_is_missing	0.0		3_1
571	remainder__MRDC0percentage_is_missing	0.0		3_1
572	remainder__MRDA1_is_missing	0.0		3_1
573	remainder__date_MRDA1_is_missing	0.0		3_1
574	remainder__MRDA1_method_is_missing	0.0		3_1
575	remainder__MRDA1_specimen_is_missing	0.0		3_1
576	remainder__MRDA1num_is_missing	0.0		3_1
577	remainder__MRDA1hodnota_is_missing	0.0		3_1
578	remainder__MRDA1logred_is_missing	0.0		3_1
579	remainder__MRDB1_is_missing	0.0		3_1
580	remainder__date_MRDB1_is_missing	0.0		3_1
581	remainder__MRDB1_method_is_missing	0.0		3_1
582	remainder__MRDB1_specimen_is_missing	0.0		3_1
583	remainder__MRDB1num_is_missing	0.0		3_1
584	remainder__MRDB1hodnota_is_missing	0.0		3_1
585	remainder__MRDC1_is_missing	0.0		3_1
586	remainder__Date_MRDC1_is_missing	0.0		3_1
587	remainder__MRDC1_method_is_missing	0.0		3_1
588	remainder__MRDC1_specimen_is_missing	0.0		3_1
589	remainder__MRDC1num_is_missing	0.0		3_1
590	remainder__MRDC1percentage_is_missing	0.0		3_1
591	remainder__ASXL1	0.0		3_1
592	remainder__ASXL2	0.0		3_1
593	remainder__ASXL3	0.0		3_1
594	remainder__ATRX	0.0		3_1
595	remainder__BAGE3	0.0		3_1
596	remainder__BCOR	0.0		3_1
597	remainder__BRAF	0.0		3_1
598	remainder__CBL	0.0		3_1
599	remainder__CDKN2A	0.0		3_1
600	remainder__CEBPA	0.0		3_1
601	remainder__CREBBP	0.0		3_1
602	remainder__CSF3R	0.0		3_1
603	remainder__CTCF	0.0		3_1
604	remainder__CUX1	0.0		3_1
605	remainder__DNMT3A	0.0		3_1
606	remainder__EED	0.0		3_1
607	remainder__ETV6	0.0		3_1
608	remainder__EZH2	0.0		3_1
609	remainder__FBXW7	0.0		3_1
610	remainder__FLT3	0.0		3_1
611	remainder__GATA1	0.0		3_1
612	remainder__GATA2	0.0		3_1
613	remainder__GNAS	0.0		3_1
614	remainder__GNB1	0.0		3_1
615	remainder__IDH1	0.0		3_1
616	remainder__IDH2	0.0		3_1
617	remainder__JAK2	0.0		3_1
618	remainder__JAK3	0.0		3_1
619	remainder__KANSL1	0.0		3_1
620	remainder__KDM6A	0.0		3_1
621	remainder__KIT	0.0		3_1
622	remainder__KMT2C	0.0		3_1
623	remainder__KMT2D	0.0		3_1
624	remainder__KMT2E	0.0		3_1
625	remainder__KRAS	0.0		3_1
626	remainder__LUC7L2	0.0		3_1
627	remainder__MED12	0.0		3_1
628	remainder__MLL	0.0		3_1
629	remainder__MPL	0.0		3_1
630	remainder__MYC	0.0		3_1
631	remainder__NF1	0.0		3_1
632	remainder__NFE2	0.0		3_1
633	remainder__NOTCH1	0.0		3_1
634	remainder__NPM1	0.0		3_1
635	remainder__NRAS	0.0		3_1
636	remainder__PHF6	0.0		3_1
637	remainder__PRPF8	0.0		3_1
638	remainder__PTEN	0.0		3_1
639	remainder__PTPN11	0.0		3_1
640	remainder__RAD21	0.0		3_1
641	remainder__RIT1	0.0		3_1
642	remainder__RUNX1	0.0		3_1
643	remainder__SETBP1	0.0		3_1
644	remainder__SF1	0.0		3_1
645	remainder__SF3B1	0.0		3_1
646	remainder__SMC1A	0.0		3_1
647	remainder__SMC3	0.0		3_1
648	remainder__SMG1	0.0		3_1
649	remainder__SRSF2	0.0		3_1
650	remainder__STAG2	0.0		3_1
651	remainder__STAT5B	0.0		3_1
652	remainder__SUZ12	0.0		3_1
653	remainder__TET2	0.0		3_1
654	remainder__TP53	0.0		3_1
655	remainder__U2AF1	0.0		3_1
656	remainder__WT1	0.0		3_1
657	remainder__ZRSR2	0.0		3_1
658	remainder__ngs_is_missing	0.0		3_1
659	cat__MRDA0_False	0.0		4_1
660	cat__MRDA0_True	0.0		4_1
661	cat__MRDA0_nan	0.0		4_1
662	cat__MRDB0_False	0.0		4_1
663	cat__MRDB0_True	0.0		4_1
664	cat__MRDB0_nan	0.0		4_1
665	cat__MRDC0_False	0.0		4_1
666	cat__MRDC0_True	0.0		4_1
667	cat__MRDC0_nan	0.0		4_1
668	cat__MRDA1_False	0.0		4_1
669	cat__MRDA1_True	0.0		4_1
670	cat__MRDA1_nan	0.0		4_1
671	cat__MRDB1_False	0.0		4_1
672	cat__MRDB1_True	0.0		4_1
673	cat__MRDB1_nan	0.0		4_1
674	cat__MRDC1_False	0.0		4_1
675	cat__MRDC1_True	0.0		4_1
676	cat__MRDC1_nan	0.0		4_1
677	cat__MRDnegativity_<0.0%/not detectable	0.0		4_1
678	cat__MRDnegativity_nan	0.0		4_1
679	cat__MRDguided_No	0.0		4_1
680	cat__MRDguided_nan	0.0		4_1
681	cat__Housekeeping_ABL	0.0		4_1
682	cat__Housekeeping_nan	0.0		4_1
683	cat__MRDA0_method_nan	0.0		4_1
684	cat__MRDA0_method_qPCR-NPM1	0.0		4_1
685	cat__MRDA0_method_qPCR-NPM1 A	0.0		4_1
686	cat__MRDA0_method_qPCR-NPM1 B	0.0		4_1
687	cat__MRDA0_method_qPCR-NPM1 D	0.0		4_1
688	cat__MRDA0_method_qPCR-NPM1 OTHER	0.0		4_1
689	cat__MRDA0_method_qPCR-inv16	0.0		4_1
690	cat__MRDA0_method_qPCR-t8/21	0.0		4_1
691	cat__MRDA0num_ND	0.0		4_1
692	cat__MRDA0num_Pos	0.0		4_1
693	cat__MRDA0num_nan	0.0		4_1
694	cat__MRDA0_specimen_PB	0.0		4_1
695	cat__MRDA0_specimen_nan	0.0		4_1
696	cat__MRDB0_method_nan	0.0		4_1
697	cat__MRDB0_method_qPCR-NPM1	0.0		4_1
698	cat__MRDB0_method_qPCR-NPM1 A	0.0		4_1
699	cat__MRDB0_method_qPCR-NPM1 B	0.0		4_1
700	cat__MRDB0_method_qPCR-NPM1 D	0.0		4_1
701	cat__MRDB0_method_qPCR-NPM1 OTHER	0.0		4_1
702	cat__MRDB0_method_qPCR-inv16	0.0		4_1
703	cat__MRDB0_method_qPCR-t8/21	0.0		4_1
704	cat__MRDB0_specimen_BM	0.0		4_1
705	cat__MRDB0_specimen_nan	0.0		4_1
706	cat__MRDB0num_ND	0.0		4_1
707	cat__MRDB0num_Pos	0.0		4_1
708	cat__MRDB0num_nan	0.0		4_1
709	cat__MRDC0_method_MFC (LAIP+DfN)	0.0		4_1
710	cat__MRDC0_method_nan	0.0		4_1
711	cat__MRDC0_specimen_BM	0.0		4_1
712	cat__MRDC0_specimen_BM	0.0		4_1
713	cat__MRDC0_specimen_PB	0.0		4_1
714	cat__MRDC0_specimen_nan	0.0		4_1
715	cat__MRDC1_specimen_BM	0.0		4_1
716	cat__MRDC1_specimen_PB	0.0		4_1
717	cat__MRDC1_specimen_nan	0.0		4_1
718	cat__MRDC0num_Neg	0.0		4_1
719	cat__MRDC0num_Pos	0.0		4_1
720	cat__MRDC0num_nan	0.0		4_1
721	cat__MRDA1_method_nan	0.0		4_1
722	cat__MRDA1_method_qPCR-NPM1	0.0		4_1
723	cat__MRDA1_method_qPCR-NPM1 A	0.0		4_1
724	cat__MRDA1_method_qPCR-NPM1 B	0.0		4_1
725	cat__MRDA1_method_qPCR-NPM1 D	0.0		4_1
726	cat__MRDA1_method_qPCR-NPM1 OTHER	0.0		4_1
727	cat__MRDA1_method_qPCR-inv16	0.0		4_1
728	cat__MRDA1_method_qPCR-t8/21	0.0		4_1
729	cat__MRDA1num_ND	0.0		4_1
730	cat__MRDA1num_Neg	0.0		4_1
731	cat__MRDA1num_Pos	0.0		4_1
732	cat__MRDA1num_nan	0.0		4_1
733	cat__MRDA1_specimen_PB	0.0		4_1
734	cat__MRDA1_specimen_nan	0.0		4_1
735	cat__MRDB1_method_nan	0.0		4_1
736	cat__MRDB1_method_qPCR-NPM1	0.0		4_1
737	cat__MRDB1_method_qPCR-NPM1 A	0.0		4_1
738	cat__MRDB1_method_qPCR-NPM1 B	0.0		4_1
739	cat__MRDB1_method_qPCR-NPM1 D	0.0		4_1
740	cat__MRDB1_method_qPCR-NPM1 OTHER	0.0		4_1
741	cat__MRDB1_method_qPCR-inv16	0.0		4_1
742	cat__MRDB1_method_qPCR-t8/21	0.0		4_1
743	cat__MRDB1_specimen_BM	0.0		4_1
744	cat__MRDB1_specimen_nan	0.0		4_1
745	cat__MRDB1num_ND	0.0		4_1
746	cat__MRDB1num_Neg	0.0		4_1
747	cat__MRDB1num_Pos	0.0		4_1
748	cat__MRDB1num_nan	0.0		4_1
749	cat__MRDC1_method_MFC (LAIP+DfN)	0.0		4_1
750	cat__MRDC1_method_nan	0.0		4_1
751	cat__MRDC1num_ND	0.0		4_1
752	cat__MRDC1num_Neg	0.0		4_1
753	cat__MRDC1num_Pos	0.0		4_1
754	cat__MRDC1num_nan	0.0		4_1
755	num__date_MRDA0	5.8654578434761e-05		4_1
756	num__MRDA0hodnota	8.035243709255747e-05		4_1
757	num__MRDA0logred	6.083521250129682e-07		4_1
758	num__date_MRDB0	0.0		4_1
759	num__MRDB0hodnota	0.0		4_1
760	num__MRDB0logred	0.0		4_1
761	num__MRDC0percentage	9.424993137028838e-06		4_1
762	num__date_MRDA1	0.0001811643200965552		4_1
763	num__MRDA1hodnota	0.0		4_1
764	num__MRDA1logred	0.0		4_1
765	num__date_MRDB1	0.0		4_1
766	num__MRDB1hodnota	0.0		4_1
767	num__Date_MRDC1	0.0		4_1
768	num__MRDC1percentage	0.00022529317178085777		4_1
769	remainder__MRDnegativity_is_missing	0.0		4_1
770	remainder__MRDguided_is_missing	0.0		4_1
771	remainder__Housekeeping_is_missing	0.0		4_1
772	remainder__MRDA0_is_missing	0.0		4_1
773	remainder__date_MRDA0_is_missing	0.0		4_1
774	remainder__MRDA0_method_is_missing	0.0		4_1
775	remainder__MRDA0_specimen_is_missing	0.0		4_1
776	remainder__MRDA0num_is_missing	0.0		4_1
777	remainder__MRDA0hodnota_is_missing	0.0		4_1
778	remainder__MRDA0logred_is_missing	0.0		4_1
779	remainder__MRDB0_is_missing	0.0		4_1
780	remainder__date_MRDB0_is_missing	0.0		4_1
781	remainder__MRDB0_method_is_missing	0.0		4_1
782	remainder__MRDB0_specimen_is_missing	0.0		4_1
783	remainder__MRDB0num_is_missing	0.0		4_1
784	remainder__MRDB0hodnota_is_missing	0.0		4_1
785	remainder__MRDB0logred_is_missing	0.0		4_1
786	remainder__MRDC0_is_missing	0.0		4_1
787	remainder__MRDC0_method_is_missing	0.0		4_1
788	remainder__MRDC0_specimen_is_missing	0.0		4_1
789	remainder__MRDC0num_is_missing	0.0		4_1
790	remainder__MRDC0percentage_is_missing	0.0		4_1
791	remainder__MRDA1_is_missing	0.0		4_1
792	remainder__date_MRDA1_is_missing	0.0		4_1
793	remainder__MRDA1_method_is_missing	0.0		4_1
794	remainder__MRDA1_specimen_is_missing	0.0		4_1
795	remainder__MRDA1num_is_missing	0.0		4_1
796	remainder__MRDA1hodnota_is_missing	0.0		4_1
797	remainder__MRDA1logred_is_missing	0.0		4_1
798	remainder__MRDB1_is_missing	0.0		4_1
799	remainder__date_MRDB1_is_missing	0.0		4_1
800	remainder__MRDB1_method_is_missing	0.0		4_1
801	remainder__MRDB1_specimen_is_missing	0.0		4_1
802	remainder__MRDB1num_is_missing	0.0		4_1
803	remainder__MRDB1hodnota_is_missing	0.0		4_1
804	remainder__MRDC1_is_missing	0.0		4_1
805	remainder__Date_MRDC1_is_missing	0.0		4_1
806	remainder__MRDC1_method_is_missing	0.0		4_1
807	remainder__MRDC1_specimen_is_missing	0.0		4_1
808	remainder__MRDC1num_is_missing	0.0		4_1
809	remainder__MRDC1percentage_is_missing	0.0		4_1
810	remainder__ASXL1	0.0		4_1
811	remainder__ASXL2	4.335214902909961e-07		4_1
812	remainder__ASXL3	0.0		4_1
813	remainder__ATRX	0.0		4_1
814	remainder__BAGE3	0.0		4_1
815	remainder__BCOR	0.0		4_1
816	remainder__BRAF	0.0		4_1
817	remainder__CBL	0.0		4_1
818	remainder__CDKN2A	0.0		4_1
819	remainder__CEBPA	6.587039159777417e-07		4_1
820	remainder__CREBBP	0.0		4_1
821	remainder__CSF3R	0.0		4_1
822	remainder__CTCF	0.0		4_1
823	remainder__CUL2	0.0		4_1
824	remainder__CUX1	0.0		4_1
825	remainder__DNMT3A	0.0		4_1
826	remainder__EED	0.0		4_1
827	remainder__ETV6	0.0		4_1
828	remainder__EZH2	0.0		4_1
829	remainder__FBXW7	0.0		4_1
830	remainder__FLT3	0.0		4_1
831	remainder__GATA1	0.0		4_1
832	remainder__GATA2	0.0		4_1
833	remainder__GNAS	0.0		4_1
834	remainder__IDH1	0.0		4_1
835	remainder__IDH2	0.0		4_1
836	remainder__JAK2	0.0		4_1
837	remainder__JAK3	0.0		4_1
838	remainder__KANSL1	0.0		4_1
839	remainder__KDM6A	0.0		4_1
840	remainder__KIT	0.0		4_1
841	remainder__KMT2C	0.0		4_1
842	remainder__KMT2D	0.0		4_1
843	remainder__KMT2E	0.0		4_1
844	remainder__KRAS	0.0		4_1
845	remainder__LUC7L2	0.0		4_1
846	remainder__MED12	0.0		4_1
847	remainder__MLL	0.0		4_1
848	remainder__MPL	0.0		4_1
849	remainder__MYC	0.0		4_1
850	remainder__NF1	0.0		4_1
851	remainder__NFE2	0.0		4_1
852	remainder__NOTCH1	0.0		4_1
853	remainder__NPM1	5.946291206438561e-07		4_1
854	remainder__NRAS	0.0		4_1
855	remainder__PDS5B	0.0		4_1
856	remainder__PHF6	0.0		4_1
857	remainder__PRPF8	0.0		4_1
858	remainder__PTEN	0.0		4_1
859	remainder__PTPN11	0.0		4_1
860	remainder__RAD21	0.0		4_1
861	remainder__RIT1	0.0		4_1
862	remainder__RUNX1	0.0		4_1
863	remainder__SETBP1	0.0		4_1
864	remainder__SF1	0.0		4_1
865	remainder__SF3B1	0.0		4_1
866	remainder__SMC1A	0.0		4_1
867	remainder__SMC3	0.0		4_1
868	remainder__SMG1	0.0		4_1
869	remainder__SRSF2	0.0		4_1
870	remainder__STAG2	0.0		4_1
871	remainder__STAT5B	0.0		4_1
872	remainder__SUZ12	0.0		4_1
873	remainder__TET2	0.0		4_1
874	remainder__TP53	0.0		4_1
875	remainder__U2AF1	0.0		4_1
876	remainder__WT1	0.0		4_1
877	remainder__ZRSR2	0.0		4_1
878	remainder__ngs_is_missing	0.0		4_1
879	cat__MRDA0_False	0.0		5_1
880	cat__MRDA0_True	0.0		5_1
881	cat__MRDA0_nan	0.0		5_1
882	cat__MRDB0_False	0.0		5_1
883	cat__MRDB0_True	0.0		5_1
884	cat__MRDB0_nan	0.0		5_1
885	cat__MRDC0_False	0.0		5_1
886	cat__MRDC0_True	0.0		5_1
887	cat__MRDC0_nan	0.0		5_1
888	cat__MRDA1_False	0.0		5_1
889	cat__MRDA1_True	0.0		5_1
890	cat__MRDA1_nan	0.0		5_1
891	cat__MRDB1_False	0.0		5_1
892	cat__MRDB1_True	0.0		5_1
893	cat__MRDB1_nan	0.0		5_1
894	cat__MRDC1_False	0.0		5_1
895	cat__MRDC1_True	0.0		5_1
896	cat__MRDC1_nan	0.0		5_1
897	cat__MRDnegativity_<0.0%/not detectable	0.0		5_1
898	cat__MRDnegativity_nan	0.0		5_1
899	cat__MRDguided_No	0.0		5_1
900	cat__MRDguided_nan	0.0		5_1
901	cat__Housekeeping_ABL	0.0		5_1
902	cat__Housekeeping_nan	0.0		5_1
903	cat__MRDA0_method_nan	0.0		5_1
904	cat__MRDA0_method_qPCR-NPM1	0.0		5_1
905	cat__MRDA0_method_qPCR-NPM1 A	0.0		5_1
906	cat__MRDA0_method_qPCR-NPM1 B	0.0		5_1
907	cat__MRDA0_method_qPCR-NPM1 D	0.0		5_1
908	cat__MRDA0_method_qPCR-NPM1 OTHER	0.0		5_1
909	cat__MRDA0_method_qPCR-inv16	0.0		5_1
910	cat__MRDA0_method_qPCR-t8/21	0.0		5_1
911	cat__MRDA0num_ND	0.0		5_1
912	cat__MRDA0num_Pos	0.0		5_1
913	cat__MRDA0num_nan	0.0		5_1
914	cat__MRDA0_specimen_PB	0.0		5_1
915	cat__MRDA0_specimen_nan	0.0		5_1
916	cat__MRDB0_method_nan	0.0		5_1
917	cat__MRDB0_method_qPCR-NPM1	0.0		5_1
918	cat__MRDB0_method_qPCR-NPM1 A	0.0		5_1
919	cat__MRDB0_method_qPCR-NPM1 B	0.0		5_1
920	cat__MRDB0_method_qPCR-NPM1 D	0.0		5_1
921	cat__MRDB0_method_qPCR-NPM1 OTHER	0.0		5_1
922	cat__MRDB0_method_qPCR-inv16	0.0		5_1
923	cat__MRDB0_method_qPCR-t8/21	0.0		5_1
924	cat__MRDB0_specimen_BM	0.0		5_1
925	cat__MRDB0_specimen_nan	0.0		5_1
926	cat__MRDB0num_ND	0.0		5_1
927	cat__MRDB0num_Pos	0.0		5_1
928	cat__MRDB0num_nan	0.0		5_1
929	cat__MRDC0_method_MFC (LAIP+DfN)	0.0		5_1
930	cat__MRDC0_method_nan	0.0		5_1
931	cat__MRDC0_specimen_BM	0.0		5_1
932	cat__MRDC0_specimen_BM	0.0		5_1
933	cat__MRDC0_specimen_PB	0.0		5_1
934	cat__MRDC0_specimen_nan	0.0		5_1
935	cat__MRDC1_specimen_BM	0.0		5_1
936	cat__MRDC1_specimen_PB	0.0		5_1
937	cat__MRDC1_specimen_nan	0.0		5_1
938	cat__MRDC0num_Neg	0.0		5_1
939	cat__MRDC0num_Pos	0.0		5_1
940	cat__MRDC0num_nan	0.0		5_1
941	cat__MRDA1_method_nan	0.0		5_1
942	cat__MRDA1_method_qPCR-NPM1	0.0		5_1
943	cat__MRDA1_method_qPCR-NPM1 A	0.0		5_1
944	cat__MRDA1_method_qPCR-NPM1 B	0.0		5_1
945	cat__MRDA1_method_qPCR-NPM1 D	0.0		5_1
946	cat__MRDA1_method_qPCR-NPM1 OTHER	0.0		5_1
947	cat__MRDA1_method_qPCR-inv16	0.0		5_1
948	cat__MRDA1_method_qPCR-t8/21	0.0		5_1
949	cat__MRDA1num_ND	0.0		5_1
950	cat__MRDA1num_Neg	0.0		5_1
951	cat__MRDA1num_Pos	0.0		5_1
952	cat__MRDA1num_nan	0.0		5_1
953	cat__MRDA1_specimen_PB	0.0		5_1
954	cat__MRDA1_specimen_nan	0.0		5_1
955	cat__MRDB1_method_nan	0.0		5_1
956	cat__MRDB1_method_qPCR-NPM1	0.0		5_1
957	cat__MRDB1_method_qPCR-NPM1 A	0.0		5_1
958	cat__MRDB1_method_qPCR-NPM1 B	0.0		5_1
959	cat__MRDB1_method_qPCR-NPM1 D	0.0		5_1
960	cat__MRDB1_method_qPCR-NPM1 OTHER	0.0		5_1
961	cat__MRDB1_method_qPCR-inv16	0.0		5_1
962	cat__MRDB1_method_qPCR-t8/21	0.0		5_1
963	cat__MRDB1_specimen_BM	0.0		5_1
964	cat__MRDB1_specimen_nan	0.0		5_1
965	cat__MRDB1num_ND	0.0		5_1
966	cat__MRDB1num_Neg	0.0		5_1
967	cat__MRDB1num_Pos	0.0		5_1
968	cat__MRDB1num_nan	0.0		5_1
969	cat__MRDC1_method_MFC (LAIP+DfN)	0.0		5_1
970	cat__MRDC1_method_nan	0.0		5_1
971	cat__MRDC1num_ND	0.0		5_1
972	cat__MRDC1num_Neg	0.0		5_1
973	cat__MRDC1num_Pos	0.0		5_1
974	cat__MRDC1num_nan	0.0		5_1
975	num__date_MRDA0	0.0001114256744825822		5_1
976	num__MRDA0hodnota	0.0		5_1
977	num__MRDA0logred	0.0		5_1
978	num__date_MRDB0	4.975309124638015e-07		5_1
979	num__MRDB0hodnota	0.0		5_1
980	num__MRDB0logred	0.0		5_1
981	num__MRDC0percentage	2.747443545907248e-05		5_1
982	num__date_MRDA1	0.0002350926478880002		5_1
983	num__MRDA1hodnota	0.0		5_1
984	num__MRDA1logred	0.0		5_1
985	num__date_MRDB1	0.0		5_1
986	num__MRDB1hodnota	0.0		5_1
987	num__Date_MRDC1	6.930079647884896e-05		5_1
988	num__MRDC1percentage	0.00033617152200676525		5_1
989	remainder__MRDnegativity_is_missing	0.0		5_1
990	remainder__MRDguided_is_missing	0.0		5_1
991	remainder__Housekeeping_is_missing	0.0		5_1
992	remainder__MRDA0_is_missing	0.0		5_1
993	remainder__date_MRDA0_is_missing	0.0		5_1
994	remainder__MRDA0_method_is_missing	0.0		5_1
995	remainder__MRDA0_specimen_is_missing	0.0		5_1
996	remainder__MRDA0num_is_missing	0.0		5_1
997	remainder__MRDA0hodnota_is_missing	0.0		5_1
998	remainder__MRDA0logred_is_missing	0.0		5_1
999	remainder__MRDB0_is_missing	0.0		5_1
1000	remainder__date_MRDB0_is_missing	0.0		5_1
1001	remainder__MRDB0_method_is_missing	0.0		5_1
1002	remainder__MRDB0_specimen_is_missing	0.0		5_1
1003	remainder__MRDB0num_is_missing	0.0		5_1
1004	remainder__MRDB0hodnota_is_missing	0.0		5_1
1005	remainder__MRDB0logred_is_missing	0.0		5_1
1006	remainder__MRDC0_is_missing	0.0		5_1
1007	remainder__MRDC0_method_is_missing	0.0		5_1
1008	remainder__MRDC0_specimen_is_missing	0.0		5_1
1009	remainder__MRDC0num_is_missing	0.0		5_1
1010	remainder__MRDC0percentage_is_missing	0.0		5_1
1011	remainder__MRDA1_is_missing	0.0		5_1
1012	remainder__date_MRDA1_is_missing	0.0		5_1
1013	remainder__MRDA1_method_is_missing	0.0		5_1
1014	remainder__MRDA1_specimen_is_missing	0.0		5_1
1015	remainder__MRDA1num_is_missing	0.0		5_1
1016	remainder__MRDA1hodnota_is_missing	0.0		5_1
1017	remainder__MRDA1logred_is_missing	0.0		5_1
1018	remainder__MRDB1_is_missing	0.0		5_1
1019	remainder__date_MRDB1_is_missing	0.0		5_1
1020	remainder__MRDB1_method_is_missing	0.0		5_1
1021	remainder__MRDB1_specimen_is_missing	0.0		5_1
1022	remainder__MRDB1num_is_missing	0.0		5_1
1023	remainder__MRDB1hodnota_is_missing	0.0		5_1
1024	remainder__MRDC1_is_missing	0.0		5_1
1025	remainder__Date_MRDC1_is_missing	0.0		5_1
1026	remainder__MRDC1_method_is_missing	0.0		5_1
1027	remainder__MRDC1_specimen_is_missing	0.0		5_1
1028	remainder__MRDC1num_is_missing	0.0		5_1
1029	remainder__MRDC1percentage_is_missing	0.0		5_1
1030	remainder__ASXL1	2.6505665322535883e-05		5_1
1031	remainder__ASXL2	2.145757648799906e-06		5_1
1032	remainder__ATRX	0.0		5_1
1033	remainder__BAGE3	0.0		5_1
1034	remainder__BCOR	0.0		5_1
1035	remainder__BRAF	0.0		5_1
1036	remainder__CBL	0.0		5_1
1037	remainder__CDKN2A	0.0		5_1
1038	remainder__CEBPA	2.48851955077752e-06		5_1
1039	remainder__CREBBP	0.0		5_1
1040	remainder__CSF3R	0.0		5_1
1041	remainder__CTCF	0.0		5_1
1042	remainder__CUL2	0.0		5_1
1043	remainder__CUX1	0.0		5_1
1044	remainder__DNMT3A	0.0		5_1
1045	remainder__EED	0.0		5_1
1046	remainder__ETV6	0.0		5_1
1047	remainder__EZH2	0.0		5_1
1048	remainder__FBXW7	0.0		5_1
1049	remainder__FLT3	0.0		5_1
1050	remainder__GATA1	0.0		5_1
1051	remainder__GATA2	0.0		5_1
1052	remainder__GNB1	0.0		5_1
1053	remainder__IDH1	0.0		5_1
1054	remainder__IDH2	0.0		5_1
1055	remainder__JAK2	0.0		5_1
1056	remainder__JAK3	0.0		5_1
1057	remainder__KANSL1	0.0		5_1
1058	remainder__KDM6A	0.0		5_1
1059	remainder__KIT	0.0		5_1
1060	remainder__KMT2C	0.0		5_1
1061	remainder__KMT2D	0.0		5_1
1062	remainder__KMT2E	0.0		5_1
1063	remainder__KRAS	0.0		5_1
1064	remainder__LUC7L2	0.0		5_1
1065	remainder__MED12	0.0		5_1
1066	remainder__MLL	0.0		5_1
1067	remainder__MPL	0.0		5_1
1068	remainder__MYC	0.0		5_1
1069	remainder__NF1	0.0		5_1
1070	remainder__NFE2	0.0		5_1
1071	remainder__NOTCH1	0.0		5_1
1072	remainder__NPM1	2.212346235887851e-06		5_1
1073	remainder__NRAS	0.0		5_1
1074	remainder__PDS5B	0.0		5_1
1075	remainder__PHF6	0.0		5_1
1076	remainder__PRPF8	0.0		5_1
1077	remainder__PTPN11	0.0		5_1
1078	remainder__RAD21	0.0		5_1
1079	remainder__RIT1	0.0		5_1
1080	remainder__RUNX1	0.0		5_1
1081	remainder__SETBP1	0.0		5_1
1082	remainder__SF1	0.0		5_1
1083	remainder__SF3B1	0.0		5_1
1084	remainder__SMC1A	0.0		5_1
1085	remainder__SMC3	0.0		5_1
1086	remainder__SMG1	0.0		5_1
1087	remainder__SRSF2	0.0		5_1
1088	remainder__STAG2	0.0		5_1
1089	remainder__STAT5B	0.0		5_1
1090	remainder__SUZ12	0.0		5_1
1091	remainder__TET2	0.0		5_1
1092	remainder__TP53	0.0		5_1
1093	remainder__U2AF1	0.0		5_1
1094	remainder__WT1	0.0		5_1
1095	remainder__ZRSR2	0.0		5_1
1096	remainder__ngs_is_missing	0.0		5_1
1097	cat__MRDA0_False	0.0		1_2
1098	cat__MRDA0_True	0.0		1_2
1099	cat__MRDA0_nan	0.0		1_2
1100	cat__MRDB0_False	0.0		1_2
1101	cat__MRDB0_True	0.0		1_2
1102	cat__MRDB0_nan	0.0		1_2
1103	cat__MRDC0_False	0.0		1_2
1104	cat__MRDC0_True	0.0		1_2
1105	cat__MRDC0_nan	0.0		1_2
1106	cat__MRDA1_False	0.0		1_2
1107	cat__MRDA1_True	0.0		1_2
1108	cat__MRDA1_nan	0.0		1_2
1109	cat__MRDB1_False	0.0		1_2
1110	cat__MRDB1_True	0.0		1_2
1111	cat__MRDB1_nan	0.0		1_2
1112	cat__MRDC1_False	0.0		1_2
1113	cat__MRDC1_True	0.0		1_2
1114	cat__MRDC1_nan	0.0		1_2
1115	cat__MRDnegativity_<0.0%/not detectable	0.0		1_2
1116	cat__MRDnegativity_nan	0.0		1_2
1117	cat__MRDguided_No	0.0		1_2
1118	cat__MRDguided_nan	0.0		1_2
1119	cat__Housekeeping_ABL	0.0		1_2
1120	cat__Housekeeping_nan	0.0		1_2
1121	cat__MRDA0_method_nan	0.0		1_2
1122	cat__MRDA0_method_qPCR-NPM1	0.0		1_2
1123	cat__MRDA0_method_qPCR-NPM1 A	0.0		1_2
1124	cat__MRDA0_method_qPCR-NPM1 B	0.0		1_2
1125	cat__MRDA0_method_qPCR-NPM1 D	0.0		1_2
1126	cat__MRDA0_method_qPCR-NPM1 OTHER	0.0		1_2
1127	cat__MRDA0_method_qPCR-inv16	0.0		1_2
1128	cat__MRDA0_method_qPCR-t8/21	0.0		1_2
1129	cat__MRDA0num_ND	0.0		1_2
1130	cat__MRDA0num_Pos	0.0		1_2
1131	cat__MRDA0num_nan	0.0		1_2
1132	cat__MRDA0_specimen_PB	0.0		1_2
1133	cat__MRDA0_specimen_nan	0.0		1_2
1134	cat__MRDB0_method_nan	0.0		1_2
1135	cat__MRDB0_method_qPCR-NPM1	0.0		1_2
1136	cat__MRDB0_method_qPCR-NPM1 A	0.0		1_2
1137	cat__MRDB0_method_qPCR-NPM1 B	0.0		1_2
1138	cat__MRDB0_method_qPCR-NPM1 D	0.0		1_2
1139	cat__MRDB0_method_qPCR-NPM1 OTHER	0.0		1_2
1140	cat__MRDB0_method_qPCR-inv16	0.0		1_2
1141	cat__MRDB0_method_qPCR-t8/21	0.0		1_2
1142	cat__MRDB0_specimen_BM	0.0		1_2
1143	cat__MRDB0_specimen_nan	0.0		1_2
1144	cat__MRDB0num_ND	0.0		1_2
1145	cat__MRDB0num_Pos	0.0		1_2
1146	cat__MRDB0num_nan	0.0		1_2
1147	cat__MRDC0_method_MFC (LAIP+DfN)	0.0		1_2
1148	cat__MRDC0_method_nan	0.0		1_2
1149	cat__MRDC0_specimen_BM	0.0		1_2
1150	cat__MRDC0_specimen_BM	0.0		1_2
1151	cat__MRDC0_specimen_PB	0.0		1_2
1152	cat__MRDC0_specimen_nan	0.0		1_2
1153	cat__MRDC1_specimen_BM	0.0		1_2
1154	cat__MRDC1_specimen_PB	0.0		1_2
1155	cat__MRDC1_specimen_nan	0.0		1_2
1156	cat__MRDC0num_Neg	0.0		1_2
1157	cat__MRDC0num_Pos	0.0		1_2
1158	cat__MRDC0num_nan	0.0		1_2
1159	cat__MRDA1_method_nan	0.0		1_2
1160	cat__MRDA1_method_qPCR-NPM1	0.0		1_2
1161	cat__MRDA1_method_qPCR-NPM1 A	0.0		1_2
1162	cat__MRDA1_method_qPCR-NPM1 B	0.0		1_2
1163	cat__MRDA1_method_qPCR-NPM1 D	0.0		1_2
1164	cat__MRDA1_method_qPCR-NPM1 OTHER	0.0		1_2
1165	cat__MRDA1_method_qPCR-inv16	0.0		1_2
1166	cat__MRDA1_method_qPCR-t8/21	0.0		1_2
1167	cat__MRDA1num_ND	0.0		1_2
1168	cat__MRDA1num_Neg	0.0		1_2
1169	cat__MRDA1num_Pos	0.0		1_2
1170	cat__MRDA1num_nan	0.0		1_2
1171	cat__MRDA1_specimen_PB	0.0		1_2
1172	cat__MRDA1_specimen_nan	0.0		1_2
1173	cat__MRDB1_method_nan	0.0		1_2
1174	cat__MRDB1_method_qPCR-NPM1	0.0		1_2
1175	cat__MRDB1_method_qPCR-NPM1 A	0.0		1_2
1176	cat__MRDB1_method_qPCR-NPM1 B	0.0		1_2
1177	cat__MRDB1_method_qPCR-NPM1 D	0.0		1_2
1178	cat__MRDB1_method_qPCR-NPM1 OTHER	0.0		1_2
1179	cat__MRDB1_method_qPCR-inv16	0.0		1_2
1180	cat__MRDB1_method_qPCR-t8/21	0.0		1_2
1181	cat__MRDB1_specimen_BM	0.0		1_2
1182	cat__MRDB1_specimen_nan	0.0		1_2
1183	cat__MRDB1num_ND	0.0		1_2
1184	cat__MRDB1num_Neg	0.0		1_2
1185	cat__MRDB1num_Pos	0.0		1_2
1186	cat__MRDB1num_nan	0.0		1_2
1187	cat__MRDC1_method_MFC (LAIP+DfN)	0.0		1_2
1188	cat__MRDC1_method_nan	0.0		1_2
1189	cat__MRDC1num_ND	0.0		1_2
1190	cat__MRDC1num_Neg	0.0		1_2
1191	cat__MRDC1num_Pos	0.0		1_2
1192	cat__MRDC1num_nan	0.0		1_2
1193	num__date_MRDA0	2.6471582108753457e-05		1_2
1194	num__MRDA0hodnota	0.0001744214830233658		1_2
1195	num__MRDA0logred	5.411691067858288e-06		1_2
1196	num__date_MRDB0	0.00016143354681870484		1_2
1197	num__MRDB0hodnota	0.0		1_2
1198	num__MRDB0logred	0.0		1_2
1199	num__MRDC0percentage	0.00013278453624283933		1_2
1200	num__date_MRDA1	0.00024481374199583075		1_2
1201	num__MRDA1hodnota	0.0		1_2
1202	num__MRDA1logred	0.0		1_2
1203	num__date_MRDB1	8.232964139410817e-05		1_2
1204	num__MRDB1hodnota	0.0		1_2
1205	num__Date_MRDC1	0.00011307977647277881		1_2
1206	num__MRDC1percentage	0.00041223546786730127		1_2
1207	remainder__MRDnegativity_is_missing	0.0		1_2
1208	remainder__MRDguided_is_missing	0.0		1_2
1209	remainder__Housekeeping_is_missing	0.0		1_2
1210	remainder__MRDA0_is_missing	0.0		1_2
1211	remainder__date_MRDA0_is_missing	0.0		1_2
1212	remainder__MRDA0_method_is_missing	0.0		1_2
1213	remainder__MRDA0_specimen_is_missing	0.0		1_2
1214	remainder__MRDA0num_is_missing	0.0		1_2
1215	remainder__MRDA0hodnota_is_missing	0.0		1_2
1216	remainder__MRDA0logred_is_missing	0.0		1_2
1217	remainder__MRDB0_is_missing	0.0		1_2
1218	remainder__date_MRDB0_is_missing	0.0		1_2
1219	remainder__MRDB0_method_is_missing	0.0		1_2
1220	remainder__MRDB0_specimen_is_missing	0.0		1_2
1221	remainder__MRDB0num_is_missing	0.0		1_2
1222	remainder__MRDB0hodnota_is_missing	0.0		1_2
1223	remainder__MRDB0logred_is_missing	0.0		1_2
1224	remainder__MRDC0_is_missing	0.0		1_2
1225	remainder__MRDC0_method_is_missing	0.0		1_2
1226	remainder__MRDC0_specimen_is_missing	0.0		1_2
1227	remainder__MRDC0num_is_missing	0.0		1_2
1228	remainder__MRDC0percentage_is_missing	0.0		1_2
1229	remainder__MRDA1_is_missing	0.0		1_2
1230	remainder__date_MRDA1_is_missing	0.0		1_2
1231	remainder__MRDA1_method_is_missing	0.0		1_2
1232	remainder__MRDA1_specimen_is_missing	0.0		1_2
1233	remainder__MRDA1num_is_missing	0.0		1_2
1234	remainder__MRDA1hodnota_is_missing	0.0		1_2
1235	remainder__MRDA1logred_is_missing	0.0		1_2
1236	remainder__MRDB1_is_missing	0.0		1_2
1237	remainder__date_MRDB1_is_missing	0.0		1_2
1238	remainder__MRDB1_method_is_missing	0.0		1_2
1239	remainder__MRDB1_specimen_is_missing	0.0		1_2
1240	remainder__MRDB1num_is_missing	0.0		1_2
1241	remainder__MRDB1hodnota_is_missing	0.0		1_2
1242	remainder__MRDC1_is_missing	0.0		1_2
1243	remainder__Date_MRDC1_is_missing	0.0		1_2
1244	remainder__MRDC1_method_is_missing	0.0		1_2
1245	remainder__MRDC1_specimen_is_missing	0.0		1_2
1246	remainder__MRDC1num_is_missing	0.0		1_2
1247	remainder__MRDC1percentage_is_missing	0.0		1_2
1248	remainder__ASXL1	3.206482137988205e-05		1_2
1249	remainder__ASXL2	6.099393645455098e-06		1_2
1250	remainder__ASXL3	0.0		1_2
1251	remainder__ATRX	0.0		1_2
1252	remainder__BAGE3	0.0		1_2
1253	remainder__BCOR	0.0		1_2
1254	remainder__BRAF	0.0		1_2
1255	remainder__CBL	0.0		1_2
1256	remainder__CDKN2A	0.0		1_2
1257	remainder__CEBPA	5.395170026962239e-06		1_2
1258	remainder__CREBBP	0.0		1_2
1259	remainder__CSF3R	0.0		1_2
1260	remainder__CTCF	0.0		1_2
1261	remainder__CUL2	0.0		1_2
1262	remainder__CUX1	0.0		1_2
1263	remainder__DNMT3A	0.0		1_2
1264	remainder__EED	0.0		1_2
1265	remainder__ETV6	0.0		1_2
1266	remainder__EZH2	0.0		1_2
1267	remainder__FBXW7	0.0		1_2
1268	remainder__FLT3	0.0		1_2
1269	remainder__GATA1	0.0		1_2
1270	remainder__GATA2	0.0		1_2
1271	remainder__GNAS	0.0		1_2
1272	remainder__GNB1	0.0		1_2
1273	remainder__IDH1	0.0		1_2
1274	remainder__IDH2	0.0		1_2
1275	remainder__JAK2	0.0		1_2
1276	remainder__JAK3	0.0		1_2
1277	remainder__KANSL1	0.0		1_2
1278	remainder__KDM6A	0.0		1_2
1279	remainder__KIT	0.0		1_2
1280	remainder__KMT2C	0.0		1_2
1281	remainder__KMT2D	0.0		1_2
1282	remainder__KMT2E	0.0		1_2
1283	remainder__KRAS	0.0		1_2
1284	remainder__LUC7L2	0.0		1_2
1285	remainder__MED12	0.0		1_2
1286	remainder__MLL	0.0		1_2
1287	remainder__MPL	0.0		1_2
1288	remainder__MYC	0.0		1_2
1289	remainder__NF1	0.0		1_2
1290	remainder__NFE2	0.0		1_2
1291	remainder__NOTCH1	0.0		1_2
1292	remainder__NPM1	3.1353906065085858e-06		1_2
1293	remainder__NRAS	0.0		1_2
1294	remainder__PDS5B	0.0		1_2
1295	remainder__PHF6	0.0		1_2
1296	remainder__PRPF8	0.0		1_2
1297	remainder__PTEN	0.0		1_2
1298	remainder__PTPN11	0.0		1_2
1299	remainder__RAD21	0.0		1_2
1300	remainder__RIT1	0.0		1_2
1301	remainder__RUNX1	0.0		1_2
1302	remainder__SETBP1	0.0		1_2
1303	remainder__SF1	0.0		1_2
1304	remainder__SF3B1	0.0		1_2
1305	remainder__SMC1A	0.0		1_2
1306	remainder__SMC3	0.0		1_2
1307	remainder__SRSF2	0.0		1_2
1308	remainder__STAG2	0.0		1_2
1309	remainder__STAT5B	0.0		1_2
1310	remainder__SUZ12	0.0		1_2
1311	remainder__TET2	0.0		1_2
1312	remainder__TP53	0.0		1_2
1313	remainder__U2AF1	0.0		1_2
1314	remainder__WT1	0.0		1_2
1315	remainder__ZRSR2	0.0		1_2
1316	remainder__ngs_is_missing	0.0		1_2
1317	cat__MRDA0_False	0.0		2_2
1318	cat__MRDA0_True	0.0		2_2
1319	cat__MRDA0_nan	0.0		2_2
1320	cat__MRDB0_False	0.0		2_2
1321	cat__MRDB0_True	0.0		2_2
1322	cat__MRDB0_nan	0.0		2_2
1323	cat__MRDC0_False	0.0		2_2
1324	cat__MRDC0_True	0.0		2_2
1325	cat__MRDC0_nan	0.0		2_2
1326	cat__MRDA1_False	0.0		2_2
1327	cat__MRDA1_True	0.0		2_2
1328	cat__MRDA1_nan	0.0		2_2
1329	cat__MRDB1_False	0.0		2_2
1330	cat__MRDB1_True	0.0		2_2
1331	cat__MRDB1_nan	0.0		2_2
1332	cat__MRDC1_False	0.0		2_2
1333	cat__MRDC1_True	0.0		2_2
1334	cat__MRDC1_nan	0.0		2_2
1335	cat__MRDnegativity_<0.0%/not detectable	0.0		2_2
1336	cat__MRDnegativity_nan	0.0		2_2
1337	cat__MRDguided_No	0.0		2_2
1338	cat__MRDguided_nan	0.0		2_2
1339	cat__Housekeeping_ABL	0.0		2_2
1340	cat__Housekeeping_nan	0.0		2_2
1341	cat__MRDA0_method_nan	0.0		2_2
1342	cat__MRDA0_method_qPCR-NPM1	0.0		2_2
1343	cat__MRDA0_method_qPCR-NPM1 A	0.0		2_2
1344	cat__MRDA0_method_qPCR-NPM1 B	0.0		2_2
1345	cat__MRDA0_method_qPCR-NPM1 D	0.0		2_2
1346	cat__MRDA0_method_qPCR-NPM1 OTHER	0.0		2_2
1347	cat__MRDA0_method_qPCR-inv16	0.0		2_2
1348	cat__MRDA0_method_qPCR-t8/21	0.0		2_2
1349	cat__MRDA0num_ND	0.0		2_2
1350	cat__MRDA0num_Pos	0.0		2_2
1351	cat__MRDA0num_nan	0.0		2_2
1352	cat__MRDA0_specimen_PB	0.0		2_2
1353	cat__MRDA0_specimen_nan	0.0		2_2
1354	cat__MRDB0_method_nan	0.0		2_2
1355	cat__MRDB0_method_qPCR-NPM1	0.0		2_2
1356	cat__MRDB0_method_qPCR-NPM1 A	0.0		2_2
1357	cat__MRDB0_method_qPCR-NPM1 B	0.0		2_2
1358	cat__MRDB0_method_qPCR-NPM1 D	0.0		2_2
1359	cat__MRDB0_method_qPCR-NPM1 OTHER	0.0		2_2
1360	cat__MRDB0_method_qPCR-inv16	0.0		2_2
1361	cat__MRDB0_method_qPCR-t8/21	0.0		2_2
1362	cat__MRDB0_specimen_BM	0.0		2_2
1363	cat__MRDB0_specimen_nan	0.0		2_2
1364	cat__MRDB0num_ND	0.0		2_2
1365	cat__MRDB0num_Pos	0.0		2_2
1366	cat__MRDB0num_nan	0.0		2_2
1367	cat__MRDC0_method_MFC (LAIP+DfN)	0.0		2_2
1368	cat__MRDC0_method_nan	0.0		2_2
1369	cat__MRDC0_specimen_BM	0.0		2_2
1370	cat__MRDC0_specimen_BM	0.0		2_2
1371	cat__MRDC0_specimen_PB	0.0		2_2
1372	cat__MRDC0_specimen_nan	0.0		2_2
1373	cat__MRDC1_specimen_BM	0.0		2_2
1374	cat__MRDC1_specimen_PB	0.0		2_2
1375	cat__MRDC1_specimen_nan	0.0		2_2
1376	cat__MRDC0num_Neg	0.0		2_2
1377	cat__MRDC0num_Pos	0.0		2_2
1378	cat__MRDC0num_nan	0.0		2_2
1379	cat__MRDA1_method_nan	0.0		2_2
1380	cat__MRDA1_method_qPCR-NPM1	0.0		2_2
1381	cat__MRDA1_method_qPCR-NPM1 A	0.0		2_2
1382	cat__MRDA1_method_qPCR-NPM1 B	0.0		2_2
1383	cat__MRDA1_method_qPCR-NPM1 D	0.0		2_2
1384	cat__MRDA1_method_qPCR-NPM1 OTHER	0.0		2_2
1385	cat__MRDA1_method_qPCR-inv16	0.0		2_2
1386	cat__MRDA1_method_qPCR-t8/21	0.0		2_2
1387	cat__MRDA1num_ND	0.0		2_2
1388	cat__MRDA1num_Neg	0.0		2_2
1389	cat__MRDA1num_Pos	0.0		2_2
1390	cat__MRDA1num_nan	0.0		2_2
1391	cat__MRDA1_specimen_PB	0.0		2_2
1392	cat__MRDA1_specimen_nan	0.0		2_2
1393	cat__MRDB1_method_nan	0.0		2_2
1394	cat__MRDB1_method_qPCR-NPM1	0.0		2_2
1395	cat__MRDB1_method_qPCR-NPM1 A	0.0		2_2
1396	cat__MRDB1_method_qPCR-NPM1 B	0.0		2_2
1397	cat__MRDB1_method_qPCR-NPM1 D	0.0		2_2
1398	cat__MRDB1_method_qPCR-NPM1 OTHER	0.0		2_2
1399	cat__MRDB1_method_qPCR-inv16	0.0		2_2
1400	cat__MRDB1_method_qPCR-t8/21	0.0		2_2
1401	cat__MRDB1_specimen_BM	0.0		2_2
1402	cat__MRDB1_specimen_nan	0.0		2_2
1403	cat__MRDB1num_ND	0.0		2_2
1404	cat__MRDB1num_Neg	0.0		2_2
1405	cat__MRDB1num_Pos	0.0		2_2
1406	cat__MRDB1num_nan	0.0		2_2
1407	cat__MRDC1_method_MFC (LAIP+DfN)	0.0		2_2
1408	cat__MRDC1_method_nan	0.0		2_2
1409	cat__MRDC1num_ND	0.0		2_2
1410	cat__MRDC1num_Neg	0.0		2_2
1411	cat__MRDC1num_Pos	0.0		2_2
1412	cat__MRDC1num_nan	0.0		2_2
1413	num__date_MRDA0	0.0		2_2
1414	num__MRDA0hodnota	9.539075299722893e-05		2_2
1415	num__MRDA0logred	0.0		2_2
1416	num__date_MRDB0	0.0		2_2
1417	num__MRDB0hodnota	0.0		2_2
1418	num__MRDB0logred	0.0		2_2
1419	num__MRDC0percentage	4.409454320696717e-06		2_2
1420	num__date_MRDA1	0.00020427283813900877		2_2
1421	num__MRDA1hodnota	0.0		2_2
1422	num__MRDA1logred	0.0		2_2
1423	num__date_MRDB1	0.0		2_2
1424	num__MRDB1hodnota	0.0		2_2
1425	num__Date_MRDC1	0.0		2_2
1426	num__MRDC1percentage	0.00020834299507213876		2_2
1427	remainder__MRDnegativity_is_missing	0.0		2_2
1428	remainder__MRDguided_is_missing	0.0		2_2
1429	remainder__Housekeeping_is_missing	0.0		2_2
1430	remainder__MRDA0_is_missing	0.0		2_2
1431	remainder__date_MRDA0_is_missing	0.0		2_2
1432	remainder__MRDA0_method_is_missing	0.0		2_2
1433	remainder__MRDA0_specimen_is_missing	0.0		2_2
1434	remainder__MRDA0num_is_missing	0.0		2_2
1435	remainder__MRDA0hodnota_is_missing	0.0		2_2
1436	remainder__MRDA0logred_is_missing	0.0		2_2
1437	remainder__MRDB0_is_missing	0.0		2_2
1438	remainder__date_MRDB0_is_missing	0.0		2_2
1439	remainder__MRDB0_method_is_missing	0.0		2_2
1440	remainder__MRDB0_specimen_is_missing	0.0		2_2
1441	remainder__MRDB0num_is_missing	0.0		2_2
1442	remainder__MRDB0hodnota_is_missing	0.0		2_2
1443	remainder__MRDB0logred_is_missing	0.0		2_2
1444	remainder__MRDC0_is_missing	0.0		2_2
1445	remainder__MRDC0_method_is_missing	0.0		2_2
1446	remainder__MRDC0_specimen_is_missing	0.0		2_2
1447	remainder__MRDC0num_is_missing	0.0		2_2
1448	remainder__MRDC0percentage_is_missing	0.0		2_2
1449	remainder__MRDA1_is_missing	0.0		2_2
1450	remainder__date_MRDA1_is_missing	0.0		2_2
1451	remainder__MRDA1_method_is_missing	0.0		2_2
1452	remainder__MRDA1_specimen_is_missing	0.0		2_2
1453	remainder__MRDA1num_is_missing	0.0		2_2
1454	remainder__MRDA1hodnota_is_missing	0.0		2_2
1455	remainder__MRDA1logred_is_missing	0.0		2_2
1456	remainder__MRDB1_is_missing	0.0		2_2
1457	remainder__date_MRDB1_is_missing	0.0		2_2
1458	remainder__MRDB1_method_is_missing	0.0		2_2
1459	remainder__MRDB1_specimen_is_missing	0.0		2_2
1460	remainder__MRDB1num_is_missing	0.0		2_2
1461	remainder__MRDB1hodnota_is_missing	0.0		2_2
1462	remainder__MRDC1_is_missing	0.0		2_2
1463	remainder__Date_MRDC1_is_missing	0.0		2_2
1464	remainder__MRDC1_method_is_missing	0.0		2_2
1465	remainder__MRDC1_specimen_is_missing	0.0		2_2
1466	remainder__MRDC1num_is_missing	0.0		2_2
1467	remainder__MRDC1percentage_is_missing	0.0		2_2
1468	remainder__ASXL1	0.0		2_2
1469	remainder__ASXL2	0.0		2_2
1470	remainder__ATRX	0.0		2_2
1471	remainder__BAGE3	0.0		2_2
1472	remainder__BCOR	0.0		2_2
1473	remainder__BRAF	0.0		2_2
1474	remainder__CBL	0.0		2_2
1475	remainder__CDKN2A	0.0		2_2
1476	remainder__CEBPA	0.0		2_2
1477	remainder__CREBBP	0.0		2_2
1478	remainder__CSF3R	0.0		2_2
1479	remainder__CTCF	0.0		2_2
1480	remainder__CUL2	0.0		2_2
1481	remainder__CUX1	0.0		2_2
1482	remainder__DNMT3A	0.0		2_2
1483	remainder__EED	0.0		2_2
1484	remainder__ETV6	0.0		2_2
1485	remainder__EZH2	0.0		2_2
1486	remainder__FBXW7	0.0		2_2
1487	remainder__FLT3	0.0		2_2
1488	remainder__GATA1	0.0		2_2
1489	remainder__GATA2	0.0		2_2
1490	remainder__GNAS	0.0		2_2
1491	remainder__IDH1	0.0		2_2
1492	remainder__IDH2	0.0		2_2
1493	remainder__JAK2	0.0		2_2
1494	remainder__JAK3	0.0		2_2
1495	remainder__KANSL1	0.0		2_2
1496	remainder__KDM6A	0.0		2_2
1497	remainder__KIT	0.0		2_2
1498	remainder__KMT2C	0.0		2_2
1499	remainder__KMT2D	0.0		2_2
1500	remainder__KMT2E	0.0		2_2
1501	remainder__KRAS	0.0		2_2
1502	remainder__LUC7L2	0.0		2_2
1503	remainder__MED12	0.0		2_2
1504	remainder__MLL	0.0		2_2
1505	remainder__MPL	0.0		2_2
1506	remainder__MYC	0.0		2_2
1507	remainder__NF1	0.0		2_2
1508	remainder__NFE2	0.0		2_2
1509	remainder__NOTCH1	0.0		2_2
1510	remainder__NPM1	0.0		2_2
1511	remainder__NRAS	0.0		2_2
1512	remainder__PDS5B	0.0		2_2
1513	remainder__PHF6	0.0		2_2
1514	remainder__PRPF8	0.0		2_2
1515	remainder__PTEN	0.0		2_2
1516	remainder__PTPN11	0.0		2_2
1517	remainder__RAD21	0.0		2_2
1518	remainder__RIT1	0.0		2_2
1519	remainder__RUNX1	0.0		2_2
1520	remainder__SETBP1	0.0		2_2
1521	remainder__SF1	0.0		2_2
1522	remainder__SF3B1	0.0		2_2
1523	remainder__SMC1A	0.0		2_2
1524	remainder__SMC3	0.0		2_2
1525	remainder__SMG1	0.0		2_2
1526	remainder__SRSF2	0.0		2_2
1527	remainder__STAG2	0.0		2_2
1528	remainder__STAT5B	0.0		2_2
1529	remainder__SUZ12	0.0		2_2
1530	remainder__TET2	0.0		2_2
1531	remainder__TP53	0.0		2_2
1532	remainder__U2AF1	0.0		2_2
1533	remainder__WT1	0.0		2_2
1534	remainder__ZRSR2	0.0		2_2
1535	remainder__ngs_is_missing	0.0		2_2
1536	cat__MRDA0_False	0.0		3_2
1537	cat__MRDA0_True	0.0		3_2
1538	cat__MRDA0_nan	0.0		3_2
1539	cat__MRDB0_False	0.0		3_2
1540	cat__MRDB0_True	0.0		3_2
1541	cat__MRDB0_nan	0.0		3_2
1542	cat__MRDC0_False	0.0		3_2
1543	cat__MRDC0_True	0.0		3_2
1544	cat__MRDC0_nan	0.0		3_2
1545	cat__MRDA1_False	0.0		3_2
1546	cat__MRDA1_True	0.0		3_2
1547	cat__MRDA1_nan	0.0		3_2
1548	cat__MRDB1_False	0.0		3_2
1549	cat__MRDB1_True	0.0		3_2
1550	cat__MRDB1_nan	0.0		3_2
1551	cat__MRDC1_False	0.0		3_2
1552	cat__MRDC1_True	0.0		3_2
1553	cat__MRDC1_nan	0.0		3_2
1554	cat__MRDnegativity_<0.0%/not detectable	0.0		3_2
1555	cat__MRDnegativity_nan	0.0		3_2
1556	cat__MRDguided_No	0.0		3_2
1557	cat__MRDguided_nan	0.0		3_2
1558	cat__Housekeeping_ABL	0.0		3_2
1559	cat__Housekeeping_nan	0.0		3_2
1560	cat__MRDA0_method_nan	0.0		3_2
1561	cat__MRDA0_method_qPCR-NPM1	0.0		3_2
1562	cat__MRDA0_method_qPCR-NPM1 A	0.0		3_2
1563	cat__MRDA0_method_qPCR-NPM1 B	0.0		3_2
1564	cat__MRDA0_method_qPCR-NPM1 D	0.0		3_2
1565	cat__MRDA0_method_qPCR-NPM1 OTHER	0.0		3_2
1566	cat__MRDA0_method_qPCR-inv16	0.0		3_2
1567	cat__MRDA0_method_qPCR-t8/21	0.0		3_2
1568	cat__MRDA0num_ND	0.0		3_2
1569	cat__MRDA0num_Pos	0.0		3_2
1570	cat__MRDA0num_nan	0.0		3_2
1571	cat__MRDA0_specimen_PB	0.0		3_2
1572	cat__MRDA0_specimen_nan	0.0		3_2
1573	cat__MRDB0_method_nan	0.0		3_2
1574	cat__MRDB0_method_qPCR-NPM1	0.0		3_2
1575	cat__MRDB0_method_qPCR-NPM1 A	0.0		3_2
1576	cat__MRDB0_method_qPCR-NPM1 B	0.0		3_2
1577	cat__MRDB0_method_qPCR-NPM1 D	0.0		3_2
1578	cat__MRDB0_method_qPCR-NPM1 OTHER	0.0		3_2
1579	cat__MRDB0_method_qPCR-inv16	0.0		3_2
1580	cat__MRDB0_method_qPCR-t8/21	0.0		3_2
1581	cat__MRDB0_specimen_BM	0.0		3_2
1582	cat__MRDB0_specimen_nan	0.0		3_2
1583	cat__MRDB0num_ND	0.0		3_2
1584	cat__MRDB0num_Pos	0.0		3_2
1585	cat__MRDB0num_nan	0.0		3_2
1586	cat__MRDC0_method_MFC (LAIP+DfN)	0.0		3_2
1587	cat__MRDC0_method_nan	0.0		3_2
1588	cat__MRDC0_specimen_BM	0.0		3_2
1589	cat__MRDC0_specimen_BM	0.0		3_2
1590	cat__MRDC0_specimen_PB	0.0		3_2
1591	cat__MRDC0_specimen_nan	0.0		3_2
1592	cat__MRDC1_specimen_BM	0.0		3_2
1593	cat__MRDC1_specimen_PB	0.0		3_2
1594	cat__MRDC1_specimen_nan	0.0		3_2
1595	cat__MRDC0num_Neg	0.0		3_2
1596	cat__MRDC0num_Pos	0.0		3_2
1597	cat__MRDC0num_nan	0.0		3_2
1598	cat__MRDA1_method_nan	0.0		3_2
1599	cat__MRDA1_method_qPCR-NPM1	0.0		3_2
1600	cat__MRDA1_method_qPCR-NPM1 A	0.0		3_2
1601	cat__MRDA1_method_qPCR-NPM1 B	0.0		3_2
1602	cat__MRDA1_method_qPCR-NPM1 D	0.0		3_2
1603	cat__MRDA1_method_qPCR-NPM1 OTHER	0.0		3_2
1604	cat__MRDA1_method_qPCR-inv16	0.0		3_2
1605	cat__MRDA1_method_qPCR-t8/21	0.0		3_2
1606	cat__MRDA1num_ND	0.0		3_2
1607	cat__MRDA1num_Neg	0.0		3_2
1608	cat__MRDA1num_Pos	0.0		3_2
1609	cat__MRDA1num_nan	0.0		3_2
1610	cat__MRDA1_specimen_PB	0.0		3_2
1611	cat__MRDA1_specimen_nan	0.0		3_2
1612	cat__MRDB1_method_nan	0.0		3_2
1613	cat__MRDB1_method_qPCR-NPM1	0.0		3_2
1614	cat__MRDB1_method_qPCR-NPM1 A	0.0		3_2
1615	cat__MRDB1_method_qPCR-NPM1 B	0.0		3_2
1616	cat__MRDB1_method_qPCR-NPM1 D	0.0		3_2
1617	cat__MRDB1_method_qPCR-NPM1 OTHER	0.0		3_2
1618	cat__MRDB1_method_qPCR-inv16	0.0		3_2
1619	cat__MRDB1_method_qPCR-t8/21	0.0		3_2
1620	cat__MRDB1_specimen_BM	0.0		3_2
1621	cat__MRDB1_specimen_nan	0.0		3_2
1622	cat__MRDB1num_ND	0.0		3_2
1623	cat__MRDB1num_Neg	0.0		3_2
1624	cat__MRDB1num_Pos	0.0		3_2
1625	cat__MRDB1num_nan	0.0		3_2
1626	cat__MRDC1_method_MFC (LAIP+DfN)	0.0		3_2
1627	cat__MRDC1_method_nan	0.0		3_2
1628	cat__MRDC1num_ND	0.0		3_2
1629	cat__MRDC1num_Neg	0.0		3_2
1630	cat__MRDC1num_Pos	0.0		3_2
1631	cat__MRDC1num_nan	0.0		3_2
1632	num__date_MRDA0	7.175932249389753e-05		3_2
1633	num__MRDA0hodnota	0.0		3_2
1634	num__MRDA0logred	0.0		3_2
1635	num__date_MRDB0	0.0		3_2
1636	num__MRDB0hodnota	0.0		3_2
1637	num__MRDB0logred	0.0		3_2
1638	num__MRDC0percentage	7.05527972520744e-05		3_2
1639	num__date_MRDA1	0.00017033908180918064		3_2
1640	num__MRDA1hodnota	0.0		3_2
1641	num__MRDA1logred	0.0		3_2
1642	num__date_MRDB1	0.0		3_2
1643	num__MRDB1hodnota	0.0		3_2
1644	num__Date_MRDC1	4.806606457620921e-05		3_2
1645	num__MRDC1percentage	0.00028365730922532307		3_2
1646	remainder__MRDnegativity_is_missing	0.0		3_2
1647	remainder__MRDguided_is_missing	0.0		3_2
1648	remainder__Housekeeping_is_missing	0.0		3_2
1649	remainder__MRDA0_is_missing	0.0		3_2
1650	remainder__date_MRDA0_is_missing	0.0		3_2
1651	remainder__MRDA0_method_is_missing	0.0		3_2
1652	remainder__MRDA0_specimen_is_missing	0.0		3_2
1653	remainder__MRDA0num_is_missing	0.0		3_2
1654	remainder__MRDA0hodnota_is_missing	0.0		3_2
1655	remainder__MRDA0logred_is_missing	0.0		3_2
1656	remainder__MRDB0_is_missing	0.0		3_2
1657	remainder__date_MRDB0_is_missing	0.0		3_2
1658	remainder__MRDB0_method_is_missing	0.0		3_2
1659	remainder__MRDB0_specimen_is_missing	0.0		3_2
1660	remainder__MRDB0num_is_missing	0.0		3_2
1661	remainder__MRDB0hodnota_is_missing	0.0		3_2
1662	remainder__MRDB0logred_is_missing	0.0		3_2
1663	remainder__MRDC0_is_missing	0.0		3_2
1664	remainder__MRDC0_method_is_missing	0.0		3_2
1665	remainder__MRDC0_specimen_is_missing	0.0		3_2
1666	remainder__MRDC0num_is_missing	0.0		3_2
1667	remainder__MRDC0percentage_is_missing	0.0		3_2
1668	remainder__MRDA1_is_missing	0.0		3_2
1669	remainder__date_MRDA1_is_missing	0.0		3_2
1670	remainder__MRDA1_method_is_missing	0.0		3_2
1671	remainder__MRDA1_specimen_is_missing	0.0		3_2
1672	remainder__MRDA1num_is_missing	0.0		3_2
1673	remainder__MRDA1hodnota_is_missing	0.0		3_2
1674	remainder__MRDA1logred_is_missing	0.0		3_2
1675	remainder__MRDB1_is_missing	0.0		3_2
1676	remainder__date_MRDB1_is_missing	0.0		3_2
1677	remainder__MRDB1_method_is_missing	0.0		3_2
1678	remainder__MRDB1_specimen_is_missing	0.0		3_2
1679	remainder__MRDB1num_is_missing	0.0		3_2
1680	remainder__MRDB1hodnota_is_missing	0.0		3_2
1681	remainder__MRDC1_is_missing	0.0		3_2
1682	remainder__Date_MRDC1_is_missing	0.0		3_2
1683	remainder__MRDC1_method_is_missing	0.0		3_2
1684	remainder__MRDC1_specimen_is_missing	0.0		3_2
1685	remainder__MRDC1num_is_missing	0.0		3_2
1686	remainder__MRDC1percentage_is_missing	0.0		3_2
1687	remainder__ASXL1	2.1275936830161128e-05		3_2
1688	remainder__ASXL2	8.626631335317518e-07		3_2
1689	remainder__ASXL3	0.0		3_2
1690	remainder__ATRX	0.0		3_2
1691	remainder__BAGE3	0.0		3_2
1692	remainder__BCOR	0.0		3_2
1693	remainder__BRAF	0.0		3_2
1694	remainder__CBL	0.0		3_2
1695	remainder__CDKN2A	0.0		3_2
1696	remainder__CEBPA	1.5348469228970569e-06		3_2
1697	remainder__CREBBP	0.0		3_2
1698	remainder__CSF3R	0.0		3_2
1699	remainder__CTCF	0.0		3_2
1700	remainder__CUL2	0.0		3_2
1701	remainder__CUX1	0.0		3_2
1702	remainder__DNMT3A	0.0		3_2
1703	remainder__EED	0.0		3_2
1704	remainder__ETV6	0.0		3_2
1705	remainder__EZH2	0.0		3_2
1706	remainder__FBXW7	0.0		3_2
1707	remainder__FLT3	0.0		3_2
1708	remainder__GATA1	0.0		3_2
1709	remainder__GATA2	0.0		3_2
1710	remainder__GNAS	0.0		3_2
1711	remainder__GNB1	0.0		3_2
1712	remainder__IDH1	0.0		3_2
1713	remainder__IDH2	0.0		3_2
1714	remainder__JAK2	0.0		3_2
1715	remainder__JAK3	0.0		3_2
1716	remainder__KANSL1	0.0		3_2
1717	remainder__KDM6A	0.0		3_2
1718	remainder__KIT	0.0		3_2
1719	remainder__KMT2C	0.0		3_2
1720	remainder__KMT2D	0.0		3_2
1721	remainder__KMT2E	0.0		3_2
1722	remainder__KRAS	0.0		3_2
1723	remainder__LUC7L2	0.0		3_2
1724	remainder__MED12	0.0		3_2
1725	remainder__MLL	0.0		3_2
1726	remainder__MPL	0.0		3_2
1727	remainder__MYC	0.0		3_2
1728	remainder__NF1	0.0		3_2
1729	remainder__NFE2	0.0		3_2
1730	remainder__NOTCH1	0.0		3_2
1731	remainder__NPM1	2.2812719700830785e-06		3_2
1732	remainder__NRAS	0.0		3_2
1733	remainder__PDS5B	0.0		3_2
1734	remainder__PHF6	0.0		3_2
1735	remainder__PRPF8	0.0		3_2
1736	remainder__PTEN	0.0		3_2
1737	remainder__PTPN11	0.0		3_2
1738	remainder__RAD21	0.0		3_2
1739	remainder__RIT1	0.0		3_2
1740	remainder__RUNX1	0.0		3_2
1741	remainder__SETBP1	0.0		3_2
1742	remainder__SF1	0.0		3_2
1743	remainder__SF3B1	0.0		3_2
1744	remainder__SMC1A	0.0		3_2
1745	remainder__SMC3	0.0		3_2
1746	remainder__SMG1	0.0		3_2
1747	remainder__SRSF2	0.0		3_2
1748	remainder__STAG2	0.0		3_2
1749	remainder__STAT5B	0.0		3_2
1750	remainder__SUZ12	0.0		3_2
1751	remainder__TET2	0.0		3_2
1752	remainder__TP53	0.0		3_2
1753	remainder__U2AF1	0.0		3_2
1754	remainder__WT1	0.0		3_2
1755	remainder__ZRSR2	0.0		3_2
1756	remainder__ngs_is_missing	0.0		3_2
1757	cat__MRDA0_False	0.0		4_2
1758	cat__MRDA0_True	0.0		4_2
1759	cat__MRDA0_nan	0.0		4_2
1760	cat__MRDB0_False	0.0		4_2
1761	cat__MRDB0_True	0.0		4_2
1762	cat__MRDB0_nan	0.0		4_2
1763	cat__MRDC0_False	0.0		4_2
1764	cat__MRDC0_True	0.0		4_2
1765	cat__MRDC0_nan	0.0		4_2
1766	cat__MRDA1_False	0.0		4_2
1767	cat__MRDA1_True	0.0		4_2
1768	cat__MRDA1_nan	0.0		4_2
1769	cat__MRDB1_False	0.0		4_2
1770	cat__MRDB1_True	0.0		4_2
1771	cat__MRDB1_nan	0.0		4_2
1772	cat__MRDC1_False	0.0		4_2
1773	cat__MRDC1_True	0.0		4_2
1774	cat__MRDC1_nan	0.0		4_2
1775	cat__MRDnegativity_<0.0%/not detectable	0.0		4_2
1776	cat__MRDnegativity_nan	0.0		4_2
1777	cat__MRDguided_No	0.0		4_2
1778	cat__MRDguided_nan	0.0		4_2
1779	cat__Housekeeping_ABL	0.0		4_2
1780	cat__Housekeeping_nan	0.0		4_2
1781	cat__MRDA0_method_nan	0.0		4_2
1782	cat__MRDA0_method_qPCR-NPM1	0.0		4_2
1783	cat__MRDA0_method_qPCR-NPM1 A	0.0		4_2
1784	cat__MRDA0_method_qPCR-NPM1 B	0.0		4_2
1785	cat__MRDA0_method_qPCR-NPM1 D	0.0		4_2
1786	cat__MRDA0_method_qPCR-NPM1 OTHER	0.0		4_2
1787	cat__MRDA0_method_qPCR-inv16	0.0		4_2
1788	cat__MRDA0_method_qPCR-t8/21	0.0		4_2
1789	cat__MRDA0num_ND	0.0		4_2
1790	cat__MRDA0num_Pos	0.0		4_2
1791	cat__MRDA0num_nan	0.0		4_2
1792	cat__MRDA0_specimen_PB	0.0		4_2
1793	cat__MRDA0_specimen_nan	0.0		4_2
1794	cat__MRDB0_method_nan	0.0		4_2
1795	cat__MRDB0_method_qPCR-NPM1	0.0		4_2
1796	cat__MRDB0_method_qPCR-NPM1 A	0.0		4_2
1797	cat__MRDB0_method_qPCR-NPM1 B	0.0		4_2
1798	cat__MRDB0_method_qPCR-NPM1 D	0.0		4_2
1799	cat__MRDB0_method_qPCR-NPM1 OTHER	0.0		4_2
1800	cat__MRDB0_method_qPCR-inv16	0.0		4_2
1801	cat__MRDB0_method_qPCR-t8/21	0.0		4_2
1802	cat__MRDB0_specimen_BM	0.0		4_2
1803	cat__MRDB0_specimen_nan	0.0		4_2
1804	cat__MRDB0num_ND	0.0		4_2
1805	cat__MRDB0num_Pos	0.0		4_2
1806	cat__MRDB0num_nan	0.0		4_2
1807	cat__MRDC0_method_MFC (LAIP+DfN)	0.0		4_2
1808	cat__MRDC0_method_nan	0.0		4_2
1809	cat__MRDC0_specimen_BM	0.0		4_2
1810	cat__MRDC0_specimen_BM	0.0		4_2
1811	cat__MRDC0_specimen_PB	0.0		4_2
1812	cat__MRDC0_specimen_nan	0.0		4_2
1813	cat__MRDC1_specimen_BM	0.0		4_2
1814	cat__MRDC1_specimen_PB	0.0		4_2
1815	cat__MRDC1_specimen_nan	0.0		4_2
1816	cat__MRDC0num_Neg	0.0		4_2
1817	cat__MRDC0num_Pos	0.0		4_2
1818	cat__MRDC0num_nan	0.0		4_2
1819	cat__MRDA1_method_nan	0.0		4_2
1820	cat__MRDA1_method_qPCR-NPM1	0.0		4_2
1821	cat__MRDA1_method_qPCR-NPM1 A	0.0		4_2
1822	cat__MRDA1_method_qPCR-NPM1 B	0.0		4_2
1823	cat__MRDA1_method_qPCR-NPM1 D	0.0		4_2
1824	cat__MRDA1_method_qPCR-NPM1 OTHER	0.0		4_2
1825	cat__MRDA1_method_qPCR-inv16	0.0		4_2
1826	cat__MRDA1_method_qPCR-t8/21	0.0		4_2
1827	cat__MRDA1num_ND	0.0		4_2
1828	cat__MRDA1num_Neg	0.0		4_2
1829	cat__MRDA1num_Pos	0.0		4_2
1830	cat__MRDA1num_nan	0.0		4_2
1831	cat__MRDA1_specimen_PB	0.0		4_2
1832	cat__MRDA1_specimen_nan	0.0		4_2
1833	cat__MRDB1_method_nan	0.0		4_2
1834	cat__MRDB1_method_qPCR-NPM1	0.0		4_2
1835	cat__MRDB1_method_qPCR-NPM1 A	0.0		4_2
1836	cat__MRDB1_method_qPCR-NPM1 B	0.0		4_2
1837	cat__MRDB1_method_qPCR-NPM1 D	0.0		4_2
1838	cat__MRDB1_method_qPCR-NPM1 OTHER	0.0		4_2
1839	cat__MRDB1_method_qPCR-inv16	0.0		4_2
1840	cat__MRDB1_method_qPCR-t8/21	0.0		4_2
1841	cat__MRDB1_specimen_BM	0.0		4_2
1842	cat__MRDB1_specimen_nan	0.0		4_2
1843	cat__MRDB1num_ND	0.0		4_2
1844	cat__MRDB1num_Neg	0.0		4_2
1845	cat__MRDB1num_Pos	0.0		4_2
1846	cat__MRDB1num_nan	0.0		4_2
1847	cat__MRDC1_method_MFC (LAIP+DfN)	0.0		4_2
1848	cat__MRDC1_method_nan	0.0		4_2
1849	cat__MRDC1num_ND	0.0		4_2
1850	cat__MRDC1num_Neg	0.0		4_2
1851	cat__MRDC1num_Pos	0.0		4_2
1852	cat__MRDC1num_nan	0.0		4_2
1853	num__date_MRDA0	0.00027192093332416745		4_2
1854	num__MRDA0hodnota	2.8491301589153064e-05		4_2
1855	num__MRDA0logred	0.0		4_2
1856	num__date_MRDB0	0.00018249105690563072		4_2
1857	num__MRDB0hodnota	5.893568618983777e-05		4_2
1858	num__MRDB0logred	0.0		4_2
1859	num__MRDC0percentage	0.00014339549457880282		4_2
1860	num__date_MRDA1	0.00045839852467696203		4_2
1861	num__MRDA1hodnota	0.0		4_2
1862	num__MRDA1logred	0.00022846616765164165		4_2
1863	num__date_MRDB1	0.00016134790926289918		4_2
1864	num__MRDB1hodnota	1.7604291000851267e-05		4_2
1865	num__Date_MRDC1	0.00012157090234338007		4_2
1866	num__MRDC1percentage	0.00040482358429959597		4_2
1867	remainder__MRDnegativity_is_missing	0.0		4_2
1868	remainder__MRDguided_is_missing	0.0		4_2
1869	remainder__Housekeeping_is_missing	0.0		4_2
1870	remainder__MRDA0_is_missing	0.0		4_2
1871	remainder__date_MRDA0_is_missing	0.0		4_2
1872	remainder__MRDA0_method_is_missing	0.0		4_2
1873	remainder__MRDA0_specimen_is_missing	0.0		4_2
1874	remainder__MRDA0num_is_missing	0.0		4_2
1875	remainder__MRDA0hodnota_is_missing	0.0		4_2
1876	remainder__MRDA0logred_is_missing	0.0		4_2
1877	remainder__MRDB0_is_missing	0.0		4_2
1878	remainder__date_MRDB0_is_missing	0.0		4_2
1879	remainder__MRDB0_method_is_missing	0.0		4_2
1880	remainder__MRDB0_specimen_is_missing	0.0		4_2
1881	remainder__MRDB0num_is_missing	0.0		4_2
1882	remainder__MRDB0hodnota_is_missing	0.0		4_2
1883	remainder__MRDB0logred_is_missing	0.0		4_2
1884	remainder__MRDC0_is_missing	0.0		4_2
1885	remainder__MRDC0_method_is_missing	0.0		4_2
1886	remainder__MRDC0_specimen_is_missing	0.0		4_2
1887	remainder__MRDC0num_is_missing	0.0		4_2
1888	remainder__MRDC0percentage_is_missing	0.0		4_2
1889	remainder__MRDA1_is_missing	0.0		4_2
1890	remainder__date_MRDA1_is_missing	0.0		4_2
1891	remainder__MRDA1_method_is_missing	0.0		4_2
1892	remainder__MRDA1_specimen_is_missing	0.0		4_2
1893	remainder__MRDA1num_is_missing	0.0		4_2
1894	remainder__MRDA1hodnota_is_missing	0.0		4_2
1895	remainder__MRDA1logred_is_missing	0.0		4_2
1896	remainder__MRDB1_is_missing	0.0		4_2
1897	remainder__date_MRDB1_is_missing	0.0		4_2
1898	remainder__MRDB1_method_is_missing	0.0		4_2
1899	remainder__MRDB1_specimen_is_missing	0.0		4_2
1900	remainder__MRDB1num_is_missing	0.0		4_2
1901	remainder__MRDB1hodnota_is_missing	0.0		4_2
1902	remainder__MRDC1_is_missing	0.0		4_2
1903	remainder__Date_MRDC1_is_missing	0.0		4_2
1904	remainder__MRDC1_method_is_missing	0.0		4_2
1905	remainder__MRDC1_specimen_is_missing	0.0		4_2
1906	remainder__MRDC1num_is_missing	0.0		4_2
1907	remainder__MRDC1percentage_is_missing	0.0		4_2
1908	remainder__ASXL1	3.4522889643167076e-05		4_2
1909	remainder__ASXL2	7.808395317500655e-06		4_2
1910	remainder__ASXL3	0.0		4_2
1911	remainder__ATRX	0.0		4_2
1912	remainder__BAGE3	0.0		4_2
1913	remainder__BCOR	0.0		4_2
1914	remainder__BRAF	0.0		4_2
1915	remainder__CBL	0.0		4_2
1916	remainder__CDKN2A	0.0		4_2
1917	remainder__CEBPA	1.0297091252593916e-05		4_2
1918	remainder__CREBBP	0.0		4_2
1919	remainder__CSF3R	0.0		4_2
1920	remainder__CTCF	0.0		4_2
1921	remainder__CUL2	0.0		4_2
1922	remainder__CUX1	0.0		4_2
1923	remainder__DNMT3A	0.0		4_2
1924	remainder__EED	0.0		4_2
1925	remainder__ETV6	0.0		4_2
1926	remainder__EZH2	0.0		4_2
1927	remainder__FBXW7	0.0		4_2
1928	remainder__FLT3	0.0		4_2
1929	remainder__GATA1	0.0		4_2
1930	remainder__GATA2	0.0		4_2
1931	remainder__GNAS	0.0		4_2
1932	remainder__GNB1	0.0		4_2
1933	remainder__IDH1	0.0		4_2
1934	remainder__IDH2	0.0		4_2
1935	remainder__JAK2	0.0		4_2
1936	remainder__JAK3	0.0		4_2
1937	remainder__KANSL1	0.0		4_2
1938	remainder__KDM6A	0.0		4_2
1939	remainder__KIT	0.0		4_2
1940	remainder__KMT2C	0.0		4_2
1941	remainder__KMT2D	0.0		4_2
1942	remainder__KMT2E	0.0		4_2
1943	remainder__KRAS	0.0		4_2
1944	remainder__LUC7L2	0.0		4_2
1945	remainder__MED12	0.0		4_2
1946	remainder__MLL	0.0		4_2
1947	remainder__MPL	0.0		4_2
1948	remainder__MYC	0.0		4_2
1949	remainder__NF1	0.0		4_2
1950	remainder__NFE2	0.0		4_2
1951	remainder__NOTCH1	0.0		4_2
1952	remainder__NPM1	1.9212471066232667e-06		4_2
1953	remainder__NRAS	0.0		4_2
1954	remainder__PDS5B	0.0		4_2
1955	remainder__PHF6	0.0		4_2
1956	remainder__PRPF8	0.0		4_2
1957	remainder__PTEN	0.0		4_2
1958	remainder__PTPN11	0.0		4_2
1959	remainder__RAD21	0.0		4_2
1960	remainder__RIT1	0.0		4_2
1961	remainder__RUNX1	0.0		4_2
1962	remainder__SETBP1	0.0		4_2
1963	remainder__SF1	0.0		4_2
1964	remainder__SF3B1	0.0		4_2
1965	remainder__SMC1A	0.0		4_2
1966	remainder__SMC3	0.0		4_2
1967	remainder__SMG1	0.0		4_2
1968	remainder__SRSF2	0.0		4_2
1969	remainder__STAG2	0.0		4_2
1970	remainder__STAT5B	0.0		4_2
1971	remainder__SUZ12	0.0		4_2
1972	remainder__TET2	0.0		4_2
1973	remainder__TP53	0.0		4_2
1974	remainder__U2AF1	0.0		4_2
1975	remainder__WT1	0.0		4_2
1976	remainder__ZRSR2	0.0		4_2
1977	remainder__ngs_is_missing	0.0		4_2
1978	cat__MRDA0_False	0.0		5_2
1979	cat__MRDA0_True	0.0		5_2
1980	cat__MRDA0_nan	0.0		5_2
1981	cat__MRDB0_False	0.0		5_2
1982	cat__MRDB0_True	0.0		5_2
1983	cat__MRDB0_nan	0.0		5_2
1984	cat__MRDC0_False	0.0		5_2
1985	cat__MRDC0_True	0.0		5_2
1986	cat__MRDC0_nan	0.0		5_2
1987	cat__MRDA1_False	0.0		5_2
1988	cat__MRDA1_True	0.0		5_2
1989	cat__MRDA1_nan	0.0		5_2
1990	cat__MRDB1_False	0.0		5_2
1991	cat__MRDB1_True	0.0		5_2
1992	cat__MRDB1_nan	0.0		5_2
1993	cat__MRDC1_False	0.0		5_2
1994	cat__MRDC1_True	0.0		5_2
1995	cat__MRDC1_nan	0.0		5_2
1996	cat__MRDnegativity_<0.0%/not detectable	0.0		5_2
1997	cat__MRDnegativity_nan	0.0		5_2
1998	cat__MRDguided_No	0.0		5_2
[truncated: 1,294 more rows]
