# Supplementary material for: Random Survival Forest Versus Elastic-Net Regularized Cox Regression for Survival Prediction in Acute Myeloid Leukemia at Distinct Treatment Time Points: Model Performance Comparison Study
Source: JMIR Bioinform Biotechnol. 2026 Apr 29;7:e75678. doi: 10.2196/75678 (PMC13128161; doi:10.2196/75678)
Supplement: Multimedia Appendix 9 [file bioinform-v7-e75678-s009.zip › ablation_metrics/repeated_fold_feature_importance/cnet/C1__MRD__fimp.csv]

	feature	importance	std_importance	fold_repeat_idx
0	cat__MRDA0_False	0.0		1_1
1	cat__MRDA0_True	0.0		1_1
2	cat__MRDA0_nan	0.0		1_1
3	cat__MRDB0_False	0.0		1_1
4	cat__MRDB0_True	0.0		1_1
5	cat__MRDB0_nan	0.0		1_1
6	cat__MRDC0_False	0.0		1_1
7	cat__MRDC0_True	0.0		1_1
8	cat__MRDC0_nan	0.0		1_1
9	cat__MRDA1_False	0.0		1_1
10	cat__MRDA1_True	0.0		1_1
11	cat__MRDA1_nan	0.0		1_1
12	cat__MRDB1_False	0.0		1_1
13	cat__MRDB1_True	0.0		1_1
14	cat__MRDB1_nan	0.0		1_1
15	cat__MRDC1_False	0.0		1_1
16	cat__MRDC1_True	0.0		1_1
17	cat__MRDC1_nan	0.0		1_1
18	cat__MRDnegativity_<0.0%/not detectable	0.0		1_1
19	cat__MRDnegativity_nan	0.0		1_1
20	cat__MRDguided_No	0.0		1_1
21	cat__MRDguided_nan	0.0		1_1
22	cat__Housekeeping_ABL	0.0		1_1
23	cat__Housekeeping_nan	0.0		1_1
24	cat__MRDA0_method_nan	0.0		1_1
25	cat__MRDA0_method_qPCR-NPM1	0.0		1_1
26	cat__MRDA0_method_qPCR-NPM1 A	0.0		1_1
27	cat__MRDA0_method_qPCR-NPM1 B	0.0		1_1
28	cat__MRDA0_method_qPCR-NPM1 D	0.0		1_1
29	cat__MRDA0_method_qPCR-NPM1 OTHER	0.0		1_1
30	cat__MRDA0_method_qPCR-inv16	0.0		1_1
31	cat__MRDA0_method_qPCR-t8/21	0.0		1_1
32	cat__MRDA0num_ND	0.0		1_1
33	cat__MRDA0num_Pos	0.0		1_1
34	cat__MRDA0num_nan	0.0		1_1
35	cat__MRDA0_specimen_PB	0.0		1_1
36	cat__MRDA0_specimen_nan	0.0		1_1
37	cat__MRDB0_method_nan	0.0		1_1
38	cat__MRDB0_method_qPCR-NPM1	0.0		1_1
39	cat__MRDB0_method_qPCR-NPM1 A	0.0		1_1
40	cat__MRDB0_method_qPCR-NPM1 B	0.0		1_1
41	cat__MRDB0_method_qPCR-NPM1 D	0.0		1_1
42	cat__MRDB0_method_qPCR-NPM1 OTHER	0.0		1_1
43	cat__MRDB0_method_qPCR-inv16	0.0		1_1
44	cat__MRDB0_method_qPCR-t8/21	0.0		1_1
45	cat__MRDB0_specimen_BM	0.0		1_1
46	cat__MRDB0_specimen_nan	0.0		1_1
47	cat__MRDB0num_ND	0.0		1_1
48	cat__MRDB0num_Pos	0.0		1_1
49	cat__MRDB0num_nan	0.0		1_1
50	cat__MRDC0_method_MFC (LAIP+DfN)	0.0		1_1
51	cat__MRDC0_method_nan	0.0		1_1
52	cat__MRDC0_specimen_BM	0.0		1_1
53	cat__MRDC0_specimen_BM	0.0		1_1
54	cat__MRDC0_specimen_PB	0.0		1_1
55	cat__MRDC0_specimen_nan	0.0		1_1
56	cat__MRDC1_specimen_BM	0.0		1_1
57	cat__MRDC1_specimen_PB	0.0		1_1
58	cat__MRDC1_specimen_nan	0.0		1_1
59	cat__MRDC0num_Neg	0.0		1_1
60	cat__MRDC0num_Pos	0.0		1_1
61	cat__MRDC0num_nan	0.0		1_1
62	cat__MRDA1_method_nan	0.0		1_1
63	cat__MRDA1_method_qPCR-NPM1	0.0		1_1
64	cat__MRDA1_method_qPCR-NPM1 A	0.0		1_1
65	cat__MRDA1_method_qPCR-NPM1 B	0.0		1_1
66	cat__MRDA1_method_qPCR-NPM1 D	0.0		1_1
67	cat__MRDA1_method_qPCR-NPM1 OTHER	0.0		1_1
68	cat__MRDA1_method_qPCR-inv16	0.0		1_1
69	cat__MRDA1_method_qPCR-t8/21	0.0		1_1
70	cat__MRDA1num_ND	0.0		1_1
71	cat__MRDA1num_Neg	0.0		1_1
72	cat__MRDA1num_Pos	0.0		1_1
73	cat__MRDA1num_nan	0.0		1_1
74	cat__MRDA1_specimen_PB	0.0		1_1
75	cat__MRDA1_specimen_nan	0.0		1_1
76	cat__MRDB1_method_nan	0.0		1_1
77	cat__MRDB1_method_qPCR-NPM1	0.0		1_1
78	cat__MRDB1_method_qPCR-NPM1 A	0.0		1_1
79	cat__MRDB1_method_qPCR-NPM1 B	0.0		1_1
80	cat__MRDB1_method_qPCR-NPM1 D	0.0		1_1
81	cat__MRDB1_method_qPCR-NPM1 OTHER	0.0		1_1
82	cat__MRDB1_method_qPCR-inv16	0.0		1_1
83	cat__MRDB1_method_qPCR-t8/21	0.0		1_1
84	cat__MRDB1_specimen_BM	0.0		1_1
85	cat__MRDB1_specimen_nan	0.0		1_1
86	cat__MRDB1num_ND	0.0		1_1
87	cat__MRDB1num_Neg	0.0		1_1
88	cat__MRDB1num_Pos	0.0		1_1
89	cat__MRDB1num_nan	0.0		1_1
90	cat__MRDC1_method_MFC (LAIP+DfN)	0.0		1_1
91	cat__MRDC1_method_nan	0.0		1_1
92	cat__MRDC1num_ND	0.0		1_1
93	cat__MRDC1num_Neg	0.0		1_1
94	cat__MRDC1num_Pos	0.0		1_1
95	cat__MRDC1num_nan	0.0		1_1
96	num__date_MRDA0	0.0001737441189143397		1_1
97	num__MRDA0hodnota	0.0		1_1
98	num__MRDA0logred	0.0		1_1
99	num__date_MRDB0	0.00013122139773480329		1_1
100	num__MRDB0hodnota	0.0		1_1
101	num__MRDB0logred	0.0		1_1
102	num__MRDC0percentage	0.00012833524435651152		1_1
103	num__date_MRDA1	0.00019638530115080198		1_1
104	num__MRDA1hodnota	0.0		1_1
105	num__MRDA1logred	0.0		1_1
106	num__date_MRDB1	2.02199707182825e-05		1_1
107	num__MRDB1hodnota	0.0		1_1
108	num__Date_MRDC1	8.565777870592016e-05		1_1
109	num__MRDC1percentage	0.0004321046989283823		1_1
110	remainder__MRDnegativity_is_missing	0.0		1_1
111	remainder__MRDguided_is_missing	0.0		1_1
112	remainder__Housekeeping_is_missing	0.0		1_1
113	remainder__MRDA0_is_missing	0.0		1_1
114	remainder__date_MRDA0_is_missing	0.0		1_1
115	remainder__MRDA0_method_is_missing	0.0		1_1
116	remainder__MRDA0_specimen_is_missing	0.0		1_1
117	remainder__MRDA0num_is_missing	0.0		1_1
118	remainder__MRDA0hodnota_is_missing	0.0		1_1
119	remainder__MRDA0logred_is_missing	0.0		1_1
120	remainder__MRDB0_is_missing	0.0		1_1
121	remainder__date_MRDB0_is_missing	0.0		1_1
122	remainder__MRDB0_method_is_missing	0.0		1_1
123	remainder__MRDB0_specimen_is_missing	0.0		1_1
124	remainder__MRDB0num_is_missing	0.0		1_1
125	remainder__MRDB0hodnota_is_missing	0.0		1_1
126	remainder__MRDB0logred_is_missing	0.0		1_1
127	remainder__MRDC0_is_missing	0.0		1_1
128	remainder__MRDC0_method_is_missing	0.0		1_1
129	remainder__MRDC0_specimen_is_missing	0.0		1_1
130	remainder__MRDC0num_is_missing	0.0		1_1
131	remainder__MRDC0percentage_is_missing	0.0		1_1
132	remainder__MRDA1_is_missing	0.0		1_1
133	remainder__date_MRDA1_is_missing	0.0		1_1
134	remainder__MRDA1_method_is_missing	0.0		1_1
135	remainder__MRDA1_specimen_is_missing	0.0		1_1
136	remainder__MRDA1num_is_missing	0.0		1_1
137	remainder__MRDA1hodnota_is_missing	0.0		1_1
138	remainder__MRDA1logred_is_missing	0.0		1_1
139	remainder__MRDB1_is_missing	0.0		1_1
140	remainder__date_MRDB1_is_missing	0.0		1_1
141	remainder__MRDB1_method_is_missing	0.0		1_1
142	remainder__MRDB1_specimen_is_missing	0.0		1_1
143	remainder__MRDB1num_is_missing	0.0		1_1
144	remainder__MRDB1hodnota_is_missing	0.0		1_1
145	remainder__MRDC1_is_missing	0.0		1_1
146	remainder__Date_MRDC1_is_missing	0.0		1_1
147	remainder__MRDC1_method_is_missing	0.0		1_1
148	remainder__MRDC1_specimen_is_missing	0.0		1_1
149	remainder__MRDC1num_is_missing	0.0		1_1
150	remainder__MRDC1percentage_is_missing	0.0		1_1
151	cat__MRDA0_False	0.0		2_1
152	cat__MRDA0_True	0.0		2_1
153	cat__MRDA0_nan	0.0		2_1
154	cat__MRDB0_False	0.0		2_1
155	cat__MRDB0_True	0.0		2_1
156	cat__MRDB0_nan	0.0		2_1
157	cat__MRDC0_False	0.0		2_1
158	cat__MRDC0_True	0.0		2_1
159	cat__MRDC0_nan	0.0		2_1
160	cat__MRDA1_False	0.0		2_1
161	cat__MRDA1_True	0.0		2_1
162	cat__MRDA1_nan	0.0		2_1
163	cat__MRDB1_False	0.0		2_1
164	cat__MRDB1_True	0.0		2_1
165	cat__MRDB1_nan	0.0		2_1
166	cat__MRDC1_False	0.0		2_1
167	cat__MRDC1_True	0.0		2_1
168	cat__MRDC1_nan	0.0		2_1
169	cat__MRDnegativity_<0.0%/not detectable	0.0		2_1
170	cat__MRDnegativity_nan	0.0		2_1
171	cat__MRDguided_No	0.0		2_1
172	cat__MRDguided_nan	0.0		2_1
173	cat__Housekeeping_ABL	0.0		2_1
174	cat__Housekeeping_nan	0.0		2_1
175	cat__MRDA0_method_nan	0.0		2_1
176	cat__MRDA0_method_qPCR-NPM1	0.0		2_1
177	cat__MRDA0_method_qPCR-NPM1 A	0.0		2_1
178	cat__MRDA0_method_qPCR-NPM1 B	0.0		2_1
179	cat__MRDA0_method_qPCR-NPM1 D	0.0		2_1
180	cat__MRDA0_method_qPCR-NPM1 OTHER	0.0		2_1
181	cat__MRDA0_method_qPCR-inv16	0.0		2_1
182	cat__MRDA0_method_qPCR-t8/21	0.0		2_1
183	cat__MRDA0num_ND	0.0		2_1
184	cat__MRDA0num_Pos	0.0		2_1
185	cat__MRDA0num_nan	0.0		2_1
186	cat__MRDA0_specimen_PB	0.0		2_1
187	cat__MRDA0_specimen_nan	0.0		2_1
188	cat__MRDB0_method_nan	0.0		2_1
189	cat__MRDB0_method_qPCR-NPM1	0.0		2_1
190	cat__MRDB0_method_qPCR-NPM1 A	0.0		2_1
191	cat__MRDB0_method_qPCR-NPM1 B	0.0		2_1
192	cat__MRDB0_method_qPCR-NPM1 D	0.0		2_1
193	cat__MRDB0_method_qPCR-NPM1 OTHER	0.0		2_1
194	cat__MRDB0_method_qPCR-inv16	0.0		2_1
195	cat__MRDB0_method_qPCR-t8/21	0.0		2_1
196	cat__MRDB0_specimen_BM	0.0		2_1
197	cat__MRDB0_specimen_nan	0.0		2_1
198	cat__MRDB0num_ND	0.0		2_1
199	cat__MRDB0num_Pos	0.0		2_1
200	cat__MRDB0num_nan	0.0		2_1
201	cat__MRDC0_method_MFC (LAIP+DfN)	0.0		2_1
202	cat__MRDC0_method_nan	0.0		2_1
203	cat__MRDC0_specimen_BM	0.0		2_1
204	cat__MRDC0_specimen_BM	0.0		2_1
205	cat__MRDC0_specimen_PB	0.0		2_1
206	cat__MRDC0_specimen_nan	0.0		2_1
207	cat__MRDC1_specimen_BM	0.0		2_1
208	cat__MRDC1_specimen_PB	0.0		2_1
209	cat__MRDC1_specimen_nan	0.0		2_1
210	cat__MRDC0num_Neg	0.0		2_1
211	cat__MRDC0num_Pos	0.0		2_1
212	cat__MRDC0num_nan	0.0		2_1
213	cat__MRDA1_method_nan	0.0		2_1
214	cat__MRDA1_method_qPCR-NPM1	0.0		2_1
215	cat__MRDA1_method_qPCR-NPM1 A	0.0		2_1
216	cat__MRDA1_method_qPCR-NPM1 B	0.0		2_1
217	cat__MRDA1_method_qPCR-NPM1 D	0.0		2_1
218	cat__MRDA1_method_qPCR-NPM1 OTHER	0.0		2_1
219	cat__MRDA1_method_qPCR-inv16	0.0		2_1
220	cat__MRDA1_method_qPCR-t8/21	0.0		2_1
221	cat__MRDA1num_ND	0.0		2_1
222	cat__MRDA1num_Neg	0.0		2_1
223	cat__MRDA1num_Pos	0.0		2_1
224	cat__MRDA1num_nan	0.0		2_1
225	cat__MRDA1_specimen_PB	0.0		2_1
226	cat__MRDA1_specimen_nan	0.0		2_1
227	cat__MRDB1_method_nan	0.0		2_1
228	cat__MRDB1_method_qPCR-NPM1	0.0		2_1
229	cat__MRDB1_method_qPCR-NPM1 A	0.0		2_1
230	cat__MRDB1_method_qPCR-NPM1 B	0.0		2_1
231	cat__MRDB1_method_qPCR-NPM1 D	0.0		2_1
232	cat__MRDB1_method_qPCR-NPM1 OTHER	0.0		2_1
233	cat__MRDB1_method_qPCR-inv16	0.0		2_1
234	cat__MRDB1_method_qPCR-t8/21	0.0		2_1
235	cat__MRDB1_specimen_BM	0.0		2_1
236	cat__MRDB1_specimen_nan	0.0		2_1
237	cat__MRDB1num_ND	0.0		2_1
238	cat__MRDB1num_Neg	0.0		2_1
239	cat__MRDB1num_Pos	0.0		2_1
240	cat__MRDB1num_nan	0.0		2_1
241	cat__MRDC1_method_MFC (LAIP+DfN)	0.0		2_1
242	cat__MRDC1_method_nan	0.0		2_1
243	cat__MRDC1num_ND	0.0		2_1
244	cat__MRDC1num_Neg	0.0		2_1
245	cat__MRDC1num_Pos	0.0		2_1
246	cat__MRDC1num_nan	0.0		2_1
247	num__date_MRDA0	0.0001681224408050919		2_1
248	num__MRDA0hodnota	0.0		2_1
249	num__MRDA0logred	0.0		2_1
250	num__date_MRDB0	0.0		2_1
251	num__MRDB0hodnota	0.0		2_1
252	num__MRDB0logred	0.0		2_1
253	num__MRDC0percentage	3.248994772734842e-05		2_1
254	num__date_MRDA1	0.00012607430978262552		2_1
255	num__MRDA1hodnota	0.0		2_1
256	num__MRDA1logred	0.0		2_1
257	num__date_MRDB1	0.0		2_1
258	num__MRDB1hodnota	0.0		2_1
259	num__Date_MRDC1	0.0		2_1
260	num__MRDC1percentage	0.00016528691093707542		2_1
261	remainder__MRDnegativity_is_missing	0.0		2_1
262	remainder__MRDguided_is_missing	0.0		2_1
263	remainder__Housekeeping_is_missing	0.0		2_1
264	remainder__MRDA0_is_missing	0.0		2_1
265	remainder__date_MRDA0_is_missing	0.0		2_1
266	remainder__MRDA0_method_is_missing	0.0		2_1
267	remainder__MRDA0_specimen_is_missing	0.0		2_1
268	remainder__MRDA0num_is_missing	0.0		2_1
269	remainder__MRDA0hodnota_is_missing	0.0		2_1
270	remainder__MRDA0logred_is_missing	0.0		2_1
271	remainder__MRDB0_is_missing	0.0		2_1
272	remainder__date_MRDB0_is_missing	0.0		2_1
273	remainder__MRDB0_method_is_missing	0.0		2_1
274	remainder__MRDB0_specimen_is_missing	0.0		2_1
275	remainder__MRDB0num_is_missing	0.0		2_1
276	remainder__MRDB0hodnota_is_missing	0.0		2_1
277	remainder__MRDB0logred_is_missing	0.0		2_1
278	remainder__MRDC0_is_missing	0.0		2_1
279	remainder__MRDC0_method_is_missing	0.0		2_1
280	remainder__MRDC0_specimen_is_missing	0.0		2_1
281	remainder__MRDC0num_is_missing	0.0		2_1
282	remainder__MRDC0percentage_is_missing	0.0		2_1
283	remainder__MRDA1_is_missing	0.0		2_1
284	remainder__date_MRDA1_is_missing	0.0		2_1
285	remainder__MRDA1_method_is_missing	0.0		2_1
286	remainder__MRDA1_specimen_is_missing	0.0		2_1
287	remainder__MRDA1num_is_missing	0.0		2_1
288	remainder__MRDA1hodnota_is_missing	0.0		2_1
289	remainder__MRDA1logred_is_missing	0.0		2_1
290	remainder__MRDB1_is_missing	0.0		2_1
291	remainder__date_MRDB1_is_missing	0.0		2_1
292	remainder__MRDB1_method_is_missing	0.0		2_1
293	remainder__MRDB1_specimen_is_missing	0.0		2_1
294	remainder__MRDB1num_is_missing	0.0		2_1
295	remainder__MRDB1hodnota_is_missing	0.0		2_1
296	remainder__MRDC1_is_missing	0.0		2_1
297	remainder__Date_MRDC1_is_missing	0.0		2_1
298	remainder__MRDC1_method_is_missing	0.0		2_1
299	remainder__MRDC1_specimen_is_missing	0.0		2_1
300	remainder__MRDC1num_is_missing	0.0		2_1
301	remainder__MRDC1percentage_is_missing	0.0		2_1
302	cat__MRDA0_False	0.0		3_1
303	cat__MRDA0_True	0.0		3_1
304	cat__MRDA0_nan	0.0		3_1
305	cat__MRDB0_False	0.0		3_1
306	cat__MRDB0_True	0.0		3_1
307	cat__MRDB0_nan	0.0		3_1
308	cat__MRDC0_False	0.0		3_1
309	cat__MRDC0_True	0.0		3_1
310	cat__MRDC0_nan	0.0		3_1
311	cat__MRDA1_False	0.0		3_1
312	cat__MRDA1_True	0.0		3_1
313	cat__MRDA1_nan	0.0		3_1
314	cat__MRDB1_False	0.0		3_1
315	cat__MRDB1_True	0.0		3_1
316	cat__MRDB1_nan	0.0		3_1
317	cat__MRDC1_False	0.0		3_1
318	cat__MRDC1_True	0.0		3_1
319	cat__MRDC1_nan	0.0		3_1
320	cat__MRDnegativity_<0.0%/not detectable	0.0		3_1
321	cat__MRDnegativity_nan	0.0		3_1
322	cat__MRDguided_No	0.0		3_1
323	cat__MRDguided_nan	0.0		3_1
324	cat__Housekeeping_ABL	0.0		3_1
325	cat__Housekeeping_nan	0.0		3_1
326	cat__MRDA0_method_nan	0.0		3_1
327	cat__MRDA0_method_qPCR-NPM1	0.0		3_1
328	cat__MRDA0_method_qPCR-NPM1 A	0.0		3_1
329	cat__MRDA0_method_qPCR-NPM1 B	0.0		3_1
330	cat__MRDA0_method_qPCR-NPM1 D	0.0		3_1
331	cat__MRDA0_method_qPCR-NPM1 OTHER	0.0		3_1
332	cat__MRDA0_method_qPCR-inv16	0.0		3_1
333	cat__MRDA0_method_qPCR-t8/21	0.0		3_1
334	cat__MRDA0num_ND	0.0		3_1
335	cat__MRDA0num_Pos	0.0		3_1
336	cat__MRDA0num_nan	0.0		3_1
337	cat__MRDA0_specimen_PB	0.0		3_1
338	cat__MRDA0_specimen_nan	0.0		3_1
339	cat__MRDB0_method_nan	0.0		3_1
340	cat__MRDB0_method_qPCR-NPM1	0.0		3_1
341	cat__MRDB0_method_qPCR-NPM1 A	0.0		3_1
342	cat__MRDB0_method_qPCR-NPM1 B	0.0		3_1
343	cat__MRDB0_method_qPCR-NPM1 D	0.0		3_1
344	cat__MRDB0_method_qPCR-NPM1 OTHER	0.0		3_1
345	cat__MRDB0_method_qPCR-inv16	0.0		3_1
346	cat__MRDB0_method_qPCR-t8/21	0.0		3_1
347	cat__MRDB0_specimen_BM	0.0		3_1
348	cat__MRDB0_specimen_nan	0.0		3_1
349	cat__MRDB0num_ND	0.0		3_1
350	cat__MRDB0num_Pos	0.0		3_1
351	cat__MRDB0num_nan	0.0		3_1
352	cat__MRDC0_method_MFC (LAIP+DfN)	0.0		3_1
353	cat__MRDC0_method_nan	0.0		3_1
354	cat__MRDC0_specimen_BM	0.0		3_1
355	cat__MRDC0_specimen_BM	0.0		3_1
356	cat__MRDC0_specimen_PB	0.0		3_1
357	cat__MRDC0_specimen_nan	0.0		3_1
358	cat__MRDC1_specimen_BM	0.0		3_1
359	cat__MRDC1_specimen_PB	0.0		3_1
360	cat__MRDC1_specimen_nan	0.0		3_1
361	cat__MRDC0num_Neg	0.0		3_1
362	cat__MRDC0num_Pos	0.0		3_1
363	cat__MRDC0num_nan	0.0		3_1
364	cat__MRDA1_method_nan	0.0		3_1
365	cat__MRDA1_method_qPCR-NPM1	0.0		3_1
366	cat__MRDA1_method_qPCR-NPM1 A	0.0		3_1
367	cat__MRDA1_method_qPCR-NPM1 B	0.0		3_1
368	cat__MRDA1_method_qPCR-NPM1 D	0.0		3_1
369	cat__MRDA1_method_qPCR-NPM1 OTHER	0.0		3_1
370	cat__MRDA1_method_qPCR-inv16	0.0		3_1
371	cat__MRDA1_method_qPCR-t8/21	0.0		3_1
372	cat__MRDA1num_ND	0.0		3_1
373	cat__MRDA1num_Neg	0.0		3_1
374	cat__MRDA1num_Pos	0.0		3_1
375	cat__MRDA1num_nan	0.0		3_1
376	cat__MRDA1_specimen_PB	0.0		3_1
377	cat__MRDA1_specimen_nan	0.0		3_1
378	cat__MRDB1_method_nan	0.0		3_1
379	cat__MRDB1_method_qPCR-NPM1	0.0		3_1
380	cat__MRDB1_method_qPCR-NPM1 A	0.0		3_1
381	cat__MRDB1_method_qPCR-NPM1 D	0.0		3_1
382	cat__MRDB1_method_qPCR-NPM1 OTHER	0.0		3_1
383	cat__MRDB1_method_qPCR-inv16	0.0		3_1
384	cat__MRDB1_method_qPCR-t8/21	0.0		3_1
385	cat__MRDB1_specimen_BM	0.0		3_1
386	cat__MRDB1_specimen_nan	0.0		3_1
387	cat__MRDB1num_ND	0.0		3_1
388	cat__MRDB1num_Neg	0.0		3_1
389	cat__MRDB1num_Pos	0.0		3_1
390	cat__MRDB1num_nan	0.0		3_1
391	cat__MRDC1_method_MFC (LAIP+DfN)	0.0		3_1
392	cat__MRDC1_method_nan	0.0		3_1
393	cat__MRDC1num_ND	0.0		3_1
394	cat__MRDC1num_Neg	0.0		3_1
395	cat__MRDC1num_Pos	0.0		3_1
396	cat__MRDC1num_nan	0.0		3_1
397	num__date_MRDA0	3.239407767726312e-05		3_1
398	num__MRDA0hodnota	0.0		3_1
399	num__MRDA0logred	0.0		3_1
400	num__date_MRDB0	0.0		3_1
401	num__MRDB0hodnota	0.0		3_1
402	num__MRDB0logred	0.0		3_1
403	num__MRDC0percentage	0.0		3_1
404	num__date_MRDA1	7.634013176275929e-05		3_1
405	num__MRDA1hodnota	0.0		3_1
406	num__MRDA1logred	0.0		3_1
407	num__date_MRDB1	0.0		3_1
408	num__MRDB1hodnota	0.0		3_1
409	num__Date_MRDC1	0.0		3_1
410	num__MRDC1percentage	0.00010469647176800059		3_1
411	remainder__MRDnegativity_is_missing	0.0		3_1
412	remainder__MRDguided_is_missing	0.0		3_1
413	remainder__Housekeeping_is_missing	0.0		3_1
414	remainder__MRDA0_is_missing	0.0		3_1
415	remainder__date_MRDA0_is_missing	0.0		3_1
416	remainder__MRDA0_method_is_missing	0.0		3_1
417	remainder__MRDA0_specimen_is_missing	0.0		3_1
418	remainder__MRDA0num_is_missing	0.0		3_1
419	remainder__MRDA0hodnota_is_missing	0.0		3_1
420	remainder__MRDA0logred_is_missing	0.0		3_1
421	remainder__MRDB0_is_missing	0.0		3_1
422	remainder__date_MRDB0_is_missing	0.0		3_1
423	remainder__MRDB0_method_is_missing	0.0		3_1
424	remainder__MRDB0_specimen_is_missing	0.0		3_1
425	remainder__MRDB0num_is_missing	0.0		3_1
426	remainder__MRDB0hodnota_is_missing	0.0		3_1
427	remainder__MRDB0logred_is_missing	0.0		3_1
428	remainder__MRDC0_is_missing	0.0		3_1
429	remainder__MRDC0_method_is_missing	0.0		3_1
430	remainder__MRDC0_specimen_is_missing	0.0		3_1
431	remainder__MRDC0num_is_missing	0.0		3_1
432	remainder__MRDC0percentage_is_missing	0.0		3_1
433	remainder__MRDA1_is_missing	0.0		3_1
434	remainder__date_MRDA1_is_missing	0.0		3_1
435	remainder__MRDA1_method_is_missing	0.0		3_1
436	remainder__MRDA1_specimen_is_missing	0.0		3_1
437	remainder__MRDA1num_is_missing	0.0		3_1
438	remainder__MRDA1hodnota_is_missing	0.0		3_1
439	remainder__MRDA1logred_is_missing	0.0		3_1
440	remainder__MRDB1_is_missing	0.0		3_1
441	remainder__date_MRDB1_is_missing	0.0		3_1
442	remainder__MRDB1_method_is_missing	0.0		3_1
443	remainder__MRDB1_specimen_is_missing	0.0		3_1
444	remainder__MRDB1num_is_missing	0.0		3_1
445	remainder__MRDB1hodnota_is_missing	0.0		3_1
446	remainder__MRDC1_is_missing	0.0		3_1
447	remainder__Date_MRDC1_is_missing	0.0		3_1
448	remainder__MRDC1_method_is_missing	0.0		3_1
449	remainder__MRDC1_specimen_is_missing	0.0		3_1
450	remainder__MRDC1num_is_missing	0.0		3_1
451	remainder__MRDC1percentage_is_missing	0.0		3_1
452	cat__MRDA0_False	0.0		4_1
453	cat__MRDA0_True	0.0		4_1
454	cat__MRDA0_nan	0.0		4_1
455	cat__MRDB0_False	0.0		4_1
456	cat__MRDB0_True	0.0		4_1
457	cat__MRDB0_nan	0.0		4_1
458	cat__MRDC0_False	0.0		4_1
459	cat__MRDC0_True	0.0		4_1
460	cat__MRDC0_nan	0.0		4_1
461	cat__MRDA1_False	0.0		4_1
462	cat__MRDA1_True	0.0		4_1
463	cat__MRDA1_nan	0.0		4_1
464	cat__MRDB1_False	0.0		4_1
465	cat__MRDB1_True	0.0		4_1
466	cat__MRDB1_nan	0.0		4_1
467	cat__MRDC1_False	0.0		4_1
468	cat__MRDC1_True	0.0		4_1
469	cat__MRDC1_nan	0.0		4_1
470	cat__MRDnegativity_<0.0%/not detectable	0.0		4_1
471	cat__MRDnegativity_nan	0.0		4_1
472	cat__MRDguided_No	0.0		4_1
473	cat__MRDguided_nan	0.0		4_1
474	cat__Housekeeping_ABL	0.0		4_1
475	cat__Housekeeping_nan	0.0		4_1
476	cat__MRDA0_method_nan	0.0		4_1
477	cat__MRDA0_method_qPCR-NPM1	0.0		4_1
478	cat__MRDA0_method_qPCR-NPM1 A	0.0		4_1
479	cat__MRDA0_method_qPCR-NPM1 B	0.0		4_1
480	cat__MRDA0_method_qPCR-NPM1 D	0.0		4_1
481	cat__MRDA0_method_qPCR-NPM1 OTHER	0.0		4_1
482	cat__MRDA0_method_qPCR-inv16	0.0		4_1
483	cat__MRDA0_method_qPCR-t8/21	0.0		4_1
484	cat__MRDA0num_ND	0.0		4_1
485	cat__MRDA0num_Pos	0.0		4_1
486	cat__MRDA0num_nan	0.0		4_1
487	cat__MRDA0_specimen_PB	0.0		4_1
488	cat__MRDA0_specimen_nan	0.0		4_1
489	cat__MRDB0_method_nan	0.0		4_1
490	cat__MRDB0_method_qPCR-NPM1	0.0		4_1
491	cat__MRDB0_method_qPCR-NPM1 A	0.0		4_1
492	cat__MRDB0_method_qPCR-NPM1 B	0.0		4_1
493	cat__MRDB0_method_qPCR-NPM1 D	0.0		4_1
494	cat__MRDB0_method_qPCR-NPM1 OTHER	0.0		4_1
495	cat__MRDB0_method_qPCR-inv16	0.0		4_1
496	cat__MRDB0_method_qPCR-t8/21	0.0		4_1
497	cat__MRDB0_specimen_BM	0.0		4_1
498	cat__MRDB0_specimen_nan	0.0		4_1
499	cat__MRDB0num_ND	0.0		4_1
500	cat__MRDB0num_Pos	0.0		4_1
501	cat__MRDB0num_nan	0.0		4_1
502	cat__MRDC0_method_MFC (LAIP+DfN)	0.0		4_1
503	cat__MRDC0_method_nan	0.0		4_1
504	cat__MRDC0_specimen_BM	0.0		4_1
505	cat__MRDC0_specimen_BM	0.0		4_1
506	cat__MRDC0_specimen_PB	0.0		4_1
507	cat__MRDC0_specimen_nan	0.0		4_1
508	cat__MRDC1_specimen_BM	0.0		4_1
509	cat__MRDC1_specimen_PB	0.0		4_1
510	cat__MRDC1_specimen_nan	0.0		4_1
511	cat__MRDC0num_Neg	0.0		4_1
512	cat__MRDC0num_Pos	0.0		4_1
513	cat__MRDC0num_nan	0.0		4_1
514	cat__MRDA1_method_nan	0.0		4_1
515	cat__MRDA1_method_qPCR-NPM1	0.0		4_1
516	cat__MRDA1_method_qPCR-NPM1 A	0.0		4_1
517	cat__MRDA1_method_qPCR-NPM1 B	0.0		4_1
518	cat__MRDA1_method_qPCR-NPM1 D	0.0		4_1
519	cat__MRDA1_method_qPCR-NPM1 OTHER	0.0		4_1
520	cat__MRDA1_method_qPCR-inv16	0.0		4_1
521	cat__MRDA1_method_qPCR-t8/21	0.0		4_1
522	cat__MRDA1num_ND	0.0		4_1
523	cat__MRDA1num_Neg	0.0		4_1
524	cat__MRDA1num_Pos	0.0		4_1
525	cat__MRDA1num_nan	0.0		4_1
526	cat__MRDA1_specimen_PB	0.0		4_1
527	cat__MRDA1_specimen_nan	0.0		4_1
528	cat__MRDB1_method_nan	0.0		4_1
529	cat__MRDB1_method_qPCR-NPM1	0.0		4_1
530	cat__MRDB1_method_qPCR-NPM1 A	0.0		4_1
531	cat__MRDB1_method_qPCR-NPM1 B	0.0		4_1
532	cat__MRDB1_method_qPCR-NPM1 D	0.0		4_1
533	cat__MRDB1_method_qPCR-NPM1 OTHER	0.0		4_1
534	cat__MRDB1_method_qPCR-inv16	0.0		4_1
535	cat__MRDB1_method_qPCR-t8/21	0.0		4_1
536	cat__MRDB1_specimen_BM	0.0		4_1
537	cat__MRDB1_specimen_nan	0.0		4_1
538	cat__MRDB1num_ND	0.0		4_1
539	cat__MRDB1num_Neg	0.0		4_1
540	cat__MRDB1num_Pos	0.0		4_1
541	cat__MRDB1num_nan	0.0		4_1
542	cat__MRDC1_method_MFC (LAIP+DfN)	0.0		4_1
543	cat__MRDC1_method_nan	0.0		4_1
544	cat__MRDC1num_ND	0.0		4_1
545	cat__MRDC1num_Neg	0.0		4_1
546	cat__MRDC1num_Pos	0.0		4_1
547	cat__MRDC1num_nan	0.0		4_1
548	num__date_MRDA0	5.877776551918877e-05		4_1
549	num__MRDA0hodnota	8.032434318742596e-05		4_1
550	num__MRDA0logred	6.092265965319832e-07		4_1
551	num__date_MRDB0	0.0		4_1
552	num__MRDB0hodnota	0.0		4_1
553	num__MRDB0logred	0.0		4_1
554	num__MRDC0percentage	9.565906715522426e-06		4_1
555	num__date_MRDA1	0.00018127153021888382		4_1
556	num__MRDA1hodnota	0.0		4_1
557	num__MRDA1logred	0.0		4_1
558	num__date_MRDB1	0.0		4_1
559	num__MRDB1hodnota	0.0		4_1
560	num__Date_MRDC1	0.0		4_1
561	num__MRDC1percentage	0.00022528004397191344		4_1
562	remainder__MRDnegativity_is_missing	0.0		4_1
563	remainder__MRDguided_is_missing	0.0		4_1
564	remainder__Housekeeping_is_missing	0.0		4_1
565	remainder__MRDA0_is_missing	0.0		4_1
566	remainder__date_MRDA0_is_missing	0.0		4_1
567	remainder__MRDA0_method_is_missing	0.0		4_1
568	remainder__MRDA0_specimen_is_missing	0.0		4_1
569	remainder__MRDA0num_is_missing	0.0		4_1
570	remainder__MRDA0hodnota_is_missing	0.0		4_1
571	remainder__MRDA0logred_is_missing	0.0		4_1
572	remainder__MRDB0_is_missing	0.0		4_1
573	remainder__date_MRDB0_is_missing	0.0		4_1
574	remainder__MRDB0_method_is_missing	0.0		4_1
575	remainder__MRDB0_specimen_is_missing	0.0		4_1
576	remainder__MRDB0num_is_missing	0.0		4_1
577	remainder__MRDB0hodnota_is_missing	0.0		4_1
578	remainder__MRDB0logred_is_missing	0.0		4_1
579	remainder__MRDC0_is_missing	0.0		4_1
580	remainder__MRDC0_method_is_missing	0.0		4_1
581	remainder__MRDC0_specimen_is_missing	0.0		4_1
582	remainder__MRDC0num_is_missing	0.0		4_1
583	remainder__MRDC0percentage_is_missing	0.0		4_1
584	remainder__MRDA1_is_missing	0.0		4_1
585	remainder__date_MRDA1_is_missing	0.0		4_1
586	remainder__MRDA1_method_is_missing	0.0		4_1
587	remainder__MRDA1_specimen_is_missing	0.0		4_1
588	remainder__MRDA1num_is_missing	0.0		4_1
589	remainder__MRDA1hodnota_is_missing	0.0		4_1
590	remainder__MRDA1logred_is_missing	0.0		4_1
591	remainder__MRDB1_is_missing	0.0		4_1
592	remainder__date_MRDB1_is_missing	0.0		4_1
593	remainder__MRDB1_method_is_missing	0.0		4_1
594	remainder__MRDB1_specimen_is_missing	0.0		4_1
595	remainder__MRDB1num_is_missing	0.0		4_1
596	remainder__MRDB1hodnota_is_missing	0.0		4_1
597	remainder__MRDC1_is_missing	0.0		4_1
598	remainder__Date_MRDC1_is_missing	0.0		4_1
599	remainder__MRDC1_method_is_missing	0.0		4_1
600	remainder__MRDC1_specimen_is_missing	0.0		4_1
601	remainder__MRDC1num_is_missing	0.0		4_1
602	remainder__MRDC1percentage_is_missing	0.0		4_1
603	cat__MRDA0_False	0.0		5_1
604	cat__MRDA0_True	0.0		5_1
605	cat__MRDA0_nan	0.0		5_1
606	cat__MRDB0_False	0.0		5_1
607	cat__MRDB0_True	0.0		5_1
608	cat__MRDB0_nan	0.0		5_1
609	cat__MRDC0_False	0.0		5_1
610	cat__MRDC0_True	0.0		5_1
611	cat__MRDC0_nan	0.0		5_1
612	cat__MRDA1_False	0.0		5_1
613	cat__MRDA1_True	0.0		5_1
614	cat__MRDA1_nan	0.0		5_1
615	cat__MRDB1_False	0.0		5_1
616	cat__MRDB1_True	0.0		5_1
617	cat__MRDB1_nan	0.0		5_1
618	cat__MRDC1_False	0.0		5_1
619	cat__MRDC1_True	0.0		5_1
620	cat__MRDC1_nan	0.0		5_1
621	cat__MRDnegativity_<0.0%/not detectable	0.0		5_1
622	cat__MRDnegativity_nan	0.0		5_1
623	cat__MRDguided_No	0.0		5_1
624	cat__MRDguided_nan	0.0		5_1
625	cat__Housekeeping_ABL	0.0		5_1
626	cat__Housekeeping_nan	0.0		5_1
627	cat__MRDA0_method_nan	0.0		5_1
628	cat__MRDA0_method_qPCR-NPM1	0.0		5_1
629	cat__MRDA0_method_qPCR-NPM1 A	0.0		5_1
630	cat__MRDA0_method_qPCR-NPM1 B	0.0		5_1
631	cat__MRDA0_method_qPCR-NPM1 D	0.0		5_1
632	cat__MRDA0_method_qPCR-NPM1 OTHER	0.0		5_1
633	cat__MRDA0_method_qPCR-inv16	0.0		5_1
634	cat__MRDA0_method_qPCR-t8/21	0.0		5_1
635	cat__MRDA0num_ND	0.0		5_1
636	cat__MRDA0num_Pos	0.0		5_1
637	cat__MRDA0num_nan	0.0		5_1
638	cat__MRDA0_specimen_PB	0.0		5_1
639	cat__MRDA0_specimen_nan	0.0		5_1
640	cat__MRDB0_method_nan	0.0		5_1
641	cat__MRDB0_method_qPCR-NPM1	0.0		5_1
642	cat__MRDB0_method_qPCR-NPM1 A	0.0		5_1
643	cat__MRDB0_method_qPCR-NPM1 B	0.0		5_1
644	cat__MRDB0_method_qPCR-NPM1 D	0.0		5_1
645	cat__MRDB0_method_qPCR-NPM1 OTHER	0.0		5_1
646	cat__MRDB0_method_qPCR-inv16	0.0		5_1
647	cat__MRDB0_method_qPCR-t8/21	0.0		5_1
648	cat__MRDB0_specimen_BM	0.0		5_1
649	cat__MRDB0_specimen_nan	0.0		5_1
650	cat__MRDB0num_ND	0.0		5_1
651	cat__MRDB0num_Pos	0.0		5_1
652	cat__MRDB0num_nan	0.0		5_1
653	cat__MRDC0_method_MFC (LAIP+DfN)	0.0		5_1
654	cat__MRDC0_method_nan	0.0		5_1
655	cat__MRDC0_specimen_BM	0.0		5_1
656	cat__MRDC0_specimen_BM	0.0		5_1
657	cat__MRDC0_specimen_PB	0.0		5_1
658	cat__MRDC0_specimen_nan	0.0		5_1
659	cat__MRDC1_specimen_BM	0.0		5_1
660	cat__MRDC1_specimen_PB	0.0		5_1
661	cat__MRDC1_specimen_nan	0.0		5_1
662	cat__MRDC0num_Neg	0.0		5_1
663	cat__MRDC0num_Pos	0.0		5_1
664	cat__MRDC0num_nan	0.0		5_1
665	cat__MRDA1_method_nan	0.0		5_1
666	cat__MRDA1_method_qPCR-NPM1	0.0		5_1
667	cat__MRDA1_method_qPCR-NPM1 A	0.0		5_1
668	cat__MRDA1_method_qPCR-NPM1 B	0.0		5_1
669	cat__MRDA1_method_qPCR-NPM1 D	0.0		5_1
670	cat__MRDA1_method_qPCR-NPM1 OTHER	0.0		5_1
671	cat__MRDA1_method_qPCR-inv16	0.0		5_1
672	cat__MRDA1_method_qPCR-t8/21	0.0		5_1
673	cat__MRDA1num_ND	0.0		5_1
674	cat__MRDA1num_Neg	0.0		5_1
675	cat__MRDA1num_Pos	0.0		5_1
676	cat__MRDA1num_nan	0.0		5_1
677	cat__MRDA1_specimen_PB	0.0		5_1
678	cat__MRDA1_specimen_nan	0.0		5_1
679	cat__MRDB1_method_nan	0.0		5_1
680	cat__MRDB1_method_qPCR-NPM1	0.0		5_1
681	cat__MRDB1_method_qPCR-NPM1 A	0.0		5_1
682	cat__MRDB1_method_qPCR-NPM1 B	0.0		5_1
683	cat__MRDB1_method_qPCR-NPM1 D	0.0		5_1
684	cat__MRDB1_method_qPCR-NPM1 OTHER	0.0		5_1
685	cat__MRDB1_method_qPCR-inv16	0.0		5_1
686	cat__MRDB1_method_qPCR-t8/21	0.0		5_1
687	cat__MRDB1_specimen_BM	0.0		5_1
688	cat__MRDB1_specimen_nan	0.0		5_1
689	cat__MRDB1num_ND	0.0		5_1
690	cat__MRDB1num_Neg	0.0		5_1
691	cat__MRDB1num_Pos	0.0		5_1
692	cat__MRDB1num_nan	0.0		5_1
693	cat__MRDC1_method_MFC (LAIP+DfN)	0.0		5_1
694	cat__MRDC1_method_nan	0.0		5_1
695	cat__MRDC1num_ND	0.0		5_1
696	cat__MRDC1num_Neg	0.0		5_1
697	cat__MRDC1num_Pos	0.0		5_1
698	cat__MRDC1num_nan	0.0		5_1
699	num__date_MRDA0	0.00011240430436348415		5_1
700	num__MRDA0hodnota	0.0		5_1
701	num__MRDA0logred	0.0		5_1
702	num__date_MRDB0	1.1888719902886595e-06		5_1
703	num__MRDB0hodnota	0.0		5_1
704	num__MRDB0logred	0.0		5_1
705	num__MRDC0percentage	3.027137029522084e-05		5_1
706	num__date_MRDA1	0.0002378319980892904		5_1
707	num__MRDA1hodnota	0.0		5_1
708	num__MRDA1logred	0.0		5_1
709	num__date_MRDB1	0.0		5_1
710	num__MRDB1hodnota	0.0		5_1
711	num__Date_MRDC1	6.953976673673586e-05		5_1
712	num__MRDC1percentage	0.00033569612615132573		5_1
713	remainder__MRDnegativity_is_missing	0.0		5_1
714	remainder__MRDguided_is_missing	0.0		5_1
715	remainder__Housekeeping_is_missing	0.0		5_1
716	remainder__MRDA0_is_missing	0.0		5_1
717	remainder__date_MRDA0_is_missing	0.0		5_1
718	remainder__MRDA0_method_is_missing	0.0		5_1
719	remainder__MRDA0_specimen_is_missing	0.0		5_1
720	remainder__MRDA0num_is_missing	0.0		5_1
721	remainder__MRDA0hodnota_is_missing	0.0		5_1
722	remainder__MRDA0logred_is_missing	0.0		5_1
723	remainder__MRDB0_is_missing	0.0		5_1
724	remainder__date_MRDB0_is_missing	0.0		5_1
725	remainder__MRDB0_method_is_missing	0.0		5_1
726	remainder__MRDB0_specimen_is_missing	0.0		5_1
727	remainder__MRDB0num_is_missing	0.0		5_1
728	remainder__MRDB0hodnota_is_missing	0.0		5_1
729	remainder__MRDB0logred_is_missing	0.0		5_1
730	remainder__MRDC0_is_missing	0.0		5_1
731	remainder__MRDC0_method_is_missing	0.0		5_1
732	remainder__MRDC0_specimen_is_missing	0.0		5_1
733	remainder__MRDC0num_is_missing	0.0		5_1
734	remainder__MRDC0percentage_is_missing	0.0		5_1
735	remainder__MRDA1_is_missing	0.0		5_1
736	remainder__date_MRDA1_is_missing	0.0		5_1
737	remainder__MRDA1_method_is_missing	0.0		5_1
738	remainder__MRDA1_specimen_is_missing	0.0		5_1
739	remainder__MRDA1num_is_missing	0.0		5_1
740	remainder__MRDA1hodnota_is_missing	0.0		5_1
741	remainder__MRDA1logred_is_missing	0.0		5_1
742	remainder__MRDB1_is_missing	0.0		5_1
743	remainder__date_MRDB1_is_missing	0.0		5_1
744	remainder__MRDB1_method_is_missing	0.0		5_1
745	remainder__MRDB1_specimen_is_missing	0.0		5_1
746	remainder__MRDB1num_is_missing	0.0		5_1
747	remainder__MRDB1hodnota_is_missing	0.0		5_1
748	remainder__MRDC1_is_missing	0.0		5_1
749	remainder__Date_MRDC1_is_missing	0.0		5_1
750	remainder__MRDC1_method_is_missing	0.0		5_1
751	remainder__MRDC1_specimen_is_missing	0.0		5_1
752	remainder__MRDC1num_is_missing	0.0		5_1
753	remainder__MRDC1percentage_is_missing	0.0		5_1
754	cat__MRDA0_False	0.0		1_2
755	cat__MRDA0_True	0.0		1_2
756	cat__MRDA0_nan	0.0		1_2
757	cat__MRDB0_False	0.0		1_2
758	cat__MRDB0_True	0.0		1_2
759	cat__MRDB0_nan	0.0		1_2
760	cat__MRDC0_False	0.0		1_2
761	cat__MRDC0_True	0.0		1_2
762	cat__MRDC0_nan	0.0		1_2
763	cat__MRDA1_False	0.0		1_2
764	cat__MRDA1_True	0.0		1_2
765	cat__MRDA1_nan	0.0		1_2
766	cat__MRDB1_False	0.0		1_2
767	cat__MRDB1_True	0.0		1_2
768	cat__MRDB1_nan	0.0		1_2
769	cat__MRDC1_False	0.0		1_2
770	cat__MRDC1_True	0.0		1_2
771	cat__MRDC1_nan	0.0		1_2
772	cat__MRDnegativity_<0.0%/not detectable	0.0		1_2
773	cat__MRDnegativity_nan	0.0		1_2
774	cat__MRDguided_No	0.0		1_2
775	cat__MRDguided_nan	0.0		1_2
776	cat__Housekeeping_ABL	0.0		1_2
777	cat__Housekeeping_nan	0.0		1_2
778	cat__MRDA0_method_nan	0.0		1_2
779	cat__MRDA0_method_qPCR-NPM1	0.0		1_2
780	cat__MRDA0_method_qPCR-NPM1 A	0.0		1_2
781	cat__MRDA0_method_qPCR-NPM1 B	0.0		1_2
782	cat__MRDA0_method_qPCR-NPM1 D	0.0		1_2
783	cat__MRDA0_method_qPCR-NPM1 OTHER	0.0		1_2
784	cat__MRDA0_method_qPCR-inv16	0.0		1_2
785	cat__MRDA0_method_qPCR-t8/21	0.0		1_2
786	cat__MRDA0num_ND	0.0		1_2
787	cat__MRDA0num_Pos	0.0		1_2
788	cat__MRDA0num_nan	0.0		1_2
789	cat__MRDA0_specimen_PB	0.0		1_2
790	cat__MRDA0_specimen_nan	0.0		1_2
791	cat__MRDB0_method_nan	0.0		1_2
792	cat__MRDB0_method_qPCR-NPM1	0.0		1_2
793	cat__MRDB0_method_qPCR-NPM1 A	0.0		1_2
794	cat__MRDB0_method_qPCR-NPM1 B	0.0		1_2
795	cat__MRDB0_method_qPCR-NPM1 D	0.0		1_2
796	cat__MRDB0_method_qPCR-NPM1 OTHER	0.0		1_2
797	cat__MRDB0_method_qPCR-inv16	0.0		1_2
798	cat__MRDB0_method_qPCR-t8/21	0.0		1_2
799	cat__MRDB0_specimen_BM	0.0		1_2
800	cat__MRDB0_specimen_nan	0.0		1_2
801	cat__MRDB0num_ND	0.0		1_2
802	cat__MRDB0num_Pos	0.0		1_2
803	cat__MRDB0num_nan	0.0		1_2
804	cat__MRDC0_method_MFC (LAIP+DfN)	0.0		1_2
805	cat__MRDC0_method_nan	0.0		1_2
806	cat__MRDC0_specimen_BM	0.0		1_2
807	cat__MRDC0_specimen_BM	0.0		1_2
808	cat__MRDC0_specimen_PB	0.0		1_2
809	cat__MRDC0_specimen_nan	0.0		1_2
810	cat__MRDC1_specimen_BM	0.0		1_2
811	cat__MRDC1_specimen_PB	0.0		1_2
812	cat__MRDC1_specimen_nan	0.0		1_2
813	cat__MRDC0num_Neg	0.0		1_2
814	cat__MRDC0num_Pos	0.0		1_2
815	cat__MRDC0num_nan	0.0		1_2
816	cat__MRDA1_method_nan	0.0		1_2
817	cat__MRDA1_method_qPCR-NPM1	0.0		1_2
818	cat__MRDA1_method_qPCR-NPM1 A	0.0		1_2
819	cat__MRDA1_method_qPCR-NPM1 B	0.0		1_2
820	cat__MRDA1_method_qPCR-NPM1 D	0.0		1_2
821	cat__MRDA1_method_qPCR-NPM1 OTHER	0.0		1_2
822	cat__MRDA1_method_qPCR-inv16	0.0		1_2
823	cat__MRDA1_method_qPCR-t8/21	0.0		1_2
824	cat__MRDA1num_ND	0.0		1_2
825	cat__MRDA1num_Neg	0.0		1_2
826	cat__MRDA1num_Pos	0.0		1_2
827	cat__MRDA1num_nan	0.0		1_2
828	cat__MRDA1_specimen_PB	0.0		1_2
829	cat__MRDA1_specimen_nan	0.0		1_2
830	cat__MRDB1_method_nan	0.0		1_2
831	cat__MRDB1_method_qPCR-NPM1	0.0		1_2
832	cat__MRDB1_method_qPCR-NPM1 A	0.0		1_2
833	cat__MRDB1_method_qPCR-NPM1 B	0.0		1_2
834	cat__MRDB1_method_qPCR-NPM1 D	0.0		1_2
835	cat__MRDB1_method_qPCR-NPM1 OTHER	0.0		1_2
836	cat__MRDB1_method_qPCR-inv16	0.0		1_2
837	cat__MRDB1_method_qPCR-t8/21	0.0		1_2
838	cat__MRDB1_specimen_BM	0.0		1_2
839	cat__MRDB1_specimen_nan	0.0		1_2
840	cat__MRDB1num_ND	0.0		1_2
841	cat__MRDB1num_Neg	0.0		1_2
842	cat__MRDB1num_Pos	0.0		1_2
843	cat__MRDB1num_nan	0.0		1_2
844	cat__MRDC1_method_MFC (LAIP+DfN)	0.0		1_2
845	cat__MRDC1_method_nan	0.0		1_2
846	cat__MRDC1num_ND	0.0		1_2
847	cat__MRDC1num_Neg	0.0		1_2
848	cat__MRDC1num_Pos	0.0		1_2
849	cat__MRDC1num_nan	0.0		1_2
850	num__date_MRDA0	2.463485800104943e-05		1_2
851	num__MRDA0hodnota	0.00017676760205446657		1_2
852	num__MRDA0logred	5.578611446402546e-06		1_2
853	num__date_MRDB0	0.00016117057134414138		1_2
854	num__MRDB0hodnota	0.0		1_2
855	num__MRDB0logred	0.0		1_2
856	num__MRDC0percentage	0.00013693013430054337		1_2
857	num__date_MRDA1	0.00024737177955845823		1_2
858	num__MRDA1hodnota	0.0		1_2
859	num__MRDA1logred	0.0		1_2
860	num__date_MRDB1	7.805914366165006e-05		1_2
861	num__MRDB1hodnota	0.0		1_2
862	num__Date_MRDC1	0.0001139443474665332		1_2
863	num__MRDC1percentage	0.0004120309742186998		1_2
864	remainder__MRDnegativity_is_missing	0.0		1_2
865	remainder__MRDguided_is_missing	0.0		1_2
866	remainder__Housekeeping_is_missing	0.0		1_2
867	remainder__MRDA0_is_missing	0.0		1_2
868	remainder__date_MRDA0_is_missing	0.0		1_2
869	remainder__MRDA0_method_is_missing	0.0		1_2
870	remainder__MRDA0_specimen_is_missing	0.0		1_2
871	remainder__MRDA0num_is_missing	0.0		1_2
872	remainder__MRDA0hodnota_is_missing	0.0		1_2
873	remainder__MRDA0logred_is_missing	0.0		1_2
874	remainder__MRDB0_is_missing	0.0		1_2
875	remainder__date_MRDB0_is_missing	0.0		1_2
876	remainder__MRDB0_method_is_missing	0.0		1_2
877	remainder__MRDB0_specimen_is_missing	0.0		1_2
878	remainder__MRDB0num_is_missing	0.0		1_2
879	remainder__MRDB0hodnota_is_missing	0.0		1_2
880	remainder__MRDB0logred_is_missing	0.0		1_2
881	remainder__MRDC0_is_missing	0.0		1_2
882	remainder__MRDC0_method_is_missing	0.0		1_2
883	remainder__MRDC0_specimen_is_missing	0.0		1_2
884	remainder__MRDC0num_is_missing	0.0		1_2
885	remainder__MRDC0percentage_is_missing	0.0		1_2
886	remainder__MRDA1_is_missing	0.0		1_2
887	remainder__date_MRDA1_is_missing	0.0		1_2
888	remainder__MRDA1_method_is_missing	0.0		1_2
889	remainder__MRDA1_specimen_is_missing	0.0		1_2
890	remainder__MRDA1num_is_missing	0.0		1_2
891	remainder__MRDA1hodnota_is_missing	0.0		1_2
892	remainder__MRDA1logred_is_missing	0.0		1_2
893	remainder__MRDB1_is_missing	0.0		1_2
894	remainder__date_MRDB1_is_missing	0.0		1_2
895	remainder__MRDB1_method_is_missing	0.0		1_2
896	remainder__MRDB1_specimen_is_missing	0.0		1_2
897	remainder__MRDB1num_is_missing	0.0		1_2
898	remainder__MRDB1hodnota_is_missing	0.0		1_2
899	remainder__MRDC1_is_missing	0.0		1_2
900	remainder__Date_MRDC1_is_missing	0.0		1_2
901	remainder__MRDC1_method_is_missing	0.0		1_2
902	remainder__MRDC1_specimen_is_missing	0.0		1_2
903	remainder__MRDC1num_is_missing	0.0		1_2
904	remainder__MRDC1percentage_is_missing	0.0		1_2
905	cat__MRDA0_False	0.0		2_2
906	cat__MRDA0_True	0.0		2_2
907	cat__MRDA0_nan	0.0		2_2
908	cat__MRDB0_False	0.0		2_2
909	cat__MRDB0_True	0.0		2_2
910	cat__MRDB0_nan	0.0		2_2
911	cat__MRDC0_False	0.0		2_2
912	cat__MRDC0_True	0.0		2_2
913	cat__MRDC0_nan	0.0		2_2
914	cat__MRDA1_False	0.0		2_2
915	cat__MRDA1_True	0.0		2_2
916	cat__MRDA1_nan	0.0		2_2
917	cat__MRDB1_False	0.0		2_2
918	cat__MRDB1_True	0.0		2_2
919	cat__MRDB1_nan	0.0		2_2
920	cat__MRDC1_False	0.0		2_2
921	cat__MRDC1_True	0.0		2_2
922	cat__MRDC1_nan	0.0		2_2
923	cat__MRDnegativity_<0.0%/not detectable	0.0		2_2
924	cat__MRDnegativity_nan	0.0		2_2
925	cat__MRDguided_No	0.0		2_2
926	cat__MRDguided_nan	0.0		2_2
927	cat__Housekeeping_ABL	0.0		2_2
928	cat__Housekeeping_nan	0.0		2_2
929	cat__MRDA0_method_nan	0.0		2_2
930	cat__MRDA0_method_qPCR-NPM1	0.0		2_2
931	cat__MRDA0_method_qPCR-NPM1 A	0.0		2_2
932	cat__MRDA0_method_qPCR-NPM1 B	0.0		2_2
933	cat__MRDA0_method_qPCR-NPM1 D	0.0		2_2
934	cat__MRDA0_method_qPCR-NPM1 OTHER	0.0		2_2
935	cat__MRDA0_method_qPCR-inv16	0.0		2_2
936	cat__MRDA0_method_qPCR-t8/21	0.0		2_2
937	cat__MRDA0num_ND	0.0		2_2
938	cat__MRDA0num_Pos	0.0		2_2
939	cat__MRDA0num_nan	0.0		2_2
940	cat__MRDA0_specimen_PB	0.0		2_2
941	cat__MRDA0_specimen_nan	0.0		2_2
942	cat__MRDB0_method_nan	0.0		2_2
943	cat__MRDB0_method_qPCR-NPM1	0.0		2_2
944	cat__MRDB0_method_qPCR-NPM1 A	0.0		2_2
945	cat__MRDB0_method_qPCR-NPM1 B	0.0		2_2
946	cat__MRDB0_method_qPCR-NPM1 D	0.0		2_2
947	cat__MRDB0_method_qPCR-NPM1 OTHER	0.0		2_2
948	cat__MRDB0_method_qPCR-inv16	0.0		2_2
949	cat__MRDB0_method_qPCR-t8/21	0.0		2_2
950	cat__MRDB0_specimen_BM	0.0		2_2
951	cat__MRDB0_specimen_nan	0.0		2_2
952	cat__MRDB0num_ND	0.0		2_2
953	cat__MRDB0num_Pos	0.0		2_2
954	cat__MRDB0num_nan	0.0		2_2
955	cat__MRDC0_method_MFC (LAIP+DfN)	0.0		2_2
956	cat__MRDC0_method_nan	0.0		2_2
957	cat__MRDC0_specimen_BM	0.0		2_2
958	cat__MRDC0_specimen_BM	0.0		2_2
959	cat__MRDC0_specimen_PB	0.0		2_2
960	cat__MRDC0_specimen_nan	0.0		2_2
961	cat__MRDC1_specimen_BM	0.0		2_2
962	cat__MRDC1_specimen_PB	0.0		2_2
963	cat__MRDC1_specimen_nan	0.0		2_2
964	cat__MRDC0num_Neg	0.0		2_2
965	cat__MRDC0num_Pos	0.0		2_2
966	cat__MRDC0num_nan	0.0		2_2
967	cat__MRDA1_method_nan	0.0		2_2
968	cat__MRDA1_method_qPCR-NPM1	0.0		2_2
969	cat__MRDA1_method_qPCR-NPM1 A	0.0		2_2
970	cat__MRDA1_method_qPCR-NPM1 B	0.0		2_2
971	cat__MRDA1_method_qPCR-NPM1 D	0.0		2_2
972	cat__MRDA1_method_qPCR-NPM1 OTHER	0.0		2_2
973	cat__MRDA1_method_qPCR-inv16	0.0		2_2
974	cat__MRDA1_method_qPCR-t8/21	0.0		2_2
975	cat__MRDA1num_ND	0.0		2_2
976	cat__MRDA1num_Neg	0.0		2_2
977	cat__MRDA1num_Pos	0.0		2_2
978	cat__MRDA1num_nan	0.0		2_2
979	cat__MRDA1_specimen_PB	0.0		2_2
980	cat__MRDA1_specimen_nan	0.0		2_2
981	cat__MRDB1_method_nan	0.0		2_2
982	cat__MRDB1_method_qPCR-NPM1	0.0		2_2
983	cat__MRDB1_method_qPCR-NPM1 A	0.0		2_2
984	cat__MRDB1_method_qPCR-NPM1 B	0.0		2_2
985	cat__MRDB1_method_qPCR-NPM1 D	0.0		2_2
986	cat__MRDB1_method_qPCR-NPM1 OTHER	0.0		2_2
987	cat__MRDB1_method_qPCR-inv16	0.0		2_2
988	cat__MRDB1_method_qPCR-t8/21	0.0		2_2
989	cat__MRDB1_specimen_BM	0.0		2_2
990	cat__MRDB1_specimen_nan	0.0		2_2
991	cat__MRDB1num_ND	0.0		2_2
992	cat__MRDB1num_Neg	0.0		2_2
993	cat__MRDB1num_Pos	0.0		2_2
994	cat__MRDB1num_nan	0.0		2_2
995	cat__MRDC1_method_MFC (LAIP+DfN)	0.0		2_2
996	cat__MRDC1_method_nan	0.0		2_2
997	cat__MRDC1num_ND	0.0		2_2
998	cat__MRDC1num_Neg	0.0		2_2
999	cat__MRDC1num_Pos	0.0		2_2
1000	cat__MRDC1num_nan	0.0		2_2
1001	num__date_MRDA0	0.0		2_2
1002	num__MRDA0hodnota	9.539075299722893e-05		2_2
1003	num__MRDA0logred	0.0		2_2
1004	num__date_MRDB0	0.0		2_2
1005	num__MRDB0hodnota	0.0		2_2
1006	num__MRDB0logred	0.0		2_2
1007	num__MRDC0percentage	4.409454320696717e-06		2_2
1008	num__date_MRDA1	0.00020427283813900877		2_2
1009	num__MRDA1hodnota	0.0		2_2
1010	num__MRDA1logred	0.0		2_2
1011	num__date_MRDB1	0.0		2_2
1012	num__MRDB1hodnota	0.0		2_2
1013	num__Date_MRDC1	0.0		2_2
1014	num__MRDC1percentage	0.00020834299507213876		2_2
1015	remainder__MRDnegativity_is_missing	0.0		2_2
1016	remainder__MRDguided_is_missing	0.0		2_2
1017	remainder__Housekeeping_is_missing	0.0		2_2
1018	remainder__MRDA0_is_missing	0.0		2_2
1019	remainder__date_MRDA0_is_missing	0.0		2_2
1020	remainder__MRDA0_method_is_missing	0.0		2_2
1021	remainder__MRDA0_specimen_is_missing	0.0		2_2
1022	remainder__MRDA0num_is_missing	0.0		2_2
1023	remainder__MRDA0hodnota_is_missing	0.0		2_2
1024	remainder__MRDA0logred_is_missing	0.0		2_2
1025	remainder__MRDB0_is_missing	0.0		2_2
1026	remainder__date_MRDB0_is_missing	0.0		2_2
1027	remainder__MRDB0_method_is_missing	0.0		2_2
1028	remainder__MRDB0_specimen_is_missing	0.0		2_2
1029	remainder__MRDB0num_is_missing	0.0		2_2
1030	remainder__MRDB0hodnota_is_missing	0.0		2_2
1031	remainder__MRDB0logred_is_missing	0.0		2_2
1032	remainder__MRDC0_is_missing	0.0		2_2
1033	remainder__MRDC0_method_is_missing	0.0		2_2
1034	remainder__MRDC0_specimen_is_missing	0.0		2_2
1035	remainder__MRDC0num_is_missing	0.0		2_2
1036	remainder__MRDC0percentage_is_missing	0.0		2_2
1037	remainder__MRDA1_is_missing	0.0		2_2
1038	remainder__date_MRDA1_is_missing	0.0		2_2
1039	remainder__MRDA1_method_is_missing	0.0		2_2
1040	remainder__MRDA1_specimen_is_missing	0.0		2_2
1041	remainder__MRDA1num_is_missing	0.0		2_2
1042	remainder__MRDA1hodnota_is_missing	0.0		2_2
1043	remainder__MRDA1logred_is_missing	0.0		2_2
1044	remainder__MRDB1_is_missing	0.0		2_2
1045	remainder__date_MRDB1_is_missing	0.0		2_2
1046	remainder__MRDB1_method_is_missing	0.0		2_2
1047	remainder__MRDB1_specimen_is_missing	0.0		2_2
1048	remainder__MRDB1num_is_missing	0.0		2_2
1049	remainder__MRDB1hodnota_is_missing	0.0		2_2
1050	remainder__MRDC1_is_missing	0.0		2_2
1051	remainder__Date_MRDC1_is_missing	0.0		2_2
1052	remainder__MRDC1_method_is_missing	0.0		2_2
1053	remainder__MRDC1_specimen_is_missing	0.0		2_2
1054	remainder__MRDC1num_is_missing	0.0		2_2
1055	remainder__MRDC1percentage_is_missing	0.0		2_2
1056	cat__MRDA0_False	0.0		3_2
1057	cat__MRDA0_True	0.0		3_2
1058	cat__MRDA0_nan	0.0		3_2
1059	cat__MRDB0_False	0.0		3_2
1060	cat__MRDB0_True	0.0		3_2
1061	cat__MRDB0_nan	0.0		3_2
1062	cat__MRDC0_False	0.0		3_2
1063	cat__MRDC0_True	0.0		3_2
1064	cat__MRDC0_nan	0.0		3_2
1065	cat__MRDA1_False	0.0		3_2
1066	cat__MRDA1_True	0.0		3_2
1067	cat__MRDA1_nan	0.0		3_2
1068	cat__MRDB1_False	0.0		3_2
1069	cat__MRDB1_True	0.0		3_2
1070	cat__MRDB1_nan	0.0		3_2
1071	cat__MRDC1_False	0.0		3_2
1072	cat__MRDC1_True	0.0		3_2
1073	cat__MRDC1_nan	0.0		3_2
1074	cat__MRDnegativity_<0.0%/not detectable	0.0		3_2
1075	cat__MRDnegativity_nan	0.0		3_2
1076	cat__MRDguided_No	0.0		3_2
1077	cat__MRDguided_nan	0.0		3_2
1078	cat__Housekeeping_ABL	0.0		3_2
1079	cat__Housekeeping_nan	0.0		3_2
1080	cat__MRDA0_method_nan	0.0		3_2
1081	cat__MRDA0_method_qPCR-NPM1	0.0		3_2
1082	cat__MRDA0_method_qPCR-NPM1 A	0.0		3_2
1083	cat__MRDA0_method_qPCR-NPM1 B	0.0		3_2
1084	cat__MRDA0_method_qPCR-NPM1 D	0.0		3_2
1085	cat__MRDA0_method_qPCR-NPM1 OTHER	0.0		3_2
1086	cat__MRDA0_method_qPCR-inv16	0.0		3_2
1087	cat__MRDA0_method_qPCR-t8/21	0.0		3_2
1088	cat__MRDA0num_ND	0.0		3_2
1089	cat__MRDA0num_Pos	0.0		3_2
1090	cat__MRDA0num_nan	0.0		3_2
1091	cat__MRDA0_specimen_PB	0.0		3_2
1092	cat__MRDA0_specimen_nan	0.0		3_2
1093	cat__MRDB0_method_nan	0.0		3_2
1094	cat__MRDB0_method_qPCR-NPM1	0.0		3_2
1095	cat__MRDB0_method_qPCR-NPM1 A	0.0		3_2
1096	cat__MRDB0_method_qPCR-NPM1 B	0.0		3_2
1097	cat__MRDB0_method_qPCR-NPM1 D	0.0		3_2
1098	cat__MRDB0_method_qPCR-NPM1 OTHER	0.0		3_2
1099	cat__MRDB0_method_qPCR-inv16	0.0		3_2
1100	cat__MRDB0_method_qPCR-t8/21	0.0		3_2
1101	cat__MRDB0_specimen_BM	0.0		3_2
1102	cat__MRDB0_specimen_nan	0.0		3_2
1103	cat__MRDB0num_ND	0.0		3_2
1104	cat__MRDB0num_Pos	0.0		3_2
1105	cat__MRDB0num_nan	0.0		3_2
1106	cat__MRDC0_method_MFC (LAIP+DfN)	0.0		3_2
1107	cat__MRDC0_method_nan	0.0		3_2
1108	cat__MRDC0_specimen_BM	0.0		3_2
1109	cat__MRDC0_specimen_BM	0.0		3_2
1110	cat__MRDC0_specimen_PB	0.0		3_2
1111	cat__MRDC0_specimen_nan	0.0		3_2
1112	cat__MRDC1_specimen_BM	0.0		3_2
1113	cat__MRDC1_specimen_PB	0.0		3_2
1114	cat__MRDC1_specimen_nan	0.0		3_2
1115	cat__MRDC0num_Neg	0.0		3_2
1116	cat__MRDC0num_Pos	0.0		3_2
1117	cat__MRDC0num_nan	0.0		3_2
1118	cat__MRDA1_method_nan	0.0		3_2
1119	cat__MRDA1_method_qPCR-NPM1	0.0		3_2
1120	cat__MRDA1_method_qPCR-NPM1 A	0.0		3_2
1121	cat__MRDA1_method_qPCR-NPM1 B	0.0		3_2
1122	cat__MRDA1_method_qPCR-NPM1 D	0.0		3_2
1123	cat__MRDA1_method_qPCR-NPM1 OTHER	0.0		3_2
1124	cat__MRDA1_method_qPCR-inv16	0.0		3_2
1125	cat__MRDA1_method_qPCR-t8/21	0.0		3_2
1126	cat__MRDA1num_ND	0.0		3_2
1127	cat__MRDA1num_Neg	0.0		3_2
1128	cat__MRDA1num_Pos	0.0		3_2
1129	cat__MRDA1num_nan	0.0		3_2
1130	cat__MRDA1_specimen_PB	0.0		3_2
1131	cat__MRDA1_specimen_nan	0.0		3_2
1132	cat__MRDB1_method_nan	0.0		3_2
1133	cat__MRDB1_method_qPCR-NPM1	0.0		3_2
1134	cat__MRDB1_method_qPCR-NPM1 A	0.0		3_2
1135	cat__MRDB1_method_qPCR-NPM1 B	0.0		3_2
1136	cat__MRDB1_method_qPCR-NPM1 D	0.0		3_2
1137	cat__MRDB1_method_qPCR-NPM1 OTHER	0.0		3_2
1138	cat__MRDB1_method_qPCR-inv16	0.0		3_2
1139	cat__MRDB1_method_qPCR-t8/21	0.0		3_2
1140	cat__MRDB1_specimen_BM	0.0		3_2
1141	cat__MRDB1_specimen_nan	0.0		3_2
1142	cat__MRDB1num_ND	0.0		3_2
1143	cat__MRDB1num_Neg	0.0		3_2
1144	cat__MRDB1num_Pos	0.0		3_2
1145	cat__MRDB1num_nan	0.0		3_2
1146	cat__MRDC1_method_MFC (LAIP+DfN)	0.0		3_2
1147	cat__MRDC1_method_nan	0.0		3_2
1148	cat__MRDC1num_ND	0.0		3_2
1149	cat__MRDC1num_Neg	0.0		3_2
1150	cat__MRDC1num_Pos	0.0		3_2
1151	cat__MRDC1num_nan	0.0		3_2
1152	num__date_MRDA0	6.753494953453132e-05		3_2
1153	num__MRDA0hodnota	0.0		3_2
1154	num__MRDA0logred	0.0		3_2
1155	num__date_MRDB0	0.0		3_2
1156	num__MRDB0hodnota	0.0		3_2
1157	num__MRDB0logred	0.0		3_2
1158	num__MRDC0percentage	6.440658649407159e-05		3_2
1159	num__date_MRDA1	0.00016459298671455492		3_2
1160	num__MRDA1hodnota	0.0		3_2
1161	num__MRDA1logred	0.0		3_2
1162	num__date_MRDB1	0.0		3_2
1163	num__MRDB1hodnota	0.0		3_2
1164	num__Date_MRDC1	3.6807241248002486e-05		3_2
1165	num__MRDC1percentage	0.0002683626806475786		3_2
1166	remainder__MRDnegativity_is_missing	0.0		3_2
1167	remainder__MRDguided_is_missing	0.0		3_2
1168	remainder__Housekeeping_is_missing	0.0		3_2
1169	remainder__MRDA0_is_missing	0.0		3_2
1170	remainder__date_MRDA0_is_missing	0.0		3_2
1171	remainder__MRDA0_method_is_missing	0.0		3_2
1172	remainder__MRDA0_specimen_is_missing	0.0		3_2
1173	remainder__MRDA0num_is_missing	0.0		3_2
1174	remainder__MRDA0hodnota_is_missing	0.0		3_2
1175	remainder__MRDA0logred_is_missing	0.0		3_2
1176	remainder__MRDB0_is_missing	0.0		3_2
1177	remainder__date_MRDB0_is_missing	0.0		3_2
1178	remainder__MRDB0_method_is_missing	0.0		3_2
1179	remainder__MRDB0_specimen_is_missing	0.0		3_2
1180	remainder__MRDB0num_is_missing	0.0		3_2
1181	remainder__MRDB0hodnota_is_missing	0.0		3_2
1182	remainder__MRDB0logred_is_missing	0.0		3_2
1183	remainder__MRDC0_is_missing	0.0		3_2
1184	remainder__MRDC0_method_is_missing	0.0		3_2
1185	remainder__MRDC0_specimen_is_missing	0.0		3_2
1186	remainder__MRDC0num_is_missing	0.0		3_2
1187	remainder__MRDC0percentage_is_missing	0.0		3_2
1188	remainder__MRDA1_is_missing	0.0		3_2
1189	remainder__date_MRDA1_is_missing	0.0		3_2
1190	remainder__MRDA1_method_is_missing	0.0		3_2
1191	remainder__MRDA1_specimen_is_missing	0.0		3_2
1192	remainder__MRDA1num_is_missing	0.0		3_2
1193	remainder__MRDA1hodnota_is_missing	0.0		3_2
1194	remainder__MRDA1logred_is_missing	0.0		3_2
1195	remainder__MRDB1_is_missing	0.0		3_2
1196	remainder__date_MRDB1_is_missing	0.0		3_2
1197	remainder__MRDB1_method_is_missing	0.0		3_2
1198	remainder__MRDB1_specimen_is_missing	0.0		3_2
1199	remainder__MRDB1num_is_missing	0.0		3_2
1200	remainder__MRDB1hodnota_is_missing	0.0		3_2
1201	remainder__MRDC1_is_missing	0.0		3_2
1202	remainder__Date_MRDC1_is_missing	0.0		3_2
1203	remainder__MRDC1_method_is_missing	0.0		3_2
1204	remainder__MRDC1_specimen_is_missing	0.0		3_2
1205	remainder__MRDC1num_is_missing	0.0		3_2
1206	remainder__MRDC1percentage_is_missing	0.0		3_2
1207	cat__MRDA0_False	0.0		4_2
1208	cat__MRDA0_True	0.0		4_2
1209	cat__MRDA0_nan	0.0		4_2
1210	cat__MRDB0_False	0.0		4_2
1211	cat__MRDB0_True	0.0		4_2
1212	cat__MRDB0_nan	0.0		4_2
1213	cat__MRDC0_False	0.0		4_2
1214	cat__MRDC0_True	0.0		4_2
1215	cat__MRDC0_nan	0.0		4_2
1216	cat__MRDA1_False	0.0		4_2
1217	cat__MRDA1_True	0.0		4_2
1218	cat__MRDA1_nan	0.0		4_2
1219	cat__MRDB1_False	0.0		4_2
1220	cat__MRDB1_True	0.0		4_2
1221	cat__MRDB1_nan	0.0		4_2
1222	cat__MRDC1_False	0.0		4_2
1223	cat__MRDC1_True	0.0		4_2
1224	cat__MRDC1_nan	0.0		4_2
1225	cat__MRDnegativity_<0.0%/not detectable	0.0		4_2
1226	cat__MRDnegativity_nan	0.0		4_2
1227	cat__MRDguided_No	0.0		4_2
1228	cat__MRDguided_nan	0.0		4_2
1229	cat__Housekeeping_ABL	0.0		4_2
1230	cat__Housekeeping_nan	0.0		4_2
1231	cat__MRDA0_method_nan	0.0		4_2
1232	cat__MRDA0_method_qPCR-NPM1	0.0		4_2
1233	cat__MRDA0_method_qPCR-NPM1 A	0.0		4_2
1234	cat__MRDA0_method_qPCR-NPM1 B	0.0		4_2
1235	cat__MRDA0_method_qPCR-NPM1 D	0.0		4_2
1236	cat__MRDA0_method_qPCR-NPM1 OTHER	0.0		4_2
1237	cat__MRDA0_method_qPCR-inv16	0.0		4_2
1238	cat__MRDA0_method_qPCR-t8/21	0.0		4_2
1239	cat__MRDA0num_ND	0.0		4_2
1240	cat__MRDA0num_Pos	0.0		4_2
1241	cat__MRDA0num_nan	0.0		4_2
1242	cat__MRDA0_specimen_PB	0.0		4_2
1243	cat__MRDA0_specimen_nan	0.0		4_2
1244	cat__MRDB0_method_nan	0.0		4_2
1245	cat__MRDB0_method_qPCR-NPM1	0.0		4_2
1246	cat__MRDB0_method_qPCR-NPM1 A	0.0		4_2
1247	cat__MRDB0_method_qPCR-NPM1 B	0.0		4_2
1248	cat__MRDB0_method_qPCR-NPM1 D	0.0		4_2
1249	cat__MRDB0_method_qPCR-NPM1 OTHER	0.0		4_2
1250	cat__MRDB0_method_qPCR-inv16	0.0		4_2
1251	cat__MRDB0_method_qPCR-t8/21	0.0		4_2
1252	cat__MRDB0_specimen_BM	0.0		4_2
1253	cat__MRDB0_specimen_nan	0.0		4_2
1254	cat__MRDB0num_ND	0.0		4_2
1255	cat__MRDB0num_Pos	0.0		4_2
1256	cat__MRDB0num_nan	0.0		4_2
1257	cat__MRDC0_method_MFC (LAIP+DfN)	0.0		4_2
1258	cat__MRDC0_method_nan	0.0		4_2
1259	cat__MRDC0_specimen_BM	0.0		4_2
1260	cat__MRDC0_specimen_BM	0.0		4_2
1261	cat__MRDC0_specimen_PB	0.0		4_2
1262	cat__MRDC0_specimen_nan	0.0		4_2
1263	cat__MRDC1_specimen_BM	0.0		4_2
1264	cat__MRDC1_specimen_PB	0.0		4_2
1265	cat__MRDC1_specimen_nan	0.0		4_2
1266	cat__MRDC0num_Neg	0.0		4_2
1267	cat__MRDC0num_Pos	0.0		4_2
1268	cat__MRDC0num_nan	0.0		4_2
1269	cat__MRDA1_method_nan	0.0		4_2
1270	cat__MRDA1_method_qPCR-NPM1	0.0		4_2
1271	cat__MRDA1_method_qPCR-NPM1 A	0.0		4_2
1272	cat__MRDA1_method_qPCR-NPM1 B	0.0		4_2
1273	cat__MRDA1_method_qPCR-NPM1 D	0.0		4_2
1274	cat__MRDA1_method_qPCR-NPM1 OTHER	0.0		4_2
1275	cat__MRDA1_method_qPCR-inv16	0.0		4_2
1276	cat__MRDA1_method_qPCR-t8/21	0.0		4_2
1277	cat__MRDA1num_ND	0.0		4_2
1278	cat__MRDA1num_Neg	0.0		4_2
1279	cat__MRDA1num_Pos	0.0		4_2
1280	cat__MRDA1num_nan	0.0		4_2
1281	cat__MRDA1_specimen_PB	0.0		4_2
1282	cat__MRDA1_specimen_nan	0.0		4_2
1283	cat__MRDB1_method_nan	0.0		4_2
1284	cat__MRDB1_method_qPCR-NPM1	0.0		4_2
1285	cat__MRDB1_method_qPCR-NPM1 A	0.0		4_2
1286	cat__MRDB1_method_qPCR-NPM1 B	0.0		4_2
1287	cat__MRDB1_method_qPCR-NPM1 D	0.0		4_2
1288	cat__MRDB1_method_qPCR-NPM1 OTHER	0.0		4_2
1289	cat__MRDB1_method_qPCR-inv16	0.0		4_2
1290	cat__MRDB1_method_qPCR-t8/21	0.0		4_2
1291	cat__MRDB1_specimen_BM	0.0		4_2
1292	cat__MRDB1_specimen_nan	0.0		4_2
1293	cat__MRDB1num_ND	0.0		4_2
1294	cat__MRDB1num_Neg	0.0		4_2
1295	cat__MRDB1num_Pos	0.0		4_2
1296	cat__MRDB1num_nan	0.0		4_2
1297	cat__MRDC1_method_MFC (LAIP+DfN)	0.0		4_2
1298	cat__MRDC1_method_nan	0.0		4_2
1299	cat__MRDC1num_ND	0.0		4_2
1300	cat__MRDC1num_Neg	0.0		4_2
1301	cat__MRDC1num_Pos	0.0		4_2
1302	cat__MRDC1num_nan	0.0		4_2
1303	num__date_MRDA0	0.00025360727574234247		4_2
1304	num__MRDA0hodnota	8.564521092856276e-06		4_2
1305	num__MRDA0logred	0.0		4_2
1306	num__date_MRDB0	0.00012860984013638894		4_2
1307	num__MRDB0hodnota	0.0		4_2
1308	num__MRDB0logred	0.0		4_2
1309	num__MRDC0percentage	0.00014369869776061442		4_2
1310	num__date_MRDA1	0.0003776799993487474		4_2
1311	num__MRDA1hodnota	0.0		4_2
1312	num__MRDA1logred	0.00012435414178120304		4_2
1313	num__date_MRDB1	0.0001001834224899924		4_2
1314	num__MRDB1hodnota	0.0		4_2
1315	num__Date_MRDC1	0.00011817675290807458		4_2
1316	num__MRDC1percentage	0.0003967105520788291		4_2
1317	remainder__MRDnegativity_is_missing	0.0		4_2
1318	remainder__MRDguided_is_missing	0.0		4_2
1319	remainder__Housekeeping_is_missing	0.0		4_2
1320	remainder__MRDA0_is_missing	0.0		4_2
1321	remainder__date_MRDA0_is_missing	0.0		4_2
1322	remainder__MRDA0_method_is_missing	0.0		4_2
1323	remainder__MRDA0_specimen_is_missing	0.0		4_2
1324	remainder__MRDA0num_is_missing	0.0		4_2
1325	remainder__MRDA0hodnota_is_missing	0.0		4_2
1326	remainder__MRDA0logred_is_missing	0.0		4_2
1327	remainder__MRDB0_is_missing	0.0		4_2
1328	remainder__date_MRDB0_is_missing	0.0		4_2
1329	remainder__MRDB0_method_is_missing	0.0		4_2
1330	remainder__MRDB0_specimen_is_missing	0.0		4_2
1331	remainder__MRDB0num_is_missing	0.0		4_2
1332	remainder__MRDB0hodnota_is_missing	0.0		4_2
1333	remainder__MRDB0logred_is_missing	0.0		4_2
1334	remainder__MRDC0_is_missing	0.0		4_2
1335	remainder__MRDC0_method_is_missing	0.0		4_2
1336	remainder__MRDC0_specimen_is_missing	0.0		4_2
1337	remainder__MRDC0num_is_missing	0.0		4_2
1338	remainder__MRDC0percentage_is_missing	0.0		4_2
1339	remainder__MRDA1_is_missing	0.0		4_2
1340	remainder__date_MRDA1_is_missing	0.0		4_2
1341	remainder__MRDA1_method_is_missing	0.0		4_2
1342	remainder__MRDA1_specimen_is_missing	0.0		4_2
1343	remainder__MRDA1num_is_missing	0.0		4_2
1344	remainder__MRDA1hodnota_is_missing	0.0		4_2
1345	remainder__MRDA1logred_is_missing	0.0		4_2
1346	remainder__MRDB1_is_missing	0.0		4_2
1347	remainder__date_MRDB1_is_missing	0.0		4_2
1348	remainder__MRDB1_method_is_missing	0.0		4_2
1349	remainder__MRDB1_specimen_is_missing	0.0		4_2
1350	remainder__MRDB1num_is_missing	0.0		4_2
1351	remainder__MRDB1hodnota_is_missing	0.0		4_2
1352	remainder__MRDC1_is_missing	0.0		4_2
1353	remainder__Date_MRDC1_is_missing	0.0		4_2
1354	remainder__MRDC1_method_is_missing	0.0		4_2
1355	remainder__MRDC1_specimen_is_missing	0.0		4_2
1356	remainder__MRDC1num_is_missing	0.0		4_2
1357	remainder__MRDC1percentage_is_missing	0.0		4_2
1358	cat__MRDA0_False	0.0		5_2
1359	cat__MRDA0_True	0.0		5_2
1360	cat__MRDA0_nan	0.0		5_2
1361	cat__MRDB0_False	0.0		5_2
1362	cat__MRDB0_True	0.0		5_2
1363	cat__MRDB0_nan	0.0		5_2
1364	cat__MRDC0_False	0.0		5_2
1365	cat__MRDC0_True	0.0		5_2
1366	cat__MRDC0_nan	0.0		5_2
1367	cat__MRDA1_False	0.0		5_2
1368	cat__MRDA1_True	0.0		5_2
1369	cat__MRDA1_nan	0.0		5_2
1370	cat__MRDB1_False	0.0		5_2
1371	cat__MRDB1_True	0.0		5_2
1372	cat__MRDB1_nan	0.0		5_2
1373	cat__MRDC1_False	0.0		5_2
1374	cat__MRDC1_True	0.0		5_2
1375	cat__MRDC1_nan	0.0		5_2
1376	cat__MRDnegativity_<0.0%/not detectable	0.0		5_2
1377	cat__MRDnegativity_nan	0.0		5_2
1378	cat__MRDguided_No	0.0		5_2
1379	cat__MRDguided_nan	0.0		5_2
1380	cat__Housekeeping_ABL	0.0		5_2
1381	cat__Housekeeping_nan	0.0		5_2
1382	cat__MRDA0_method_nan	0.0		5_2
1383	cat__MRDA0_method_qPCR-NPM1	0.0		5_2
1384	cat__MRDA0_method_qPCR-NPM1 A	0.0		5_2
1385	cat__MRDA0_method_qPCR-NPM1 B	0.0		5_2
1386	cat__MRDA0_method_qPCR-NPM1 D	0.0		5_2
1387	cat__MRDA0_method_qPCR-NPM1 OTHER	0.0		5_2
1388	cat__MRDA0_method_qPCR-inv16	0.0		5_2
1389	cat__MRDA0_method_qPCR-t8/21	0.0		5_2
1390	cat__MRDA0num_ND	0.0		5_2
1391	cat__MRDA0num_Pos	0.0		5_2
1392	cat__MRDA0num_nan	0.0		5_2
1393	cat__MRDA0_specimen_PB	0.0		5_2
1394	cat__MRDA0_specimen_nan	0.0		5_2
1395	cat__MRDB0_method_nan	0.0		5_2
1396	cat__MRDB0_method_qPCR-NPM1	0.0		5_2
1397	cat__MRDB0_method_qPCR-NPM1 A	0.0		5_2
1398	cat__MRDB0_method_qPCR-NPM1 B	0.0		5_2
1399	cat__MRDB0_method_qPCR-NPM1 D	0.0		5_2
1400	cat__MRDB0_method_qPCR-NPM1 OTHER	0.0		5_2
1401	cat__MRDB0_method_qPCR-inv16	0.0		5_2
1402	cat__MRDB0_method_qPCR-t8/21	0.0		5_2
1403	cat__MRDB0_specimen_BM	0.0		5_2
1404	cat__MRDB0_specimen_nan	0.0		5_2
1405	cat__MRDB0num_ND	0.0		5_2
1406	cat__MRDB0num_Pos	0.0		5_2
1407	cat__MRDB0num_nan	0.0		5_2
1408	cat__MRDC0_method_MFC (LAIP+DfN)	0.0		5_2
1409	cat__MRDC0_method_nan	0.0		5_2
1410	cat__MRDC0_specimen_BM	0.0		5_2
1411	cat__MRDC0_specimen_BM	0.0		5_2
1412	cat__MRDC0_specimen_PB	0.0		5_2
1413	cat__MRDC0_specimen_nan	0.0		5_2
1414	cat__MRDC1_specimen_BM	0.0		5_2
1415	cat__MRDC1_specimen_PB	0.0		5_2
1416	cat__MRDC1_specimen_nan	0.0		5_2
1417	cat__MRDC0num_Neg	0.0		5_2
1418	cat__MRDC0num_Pos	0.0		5_2
1419	cat__MRDC0num_nan	0.0		5_2
1420	cat__MRDA1_method_nan	0.0		5_2
1421	cat__MRDA1_method_qPCR-NPM1	0.0		5_2
1422	cat__MRDA1_method_qPCR-NPM1 A	0.0		5_2
1423	cat__MRDA1_method_qPCR-NPM1 B	0.0		5_2
1424	cat__MRDA1_method_qPCR-NPM1 D	0.0		5_2
1425	cat__MRDA1_method_qPCR-NPM1 OTHER	0.0		5_2
1426	cat__MRDA1_method_qPCR-inv16	0.0		5_2
1427	cat__MRDA1_method_qPCR-t8/21	0.0		5_2
1428	cat__MRDA1num_ND	0.0		5_2
1429	cat__MRDA1num_Neg	0.0		5_2
1430	cat__MRDA1num_Pos	0.0		5_2
1431	cat__MRDA1num_nan	0.0		5_2
1432	cat__MRDA1_specimen_PB	0.0		5_2
1433	cat__MRDA1_specimen_nan	0.0		5_2
1434	cat__MRDB1_method_nan	0.0		5_2
1435	cat__MRDB1_method_qPCR-NPM1	0.0		5_2
1436	cat__MRDB1_method_qPCR-NPM1 A	0.0		5_2
1437	cat__MRDB1_method_qPCR-NPM1 B	0.0		5_2
1438	cat__MRDB1_method_qPCR-NPM1 D	0.0		5_2
1439	cat__MRDB1_method_qPCR-NPM1 OTHER	0.0		5_2
1440	cat__MRDB1_method_qPCR-inv16	0.0		5_2
1441	cat__MRDB1_method_qPCR-t8/21	0.0		5_2
1442	cat__MRDB1_specimen_BM	0.0		5_2
1443	cat__MRDB1_specimen_nan	0.0		5_2
1444	cat__MRDB1num_ND	0.0		5_2
1445	cat__MRDB1num_Neg	0.0		5_2
1446	cat__MRDB1num_Pos	0.0		5_2
1447	cat__MRDB1num_nan	0.0		5_2
1448	cat__MRDC1_method_MFC (LAIP+DfN)	0.0		5_2
1449	cat__MRDC1_method_nan	0.0		5_2
1450	cat__MRDC1num_ND	0.0		5_2
1451	cat__MRDC1num_Neg	0.0		5_2
1452	cat__MRDC1num_Pos	0.0		5_2
1453	cat__MRDC1num_nan	0.0		5_2
1454	num__date_MRDA0	0.0002105469544374019		5_2
1455	num__MRDA0hodnota	0.0		5_2
1456	num__MRDA0logred	0.0		5_2
1457	num__date_MRDB0	2.0277257253035432e-05		5_2
1458	num__MRDB0hodnota	0.0		5_2
1459	num__MRDB0logred	0.0		5_2
1460	num__MRDC0percentage	1.358689839373835e-05		5_2
1461	num__date_MRDA1	0.0001007970707929342		5_2
1462	num__MRDA1hodnota	0.0		5_2
1463	num__MRDA1logred	0.0		5_2
1464	num__date_MRDB1	0.0		5_2
1465	num__MRDB1hodnota	0.0		5_2
1466	num__Date_MRDC1	2.7314338164471587e-05		5_2
1467	num__MRDC1percentage	0.0002768583174997914		5_2
1468	remainder__MRDnegativity_is_missing	0.0		5_2
1469	remainder__MRDguided_is_missing	0.0		5_2
1470	remainder__Housekeeping_is_missing	0.0		5_2
1471	remainder__MRDA0_is_missing	0.0		5_2
1472	remainder__date_MRDA0_is_missing	0.0		5_2
1473	remainder__MRDA0_method_is_missing	0.0		5_2
1474	remainder__MRDA0_specimen_is_missing	0.0		5_2
1475	remainder__MRDA0num_is_missing	0.0		5_2
1476	remainder__MRDA0hodnota_is_missing	0.0		5_2
1477	remainder__MRDA0logred_is_missing	0.0		5_2
1478	remainder__MRDB0_is_missing	0.0		5_2
1479	remainder__date_MRDB0_is_missing	0.0		5_2
1480	remainder__MRDB0_method_is_missing	0.0		5_2
1481	remainder__MRDB0_specimen_is_missing	0.0		5_2
1482	remainder__MRDB0num_is_missing	0.0		5_2
1483	remainder__MRDB0hodnota_is_missing	0.0		5_2
1484	remainder__MRDB0logred_is_missing	0.0		5_2
1485	remainder__MRDC0_is_missing	0.0		5_2
1486	remainder__MRDC0_method_is_missing	0.0		5_2
1487	remainder__MRDC0_specimen_is_missing	0.0		5_2
1488	remainder__MRDC0num_is_missing	0.0		5_2
1489	remainder__MRDC0percentage_is_missing	0.0		5_2
1490	remainder__MRDA1_is_missing	0.0		5_2
1491	remainder__date_MRDA1_is_missing	0.0		5_2
1492	remainder__MRDA1_method_is_missing	0.0		5_2
1493	remainder__MRDA1_specimen_is_missing	0.0		5_2
1494	remainder__MRDA1num_is_missing	0.0		5_2
1495	remainder__MRDA1hodnota_is_missing	0.0		5_2
1496	remainder__MRDA1logred_is_missing	0.0		5_2
1497	remainder__MRDB1_is_missing	0.0		5_2
1498	remainder__date_MRDB1_is_missing	0.0		5_2
1499	remainder__MRDB1_method_is_missing	0.0		5_2
1500	remainder__MRDB1_specimen_is_missing	0.0		5_2
1501	remainder__MRDB1num_is_missing	0.0		5_2
1502	remainder__MRDB1hodnota_is_missing	0.0		5_2
1503	remainder__MRDC1_is_missing	0.0		5_2
1504	remainder__Date_MRDC1_is_missing	0.0		5_2
1505	remainder__MRDC1_method_is_missing	0.0		5_2
1506	remainder__MRDC1_specimen_is_missing	0.0		5_2
1507	remainder__MRDC1num_is_missing	0.0		5_2
1508	remainder__MRDC1percentage_is_missing	0.0		5_2
1509	cat__MRDA0_False	0.0		1_3
1510	cat__MRDA0_True	0.0		1_3
1511	cat__MRDA0_nan	0.0		1_3
1512	cat__MRDB0_False	0.0		1_3
1513	cat__MRDB0_True	0.0		1_3
1514	cat__MRDB0_nan	0.0		1_3
1515	cat__MRDC0_False	0.0		1_3
1516	cat__MRDC0_True	0.0		1_3
1517	cat__MRDC0_nan	0.0		1_3
1518	cat__MRDA1_False	0.0		1_3
1519	cat__MRDA1_True	0.0		1_3
1520	cat__MRDA1_nan	0.0		1_3
1521	cat__MRDB1_False	0.0		1_3
1522	cat__MRDB1_True	0.0		1_3
1523	cat__MRDB1_nan	0.0		1_3
1524	cat__MRDC1_False	0.0		1_3
1525	cat__MRDC1_True	0.0		1_3
1526	cat__MRDC1_nan	0.0		1_3
1527	cat__MRDnegativity_<0.0%/not detectable	0.0		1_3
1528	cat__MRDnegativity_nan	0.0		1_3
1529	cat__MRDguided_No	0.0		1_3
1530	cat__MRDguided_nan	0.0		1_3
1531	cat__Housekeeping_ABL	0.0		1_3
1532	cat__Housekeeping_nan	0.0		1_3
1533	cat__MRDA0_method_nan	0.0		1_3
1534	cat__MRDA0_method_qPCR-NPM1	0.0		1_3
1535	cat__MRDA0_method_qPCR-NPM1 A	0.0		1_3
1536	cat__MRDA0_method_qPCR-NPM1 B	0.0		1_3
1537	cat__MRDA0_method_qPCR-NPM1 D	0.0		1_3
1538	cat__MRDA0_method_qPCR-NPM1 OTHER	0.0		1_3
1539	cat__MRDA0_method_qPCR-inv16	0.0		1_3
1540	cat__MRDA0_method_qPCR-t8/21	0.0		1_3
1541	cat__MRDA0num_ND	0.0		1_3
1542	cat__MRDA0num_Pos	0.0		1_3
1543	cat__MRDA0num_nan	0.0		1_3
1544	cat__MRDA0_specimen_PB	0.0		1_3
1545	cat__MRDA0_specimen_nan	0.0		1_3
1546	cat__MRDB0_method_nan	0.0		1_3
1547	cat__MRDB0_method_qPCR-NPM1	0.0		1_3
1548	cat__MRDB0_method_qPCR-NPM1 A	0.0		1_3
1549	cat__MRDB0_method_qPCR-NPM1 B	0.0		1_3
1550	cat__MRDB0_method_qPCR-NPM1 D	0.0		1_3
1551	cat__MRDB0_method_qPCR-NPM1 OTHER	0.0		1_3
1552	cat__MRDB0_method_qPCR-inv16	0.0		1_3
1553	cat__MRDB0_method_qPCR-t8/21	0.0		1_3
1554	cat__MRDB0_specimen_BM	0.0		1_3
1555	cat__MRDB0_specimen_nan	0.0		1_3
1556	cat__MRDB0num_ND	0.0		1_3
1557	cat__MRDB0num_Pos	0.0		1_3
1558	cat__MRDB0num_nan	0.0		1_3
1559	cat__MRDC0_method_MFC (LAIP+DfN)	0.0		1_3
1560	cat__MRDC0_method_nan	0.0		1_3
1561	cat__MRDC0_specimen_BM	0.0		1_3
1562	cat__MRDC0_specimen_BM	0.0		1_3
1563	cat__MRDC0_specimen_PB	0.0		1_3
1564	cat__MRDC0_specimen_nan	0.0		1_3
1565	cat__MRDC1_specimen_BM	0.0		1_3
1566	cat__MRDC1_specimen_PB	0.0		1_3
1567	cat__MRDC1_specimen_nan	0.0		1_3
1568	cat__MRDC0num_Neg	0.0		1_3
1569	cat__MRDC0num_Pos	0.0		1_3
1570	cat__MRDC0num_nan	0.0		1_3
1571	cat__MRDA1_method_nan	0.0		1_3
1572	cat__MRDA1_method_qPCR-NPM1	0.0		1_3
1573	cat__MRDA1_method_qPCR-NPM1 A	0.0		1_3
1574	cat__MRDA1_method_qPCR-NPM1 B	0.0		1_3
1575	cat__MRDA1_method_qPCR-NPM1 D	0.0		1_3
1576	cat__MRDA1_method_qPCR-NPM1 OTHER	0.0		1_3
1577	cat__MRDA1_method_qPCR-inv16	0.0		1_3
1578	cat__MRDA1_method_qPCR-t8/21	0.0		1_3
1579	cat__MRDA1num_ND	0.0		1_3
1580	cat__MRDA1num_Neg	0.0		1_3
1581	cat__MRDA1num_Pos	0.0		1_3
1582	cat__MRDA1num_nan	0.0		1_3
1583	cat__MRDA1_specimen_PB	0.0		1_3
1584	cat__MRDA1_specimen_nan	0.0		1_3
1585	cat__MRDB1_method_nan	0.0		1_3
1586	cat__MRDB1_method_qPCR-NPM1	0.0		1_3
1587	cat__MRDB1_method_qPCR-NPM1 A	0.0		1_3
1588	cat__MRDB1_method_qPCR-NPM1 B	0.0		1_3
1589	cat__MRDB1_method_qPCR-NPM1 D	0.0		1_3
1590	cat__MRDB1_method_qPCR-NPM1 OTHER	0.0		1_3
1591	cat__MRDB1_method_qPCR-inv16	0.0		1_3
1592	cat__MRDB1_method_qPCR-t8/21	0.0		1_3
1593	cat__MRDB1_specimen_BM	0.0		1_3
1594	cat__MRDB1_specimen_nan	0.0		1_3
1595	cat__MRDB1num_ND	0.0		1_3
1596	cat__MRDB1num_Neg	0.0		1_3
1597	cat__MRDB1num_Pos	0.0		1_3
1598	cat__MRDB1num_nan	0.0		1_3
1599	cat__MRDC1_method_MFC (LAIP+DfN)	0.0		1_3
1600	cat__MRDC1_method_nan	0.0		1_3
1601	cat__MRDC1num_ND	0.0		1_3
1602	cat__MRDC1num_Neg	0.0		1_3
1603	cat__MRDC1num_Pos	0.0		1_3
1604	cat__MRDC1num_nan	0.0		1_3
1605	num__date_MRDA0	9.34651780727141e-05		1_3
1606	num__MRDA0hodnota	0.0		1_3
1607	num__MRDA0logred	0.0		1_3
1608	num__date_MRDB0	0.0		1_3
1609	num__MRDB0hodnota	0.0		1_3
1610	num__MRDB0logred	0.0		1_3
1611	num__MRDC0percentage	7.962332008723368e-06		1_3
1612	num__date_MRDA1	0.00016294652246755093		1_3
1613	num__MRDA1hodnota	0.0		1_3
1614	num__MRDA1logred	0.0		1_3
1615	num__date_MRDB1	0.0		1_3
1616	num__MRDB1hodnota	0.0		1_3
1617	num__Date_MRDC1	0.0		1_3
1618	num__MRDC1percentage	0.0002369368016613866		1_3
1619	remainder__MRDnegativity_is_missing	0.0		1_3
1620	remainder__MRDguided_is_missing	0.0		1_3
1621	remainder__Housekeeping_is_missing	0.0		1_3
1622	remainder__MRDA0_is_missing	0.0		1_3
1623	remainder__date_MRDA0_is_missing	0.0		1_3
1624	remainder__MRDA0_method_is_missing	0.0		1_3
1625	remainder__MRDA0_specimen_is_missing	0.0		1_3
1626	remainder__MRDA0num_is_missing	0.0		1_3
1627	remainder__MRDA0hodnota_is_missing	0.0		1_3
1628	remainder__MRDA0logred_is_missing	0.0		1_3
1629	remainder__MRDB0_is_missing	0.0		1_3
1630	remainder__date_MRDB0_is_missing	0.0		1_3
1631	remainder__MRDB0_method_is_missing	0.0		1_3
1632	remainder__MRDB0_specimen_is_missing	0.0		1_3
1633	remainder__MRDB0num_is_missing	0.0		1_3
1634	remainder__MRDB0hodnota_is_missing	0.0		1_3
1635	remainder__MRDB0logred_is_missing	0.0		1_3
1636	remainder__MRDC0_is_missing	0.0		1_3
1637	remainder__MRDC0_method_is_missing	0.0		1_3
1638	remainder__MRDC0_specimen_is_missing	0.0		1_3
1639	remainder__MRDC0num_is_missing	0.0		1_3
1640	remainder__MRDC0percentage_is_missing	0.0		1_3
1641	remainder__MRDA1_is_missing	0.0		1_3
1642	remainder__date_MRDA1_is_missing	0.0		1_3
1643	remainder__MRDA1_method_is_missing	0.0		1_3
1644	remainder__MRDA1_specimen_is_missing	0.0		1_3
1645	remainder__MRDA1num_is_missing	0.0		1_3
1646	remainder__MRDA1hodnota_is_missing	0.0		1_3
1647	remainder__MRDA1logred_is_missing	0.0		1_3
1648	remainder__MRDB1_is_missing	0.0		1_3
1649	remainder__date_MRDB1_is_missing	0.0		1_3
1650	remainder__MRDB1_method_is_missing	0.0		1_3
1651	remainder__MRDB1_specimen_is_missing	0.0		1_3
1652	remainder__MRDB1num_is_missing	0.0		1_3
1653	remainder__MRDB1hodnota_is_missing	0.0		1_3
1654	remainder__MRDC1_is_missing	0.0		1_3
1655	remainder__Date_MRDC1_is_missing	0.0		1_3
1656	remainder__MRDC1_method_is_missing	0.0		1_3
1657	remainder__MRDC1_specimen_is_missing	0.0		1_3
1658	remainder__MRDC1num_is_missing	0.0		1_3
1659	remainder__MRDC1percentage_is_missing	0.0		1_3
1660	cat__MRDA0_False	0.0		2_3
1661	cat__MRDA0_True	0.0		2_3
1662	cat__MRDA0_nan	0.0		2_3
1663	cat__MRDB0_False	0.0		2_3
1664	cat__MRDB0_True	0.0		2_3
1665	cat__MRDB0_nan	0.0		2_3
1666	cat__MRDC0_False	0.0		2_3
1667	cat__MRDC0_True	0.0		2_3
1668	cat__MRDC0_nan	0.0		2_3
1669	cat__MRDA1_False	0.0		2_3
1670	cat__MRDA1_True	0.0		2_3
1671	cat__MRDA1_nan	0.0		2_3
1672	cat__MRDB1_False	0.0		2_3
1673	cat__MRDB1_True	0.0		2_3
1674	cat__MRDB1_nan	0.0		2_3
1675	cat__MRDC1_False	0.0		2_3
1676	cat__MRDC1_True	0.0		2_3
1677	cat__MRDC1_nan	0.0		2_3
1678	cat__MRDnegativity_<0.0%/not detectable	0.0		2_3
1679	cat__MRDnegativity_nan	0.0		2_3
1680	cat__MRDguided_No	0.0		2_3
1681	cat__MRDguided_nan	0.0		2_3
1682	cat__Housekeeping_ABL	0.0		2_3
1683	cat__Housekeeping_nan	0.0		2_3
1684	cat__MRDA0_method_nan	0.0		2_3
1685	cat__MRDA0_method_qPCR-NPM1	0.0		2_3
1686	cat__MRDA0_method_qPCR-NPM1 A	0.0		2_3
1687	cat__MRDA0_method_qPCR-NPM1 B	0.0		2_3
1688	cat__MRDA0_method_qPCR-NPM1 D	0.0		2_3
1689	cat__MRDA0_method_qPCR-NPM1 OTHER	0.0		2_3
1690	cat__MRDA0_method_qPCR-inv16	0.0		2_3
1691	cat__MRDA0_method_qPCR-t8/21	0.0		2_3
1692	cat__MRDA0num_ND	0.0		2_3
1693	cat__MRDA0num_Pos	0.0		2_3
1694	cat__MRDA0num_nan	0.0		2_3
1695	cat__MRDA0_specimen_PB	0.0		2_3
1696	cat__MRDA0_specimen_nan	0.0		2_3
1697	cat__MRDB0_method_nan	0.0		2_3
1698	cat__MRDB0_method_qPCR-NPM1	0.0		2_3
1699	cat__MRDB0_method_qPCR-NPM1 A	0.0		2_3
1700	cat__MRDB0_method_qPCR-NPM1 B	0.0		2_3
1701	cat__MRDB0_method_qPCR-NPM1 D	0.0		2_3
1702	cat__MRDB0_method_qPCR-NPM1 OTHER	0.0		2_3
1703	cat__MRDB0_method_qPCR-inv16	0.0		2_3
1704	cat__MRDB0_method_qPCR-t8/21	0.0		2_3
1705	cat__MRDB0_specimen_BM	0.0		2_3
1706	cat__MRDB0_specimen_nan	0.0		2_3
1707	cat__MRDB0num_ND	0.0		2_3
1708	cat__MRDB0num_Pos	0.0		2_3
1709	cat__MRDB0num_nan	0.0		2_3
1710	cat__MRDC0_method_MFC (LAIP+DfN)	0.0		2_3
1711	cat__MRDC0_method_nan	0.0		2_3
1712	cat__MRDC0_specimen_BM	0.0		2_3
1713	cat__MRDC0_specimen_BM	0.0		2_3
1714	cat__MRDC0_specimen_PB	0.0		2_3
1715	cat__MRDC0_specimen_nan	0.0		2_3
1716	cat__MRDC1_specimen_BM	0.0		2_3
1717	cat__MRDC1_specimen_PB	0.0		2_3
1718	cat__MRDC1_specimen_nan	0.0		2_3
1719	cat__MRDC0num_Neg	0.0		2_3
1720	cat__MRDC0num_Pos	0.0		2_3
1721	cat__MRDC0num_nan	0.0		2_3
1722	cat__MRDA1_method_nan	0.0		2_3
1723	cat__MRDA1_method_qPCR-NPM1	0.0		2_3
1724	cat__MRDA1_method_qPCR-NPM1 A	0.0		2_3
1725	cat__MRDA1_method_qPCR-NPM1 B	0.0		2_3
1726	cat__MRDA1_method_qPCR-NPM1 D	0.0		2_3
1727	cat__MRDA1_method_qPCR-NPM1 OTHER	0.0		2_3
1728	cat__MRDA1_method_qPCR-inv16	0.0		2_3
1729	cat__MRDA1_method_qPCR-t8/21	0.0		2_3
1730	cat__MRDA1num_ND	0.0		2_3
1731	cat__MRDA1num_Neg	0.0		2_3
1732	cat__MRDA1num_Pos	0.0		2_3
1733	cat__MRDA1num_nan	0.0		2_3
1734	cat__MRDA1_specimen_PB	0.0		2_3
1735	cat__MRDA1_specimen_nan	0.0		2_3
1736	cat__MRDB1_method_nan	0.0		2_3
1737	cat__MRDB1_method_qPCR-NPM1	0.0		2_3
1738	cat__MRDB1_method_qPCR-NPM1 A	0.0		2_3
1739	cat__MRDB1_method_qPCR-NPM1 B	0.0		2_3
1740	cat__MRDB1_method_qPCR-NPM1 D	0.0		2_3
1741	cat__MRDB1_method_qPCR-NPM1 OTHER	0.0		2_3
1742	cat__MRDB1_method_qPCR-inv16	0.0		2_3
1743	cat__MRDB1_method_qPCR-t8/21	0.0		2_3
1744	cat__MRDB1_specimen_BM	0.0		2_3
1745	cat__MRDB1_specimen_nan	0.0		2_3
1746	cat__MRDB1num_ND	0.0		2_3
1747	cat__MRDB1num_Neg	0.0		2_3
1748	cat__MRDB1num_Pos	0.0		2_3
1749	cat__MRDB1num_nan	0.0		2_3
1750	cat__MRDC1_method_MFC (LAIP+DfN)	0.0		2_3
1751	cat__MRDC1_method_nan	0.0		2_3
1752	cat__MRDC1num_ND	0.0		2_3
1753	cat__MRDC1num_Neg	0.0		2_3
1754	cat__MRDC1num_Pos	0.0		2_3
1755	cat__MRDC1num_nan	0.0		2_3
1756	num__date_MRDA0	7.803677152280655e-05		2_3
1757	num__MRDA0hodnota	4.970488722432588e-05		2_3
1758	num__MRDA0logred	0.0		2_3
1759	num__date_MRDB0	4.493857977157821e-05		2_3
1760	num__MRDB0hodnota	0.0		2_3
1761	num__MRDB0logred	0.0		2_3
1762	num__MRDC0percentage	2.4606334664783317e-05		2_3
1763	num__date_MRDA1	0.00014845066990722852		2_3
1764	num__MRDA1hodnota	0.0		2_3
1765	num__MRDA1logred	0.0		2_3
1766	num__date_MRDB1	0.0		2_3
1767	num__MRDB1hodnota	0.0		2_3
1768	num__Date_MRDC1	0.0		2_3
1769	num__MRDC1percentage	0.00020950455361764064		2_3
1770	remainder__MRDnegativity_is_missing	0.0		2_3
1771	remainder__MRDguided_is_missing	0.0		2_3
1772	remainder__Housekeeping_is_missing	0.0		2_3
1773	remainder__MRDA0_is_missing	0.0		2_3
1774	remainder__date_MRDA0_is_missing	0.0		2_3
1775	remainder__MRDA0_method_is_missing	0.0		2_3
1776	remainder__MRDA0_specimen_is_missing	0.0		2_3
1777	remainder__MRDA0num_is_missing	0.0		2_3
1778	remainder__MRDA0hodnota_is_missing	0.0		2_3
1779	remainder__MRDA0logred_is_missing	0.0		2_3
1780	remainder__MRDB0_is_missing	0.0		2_3
1781	remainder__date_MRDB0_is_missing	0.0		2_3
1782	remainder__MRDB0_method_is_missing	0.0		2_3
1783	remainder__MRDB0_specimen_is_missing	0.0		2_3
1784	remainder__MRDB0num_is_missing	0.0		2_3
1785	remainder__MRDB0hodnota_is_missing	0.0		2_3
1786	remainder__MRDB0logred_is_missing	0.0		2_3
1787	remainder__MRDC0_is_missing	0.0		2_3
1788	remainder__MRDC0_method_is_missing	0.0		2_3
1789	remainder__MRDC0_specimen_is_missing	0.0		2_3
1790	remainder__MRDC0num_is_missing	0.0		2_3
1791	remainder__MRDC0percentage_is_missing	0.0		2_3
1792	remainder__MRDA1_is_missing	0.0		2_3
1793	remainder__date_MRDA1_is_missing	0.0		2_3
1794	remainder__MRDA1_method_is_missing	0.0		2_3
1795	remainder__MRDA1_specimen_is_missing	0.0		2_3
1796	remainder__MRDA1num_is_missing	0.0		2_3
1797	remainder__MRDA1hodnota_is_missing	0.0		2_3
1798	remainder__MRDA1logred_is_missing	0.0		2_3
1799	remainder__MRDB1_is_missing	0.0		2_3
1800	remainder__date_MRDB1_is_missing	0.0		2_3
1801	remainder__MRDB1_method_is_missing	0.0		2_3
1802	remainder__MRDB1_specimen_is_missing	0.0		2_3
1803	remainder__MRDB1num_is_missing	0.0		2_3
1804	remainder__MRDB1hodnota_is_missing	0.0		2_3
1805	remainder__MRDC1_is_missing	0.0		2_3
1806	remainder__Date_MRDC1_is_missing	0.0		2_3
1807	remainder__MRDC1_method_is_missing	0.0		2_3
1808	remainder__MRDC1_specimen_is_missing	0.0		2_3
1809	remainder__MRDC1num_is_missing	0.0		2_3
1810	remainder__MRDC1percentage_is_missing	0.0		2_3
1811	cat__MRDA0_False	0.0		3_3
1812	cat__MRDA0_True	0.0		3_3
1813	cat__MRDA0_nan	0.0		3_3
1814	cat__MRDB0_False	0.0		3_3
1815	cat__MRDB0_True	0.0		3_3
1816	cat__MRDB0_nan	0.0		3_3
1817	cat__MRDC0_False	0.0		3_3
1818	cat__MRDC0_True	0.0		3_3
1819	cat__MRDC0_nan	0.0		3_3
1820	cat__MRDA1_False	0.0		3_3
1821	cat__MRDA1_True	0.0		3_3
1822	cat__MRDA1_nan	0.0		3_3
1823	cat__MRDB1_False	0.0		3_3
1824	cat__MRDB1_True	0.0		3_3
1825	cat__MRDB1_nan	0.0		3_3
1826	cat__MRDC1_False	0.0		3_3
1827	cat__MRDC1_True	0.0		3_3
1828	cat__MRDC1_nan	0.0		3_3
1829	cat__MRDnegativity_<0.0%/not detectable	0.0		3_3
1830	cat__MRDnegativity_nan	0.0		3_3
1831	cat__MRDguided_No	0.0		3_3
1832	cat__MRDguided_nan	0.0		3_3
1833	cat__Housekeeping_ABL	0.0		3_3
1834	cat__Housekeeping_nan	0.0		3_3
1835	cat__MRDA0_method_nan	0.0		3_3
1836	cat__MRDA0_method_qPCR-NPM1	0.0		3_3
1837	cat__MRDA0_method_qPCR-NPM1 A	0.0		3_3
1838	cat__MRDA0_method_qPCR-NPM1 B	0.0		3_3
1839	cat__MRDA0_method_qPCR-NPM1 D	0.0		3_3
1840	cat__MRDA0_method_qPCR-NPM1 OTHER	0.0		3_3
1841	cat__MRDA0_method_qPCR-inv16	0.0		3_3
1842	cat__MRDA0_method_qPCR-t8/21	0.0		3_3
1843	cat__MRDA0num_ND	0.0		3_3
1844	cat__MRDA0num_Pos	0.0		3_3
1845	cat__MRDA0num_nan	0.0		3_3
1846	cat__MRDA0_specimen_PB	0.0		3_3
1847	cat__MRDA0_specimen_nan	0.0		3_3
1848	cat__MRDB0_method_nan	0.0		3_3
1849	cat__MRDB0_method_qPCR-NPM1	0.0		3_3
1850	cat__MRDB0_method_qPCR-NPM1 A	0.0		3_3
1851	cat__MRDB0_method_qPCR-NPM1 B	0.0		3_3
1852	cat__MRDB0_method_qPCR-NPM1 D	0.0		3_3
1853	cat__MRDB0_method_qPCR-NPM1 OTHER	0.0		3_3
1854	cat__MRDB0_method_qPCR-inv16	0.0		3_3
1855	cat__MRDB0_method_qPCR-t8/21	0.0		3_3
1856	cat__MRDB0_specimen_BM	0.0		3_3
1857	cat__MRDB0_specimen_nan	0.0		3_3
1858	cat__MRDB0num_ND	0.0		3_3
1859	cat__MRDB0num_Pos	0.0		3_3
1860	cat__MRDB0num_nan	0.0		3_3
1861	cat__MRDC0_method_MFC (LAIP+DfN)	0.0		3_3
1862	cat__MRDC0_method_nan	0.0		3_3
1863	cat__MRDC0_specimen_BM	0.0		3_3
1864	cat__MRDC0_specimen_BM	0.0		3_3
1865	cat__MRDC0_specimen_PB	0.0		3_3
1866	cat__MRDC0_specimen_nan	0.0		3_3
1867	cat__MRDC1_specimen_BM	0.0		3_3
1868	cat__MRDC1_specimen_PB	0.0		3_3
1869	cat__MRDC1_specimen_nan	0.0		3_3
1870	cat__MRDC0num_Neg	0.0		3_3
1871	cat__MRDC0num_Pos	0.0		3_3
1872	cat__MRDC0num_nan	0.0		3_3
1873	cat__MRDA1_method_nan	0.0		3_3
1874	cat__MRDA1_method_qPCR-NPM1	0.0		3_3
1875	cat__MRDA1_method_qPCR-NPM1 A	0.0		3_3
1876	cat__MRDA1_method_qPCR-NPM1 B	0.0		3_3
1877	cat__MRDA1_method_qPCR-NPM1 D	0.0		3_3
1878	cat__MRDA1_method_qPCR-NPM1 OTHER	0.0		3_3
1879	cat__MRDA1_method_qPCR-inv16	0.0		3_3
1880	cat__MRDA1_method_qPCR-t8/21	0.0		3_3
1881	cat__MRDA1num_ND	0.0		3_3
1882	cat__MRDA1num_Neg	0.0		3_3
1883	cat__MRDA1num_Pos	0.0		3_3
1884	cat__MRDA1num_nan	0.0		3_3
1885	cat__MRDA1_specimen_PB	0.0		3_3
1886	cat__MRDA1_specimen_nan	0.0		3_3
1887	cat__MRDB1_method_nan	0.0		3_3
1888	cat__MRDB1_method_qPCR-NPM1	0.0		3_3
1889	cat__MRDB1_method_qPCR-NPM1 A	0.0		3_3
1890	cat__MRDB1_method_qPCR-NPM1 B	0.0		3_3
1891	cat__MRDB1_method_qPCR-NPM1 D	0.0		3_3
1892	cat__MRDB1_method_qPCR-NPM1 OTHER	0.0		3_3
1893	cat__MRDB1_method_qPCR-inv16	0.0		3_3
1894	cat__MRDB1_method_qPCR-t8/21	0.0		3_3
1895	cat__MRDB1_specimen_BM	0.0		3_3
1896	cat__MRDB1_specimen_nan	0.0		3_3
1897	cat__MRDB1num_ND	0.0		3_3
1898	cat__MRDB1num_Neg	0.0		3_3
1899	cat__MRDB1num_Pos	0.0		3_3
1900	cat__MRDB1num_nan	0.0		3_3
1901	cat__MRDC1_method_MFC (LAIP+DfN)	0.0		3_3
1902	cat__MRDC1_method_nan	0.0		3_3
1903	cat__MRDC1num_ND	0.0		3_3
1904	cat__MRDC1num_Neg	0.0		3_3
1905	cat__MRDC1num_Pos	0.0		3_3
1906	cat__MRDC1num_nan	0.0		3_3
1907	num__date_MRDA0	0.00011069513094971862		3_3
1908	num__MRDA0hodnota	0.0		3_3
1909	num__MRDA0logred	0.0		3_3
1910	num__date_MRDB0	2.1079277225441838e-05		3_3
1911	num__MRDB0hodnota	0.0		3_3
1912	num__MRDB0logred	0.0		3_3
1913	num__MRDC0percentage	5.3383304910971844e-05		3_3
1914	num__date_MRDA1	0.0002000942678080547		3_3
1915	num__MRDA1hodnota	0.0		3_3
1916	num__MRDA1logred	0.0		3_3
1917	num__date_MRDB1	0.0		3_3
1918	num__MRDB1hodnota	0.0		3_3
1919	num__Date_MRDC1	1.0288671581269681e-05		3_3
1920	num__MRDC1percentage	0.00021927672786374334		3_3
1921	remainder__MRDnegativity_is_missing	0.0		3_3
1922	remainder__MRDguided_is_missing	0.0		3_3
1923	remainder__Housekeeping_is_missing	0.0		3_3
1924	remainder__MRDA0_is_missing	0.0		3_3
1925	remainder__date_MRDA0_is_missing	0.0		3_3
1926	remainder__MRDA0_method_is_missing	0.0		3_3
1927	remainder__MRDA0_specimen_is_missing	0.0		3_3
1928	remainder__MRDA0num_is_missing	0.0		3_3
1929	remainder__MRDA0hodnota_is_missing	0.0		3_3
1930	remainder__MRDA0logred_is_missing	0.0		3_3
1931	remainder__MRDB0_is_missing	0.0		3_3
1932	remainder__date_MRDB0_is_missing	0.0		3_3
1933	remainder__MRDB0_method_is_missing	0.0		3_3
1934	remainder__MRDB0_specimen_is_missing	0.0		3_3
1935	remainder__MRDB0num_is_missing	0.0		3_3
1936	remainder__MRDB0hodnota_is_missing	0.0		3_3
1937	remainder__MRDB0logred_is_missing	0.0		3_3
1938	remainder__MRDC0_is_missing	0.0		3_3
1939	remainder__MRDC0_method_is_missing	0.0		3_3
1940	remainder__MRDC0_specimen_is_missing	0.0		3_3
1941	remainder__MRDC0num_is_missing	0.0		3_3
1942	remainder__MRDC0percentage_is_missing	0.0		3_3
1943	remainder__MRDA1_is_missing	0.0		3_3
1944	remainder__date_MRDA1_is_missing	0.0		3_3
1945	remainder__MRDA1_method_is_missing	0.0		3_3
1946	remainder__MRDA1_specimen_is_missing	0.0		3_3
1947	remainder__MRDA1num_is_missing	0.0		3_3
1948	remainder__MRDA1hodnota_is_missing	0.0		3_3
1949	remainder__MRDA1logred_is_missing	0.0		3_3
1950	remainder__MRDB1_is_missing	0.0		3_3
1951	remainder__date_MRDB1_is_missing	0.0		3_3
1952	remainder__MRDB1_method_is_missing	0.0		3_3
1953	remainder__MRDB1_specimen_is_missing	0.0		3_3
1954	remainder__MRDB1num_is_missing	0.0		3_3
1955	remainder__MRDB1hodnota_is_missing	0.0		3_3
1956	remainder__MRDC1_is_missing	0.0		3_3
1957	remainder__Date_MRDC1_is_missing	0.0		3_3
1958	remainder__MRDC1_method_is_missing	0.0		3_3
1959	remainder__MRDC1_specimen_is_missing	0.0		3_3
1960	remainder__MRDC1num_is_missing	0.0		3_3
1961	remainder__MRDC1percentage_is_missing	0.0		3_3
1962	cat__MRDA0_False	0.0		4_3
1963	cat__MRDA0_True	0.0		4_3
1964	cat__MRDA0_nan	0.0		4_3
1965	cat__MRDB0_False	0.0		4_3
1966	cat__MRDB0_True	0.0		4_3
1967	cat__MRDB0_nan	0.0		4_3
1968	cat__MRDC0_False	0.0		4_3
1969	cat__MRDC0_True	0.0		4_3
1970	cat__MRDC0_nan	0.0		4_3
1971	cat__MRDA1_False	0.0		4_3
1972	cat__MRDA1_True	0.0		4_3
1973	cat__MRDA1_nan	0.0		4_3
1974	cat__MRDB1_False	0.0		4_3
1975	cat__MRDB1_True	0.0		4_3
1976	cat__MRDB1_nan	0.0		4_3
1977	cat__MRDC1_False	0.0		4_3
1978	cat__MRDC1_True	0.0		4_3
1979	cat__MRDC1_nan	0.0		4_3
1980	cat__MRDnegativity_<0.0%/not detectable	0.0		4_3
1981	cat__MRDnegativity_nan	0.0		4_3
1982	cat__MRDguided_No	0.0		4_3
1983	cat__MRDguided_nan	0.0		4_3
1984	cat__Housekeeping_ABL	0.0		4_3
1985	cat__Housekeeping_nan	0.0		4_3
1986	cat__MRDA0_method_nan	0.0		4_3
1987	cat__MRDA0_method_qPCR-NPM1	0.0		4_3
1988	cat__MRDA0_method_qPCR-NPM1 A	0.0		4_3
1989	cat__MRDA0_method_qPCR-NPM1 B	0.0		4_3
1990	cat__MRDA0_method_qPCR-NPM1 D	0.0		4_3
1991	cat__MRDA0_method_qPCR-NPM1 OTHER	0.0		4_3
1992	cat__MRDA0_method_qPCR-inv16	0.0		4_3
1993	cat__MRDA0_method_qPCR-t8/21	0.0		4_3
1994	cat__MRDA0num_ND	0.0		4_3
1995	cat__MRDA0num_Pos	0.0		4_3
1996	cat__MRDA0num_nan	0.0		4_3
1997	cat__MRDA0_specimen_PB	0.0		4_3
1998	cat__MRDA0_specimen_nan	0.0		4_3
[truncated: 265 more rows]
