# Supplementary material for: Random Survival Forest Versus Elastic-Net Regularized Cox Regression for Survival Prediction in Acute Myeloid Leukemia at Distinct Treatment Time Points: Model Performance Comparison Study
Source: JMIR Bioinform Biotechnol. 2026 Apr 29;7:e75678. doi: 10.2196/75678 (PMC13128161; doi:10.2196/75678)
Supplement: Multimedia Appendix 9 [file bioinform-v7-e75678-s009.zip › ablation_metrics/repeated_fold_feature_importance/cnet/C1__NGS_flt3_npm1__fimp.csv]

	feature	importance	std_importance	fold_repeat_idx
0	cat__amlFLToutcomeID_2.0	0.0		1_1
1	cat__amlFLToutcomeID_3.0	0.0		1_1
2	cat__amlFLToutcomeID_4.0	0.0		1_1
3	cat__amlFLToutcomeID_nan	0.0		1_1
4	cat__amlFLTTypeID_1.0	0.0		1_1
5	cat__amlFLTTypeID_2.0	0.0		1_1
6	cat__amlFLTTypeID_nan	0.0		1_1
7	cat__amlDDLFLTTKDID_1.0	0.0		1_1
8	cat__amlDDLFLTTKDID_2.0	0.0		1_1
9	cat__amlDDLFLTTKDID_3.0	0.0		1_1
10	cat__amlDDLFLTTKDID_4.0	0.0		1_1
11	cat__amlDDLFLTTKDID_6.0	0.0		1_1
12	cat__amlDDLFLTTKDID_7.0	0.0		1_1
13	cat__amlDDLFLTTKDID_8.0	0.0		1_1
14	cat__amlDDLFLTTKDID_9.0	0.0		1_1
15	cat__amlDDLFLTTKDID_99.0	0.0		1_1
16	cat__amlDDLFLTTKDID_nan	0.0		1_1
17	cat__amlFLTType0ID_1.0	0.0		1_1
18	cat__amlFLTType0ID_2.0	0.0		1_1
19	cat__amlFLTType0ID_nan	0.0		1_1
20	cat__amlDDLNPM1OutcomeID_1.0	0.0		1_1
21	cat__amlDDLNPM1OutcomeID_3.0	0.0		1_1
22	cat__amlDDLNPM1OutcomeID_5.0	0.0		1_1
23	cat__amlDDLNPM1OutcomeID_7.0	0.0		1_1
24	cat__amlDDLNPM1OutcomeID_nan	0.0		1_1
25	cat__amlDDLNPM1ID_1.0	0.0		1_1
26	cat__amlDDLNPM1ID_2.0	0.0		1_1
27	cat__amlDDLNPM1ID_3.0	0.0		1_1
28	cat__amlDDLNPM1ID_4.0	0.0		1_1
29	cat__amlDDLNPM1ID_5.0	0.0		1_1
30	cat__amlDDLNPM1ID_nan	0.0		1_1
31	num__TestDate	0.0		1_1
32	num__ITDPcnt	0.00015463895594704707		1_1
33	num__ITDLength	9.208190414640165e-06		1_1
34	remainder__TestDate_is_missing	0.0		1_1
35	remainder__amlFLToutcomeID_is_missing	0.0		1_1
36	remainder__amlFLTTypeID_is_missing	0.0		1_1
37	remainder__amlDDLFLTTKDID_is_missing	0.0		1_1
38	remainder__ITDPcnt_is_missing	0.0		1_1
39	remainder__ITDLength_is_missing	0.0		1_1
40	remainder__amlFLTType0ID_is_missing	0.0		1_1
41	remainder__amlDDLNPM1OutcomeID_is_missing	0.0		1_1
42	remainder__amlDDLNPM1ID_is_missing	0.0		1_1
43	remainder__ASXL1	0.0		1_1
44	remainder__ASXL2	0.0		1_1
45	remainder__ASXL3	0.0		1_1
46	remainder__ATRX	0.0		1_1
47	remainder__BAGE3	0.0		1_1
48	remainder__BCOR	0.0		1_1
49	remainder__BRAF	0.0		1_1
50	remainder__CBL	0.0		1_1
51	remainder__CDKN2A	0.0		1_1
52	remainder__CEBPA	0.0		1_1
53	remainder__CREBBP	0.0		1_1
54	remainder__CSF3R	0.0		1_1
55	remainder__CTCF	0.0		1_1
56	remainder__CUL2	0.0		1_1
57	remainder__CUX1	0.0		1_1
58	remainder__DNMT3A	0.0		1_1
59	remainder__EED	0.0		1_1
60	remainder__ETV6	0.0		1_1
61	remainder__EZH2	0.0		1_1
62	remainder__FBXW7	0.0		1_1
63	remainder__FLT3	0.0		1_1
64	remainder__GATA1	0.0		1_1
65	remainder__GATA2	0.0		1_1
66	remainder__GNAS	0.0		1_1
67	remainder__GNB1	0.0		1_1
68	remainder__IDH1	0.0		1_1
69	remainder__IDH2	0.0		1_1
70	remainder__JAK2	0.0		1_1
71	remainder__JAK3	0.0		1_1
72	remainder__KANSL1	0.0		1_1
73	remainder__KDM6A	0.0		1_1
74	remainder__KIT	0.0		1_1
75	remainder__KMT2C	0.0		1_1
76	remainder__KMT2D	0.0		1_1
77	remainder__KMT2E	0.0		1_1
78	remainder__KRAS	0.0		1_1
79	remainder__LUC7L2	0.0		1_1
80	remainder__MED12	0.0		1_1
81	remainder__MLL	0.0		1_1
82	remainder__MPL	0.0		1_1
83	remainder__MYC	0.0		1_1
84	remainder__NF1	0.0		1_1
85	remainder__NFE2	0.0		1_1
86	remainder__NOTCH1	0.0		1_1
87	remainder__NPM1	0.0		1_1
88	remainder__NRAS	0.0		1_1
89	remainder__PDS5B	0.0		1_1
90	remainder__PHF6	0.0		1_1
91	remainder__PRPF8	0.0		1_1
92	remainder__PTEN	0.0		1_1
93	remainder__PTPN11	0.0		1_1
94	remainder__RAD21	0.0		1_1
95	remainder__RIT1	0.0		1_1
96	remainder__RUNX1	0.0		1_1
97	remainder__SETBP1	0.0		1_1
98	remainder__SF1	0.0		1_1
99	remainder__SF3B1	0.0		1_1
100	remainder__SMC1A	0.0		1_1
101	remainder__SMC3	0.0		1_1
102	remainder__SMG1	0.0		1_1
103	remainder__SRSF2	0.0		1_1
104	remainder__STAG2	0.0		1_1
105	remainder__STAT5B	0.0		1_1
106	remainder__SUZ12	0.0		1_1
107	remainder__TET2	0.0		1_1
108	remainder__TP53	0.0		1_1
109	remainder__U2AF1	0.0		1_1
110	remainder__WT1	0.0		1_1
111	remainder__ZRSR2	0.0		1_1
112	remainder__ngs_is_missing	0.0		1_1
113	cat__amlFLToutcomeID_2.0	0.0		2_1
114	cat__amlFLToutcomeID_3.0	0.0		2_1
115	cat__amlFLToutcomeID_4.0	0.0		2_1
116	cat__amlFLToutcomeID_nan	0.0		2_1
117	cat__amlFLTTypeID_1.0	0.0		2_1
118	cat__amlFLTTypeID_2.0	0.0		2_1
119	cat__amlFLTTypeID_nan	0.0		2_1
120	cat__amlDDLFLTTKDID_1.0	0.0		2_1
121	cat__amlDDLFLTTKDID_2.0	0.0		2_1
122	cat__amlDDLFLTTKDID_3.0	0.0		2_1
123	cat__amlDDLFLTTKDID_4.0	0.0		2_1
124	cat__amlDDLFLTTKDID_6.0	0.0		2_1
125	cat__amlDDLFLTTKDID_7.0	0.0		2_1
126	cat__amlDDLFLTTKDID_8.0	0.0		2_1
127	cat__amlDDLFLTTKDID_99.0	0.0		2_1
128	cat__amlDDLFLTTKDID_nan	0.0		2_1
129	cat__amlFLTType0ID_1.0	0.0		2_1
130	cat__amlFLTType0ID_2.0	0.0		2_1
131	cat__amlFLTType0ID_nan	0.0		2_1
132	cat__amlDDLNPM1OutcomeID_1.0	0.0		2_1
133	cat__amlDDLNPM1OutcomeID_3.0	0.0		2_1
134	cat__amlDDLNPM1OutcomeID_5.0	0.0		2_1
135	cat__amlDDLNPM1OutcomeID_7.0	0.0		2_1
136	cat__amlDDLNPM1OutcomeID_nan	0.0		2_1
137	cat__amlDDLNPM1ID_1.0	0.0		2_1
138	cat__amlDDLNPM1ID_2.0	0.0		2_1
139	cat__amlDDLNPM1ID_3.0	0.0		2_1
140	cat__amlDDLNPM1ID_4.0	0.0		2_1
141	cat__amlDDLNPM1ID_5.0	0.0		2_1
142	cat__amlDDLNPM1ID_nan	0.0		2_1
143	num__TestDate	0.0		2_1
144	num__ITDPcnt	4.200252525456111e-06		2_1
145	num__ITDLength	1.3294063269318372e-07		2_1
146	remainder__TestDate_is_missing	0.0		2_1
147	remainder__amlFLToutcomeID_is_missing	0.0		2_1
148	remainder__amlFLTTypeID_is_missing	0.0		2_1
149	remainder__amlDDLFLTTKDID_is_missing	0.0		2_1
150	remainder__ITDPcnt_is_missing	0.0		2_1
151	remainder__ITDLength_is_missing	0.0		2_1
152	remainder__amlFLTType0ID_is_missing	0.0		2_1
153	remainder__amlDDLNPM1OutcomeID_is_missing	0.0		2_1
154	remainder__amlDDLNPM1ID_is_missing	0.0		2_1
155	remainder__ASXL1	6.52314130354468e-06		2_1
156	remainder__ASXL2	2.469881241847614e-07		2_1
157	remainder__ASXL3	0.0		2_1
158	remainder__ATRX	0.0		2_1
159	remainder__BAGE3	0.0		2_1
160	remainder__BCOR	0.0		2_1
161	remainder__BRAF	0.0		2_1
162	remainder__CBL	0.0		2_1
163	remainder__CDKN2A	0.0		2_1
164	remainder__CEBPA	2.4406318208375237e-07		2_1
165	remainder__CREBBP	0.0		2_1
166	remainder__CSF3R	0.0		2_1
167	remainder__CTCF	0.0		2_1
168	remainder__CUL2	0.0		2_1
169	remainder__CUX1	0.0		2_1
170	remainder__DNMT3A	0.0		2_1
171	remainder__EED	0.0		2_1
172	remainder__ETV6	0.0		2_1
173	remainder__EZH2	0.0		2_1
174	remainder__FBXW7	0.0		2_1
175	remainder__FLT3	0.0		2_1
176	remainder__GATA1	0.0		2_1
177	remainder__GATA2	0.0		2_1
178	remainder__GNAS	0.0		2_1
179	remainder__GNB1	0.0		2_1
180	remainder__IDH1	0.0		2_1
181	remainder__IDH2	0.0		2_1
182	remainder__JAK2	0.0		2_1
183	remainder__JAK3	0.0		2_1
184	remainder__KANSL1	0.0		2_1
185	remainder__KDM6A	0.0		2_1
186	remainder__KIT	0.0		2_1
187	remainder__KMT2C	0.0		2_1
188	remainder__KMT2D	0.0		2_1
189	remainder__KMT2E	0.0		2_1
190	remainder__KRAS	0.0		2_1
191	remainder__LUC7L2	0.0		2_1
192	remainder__MED12	0.0		2_1
193	remainder__MLL	0.0		2_1
194	remainder__MPL	0.0		2_1
195	remainder__MYC	0.0		2_1
196	remainder__NF1	0.0		2_1
197	remainder__NFE2	0.0		2_1
198	remainder__NOTCH1	0.0		2_1
199	remainder__NPM1	5.456597927095375e-07		2_1
200	remainder__NRAS	0.0		2_1
201	remainder__PDS5B	0.0		2_1
202	remainder__PHF6	0.0		2_1
203	remainder__PRPF8	0.0		2_1
204	remainder__PTEN	0.0		2_1
205	remainder__PTPN11	0.0		2_1
206	remainder__RAD21	0.0		2_1
207	remainder__RIT1	0.0		2_1
208	remainder__RUNX1	0.0		2_1
209	remainder__SETBP1	0.0		2_1
210	remainder__SF1	0.0		2_1
211	remainder__SF3B1	0.0		2_1
212	remainder__SMC1A	0.0		2_1
213	remainder__SMC3	0.0		2_1
214	remainder__SRSF2	0.0		2_1
215	remainder__STAG2	0.0		2_1
216	remainder__STAT5B	0.0		2_1
217	remainder__SUZ12	0.0		2_1
218	remainder__TET2	0.0		2_1
219	remainder__TP53	0.0		2_1
220	remainder__U2AF1	0.0		2_1
221	remainder__WT1	0.0		2_1
222	remainder__ZRSR2	0.0		2_1
223	remainder__ngs_is_missing	0.0		2_1
224	cat__amlFLToutcomeID_2.0	0.0		3_1
225	cat__amlFLToutcomeID_3.0	0.0		3_1
226	cat__amlFLToutcomeID_4.0	0.0		3_1
227	cat__amlFLToutcomeID_nan	0.0		3_1
228	cat__amlFLTTypeID_1.0	0.0		3_1
229	cat__amlFLTTypeID_2.0	0.0		3_1
230	cat__amlFLTTypeID_nan	0.0		3_1
231	cat__amlDDLFLTTKDID_1.0	0.0		3_1
232	cat__amlDDLFLTTKDID_2.0	0.0		3_1
233	cat__amlDDLFLTTKDID_3.0	0.0		3_1
234	cat__amlDDLFLTTKDID_4.0	0.0		3_1
235	cat__amlDDLFLTTKDID_6.0	0.0		3_1
236	cat__amlDDLFLTTKDID_7.0	0.0		3_1
237	cat__amlDDLFLTTKDID_8.0	0.0		3_1
238	cat__amlDDLFLTTKDID_9.0	0.0		3_1
239	cat__amlDDLFLTTKDID_99.0	0.0		3_1
240	cat__amlDDLFLTTKDID_nan	0.0		3_1
241	cat__amlFLTType0ID_1.0	0.0		3_1
242	cat__amlFLTType0ID_2.0	0.0		3_1
243	cat__amlFLTType0ID_nan	0.0		3_1
244	cat__amlDDLNPM1OutcomeID_1.0	0.0		3_1
245	cat__amlDDLNPM1OutcomeID_3.0	0.0		3_1
246	cat__amlDDLNPM1OutcomeID_5.0	0.0		3_1
247	cat__amlDDLNPM1OutcomeID_7.0	0.0		3_1
248	cat__amlDDLNPM1OutcomeID_nan	0.0		3_1
249	cat__amlDDLNPM1ID_1.0	0.0		3_1
250	cat__amlDDLNPM1ID_2.0	0.0		3_1
251	cat__amlDDLNPM1ID_3.0	0.0		3_1
252	cat__amlDDLNPM1ID_4.0	0.0		3_1
253	cat__amlDDLNPM1ID_5.0	0.0		3_1
254	cat__amlDDLNPM1ID_nan	0.0		3_1
255	num__TestDate	9.903803398080348e-05		3_1
256	num__ITDPcnt	0.00015908255658854398		3_1
257	num__ITDLength	1.0209012324445541e-05		3_1
258	remainder__TestDate_is_missing	0.0		3_1
259	remainder__amlFLToutcomeID_is_missing	0.0		3_1
260	remainder__amlFLTTypeID_is_missing	0.0		3_1
261	remainder__amlDDLFLTTKDID_is_missing	0.0		3_1
262	remainder__ITDPcnt_is_missing	0.0		3_1
263	remainder__ITDLength_is_missing	0.0		3_1
264	remainder__amlFLTType0ID_is_missing	0.0		3_1
265	remainder__amlDDLNPM1OutcomeID_is_missing	0.0		3_1
266	remainder__amlDDLNPM1ID_is_missing	0.0		3_1
267	remainder__ASXL1	4.4985110582180725e-05		3_1
268	remainder__ASXL2	5.9131873923688706e-06		3_1
269	remainder__ASXL3	0.0		3_1
270	remainder__ATRX	0.0		3_1
271	remainder__BAGE3	0.0		3_1
272	remainder__BCOR	0.0		3_1
273	remainder__BRAF	0.0		3_1
274	remainder__CBL	0.0		3_1
275	remainder__CDKN2A	0.0		3_1
276	remainder__CEBPA	4.426101424513487e-06		3_1
277	remainder__CREBBP	0.0		3_1
278	remainder__CSF3R	0.0		3_1
279	remainder__CTCF	0.0		3_1
280	remainder__CUX1	0.0		3_1
281	remainder__DNMT3A	0.0		3_1
282	remainder__EED	0.0		3_1
283	remainder__ETV6	0.0		3_1
284	remainder__EZH2	0.0		3_1
285	remainder__FBXW7	0.0		3_1
286	remainder__FLT3	0.0		3_1
287	remainder__GATA1	0.0		3_1
288	remainder__GATA2	0.0		3_1
289	remainder__GNAS	0.0		3_1
290	remainder__GNB1	0.0		3_1
291	remainder__IDH1	0.0		3_1
292	remainder__IDH2	1.050229274840353e-06		3_1
293	remainder__JAK2	0.0		3_1
294	remainder__JAK3	0.0		3_1
295	remainder__KANSL1	0.0		3_1
296	remainder__KDM6A	0.0		3_1
297	remainder__KIT	0.0		3_1
298	remainder__KMT2C	0.0		3_1
299	remainder__KMT2D	0.0		3_1
300	remainder__KMT2E	0.0		3_1
301	remainder__KRAS	0.0		3_1
302	remainder__LUC7L2	0.0		3_1
303	remainder__MED12	0.0		3_1
304	remainder__MLL	0.0		3_1
305	remainder__MPL	0.0		3_1
306	remainder__MYC	0.0		3_1
307	remainder__NF1	0.0		3_1
308	remainder__NFE2	0.0		3_1
309	remainder__NOTCH1	0.0		3_1
310	remainder__NPM1	8.779554062887091e-06		3_1
311	remainder__NRAS	0.0		3_1
312	remainder__PHF6	0.0		3_1
313	remainder__PRPF8	0.0		3_1
314	remainder__PTEN	0.0		3_1
315	remainder__PTPN11	0.0		3_1
316	remainder__RAD21	0.0		3_1
317	remainder__RIT1	0.0		3_1
318	remainder__RUNX1	0.0		3_1
319	remainder__SETBP1	0.0		3_1
320	remainder__SF1	0.0		3_1
321	remainder__SF3B1	0.0		3_1
322	remainder__SMC1A	0.0		3_1
323	remainder__SMC3	0.0		3_1
324	remainder__SMG1	0.0		3_1
325	remainder__SRSF2	0.0		3_1
326	remainder__STAG2	0.0		3_1
327	remainder__STAT5B	0.0		3_1
328	remainder__SUZ12	0.0		3_1
329	remainder__TET2	0.0		3_1
330	remainder__TP53	0.0		3_1
331	remainder__U2AF1	0.0		3_1
332	remainder__WT1	0.0		3_1
333	remainder__ZRSR2	0.0		3_1
334	remainder__ngs_is_missing	0.0		3_1
335	cat__amlFLToutcomeID_2.0	0.0		4_1
336	cat__amlFLToutcomeID_3.0	0.0		4_1
337	cat__amlFLToutcomeID_4.0	0.0		4_1
338	cat__amlFLToutcomeID_nan	0.0		4_1
339	cat__amlFLTTypeID_1.0	0.0		4_1
340	cat__amlFLTTypeID_2.0	0.0		4_1
341	cat__amlFLTTypeID_nan	0.0		4_1
342	cat__amlDDLFLTTKDID_1.0	0.0		4_1
343	cat__amlDDLFLTTKDID_2.0	0.0		4_1
344	cat__amlDDLFLTTKDID_3.0	0.0		4_1
345	cat__amlDDLFLTTKDID_4.0	0.0		4_1
346	cat__amlDDLFLTTKDID_6.0	0.0		4_1
347	cat__amlDDLFLTTKDID_7.0	0.0		4_1
348	cat__amlDDLFLTTKDID_8.0	0.0		4_1
349	cat__amlDDLFLTTKDID_9.0	0.0		4_1
350	cat__amlDDLFLTTKDID_99.0	0.0		4_1
351	cat__amlDDLFLTTKDID_nan	0.0		4_1
352	cat__amlFLTType0ID_1.0	0.0		4_1
353	cat__amlFLTType0ID_2.0	0.0		4_1
354	cat__amlFLTType0ID_nan	0.0		4_1
355	cat__amlDDLNPM1OutcomeID_1.0	0.0		4_1
356	cat__amlDDLNPM1OutcomeID_3.0	0.0		4_1
357	cat__amlDDLNPM1OutcomeID_5.0	0.0		4_1
358	cat__amlDDLNPM1OutcomeID_nan	0.0		4_1
359	cat__amlDDLNPM1ID_1.0	0.0		4_1
360	cat__amlDDLNPM1ID_2.0	0.0		4_1
361	cat__amlDDLNPM1ID_3.0	0.0		4_1
362	cat__amlDDLNPM1ID_4.0	0.0		4_1
363	cat__amlDDLNPM1ID_5.0	0.0		4_1
364	cat__amlDDLNPM1ID_nan	0.0		4_1
365	num__TestDate	0.0		4_1
366	num__ITDPcnt	0.00010782722693692305		4_1
367	num__ITDLength	3.4798180408196894e-06		4_1
368	remainder__TestDate_is_missing	0.0		4_1
369	remainder__amlFLToutcomeID_is_missing	0.0		4_1
370	remainder__amlFLTTypeID_is_missing	0.0		4_1
371	remainder__amlDDLFLTTKDID_is_missing	0.0		4_1
372	remainder__ITDPcnt_is_missing	0.0		4_1
373	remainder__ITDLength_is_missing	0.0		4_1
374	remainder__amlFLTType0ID_is_missing	0.0		4_1
375	remainder__amlDDLNPM1OutcomeID_is_missing	0.0		4_1
376	remainder__amlDDLNPM1ID_is_missing	0.0		4_1
377	remainder__ASXL1	5.418489143824888e-05		4_1
378	remainder__ASXL2	1.799083684090822e-06		4_1
379	remainder__ASXL3	0.0		4_1
380	remainder__ATRX	0.0		4_1
381	remainder__BAGE3	0.0		4_1
382	remainder__BCOR	0.0		4_1
383	remainder__BRAF	0.0		4_1
384	remainder__CBL	0.0		4_1
385	remainder__CDKN2A	0.0		4_1
386	remainder__CEBPA	5.625475962477432e-07		4_1
387	remainder__CREBBP	0.0		4_1
388	remainder__CSF3R	0.0		4_1
389	remainder__CTCF	0.0		4_1
390	remainder__CUL2	0.0		4_1
391	remainder__CUX1	0.0		4_1
392	remainder__DNMT3A	0.0		4_1
393	remainder__EED	0.0		4_1
394	remainder__ETV6	0.0		4_1
395	remainder__EZH2	0.0		4_1
396	remainder__FBXW7	0.0		4_1
397	remainder__FLT3	0.0		4_1
398	remainder__GATA1	0.0		4_1
399	remainder__GATA2	0.0		4_1
400	remainder__GNAS	0.0		4_1
401	remainder__IDH1	0.0		4_1
402	remainder__IDH2	0.0		4_1
403	remainder__JAK2	0.0		4_1
404	remainder__JAK3	0.0		4_1
405	remainder__KANSL1	0.0		4_1
406	remainder__KDM6A	0.0		4_1
407	remainder__KIT	0.0		4_1
408	remainder__KMT2C	0.0		4_1
409	remainder__KMT2D	0.0		4_1
410	remainder__KMT2E	0.0		4_1
411	remainder__KRAS	0.0		4_1
412	remainder__LUC7L2	0.0		4_1
413	remainder__MED12	0.0		4_1
414	remainder__MLL	0.0		4_1
415	remainder__MPL	0.0		4_1
416	remainder__MYC	0.0		4_1
417	remainder__NF1	0.0		4_1
418	remainder__NFE2	0.0		4_1
419	remainder__NOTCH1	0.0		4_1
420	remainder__NPM1	3.80926624558988e-06		4_1
421	remainder__NRAS	0.0		4_1
422	remainder__PDS5B	0.0		4_1
423	remainder__PHF6	0.0		4_1
424	remainder__PRPF8	0.0		4_1
425	remainder__PTEN	0.0		4_1
426	remainder__PTPN11	0.0		4_1
427	remainder__RAD21	0.0		4_1
428	remainder__RIT1	0.0		4_1
429	remainder__RUNX1	0.0		4_1
430	remainder__SETBP1	0.0		4_1
431	remainder__SF1	0.0		4_1
432	remainder__SF3B1	0.0		4_1
433	remainder__SMC1A	0.0		4_1
434	remainder__SMC3	0.0		4_1
435	remainder__SMG1	0.0		4_1
436	remainder__SRSF2	0.0		4_1
437	remainder__STAG2	0.0		4_1
438	remainder__STAT5B	0.0		4_1
439	remainder__SUZ12	0.0		4_1
440	remainder__TET2	0.0		4_1
441	remainder__TP53	0.0		4_1
442	remainder__U2AF1	0.0		4_1
443	remainder__WT1	0.0		4_1
444	remainder__ZRSR2	0.0		4_1
445	remainder__ngs_is_missing	0.0		4_1
446	cat__amlFLToutcomeID_2.0	0.0		5_1
447	cat__amlFLToutcomeID_3.0	0.0		5_1
448	cat__amlFLToutcomeID_4.0	0.0		5_1
449	cat__amlFLToutcomeID_nan	0.0		5_1
450	cat__amlFLTTypeID_1.0	0.0		5_1
451	cat__amlFLTTypeID_2.0	0.0		5_1
452	cat__amlFLTTypeID_nan	0.0		5_1
453	cat__amlDDLFLTTKDID_1.0	0.0		5_1
454	cat__amlDDLFLTTKDID_2.0	0.0		5_1
455	cat__amlDDLFLTTKDID_3.0	0.0		5_1
456	cat__amlDDLFLTTKDID_4.0	0.0		5_1
457	cat__amlDDLFLTTKDID_6.0	0.0		5_1
458	cat__amlDDLFLTTKDID_8.0	0.0		5_1
459	cat__amlDDLFLTTKDID_9.0	0.0		5_1
460	cat__amlDDLFLTTKDID_99.0	0.0		5_1
461	cat__amlDDLFLTTKDID_nan	0.0		5_1
462	cat__amlFLTType0ID_1.0	0.0		5_1
463	cat__amlFLTType0ID_2.0	0.0		5_1
464	cat__amlFLTType0ID_nan	0.0		5_1
465	cat__amlDDLNPM1OutcomeID_1.0	0.0		5_1
466	cat__amlDDLNPM1OutcomeID_3.0	0.0		5_1
467	cat__amlDDLNPM1OutcomeID_5.0	0.0		5_1
468	cat__amlDDLNPM1OutcomeID_7.0	0.0		5_1
469	cat__amlDDLNPM1OutcomeID_nan	0.0		5_1
470	cat__amlDDLNPM1ID_1.0	0.0		5_1
471	cat__amlDDLNPM1ID_2.0	0.0		5_1
472	cat__amlDDLNPM1ID_3.0	0.0		5_1
473	cat__amlDDLNPM1ID_4.0	0.0		5_1
474	cat__amlDDLNPM1ID_5.0	0.0		5_1
475	cat__amlDDLNPM1ID_nan	0.0		5_1
476	num__TestDate	0.0002716984918429309		5_1
477	num__ITDPcnt	0.00016794156466126155		5_1
478	num__ITDLength	5.010765304580065e-06		5_1
479	remainder__TestDate_is_missing	0.0		5_1
480	remainder__amlFLToutcomeID_is_missing	0.0		5_1
481	remainder__amlFLTTypeID_is_missing	0.0		5_1
482	remainder__amlDDLFLTTKDID_is_missing	0.0		5_1
483	remainder__ITDPcnt_is_missing	0.0		5_1
484	remainder__ITDLength_is_missing	0.0		5_1
485	remainder__amlFLTType0ID_is_missing	0.0		5_1
486	remainder__amlDDLNPM1OutcomeID_is_missing	0.0		5_1
487	remainder__amlDDLNPM1ID_is_missing	0.0		5_1
488	remainder__ASXL1	0.0001054904928495715		5_1
489	remainder__ASXL2	7.901883283692108e-06		5_1
490	remainder__ATRX	0.0		5_1
491	remainder__BAGE3	0.0		5_1
492	remainder__BCOR	0.0		5_1
493	remainder__BRAF	0.0		5_1
494	remainder__CBL	0.0		5_1
495	remainder__CDKN2A	0.0		5_1
496	remainder__CEBPA	6.9074958577522864e-06		5_1
497	remainder__CREBBP	0.0		5_1
498	remainder__CSF3R	0.0		5_1
499	remainder__CTCF	0.0		5_1
500	remainder__CUL2	0.0		5_1
501	remainder__CUX1	0.0		5_1
502	remainder__DNMT3A	0.0		5_1
503	remainder__EED	0.0		5_1
504	remainder__ETV6	0.0		5_1
505	remainder__EZH2	0.0		5_1
506	remainder__FBXW7	0.0		5_1
507	remainder__FLT3	0.0		5_1
508	remainder__GATA1	0.0		5_1
509	remainder__GATA2	0.0		5_1
510	remainder__GNB1	0.0		5_1
511	remainder__IDH1	0.0		5_1
512	remainder__IDH2	0.0		5_1
513	remainder__JAK2	0.0		5_1
514	remainder__JAK3	0.0		5_1
515	remainder__KANSL1	0.0		5_1
516	remainder__KDM6A	0.0		5_1
517	remainder__KIT	0.0		5_1
518	remainder__KMT2C	0.0		5_1
519	remainder__KMT2D	0.0		5_1
520	remainder__KMT2E	0.0		5_1
521	remainder__KRAS	0.0		5_1
522	remainder__LUC7L2	0.0		5_1
523	remainder__MED12	0.0		5_1
524	remainder__MLL	0.0		5_1
525	remainder__MPL	0.0		5_1
526	remainder__MYC	0.0		5_1
527	remainder__NF1	0.0		5_1
528	remainder__NFE2	0.0		5_1
529	remainder__NOTCH1	0.0		5_1
530	remainder__NPM1	1.5800731351914564e-05		5_1
531	remainder__NRAS	0.0		5_1
532	remainder__PDS5B	0.0		5_1
533	remainder__PHF6	0.0		5_1
534	remainder__PRPF8	0.0		5_1
535	remainder__PTPN11	0.0		5_1
536	remainder__RAD21	0.0		5_1
537	remainder__RIT1	0.0		5_1
538	remainder__RUNX1	0.0		5_1
539	remainder__SETBP1	0.0		5_1
540	remainder__SF1	0.0		5_1
541	remainder__SF3B1	0.0		5_1
542	remainder__SMC1A	0.0		5_1
543	remainder__SMC3	0.0		5_1
544	remainder__SMG1	0.0		5_1
545	remainder__SRSF2	0.0		5_1
546	remainder__STAG2	0.0		5_1
547	remainder__STAT5B	0.0		5_1
548	remainder__SUZ12	0.0		5_1
549	remainder__TET2	0.0		5_1
550	remainder__TP53	0.0		5_1
551	remainder__U2AF1	0.0		5_1
552	remainder__WT1	0.0		5_1
553	remainder__ZRSR2	0.0		5_1
554	remainder__ngs_is_missing	0.0		5_1
555	cat__amlFLToutcomeID_2.0	0.0		1_2
556	cat__amlFLToutcomeID_3.0	0.0		1_2
557	cat__amlFLToutcomeID_4.0	0.0		1_2
558	cat__amlFLToutcomeID_nan	0.0		1_2
559	cat__amlFLTTypeID_1.0	0.0		1_2
560	cat__amlFLTTypeID_2.0	0.0		1_2
561	cat__amlFLTTypeID_nan	0.0		1_2
562	cat__amlDDLFLTTKDID_1.0	0.0		1_2
563	cat__amlDDLFLTTKDID_2.0	0.0		1_2
564	cat__amlDDLFLTTKDID_3.0	0.0		1_2
565	cat__amlDDLFLTTKDID_4.0	0.0		1_2
566	cat__amlDDLFLTTKDID_6.0	0.0		1_2
567	cat__amlDDLFLTTKDID_7.0	0.0		1_2
568	cat__amlDDLFLTTKDID_8.0	0.0		1_2
569	cat__amlDDLFLTTKDID_99.0	0.0		1_2
570	cat__amlDDLFLTTKDID_nan	0.0		1_2
571	cat__amlFLTType0ID_1.0	0.0		1_2
572	cat__amlFLTType0ID_2.0	0.0		1_2
573	cat__amlFLTType0ID_nan	0.0		1_2
574	cat__amlDDLNPM1OutcomeID_1.0	0.0		1_2
575	cat__amlDDLNPM1OutcomeID_3.0	0.0		1_2
576	cat__amlDDLNPM1OutcomeID_5.0	0.0		1_2
577	cat__amlDDLNPM1OutcomeID_7.0	0.0		1_2
578	cat__amlDDLNPM1OutcomeID_nan	0.0		1_2
579	cat__amlDDLNPM1ID_1.0	0.0		1_2
580	cat__amlDDLNPM1ID_2.0	0.0		1_2
581	cat__amlDDLNPM1ID_3.0	0.0		1_2
582	cat__amlDDLNPM1ID_4.0	0.0		1_2
583	cat__amlDDLNPM1ID_5.0	0.0		1_2
584	cat__amlDDLNPM1ID_nan	0.0		1_2
585	num__TestDate	8.907003212122306e-06		1_2
586	num__ITDPcnt	0.00015284324428027586		1_2
587	num__ITDLength	4.266973618326735e-06		1_2
588	remainder__TestDate_is_missing	0.0		1_2
589	remainder__amlFLToutcomeID_is_missing	0.0		1_2
590	remainder__amlFLTTypeID_is_missing	0.0		1_2
591	remainder__amlDDLFLTTKDID_is_missing	0.0		1_2
592	remainder__ITDPcnt_is_missing	0.0		1_2
593	remainder__ITDLength_is_missing	0.0		1_2
594	remainder__amlFLTType0ID_is_missing	0.0		1_2
595	remainder__amlDDLNPM1OutcomeID_is_missing	0.0		1_2
596	remainder__amlDDLNPM1ID_is_missing	0.0		1_2
597	remainder__ASXL1	4.91734867804139e-05		1_2
598	remainder__ASXL2	3.005157956592318e-06		1_2
599	remainder__ASXL3	0.0		1_2
600	remainder__ATRX	0.0		1_2
601	remainder__BAGE3	0.0		1_2
602	remainder__BCOR	0.0		1_2
603	remainder__BRAF	0.0		1_2
604	remainder__CBL	0.0		1_2
605	remainder__CDKN2A	0.0		1_2
606	remainder__CEBPA	2.1245718691195353e-06		1_2
607	remainder__CREBBP	0.0		1_2
608	remainder__CSF3R	0.0		1_2
609	remainder__CTCF	0.0		1_2
610	remainder__CUL2	0.0		1_2
611	remainder__CUX1	0.0		1_2
612	remainder__DNMT3A	0.0		1_2
613	remainder__EED	0.0		1_2
614	remainder__ETV6	0.0		1_2
615	remainder__EZH2	0.0		1_2
616	remainder__FBXW7	0.0		1_2
617	remainder__FLT3	0.0		1_2
618	remainder__GATA1	0.0		1_2
619	remainder__GATA2	0.0		1_2
620	remainder__GNAS	0.0		1_2
621	remainder__GNB1	0.0		1_2
622	remainder__IDH1	0.0		1_2
623	remainder__IDH2	0.0		1_2
624	remainder__JAK2	0.0		1_2
625	remainder__JAK3	0.0		1_2
626	remainder__KANSL1	0.0		1_2
627	remainder__KDM6A	0.0		1_2
628	remainder__KIT	0.0		1_2
629	remainder__KMT2C	0.0		1_2
630	remainder__KMT2D	0.0		1_2
631	remainder__KMT2E	0.0		1_2
632	remainder__KRAS	0.0		1_2
633	remainder__LUC7L2	0.0		1_2
634	remainder__MED12	0.0		1_2
635	remainder__MLL	0.0		1_2
636	remainder__MPL	0.0		1_2
637	remainder__MYC	0.0		1_2
638	remainder__NF1	0.0		1_2
639	remainder__NFE2	0.0		1_2
640	remainder__NOTCH1	0.0		1_2
641	remainder__NPM1	5.782069393413583e-06		1_2
642	remainder__NRAS	0.0		1_2
643	remainder__PDS5B	0.0		1_2
644	remainder__PHF6	0.0		1_2
645	remainder__PRPF8	0.0		1_2
646	remainder__PTEN	0.0		1_2
647	remainder__PTPN11	0.0		1_2
648	remainder__RAD21	0.0		1_2
649	remainder__RIT1	0.0		1_2
650	remainder__RUNX1	0.0		1_2
651	remainder__SETBP1	0.0		1_2
652	remainder__SF1	0.0		1_2
653	remainder__SF3B1	0.0		1_2
654	remainder__SMC1A	0.0		1_2
655	remainder__SMC3	0.0		1_2
656	remainder__SRSF2	0.0		1_2
657	remainder__STAG2	0.0		1_2
658	remainder__STAT5B	0.0		1_2
659	remainder__SUZ12	0.0		1_2
660	remainder__TET2	0.0		1_2
661	remainder__TP53	0.0		1_2
662	remainder__U2AF1	0.0		1_2
663	remainder__WT1	0.0		1_2
664	remainder__ZRSR2	0.0		1_2
665	remainder__ngs_is_missing	0.0		1_2
666	cat__amlFLToutcomeID_2.0	0.0		2_2
667	cat__amlFLToutcomeID_3.0	0.0		2_2
668	cat__amlFLToutcomeID_4.0	0.0		2_2
669	cat__amlFLToutcomeID_nan	0.0		2_2
670	cat__amlFLTTypeID_1.0	0.0		2_2
671	cat__amlFLTTypeID_2.0	0.0		2_2
672	cat__amlFLTTypeID_nan	0.0		2_2
673	cat__amlDDLFLTTKDID_1.0	0.0		2_2
674	cat__amlDDLFLTTKDID_2.0	0.0		2_2
675	cat__amlDDLFLTTKDID_3.0	0.0		2_2
676	cat__amlDDLFLTTKDID_4.0	0.0		2_2
677	cat__amlDDLFLTTKDID_6.0	0.0		2_2
678	cat__amlDDLFLTTKDID_7.0	0.0		2_2
679	cat__amlDDLFLTTKDID_8.0	0.0		2_2
680	cat__amlDDLFLTTKDID_9.0	0.0		2_2
681	cat__amlDDLFLTTKDID_99.0	0.0		2_2
682	cat__amlDDLFLTTKDID_nan	0.0		2_2
683	cat__amlFLTType0ID_1.0	0.0		2_2
684	cat__amlFLTType0ID_2.0	0.0		2_2
685	cat__amlFLTType0ID_nan	0.0		2_2
686	cat__amlDDLNPM1OutcomeID_1.0	0.0		2_2
687	cat__amlDDLNPM1OutcomeID_3.0	0.0		2_2
688	cat__amlDDLNPM1OutcomeID_5.0	0.0		2_2
689	cat__amlDDLNPM1OutcomeID_7.0	0.0		2_2
690	cat__amlDDLNPM1OutcomeID_nan	0.0		2_2
691	cat__amlDDLNPM1ID_1.0	0.0		2_2
692	cat__amlDDLNPM1ID_2.0	0.0		2_2
693	cat__amlDDLNPM1ID_3.0	0.0		2_2
694	cat__amlDDLNPM1ID_4.0	0.0		2_2
695	cat__amlDDLNPM1ID_5.0	0.0		2_2
696	cat__amlDDLNPM1ID_nan	0.0		2_2
697	num__TestDate	8.673339347771608e-05		2_2
698	num__ITDPcnt	0.00014863259252217458		2_2
699	num__ITDLength	1.5899548178847782e-05		2_2
700	remainder__TestDate_is_missing	0.0		2_2
701	remainder__amlFLToutcomeID_is_missing	0.0		2_2
702	remainder__amlFLTTypeID_is_missing	0.0		2_2
703	remainder__amlDDLFLTTKDID_is_missing	0.0		2_2
704	remainder__ITDPcnt_is_missing	0.0		2_2
705	remainder__ITDLength_is_missing	0.0		2_2
706	remainder__amlFLTType0ID_is_missing	0.0		2_2
707	remainder__amlDDLNPM1OutcomeID_is_missing	0.0		2_2
708	remainder__amlDDLNPM1ID_is_missing	0.0		2_2
709	remainder__ASXL1	6.238315016802987e-05		2_2
710	remainder__ASXL2	8.7727530629891e-06		2_2
711	remainder__ATRX	0.0		2_2
712	remainder__BAGE3	0.0		2_2
713	remainder__BCOR	0.0		2_2
714	remainder__BRAF	0.0		2_2
715	remainder__CBL	0.0		2_2
716	remainder__CDKN2A	0.0		2_2
717	remainder__CEBPA	6.838364496806614e-06		2_2
718	remainder__CREBBP	0.0		2_2
719	remainder__CSF3R	0.0		2_2
720	remainder__CTCF	0.0		2_2
721	remainder__CUL2	0.0		2_2
722	remainder__CUX1	0.0		2_2
723	remainder__DNMT3A	0.0		2_2
724	remainder__EED	0.0		2_2
725	remainder__ETV6	0.0		2_2
726	remainder__EZH2	0.0		2_2
727	remainder__FBXW7	0.0		2_2
728	remainder__FLT3	0.0		2_2
729	remainder__GATA1	0.0		2_2
730	remainder__GATA2	0.0		2_2
731	remainder__GNAS	0.0		2_2
732	remainder__IDH1	0.0		2_2
733	remainder__IDH2	0.0		2_2
734	remainder__JAK2	0.0		2_2
735	remainder__JAK3	0.0		2_2
736	remainder__KANSL1	0.0		2_2
737	remainder__KDM6A	0.0		2_2
738	remainder__KIT	0.0		2_2
739	remainder__KMT2C	0.0		2_2
740	remainder__KMT2D	0.0		2_2
741	remainder__KMT2E	0.0		2_2
742	remainder__KRAS	0.0		2_2
743	remainder__LUC7L2	0.0		2_2
744	remainder__MED12	0.0		2_2
745	remainder__MLL	0.0		2_2
746	remainder__MPL	0.0		2_2
747	remainder__MYC	0.0		2_2
748	remainder__NF1	0.0		2_2
749	remainder__NFE2	0.0		2_2
750	remainder__NOTCH1	0.0		2_2
751	remainder__NPM1	1.2801166211001617e-05		2_2
752	remainder__NRAS	0.0		2_2
753	remainder__PDS5B	0.0		2_2
754	remainder__PHF6	0.0		2_2
755	remainder__PRPF8	0.0		2_2
756	remainder__PTEN	0.0		2_2
757	remainder__PTPN11	0.0		2_2
758	remainder__RAD21	0.0		2_2
759	remainder__RIT1	0.0		2_2
760	remainder__RUNX1	0.0		2_2
761	remainder__SETBP1	0.0		2_2
762	remainder__SF1	0.0		2_2
763	remainder__SF3B1	0.0		2_2
764	remainder__SMC1A	0.0		2_2
765	remainder__SMC3	0.0		2_2
766	remainder__SMG1	0.0		2_2
767	remainder__SRSF2	0.0		2_2
768	remainder__STAG2	0.0		2_2
769	remainder__STAT5B	0.0		2_2
770	remainder__SUZ12	0.0		2_2
771	remainder__TET2	0.0		2_2
772	remainder__TP53	0.0		2_2
773	remainder__U2AF1	0.0		2_2
774	remainder__WT1	0.0		2_2
775	remainder__ZRSR2	0.0		2_2
776	remainder__ngs_is_missing	0.0		2_2
777	cat__amlFLToutcomeID_2.0	0.0		3_2
778	cat__amlFLToutcomeID_3.0	0.0		3_2
779	cat__amlFLToutcomeID_4.0	0.0		3_2
780	cat__amlFLToutcomeID_nan	0.0		3_2
781	cat__amlFLTTypeID_1.0	0.0		3_2
782	cat__amlFLTTypeID_2.0	0.0		3_2
783	cat__amlFLTTypeID_nan	0.0		3_2
784	cat__amlDDLFLTTKDID_1.0	0.0		3_2
785	cat__amlDDLFLTTKDID_2.0	0.0		3_2
786	cat__amlDDLFLTTKDID_3.0	0.0		3_2
787	cat__amlDDLFLTTKDID_4.0	0.0		3_2
788	cat__amlDDLFLTTKDID_6.0	0.0		3_2
789	cat__amlDDLFLTTKDID_7.0	0.0		3_2
790	cat__amlDDLFLTTKDID_8.0	0.0		3_2
791	cat__amlDDLFLTTKDID_9.0	0.0		3_2
792	cat__amlDDLFLTTKDID_99.0	0.0		3_2
793	cat__amlDDLFLTTKDID_nan	0.0		3_2
794	cat__amlFLTType0ID_1.0	0.0		3_2
795	cat__amlFLTType0ID_2.0	0.0		3_2
796	cat__amlFLTType0ID_nan	0.0		3_2
797	cat__amlDDLNPM1OutcomeID_1.0	0.0		3_2
798	cat__amlDDLNPM1OutcomeID_3.0	0.0		3_2
799	cat__amlDDLNPM1OutcomeID_5.0	0.0		3_2
800	cat__amlDDLNPM1OutcomeID_7.0	0.0		3_2
801	cat__amlDDLNPM1OutcomeID_nan	0.0		3_2
802	cat__amlDDLNPM1ID_1.0	0.0		3_2
803	cat__amlDDLNPM1ID_2.0	0.0		3_2
804	cat__amlDDLNPM1ID_3.0	0.0		3_2
805	cat__amlDDLNPM1ID_4.0	0.0		3_2
806	cat__amlDDLNPM1ID_5.0	0.0		3_2
807	cat__amlDDLNPM1ID_nan	0.0		3_2
808	num__TestDate	0.0		3_2
809	num__ITDPcnt	1.7372038641575253e-05		3_2
810	num__ITDLength	4.208604260975061e-07		3_2
811	remainder__TestDate_is_missing	0.0		3_2
812	remainder__amlFLToutcomeID_is_missing	0.0		3_2
813	remainder__amlFLTTypeID_is_missing	0.0		3_2
814	remainder__amlDDLFLTTKDID_is_missing	0.0		3_2
815	remainder__ITDPcnt_is_missing	0.0		3_2
816	remainder__ITDLength_is_missing	0.0		3_2
817	remainder__amlFLTType0ID_is_missing	0.0		3_2
818	remainder__amlDDLNPM1OutcomeID_is_missing	0.0		3_2
819	remainder__amlDDLNPM1ID_is_missing	0.0		3_2
820	remainder__ASXL1	8.020432320056796e-06		3_2
821	remainder__ASXL2	1.5565258030645844e-07		3_2
822	remainder__ASXL3	0.0		3_2
823	remainder__ATRX	0.0		3_2
824	remainder__BAGE3	0.0		3_2
825	remainder__BCOR	0.0		3_2
826	remainder__BRAF	0.0		3_2
827	remainder__CBL	0.0		3_2
828	remainder__CDKN2A	0.0		3_2
829	remainder__CEBPA	2.5142832974993284e-07		3_2
830	remainder__CREBBP	0.0		3_2
831	remainder__CSF3R	0.0		3_2
832	remainder__CTCF	0.0		3_2
833	remainder__CUL2	0.0		3_2
834	remainder__CUX1	0.0		3_2
835	remainder__DNMT3A	0.0		3_2
836	remainder__EED	0.0		3_2
837	remainder__ETV6	0.0		3_2
838	remainder__EZH2	0.0		3_2
839	remainder__FBXW7	0.0		3_2
840	remainder__FLT3	0.0		3_2
841	remainder__GATA1	0.0		3_2
842	remainder__GATA2	0.0		3_2
843	remainder__GNAS	0.0		3_2
844	remainder__GNB1	0.0		3_2
845	remainder__IDH1	0.0		3_2
846	remainder__IDH2	0.0		3_2
847	remainder__JAK2	0.0		3_2
848	remainder__JAK3	0.0		3_2
849	remainder__KANSL1	0.0		3_2
850	remainder__KDM6A	0.0		3_2
851	remainder__KIT	0.0		3_2
852	remainder__KMT2C	0.0		3_2
853	remainder__KMT2D	0.0		3_2
854	remainder__KMT2E	0.0		3_2
855	remainder__KRAS	0.0		3_2
856	remainder__LUC7L2	0.0		3_2
857	remainder__MED12	0.0		3_2
858	remainder__MLL	0.0		3_2
859	remainder__MPL	0.0		3_2
860	remainder__MYC	0.0		3_2
861	remainder__NF1	0.0		3_2
862	remainder__NFE2	0.0		3_2
863	remainder__NOTCH1	0.0		3_2
864	remainder__NPM1	5.970986751308602e-07		3_2
865	remainder__NRAS	0.0		3_2
866	remainder__PDS5B	0.0		3_2
867	remainder__PHF6	0.0		3_2
868	remainder__PRPF8	0.0		3_2
869	remainder__PTEN	0.0		3_2
870	remainder__PTPN11	0.0		3_2
871	remainder__RAD21	0.0		3_2
872	remainder__RIT1	0.0		3_2
873	remainder__RUNX1	0.0		3_2
874	remainder__SETBP1	0.0		3_2
875	remainder__SF1	0.0		3_2
876	remainder__SF3B1	0.0		3_2
877	remainder__SMC1A	0.0		3_2
878	remainder__SMC3	0.0		3_2
879	remainder__SMG1	0.0		3_2
880	remainder__SRSF2	0.0		3_2
881	remainder__STAG2	0.0		3_2
882	remainder__STAT5B	0.0		3_2
883	remainder__SUZ12	0.0		3_2
884	remainder__TET2	0.0		3_2
885	remainder__TP53	0.0		3_2
886	remainder__U2AF1	0.0		3_2
887	remainder__WT1	0.0		3_2
888	remainder__ZRSR2	0.0		3_2
889	remainder__ngs_is_missing	0.0		3_2
890	cat__amlFLToutcomeID_2.0	0.0		4_2
891	cat__amlFLToutcomeID_3.0	0.0		4_2
892	cat__amlFLToutcomeID_4.0	0.0		4_2
893	cat__amlFLToutcomeID_nan	0.0		4_2
894	cat__amlFLTTypeID_1.0	0.0		4_2
895	cat__amlFLTTypeID_2.0	0.0		4_2
896	cat__amlFLTTypeID_nan	0.0		4_2
897	cat__amlDDLFLTTKDID_1.0	0.0		4_2
898	cat__amlDDLFLTTKDID_2.0	0.0		4_2
899	cat__amlDDLFLTTKDID_3.0	0.0		4_2
900	cat__amlDDLFLTTKDID_4.0	0.0		4_2
901	cat__amlDDLFLTTKDID_6.0	0.0		4_2
902	cat__amlDDLFLTTKDID_7.0	0.0		4_2
903	cat__amlDDLFLTTKDID_8.0	0.0		4_2
904	cat__amlDDLFLTTKDID_9.0	0.0		4_2
905	cat__amlDDLFLTTKDID_99.0	0.0		4_2
906	cat__amlDDLFLTTKDID_nan	0.0		4_2
907	cat__amlFLTType0ID_1.0	0.0		4_2
908	cat__amlFLTType0ID_2.0	0.0		4_2
909	cat__amlFLTType0ID_nan	0.0		4_2
910	cat__amlDDLNPM1OutcomeID_1.0	0.0		4_2
911	cat__amlDDLNPM1OutcomeID_3.0	0.0		4_2
912	cat__amlDDLNPM1OutcomeID_5.0	0.0		4_2
913	cat__amlDDLNPM1OutcomeID_nan	0.0		4_2
914	cat__amlDDLNPM1ID_1.0	0.0		4_2
915	cat__amlDDLNPM1ID_2.0	0.0		4_2
916	cat__amlDDLNPM1ID_3.0	0.0		4_2
917	cat__amlDDLNPM1ID_4.0	0.0		4_2
918	cat__amlDDLNPM1ID_5.0	0.0		4_2
919	cat__amlDDLNPM1ID_nan	0.0		4_2
920	num__TestDate	0.0		4_2
921	num__ITDPcnt	3.9489466909403496e-05		4_2
922	num__ITDLength	1.072096056654531e-06		4_2
923	remainder__TestDate_is_missing	0.0		4_2
924	remainder__amlFLToutcomeID_is_missing	0.0		4_2
925	remainder__amlFLTTypeID_is_missing	0.0		4_2
926	remainder__amlDDLFLTTKDID_is_missing	0.0		4_2
927	remainder__ITDPcnt_is_missing	0.0		4_2
928	remainder__ITDLength_is_missing	0.0		4_2
929	remainder__amlFLTType0ID_is_missing	0.0		4_2
930	remainder__amlDDLNPM1OutcomeID_is_missing	0.0		4_2
931	remainder__amlDDLNPM1ID_is_missing	0.0		4_2
932	remainder__ASXL1	1.007681993057706e-05		4_2
933	remainder__ASXL2	4.1634325370864643e-07		4_2
934	remainder__ASXL3	0.0		4_2
935	remainder__ATRX	0.0		4_2
936	remainder__BAGE3	0.0		4_2
937	remainder__BCOR	0.0		4_2
938	remainder__BRAF	0.0		4_2
939	remainder__CBL	0.0		4_2
940	remainder__CDKN2A	0.0		4_2
941	remainder__CEBPA	4.816222121179826e-07		4_2
942	remainder__CREBBP	0.0		4_2
943	remainder__CSF3R	0.0		4_2
944	remainder__CTCF	0.0		4_2
945	remainder__CUL2	0.0		4_2
946	remainder__CUX1	0.0		4_2
947	remainder__DNMT3A	0.0		4_2
948	remainder__EED	0.0		4_2
949	remainder__ETV6	0.0		4_2
950	remainder__EZH2	0.0		4_2
951	remainder__FBXW7	0.0		4_2
952	remainder__FLT3	0.0		4_2
953	remainder__GATA1	0.0		4_2
954	remainder__GATA2	0.0		4_2
955	remainder__GNAS	0.0		4_2
956	remainder__GNB1	0.0		4_2
957	remainder__IDH1	0.0		4_2
958	remainder__IDH2	0.0		4_2
959	remainder__JAK2	0.0		4_2
960	remainder__JAK3	0.0		4_2
961	remainder__KANSL1	0.0		4_2
962	remainder__KDM6A	0.0		4_2
963	remainder__KIT	0.0		4_2
964	remainder__KMT2C	0.0		4_2
965	remainder__KMT2D	0.0		4_2
966	remainder__KMT2E	0.0		4_2
967	remainder__KRAS	0.0		4_2
968	remainder__LUC7L2	0.0		4_2
969	remainder__MED12	0.0		4_2
970	remainder__MLL	0.0		4_2
971	remainder__MPL	0.0		4_2
972	remainder__MYC	0.0		4_2
973	remainder__NF1	0.0		4_2
974	remainder__NFE2	0.0		4_2
975	remainder__NOTCH1	0.0		4_2
976	remainder__NPM1	1.0092704976804201e-06		4_2
977	remainder__NRAS	0.0		4_2
978	remainder__PDS5B	0.0		4_2
979	remainder__PHF6	0.0		4_2
980	remainder__PRPF8	0.0		4_2
981	remainder__PTEN	0.0		4_2
982	remainder__PTPN11	0.0		4_2
983	remainder__RAD21	0.0		4_2
984	remainder__RIT1	0.0		4_2
985	remainder__RUNX1	0.0		4_2
986	remainder__SETBP1	0.0		4_2
987	remainder__SF1	0.0		4_2
988	remainder__SF3B1	0.0		4_2
989	remainder__SMC1A	0.0		4_2
990	remainder__SMC3	0.0		4_2
991	remainder__SMG1	0.0		4_2
992	remainder__SRSF2	0.0		4_2
993	remainder__STAG2	0.0		4_2
994	remainder__STAT5B	0.0		4_2
995	remainder__SUZ12	0.0		4_2
996	remainder__TET2	0.0		4_2
997	remainder__TP53	0.0		4_2
998	remainder__U2AF1	0.0		4_2
999	remainder__WT1	0.0		4_2
1000	remainder__ZRSR2	0.0		4_2
1001	remainder__ngs_is_missing	0.0		4_2
1002	cat__amlFLToutcomeID_2.0	0.0		5_2
1003	cat__amlFLToutcomeID_3.0	0.0		5_2
1004	cat__amlFLToutcomeID_4.0	0.0		5_2
1005	cat__amlFLToutcomeID_nan	0.0		5_2
1006	cat__amlFLTTypeID_1.0	0.0		5_2
1007	cat__amlFLTTypeID_2.0	0.0		5_2
1008	cat__amlFLTTypeID_nan	0.0		5_2
1009	cat__amlDDLFLTTKDID_1.0	0.0		5_2
1010	cat__amlDDLFLTTKDID_2.0	0.0		5_2
1011	cat__amlDDLFLTTKDID_3.0	0.0		5_2
1012	cat__amlDDLFLTTKDID_4.0	0.0		5_2
1013	cat__amlDDLFLTTKDID_6.0	0.0		5_2
1014	cat__amlDDLFLTTKDID_8.0	0.0		5_2
1015	cat__amlDDLFLTTKDID_9.0	0.0		5_2
1016	cat__amlDDLFLTTKDID_99.0	0.0		5_2
1017	cat__amlDDLFLTTKDID_nan	0.0		5_2
1018	cat__amlFLTType0ID_1.0	0.0		5_2
1019	cat__amlFLTType0ID_2.0	0.0		5_2
1020	cat__amlFLTType0ID_nan	0.0		5_2
1021	cat__amlDDLNPM1OutcomeID_1.0	0.0		5_2
1022	cat__amlDDLNPM1OutcomeID_3.0	0.0		5_2
1023	cat__amlDDLNPM1OutcomeID_5.0	0.0		5_2
1024	cat__amlDDLNPM1OutcomeID_7.0	0.0		5_2
1025	cat__amlDDLNPM1OutcomeID_nan	0.0		5_2
1026	cat__amlDDLNPM1ID_1.0	0.0		5_2
1027	cat__amlDDLNPM1ID_2.0	0.0		5_2
1028	cat__amlDDLNPM1ID_3.0	0.0		5_2
1029	cat__amlDDLNPM1ID_4.0	0.0		5_2
1030	cat__amlDDLNPM1ID_5.0	0.0		5_2
1031	cat__amlDDLNPM1ID_nan	0.0		5_2
1032	num__TestDate	0.0		5_2
1033	num__ITDPcnt	8.323050176043547e-05		5_2
1034	num__ITDLength	7.369140961710485e-07		5_2
1035	remainder__TestDate_is_missing	0.0		5_2
1036	remainder__amlFLToutcomeID_is_missing	0.0		5_2
1037	remainder__amlFLTTypeID_is_missing	0.0		5_2
1038	remainder__amlDDLFLTTKDID_is_missing	0.0		5_2
1039	remainder__ITDPcnt_is_missing	0.0		5_2
1040	remainder__ITDLength_is_missing	0.0		5_2
1041	remainder__amlFLTType0ID_is_missing	0.0		5_2
1042	remainder__amlDDLNPM1OutcomeID_is_missing	0.0		5_2
1043	remainder__amlDDLNPM1ID_is_missing	0.0		5_2
1044	remainder__ASXL1	0.0		5_2
1045	remainder__ASXL2	0.0		5_2
1046	remainder__ASXL3	0.0		5_2
1047	remainder__ATRX	0.0		5_2
1048	remainder__BAGE3	0.0		5_2
1049	remainder__BCOR	0.0		5_2
1050	remainder__BRAF	0.0		5_2
1051	remainder__CBL	0.0		5_2
1052	remainder__CDKN2A	0.0		5_2
1053	remainder__CEBPA	0.0		5_2
1054	remainder__CREBBP	0.0		5_2
1055	remainder__CSF3R	0.0		5_2
1056	remainder__CTCF	0.0		5_2
1057	remainder__CUX1	0.0		5_2
1058	remainder__DNMT3A	0.0		5_2
1059	remainder__EED	0.0		5_2
1060	remainder__ETV6	0.0		5_2
1061	remainder__EZH2	0.0		5_2
1062	remainder__FBXW7	0.0		5_2
1063	remainder__FLT3	0.0		5_2
1064	remainder__GATA1	0.0		5_2
1065	remainder__GATA2	0.0		5_2
1066	remainder__GNB1	0.0		5_2
1067	remainder__IDH1	0.0		5_2
1068	remainder__IDH2	0.0		5_2
1069	remainder__JAK2	0.0		5_2
1070	remainder__JAK3	0.0		5_2
1071	remainder__KANSL1	0.0		5_2
1072	remainder__KDM6A	0.0		5_2
1073	remainder__KIT	0.0		5_2
1074	remainder__KMT2C	0.0		5_2
1075	remainder__KMT2D	0.0		5_2
1076	remainder__KMT2E	0.0		5_2
1077	remainder__KRAS	0.0		5_2
1078	remainder__LUC7L2	0.0		5_2
1079	remainder__MED12	0.0		5_2
1080	remainder__MLL	0.0		5_2
1081	remainder__MPL	0.0		5_2
1082	remainder__MYC	0.0		5_2
1083	remainder__NF1	0.0		5_2
1084	remainder__NFE2	0.0		5_2
1085	remainder__NOTCH1	0.0		5_2
1086	remainder__NPM1	0.0		5_2
1087	remainder__NRAS	0.0		5_2
1088	remainder__PHF6	0.0		5_2
1089	remainder__PRPF8	0.0		5_2
1090	remainder__PTPN11	0.0		5_2
1091	remainder__RAD21	0.0		5_2
1092	remainder__RIT1	0.0		5_2
1093	remainder__RUNX1	0.0		5_2
1094	remainder__SETBP1	0.0		5_2
1095	remainder__SF1	0.0		5_2
1096	remainder__SF3B1	0.0		5_2
1097	remainder__SMC1A	0.0		5_2
1098	remainder__SMC3	0.0		5_2
1099	remainder__SMG1	0.0		5_2
1100	remainder__SRSF2	0.0		5_2
1101	remainder__STAG2	0.0		5_2
1102	remainder__STAT5B	0.0		5_2
1103	remainder__SUZ12	0.0		5_2
1104	remainder__TET2	0.0		5_2
1105	remainder__TP53	0.0		5_2
1106	remainder__U2AF1	0.0		5_2
1107	remainder__WT1	0.0		5_2
1108	remainder__ZRSR2	0.0		5_2
1109	remainder__ngs_is_missing	0.0		5_2
1110	cat__amlFLToutcomeID_2.0	0.0		1_3
1111	cat__amlFLToutcomeID_3.0	0.0		1_3
1112	cat__amlFLToutcomeID_4.0	0.0		1_3
1113	cat__amlFLToutcomeID_nan	0.0		1_3
1114	cat__amlFLTTypeID_1.0	0.0		1_3
1115	cat__amlFLTTypeID_2.0	0.0		1_3
1116	cat__amlFLTTypeID_nan	0.0		1_3
1117	cat__amlDDLFLTTKDID_1.0	0.0		1_3
1118	cat__amlDDLFLTTKDID_2.0	0.0		1_3
1119	cat__amlDDLFLTTKDID_3.0	0.0		1_3
1120	cat__amlDDLFLTTKDID_4.0	0.0		1_3
1121	cat__amlDDLFLTTKDID_6.0	0.0		1_3
1122	cat__amlDDLFLTTKDID_8.0	0.0		1_3
1123	cat__amlDDLFLTTKDID_9.0	0.0		1_3
1124	cat__amlDDLFLTTKDID_99.0	0.0		1_3
1125	cat__amlDDLFLTTKDID_nan	0.0		1_3
1126	cat__amlFLTType0ID_1.0	0.0		1_3
1127	cat__amlFLTType0ID_2.0	0.0		1_3
1128	cat__amlFLTType0ID_nan	0.0		1_3
1129	cat__amlDDLNPM1OutcomeID_1.0	0.0		1_3
1130	cat__amlDDLNPM1OutcomeID_3.0	0.0		1_3
1131	cat__amlDDLNPM1OutcomeID_5.0	0.0		1_3
1132	cat__amlDDLNPM1OutcomeID_7.0	0.0		1_3
1133	cat__amlDDLNPM1OutcomeID_nan	0.0		1_3
1134	cat__amlDDLNPM1ID_1.0	0.0		1_3
1135	cat__amlDDLNPM1ID_2.0	0.0		1_3
1136	cat__amlDDLNPM1ID_3.0	0.0		1_3
1137	cat__amlDDLNPM1ID_4.0	0.0		1_3
1138	cat__amlDDLNPM1ID_5.0	0.0		1_3
1139	cat__amlDDLNPM1ID_nan	0.0		1_3
1140	num__TestDate	0.0001275058173692151		1_3
1141	num__ITDPcnt	0.0001841445947323977		1_3
1142	num__ITDLength	1.71340204532968e-05		1_3
1143	remainder__TestDate_is_missing	0.0		1_3
1144	remainder__amlFLToutcomeID_is_missing	0.0		1_3
1145	remainder__amlFLTTypeID_is_missing	0.0		1_3
1146	remainder__amlDDLFLTTKDID_is_missing	0.0		1_3
1147	remainder__ITDPcnt_is_missing	0.0		1_3
1148	remainder__ITDLength_is_missing	0.0		1_3
1149	remainder__amlFLTType0ID_is_missing	0.0		1_3
1150	remainder__amlDDLNPM1OutcomeID_is_missing	0.0		1_3
1151	remainder__amlDDLNPM1ID_is_missing	0.0		1_3
1152	remainder__ASXL1	3.257395940831541e-05		1_3
1153	remainder__ASXL2	3.458130869842861e-06		1_3
1154	remainder__ASXL3	0.0		1_3
1155	remainder__ATRX	0.0		1_3
1156	remainder__BAGE3	0.0		1_3
1157	remainder__BCOR	0.0		1_3
1158	remainder__BRAF	0.0		1_3
1159	remainder__CBL	0.0		1_3
1160	remainder__CDKN2A	0.0		1_3
1161	remainder__CEBPA	3.0826384784943902e-06		1_3
1162	remainder__CREBBP	0.0		1_3
1163	remainder__CSF3R	0.0		1_3
1164	remainder__CTCF	0.0		1_3
1165	remainder__CUL2	0.0		1_3
1166	remainder__CUX1	0.0		1_3
1167	remainder__DNMT3A	0.0		1_3
1168	remainder__EED	0.0		1_3
1169	remainder__ETV6	0.0		1_3
1170	remainder__EZH2	0.0		1_3
1171	remainder__FBXW7	0.0		1_3
1172	remainder__FLT3	0.0		1_3
1173	remainder__GATA1	0.0		1_3
1174	remainder__GATA2	0.0		1_3
1175	remainder__IDH1	0.0		1_3
1176	remainder__IDH2	0.0		1_3
1177	remainder__JAK2	0.0		1_3
1178	remainder__JAK3	0.0		1_3
1179	remainder__KANSL1	0.0		1_3
1180	remainder__KDM6A	0.0		1_3
1181	remainder__KIT	0.0		1_3
1182	remainder__KMT2C	0.0		1_3
1183	remainder__KMT2D	0.0		1_3
1184	remainder__KMT2E	0.0		1_3
1185	remainder__KRAS	0.0		1_3
1186	remainder__LUC7L2	0.0		1_3
1187	remainder__MED12	0.0		1_3
1188	remainder__MLL	0.0		1_3
1189	remainder__MPL	0.0		1_3
1190	remainder__MYC	0.0		1_3
1191	remainder__NF1	0.0		1_3
1192	remainder__NFE2	0.0		1_3
1193	remainder__NOTCH1	0.0		1_3
1194	remainder__NPM1	6.571957889864461e-06		1_3
1195	remainder__NRAS	0.0		1_3
1196	remainder__PDS5B	0.0		1_3
1197	remainder__PHF6	0.0		1_3
1198	remainder__PRPF8	0.0		1_3
1199	remainder__PTEN	0.0		1_3
1200	remainder__PTPN11	0.0		1_3
1201	remainder__RAD21	0.0		1_3
1202	remainder__RIT1	0.0		1_3
1203	remainder__RUNX1	0.0		1_3
1204	remainder__SETBP1	0.0		1_3
1205	remainder__SF1	0.0		1_3
1206	remainder__SF3B1	0.0		1_3
1207	remainder__SMC1A	0.0		1_3
1208	remainder__SMC3	0.0		1_3
1209	remainder__SMG1	0.0		1_3
1210	remainder__SRSF2	0.0		1_3
1211	remainder__STAG2	0.0		1_3
1212	remainder__STAT5B	0.0		1_3
1213	remainder__SUZ12	0.0		1_3
1214	remainder__TET2	0.0		1_3
1215	remainder__TP53	0.0		1_3
1216	remainder__U2AF1	0.0		1_3
1217	remainder__WT1	0.0		1_3
1218	remainder__ZRSR2	0.0		1_3
1219	remainder__ngs_is_missing	0.0		1_3
1220	cat__amlFLToutcomeID_2.0	0.0		2_3
1221	cat__amlFLToutcomeID_3.0	0.0		2_3
1222	cat__amlFLToutcomeID_4.0	0.0		2_3
1223	cat__amlFLToutcomeID_nan	0.0		2_3
1224	cat__amlFLTTypeID_1.0	0.0		2_3
1225	cat__amlFLTTypeID_2.0	0.0		2_3
1226	cat__amlFLTTypeID_nan	0.0		2_3
1227	cat__amlDDLFLTTKDID_1.0	0.0		2_3
1228	cat__amlDDLFLTTKDID_2.0	0.0		2_3
1229	cat__amlDDLFLTTKDID_3.0	0.0		2_3
1230	cat__amlDDLFLTTKDID_4.0	0.0		2_3
1231	cat__amlDDLFLTTKDID_6.0	0.0		2_3
1232	cat__amlDDLFLTTKDID_7.0	0.0		2_3
1233	cat__amlDDLFLTTKDID_8.0	0.0		2_3
1234	cat__amlDDLFLTTKDID_9.0	0.0		2_3
1235	cat__amlDDLFLTTKDID_99.0	0.0		2_3
1236	cat__amlDDLFLTTKDID_nan	0.0		2_3
1237	cat__amlFLTType0ID_1.0	0.0		2_3
1238	cat__amlFLTType0ID_2.0	0.0		2_3
1239	cat__amlFLTType0ID_nan	0.0		2_3
1240	cat__amlDDLNPM1OutcomeID_1.0	0.0		2_3
1241	cat__amlDDLNPM1OutcomeID_3.0	0.0		2_3
1242	cat__amlDDLNPM1OutcomeID_5.0	0.0		2_3
1243	cat__amlDDLNPM1OutcomeID_nan	0.0		2_3
1244	cat__amlDDLNPM1ID_1.0	0.0		2_3
1245	cat__amlDDLNPM1ID_2.0	0.0		2_3
1246	cat__amlDDLNPM1ID_3.0	0.0		2_3
1247	cat__amlDDLNPM1ID_4.0	0.0		2_3
1248	cat__amlDDLNPM1ID_5.0	0.0		2_3
1249	cat__amlDDLNPM1ID_nan	0.0		2_3
1250	num__TestDate	0.0		2_3
1251	num__ITDPcnt	1.3919264914101521e-05		2_3
1252	num__ITDLength	1.5799813683357743e-07		2_3
1253	remainder__TestDate_is_missing	0.0		2_3
1254	remainder__amlFLToutcomeID_is_missing	0.0		2_3
1255	remainder__amlFLTTypeID_is_missing	0.0		2_3
1256	remainder__amlDDLFLTTKDID_is_missing	0.0		2_3
1257	remainder__ITDPcnt_is_missing	0.0		2_3
1258	remainder__ITDLength_is_missing	0.0		2_3
1259	remainder__amlFLTType0ID_is_missing	0.0		2_3
1260	remainder__amlDDLNPM1OutcomeID_is_missing	0.0		2_3
1261	remainder__amlDDLNPM1ID_is_missing	0.0		2_3
1262	remainder__ASXL1	0.0		2_3
1263	remainder__ASXL2	0.0		2_3
1264	remainder__ASXL3	0.0		2_3
1265	remainder__ATRX	0.0		2_3
1266	remainder__BAGE3	0.0		2_3
1267	remainder__BCOR	0.0		2_3
1268	remainder__BRAF	0.0		2_3
1269	remainder__CBL	0.0		2_3
1270	remainder__CDKN2A	0.0		2_3
1271	remainder__CEBPA	0.0		2_3
1272	remainder__CREBBP	0.0		2_3
1273	remainder__CSF3R	0.0		2_3
1274	remainder__CTCF	0.0		2_3
1275	remainder__CUL2	0.0		2_3
1276	remainder__CUX1	0.0		2_3
1277	remainder__DNMT3A	0.0		2_3
1278	remainder__EED	0.0		2_3
1279	remainder__ETV6	0.0		2_3
1280	remainder__EZH2	0.0		2_3
1281	remainder__FBXW7	0.0		2_3
1282	remainder__FLT3	0.0		2_3
1283	remainder__GATA1	0.0		2_3
1284	remainder__GATA2	0.0		2_3
1285	remainder__GNAS	0.0		2_3
1286	remainder__GNB1	0.0		2_3
1287	remainder__IDH1	0.0		2_3
1288	remainder__IDH2	0.0		2_3
1289	remainder__JAK2	0.0		2_3
1290	remainder__JAK3	0.0		2_3
1291	remainder__KANSL1	0.0		2_3
1292	remainder__KDM6A	0.0		2_3
1293	remainder__KIT	0.0		2_3
1294	remainder__KMT2C	0.0		2_3
1295	remainder__KMT2D	0.0		2_3
1296	remainder__KMT2E	0.0		2_3
1297	remainder__KRAS	0.0		2_3
1298	remainder__LUC7L2	0.0		2_3
1299	remainder__MED12	0.0		2_3
1300	remainder__MLL	0.0		2_3
1301	remainder__MPL	0.0		2_3
1302	remainder__MYC	0.0		2_3
1303	remainder__NF1	0.0		2_3
1304	remainder__NFE2	0.0		2_3
1305	remainder__NOTCH1	0.0		2_3
1306	remainder__NPM1	0.0		2_3
1307	remainder__NRAS	0.0		2_3
1308	remainder__PDS5B	0.0		2_3
1309	remainder__PHF6	0.0		2_3
1310	remainder__PRPF8	0.0		2_3
1311	remainder__PTEN	0.0		2_3
1312	remainder__PTPN11	0.0		2_3
1313	remainder__RAD21	0.0		2_3
1314	remainder__RIT1	0.0		2_3
1315	remainder__RUNX1	0.0		2_3
1316	remainder__SETBP1	0.0		2_3
1317	remainder__SF1	0.0		2_3
1318	remainder__SF3B1	0.0		2_3
1319	remainder__SMC1A	0.0		2_3
1320	remainder__SMC3	0.0		2_3
1321	remainder__SRSF2	0.0		2_3
1322	remainder__STAG2	0.0		2_3
1323	remainder__STAT5B	0.0		2_3
1324	remainder__SUZ12	0.0		2_3
1325	remainder__TET2	0.0		2_3
1326	remainder__TP53	0.0		2_3
1327	remainder__U2AF1	0.0		2_3
1328	remainder__WT1	0.0		2_3
1329	remainder__ZRSR2	0.0		2_3
1330	remainder__ngs_is_missing	0.0		2_3
1331	cat__amlFLToutcomeID_2.0	0.0		3_3
1332	cat__amlFLToutcomeID_3.0	0.0		3_3
1333	cat__amlFLToutcomeID_4.0	0.0		3_3
1334	cat__amlFLToutcomeID_nan	0.0		3_3
1335	cat__amlFLTTypeID_1.0	0.0		3_3
1336	cat__amlFLTTypeID_2.0	0.0		3_3
1337	cat__amlFLTTypeID_nan	0.0		3_3
1338	cat__amlDDLFLTTKDID_1.0	0.0		3_3
1339	cat__amlDDLFLTTKDID_2.0	0.0		3_3
1340	cat__amlDDLFLTTKDID_3.0	0.0		3_3
1341	cat__amlDDLFLTTKDID_4.0	0.0		3_3
1342	cat__amlDDLFLTTKDID_6.0	0.0		3_3
1343	cat__amlDDLFLTTKDID_7.0	0.0		3_3
1344	cat__amlDDLFLTTKDID_8.0	0.0		3_3
1345	cat__amlDDLFLTTKDID_99.0	0.0		3_3
1346	cat__amlDDLFLTTKDID_nan	0.0		3_3
1347	cat__amlFLTType0ID_1.0	0.0		3_3
1348	cat__amlFLTType0ID_2.0	0.0		3_3
1349	cat__amlFLTType0ID_nan	0.0		3_3
1350	cat__amlDDLNPM1OutcomeID_1.0	0.0		3_3
1351	cat__amlDDLNPM1OutcomeID_3.0	0.0		3_3
1352	cat__amlDDLNPM1OutcomeID_5.0	0.0		3_3
1353	cat__amlDDLNPM1OutcomeID_7.0	0.0		3_3
1354	cat__amlDDLNPM1OutcomeID_nan	0.0		3_3
1355	cat__amlDDLNPM1ID_1.0	0.0		3_3
1356	cat__amlDDLNPM1ID_2.0	0.0		3_3
1357	cat__amlDDLNPM1ID_3.0	0.0		3_3
1358	cat__amlDDLNPM1ID_4.0	0.0		3_3
1359	cat__amlDDLNPM1ID_5.0	0.0		3_3
1360	cat__amlDDLNPM1ID_nan	0.0		3_3
1361	num__TestDate	0.0		3_3
1362	num__ITDPcnt	1.1759300941924823e-05		3_3
1363	num__ITDLength	1.6298137532462517e-07		3_3
1364	remainder__TestDate_is_missing	0.0		3_3
1365	remainder__amlFLToutcomeID_is_missing	0.0		3_3
1366	remainder__amlFLTTypeID_is_missing	0.0		3_3
1367	remainder__amlDDLFLTTKDID_is_missing	0.0		3_3
1368	remainder__ITDPcnt_is_missing	0.0		3_3
1369	remainder__ITDLength_is_missing	0.0		3_3
1370	remainder__amlFLTType0ID_is_missing	0.0		3_3
1371	remainder__amlDDLNPM1OutcomeID_is_missing	0.0		3_3
1372	remainder__amlDDLNPM1ID_is_missing	0.0		3_3
1373	remainder__ASXL1	9.284287952147957e-06		3_3
1374	remainder__ASXL2	1.9472819838393327e-07		3_3
1375	remainder__ASXL3	0.0		3_3
1376	remainder__ATRX	0.0		3_3
1377	remainder__BAGE3	0.0		3_3
1378	remainder__BCOR	0.0		3_3
1379	remainder__BRAF	0.0		3_3
1380	remainder__CBL	0.0		3_3
1381	remainder__CDKN2A	0.0		3_3
1382	remainder__CEBPA	2.1630274784132917e-07		3_3
1383	remainder__CREBBP	0.0		3_3
1384	remainder__CSF3R	0.0		3_3
1385	remainder__CTCF	0.0		3_3
1386	remainder__CUL2	0.0		3_3
1387	remainder__CUX1	0.0		3_3
1388	remainder__DNMT3A	0.0		3_3
1389	remainder__EED	0.0		3_3
1390	remainder__ETV6	0.0		3_3
1391	remainder__EZH2	0.0		3_3
1392	remainder__FBXW7	0.0		3_3
1393	remainder__FLT3	0.0		3_3
1394	remainder__GATA1	0.0		3_3
1395	remainder__GATA2	0.0		3_3
1396	remainder__GNAS	0.0		3_3
1397	remainder__GNB1	0.0		3_3
1398	remainder__IDH1	0.0		3_3
1399	remainder__IDH2	0.0		3_3
1400	remainder__JAK2	0.0		3_3
1401	remainder__JAK3	0.0		3_3
1402	remainder__KANSL1	0.0		3_3
1403	remainder__KDM6A	0.0		3_3
1404	remainder__KIT	0.0		3_3
1405	remainder__KMT2C	0.0		3_3
1406	remainder__KMT2D	0.0		3_3
1407	remainder__KMT2E	0.0		3_3
1408	remainder__KRAS	0.0		3_3
1409	remainder__LUC7L2	0.0		3_3
1410	remainder__MED12	0.0		3_3
1411	remainder__MLL	0.0		3_3
1412	remainder__MPL	0.0		3_3
1413	remainder__MYC	0.0		3_3
1414	remainder__NF1	0.0		3_3
1415	remainder__NFE2	0.0		3_3
1416	remainder__NOTCH1	0.0		3_3
1417	remainder__NPM1	5.989118177845321e-07		3_3
1418	remainder__NRAS	0.0		3_3
1419	remainder__PHF6	0.0		3_3
1420	remainder__PRPF8	0.0		3_3
1421	remainder__PTEN	0.0		3_3
1422	remainder__PTPN11	0.0		3_3
1423	remainder__RAD21	0.0		3_3
1424	remainder__RIT1	0.0		3_3
1425	remainder__RUNX1	0.0		3_3
1426	remainder__SETBP1	0.0		3_3
1427	remainder__SF1	0.0		3_3
1428	remainder__SF3B1	0.0		3_3
1429	remainder__SMC1A	0.0		3_3
1430	remainder__SMC3	0.0		3_3
1431	remainder__SMG1	0.0		3_3
1432	remainder__SRSF2	0.0		3_3
1433	remainder__STAG2	0.0		3_3
1434	remainder__STAT5B	0.0		3_3
1435	remainder__SUZ12	0.0		3_3
1436	remainder__TET2	0.0		3_3
1437	remainder__TP53	0.0		3_3
1438	remainder__U2AF1	0.0		3_3
1439	remainder__WT1	0.0		3_3
1440	remainder__ZRSR2	0.0		3_3
1441	remainder__ngs_is_missing	0.0		3_3
1442	cat__amlFLToutcomeID_2.0	0.0		4_3
1443	cat__amlFLToutcomeID_3.0	0.0		4_3
1444	cat__amlFLToutcomeID_4.0	0.0		4_3
1445	cat__amlFLToutcomeID_nan	0.0		4_3
1446	cat__amlFLTTypeID_1.0	0.0		4_3
1447	cat__amlFLTTypeID_2.0	0.0		4_3
1448	cat__amlFLTTypeID_nan	0.0		4_3
1449	cat__amlDDLFLTTKDID_1.0	0.0		4_3
1450	cat__amlDDLFLTTKDID_2.0	0.0		4_3
1451	cat__amlDDLFLTTKDID_3.0	0.0		4_3
1452	cat__amlDDLFLTTKDID_4.0	0.0		4_3
1453	cat__amlDDLFLTTKDID_6.0	0.0		4_3
1454	cat__amlDDLFLTTKDID_7.0	0.0		4_3
1455	cat__amlDDLFLTTKDID_8.0	0.0		4_3
1456	cat__amlDDLFLTTKDID_9.0	0.0		4_3
1457	cat__amlDDLFLTTKDID_99.0	0.0		4_3
1458	cat__amlDDLFLTTKDID_nan	0.0		4_3
1459	cat__amlFLTType0ID_1.0	0.0		4_3
1460	cat__amlFLTType0ID_2.0	0.0		4_3
1461	cat__amlFLTType0ID_nan	0.0		4_3
1462	cat__amlDDLNPM1OutcomeID_1.0	0.0		4_3
1463	cat__amlDDLNPM1OutcomeID_3.0	0.0		4_3
1464	cat__amlDDLNPM1OutcomeID_5.0	0.0		4_3
1465	cat__amlDDLNPM1OutcomeID_7.0	0.0		4_3
1466	cat__amlDDLNPM1OutcomeID_nan	0.0		4_3
1467	cat__amlDDLNPM1ID_1.0	0.0		4_3
1468	cat__amlDDLNPM1ID_2.0	0.0		4_3
1469	cat__amlDDLNPM1ID_3.0	0.0		4_3
1470	cat__amlDDLNPM1ID_4.0	0.0		4_3
1471	cat__amlDDLNPM1ID_5.0	0.0		4_3
1472	cat__amlDDLNPM1ID_nan	0.0		4_3
1473	num__TestDate	6.2746310580154565e-06		4_3
1474	num__ITDPcnt	0.00011297705872139618		4_3
1475	num__ITDLength	7.290799297518082e-06		4_3
1476	remainder__TestDate_is_missing	0.0		4_3
1477	remainder__amlFLToutcomeID_is_missing	0.0		4_3
1478	remainder__amlFLTTypeID_is_missing	0.0		4_3
1479	remainder__amlDDLFLTTKDID_is_missing	0.0		4_3
1480	remainder__ITDPcnt_is_missing	0.0		4_3
1481	remainder__ITDLength_is_missing	0.0		4_3
1482	remainder__amlFLTType0ID_is_missing	0.0		4_3
1483	remainder__amlDDLNPM1OutcomeID_is_missing	0.0		4_3
1484	remainder__amlDDLNPM1ID_is_missing	0.0		4_3
1485	remainder__ASXL1	2.367953888531164e-05		4_3
1486	remainder__ASXL2	1.5681523034452106e-06		4_3
1487	remainder__ATRX	0.0		4_3
1488	remainder__BAGE3	0.0		4_3
1489	remainder__BCOR	0.0		4_3
1490	remainder__BRAF	0.0		4_3
1491	remainder__CBL	0.0		4_3
1492	remainder__CDKN2A	0.0		4_3
1493	remainder__CEBPA	9.997686674464292e-07		4_3
1494	remainder__CREBBP	0.0		4_3
1495	remainder__CSF3R	0.0		4_3
1496	remainder__CTCF	0.0		4_3
1497	remainder__CUL2	0.0		4_3
1498	remainder__CUX1	0.0		4_3
1499	remainder__DNMT3A	0.0		4_3
1500	remainder__EED	0.0		4_3
1501	remainder__ETV6	0.0		4_3
1502	remainder__EZH2	0.0		4_3
1503	remainder__FBXW7	0.0		4_3
1504	remainder__FLT3	0.0		4_3
1505	remainder__GATA1	0.0		4_3
1506	remainder__GATA2	0.0		4_3
1507	remainder__GNAS	0.0		4_3
1508	remainder__GNB1	0.0		4_3
1509	remainder__IDH1	0.0		4_3
1510	remainder__IDH2	0.0		4_3
1511	remainder__JAK2	0.0		4_3
1512	remainder__JAK3	0.0		4_3
1513	remainder__KANSL1	0.0		4_3
1514	remainder__KDM6A	0.0		4_3
1515	remainder__KIT	0.0		4_3
1516	remainder__KMT2C	0.0		4_3
1517	remainder__KMT2D	0.0		4_3
1518	remainder__KMT2E	0.0		4_3
1519	remainder__KRAS	0.0		4_3
1520	remainder__LUC7L2	0.0		4_3
1521	remainder__MED12	0.0		4_3
1522	remainder__MLL	0.0		4_3
1523	remainder__MPL	0.0		4_3
1524	remainder__MYC	0.0		4_3
1525	remainder__NF1	0.0		4_3
1526	remainder__NFE2	0.0		4_3
1527	remainder__NOTCH1	0.0		4_3
1528	remainder__NPM1	3.988151084130029e-06		4_3
1529	remainder__NRAS	0.0		4_3
1530	remainder__PDS5B	0.0		4_3
1531	remainder__PHF6	0.0		4_3
1532	remainder__PRPF8	0.0		4_3
1533	remainder__PTEN	0.0		4_3
1534	remainder__PTPN11	0.0		4_3
1535	remainder__RAD21	0.0		4_3
1536	remainder__RIT1	0.0		4_3
1537	remainder__RUNX1	0.0		4_3
1538	remainder__SETBP1	0.0		4_3
1539	remainder__SF1	0.0		4_3
1540	remainder__SF3B1	0.0		4_3
1541	remainder__SMC1A	0.0		4_3
1542	remainder__SMC3	0.0		4_3
1543	remainder__SMG1	0.0		4_3
1544	remainder__SRSF2	0.0		4_3
1545	remainder__STAG2	0.0		4_3
1546	remainder__STAT5B	0.0		4_3
1547	remainder__SUZ12	0.0		4_3
1548	remainder__TET2	0.0		4_3
1549	remainder__TP53	0.0		4_3
1550	remainder__U2AF1	0.0		4_3
1551	remainder__WT1	0.0		4_3
1552	remainder__ZRSR2	0.0		4_3
1553	remainder__ngs_is_missing	0.0		4_3
1554	cat__amlFLToutcomeID_2.0	0.0		5_3
1555	cat__amlFLToutcomeID_3.0	0.0		5_3
1556	cat__amlFLToutcomeID_4.0	0.0		5_3
1557	cat__amlFLToutcomeID_nan	0.0		5_3
1558	cat__amlFLTTypeID_1.0	0.0		5_3
1559	cat__amlFLTTypeID_2.0	0.0		5_3
1560	cat__amlFLTTypeID_nan	0.0		5_3
1561	cat__amlDDLFLTTKDID_1.0	0.0		5_3
1562	cat__amlDDLFLTTKDID_2.0	0.0		5_3
1563	cat__amlDDLFLTTKDID_3.0	0.0		5_3
1564	cat__amlDDLFLTTKDID_4.0	0.0		5_3
1565	cat__amlDDLFLTTKDID_6.0	0.0		5_3
1566	cat__amlDDLFLTTKDID_7.0	0.0		5_3
1567	cat__amlDDLFLTTKDID_8.0	0.0		5_3
1568	cat__amlDDLFLTTKDID_9.0	0.0		5_3
1569	cat__amlDDLFLTTKDID_99.0	0.0		5_3
1570	cat__amlDDLFLTTKDID_nan	0.0		5_3
1571	cat__amlFLTType0ID_1.0	0.0		5_3
1572	cat__amlFLTType0ID_2.0	0.0		5_3
1573	cat__amlFLTType0ID_nan	0.0		5_3
1574	cat__amlDDLNPM1OutcomeID_1.0	0.0		5_3
1575	cat__amlDDLNPM1OutcomeID_3.0	0.0		5_3
1576	cat__amlDDLNPM1OutcomeID_5.0	0.0		5_3
1577	cat__amlDDLNPM1OutcomeID_7.0	0.0		5_3
1578	cat__amlDDLNPM1OutcomeID_nan	0.0		5_3
1579	cat__amlDDLNPM1ID_1.0	0.0		5_3
1580	cat__amlDDLNPM1ID_2.0	0.0		5_3
1581	cat__amlDDLNPM1ID_3.0	0.0		5_3
1582	cat__amlDDLNPM1ID_4.0	0.0		5_3
1583	cat__amlDDLNPM1ID_5.0	0.0		5_3
1584	cat__amlDDLNPM1ID_nan	0.0		5_3
1585	num__TestDate	0.00019590922453037923		5_3
1586	num__ITDPcnt	0.0001640716636375188		5_3
1587	num__ITDLength	4.530199616948961e-06		5_3
1588	remainder__TestDate_is_missing	0.0		5_3
1589	remainder__amlFLToutcomeID_is_missing	0.0		5_3
1590	remainder__amlFLTTypeID_is_missing	0.0		5_3
1591	remainder__amlDDLFLTTKDID_is_missing	0.0		5_3
1592	remainder__ITDPcnt_is_missing	0.0		5_3
1593	remainder__ITDLength_is_missing	0.0		5_3
1594	remainder__amlFLTType0ID_is_missing	0.0		5_3
1595	remainder__amlDDLNPM1OutcomeID_is_missing	0.0		5_3
1596	remainder__amlDDLNPM1ID_is_missing	0.0		5_3
1597	remainder__ASXL1	0.00011710687323599226		5_3
1598	remainder__ASXL2	1.0129835680787768e-05		5_3
1599	remainder__ASXL3	0.0		5_3
1600	remainder__ATRX	0.0		5_3
1601	remainder__BAGE3	0.0		5_3
1602	remainder__BCOR	0.0		5_3
1603	remainder__BRAF	0.0		5_3
1604	remainder__CBL	0.0		5_3
1605	remainder__CDKN2A	0.0		5_3
1606	remainder__CEBPA	8.770934402673767e-06		5_3
1607	remainder__CREBBP	0.0		5_3
1608	remainder__CSF3R	0.0		5_3
1609	remainder__CTCF	0.0		5_3
1610	remainder__CUX1	0.0		5_3
1611	remainder__DNMT3A	0.0		5_3
1612	remainder__EED	0.0		5_3
1613	remainder__ETV6	0.0		5_3
1614	remainder__EZH2	0.0		5_3
1615	remainder__FBXW7	0.0		5_3
1616	remainder__FLT3	0.0		5_3
1617	remainder__GATA1	0.0		5_3
1618	remainder__GATA2	0.0		5_3
1619	remainder__GNAS	0.0		5_3
1620	remainder__GNB1	0.0		5_3
1621	remainder__IDH1	0.0		5_3
1622	remainder__IDH2	0.0		5_3
1623	remainder__JAK2	0.0		5_3
1624	remainder__JAK3	0.0		5_3
1625	remainder__KANSL1	0.0		5_3
1626	remainder__KDM6A	0.0		5_3
1627	remainder__KIT	0.0		5_3
1628	remainder__KMT2C	0.0		5_3
1629	remainder__KMT2D	0.0		5_3
1630	remainder__KMT2E	0.0		5_3
1631	remainder__KRAS	0.0		5_3
1632	remainder__LUC7L2	0.0		5_3
1633	remainder__MED12	0.0		5_3
1634	remainder__MLL	0.0		5_3
1635	remainder__MPL	0.0		5_3
1636	remainder__MYC	0.0		5_3
1637	remainder__NF1	0.0		5_3
1638	remainder__NFE2	0.0		5_3
1639	remainder__NOTCH1	0.0		5_3
1640	remainder__NPM1	1.1586762420112089e-05		5_3
1641	remainder__NRAS	0.0		5_3
1642	remainder__PDS5B	0.0		5_3
1643	remainder__PHF6	0.0		5_3
1644	remainder__PRPF8	0.0		5_3
1645	remainder__PTPN11	0.0		5_3
1646	remainder__RAD21	0.0		5_3
1647	remainder__RIT1	0.0		5_3
1648	remainder__RUNX1	0.0		5_3
1649	remainder__SETBP1	0.0		5_3
1650	remainder__SF1	0.0		5_3
1651	remainder__SF3B1	0.0		5_3
1652	remainder__SMC1A	0.0		5_3
1653	remainder__SMC3	0.0		5_3
1654	remainder__SMG1	0.0		5_3
1655	remainder__SRSF2	0.0		5_3
1656	remainder__STAG2	0.0		5_3
1657	remainder__STAT5B	0.0		5_3
1658	remainder__SUZ12	0.0		5_3
1659	remainder__TET2	0.0		5_3
1660	remainder__TP53	0.0		5_3
1661	remainder__U2AF1	0.0		5_3
1662	remainder__WT1	0.0		5_3
1663	remainder__ZRSR2	0.0		5_3
1664	remainder__ngs_is_missing	0.0		5_3
