# Supplementary material for: Random Survival Forest Versus Elastic-Net Regularized Cox Regression for Survival Prediction in Acute Myeloid Leukemia at Distinct Treatment Time Points: Model Performance Comparison Study
Source: JMIR Bioinform Biotechnol. 2026 Apr 29;7:e75678. doi: 10.2196/75678 (PMC13128161; doi:10.2196/75678)
Supplement: Multimedia Appendix 9 [file bioinform-v7-e75678-s009.zip › ablation_metrics/repeated_fold_feature_importance/cnet/C2__C2_flt3_npm1__fimp.csv]

	feature	importance	std_importance	fold_repeat_idx
0	karyotype_encoding__Karyotype_46,XX [20]	0.0		1_1
1	karyotype_encoding__Karyotype_46,XX,inv(16)(p13q22)[10]	0.0		1_1
2	karyotype_encoding__Karyotype_46,XX[10]	0.0		1_1
3	karyotype_encoding__Karyotype_46,XX[20]	0.2200503580587881		1_1
4	karyotype_encoding__Karyotype_46,XX[20]	0.0		1_1
5	karyotype_encoding__Karyotype_46,XX[25]	0.0		1_1
6	karyotype_encoding__Karyotype_46,XX[30]	0.0		1_1
7	karyotype_encoding__Karyotype_46,XY	0.0		1_1
8	karyotype_encoding__Karyotype_46,XY [20]	0.0		1_1
9	karyotype_encoding__Karyotype_46,XY,inv(16)(p13q22)[10]	0.0		1_1
10	karyotype_encoding__Karyotype_46,XY[10]	0.0		1_1
11	karyotype_encoding__Karyotype_46,XY[20]	0.0		1_1
12	karyotype_encoding__Karyotype_46,XY[20]	0.0		1_1
13	karyotype_encoding__Karyotype_46,XY[25]	0.0		1_1
14	karyotype_encoding__Karyotype_46,XY[30]	0.0		1_1
15	karyotype_encoding__Karyotype_47,XX,+8[10]	0.0		1_1
16	karyotype_encoding__Karyotype___rare_class__	0.004031009175973162		1_1
17	cat__sexID_False	0.06545546817233708		1_1
18	cat__sexID_True	0.05181192819506838		1_1
19	cat__IsSec_False	0.1285895820980682		1_1
20	cat__IsSec_True	0.18095345910753546		1_1
21	cat__IsSec_nan	0.0		1_1
22	cat__PrevDiag_False	0.033457936353842734		1_1
23	cat__PrevDiag_True	0.19662707551851916		1_1
24	cat__PrevDiag_nan	0.0		1_1
25	cat__drugdoseC1yn_False	0.0		1_1
26	cat__drugdoseC1yn_True	0.0		1_1
27	cat__drugdoseC1yn_nan	0.0		1_1
28	cat__mylotargC1yn_False	0.0		1_1
29	cat__mylotargC1yn_True	0.002844600078944428		1_1
30	cat__mylotargC1yn_nan	0.0		1_1
31	cat__mylodoseC1_False	0.0		1_1
32	cat__mylodoseC1_True	0.0		1_1
33	cat__mylodoseC1_nan	0.0		1_1
34	cat__NeutrecoveryC1_False	0.0		1_1
35	cat__NeutrecoveryC1_True	0.0		1_1
36	cat__NeutrecoveryC1_nan	0.0		1_1
37	cat__Platrecovery50C1_False	0.0		1_1
38	cat__Platrecovery50C1_True	0.0		1_1
39	cat__Platrecovery50C1_nan	0.0		1_1
40	cat__Platrecovery100C1_False	0.0		1_1
41	cat__Platrecovery100C1_True	0.0		1_1
42	cat__Platrecovery100C1_nan	0.0		1_1
43	cat__drugdoseC2yn_False	0.24097944018959808		1_1
44	cat__drugdoseC2yn_True	0.0		1_1
45	cat__drugdoseC2yn_nan	0.0		1_1
46	cat__NeutrecoveryC2_False	0.0		1_1
47	cat__NeutrecoveryC2_True	0.0		1_1
48	cat__NeutrecoveryC2_nan	0.008783078068125257		1_1
49	cat__Platrecovery50C2_False	0.0		1_1
50	cat__Platrecovery50C2_True	0.0		1_1
51	cat__Platrecovery50C2_nan	0.0		1_1
52	cat__Platrecovery100C2_False	0.0		1_1
53	cat__Platrecovery100C2_True	0.0		1_1
54	cat__Platrecovery100C2_nan	0.0		1_1
55	cat__TissuetypingdoneYNC2_False	0.0		1_1
56	cat__TissuetypingdoneYNC2_True	0.01775377578430514		1_1
57	cat__TissuetypingdoneYNC2_nan	0.0		1_1
58	cat__TransplantSchedYNC2_False	0.0		1_1
59	cat__TransplantSchedYNC2_True	0.0		1_1
60	cat__TransplantSchedYNC2_nan	0.014199977100396359		1_1
61	cat__amlAgeGroup_15-29	0.0		1_1
62	cat__amlAgeGroup_30-39	0.0344406582831027		1_1
63	cat__amlAgeGroup_40-49	0.0		1_1
64	cat__amlAgeGroup_50-59	0.0022525291860373167		1_1
65	cat__amlAgeGroup_60+	0.0		1_1
66	cat__PrevBloodDis_Chronic lymphoblastic leukaemia (CLL)	0.0		1_1
67	cat__PrevBloodDis_Chronic myelomonocytic leukaemia (CMML)	0.0		1_1
68	cat__PrevBloodDis_Hodgkin's disease	0.0		1_1
69	cat__PrevBloodDis_Lymphoma	0.0		1_1
70	cat__PrevBloodDis_Myelodysplastic syndrome (MDS)/myelodysplasia/pre-leukaemic phase	0.035728710139752096		1_1
71	cat__PrevBloodDis_Myelofibrosis	0.0		1_1
72	cat__PrevBloodDis_Myeloproliferative syndrome	0.0		1_1
73	cat__PrevBloodDis_Other haematological disorder	0.0		1_1
74	cat__PrevBloodDis_Polycythaemia rubra vera (PRV)	0.0		1_1
75	cat__PrevBloodDis_Refractory anaemia with excess of blasts (RAEB, RAEB-t)	0.0		1_1
76	cat__PrevBloodDis_Thrombocythaemia	0.0		1_1
77	cat__PrevBloodDis_Thrombocytopenia	0.0		1_1
78	cat__PrevBloodDis_nan	0.0		1_1
79	cat__FABtype_0	0.0		1_1
80	cat__FABtype_1	0.11986833052642067		1_1
81	cat__FABtype_2	0.010610693611953197		1_1
82	cat__FABtype_3	0.0		1_1
83	cat__FABtype_4	0.013043348335740041		1_1
84	cat__FABtype_4e	0.0		1_1
85	cat__FABtype_5	0.2645045028571672		1_1
86	cat__FABtype_5a	0.0		1_1
87	cat__FABtype_5b	0.0		1_1
88	cat__FABtype_6	0.07654210659099656		1_1
89	cat__FABtype_7	0.0		1_1
90	cat__FABtype_8	0.08266958790388503		1_1
91	cat__FABtype_B	0.0		1_1
92	cat__FABtype_R	0.0		1_1
93	cat__FABtype_RT	0.0		1_1
94	cat__FABtype_X	0.0		1_1
95	cat__FABtype_nan	0.0		1_1
96	cat__CNSinvolveentry_0.0	0.05768318254511881		1_1
97	cat__CNSinvolveentry_1.0	0.0		1_1
98	cat__CNSinvolveentry_2.0	0.0		1_1
99	cat__CNSinvolveentry_nan	0.0		1_1
100	cat__Localcytoentry_1.0	0.2101572557508447		1_1
101	cat__Localcytoentry_2.0	0.26388265025152857		1_1
102	cat__Localcytoentry_3.0	0.0		1_1
103	cat__Localcytoentry_4.0	0.0		1_1
104	cat__Localcytoentry_5.0	0.002166498878972379		1_1
105	cat__Localcytoentry_nan	0.0		1_1
106	cat__Localimmentry_1.0	0.015202229708275988		1_1
107	cat__Localimmentry_2.0	0.0		1_1
108	cat__Localimmentry_3.0	0.0		1_1
109	cat__Localimmentry_nan	0.0		1_1
110	cat__CD33entry_1.0	0.0		1_1
111	cat__CD33entry_2.0	0.042006222558818786		1_1
112	cat__CD33entry_3.0	0.0		1_1
113	cat__CD33entry_nan	0.0		1_1
114	cat__SmokeHist_1.0	0.023176041409493173		1_1
115	cat__SmokeHist_2.0	0.06522712384708737		1_1
116	cat__SmokeHist_3.0	0.0		1_1
117	cat__SmokeHist_nan	0.0		1_1
118	cat__amlType_De novo	0.007022259045426412		1_1
119	cat__amlType_High risk MDS	0.0		1_1
120	cat__amlType_Secondary	0.1463583203124934		1_1
121	cat__CytoResult_Adverse	0.6521011041476518		1_1
122	cat__CytoResult_Failed	0.0		1_1
123	cat__CytoResult_Intermediate	0.0		1_1
124	cat__CytoResult_Normal	0.0		1_1
125	cat__CytoResult_Not done	0.0		1_1
126	cat__CytoResult_nan	0.0		1_1
127	cat__CytoResult_t(15;17) / PML-RARA [APL]	0.0		1_1
128	cat__CytoResult_t(8;21) / inv(16) [CBF]	1.1297471702072466		1_1
129	cat__ComorArr_0.0	0.08498418428535129		1_1
130	cat__ComorArr_1.0	0.21312863804944868		1_1
131	cat__ComorArr_2.0	0.0		1_1
132	cat__ComorArr_nan	0.0		1_1
133	cat__ComorCard_0.0	0.0		1_1
134	cat__ComorCard_1.0	0.0		1_1
135	cat__ComorCard_2.0	0.0		1_1
136	cat__ComorCard_nan	0.0		1_1
137	cat__ComorHVD_0.0	0.0		1_1
138	cat__ComorHVD_1.0	0.0		1_1
139	cat__ComorHVD_2.0	0.0		1_1
140	cat__ComorHVD_nan	0.0		1_1
141	cat__ComorIBD_0.0	0.0		1_1
142	cat__ComorIBD_1.0	0.14964254263711846		1_1
143	cat__ComorIBD_2.0	0.0		1_1
144	cat__ComorIBD_nan	0.0		1_1
145	cat__ComorDiab_0.0	0.0		1_1
146	cat__ComorDiab_1.0	0.0		1_1
147	cat__ComorDiab_2.0	0.0		1_1
148	cat__ComorDiab_nan	0.0		1_1
149	cat__ComorCVD_0.0	0.0		1_1
150	cat__ComorCVD_1.0	0.0		1_1
151	cat__ComorCVD_2.0	0.0		1_1
152	cat__ComorCVD_nan	0.0		1_1
153	cat__ComorPsyc_0.0	0.27139777669845855		1_1
154	cat__ComorPsyc_1.0	0.0		1_1
155	cat__ComorPsyc_2.0	0.0		1_1
156	cat__ComorPsyc_nan	0.0		1_1
157	cat__ComorObe_0.0	0.0		1_1
158	cat__ComorObe_1.0	0.0		1_1
159	cat__ComorObe_2.0	0.0		1_1
160	cat__ComorObe_nan	0.0		1_1
161	cat__ComorInf_0.0	0.0337994143356652		1_1
162	cat__ComorInf_1.0	0.0		1_1
163	cat__ComorInf_2.0	0.0		1_1
164	cat__ComorInf_nan	0.0		1_1
165	cat__ComorRheu_0.0	0.08228665954427589		1_1
166	cat__ComorRheu_1.0	0.0		1_1
167	cat__ComorRheu_2.0	0.0		1_1
168	cat__ComorRheu_nan	0.0		1_1
169	cat__ComorPrep_0.0	0.0		1_1
170	cat__ComorPrep_1.0	0.0		1_1
171	cat__ComorPrep_2.0	0.0		1_1
172	cat__ComorPrep_nan	0.0		1_1
173	cat__ComorRen_0.0	0.0		1_1
174	cat__ComorRen_1.0	0.0		1_1
175	cat__ComorRen_2.0	0.0		1_1
176	cat__ComorRen_nan	0.0		1_1
177	cat__ComorMPul_0.0	0.0		1_1
178	cat__ComorMPul_1.0	0.0		1_1
179	cat__ComorMPul_2.0	0.0		1_1
180	cat__ComorMPul_nan	0.0		1_1
181	cat__ComorSPul_0.0	0.03620456719321258		1_1
182	cat__ComorSPul_1.0	0.0		1_1
183	cat__ComorSPul_2.0	0.0		1_1
184	cat__ComorSPul_nan	0.0		1_1
185	cat__ComorPST_0.0	0.0		1_1
186	cat__ComorPST_1.0	0.0		1_1
187	cat__ComorPST_2.0	0.0		1_1
188	cat__ComorPST_nan	0.0		1_1
189	cat__ComorHepM_0.0	0.03611278825666866		1_1
190	cat__ComorHepM_1.0	0.016064889517010142		1_1
191	cat__ComorHepM_2.0	0.0		1_1
192	cat__ComorHepM_nan	0.0		1_1
193	cat__ComorHepS_0.0	0.0		1_1
194	cat__ComorHepS_1.0	0.0		1_1
195	cat__ComorHepS_2.0	0.0		1_1
196	cat__ComorHepS_nan	0.0		1_1
197	cat__TreatmentC1_ADE Alone	0.0		1_1
198	cat__TreatmentC1_ADE and Mylotarg 3mg per m2	0.0		1_1
199	cat__TreatmentC1_ADE and Mylotarg 6mg per m2	0.0		1_1
200	cat__TreatmentC1_AIDA	0.0		1_1
201	cat__TreatmentC1_Arsenic and ATRA	0.0		1_1
202	cat__TreatmentC1_DA High dose (90mg)	0.07820261903651902		1_1
203	cat__TreatmentC1_DA Mylotarg 3mg per m2	0.0		1_1
204	cat__TreatmentC1_DA Mylotarg 6mg per m2	0.0		1_1
205	cat__TreatmentC1_DA Standard dose (60mg)	0.06577458490699617		1_1
206	cat__Marrresult1C1_CR	0.14571160844880748		1_1
207	cat__Marrresult1C1_PR	0.0		1_1
208	cat__Marrresult1C1_RD	0.018087555277101718		1_1
209	cat__Marrresult1C1_nan	0.0		1_1
210	cat__Marrresult2C1_CR	0.0		1_1
211	cat__Marrresult2C1_PR	0.0		1_1
212	cat__Marrresult2C1_RD	0.0		1_1
213	cat__Marrresult2C1_nan	0.0		1_1
214	cat__Marrresult1C2_CR	0.31899622438618325		1_1
215	cat__Marrresult1C2_PR	0.0		1_1
216	cat__Marrresult1C2_RD	0.09078306024325707		1_1
217	cat__Marrresult1C2_nan	0.0		1_1
218	cat__TissuetypesibsresultC2_1.0	0.045761496807334344		1_1
219	cat__TissuetypesibsresultC2_2.0	0.0		1_1
220	cat__TissuetypesibsresultC2_3.0	0.02079869578007609		1_1
221	cat__TissuetypesibsresultC2_nan	0.0		1_1
222	cat__TransplantTypeC2_1.0	0.0		1_1
223	cat__TransplantTypeC2_2.0	0.0		1_1
224	cat__TransplantTypeC2_3.0	0.1832717698829209		1_1
225	cat__TransplantTypeC2_nan	0.0		1_1
226	cat__amlFLToutcomeID_2.0	0.0		1_1
227	cat__amlFLToutcomeID_3.0	0.15770392757802035		1_1
228	cat__amlFLToutcomeID_4.0	0.0		1_1
229	cat__amlFLToutcomeID_nan	0.0		1_1
230	cat__amlFLTTypeID_1.0	0.0		1_1
231	cat__amlFLTTypeID_2.0	0.0		1_1
232	cat__amlFLTTypeID_nan	0.0		1_1
233	cat__amlDDLFLTTKDID_1.0	0.0		1_1
234	cat__amlDDLFLTTKDID_2.0	0.0		1_1
235	cat__amlDDLFLTTKDID_3.0	0.0		1_1
236	cat__amlDDLFLTTKDID_4.0	0.0		1_1
237	cat__amlDDLFLTTKDID_6.0	0.0		1_1
238	cat__amlDDLFLTTKDID_8.0	0.0		1_1
239	cat__amlDDLFLTTKDID_99.0	0.0		1_1
240	cat__amlDDLFLTTKDID_nan	0.0		1_1
241	cat__amlFLTType0ID_1.0	0.3231828671282241		1_1
242	cat__amlFLTType0ID_2.0	0.0		1_1
243	cat__amlFLTType0ID_nan	0.04063130479199682		1_1
244	cat__amlDDLNPM1OutcomeID_1.0	0.30731977905266616		1_1
245	cat__amlDDLNPM1OutcomeID_3.0	0.0		1_1
246	cat__amlDDLNPM1OutcomeID_5.0	0.0		1_1
247	cat__amlDDLNPM1OutcomeID_7.0	0.0		1_1
248	cat__amlDDLNPM1OutcomeID_nan	0.0		1_1
249	cat__amlDDLNPM1ID_1.0	0.07613279073372667		1_1
250	cat__amlDDLNPM1ID_2.0	0.0		1_1
251	cat__amlDDLNPM1ID_3.0	0.0		1_1
252	cat__amlDDLNPM1ID_4.0	0.0		1_1
253	cat__amlDDLNPM1ID_5.0	0.1300415072211356		1_1
254	cat__amlDDLNPM1ID_nan	0.0678589688363015		1_1
255	ordinal__NauseagradeC1	0.00270772423319013		1_1
256	ordinal__AlopeciagradeC1	0.0002632318972321018		1_1
257	ordinal__OralgradeC1	0.0008228272217915733		1_1
258	ordinal__DiarrheagradeC1	0.0019681297958518665		1_1
259	ordinal__CardiacgradeC1	0.0004205325323384901		1_1
260	ordinal__LiverASTgradeC1	0.00011552063432555154		1_1
261	ordinal__LiverALTgradeC1	0.00028658430596840024		1_1
262	ordinal__LiverBilgradeC1	0.0005983541957495108		1_1
263	ordinal__RenaCreatgradeC1	0.0005651170917456245		1_1
264	ordinal__RenaprotgradeC1	0.00038888348256764114		1_1
265	ordinal__RenahaemgradeC1	0.0004044162485614274		1_1
266	ordinal__NauseagradeC2	0.00021885144073113426		1_1
267	ordinal__AlopeciagradeC2	4.0692747458438964e-05		1_1
268	ordinal__OralgradeC2	0.00022874334447730267		1_1
269	ordinal__DiarrheagradeC2	0.00011822286557819153		1_1
270	ordinal__CardiacgradeC2	0.00013583303326302108		1_1
271	ordinal__LiverASTgradeC2	0.0003640926990095906		1_1
272	ordinal__LiverALTgradeC2	0.0003218540194097966		1_1
273	ordinal__LiverBilgradeC2	0.00029260288184557176		1_1
274	ordinal__RenaCreatgradeC2	0.00027856706366299254		1_1
275	ordinal__RenaprotgradeC2	0.0007121450453117186		1_1
276	ordinal__RenahaemgradeC2	0.0009057645734357404		1_1
277	ordinal__cellularity1C1	0.0002809059667978334		1_1
278	ordinal__cellularity2C1	0.00037914878751510873		1_1
279	ordinal__cellularity1C2	0.0001838742549938145		1_1
280	num__amlAgeAtRand1	0.11503525831302332		1_1
281	num__UnitsbloodC1	4.165829403189066e-05		1_1
282	num__UnitsplateletsC1	0.0011388965835053644		1_1
283	num__UnitsbloodC2	0.0012243105153996346		1_1
284	num__UnitsplateletsC2	0.0028954826121185997		1_1
285	num__DaysIVantibC1	0.00044618363506299764		1_1
286	num__DaysinhospC1	0.0004972526970156694		1_1
287	num__DaysIVantibC2	9.63931403350885e-05		1_1
288	num__DaysinhospC2	0.0008611117508820381		1_1
289	num__TestDate	0.00024400529416930956		1_1
290	num__ITDPcnt	0.00029373946036827085		1_1
291	num__ITDLength	0.0001629007412761032		1_1
292	num__NauseastartC1	2.629374648167335e-05		1_1
293	num__NauseastopC1	3.650344682434347e-05		1_1
294	num__AlopeciastartC1	0.0003486598058701042		1_1
295	num__AlopeciastopC1	0.00011430310778018367		1_1
296	num__OralstartC1	3.053990580268961e-05		1_1
297	num__OralstopC1	7.578494986513452e-05		1_1
298	num__DiarrheastartC1	0.0006577238842277167		1_1
299	num__DiarrheastopC1	0.0005292315866109253		1_1
300	num__CardiacstartC1	0.00028961150796138937		1_1
301	num__CardiacstopC1	0.0003845759336689801		1_1
302	num__LiverASTstartC1	0.00042001451225586546		1_1
303	num__LiverASTstopC1	0.00031196739664009275		1_1
304	num__LiverALTstartC1	0.0001285528454928532		1_1
305	num__LiverALTstopC1	5.136941190363325e-05		1_1
306	num__LiverBilstartC1	0.0008646873812777167		1_1
307	num__LiverBilstopC1	0.000821334197887537		1_1
308	num__RenaCreatstartC1	0.0007908097641266799		1_1
309	num__RenaCreatstopC1	0.0006813138232999564		1_1
310	num__RenaprotstartC1	4.674672239234026e-05		1_1
311	num__RenahaemstartC1	0.00020298873758719597		1_1
312	num__RenahaemstopC1	0.00010929598869836653		1_1
313	num__NauseastartC2	0.0008664953553236362		1_1
314	num__NauseastopC2	0.0007356762440820049		1_1
315	num__AlopeciastartC2	8.348019979400911e-06		1_1
316	num__AlopeciastopC2	1.8940845752421478e-05		1_1
317	num__OralstartC2	0.0007302094491762261		1_1
318	num__OralstopC2	0.0006551153796179571		1_1
319	num__DiarrheastartC2	0.0008343793583578996		1_1
320	num__DiarrheastopC2	0.0006167096951543892		1_1
321	num__CardiacstartC2	0.0001945051285991322		1_1
322	num__LiverASTstartC2	0.00010601913621246825		1_1
323	num__LiverASTstopC2	3.195721354285429e-05		1_1
324	num__LiverALTstartC2	0.0002075684987558882		1_1
325	num__LiverALTstopC2	6.258485498660358e-05		1_1
326	num__LiverBilstartC2	0.0008458837104082439		1_1
327	num__LiverBilstopC2	0.001079374535208126		1_1
328	num__RenaCreatstartC2	0.00020448721491752106		1_1
329	num__RenaCreatstopC2	4.495831160087221e-05		1_1
330	num__mylotargdateC1	6.3740806786684e-05		1_1
331	num__marrexamdate1C1	0.0003470311656766035		1_1
332	num__marrexamdate2C1	0.0010364630198459392		1_1
333	num__NeutrecoverydateC1	0.000359064686270852		1_1
334	num__Platrecovery50dateC1	3.8941353442503846e-05		1_1
335	num__Platrecovery100dateC1	0.00028627046367875396		1_1
336	num__DischargeddateC1	3.264864660570976e-05		1_1
337	num__chemodateC2	0.00016284340196679893		1_1
338	num__marrexamdate1C2	0.00020525235745861976		1_1
339	num__NeutrecoverydateC2	5.378352947202734e-05		1_1
340	num__Platrecovery50dateC2	9.68247243176602e-05		1_1
341	num__Platrecovery100dateC2	0.00018351956924368714		1_1
342	num__DischargeddateC2	0.0003928875167775375		1_1
343	num__Weight	0.08722392669769387		1_1
344	num__Height	0.08255604403038125		1_1
345	num__BloodDateEntry	0.0008495284954946951		1_1
346	num__HemoglobinEntry	0.00011504289753685578		1_1
347	num__PlateletEntry	0.0011659775068098078		1_1
348	num__MarrowDateEntry	0.00012226445752495428		1_1
349	num__MarrowBlastsEntry	0.0002355274785099395		1_1
350	num__LocalImmPcnt	0.00010577718972174968		1_1
351	num__SmokePerDay	0.0001076253009396572		1_1
352	num__chemodateC1	0.0006070323277873425		1_1
353	num__Marrblastperc1C1	0.00028060122176157645		1_1
354	num__Marrblastperc2C1	0.00047603512354685507		1_1
355	num__WBCEntry	0.025070955455509795		1_1
356	num__CompmarrrespC1	2.7089009107745432e-05		1_1
357	num__Marrclastperc1C2	0.00019956319158170448		1_1
358	num__CompmarrrespC2	4.873113187845131e-05		1_1
359	num__TransplantSchedDateC2	4.8961182823666844e-05		1_1
360	remainder__IsSec_is_missing	0.0		1_1
361	remainder__PrevDiag_is_missing	0.0		1_1
362	remainder__PrevBloodDis_is_missing	0.0		1_1
363	remainder__Weight_is_missing	0.0		1_1
364	remainder__Height_is_missing	0.0		1_1
365	remainder__BloodDateEntry_is_missing	0.0		1_1
366	remainder__HemoglobinEntry_is_missing	0.0		1_1
367	remainder__PlateletEntry_is_missing	0.0		1_1
368	remainder__MarrowDateEntry_is_missing	0.0		1_1
369	remainder__MarrowBlastsEntry_is_missing	0.0		1_1
370	remainder__FABtype_is_missing	0.0		1_1
371	remainder__CNSinvolveentry_is_missing	0.0		1_1
372	remainder__Localcytoentry_is_missing	0.0		1_1
373	remainder__Localimmentry_is_missing	0.0		1_1
374	remainder__LocalImmPcnt_is_missing	0.0		1_1
375	remainder__CD33entry_is_missing	0.0		1_1
376	remainder__SmokeHist_is_missing	0.0		1_1
377	remainder__SmokePerDay_is_missing	0.0		1_1
378	remainder__CytoResult_is_missing	0.0		1_1
379	remainder__Karyotype_is_missing	0.0		1_1
380	remainder__ComorArr_is_missing	0.0		1_1
381	remainder__ComorCard_is_missing	0.0		1_1
382	remainder__ComorHVD_is_missing	0.0		1_1
383	remainder__ComorIBD_is_missing	0.0		1_1
384	remainder__ComorDiab_is_missing	0.0		1_1
385	remainder__ComorCVD_is_missing	0.0		1_1
386	remainder__ComorPsyc_is_missing	0.0		1_1
387	remainder__ComorObe_is_missing	0.0		1_1
388	remainder__ComorInf_is_missing	0.0		1_1
389	remainder__ComorRheu_is_missing	0.0		1_1
390	remainder__ComorPrep_is_missing	0.0		1_1
391	remainder__ComorRen_is_missing	0.0		1_1
392	remainder__ComorMPul_is_missing	0.0		1_1
393	remainder__ComorSPul_is_missing	0.0		1_1
394	remainder__ComorPST_is_missing	0.0		1_1
395	remainder__ComorHepM_is_missing	0.0		1_1
396	remainder__ComorHepS_is_missing	0.0		1_1
397	remainder__chemodateC1_is_missing	0.0		1_1
398	remainder__drugdoseC1yn_is_missing	0.0		1_1
399	remainder__mylotargC1yn_is_missing	0.0		1_1
400	remainder__mylotargdateC1_is_missing	0.0		1_1
401	remainder__mylodoseC1_is_missing	0.0		1_1
402	remainder__marrexamdate1C1_is_missing	0.0		1_1
403	remainder__marrexamdate2C1_is_missing	0.0		1_1
404	remainder__cellularity1C1_is_missing	0.0		1_1
405	remainder__cellularity2C1_is_missing	0.0		1_1
406	remainder__Marrblastperc1C1_is_missing	0.0		1_1
407	remainder__Marrblastperc2C1_is_missing	0.0		1_1
408	remainder__Marrresult1C1_is_missing	0.0		1_1
409	remainder__Marrresult2C1_is_missing	0.0		1_1
410	remainder__CompmarrrespC1_is_missing	0.0		1_1
411	remainder__NeutrecoveryC1_is_missing	0.0		1_1
412	remainder__NeutrecoverydateC1_is_missing	0.0		1_1
413	remainder__Platrecovery50C1_is_missing	0.0		1_1
414	remainder__Platrecovery50dateC1_is_missing	0.0		1_1
415	remainder__Platrecovery100C1_is_missing	0.0		1_1
416	remainder__Platrecovery100dateC1_is_missing	0.0		1_1
417	remainder__NauseagradeC1_is_missing	0.0		1_1
418	remainder__NauseastartC1_is_missing	0.0		1_1
419	remainder__NauseastopC1_is_missing	0.0		1_1
420	remainder__AlopeciagradeC1_is_missing	0.0		1_1
421	remainder__AlopeciastartC1_is_missing	0.0		1_1
422	remainder__AlopeciastopC1_is_missing	0.0		1_1
423	remainder__OralgradeC1_is_missing	0.0		1_1
424	remainder__OralstartC1_is_missing	0.0		1_1
425	remainder__OralstopC1_is_missing	0.0		1_1
426	remainder__DiarrheagradeC1_is_missing	0.0		1_1
427	remainder__DiarrheastartC1_is_missing	0.0		1_1
428	remainder__DiarrheastopC1_is_missing	0.0		1_1
429	remainder__CardiacgradeC1_is_missing	0.0		1_1
430	remainder__CardiacstartC1_is_missing	0.0		1_1
431	remainder__CardiacstopC1_is_missing	0.0		1_1
432	remainder__LiverASTgradeC1_is_missing	0.0		1_1
433	remainder__LiverASTstartC1_is_missing	0.0		1_1
434	remainder__LiverASTstopC1_is_missing	0.0		1_1
435	remainder__LiverALTgradeC1_is_missing	0.0		1_1
436	remainder__LiverALTstartC1_is_missing	0.0		1_1
437	remainder__LiverALTstopC1_is_missing	0.0		1_1
438	remainder__LiverBilgradeC1_is_missing	0.0		1_1
439	remainder__LiverBilstartC1_is_missing	0.0		1_1
440	remainder__LiverBilstopC1_is_missing	0.0		1_1
441	remainder__RenaCreatgradeC1_is_missing	0.0		1_1
442	remainder__RenaCreatstartC1_is_missing	0.0		1_1
443	remainder__RenaCreatstopC1_is_missing	0.0		1_1
444	remainder__RenaprotgradeC1_is_missing	0.0		1_1
445	remainder__RenaprotstartC1_is_missing	0.0		1_1
446	remainder__RenahaemgradeC1_is_missing	0.0		1_1
447	remainder__RenahaemstartC1_is_missing	0.0		1_1
448	remainder__RenahaemstopC1_is_missing	0.0		1_1
449	remainder__UnitsbloodC1_is_missing	0.0		1_1
450	remainder__UnitsplateletsC1_is_missing	0.0		1_1
451	remainder__DaysIVantibC1_is_missing	0.0		1_1
452	remainder__DaysinhospC1_is_missing	0.0		1_1
453	remainder__DischargeddateC1_is_missing	0.0		1_1
454	remainder__chemodateC2_is_missing	0.0		1_1
455	remainder__drugdoseC2yn_is_missing	0.0		1_1
456	remainder__marrexamdate1C2_is_missing	0.0		1_1
457	remainder__cellularity1C2_is_missing	0.0		1_1
458	remainder__Marrclastperc1C2_is_missing	0.0		1_1
459	remainder__Marrresult1C2_is_missing	0.0		1_1
460	remainder__CompmarrrespC2_is_missing	0.0		1_1
461	remainder__NeutrecoveryC2_is_missing	0.00919533941381059		1_1
462	remainder__NeutrecoverydateC2_is_missing	0.0		1_1
463	remainder__Platrecovery50C2_is_missing	0.0		1_1
464	remainder__Platrecovery50dateC2_is_missing	0.0		1_1
465	remainder__Platrecovery100C2_is_missing	0.0		1_1
466	remainder__Platrecovery100dateC2_is_missing	0.0		1_1
467	remainder__NauseagradeC2_is_missing	0.0		1_1
468	remainder__NauseastartC2_is_missing	0.0		1_1
469	remainder__NauseastopC2_is_missing	0.0		1_1
470	remainder__AlopeciagradeC2_is_missing	0.0		1_1
471	remainder__AlopeciastartC2_is_missing	0.0		1_1
472	remainder__AlopeciastopC2_is_missing	0.0		1_1
473	remainder__OralgradeC2_is_missing	0.0		1_1
474	remainder__OralstartC2_is_missing	0.0		1_1
475	remainder__OralstopC2_is_missing	0.0		1_1
476	remainder__DiarrheagradeC2_is_missing	0.0		1_1
477	remainder__DiarrheastartC2_is_missing	0.0		1_1
478	remainder__DiarrheastopC2_is_missing	0.0		1_1
479	remainder__CardiacgradeC2_is_missing	0.0		1_1
480	remainder__CardiacstartC2_is_missing	0.0		1_1
481	remainder__LiverASTgradeC2_is_missing	0.0		1_1
482	remainder__LiverASTstartC2_is_missing	0.0		1_1
483	remainder__LiverASTstopC2_is_missing	0.0		1_1
484	remainder__LiverALTgradeC2_is_missing	0.0		1_1
485	remainder__LiverALTstartC2_is_missing	0.0		1_1
486	remainder__LiverALTstopC2_is_missing	0.0		1_1
487	remainder__LiverBilgradeC2_is_missing	0.0		1_1
488	remainder__LiverBilstartC2_is_missing	0.0		1_1
489	remainder__LiverBilstopC2_is_missing	0.0		1_1
490	remainder__RenaCreatgradeC2_is_missing	0.0		1_1
491	remainder__RenaCreatstartC2_is_missing	0.0		1_1
492	remainder__RenaCreatstopC2_is_missing	0.0		1_1
493	remainder__RenaprotgradeC2_is_missing	0.0		1_1
494	remainder__RenahaemgradeC2_is_missing	0.0		1_1
495	remainder__UnitsbloodC2_is_missing	0.0		1_1
496	remainder__UnitsplateletsC2_is_missing	0.0		1_1
497	remainder__DaysIVantibC2_is_missing	0.0		1_1
498	remainder__DaysinhospC2_is_missing	0.0		1_1
499	remainder__DischargeddateC2_is_missing	0.0		1_1
500	remainder__TissuetypingdoneYNC2_is_missing	0.0		1_1
501	remainder__TissuetypesibsresultC2_is_missing	0.0		1_1
502	remainder__TransplantSchedYNC2_is_missing	0.013836991747810926		1_1
503	remainder__TransplantSchedDateC2_is_missing	0.0		1_1
504	remainder__TransplantTypeC2_is_missing	0.0		1_1
505	remainder__TestDate_is_missing	0.0		1_1
506	remainder__amlFLToutcomeID_is_missing	0.0		1_1
507	remainder__amlFLTTypeID_is_missing	0.0		1_1
508	remainder__amlDDLFLTTKDID_is_missing	0.0		1_1
509	remainder__ITDPcnt_is_missing	0.0		1_1
510	remainder__ITDLength_is_missing	0.0		1_1
511	remainder__amlFLTType0ID_is_missing	0.042896990323409795		1_1
512	remainder__amlDDLNPM1OutcomeID_is_missing	0.0		1_1
513	remainder__amlDDLNPM1ID_is_missing	0.07693399056491168		1_1
514	karyotype_encoding__Karyotype_45,X,-Y,t(8;21)(q22;q22)[10]	0.0		2_1
515	karyotype_encoding__Karyotype_46,XX [20]	0.0		2_1
516	karyotype_encoding__Karyotype_46,XX,inv(16)(p13q22)[10]	0.0		2_1
517	karyotype_encoding__Karyotype_46,XX,t(8;21)(q22;q22)[10]	0.0		2_1
518	karyotype_encoding__Karyotype_46,XX[10]	0.0		2_1
519	karyotype_encoding__Karyotype_46,XX[20]	0.0		2_1
520	karyotype_encoding__Karyotype_46,XX[20]	0.0		2_1
521	karyotype_encoding__Karyotype_46,XX[25]	0.0		2_1
522	karyotype_encoding__Karyotype_46,XX[30]	0.0		2_1
523	karyotype_encoding__Karyotype_46,XY	0.0		2_1
524	karyotype_encoding__Karyotype_46,XY [20]	0.0		2_1
525	karyotype_encoding__Karyotype_46,XY,inv(16)(p13q22)[10]	0.0		2_1
526	karyotype_encoding__Karyotype_46,XY[20]	0.0		2_1
527	karyotype_encoding__Karyotype_46,XY[20]	0.0		2_1
528	karyotype_encoding__Karyotype_46,XY[21]	0.0		2_1
529	karyotype_encoding__Karyotype_46,XY[25]	0.0		2_1
530	karyotype_encoding__Karyotype_46,XY[30]	0.0		2_1
531	karyotype_encoding__Karyotype___rare_class__	0.0		2_1
532	cat__sexID_False	0.0		2_1
533	cat__sexID_True	0.0		2_1
534	cat__IsSec_False	0.0		2_1
535	cat__IsSec_True	0.0		2_1
536	cat__IsSec_nan	0.0		2_1
537	cat__PrevDiag_False	0.0		2_1
538	cat__PrevDiag_True	0.0		2_1
539	cat__PrevDiag_nan	0.0		2_1
540	cat__drugdoseC1yn_False	0.0		2_1
541	cat__drugdoseC1yn_True	0.0		2_1
542	cat__drugdoseC1yn_nan	0.0		2_1
543	cat__mylotargC1yn_False	0.0		2_1
544	cat__mylotargC1yn_True	0.0		2_1
545	cat__mylotargC1yn_nan	0.0		2_1
546	cat__mylodoseC1_False	0.0		2_1
547	cat__mylodoseC1_True	0.0		2_1
548	cat__mylodoseC1_nan	0.0		2_1
549	cat__NeutrecoveryC1_False	0.0		2_1
550	cat__NeutrecoveryC1_True	0.0		2_1
551	cat__NeutrecoveryC1_nan	0.0		2_1
552	cat__Platrecovery50C1_False	0.0		2_1
553	cat__Platrecovery50C1_True	0.0		2_1
554	cat__Platrecovery50C1_nan	0.0		2_1
555	cat__Platrecovery100C1_False	0.0		2_1
556	cat__Platrecovery100C1_True	0.0		2_1
557	cat__Platrecovery100C1_nan	0.0		2_1
558	cat__drugdoseC2yn_False	0.16727065692233267		2_1
559	cat__drugdoseC2yn_True	0.0		2_1
560	cat__drugdoseC2yn_nan	0.0		2_1
561	cat__NeutrecoveryC2_False	0.0		2_1
562	cat__NeutrecoveryC2_True	0.0		2_1
563	cat__NeutrecoveryC2_nan	0.0		2_1
564	cat__Platrecovery50C2_False	0.0		2_1
565	cat__Platrecovery50C2_True	0.0		2_1
566	cat__Platrecovery50C2_nan	0.0		2_1
567	cat__Platrecovery100C2_False	0.0		2_1
568	cat__Platrecovery100C2_True	0.0		2_1
569	cat__Platrecovery100C2_nan	0.0		2_1
570	cat__TissuetypingdoneYNC2_False	0.0		2_1
571	cat__TissuetypingdoneYNC2_True	0.0		2_1
572	cat__TissuetypingdoneYNC2_nan	0.0		2_1
573	cat__TransplantSchedYNC2_False	0.0		2_1
574	cat__TransplantSchedYNC2_True	0.0		2_1
575	cat__TransplantSchedYNC2_nan	0.0		2_1
576	cat__amlAgeGroup_15-29	0.0		2_1
577	cat__amlAgeGroup_30-39	0.0		2_1
578	cat__amlAgeGroup_40-49	0.02307853330844924		2_1
579	cat__amlAgeGroup_50-59	0.0		2_1
580	cat__amlAgeGroup_60+	0.0		2_1
581	cat__PrevBloodDis_Chronic lymphoblastic leukaemia (CLL)	0.0		2_1
582	cat__PrevBloodDis_Chronic myelomonocytic leukaemia (CMML)	0.0		2_1
583	cat__PrevBloodDis_Hodgkin's disease	0.0		2_1
584	cat__PrevBloodDis_Lymphoma	0.0		2_1
585	cat__PrevBloodDis_Myelodysplastic syndrome (MDS)/myelodysplasia/pre-leukaemic phase	0.0		2_1
586	cat__PrevBloodDis_Myelofibrosis	0.0		2_1
587	cat__PrevBloodDis_Myeloproliferative syndrome	0.0		2_1
588	cat__PrevBloodDis_Other haematological disorder	0.0		2_1
589	cat__PrevBloodDis_Polycythaemia rubra vera (PRV)	0.0		2_1
590	cat__PrevBloodDis_Refractory anaemia with excess of blasts (RAEB, RAEB-t)	0.0		2_1
591	cat__PrevBloodDis_Thrombocythaemia	0.0		2_1
592	cat__PrevBloodDis_Thrombocytopenia	0.0		2_1
593	cat__PrevBloodDis_nan	0.0		2_1
594	cat__FABtype_0	0.0		2_1
595	cat__FABtype_1	0.0		2_1
596	cat__FABtype_2	0.0		2_1
597	cat__FABtype_3	0.0		2_1
598	cat__FABtype_3v	0.0		2_1
599	cat__FABtype_4	0.023999498741875954		2_1
600	cat__FABtype_4e	0.0		2_1
601	cat__FABtype_5	0.06451133663536393		2_1
602	cat__FABtype_5a	0.0		2_1
603	cat__FABtype_5b	0.0		2_1
604	cat__FABtype_6	0.0		2_1
605	cat__FABtype_7	0.0		2_1
606	cat__FABtype_8	0.12285183816285292		2_1
607	cat__FABtype_B	0.0		2_1
608	cat__FABtype_R	0.0		2_1
609	cat__FABtype_RT	0.0		2_1
610	cat__FABtype_X	0.0		2_1
611	cat__FABtype_nan	0.0		2_1
612	cat__CNSinvolveentry_0.0	0.0		2_1
613	cat__CNSinvolveentry_1.0	0.0		2_1
614	cat__CNSinvolveentry_2.0	0.06592995360045913		2_1
615	cat__CNSinvolveentry_nan	0.0		2_1
616	cat__Localcytoentry_1.0	0.0628811678639852		2_1
617	cat__Localcytoentry_2.0	0.15531936972643742		2_1
618	cat__Localcytoentry_3.0	0.0		2_1
619	cat__Localcytoentry_4.0	0.0		2_1
620	cat__Localcytoentry_5.0	0.0		2_1
621	cat__Localcytoentry_nan	0.0		2_1
622	cat__Localimmentry_1.0	0.0		2_1
623	cat__Localimmentry_2.0	0.0		2_1
624	cat__Localimmentry_3.0	0.0		2_1
625	cat__Localimmentry_nan	0.0		2_1
626	cat__CD33entry_1.0	0.0		2_1
627	cat__CD33entry_2.0	0.0		2_1
628	cat__CD33entry_3.0	0.0		2_1
629	cat__CD33entry_nan	0.0		2_1
630	cat__SmokeHist_1.0	0.0		2_1
631	cat__SmokeHist_2.0	0.07752896391930426		2_1
632	cat__SmokeHist_3.0	0.0		2_1
633	cat__SmokeHist_nan	0.0		2_1
634	cat__amlType_De novo	0.171740295439309		2_1
635	cat__amlType_High risk MDS	0.0		2_1
636	cat__amlType_Secondary	0.07362325710265144		2_1
637	cat__CytoResult_Adverse	0.5574915228642309		2_1
638	cat__CytoResult_Failed	0.0		2_1
639	cat__CytoResult_Intermediate	0.0		2_1
640	cat__CytoResult_Normal	0.06507413789625488		2_1
641	cat__CytoResult_Not done	0.0		2_1
642	cat__CytoResult_nan	0.0		2_1
643	cat__CytoResult_t(15;17) / PML-RARA [APL]	0.0		2_1
644	cat__CytoResult_t(8;21) / inv(16) [CBF]	0.8175357899154525		2_1
645	cat__ComorArr_0.0	0.0		2_1
646	cat__ComorArr_1.0	0.0		2_1
647	cat__ComorArr_2.0	0.0		2_1
648	cat__ComorArr_nan	0.0		2_1
649	cat__ComorCard_0.0	0.0008081579799516399		2_1
650	cat__ComorCard_1.0	0.0		2_1
651	cat__ComorCard_2.0	0.0		2_1
652	cat__ComorCard_nan	0.0		2_1
653	cat__ComorHVD_0.0	0.0		2_1
654	cat__ComorHVD_1.0	0.0		2_1
655	cat__ComorHVD_2.0	0.0		2_1
656	cat__ComorHVD_nan	0.0		2_1
657	cat__ComorIBD_0.0	0.0		2_1
658	cat__ComorIBD_1.0	0.0		2_1
659	cat__ComorIBD_2.0	0.0		2_1
660	cat__ComorIBD_nan	0.0		2_1
661	cat__ComorDiab_0.0	0.005602532825655194		2_1
662	cat__ComorDiab_1.0	0.0		2_1
663	cat__ComorDiab_2.0	0.0		2_1
664	cat__ComorDiab_nan	0.0		2_1
665	cat__ComorCVD_0.0	0.0		2_1
666	cat__ComorCVD_1.0	0.0		2_1
667	cat__ComorCVD_2.0	0.0		2_1
668	cat__ComorCVD_nan	0.0		2_1
669	cat__ComorPsyc_0.0	0.0586112583820153		2_1
670	cat__ComorPsyc_1.0	0.04550631195576473		2_1
671	cat__ComorPsyc_2.0	0.0		2_1
672	cat__ComorPsyc_nan	0.0		2_1
673	cat__ComorObe_0.0	0.0		2_1
674	cat__ComorObe_1.0	0.0		2_1
675	cat__ComorObe_2.0	0.0		2_1
676	cat__ComorObe_nan	0.0		2_1
677	cat__ComorInf_0.0	0.0		2_1
678	cat__ComorInf_1.0	0.0		2_1
679	cat__ComorInf_2.0	0.0		2_1
680	cat__ComorInf_nan	0.0		2_1
681	cat__ComorRheu_0.0	0.0		2_1
682	cat__ComorRheu_1.0	0.0		2_1
683	cat__ComorRheu_2.0	0.0		2_1
684	cat__ComorRheu_nan	0.0		2_1
685	cat__ComorPrep_0.0	0.0		2_1
686	cat__ComorPrep_1.0	0.0		2_1
687	cat__ComorPrep_2.0	0.0		2_1
688	cat__ComorPrep_nan	0.0		2_1
689	cat__ComorRen_0.0	0.0		2_1
690	cat__ComorRen_1.0	0.0		2_1
691	cat__ComorRen_2.0	0.0		2_1
692	cat__ComorRen_nan	0.0		2_1
693	cat__ComorMPul_0.0	0.0		2_1
694	cat__ComorMPul_1.0	0.0		2_1
695	cat__ComorMPul_2.0	0.0		2_1
696	cat__ComorMPul_nan	0.0		2_1
697	cat__ComorSPul_0.0	0.0		2_1
698	cat__ComorSPul_1.0	0.0		2_1
699	cat__ComorSPul_2.0	0.0		2_1
700	cat__ComorSPul_nan	0.0		2_1
701	cat__ComorPST_0.0	0.0		2_1
702	cat__ComorPST_1.0	0.0		2_1
703	cat__ComorPST_2.0	0.0		2_1
704	cat__ComorPST_nan	0.0		2_1
705	cat__ComorHepM_0.0	0.0		2_1
706	cat__ComorHepM_1.0	0.08901904535491839		2_1
707	cat__ComorHepM_2.0	0.0		2_1
708	cat__ComorHepM_nan	0.0		2_1
709	cat__ComorHepS_0.0	0.0		2_1
710	cat__ComorHepS_1.0	0.0		2_1
711	cat__ComorHepS_2.0	0.0		2_1
712	cat__ComorHepS_nan	0.0		2_1
713	cat__TreatmentC1_ADE Alone	0.06208749775645714		2_1
714	cat__TreatmentC1_ADE and Mylotarg 3mg per m2	0.0		2_1
715	cat__TreatmentC1_ADE and Mylotarg 6mg per m2	0.0		2_1
716	cat__TreatmentC1_AIDA	0.0		2_1
717	cat__TreatmentC1_Arsenic and ATRA	0.0		2_1
718	cat__TreatmentC1_DA High dose (90mg)	0.0		2_1
719	cat__TreatmentC1_DA Mylotarg 3mg per m2	0.0		2_1
720	cat__TreatmentC1_DA Mylotarg 6mg per m2	0.0		2_1
721	cat__TreatmentC1_DA Standard dose (60mg)	0.10571107100098127		2_1
722	cat__Marrresult1C1_CR	0.1508815496282204		2_1
723	cat__Marrresult1C1_PR	0.0		2_1
724	cat__Marrresult1C1_RD	0.16257525692903396		2_1
725	cat__Marrresult1C1_nan	0.0		2_1
726	cat__Marrresult2C1_CR	0.0		2_1
727	cat__Marrresult2C1_PR	0.0		2_1
728	cat__Marrresult2C1_RD	0.0		2_1
729	cat__Marrresult2C1_nan	0.0		2_1
730	cat__Marrresult1C2_CR	0.13765812413497702		2_1
731	cat__Marrresult1C2_PR	0.0		2_1
732	cat__Marrresult1C2_RD	0.01494641620305376		2_1
733	cat__Marrresult1C2_nan	0.0		2_1
734	cat__TissuetypesibsresultC2_1.0	0.06415115832598177		2_1
735	cat__TissuetypesibsresultC2_2.0	0.0		2_1
736	cat__TissuetypesibsresultC2_3.0	0.07117443901037687		2_1
737	cat__TissuetypesibsresultC2_nan	0.0		2_1
738	cat__TransplantTypeC2_1.0	0.0		2_1
739	cat__TransplantTypeC2_2.0	0.0		2_1
740	cat__TransplantTypeC2_3.0	0.0		2_1
741	cat__TransplantTypeC2_nan	0.0		2_1
742	cat__amlFLToutcomeID_2.0	0.0		2_1
743	cat__amlFLToutcomeID_3.0	0.18410917069854923		2_1
744	cat__amlFLToutcomeID_4.0	0.0		2_1
745	cat__amlFLToutcomeID_nan	0.0		2_1
746	cat__amlFLTTypeID_1.0	0.0		2_1
747	cat__amlFLTTypeID_2.0	0.0		2_1
748	cat__amlFLTTypeID_nan	0.0		2_1
749	cat__amlDDLFLTTKDID_1.0	0.0		2_1
750	cat__amlDDLFLTTKDID_2.0	0.0		2_1
751	cat__amlDDLFLTTKDID_3.0	0.0		2_1
752	cat__amlDDLFLTTKDID_4.0	0.0		2_1
753	cat__amlDDLFLTTKDID_6.0	0.0		2_1
754	cat__amlDDLFLTTKDID_8.0	0.0		2_1
755	cat__amlDDLFLTTKDID_9.0	0.0		2_1
756	cat__amlDDLFLTTKDID_99.0	0.0		2_1
757	cat__amlDDLFLTTKDID_nan	0.0		2_1
758	cat__amlFLTType0ID_1.0	0.0		2_1
759	cat__amlFLTType0ID_2.0	0.0		2_1
760	cat__amlFLTType0ID_nan	0.03128695379236752		2_1
761	cat__amlDDLNPM1OutcomeID_1.0	0.2284045390141524		2_1
762	cat__amlDDLNPM1OutcomeID_3.0	0.0		2_1
763	cat__amlDDLNPM1OutcomeID_5.0	0.0		2_1
764	cat__amlDDLNPM1OutcomeID_7.0	0.0		2_1
765	cat__amlDDLNPM1OutcomeID_nan	0.0		2_1
766	cat__amlDDLNPM1ID_1.0	0.0		2_1
767	cat__amlDDLNPM1ID_2.0	0.0		2_1
768	cat__amlDDLNPM1ID_3.0	0.0		2_1
769	cat__amlDDLNPM1ID_4.0	0.0		2_1
770	cat__amlDDLNPM1ID_5.0	0.0		2_1
771	cat__amlDDLNPM1ID_nan	0.1376420803988948		2_1
772	ordinal__NauseagradeC1	0.0018903994479125138		2_1
773	ordinal__AlopeciagradeC1	9.194236760148682e-05		2_1
774	ordinal__OralgradeC1	0.00019173164782797494		2_1
775	ordinal__DiarrheagradeC1	0.0009954215406873315		2_1
776	ordinal__CardiacgradeC1	7.944427319945791e-06		2_1
777	ordinal__LiverASTgradeC1	0.0001340920688886151		2_1
778	ordinal__LiverALTgradeC1	2.8300979615575924e-05		2_1
779	ordinal__LiverBilgradeC1	0.0003076587755021786		2_1
780	ordinal__RenaCreatgradeC1	0.0004214845523704067		2_1
781	ordinal__RenaprotgradeC1	0.00045624789818009		2_1
782	ordinal__RenahaemgradeC1	0.00034868589424546354		2_1
783	ordinal__NauseagradeC2	0.00013496949649870402		2_1
784	ordinal__AlopeciagradeC2	0.00011745819176176378		2_1
785	ordinal__OralgradeC2	0.0003282906035923568		2_1
786	ordinal__DiarrheagradeC2	0.0004015128107756077		2_1
787	ordinal__CardiacgradeC2	0.000258035828030435		2_1
788	ordinal__LiverASTgradeC2	4.434245615435648e-05		2_1
789	ordinal__LiverALTgradeC2	2.5189471407896987e-05		2_1
790	ordinal__LiverBilgradeC2	0.0002448607500921012		2_1
791	ordinal__RenaCreatgradeC2	0.00026389535109683194		2_1
792	ordinal__RenaprotgradeC2	0.0005730947325257837		2_1
793	ordinal__RenahaemgradeC2	0.0006176386260824475		2_1
794	ordinal__cellularity1C1	0.00011771622828331731		2_1
795	ordinal__cellularity2C1	0.0005892718352322388		2_1
796	ordinal__cellularity1C2	2.409208023652694e-05		2_1
797	num__amlAgeAtRand1	0.11269342439717348		2_1
798	num__UnitsbloodC1	1.4593146788589791e-06		2_1
799	num__UnitsplateletsC1	0.0008178914989800534		2_1
800	num__UnitsbloodC2	0.0006171915512700178		2_1
801	num__UnitsplateletsC2	0.00039960614059778135		2_1
802	num__DaysIVantibC1	0.0001299039671691711		2_1
803	num__DaysinhospC1	0.00018433755102227435		2_1
804	num__DaysIVantibC2	0.0004500488708342898		2_1
805	num__DaysinhospC2	0.0007374897953943174		2_1
806	num__TestDate	0.000309364854510651		2_1
807	num__ITDPcnt	0.0002533601123571347		2_1
808	num__ITDLength	0.00018679734983928332		2_1
809	num__NauseastartC1	0.0002466413373472375		2_1
810	num__NauseastopC1	0.0002972640501060669		2_1
811	num__AlopeciastartC1	0.0002758792216853082		2_1
812	num__AlopeciastopC1	0.00021309768316737048		2_1
813	num__OralstartC1	2.553322847850844e-05		2_1
814	num__OralstopC1	8.893396182137746e-05		2_1
815	num__DiarrheastartC1	0.0007175510522640708		2_1
816	num__DiarrheastopC1	0.0006104313535404603		2_1
817	num__CardiacstartC1	0.0003151551200945573		2_1
818	num__CardiacstopC1	0.00048438172988048665		2_1
819	num__LiverASTstartC1	0.000997145579877873		2_1
820	num__LiverASTstopC1	0.001032912950455311		2_1
821	num__LiverALTstartC1	1.2841480837913598e-05		2_1
822	num__LiverALTstopC1	7.064863244697587e-05		2_1
823	num__LiverBilstartC1	0.0006865671001880728		2_1
824	num__LiverBilstopC1	0.0006369765328916256		2_1
825	num__RenaCreatstartC1	0.00011107571512500979		2_1
826	num__RenaCreatstopC1	7.230216402025602e-05		2_1
827	num__RenaprotstartC1	0.00015653794818088694		2_1
828	num__RenahaemstartC1	0.00021735329299173275		2_1
829	num__RenahaemstopC1	0.0001359475882976705		2_1
830	num__NauseastartC2	0.000780370022289886		2_1
831	num__NauseastopC2	0.0007166179643114083		2_1
832	num__AlopeciastartC2	0.00010160505408663708		2_1
833	num__AlopeciastopC2	3.150566648695541e-05		2_1
834	num__OralstartC2	0.0007507227161062652		2_1
835	num__OralstopC2	0.0006944177865801222		2_1
836	num__DiarrheastartC2	0.00019395203146109987		2_1
837	num__DiarrheastopC2	4.533949143185926e-05		2_1
838	num__CardiacstartC2	0.00036050807420281896		2_1
839	num__LiverASTstartC2	0.0001742425868062017		2_1
840	num__LiverASTstopC2	0.0004668364226849341		2_1
841	num__LiverALTstartC2	2.503258641624804e-05		2_1
842	num__LiverALTstopC2	0.00015593659490296626		2_1
843	num__LiverBilstartC2	0.0005439069732481744		2_1
844	num__LiverBilstopC2	0.0008294988023890171		2_1
845	num__RenaCreatstartC2	0.00045988065992225955		2_1
846	num__RenaCreatstopC2	0.00034558504625965185		2_1
847	num__mylotargdateC1	6.690985583476621e-06		2_1
848	num__marrexamdate1C1	2.0806544571434944e-05		2_1
849	num__marrexamdate2C1	0.0007250238617651862		2_1
850	num__NeutrecoverydateC1	0.000496940965105977		2_1
851	num__Platrecovery50dateC1	0.00015238340226924116		2_1
852	num__Platrecovery100dateC1	0.00033042050367239817		2_1
853	num__DischargeddateC1	0.0002718773489065952		2_1
854	num__chemodateC2	0.00048198934395685784		2_1
855	num__marrexamdate1C2	4.780355941111846e-05		2_1
856	num__NeutrecoverydateC2	8.959704757411307e-05		2_1
857	num__Platrecovery50dateC2	0.00020484811618387064		2_1
858	num__Platrecovery100dateC2	0.00021371762345255593		2_1
859	num__DischargeddateC2	0.00016421400566391536		2_1
860	num__Weight	0.06665244106838533		2_1
861	num__Height	0.05635134264629339		2_1
862	num__BloodDateEntry	0.0006068701141025567		2_1
863	num__HemoglobinEntry	0.0		2_1
864	num__PlateletEntry	0.0015171984422148045		2_1
865	num__MarrowDateEntry	0.00025379092869785293		2_1
866	num__MarrowBlastsEntry	0.00021148222433665172		2_1
867	num__LocalImmPcnt	0.00014087467486310082		2_1
868	num__SmokePerDay	1.4105144577047565e-06		2_1
869	num__chemodateC1	8.003250725737854e-05		2_1
870	num__Marrblastperc1C1	0.00025234758643814125		2_1
871	num__Marrblastperc2C1	4.610700248684324e-05		2_1
872	num__WBCEntry	0.021530637009476442		2_1
873	num__CompmarrrespC1	5.771435967650785e-05		2_1
874	num__Marrclastperc1C2	0.00018316218908714032		2_1
875	num__CompmarrrespC2	5.627973949844889e-05		2_1
876	num__TransplantSchedDateC2	2.658078988932388e-05		2_1
877	remainder__IsSec_is_missing	0.0		2_1
878	remainder__PrevDiag_is_missing	0.0		2_1
879	remainder__PrevBloodDis_is_missing	0.0		2_1
880	remainder__Weight_is_missing	0.0		2_1
881	remainder__Height_is_missing	0.0		2_1
882	remainder__BloodDateEntry_is_missing	0.0		2_1
883	remainder__HemoglobinEntry_is_missing	0.0		2_1
884	remainder__PlateletEntry_is_missing	0.0		2_1
885	remainder__MarrowDateEntry_is_missing	0.0		2_1
886	remainder__MarrowBlastsEntry_is_missing	0.0		2_1
887	remainder__FABtype_is_missing	0.0		2_1
888	remainder__CNSinvolveentry_is_missing	0.0		2_1
889	remainder__Localcytoentry_is_missing	0.0		2_1
890	remainder__Localimmentry_is_missing	0.0		2_1
891	remainder__LocalImmPcnt_is_missing	0.0		2_1
892	remainder__CD33entry_is_missing	0.0		2_1
893	remainder__SmokeHist_is_missing	0.0		2_1
894	remainder__SmokePerDay_is_missing	0.0		2_1
895	remainder__CytoResult_is_missing	0.0		2_1
896	remainder__Karyotype_is_missing	0.0		2_1
897	remainder__ComorArr_is_missing	0.0		2_1
898	remainder__ComorCard_is_missing	0.0		2_1
899	remainder__ComorHVD_is_missing	0.0		2_1
900	remainder__ComorIBD_is_missing	0.0		2_1
901	remainder__ComorDiab_is_missing	0.0		2_1
902	remainder__ComorCVD_is_missing	0.0		2_1
903	remainder__ComorPsyc_is_missing	0.0		2_1
904	remainder__ComorObe_is_missing	0.0		2_1
905	remainder__ComorInf_is_missing	0.0		2_1
906	remainder__ComorRheu_is_missing	0.0		2_1
907	remainder__ComorPrep_is_missing	0.0		2_1
908	remainder__ComorRen_is_missing	0.0		2_1
909	remainder__ComorMPul_is_missing	0.0		2_1
910	remainder__ComorSPul_is_missing	0.0		2_1
911	remainder__ComorPST_is_missing	0.0		2_1
912	remainder__ComorHepM_is_missing	0.0		2_1
913	remainder__ComorHepS_is_missing	0.0		2_1
914	remainder__chemodateC1_is_missing	0.0		2_1
915	remainder__drugdoseC1yn_is_missing	0.0		2_1
916	remainder__mylotargC1yn_is_missing	0.0		2_1
917	remainder__mylotargdateC1_is_missing	0.0		2_1
918	remainder__mylodoseC1_is_missing	0.0		2_1
919	remainder__marrexamdate1C1_is_missing	0.0		2_1
920	remainder__marrexamdate2C1_is_missing	0.0		2_1
921	remainder__cellularity1C1_is_missing	0.0		2_1
922	remainder__cellularity2C1_is_missing	0.0		2_1
923	remainder__Marrblastperc1C1_is_missing	0.0		2_1
924	remainder__Marrblastperc2C1_is_missing	0.0		2_1
925	remainder__Marrresult1C1_is_missing	0.0		2_1
926	remainder__Marrresult2C1_is_missing	0.0		2_1
927	remainder__CompmarrrespC1_is_missing	0.0		2_1
928	remainder__NeutrecoveryC1_is_missing	0.0		2_1
929	remainder__NeutrecoverydateC1_is_missing	0.0		2_1
930	remainder__Platrecovery50C1_is_missing	0.0		2_1
931	remainder__Platrecovery50dateC1_is_missing	0.0		2_1
932	remainder__Platrecovery100C1_is_missing	0.0		2_1
933	remainder__Platrecovery100dateC1_is_missing	0.0		2_1
934	remainder__NauseagradeC1_is_missing	0.0		2_1
935	remainder__NauseastartC1_is_missing	0.0		2_1
936	remainder__NauseastopC1_is_missing	0.0		2_1
937	remainder__AlopeciagradeC1_is_missing	0.0		2_1
938	remainder__AlopeciastartC1_is_missing	0.0		2_1
939	remainder__AlopeciastopC1_is_missing	0.0		2_1
940	remainder__OralgradeC1_is_missing	0.0		2_1
941	remainder__OralstartC1_is_missing	0.0		2_1
942	remainder__OralstopC1_is_missing	0.0		2_1
943	remainder__DiarrheagradeC1_is_missing	0.0		2_1
944	remainder__DiarrheastartC1_is_missing	0.0		2_1
945	remainder__DiarrheastopC1_is_missing	0.0		2_1
946	remainder__CardiacgradeC1_is_missing	0.0		2_1
947	remainder__CardiacstartC1_is_missing	0.0		2_1
948	remainder__CardiacstopC1_is_missing	0.0		2_1
949	remainder__LiverASTgradeC1_is_missing	0.0		2_1
950	remainder__LiverASTstartC1_is_missing	0.0		2_1
951	remainder__LiverASTstopC1_is_missing	0.0		2_1
952	remainder__LiverALTgradeC1_is_missing	0.0		2_1
953	remainder__LiverALTstartC1_is_missing	0.0		2_1
954	remainder__LiverALTstopC1_is_missing	0.0		2_1
955	remainder__LiverBilgradeC1_is_missing	0.0		2_1
956	remainder__LiverBilstartC1_is_missing	0.0		2_1
957	remainder__LiverBilstopC1_is_missing	0.0		2_1
958	remainder__RenaCreatgradeC1_is_missing	0.0		2_1
959	remainder__RenaCreatstartC1_is_missing	0.0		2_1
960	remainder__RenaCreatstopC1_is_missing	0.0		2_1
961	remainder__RenaprotgradeC1_is_missing	0.0		2_1
962	remainder__RenaprotstartC1_is_missing	0.0		2_1
963	remainder__RenahaemgradeC1_is_missing	0.0		2_1
964	remainder__RenahaemstartC1_is_missing	0.0		2_1
965	remainder__RenahaemstopC1_is_missing	0.0		2_1
966	remainder__UnitsbloodC1_is_missing	0.0		2_1
967	remainder__UnitsplateletsC1_is_missing	0.0		2_1
968	remainder__DaysIVantibC1_is_missing	0.0		2_1
969	remainder__DaysinhospC1_is_missing	0.0		2_1
970	remainder__DischargeddateC1_is_missing	0.0		2_1
971	remainder__chemodateC2_is_missing	0.0		2_1
972	remainder__drugdoseC2yn_is_missing	0.0		2_1
973	remainder__marrexamdate1C2_is_missing	0.0		2_1
974	remainder__cellularity1C2_is_missing	0.0		2_1
975	remainder__Marrclastperc1C2_is_missing	0.0		2_1
976	remainder__Marrresult1C2_is_missing	0.0		2_1
977	remainder__CompmarrrespC2_is_missing	0.0		2_1
978	remainder__NeutrecoveryC2_is_missing	0.0		2_1
979	remainder__NeutrecoverydateC2_is_missing	0.0		2_1
980	remainder__Platrecovery50C2_is_missing	0.0		2_1
981	remainder__Platrecovery50dateC2_is_missing	0.0		2_1
982	remainder__Platrecovery100C2_is_missing	0.0		2_1
983	remainder__Platrecovery100dateC2_is_missing	0.0		2_1
984	remainder__NauseagradeC2_is_missing	0.0		2_1
985	remainder__NauseastartC2_is_missing	0.0		2_1
986	remainder__NauseastopC2_is_missing	0.0		2_1
987	remainder__AlopeciagradeC2_is_missing	0.0		2_1
988	remainder__AlopeciastartC2_is_missing	0.0		2_1
989	remainder__AlopeciastopC2_is_missing	0.0		2_1
990	remainder__OralgradeC2_is_missing	0.0		2_1
991	remainder__OralstartC2_is_missing	0.0		2_1
992	remainder__OralstopC2_is_missing	0.0		2_1
993	remainder__DiarrheagradeC2_is_missing	0.0		2_1
994	remainder__DiarrheastartC2_is_missing	0.0		2_1
995	remainder__DiarrheastopC2_is_missing	0.0		2_1
996	remainder__CardiacgradeC2_is_missing	0.0		2_1
997	remainder__CardiacstartC2_is_missing	0.0		2_1
998	remainder__LiverASTgradeC2_is_missing	0.0		2_1
999	remainder__LiverASTstartC2_is_missing	0.0		2_1
1000	remainder__LiverASTstopC2_is_missing	0.0		2_1
1001	remainder__LiverALTgradeC2_is_missing	0.0		2_1
1002	remainder__LiverALTstartC2_is_missing	0.0		2_1
1003	remainder__LiverALTstopC2_is_missing	0.0		2_1
1004	remainder__LiverBilgradeC2_is_missing	0.0		2_1
1005	remainder__LiverBilstartC2_is_missing	0.0		2_1
1006	remainder__LiverBilstopC2_is_missing	0.0		2_1
1007	remainder__RenaCreatgradeC2_is_missing	0.0		2_1
1008	remainder__RenaCreatstartC2_is_missing	0.0		2_1
1009	remainder__RenaCreatstopC2_is_missing	0.0		2_1
1010	remainder__RenaprotgradeC2_is_missing	0.0		2_1
1011	remainder__RenahaemgradeC2_is_missing	0.0		2_1
1012	remainder__UnitsbloodC2_is_missing	0.0		2_1
1013	remainder__UnitsplateletsC2_is_missing	0.0		2_1
1014	remainder__DaysIVantibC2_is_missing	0.0		2_1
1015	remainder__DaysinhospC2_is_missing	0.0		2_1
1016	remainder__DischargeddateC2_is_missing	0.0		2_1
1017	remainder__TissuetypingdoneYNC2_is_missing	0.0		2_1
1018	remainder__TissuetypesibsresultC2_is_missing	0.0		2_1
1019	remainder__TransplantSchedYNC2_is_missing	0.0		2_1
1020	remainder__TransplantSchedDateC2_is_missing	0.0		2_1
1021	remainder__TransplantTypeC2_is_missing	0.0		2_1
1022	remainder__TestDate_is_missing	0.0		2_1
1023	remainder__amlFLToutcomeID_is_missing	0.0		2_1
1024	remainder__amlFLTTypeID_is_missing	0.0		2_1
1025	remainder__amlDDLFLTTKDID_is_missing	0.0		2_1
1026	remainder__ITDPcnt_is_missing	0.0		2_1
1027	remainder__ITDLength_is_missing	0.0		2_1
1028	remainder__amlFLTType0ID_is_missing	0.032485292084840175		2_1
1029	remainder__amlDDLNPM1OutcomeID_is_missing	0.0		2_1
1030	remainder__amlDDLNPM1ID_is_missing	0.13806899999789465		2_1
1031	karyotype_encoding__Karyotype_45,X,-Y,t(8;21)(q22;q22)[10]	0.0		3_1
1032	karyotype_encoding__Karyotype_46,XX [20]	0.0		3_1
1033	karyotype_encoding__Karyotype_46,XX [20]	0.0		3_1
1034	karyotype_encoding__Karyotype_46,XX,inv(16)(p13q22)[10]	0.0		3_1
1035	karyotype_encoding__Karyotype_46,XX,t(8;21)(q22;q22)[10]	0.0		3_1
1036	karyotype_encoding__Karyotype_46,XX[10]	0.0		3_1
1037	karyotype_encoding__Karyotype_46,XX[20]	0.0		3_1
1038	karyotype_encoding__Karyotype_46,XX[20]	0.0		3_1
1039	karyotype_encoding__Karyotype_46,XX[25]	0.0		3_1
1040	karyotype_encoding__Karyotype_46,XX[30]	0.0		3_1
1041	karyotype_encoding__Karyotype_46,XY [20]	0.0		3_1
1042	karyotype_encoding__Karyotype_46,XY,inv(16)(p13q22)[10]	0.0		3_1
1043	karyotype_encoding__Karyotype_46,XY[20]	0.0		3_1
1044	karyotype_encoding__Karyotype_46,XY[20]	0.0		3_1
1045	karyotype_encoding__Karyotype_46,XY[21]	0.0		3_1
1046	karyotype_encoding__Karyotype_46,XY[25]	0.0		3_1
1047	karyotype_encoding__Karyotype_46,XY[30]	0.0		3_1
1048	karyotype_encoding__Karyotype_47,XX,+8[10]	0.0		3_1
1049	karyotype_encoding__Karyotype___rare_class__	0.0		3_1
1050	cat__sexID_False	0.0		3_1
1051	cat__sexID_True	0.0		3_1
1052	cat__IsSec_False	0.0		3_1
1053	cat__IsSec_True	0.0		3_1
1054	cat__IsSec_nan	0.0		3_1
1055	cat__PrevDiag_False	0.0		3_1
1056	cat__PrevDiag_True	0.0		3_1
1057	cat__PrevDiag_nan	0.0		3_1
1058	cat__drugdoseC1yn_False	0.0		3_1
1059	cat__drugdoseC1yn_True	0.0		3_1
1060	cat__drugdoseC1yn_nan	0.0		3_1
1061	cat__mylotargC1yn_False	0.0		3_1
1062	cat__mylotargC1yn_True	0.0		3_1
1063	cat__mylotargC1yn_nan	0.0		3_1
1064	cat__mylodoseC1_False	0.0		3_1
1065	cat__mylodoseC1_True	0.0		3_1
1066	cat__mylodoseC1_nan	0.0		3_1
1067	cat__NeutrecoveryC1_False	0.0		3_1
1068	cat__NeutrecoveryC1_True	0.0		3_1
1069	cat__NeutrecoveryC1_nan	0.0		3_1
1070	cat__Platrecovery50C1_False	0.0		3_1
1071	cat__Platrecovery50C1_True	0.0		3_1
1072	cat__Platrecovery50C1_nan	0.0		3_1
1073	cat__Platrecovery100C1_False	0.0		3_1
1074	cat__Platrecovery100C1_True	0.0		3_1
1075	cat__Platrecovery100C1_nan	0.0		3_1
1076	cat__drugdoseC2yn_False	0.21045620043498056		3_1
1077	cat__drugdoseC2yn_True	0.0		3_1
1078	cat__drugdoseC2yn_nan	0.0		3_1
1079	cat__NeutrecoveryC2_False	0.0		3_1
1080	cat__NeutrecoveryC2_True	0.0		3_1
1081	cat__NeutrecoveryC2_nan	0.0		3_1
1082	cat__Platrecovery50C2_False	0.0		3_1
1083	cat__Platrecovery50C2_True	0.0		3_1
1084	cat__Platrecovery50C2_nan	0.0		3_1
1085	cat__Platrecovery100C2_False	0.0		3_1
1086	cat__Platrecovery100C2_True	0.0		3_1
1087	cat__Platrecovery100C2_nan	0.0		3_1
1088	cat__TissuetypingdoneYNC2_False	0.0		3_1
1089	cat__TissuetypingdoneYNC2_True	0.0		3_1
1090	cat__TissuetypingdoneYNC2_nan	0.0		3_1
1091	cat__TransplantSchedYNC2_False	0.0		3_1
1092	cat__TransplantSchedYNC2_True	0.0		3_1
1093	cat__TransplantSchedYNC2_nan	0.0		3_1
1094	cat__amlAgeGroup_15-29	0.0		3_1
1095	cat__amlAgeGroup_30-39	0.0		3_1
1096	cat__amlAgeGroup_40-49	0.0		3_1
1097	cat__amlAgeGroup_50-59	0.0		3_1
1098	cat__amlAgeGroup_60+	0.0		3_1
1099	cat__PrevBloodDis_Chronic lymphoblastic leukaemia (CLL)	0.0		3_1
1100	cat__PrevBloodDis_Chronic myelomonocytic leukaemia (CMML)	0.0		3_1
1101	cat__PrevBloodDis_Hodgkin's disease	0.0		3_1
1102	cat__PrevBloodDis_Lymphoma	0.0		3_1
1103	cat__PrevBloodDis_Myelodysplastic syndrome (MDS)/myelodysplasia/pre-leukaemic phase	0.0		3_1
1104	cat__PrevBloodDis_Myelofibrosis	0.0		3_1
1105	cat__PrevBloodDis_Myeloproliferative syndrome	0.0		3_1
1106	cat__PrevBloodDis_Other haematological disorder	0.0		3_1
1107	cat__PrevBloodDis_Polycythaemia rubra vera (PRV)	0.0		3_1
1108	cat__PrevBloodDis_Refractory anaemia with excess of blasts (RAEB, RAEB-t)	0.0		3_1
1109	cat__PrevBloodDis_Thrombocythaemia	0.0		3_1
1110	cat__PrevBloodDis_Thrombocytopenia	0.0		3_1
1111	cat__PrevBloodDis_nan	0.0		3_1
1112	cat__FABtype_0	0.0		3_1
1113	cat__FABtype_1	0.010515003308219745		3_1
1114	cat__FABtype_2	0.07162751582417319		3_1
1115	cat__FABtype_3	0.0		3_1
1116	cat__FABtype_3v	0.0		3_1
1117	cat__FABtype_4	0.0		3_1
1118	cat__FABtype_4e	0.0		3_1
1119	cat__FABtype_5	0.1936684624012101		3_1
1120	cat__FABtype_5a	0.0		3_1
1121	cat__FABtype_5b	0.0		3_1
1122	cat__FABtype_6	0.0		3_1
1123	cat__FABtype_7	0.0		3_1
1124	cat__FABtype_8	0.052718325162129986		3_1
1125	cat__FABtype_B	0.0		3_1
1126	cat__FABtype_R	0.0		3_1
1127	cat__FABtype_RT	0.0		3_1
1128	cat__FABtype_X	0.0		3_1
1129	cat__FABtype_nan	0.0		3_1
1130	cat__CNSinvolveentry_0.0	0.009354943959966696		3_1
1131	cat__CNSinvolveentry_1.0	0.0		3_1
1132	cat__CNSinvolveentry_2.0	0.0		3_1
1133	cat__CNSinvolveentry_nan	0.0		3_1
1134	cat__Localcytoentry_1.0	0.2404035774109988		3_1
1135	cat__Localcytoentry_2.0	0.10469631925979558		3_1
1136	cat__Localcytoentry_3.0	0.0		3_1
1137	cat__Localcytoentry_4.0	0.0		3_1
1138	cat__Localcytoentry_5.0	0.0		3_1
1139	cat__Localcytoentry_nan	0.0		3_1
1140	cat__Localimmentry_1.0	0.0		3_1
1141	cat__Localimmentry_2.0	0.0		3_1
1142	cat__Localimmentry_3.0	0.0		3_1
1143	cat__Localimmentry_nan	0.0		3_1
1144	cat__CD33entry_1.0	0.0		3_1
1145	cat__CD33entry_2.0	0.0		3_1
1146	cat__CD33entry_3.0	0.0		3_1
1147	cat__CD33entry_nan	0.0		3_1
1148	cat__SmokeHist_1.0	0.0		3_1
1149	cat__SmokeHist_2.0	0.07737318332307797		3_1
1150	cat__SmokeHist_3.0	0.016624086720157062		3_1
1151	cat__SmokeHist_nan	0.0		3_1
1152	cat__amlType_De novo	0.1401303095719721		3_1
1153	cat__amlType_High risk MDS	0.0		3_1
1154	cat__amlType_Secondary	0.16611757828947857		3_1
1155	cat__CytoResult_Adverse	0.6298424412053086		3_1
1156	cat__CytoResult_Failed	0.0		3_1
1157	cat__CytoResult_Intermediate	0.02856299954059014		3_1
1158	cat__CytoResult_Normal	0.0		3_1
1159	cat__CytoResult_Not done	0.0		3_1
1160	cat__CytoResult_nan	0.0		3_1
1161	cat__CytoResult_t(15;17) / PML-RARA [APL]	0.0		3_1
1162	cat__CytoResult_t(8;21) / inv(16) [CBF]	0.8501940425766966		3_1
1163	cat__ComorArr_0.0	0.08069750048388845		3_1
1164	cat__ComorArr_1.0	0.0		3_1
1165	cat__ComorArr_2.0	0.0		3_1
1166	cat__ComorArr_nan	0.0		3_1
1167	cat__ComorCard_0.0	0.0		3_1
1168	cat__ComorCard_1.0	0.0		3_1
1169	cat__ComorCard_2.0	0.0		3_1
1170	cat__ComorCard_nan	0.0		3_1
1171	cat__ComorHVD_0.0	0.0		3_1
1172	cat__ComorHVD_1.0	0.0		3_1
1173	cat__ComorHVD_2.0	0.0		3_1
1174	cat__ComorHVD_nan	0.0		3_1
1175	cat__ComorIBD_0.0	0.0		3_1
1176	cat__ComorIBD_1.0	0.0		3_1
1177	cat__ComorIBD_2.0	0.0		3_1
1178	cat__ComorIBD_nan	0.0		3_1
1179	cat__ComorDiab_0.0	0.0		3_1
1180	cat__ComorDiab_1.0	0.0		3_1
1181	cat__ComorDiab_2.0	0.0		3_1
1182	cat__ComorDiab_nan	0.0		3_1
1183	cat__ComorCVD_0.0	0.0		3_1
1184	cat__ComorCVD_1.0	0.0		3_1
1185	cat__ComorCVD_2.0	0.0		3_1
1186	cat__ComorCVD_nan	0.0		3_1
1187	cat__ComorPsyc_0.0	0.2143342160165236		3_1
1188	cat__ComorPsyc_1.0	0.00634142654033882		3_1
1189	cat__ComorPsyc_2.0	0.0		3_1
1190	cat__ComorPsyc_nan	0.0		3_1
1191	cat__ComorObe_0.0	0.0		3_1
1192	cat__ComorObe_1.0	0.0		3_1
1193	cat__ComorObe_2.0	0.0		3_1
1194	cat__ComorObe_nan	0.0		3_1
1195	cat__ComorInf_0.0	0.02509623366928341		3_1
1196	cat__ComorInf_1.0	0.12286832847424177		3_1
1197	cat__ComorInf_2.0	0.0		3_1
1198	cat__ComorInf_nan	0.0		3_1
1199	cat__ComorRheu_0.0	0.0		3_1
1200	cat__ComorRheu_1.0	0.0		3_1
1201	cat__ComorRheu_2.0	0.0		3_1
1202	cat__ComorRheu_nan	0.0		3_1
1203	cat__ComorPrep_0.0	0.0		3_1
1204	cat__ComorPrep_1.0	0.0		3_1
1205	cat__ComorPrep_2.0	0.0		3_1
1206	cat__ComorPrep_nan	0.0		3_1
1207	cat__ComorRen_0.0	0.0		3_1
1208	cat__ComorRen_1.0	0.0		3_1
1209	cat__ComorRen_2.0	0.0		3_1
1210	cat__ComorRen_nan	0.0		3_1
1211	cat__ComorMPul_0.0	0.0		3_1
1212	cat__ComorMPul_1.0	0.0		3_1
1213	cat__ComorMPul_2.0	0.0		3_1
1214	cat__ComorMPul_nan	0.0		3_1
1215	cat__ComorSPul_0.0	0.0		3_1
1216	cat__ComorSPul_1.0	0.0		3_1
1217	cat__ComorSPul_2.0	0.0		3_1
1218	cat__ComorSPul_nan	0.0		3_1
1219	cat__ComorPST_0.0	0.0		3_1
1220	cat__ComorPST_1.0	0.0		3_1
1221	cat__ComorPST_2.0	0.0		3_1
1222	cat__ComorPST_nan	0.0		3_1
1223	cat__ComorHepM_0.0	0.0		3_1
1224	cat__ComorHepM_1.0	0.0		3_1
1225	cat__ComorHepM_2.0	0.0		3_1
1226	cat__ComorHepM_nan	0.0		3_1
1227	cat__ComorHepS_0.0	0.0		3_1
1228	cat__ComorHepS_1.0	0.0		3_1
1229	cat__ComorHepS_2.0	0.0		3_1
1230	cat__ComorHepS_nan	0.0		3_1
1231	cat__TreatmentC1_ADE Alone	0.0		3_1
1232	cat__TreatmentC1_ADE and Mylotarg 3mg per m2	0.0		3_1
1233	cat__TreatmentC1_ADE and Mylotarg 6mg per m2	0.0		3_1
1234	cat__TreatmentC1_AIDA	0.0		3_1
1235	cat__TreatmentC1_Arsenic and ATRA	0.0		3_1
1236	cat__TreatmentC1_DA High dose (90mg)	0.0		3_1
1237	cat__TreatmentC1_DA Mylotarg 3mg per m2	0.0		3_1
1238	cat__TreatmentC1_DA Mylotarg 6mg per m2	0.0		3_1
1239	cat__TreatmentC1_DA Standard dose (60mg)	0.0		3_1
1240	cat__Marrresult1C1_CR	0.0		3_1
1241	cat__Marrresult1C1_PR	0.06057330491609044		3_1
1242	cat__Marrresult1C1_RD	0.0		3_1
1243	cat__Marrresult1C1_nan	0.0		3_1
1244	cat__Marrresult2C1_CR	0.0		3_1
1245	cat__Marrresult2C1_PR	0.0		3_1
1246	cat__Marrresult2C1_RD	0.0		3_1
1247	cat__Marrresult2C1_nan	0.0		3_1
1248	cat__Marrresult1C2_CR	0.04554721626399828		3_1
1249	cat__Marrresult1C2_PR	0.0		3_1
1250	cat__Marrresult1C2_RD	0.0		3_1
1251	cat__Marrresult1C2_nan	0.0		3_1
1252	cat__TissuetypesibsresultC2_1.0	0.1123855707184111		3_1
1253	cat__TissuetypesibsresultC2_2.0	0.0		3_1
1254	cat__TissuetypesibsresultC2_3.0	0.0		3_1
1255	cat__TissuetypesibsresultC2_nan	0.0		3_1
1256	cat__TransplantTypeC2_1.0	0.0		3_1
1257	cat__TransplantTypeC2_2.0	0.0		3_1
1258	cat__TransplantTypeC2_3.0	0.0		3_1
1259	cat__TransplantTypeC2_nan	0.0		3_1
1260	cat__amlFLToutcomeID_2.0	0.0		3_1
1261	cat__amlFLToutcomeID_3.0	0.03544573823856984		3_1
1262	cat__amlFLToutcomeID_4.0	0.0		3_1
1263	cat__amlFLToutcomeID_nan	0.0		3_1
1264	cat__amlFLTTypeID_1.0	0.0		3_1
1265	cat__amlFLTTypeID_2.0	0.0		3_1
1266	cat__amlFLTTypeID_nan	0.0		3_1
1267	cat__amlDDLFLTTKDID_1.0	0.0		3_1
1268	cat__amlDDLFLTTKDID_2.0	0.0		3_1
1269	cat__amlDDLFLTTKDID_3.0	0.0		3_1
1270	cat__amlDDLFLTTKDID_4.0	0.0		3_1
1271	cat__amlDDLFLTTKDID_6.0	0.0		3_1
1272	cat__amlDDLFLTTKDID_8.0	0.0		3_1
1273	cat__amlDDLFLTTKDID_9.0	0.0		3_1
1274	cat__amlDDLFLTTKDID_99.0	0.0		3_1
1275	cat__amlDDLFLTTKDID_nan	0.0		3_1
1276	cat__amlFLTType0ID_1.0	0.0		3_1
1277	cat__amlFLTType0ID_2.0	0.0		3_1
1278	cat__amlFLTType0ID_nan	0.0		3_1
1279	cat__amlDDLNPM1OutcomeID_1.0	0.24951361180499013		3_1
1280	cat__amlDDLNPM1OutcomeID_3.0	0.0		3_1
1281	cat__amlDDLNPM1OutcomeID_5.0	0.0		3_1
1282	cat__amlDDLNPM1OutcomeID_7.0	0.0		3_1
1283	cat__amlDDLNPM1OutcomeID_nan	0.0		3_1
1284	cat__amlDDLNPM1ID_1.0	0.08695279838084888		3_1
1285	cat__amlDDLNPM1ID_2.0	0.0		3_1
1286	cat__amlDDLNPM1ID_3.0	0.0		3_1
1287	cat__amlDDLNPM1ID_4.0	0.0		3_1
1288	cat__amlDDLNPM1ID_5.0	0.0		3_1
1289	cat__amlDDLNPM1ID_nan	0.09366386449882878		3_1
1290	ordinal__NauseagradeC1	0.002639295358486264		3_1
1291	ordinal__AlopeciagradeC1	1.0287673856180437e-06		3_1
1292	ordinal__OralgradeC1	0.00041186628605635573		3_1
1293	ordinal__DiarrheagradeC1	0.0015060049775787983		3_1
1294	ordinal__CardiacgradeC1	4.903927293528764e-05		3_1
1295	ordinal__LiverASTgradeC1	0.00013371306680124838		3_1
1296	ordinal__LiverALTgradeC1	0.00016500377308816433		3_1
1297	ordinal__LiverBilgradeC1	0.0002943808826777736		3_1
1298	ordinal__RenaCreatgradeC1	0.0010733825082193122		3_1
1299	ordinal__RenaprotgradeC1	0.0004381381740833724		3_1
1300	ordinal__RenahaemgradeC1	9.821812035225313e-05		3_1
1301	ordinal__NauseagradeC2	0.00028930562924874047		3_1
1302	ordinal__AlopeciagradeC2	0.0001515926014497226		3_1
1303	ordinal__OralgradeC2	0.00039062761268357694		3_1
1304	ordinal__DiarrheagradeC2	0.00038267261856476476		3_1
1305	ordinal__CardiacgradeC2	0.0001199132758094924		3_1
1306	ordinal__LiverASTgradeC2	6.710165552309415e-05		3_1
1307	ordinal__LiverALTgradeC2	1.969780791126622e-06		3_1
1308	ordinal__LiverBilgradeC2	0.00043752375386279537		3_1
1309	ordinal__RenaCreatgradeC2	6.277314317831909e-05		3_1
1310	ordinal__RenaprotgradeC2	0.0009834101335281166		3_1
1311	ordinal__RenahaemgradeC2	0.0007648694448240144		3_1
1312	ordinal__cellularity1C1	0.0003149510181061864		3_1
1313	ordinal__cellularity2C1	0.0004854264560804941		3_1
1314	ordinal__cellularity1C2	0.000208511951476809		3_1
1315	num__amlAgeAtRand1	0.11786826503026072		3_1
1316	num__UnitsbloodC1	1.5612946438553423e-05		3_1
1317	num__UnitsplateletsC1	0.0009409011426522377		3_1
1318	num__UnitsbloodC2	0.0026892507914430823		3_1
1319	num__UnitsplateletsC2	0.0009159092343318978		3_1
1320	num__DaysIVantibC1	4.877241375883249e-05		3_1
1321	num__DaysinhospC1	0.0006196071925089361		3_1
1322	num__DaysIVantibC2	2.470156093132753e-05		3_1
1323	num__DaysinhospC2	0.0005979629447735905		3_1
1324	num__TestDate	0.00018899911686175435		3_1
1325	num__ITDPcnt	0.0004780972197588052		3_1
1326	num__ITDLength	0.00011558419973948085		3_1
1327	num__NauseastartC1	0.0002587158745168429		3_1
1328	num__NauseastopC1	0.00019570065495927346		3_1
1329	num__AlopeciastartC1	0.00022303505641001713		3_1
1330	num__AlopeciastopC1	0.00022666482120942748		3_1
1331	num__OralstartC1	2.7775249957559776e-06		3_1
1332	num__OralstopC1	8.662703253376226e-05		3_1
1333	num__DiarrheastartC1	0.0009245121020708363		3_1
1334	num__DiarrheastopC1	0.0008177767302922439		3_1
1335	num__CardiacstartC1	0.00037430223996949514		3_1
1336	num__CardiacstopC1	0.00040558041339495136		3_1
1337	num__LiverASTstartC1	0.0004468879111966472		3_1
1338	num__LiverASTstopC1	0.0004987353344571441		3_1
1339	num__LiverALTstartC1	0.00016486254738916435		3_1
1340	num__LiverALTstopC1	0.00012801960341626546		3_1
1341	num__LiverBilstartC1	0.0008005122730072561		3_1
1342	num__LiverBilstopC1	0.0007940693418362342		3_1
1343	num__RenaCreatstartC1	0.0007885490682311708		3_1
1344	num__RenaCreatstopC1	0.0006740648829917625		3_1
1345	num__RenaprotstartC1	5.085001205875038e-05		3_1
1346	num__RenahaemstartC1	0.00017225408288093483		3_1
1347	num__RenahaemstopC1	0.00014623686596858113		3_1
1348	num__NauseastartC2	0.0005199384258486081		3_1
1349	num__NauseastopC2	0.0004451664793808992		3_1
1350	num__AlopeciastartC2	9.107815160822188e-05		3_1
1351	num__AlopeciastopC2	0.00013564523934269306		3_1
1352	num__OralstartC2	0.000488604814350851		3_1
1353	num__OralstopC2	0.00044808985607676523		3_1
1354	num__DiarrheastartC2	4.380872367358029e-06		3_1
1355	num__DiarrheastopC2	0.00017507714605611085		3_1
1356	num__CardiacstartC2	0.0004939509560153581		3_1
1357	num__LiverASTstartC2	3.223584504888543e-05		3_1
1358	num__LiverASTstopC2	0.0001766584655728251		3_1
1359	num__LiverALTstartC2	0.00017160850654210079		3_1
1360	num__LiverALTstopC2	7.367426661397871e-05		3_1
1361	num__LiverBilstartC2	0.00025562277177954435		3_1
1362	num__LiverBilstopC2	0.00035698420809116216		3_1
1363	num__RenaCreatstartC2	0.0004853668100896314		3_1
1364	num__RenaCreatstopC2	0.00029678435717700994		3_1
1365	num__mylotargdateC1	7.936491956452005e-05		3_1
1366	num__marrexamdate1C1	5.563605360043868e-05		3_1
1367	num__marrexamdate2C1	0.0006612767602190509		3_1
1368	num__NeutrecoverydateC1	0.0002330949291679011		3_1
1369	num__Platrecovery50dateC1	3.934048917476942e-05		3_1
1370	num__Platrecovery100dateC1	5.9944690522662806e-05		3_1
1371	num__DischargeddateC1	6.794869226920379e-05		3_1
1372	num__chemodateC2	0.00024239766263244107		3_1
1373	num__marrexamdate1C2	0.00014681111985274432		3_1
1374	num__NeutrecoverydateC2	0.0001753151778614293		3_1
1375	num__Platrecovery50dateC2	0.00021474491033638044		3_1
1376	num__Platrecovery100dateC2	0.0003407098672704733		3_1
1377	num__DischargeddateC2	0.0004142655296049996		3_1
1378	num__Weight	0.06738627363967317		3_1
1379	num__Height	0.022267958659336107		3_1
1380	num__BloodDateEntry	0.0013448214840274114		3_1
1381	num__HemoglobinEntry	0.0019999983699386017		3_1
1382	num__PlateletEntry	0.0006718544999880508		3_1
1383	num__MarrowDateEntry	0.0007461033742895657		3_1
1384	num__MarrowBlastsEntry	0.00027136900632836056		3_1
1385	num__LocalImmPcnt	2.7080086817607636e-05		3_1
1386	num__SmokePerDay	6.414395312409195e-05		3_1
1387	num__chemodateC1	0.0003304044436171176		3_1
1388	num__Marrblastperc1C1	0.0004821205071143142		3_1
1389	num__Marrblastperc2C1	0.00029576851043964435		3_1
1390	num__WBCEntry	0.04639394837656827		3_1
1391	num__CompmarrrespC1	0.00012456592978547464		3_1
1392	num__Marrclastperc1C2	4.511825663629311e-05		3_1
1393	num__CompmarrrespC2	5.270824642241457e-05		3_1
1394	num__TransplantSchedDateC2	0.00015819881014705658		3_1
1395	remainder__IsSec_is_missing	0.0		3_1
1396	remainder__PrevDiag_is_missing	0.0		3_1
1397	remainder__PrevBloodDis_is_missing	0.0		3_1
1398	remainder__Weight_is_missing	0.0		3_1
1399	remainder__Height_is_missing	0.0		3_1
1400	remainder__BloodDateEntry_is_missing	0.0		3_1
1401	remainder__HemoglobinEntry_is_missing	0.0		3_1
1402	remainder__PlateletEntry_is_missing	0.0		3_1
1403	remainder__MarrowDateEntry_is_missing	0.0		3_1
1404	remainder__MarrowBlastsEntry_is_missing	0.0		3_1
1405	remainder__FABtype_is_missing	0.0		3_1
1406	remainder__CNSinvolveentry_is_missing	0.0		3_1
1407	remainder__Localcytoentry_is_missing	0.0		3_1
1408	remainder__Localimmentry_is_missing	0.0		3_1
1409	remainder__LocalImmPcnt_is_missing	0.0		3_1
1410	remainder__CD33entry_is_missing	0.0		3_1
1411	remainder__SmokeHist_is_missing	0.0		3_1
1412	remainder__SmokePerDay_is_missing	0.0		3_1
1413	remainder__CytoResult_is_missing	0.0		3_1
1414	remainder__Karyotype_is_missing	0.0		3_1
1415	remainder__ComorArr_is_missing	0.0		3_1
1416	remainder__ComorCard_is_missing	0.0		3_1
1417	remainder__ComorHVD_is_missing	0.0		3_1
1418	remainder__ComorIBD_is_missing	0.0		3_1
1419	remainder__ComorDiab_is_missing	0.0		3_1
1420	remainder__ComorCVD_is_missing	0.0		3_1
1421	remainder__ComorPsyc_is_missing	0.0		3_1
1422	remainder__ComorObe_is_missing	0.0		3_1
1423	remainder__ComorInf_is_missing	0.0		3_1
1424	remainder__ComorRheu_is_missing	0.0		3_1
1425	remainder__ComorPrep_is_missing	0.0		3_1
1426	remainder__ComorRen_is_missing	0.0		3_1
1427	remainder__ComorMPul_is_missing	0.0		3_1
1428	remainder__ComorSPul_is_missing	0.0		3_1
1429	remainder__ComorPST_is_missing	0.0		3_1
1430	remainder__ComorHepM_is_missing	0.0		3_1
1431	remainder__ComorHepS_is_missing	0.0		3_1
1432	remainder__chemodateC1_is_missing	0.0		3_1
1433	remainder__drugdoseC1yn_is_missing	0.0		3_1
1434	remainder__mylotargC1yn_is_missing	0.0		3_1
1435	remainder__mylotargdateC1_is_missing	0.0		3_1
1436	remainder__mylodoseC1_is_missing	0.0		3_1
1437	remainder__marrexamdate1C1_is_missing	0.0		3_1
1438	remainder__marrexamdate2C1_is_missing	0.0		3_1
1439	remainder__cellularity1C1_is_missing	0.0		3_1
1440	remainder__cellularity2C1_is_missing	0.0		3_1
1441	remainder__Marrblastperc1C1_is_missing	0.0		3_1
1442	remainder__Marrblastperc2C1_is_missing	0.0		3_1
1443	remainder__Marrresult1C1_is_missing	0.0		3_1
1444	remainder__Marrresult2C1_is_missing	0.0		3_1
1445	remainder__CompmarrrespC1_is_missing	0.0		3_1
1446	remainder__NeutrecoveryC1_is_missing	0.0		3_1
1447	remainder__NeutrecoverydateC1_is_missing	0.0		3_1
1448	remainder__Platrecovery50C1_is_missing	0.0		3_1
1449	remainder__Platrecovery50dateC1_is_missing	0.0		3_1
1450	remainder__Platrecovery100C1_is_missing	0.0		3_1
1451	remainder__Platrecovery100dateC1_is_missing	0.0		3_1
1452	remainder__NauseagradeC1_is_missing	0.0		3_1
1453	remainder__NauseastartC1_is_missing	0.0		3_1
1454	remainder__NauseastopC1_is_missing	0.0		3_1
1455	remainder__AlopeciagradeC1_is_missing	0.0		3_1
1456	remainder__AlopeciastartC1_is_missing	0.0		3_1
1457	remainder__AlopeciastopC1_is_missing	0.0		3_1
1458	remainder__OralgradeC1_is_missing	0.0		3_1
1459	remainder__OralstartC1_is_missing	0.0		3_1
1460	remainder__OralstopC1_is_missing	0.0		3_1
1461	remainder__DiarrheagradeC1_is_missing	0.0		3_1
1462	remainder__DiarrheastartC1_is_missing	0.0		3_1
1463	remainder__DiarrheastopC1_is_missing	0.0		3_1
1464	remainder__CardiacgradeC1_is_missing	0.0		3_1
1465	remainder__CardiacstartC1_is_missing	0.0		3_1
1466	remainder__CardiacstopC1_is_missing	0.0		3_1
1467	remainder__LiverASTgradeC1_is_missing	0.0		3_1
1468	remainder__LiverASTstartC1_is_missing	0.0		3_1
1469	remainder__LiverASTstopC1_is_missing	0.0		3_1
1470	remainder__LiverALTgradeC1_is_missing	0.0		3_1
1471	remainder__LiverALTstartC1_is_missing	0.0		3_1
1472	remainder__LiverALTstopC1_is_missing	0.0		3_1
1473	remainder__LiverBilgradeC1_is_missing	0.0		3_1
1474	remainder__LiverBilstartC1_is_missing	0.0		3_1
1475	remainder__LiverBilstopC1_is_missing	0.0		3_1
1476	remainder__RenaCreatgradeC1_is_missing	0.0		3_1
1477	remainder__RenaCreatstartC1_is_missing	0.0		3_1
1478	remainder__RenaCreatstopC1_is_missing	0.0		3_1
1479	remainder__RenaprotgradeC1_is_missing	0.0		3_1
1480	remainder__RenaprotstartC1_is_missing	0.0		3_1
1481	remainder__RenahaemgradeC1_is_missing	0.0		3_1
1482	remainder__RenahaemstartC1_is_missing	0.0		3_1
1483	remainder__RenahaemstopC1_is_missing	0.0		3_1
1484	remainder__UnitsbloodC1_is_missing	0.0		3_1
1485	remainder__UnitsplateletsC1_is_missing	0.0		3_1
1486	remainder__DaysIVantibC1_is_missing	0.0		3_1
1487	remainder__DaysinhospC1_is_missing	0.0		3_1
1488	remainder__DischargeddateC1_is_missing	0.0		3_1
1489	remainder__chemodateC2_is_missing	0.0		3_1
1490	remainder__drugdoseC2yn_is_missing	0.0		3_1
1491	remainder__marrexamdate1C2_is_missing	0.0		3_1
1492	remainder__cellularity1C2_is_missing	0.0		3_1
1493	remainder__Marrclastperc1C2_is_missing	0.0		3_1
1494	remainder__Marrresult1C2_is_missing	0.0		3_1
1495	remainder__CompmarrrespC2_is_missing	0.0		3_1
1496	remainder__NeutrecoveryC2_is_missing	0.0		3_1
1497	remainder__NeutrecoverydateC2_is_missing	0.0		3_1
1498	remainder__Platrecovery50C2_is_missing	0.0		3_1
1499	remainder__Platrecovery50dateC2_is_missing	0.0		3_1
1500	remainder__Platrecovery100C2_is_missing	0.0		3_1
1501	remainder__Platrecovery100dateC2_is_missing	0.0		3_1
1502	remainder__NauseagradeC2_is_missing	0.0		3_1
1503	remainder__NauseastartC2_is_missing	0.0		3_1
1504	remainder__NauseastopC2_is_missing	0.0		3_1
1505	remainder__AlopeciagradeC2_is_missing	0.0		3_1
1506	remainder__AlopeciastartC2_is_missing	0.0		3_1
1507	remainder__AlopeciastopC2_is_missing	0.0		3_1
1508	remainder__OralgradeC2_is_missing	0.0		3_1
1509	remainder__OralstartC2_is_missing	0.0		3_1
1510	remainder__OralstopC2_is_missing	0.0		3_1
1511	remainder__DiarrheagradeC2_is_missing	0.0		3_1
1512	remainder__DiarrheastartC2_is_missing	0.0		3_1
1513	remainder__DiarrheastopC2_is_missing	0.0		3_1
1514	remainder__CardiacgradeC2_is_missing	0.0		3_1
1515	remainder__CardiacstartC2_is_missing	0.0		3_1
1516	remainder__LiverASTgradeC2_is_missing	0.0		3_1
1517	remainder__LiverASTstartC2_is_missing	0.0		3_1
1518	remainder__LiverASTstopC2_is_missing	0.0		3_1
1519	remainder__LiverALTgradeC2_is_missing	0.0		3_1
1520	remainder__LiverALTstartC2_is_missing	0.0		3_1
1521	remainder__LiverALTstopC2_is_missing	0.0		3_1
1522	remainder__LiverBilgradeC2_is_missing	0.0		3_1
1523	remainder__LiverBilstartC2_is_missing	0.0		3_1
1524	remainder__LiverBilstopC2_is_missing	0.0		3_1
1525	remainder__RenaCreatgradeC2_is_missing	0.0		3_1
1526	remainder__RenaCreatstartC2_is_missing	0.0		3_1
1527	remainder__RenaCreatstopC2_is_missing	0.0		3_1
1528	remainder__RenaprotgradeC2_is_missing	0.0		3_1
1529	remainder__RenahaemgradeC2_is_missing	0.0		3_1
1530	remainder__UnitsbloodC2_is_missing	0.0		3_1
1531	remainder__UnitsplateletsC2_is_missing	0.0		3_1
1532	remainder__DaysIVantibC2_is_missing	0.0		3_1
1533	remainder__DaysinhospC2_is_missing	0.0		3_1
1534	remainder__DischargeddateC2_is_missing	0.0		3_1
1535	remainder__TissuetypingdoneYNC2_is_missing	0.0		3_1
1536	remainder__TissuetypesibsresultC2_is_missing	0.0		3_1
1537	remainder__TransplantSchedYNC2_is_missing	0.0		3_1
1538	remainder__TransplantSchedDateC2_is_missing	0.0		3_1
1539	remainder__TransplantTypeC2_is_missing	0.0		3_1
1540	remainder__TestDate_is_missing	0.0		3_1
1541	remainder__amlFLToutcomeID_is_missing	0.0		3_1
1542	remainder__amlFLTTypeID_is_missing	0.0		3_1
1543	remainder__amlDDLFLTTKDID_is_missing	0.0		3_1
1544	remainder__ITDPcnt_is_missing	0.0		3_1
1545	remainder__ITDLength_is_missing	0.0		3_1
1546	remainder__amlFLTType0ID_is_missing	0.0		3_1
1547	remainder__amlDDLNPM1OutcomeID_is_missing	0.0		3_1
1548	remainder__amlDDLNPM1ID_is_missing	0.09689306489370977		3_1
1549	karyotype_encoding__Karyotype_46,XX [20]	0.0		4_1
1550	karyotype_encoding__Karyotype_46,XX,inv(16)(p13q22)[10]	0.0		4_1
1551	karyotype_encoding__Karyotype_46,XX,t(8;21)(q22;q22)[10]	0.0		4_1
1552	karyotype_encoding__Karyotype_46,XX[10]	0.0		4_1
1553	karyotype_encoding__Karyotype_46,XX[20]	0.016589080149240557		4_1
1554	karyotype_encoding__Karyotype_46,XX[20]	0.0		4_1
1555	karyotype_encoding__Karyotype_46,XX[25]	0.0		4_1
1556	karyotype_encoding__Karyotype_46,XX[30]	0.0		4_1
1557	karyotype_encoding__Karyotype_46,XY [20]	0.0		4_1
1558	karyotype_encoding__Karyotype_46,XY,inv(16)(p13q22)[10]	0.0		4_1
1559	karyotype_encoding__Karyotype_46,XY[10]	0.0		4_1
1560	karyotype_encoding__Karyotype_46,XY[20]	0.0		4_1
1561	karyotype_encoding__Karyotype_46,XY[20]	0.0		4_1
1562	karyotype_encoding__Karyotype_46,XY[21]	0.0		4_1
1563	karyotype_encoding__Karyotype_46,XY[25]	0.0		4_1
1564	karyotype_encoding__Karyotype_46,XY[30]	0.0		4_1
1565	karyotype_encoding__Karyotype_47,XX,+8[10]	0.0		4_1
1566	karyotype_encoding__Karyotype___rare_class__	0.062292846719639944		4_1
1567	cat__sexID_False	0.02560903665913277		4_1
1568	cat__sexID_True	0.015525901338762268		4_1
1569	cat__IsSec_False	0.10791324428724071		4_1
1570	cat__IsSec_True	0.0		4_1
1571	cat__IsSec_nan	0.0		4_1
1572	cat__PrevDiag_False	0.07986997650597213		4_1
1573	cat__PrevDiag_True	0.02770448996570583		4_1
1574	cat__PrevDiag_nan	0.0		4_1
1575	cat__drugdoseC1yn_False	0.0		4_1
1576	cat__drugdoseC1yn_True	0.0		4_1
1577	cat__drugdoseC1yn_nan	0.0		4_1
1578	cat__mylotargC1yn_False	0.0		4_1
1579	cat__mylotargC1yn_True	0.0		4_1
1580	cat__mylotargC1yn_nan	0.0		4_1
1581	cat__mylodoseC1_False	0.0		4_1
1582	cat__mylodoseC1_True	0.0		4_1
1583	cat__mylodoseC1_nan	0.07881106779061489		4_1
1584	cat__NeutrecoveryC1_False	0.0		4_1
1585	cat__NeutrecoveryC1_True	0.0		4_1
1586	cat__NeutrecoveryC1_nan	0.0		4_1
1587	cat__Platrecovery50C1_False	0.0		4_1
1588	cat__Platrecovery50C1_True	0.0		4_1
1589	cat__Platrecovery50C1_nan	0.0		4_1
1590	cat__Platrecovery100C1_False	0.0		4_1
1591	cat__Platrecovery100C1_True	0.0		4_1
1592	cat__Platrecovery100C1_nan	0.0		4_1
1593	cat__drugdoseC2yn_False	0.026889822754059985		4_1
1594	cat__drugdoseC2yn_True	0.1521782708320289		4_1
1595	cat__drugdoseC2yn_nan	0.0		4_1
1596	cat__NeutrecoveryC2_False	0.0		4_1
1597	cat__NeutrecoveryC2_True	0.0		4_1
1598	cat__NeutrecoveryC2_nan	0.0		4_1
1599	cat__Platrecovery50C2_False	0.0		4_1
1600	cat__Platrecovery50C2_True	0.0		4_1
1601	cat__Platrecovery50C2_nan	0.0		4_1
1602	cat__Platrecovery100C2_False	0.0		4_1
1603	cat__Platrecovery100C2_True	0.0		4_1
1604	cat__Platrecovery100C2_nan	0.0		4_1
1605	cat__TissuetypingdoneYNC2_False	0.0		4_1
1606	cat__TissuetypingdoneYNC2_True	0.0		4_1
1607	cat__TissuetypingdoneYNC2_nan	0.0		4_1
1608	cat__TransplantSchedYNC2_False	0.0		4_1
1609	cat__TransplantSchedYNC2_True	0.0		4_1
1610	cat__TransplantSchedYNC2_nan	0.04670687171472957		4_1
1611	cat__amlAgeGroup_15-29	0.07884868463636568		4_1
1612	cat__amlAgeGroup_30-39	0.00458405830412037		4_1
1613	cat__amlAgeGroup_40-49	0.0		4_1
1614	cat__amlAgeGroup_50-59	0.038215113701878876		4_1
1615	cat__amlAgeGroup_60+	0.0		4_1
1616	cat__PrevBloodDis_Chronic lymphoblastic leukaemia (CLL)	0.0		4_1
1617	cat__PrevBloodDis_Chronic myelomonocytic leukaemia (CMML)	0.0		4_1
1618	cat__PrevBloodDis_Hodgkin's disease	0.0		4_1
1619	cat__PrevBloodDis_Lymphoma	0.0		4_1
1620	cat__PrevBloodDis_Myelodysplastic syndrome (MDS)/myelodysplasia/pre-leukaemic phase	0.06740675395477105		4_1
1621	cat__PrevBloodDis_Myelofibrosis	0.0		4_1
1622	cat__PrevBloodDis_Myeloproliferative syndrome	0.0		4_1
1623	cat__PrevBloodDis_Other haematological disorder	0.0		4_1
1624	cat__PrevBloodDis_Polycythaemia rubra vera (PRV)	0.0		4_1
1625	cat__PrevBloodDis_Refractory anaemia with excess of blasts (RAEB, RAEB-t)	0.0		4_1
1626	cat__PrevBloodDis_Thrombocythaemia	0.0		4_1
1627	cat__PrevBloodDis_Thrombocytopenia	0.0		4_1
1628	cat__PrevBloodDis_nan	0.0		4_1
1629	cat__FABtype_0	0.0		4_1
1630	cat__FABtype_1	0.12010388418297269		4_1
1631	cat__FABtype_2	0.10707417204962959		4_1
1632	cat__FABtype_3	0.0		4_1
1633	cat__FABtype_3v	0.0		4_1
1634	cat__FABtype_4	0.0		4_1
1635	cat__FABtype_4e	0.0		4_1
1636	cat__FABtype_5	0.16387761996871708		4_1
1637	cat__FABtype_5a	0.0		4_1
1638	cat__FABtype_5b	0.0		4_1
1639	cat__FABtype_6	0.11872630208239629		4_1
1640	cat__FABtype_7	0.0		4_1
1641	cat__FABtype_8	0.06328360834585489		4_1
1642	cat__FABtype_B	0.0		4_1
1643	cat__FABtype_R	0.0		4_1
1644	cat__FABtype_RT	0.0		4_1
1645	cat__FABtype_X	0.0		4_1
1646	cat__FABtype_nan	0.0		4_1
1647	cat__CNSinvolveentry_0.0	0.0		4_1
1648	cat__CNSinvolveentry_1.0	0.0		4_1
1649	cat__CNSinvolveentry_2.0	0.020710160784244872		4_1
1650	cat__CNSinvolveentry_nan	0.0		4_1
1651	cat__Localcytoentry_1.0	0.006009087515848107		4_1
1652	cat__Localcytoentry_2.0	0.2419516216176576		4_1
1653	cat__Localcytoentry_3.0	0.0		4_1
1654	cat__Localcytoentry_4.0	0.0		4_1
1655	cat__Localcytoentry_5.0	0.0		4_1
1656	cat__Localcytoentry_nan	0.0		4_1
1657	cat__Localimmentry_1.0	0.1559414790803122		4_1
1658	cat__Localimmentry_2.0	0.0		4_1
1659	cat__Localimmentry_3.0	0.07553940523615126		4_1
1660	cat__Localimmentry_nan	0.0		4_1
1661	cat__CD33entry_1.0	0.0		4_1
1662	cat__CD33entry_2.0	0.0		4_1
1663	cat__CD33entry_3.0	0.0		4_1
1664	cat__CD33entry_nan	0.0		4_1
1665	cat__SmokeHist_1.0	0.08816386485248626		4_1
1666	cat__SmokeHist_2.0	0.0		4_1
1667	cat__SmokeHist_3.0	0.0		4_1
1668	cat__SmokeHist_nan	0.0		4_1
1669	cat__amlType_De novo	0.0		4_1
1670	cat__amlType_High risk MDS	0.0		4_1
1671	cat__amlType_Secondary	0.16515213792958336		4_1
1672	cat__CytoResult_Adverse	0.8196031310366477		4_1
1673	cat__CytoResult_Failed	0.0		4_1
1674	cat__CytoResult_Intermediate	0.04848580716648428		4_1
1675	cat__CytoResult_Normal	0.06041683511037793		4_1
1676	cat__CytoResult_Not done	0.0		4_1
1677	cat__CytoResult_nan	0.0		4_1
1678	cat__CytoResult_t(15;17) / PML-RARA [APL]	0.0		4_1
1679	cat__CytoResult_t(8;21) / inv(16) [CBF]	1.029928141285967		4_1
1680	cat__ComorArr_0.0	0.03426757750579054		4_1
1681	cat__ComorArr_1.0	0.0		4_1
1682	cat__ComorArr_2.0	0.0		4_1
1683	cat__ComorArr_nan	0.0		4_1
1684	cat__ComorCard_0.0	0.06764366727715765		4_1
1685	cat__ComorCard_1.0	0.0		4_1
1686	cat__ComorCard_2.0	0.0		4_1
1687	cat__ComorCard_nan	0.0		4_1
1688	cat__ComorHVD_0.0	0.0		4_1
1689	cat__ComorHVD_1.0	0.0		4_1
1690	cat__ComorHVD_2.0	0.0		4_1
1691	cat__ComorHVD_nan	0.0		4_1
1692	cat__ComorIBD_0.0	0.0		4_1
1693	cat__ComorIBD_1.0	0.0		4_1
1694	cat__ComorIBD_2.0	0.0		4_1
1695	cat__ComorIBD_nan	0.0		4_1
1696	cat__ComorDiab_0.0	0.1451252707666827		4_1
1697	cat__ComorDiab_1.0	0.0		4_1
1698	cat__ComorDiab_2.0	0.0		4_1
1699	cat__ComorDiab_nan	0.0		4_1
1700	cat__ComorCVD_0.0	0.0		4_1
1701	cat__ComorCVD_1.0	0.0		4_1
1702	cat__ComorCVD_2.0	0.0		4_1
1703	cat__ComorCVD_nan	0.0		4_1
1704	cat__ComorPsyc_0.0	0.16278985843239807		4_1
1705	cat__ComorPsyc_1.0	0.147317589311286		4_1
1706	cat__ComorPsyc_2.0	0.0		4_1
1707	cat__ComorPsyc_nan	0.0		4_1
1708	cat__ComorObe_0.0	0.0062022064913197575		4_1
1709	cat__ComorObe_1.0	0.0		4_1
1710	cat__ComorObe_2.0	0.0		4_1
1711	cat__ComorObe_nan	0.0		4_1
1712	cat__ComorInf_0.0	0.0		4_1
1713	cat__ComorInf_1.0	0.12175689601411938		4_1
1714	cat__ComorInf_2.0	0.0		4_1
1715	cat__ComorInf_nan	0.0		4_1
1716	cat__ComorRheu_0.0	0.0		4_1
1717	cat__ComorRheu_1.0	0.0		4_1
1718	cat__ComorRheu_2.0	0.0		4_1
1719	cat__ComorRheu_nan	0.0		4_1
1720	cat__ComorPrep_0.0	0.0		4_1
1721	cat__ComorPrep_1.0	0.0		4_1
1722	cat__ComorPrep_2.0	0.0		4_1
1723	cat__ComorPrep_nan	0.0		4_1
1724	cat__ComorRen_0.0	0.0		4_1
1725	cat__ComorRen_1.0	0.0		4_1
1726	cat__ComorRen_2.0	0.0		4_1
1727	cat__ComorRen_nan	0.0		4_1
1728	cat__ComorMPul_0.0	0.11228645637318153		4_1
1729	cat__ComorMPul_1.0	0.0		4_1
1730	cat__ComorMPul_2.0	0.0		4_1
1731	cat__ComorMPul_nan	0.0		4_1
1732	cat__ComorSPul_0.0	0.008553611809582883		4_1
1733	cat__ComorSPul_1.0	0.0		4_1
1734	cat__ComorSPul_2.0	0.0		4_1
1735	cat__ComorSPul_nan	0.0		4_1
1736	cat__ComorPST_0.0	0.0		4_1
1737	cat__ComorPST_1.0	0.0		4_1
1738	cat__ComorPST_2.0	0.0		4_1
1739	cat__ComorPST_nan	0.0		4_1
1740	cat__ComorHepM_0.0	0.0		4_1
1741	cat__ComorHepM_1.0	0.08889469377956714		4_1
1742	cat__ComorHepM_2.0	0.0		4_1
1743	cat__ComorHepM_nan	0.0		4_1
1744	cat__ComorHepS_0.0	0.0		4_1
1745	cat__ComorHepS_1.0	0.0		4_1
1746	cat__ComorHepS_2.0	0.0		4_1
1747	cat__ComorHepS_nan	0.0		4_1
1748	cat__TreatmentC1_ADE Alone	0.2738001235239859		4_1
1749	cat__TreatmentC1_ADE and Mylotarg 3mg per m2	0.08920547409784789		4_1
1750	cat__TreatmentC1_ADE and Mylotarg 6mg per m2	0.0		4_1
1751	cat__TreatmentC1_AIDA	0.0		4_1
1752	cat__TreatmentC1_Arsenic and ATRA	0.0		4_1
1753	cat__TreatmentC1_DA High dose (90mg)	0.0		4_1
1754	cat__TreatmentC1_DA Mylotarg 3mg per m2	0.0		4_1
1755	cat__TreatmentC1_DA Mylotarg 6mg per m2	0.0		4_1
1756	cat__TreatmentC1_DA Standard dose (60mg)	0.028877192764868026		4_1
1757	cat__Marrresult1C1_CR	0.15733613980811365		4_1
1758	cat__Marrresult1C1_PR	0.06923558171623569		4_1
1759	cat__Marrresult1C1_RD	0.0		4_1
1760	cat__Marrresult1C1_nan	0.0		4_1
1761	cat__Marrresult2C1_CR	0.0		4_1
1762	cat__Marrresult2C1_PR	0.0		4_1
1763	cat__Marrresult2C1_RD	0.0		4_1
1764	cat__Marrresult2C1_nan	0.0		4_1
1765	cat__Marrresult1C2_CR	0.20149962325698703		4_1
1766	cat__Marrresult1C2_PR	0.0		4_1
1767	cat__Marrresult1C2_RD	0.2865731001612071		4_1
1768	cat__Marrresult1C2_nan	0.0		4_1
1769	cat__TissuetypesibsresultC2_1.0	0.174329974269338		4_1
1770	cat__TissuetypesibsresultC2_2.0	0.0		4_1
1771	cat__TissuetypesibsresultC2_3.0	0.0		4_1
1772	cat__TissuetypesibsresultC2_nan	0.0		4_1
1773	cat__TransplantTypeC2_1.0	0.0		4_1
1774	cat__TransplantTypeC2_2.0	0.0		4_1
1775	cat__TransplantTypeC2_3.0	0.0		4_1
1776	cat__TransplantTypeC2_nan	0.0		4_1
1777	cat__amlFLToutcomeID_2.0	0.0		4_1
1778	cat__amlFLToutcomeID_3.0	0.16401846307591927		4_1
1779	cat__amlFLToutcomeID_4.0	0.0		4_1
1780	cat__amlFLToutcomeID_nan	0.0		4_1
1781	cat__amlFLTTypeID_1.0	0.0		4_1
1782	cat__amlFLTTypeID_2.0	0.0		4_1
1783	cat__amlFLTTypeID_nan	0.0		4_1
1784	cat__amlDDLFLTTKDID_1.0	0.0		4_1
1785	cat__amlDDLFLTTKDID_2.0	0.0		4_1
1786	cat__amlDDLFLTTKDID_3.0	0.0		4_1
1787	cat__amlDDLFLTTKDID_4.0	0.0		4_1
1788	cat__amlDDLFLTTKDID_8.0	0.0		4_1
1789	cat__amlDDLFLTTKDID_9.0	0.0		4_1
1790	cat__amlDDLFLTTKDID_99.0	0.0		4_1
1791	cat__amlDDLFLTTKDID_nan	0.0		4_1
1792	cat__amlFLTType0ID_1.0	0.11142445877570263		4_1
1793	cat__amlFLTType0ID_2.0	0.0		4_1
1794	cat__amlFLTType0ID_nan	0.043964192983612836		4_1
1795	cat__amlDDLNPM1OutcomeID_1.0	0.22605600808767604		4_1
1796	cat__amlDDLNPM1OutcomeID_3.0	0.23711566248980587		4_1
1797	cat__amlDDLNPM1OutcomeID_5.0	0.0		4_1
1798	cat__amlDDLNPM1OutcomeID_7.0	0.0		4_1
1799	cat__amlDDLNPM1OutcomeID_nan	0.0		4_1
1800	cat__amlDDLNPM1ID_1.0	0.04626427233750197		4_1
1801	cat__amlDDLNPM1ID_2.0	0.0		4_1
1802	cat__amlDDLNPM1ID_3.0	0.0		4_1
1803	cat__amlDDLNPM1ID_4.0	0.0		4_1
1804	cat__amlDDLNPM1ID_5.0	0.0		4_1
1805	cat__amlDDLNPM1ID_nan	0.0		4_1
1806	ordinal__NauseagradeC1	0.0020505811232791643		4_1
1807	ordinal__AlopeciagradeC1	0.0003940245937900417		4_1
1808	ordinal__OralgradeC1	0.000571773119876708		4_1
1809	ordinal__DiarrheagradeC1	0.0012314669089544573		4_1
1810	ordinal__CardiacgradeC1	7.517926365209911e-06		4_1
1811	ordinal__LiverASTgradeC1	5.511680655626627e-05		4_1
1812	ordinal__LiverALTgradeC1	7.568039186413273e-05		4_1
1813	ordinal__LiverBilgradeC1	0.0005073006450090664		4_1
1814	ordinal__RenaCreatgradeC1	0.0002823527095315923		4_1
1815	ordinal__RenaprotgradeC1	0.00036182852245517663		4_1
1816	ordinal__RenahaemgradeC1	0.0002981357196030797		4_1
1817	ordinal__NauseagradeC2	4.0291467131630074e-05		4_1
1818	ordinal__AlopeciagradeC2	0.00025629625931219264		4_1
1819	ordinal__OralgradeC2	0.0006437814665885508		4_1
1820	ordinal__DiarrheagradeC2	0.0006567834819145225		4_1
1821	ordinal__CardiacgradeC2	3.7255065560063246e-05		4_1
1822	ordinal__LiverASTgradeC2	0.00028127018940365945		4_1
1823	ordinal__LiverALTgradeC2	9.717045299050792e-05		4_1
1824	ordinal__LiverBilgradeC2	0.00019554049829225925		4_1
1825	ordinal__RenaCreatgradeC2	0.0002293157719587551		4_1
1826	ordinal__RenaprotgradeC2	0.0006825033189214473		4_1
1827	ordinal__RenahaemgradeC2	0.0007689300839487397		4_1
1828	ordinal__cellularity1C1	0.00027735295255967504		4_1
1829	ordinal__cellularity2C1	0.0005857395468104048		4_1
1830	ordinal__cellularity1C2	0.00017967378751738866		4_1
1831	num__amlAgeAtRand1	0.14367210072905015		4_1
1832	num__UnitsbloodC1	6.155833147149337e-05		4_1
1833	num__UnitsplateletsC1	0.0014906750289903656		4_1
1834	num__UnitsbloodC2	0.00016521124898336904		4_1
1835	num__UnitsplateletsC2	0.001264747985530296		4_1
1836	num__DaysIVantibC1	0.0002463113419897802		4_1
1837	num__DaysinhospC1	0.00016974479511070484		4_1
1838	num__DaysIVantibC2	0.00013608740901263728		4_1
1839	num__DaysinhospC2	0.00046982975059048815		4_1
1840	num__TestDate	4.391363485997338e-05		4_1
1841	num__ITDPcnt	0.00030960067006642736		4_1
1842	num__ITDLength	2.1954552914570354e-05		4_1
1843	num__NauseastartC1	1.8699518721098825e-05		4_1
1844	num__NauseastopC1	2.7116151694468567e-05		4_1
1845	num__AlopeciastartC1	0.0003568992087588682		4_1
1846	num__AlopeciastopC1	2.9342093373284176e-05		4_1
1847	num__OralstartC1	0.00018125562469718776		4_1
1848	num__OralstopC1	0.00018597772023884037		4_1
1849	num__DiarrheastartC1	0.00030391725221521384		4_1
1850	num__DiarrheastopC1	0.0003221251240548933		4_1
1851	num__CardiacstartC1	0.00028581619883359774		4_1
1852	num__CardiacstopC1	0.00046024334872087975		4_1
1853	num__LiverASTstartC1	0.0006130265567883946		4_1
1854	num__LiverASTstopC1	0.0004424020186411251		4_1
1855	num__LiverALTstartC1	1.464643945037615e-05		4_1
1856	num__LiverALTstopC1	7.432402670596024e-05		4_1
1857	num__LiverBilstartC1	0.0005422575576877213		4_1
1858	num__LiverBilstopC1	0.0005718321794514927		4_1
1859	num__RenaCreatstartC1	0.00015447499493131473		4_1
1860	num__RenaCreatstopC1	6.341249710854718e-05		4_1
1861	num__RenaprotstartC1	1.7367660284345823e-05		4_1
1862	num__RenahaemstartC1	8.105224002218143e-06		4_1
1863	num__RenahaemstopC1	4.814458473319839e-05		4_1
1864	num__NauseastartC2	0.001102281149324598		4_1
1865	num__NauseastopC2	0.0008898090840214911		4_1
1866	num__AlopeciastartC2	8.251655009277893e-05		4_1
1867	num__AlopeciastopC2	0.00022324254756609396		4_1
1868	num__OralstartC2	0.0006797186797075681		4_1
1869	num__OralstopC2	0.00058255869782725		4_1
1870	num__DiarrheastartC2	0.0009216406373864686		4_1
1871	num__DiarrheastopC2	0.0006975633931744892		4_1
1872	num__CardiacstartC2	0.0001546808337746901		4_1
1873	num__LiverASTstartC2	0.00027347410819456036		4_1
1874	num__LiverASTstopC2	0.0004699587457617719		4_1
1875	num__LiverALTstartC2	2.8941259537646714e-05		4_1
1876	num__LiverALTstopC2	0.00011787388955438141		4_1
1877	num__LiverBilstartC2	0.0008747159621985068		4_1
1878	num__LiverBilstopC2	0.0010051860499607542		4_1
1879	num__RenaCreatstartC2	0.00023304049838663318		4_1
1880	num__RenaCreatstopC2	0.0001416630003600735		4_1
1881	num__mylotargdateC1	4.005865412414249e-05		4_1
1882	num__marrexamdate1C1	0.00037840864833151673		4_1
1883	num__marrexamdate2C1	0.0007702111380193089		4_1
1884	num__NeutrecoverydateC1	0.00032748034389272663		4_1
1885	num__Platrecovery50dateC1	0.00014697557538078984		4_1
1886	num__Platrecovery100dateC1	0.0003932076930443996		4_1
1887	num__DischargeddateC1	9.659877746269021e-05		4_1
1888	num__chemodateC2	0.0005061049025592181		4_1
1889	num__marrexamdate1C2	8.150677996099506e-05		4_1
1890	num__NeutrecoverydateC2	0.0001062054228606772		4_1
1891	num__Platrecovery50dateC2	0.0002543675446626526		4_1
1892	num__Platrecovery100dateC2	0.0001532459160328435		4_1
1893	num__DischargeddateC2	0.00014915243189191974		4_1
1894	num__Weight	0.06755441857086653		4_1
1895	num__Height	0.024335309221669005		4_1
1896	num__BloodDateEntry	0.00040062191895182337		4_1
1897	num__HemoglobinEntry	0.00045283255241456837		4_1
1898	num__PlateletEntry	0.001414179282715634		4_1
1899	num__MarrowDateEntry	0.00027517997404601693		4_1
1900	num__MarrowBlastsEntry	0.0001918857869960215		4_1
1901	num__LocalImmPcnt	6.0309323517881045e-05		4_1
1902	num__SmokePerDay	4.109459496436182e-05		4_1
1903	num__chemodateC1	0.0012726161556101017		4_1
1904	num__Marrblastperc1C1	0.000320257943085771		4_1
1905	num__Marrblastperc2C1	1.6737679486557355e-05		4_1
1906	num__WBCEntry	0.10614895076541658		4_1
1907	num__CompmarrrespC1	6.34607670799747e-05		4_1
1908	num__Marrclastperc1C2	0.0001788685557564271		4_1
1909	num__CompmarrrespC2	4.5624525457444004e-05		4_1
1910	num__TransplantSchedDateC2	8.145906237219596e-05		4_1
1911	remainder__IsSec_is_missing	0.0		4_1
1912	remainder__PrevDiag_is_missing	0.0		4_1
1913	remainder__PrevBloodDis_is_missing	0.0		4_1
1914	remainder__Weight_is_missing	0.0		4_1
1915	remainder__Height_is_missing	0.0		4_1
1916	remainder__BloodDateEntry_is_missing	0.0		4_1
1917	remainder__HemoglobinEntry_is_missing	0.0		4_1
1918	remainder__PlateletEntry_is_missing	0.0		4_1
1919	remainder__MarrowDateEntry_is_missing	0.0		4_1
1920	remainder__MarrowBlastsEntry_is_missing	0.0		4_1
1921	remainder__FABtype_is_missing	0.0		4_1
1922	remainder__CNSinvolveentry_is_missing	0.0		4_1
1923	remainder__Localcytoentry_is_missing	0.0		4_1
1924	remainder__Localimmentry_is_missing	0.0		4_1
1925	remainder__LocalImmPcnt_is_missing	0.0		4_1
1926	remainder__CD33entry_is_missing	0.0		4_1
1927	remainder__SmokeHist_is_missing	0.0		4_1
1928	remainder__SmokePerDay_is_missing	0.0		4_1
1929	remainder__CytoResult_is_missing	0.0		4_1
1930	remainder__Karyotype_is_missing	0.0		4_1
1931	remainder__ComorArr_is_missing	0.0		4_1
1932	remainder__ComorCard_is_missing	0.0		4_1
1933	remainder__ComorHVD_is_missing	0.0		4_1
1934	remainder__ComorIBD_is_missing	0.0		4_1
1935	remainder__ComorDiab_is_missing	0.0		4_1
1936	remainder__ComorCVD_is_missing	0.0		4_1
1937	remainder__ComorPsyc_is_missing	0.0		4_1
1938	remainder__ComorObe_is_missing	0.0		4_1
1939	remainder__ComorInf_is_missing	0.0		4_1
1940	remainder__ComorRheu_is_missing	0.0		4_1
1941	remainder__ComorPrep_is_missing	0.0		4_1
1942	remainder__ComorRen_is_missing	0.0		4_1
1943	remainder__ComorMPul_is_missing	0.0		4_1
1944	remainder__ComorSPul_is_missing	0.0		4_1
1945	remainder__ComorPST_is_missing	0.0		4_1
1946	remainder__ComorHepM_is_missing	0.0		4_1
1947	remainder__ComorHepS_is_missing	0.0		4_1
1948	remainder__chemodateC1_is_missing	0.0		4_1
1949	remainder__drugdoseC1yn_is_missing	0.0		4_1
1950	remainder__mylotargC1yn_is_missing	0.0		4_1
1951	remainder__mylotargdateC1_is_missing	0.0		4_1
1952	remainder__mylodoseC1_is_missing	0.06916991131062958		4_1
1953	remainder__marrexamdate1C1_is_missing	0.0		4_1
1954	remainder__marrexamdate2C1_is_missing	0.0		4_1
1955	remainder__cellularity1C1_is_missing	0.0		4_1
1956	remainder__cellularity2C1_is_missing	0.0		4_1
1957	remainder__Marrblastperc1C1_is_missing	0.0		4_1
1958	remainder__Marrblastperc2C1_is_missing	0.0		4_1
1959	remainder__Marrresult1C1_is_missing	0.0		4_1
1960	remainder__Marrresult2C1_is_missing	0.0		4_1
1961	remainder__CompmarrrespC1_is_missing	0.0		4_1
1962	remainder__NeutrecoveryC1_is_missing	0.0		4_1
1963	remainder__NeutrecoverydateC1_is_missing	0.0		4_1
1964	remainder__Platrecovery50C1_is_missing	0.0		4_1
1965	remainder__Platrecovery50dateC1_is_missing	0.0		4_1
1966	remainder__Platrecovery100C1_is_missing	0.0		4_1
1967	remainder__Platrecovery100dateC1_is_missing	0.0		4_1
1968	remainder__NauseagradeC1_is_missing	0.0		4_1
1969	remainder__NauseastartC1_is_missing	0.0		4_1
1970	remainder__NauseastopC1_is_missing	0.0		4_1
1971	remainder__AlopeciagradeC1_is_missing	0.0		4_1
1972	remainder__AlopeciastartC1_is_missing	0.0		4_1
1973	remainder__AlopeciastopC1_is_missing	0.0		4_1
1974	remainder__OralgradeC1_is_missing	0.0		4_1
1975	remainder__OralstartC1_is_missing	0.0		4_1
1976	remainder__OralstopC1_is_missing	0.0		4_1
1977	remainder__DiarrheagradeC1_is_missing	0.0		4_1
1978	remainder__DiarrheastartC1_is_missing	0.0		4_1
1979	remainder__DiarrheastopC1_is_missing	0.0		4_1
1980	remainder__CardiacgradeC1_is_missing	0.0		4_1
1981	remainder__CardiacstartC1_is_missing	0.0		4_1
1982	remainder__CardiacstopC1_is_missing	0.0		4_1
1983	remainder__LiverASTgradeC1_is_missing	0.0		4_1
1984	remainder__LiverASTstartC1_is_missing	0.0		4_1
1985	remainder__LiverASTstopC1_is_missing	0.0		4_1
1986	remainder__LiverALTgradeC1_is_missing	0.0		4_1
1987	remainder__LiverALTstartC1_is_missing	0.0		4_1
1988	remainder__LiverALTstopC1_is_missing	0.0		4_1
1989	remainder__LiverBilgradeC1_is_missing	0.0		4_1
1990	remainder__LiverBilstartC1_is_missing	0.0		4_1
1991	remainder__LiverBilstopC1_is_missing	0.0		4_1
1992	remainder__RenaCreatgradeC1_is_missing	0.0		4_1
1993	remainder__RenaCreatstartC1_is_missing	0.0		4_1
1994	remainder__RenaCreatstopC1_is_missing	0.0		4_1
1995	remainder__RenaprotgradeC1_is_missing	0.0		4_1
1996	remainder__RenaprotstartC1_is_missing	0.0		4_1
1997	remainder__RenahaemgradeC1_is_missing	0.0		4_1
1998	remainder__RenahaemstartC1_is_missing	0.0		4_1
[truncated: 5,739 more rows]
