# Supplementary material for: Random Survival Forest Versus Elastic-Net Regularized Cox Regression for Survival Prediction in Acute Myeloid Leukemia at Distinct Treatment Time Points: Model Performance Comparison Study
Source: JMIR Bioinform Biotechnol. 2026 Apr 29;7:e75678. doi: 10.2196/75678 (PMC13128161; doi:10.2196/75678)
Supplement: Multimedia Appendix 9 [file bioinform-v7-e75678-s009.zip › ablation_metrics/repeated_fold_feature_importance/cnet/C2__C2_MRD_flt3_npm1__fimp.csv]

	feature	importance	std_importance	fold_repeat_idx
0	karyotype_encoding__Karyotype_46,XX [20]	0.0		1_1
1	karyotype_encoding__Karyotype_46,XX,inv(16)(p13q22)[10]	0.0		1_1
2	karyotype_encoding__Karyotype_46,XX[10]	0.0		1_1
3	karyotype_encoding__Karyotype_46,XX[20]	0.23727878562222465		1_1
4	karyotype_encoding__Karyotype_46,XX[20]	0.0		1_1
5	karyotype_encoding__Karyotype_46,XX[25]	0.0		1_1
6	karyotype_encoding__Karyotype_46,XX[30]	0.0		1_1
7	karyotype_encoding__Karyotype_46,XY	0.0		1_1
8	karyotype_encoding__Karyotype_46,XY [20]	0.0		1_1
9	karyotype_encoding__Karyotype_46,XY,inv(16)(p13q22)[10]	0.0		1_1
10	karyotype_encoding__Karyotype_46,XY[10]	0.0		1_1
11	karyotype_encoding__Karyotype_46,XY[20]	0.0		1_1
12	karyotype_encoding__Karyotype_46,XY[20]	0.0		1_1
13	karyotype_encoding__Karyotype_46,XY[25]	0.0		1_1
14	karyotype_encoding__Karyotype_46,XY[30]	0.0		1_1
15	karyotype_encoding__Karyotype_47,XX,+8[10]	0.0		1_1
16	karyotype_encoding__Karyotype___rare_class__	0.0		1_1
17	cat__sexID_False	0.06016276997378354		1_1
18	cat__sexID_True	0.04193266726499431		1_1
19	cat__IsSec_False	0.09014709136316995		1_1
20	cat__IsSec_True	0.14292558900553873		1_1
21	cat__IsSec_nan	0.0		1_1
22	cat__PrevDiag_False	0.040716735323984905		1_1
23	cat__PrevDiag_True	0.19112841522847268		1_1
24	cat__PrevDiag_nan	0.0		1_1
25	cat__drugdoseC1yn_False	0.0		1_1
26	cat__drugdoseC1yn_True	0.0		1_1
27	cat__drugdoseC1yn_nan	0.0		1_1
28	cat__mylotargC1yn_False	0.0		1_1
29	cat__mylotargC1yn_True	0.0		1_1
30	cat__mylotargC1yn_nan	0.0		1_1
31	cat__mylodoseC1_False	0.0		1_1
32	cat__mylodoseC1_True	0.0		1_1
33	cat__mylodoseC1_nan	0.0		1_1
34	cat__NeutrecoveryC1_False	0.0		1_1
35	cat__NeutrecoveryC1_True	0.0		1_1
36	cat__NeutrecoveryC1_nan	0.0		1_1
37	cat__Platrecovery50C1_False	0.0		1_1
38	cat__Platrecovery50C1_True	0.0		1_1
39	cat__Platrecovery50C1_nan	0.0		1_1
40	cat__Platrecovery100C1_False	0.0		1_1
41	cat__Platrecovery100C1_True	0.0		1_1
42	cat__Platrecovery100C1_nan	0.0		1_1
43	cat__drugdoseC2yn_False	0.21958387417589115		1_1
44	cat__drugdoseC2yn_True	0.0		1_1
45	cat__drugdoseC2yn_nan	0.0		1_1
46	cat__NeutrecoveryC2_False	0.0		1_1
47	cat__NeutrecoveryC2_True	0.0		1_1
48	cat__NeutrecoveryC2_nan	0.0		1_1
49	cat__Platrecovery50C2_False	0.0		1_1
50	cat__Platrecovery50C2_True	0.0		1_1
51	cat__Platrecovery50C2_nan	0.0		1_1
52	cat__Platrecovery100C2_False	0.0		1_1
53	cat__Platrecovery100C2_True	0.0		1_1
54	cat__Platrecovery100C2_nan	0.0		1_1
55	cat__TissuetypingdoneYNC2_False	0.0		1_1
56	cat__TissuetypingdoneYNC2_True	0.018440508282513146		1_1
57	cat__TissuetypingdoneYNC2_nan	0.0		1_1
58	cat__TransplantSchedYNC2_False	0.0		1_1
59	cat__TransplantSchedYNC2_True	0.0		1_1
60	cat__TransplantSchedYNC2_nan	0.0022627008574445597		1_1
61	cat__MRDA0_False	0.0		1_1
62	cat__MRDA0_True	0.0		1_1
63	cat__MRDA0_nan	0.0		1_1
64	cat__MRDB0_False	0.0		1_1
65	cat__MRDB0_True	0.0		1_1
66	cat__MRDB0_nan	0.0		1_1
67	cat__MRDC0_False	0.0		1_1
68	cat__MRDC0_True	0.0		1_1
69	cat__MRDC0_nan	0.0		1_1
70	cat__MRDA1_False	0.04759078888757798		1_1
71	cat__MRDA1_True	0.0		1_1
72	cat__MRDA1_nan	0.0		1_1
73	cat__MRDB1_False	0.22072869320134764		1_1
74	cat__MRDB1_True	0.0		1_1
75	cat__MRDB1_nan	0.0		1_1
76	cat__MRDC1_False	0.0		1_1
77	cat__MRDC1_True	0.0036639431603679097		1_1
78	cat__MRDC1_nan	0.0		1_1
79	cat__MRDA2_False	0.0		1_1
80	cat__MRDA2_True	0.0		1_1
81	cat__MRDA2_nan	0.0		1_1
82	cat__MRDB2_False	0.0		1_1
83	cat__MRDB2_True	0.0		1_1
84	cat__MRDB2_nan	0.0		1_1
85	cat__MRDC2_False	0.0		1_1
86	cat__MRDC2_True	0.0		1_1
87	cat__MRDC2_nan	0.0		1_1
88	cat__amlAgeGroup_15-29	0.004459983793587241		1_1
89	cat__amlAgeGroup_30-39	0.049924070637775944		1_1
90	cat__amlAgeGroup_40-49	0.0		1_1
91	cat__amlAgeGroup_50-59	0.015032473663938242		1_1
92	cat__amlAgeGroup_60+	0.0		1_1
93	cat__PrevBloodDis_Chronic lymphoblastic leukaemia (CLL)	0.0		1_1
94	cat__PrevBloodDis_Chronic myelomonocytic leukaemia (CMML)	0.0		1_1
95	cat__PrevBloodDis_Hodgkin's disease	0.0		1_1
96	cat__PrevBloodDis_Lymphoma	0.0		1_1
97	cat__PrevBloodDis_Myelodysplastic syndrome (MDS)/myelodysplasia/pre-leukaemic phase	0.06288538543237139		1_1
98	cat__PrevBloodDis_Myelofibrosis	0.0		1_1
99	cat__PrevBloodDis_Myeloproliferative syndrome	0.0		1_1
100	cat__PrevBloodDis_Other haematological disorder	0.0		1_1
101	cat__PrevBloodDis_Polycythaemia rubra vera (PRV)	0.0		1_1
102	cat__PrevBloodDis_Refractory anaemia with excess of blasts (RAEB, RAEB-t)	0.0		1_1
103	cat__PrevBloodDis_Thrombocythaemia	0.0		1_1
104	cat__PrevBloodDis_Thrombocytopenia	0.0		1_1
105	cat__PrevBloodDis_nan	0.0		1_1
106	cat__FABtype_0	0.0		1_1
107	cat__FABtype_1	0.13610714562286655		1_1
108	cat__FABtype_2	0.030429894845137327		1_1
109	cat__FABtype_3	0.0		1_1
110	cat__FABtype_4	0.0		1_1
111	cat__FABtype_4e	0.0		1_1
112	cat__FABtype_5	0.2518882334057362		1_1
113	cat__FABtype_5a	0.0		1_1
114	cat__FABtype_5b	0.0		1_1
115	cat__FABtype_6	0.03589792947832692		1_1
116	cat__FABtype_7	0.0		1_1
117	cat__FABtype_8	0.11740935579755814		1_1
118	cat__FABtype_B	0.0		1_1
119	cat__FABtype_R	0.0		1_1
120	cat__FABtype_RT	0.0		1_1
121	cat__FABtype_X	0.0		1_1
122	cat__FABtype_nan	0.0		1_1
123	cat__CNSinvolveentry_0.0	0.04118867278901721		1_1
124	cat__CNSinvolveentry_1.0	0.0		1_1
125	cat__CNSinvolveentry_2.0	0.0		1_1
126	cat__CNSinvolveentry_nan	0.0		1_1
127	cat__Localcytoentry_1.0	0.20661808804309892		1_1
128	cat__Localcytoentry_2.0	0.2402550060573439		1_1
129	cat__Localcytoentry_3.0	0.0		1_1
130	cat__Localcytoentry_4.0	0.0		1_1
131	cat__Localcytoentry_5.0	0.04294478588268018		1_1
132	cat__Localcytoentry_nan	0.0		1_1
133	cat__Localimmentry_1.0	0.03985706911728598		1_1
134	cat__Localimmentry_2.0	0.0		1_1
135	cat__Localimmentry_3.0	0.0		1_1
136	cat__Localimmentry_nan	0.0		1_1
137	cat__CD33entry_1.0	0.0		1_1
138	cat__CD33entry_2.0	0.028842429319090007		1_1
139	cat__CD33entry_3.0	0.0		1_1
140	cat__CD33entry_nan	0.0		1_1
141	cat__SmokeHist_1.0	0.02638530163662876		1_1
142	cat__SmokeHist_2.0	0.06457154747170316		1_1
143	cat__SmokeHist_3.0	0.0		1_1
144	cat__SmokeHist_nan	0.0		1_1
145	cat__amlType_De novo	0.03476234597569136		1_1
146	cat__amlType_High risk MDS	0.0		1_1
147	cat__amlType_Secondary	0.13217584268624358		1_1
148	cat__CytoResult_Adverse	0.6158346334272705		1_1
149	cat__CytoResult_Failed	0.0		1_1
150	cat__CytoResult_Intermediate	0.0		1_1
151	cat__CytoResult_Normal	0.0		1_1
152	cat__CytoResult_Not done	0.0		1_1
153	cat__CytoResult_nan	0.0		1_1
154	cat__CytoResult_t(15;17) / PML-RARA [APL]	0.0		1_1
155	cat__CytoResult_t(8;21) / inv(16) [CBF]	1.0845861178110006		1_1
156	cat__ComorArr_0.0	0.06914423021298186		1_1
157	cat__ComorArr_1.0	0.13354456818509586		1_1
158	cat__ComorArr_2.0	0.0		1_1
159	cat__ComorArr_nan	0.0		1_1
160	cat__ComorCard_0.0	0.0		1_1
161	cat__ComorCard_1.0	0.0		1_1
162	cat__ComorCard_2.0	0.0		1_1
163	cat__ComorCard_nan	0.0		1_1
164	cat__ComorHVD_0.0	0.0		1_1
165	cat__ComorHVD_1.0	0.0		1_1
166	cat__ComorHVD_2.0	0.0		1_1
167	cat__ComorHVD_nan	0.0		1_1
168	cat__ComorIBD_0.0	0.02556666555741088		1_1
169	cat__ComorIBD_1.0	0.14332839617402418		1_1
170	cat__ComorIBD_2.0	0.0		1_1
171	cat__ComorIBD_nan	0.0		1_1
172	cat__ComorDiab_0.0	0.0		1_1
173	cat__ComorDiab_1.0	0.0		1_1
174	cat__ComorDiab_2.0	0.0		1_1
175	cat__ComorDiab_nan	0.0		1_1
176	cat__ComorCVD_0.0	0.0		1_1
177	cat__ComorCVD_1.0	0.0		1_1
178	cat__ComorCVD_2.0	0.0		1_1
179	cat__ComorCVD_nan	0.0		1_1
180	cat__ComorPsyc_0.0	0.30962427827649197		1_1
181	cat__ComorPsyc_1.0	0.02494773805523125		1_1
182	cat__ComorPsyc_2.0	0.0		1_1
183	cat__ComorPsyc_nan	0.0		1_1
184	cat__ComorObe_0.0	0.0		1_1
185	cat__ComorObe_1.0	0.0		1_1
186	cat__ComorObe_2.0	0.0		1_1
187	cat__ComorObe_nan	0.0		1_1
188	cat__ComorInf_0.0	0.0		1_1
189	cat__ComorInf_1.0	0.0		1_1
190	cat__ComorInf_2.0	0.0		1_1
191	cat__ComorInf_nan	0.0		1_1
192	cat__ComorRheu_0.0	0.08325347228554525		1_1
193	cat__ComorRheu_1.0	0.0		1_1
194	cat__ComorRheu_2.0	0.0		1_1
195	cat__ComorRheu_nan	0.0		1_1
196	cat__ComorPrep_0.0	0.0		1_1
197	cat__ComorPrep_1.0	0.0		1_1
198	cat__ComorPrep_2.0	0.0		1_1
199	cat__ComorPrep_nan	0.0		1_1
200	cat__ComorRen_0.0	0.0		1_1
201	cat__ComorRen_1.0	0.0		1_1
202	cat__ComorRen_2.0	0.0		1_1
203	cat__ComorRen_nan	0.0		1_1
204	cat__ComorMPul_0.0	0.0		1_1
205	cat__ComorMPul_1.0	0.0		1_1
206	cat__ComorMPul_2.0	0.0		1_1
207	cat__ComorMPul_nan	0.0		1_1
208	cat__ComorSPul_0.0	0.040128659411578504		1_1
209	cat__ComorSPul_1.0	0.0		1_1
210	cat__ComorSPul_2.0	0.0		1_1
211	cat__ComorSPul_nan	0.0		1_1
212	cat__ComorPST_0.0	0.0		1_1
213	cat__ComorPST_1.0	0.0		1_1
214	cat__ComorPST_2.0	0.0		1_1
215	cat__ComorPST_nan	0.0		1_1
216	cat__ComorHepM_0.0	0.0		1_1
217	cat__ComorHepM_1.0	0.0		1_1
218	cat__ComorHepM_2.0	0.0		1_1
219	cat__ComorHepM_nan	0.0		1_1
220	cat__ComorHepS_0.0	0.0		1_1
221	cat__ComorHepS_1.0	0.0		1_1
222	cat__ComorHepS_2.0	0.0		1_1
223	cat__ComorHepS_nan	0.0		1_1
224	cat__TreatmentC1_ADE Alone	0.009622497723395847		1_1
225	cat__TreatmentC1_ADE and Mylotarg 3mg per m2	0.0		1_1
226	cat__TreatmentC1_ADE and Mylotarg 6mg per m2	0.0		1_1
227	cat__TreatmentC1_AIDA	0.0		1_1
228	cat__TreatmentC1_Arsenic and ATRA	0.0		1_1
229	cat__TreatmentC1_DA High dose (90mg)	0.04382408561198854		1_1
230	cat__TreatmentC1_DA Mylotarg 3mg per m2	0.0		1_1
231	cat__TreatmentC1_DA Mylotarg 6mg per m2	0.0		1_1
232	cat__TreatmentC1_DA Standard dose (60mg)	0.04008848296664196		1_1
233	cat__Marrresult1C1_CR	0.1427836888979916		1_1
234	cat__Marrresult1C1_PR	0.0		1_1
235	cat__Marrresult1C1_RD	0.04192139083928442		1_1
236	cat__Marrresult1C1_nan	0.0		1_1
237	cat__Marrresult2C1_CR	0.0		1_1
238	cat__Marrresult2C1_PR	0.0		1_1
239	cat__Marrresult2C1_RD	0.0		1_1
240	cat__Marrresult2C1_nan	0.0		1_1
241	cat__Marrresult1C2_CR	0.35945816333434616		1_1
242	cat__Marrresult1C2_PR	0.0		1_1
243	cat__Marrresult1C2_RD	0.0		1_1
244	cat__Marrresult1C2_nan	0.0		1_1
245	cat__TissuetypesibsresultC2_1.0	0.09485281092714387		1_1
246	cat__TissuetypesibsresultC2_2.0	0.0		1_1
247	cat__TissuetypesibsresultC2_3.0	0.019408039508484923		1_1
248	cat__TissuetypesibsresultC2_nan	0.0		1_1
249	cat__TransplantTypeC2_1.0	0.0		1_1
250	cat__TransplantTypeC2_2.0	0.0		1_1
251	cat__TransplantTypeC2_3.0	0.15204018633844985		1_1
252	cat__TransplantTypeC2_nan	0.0		1_1
253	cat__amlFLToutcomeID_2.0	0.0		1_1
254	cat__amlFLToutcomeID_3.0	0.16855493503435312		1_1
255	cat__amlFLToutcomeID_4.0	0.0		1_1
256	cat__amlFLToutcomeID_nan	0.0		1_1
257	cat__amlFLTTypeID_1.0	0.0		1_1
258	cat__amlFLTTypeID_2.0	0.0		1_1
259	cat__amlFLTTypeID_nan	0.0		1_1
260	cat__amlDDLFLTTKDID_1.0	0.0		1_1
261	cat__amlDDLFLTTKDID_2.0	0.0		1_1
262	cat__amlDDLFLTTKDID_3.0	0.0		1_1
263	cat__amlDDLFLTTKDID_4.0	0.0		1_1
264	cat__amlDDLFLTTKDID_6.0	0.0		1_1
265	cat__amlDDLFLTTKDID_8.0	0.0		1_1
266	cat__amlDDLFLTTKDID_99.0	0.0		1_1
267	cat__amlDDLFLTTKDID_nan	0.0		1_1
268	cat__amlFLTType0ID_1.0	0.34536103847669297		1_1
269	cat__amlFLTType0ID_2.0	0.0		1_1
270	cat__amlFLTType0ID_nan	0.026904538115862173		1_1
271	cat__amlDDLNPM1OutcomeID_1.0	0.2809701615994152		1_1
272	cat__amlDDLNPM1OutcomeID_3.0	0.0		1_1
273	cat__amlDDLNPM1OutcomeID_5.0	0.0		1_1
274	cat__amlDDLNPM1OutcomeID_7.0	0.0		1_1
275	cat__amlDDLNPM1OutcomeID_nan	0.0		1_1
276	cat__amlDDLNPM1ID_1.0	0.01622188834947194		1_1
277	cat__amlDDLNPM1ID_2.0	0.0		1_1
278	cat__amlDDLNPM1ID_3.0	0.0		1_1
279	cat__amlDDLNPM1ID_4.0	0.0		1_1
280	cat__amlDDLNPM1ID_5.0	0.15983485365519925		1_1
281	cat__amlDDLNPM1ID_nan	0.04985121762426679		1_1
282	cat__MRDnegativity_<0.0%/not detectable	0.0		1_1
283	cat__MRDnegativity_nan	0.0		1_1
284	cat__MRDguided_No	0.0		1_1
285	cat__MRDguided_nan	0.0		1_1
286	cat__Housekeeping_ABL	0.0		1_1
287	cat__Housekeeping_nan	0.0		1_1
288	cat__MRDA0_method_nan	0.0		1_1
289	cat__MRDA0_method_qPCR-NPM1	0.0		1_1
290	cat__MRDA0_method_qPCR-NPM1 A	0.0		1_1
291	cat__MRDA0_method_qPCR-NPM1 B	0.0		1_1
292	cat__MRDA0_method_qPCR-NPM1 D	0.0		1_1
293	cat__MRDA0_method_qPCR-NPM1 OTHER	0.0		1_1
294	cat__MRDA0_method_qPCR-inv16	0.0		1_1
295	cat__MRDA0_method_qPCR-t8/21	0.0		1_1
296	cat__MRDA0num_ND	0.0		1_1
297	cat__MRDA0num_Pos	0.0		1_1
298	cat__MRDA0num_nan	0.0		1_1
299	cat__MRDA0_specimen_PB	0.0		1_1
300	cat__MRDA0_specimen_nan	0.0		1_1
301	cat__MRDB0_method_nan	0.0		1_1
302	cat__MRDB0_method_qPCR-NPM1	0.0		1_1
303	cat__MRDB0_method_qPCR-NPM1 A	0.0		1_1
304	cat__MRDB0_method_qPCR-NPM1 B	0.0		1_1
305	cat__MRDB0_method_qPCR-NPM1 D	0.0		1_1
306	cat__MRDB0_method_qPCR-NPM1 OTHER	0.0		1_1
307	cat__MRDB0_method_qPCR-inv16	0.0		1_1
308	cat__MRDB0_method_qPCR-t8/21	0.0		1_1
309	cat__MRDB0_specimen_BM	0.0		1_1
310	cat__MRDB0_specimen_nan	0.0		1_1
311	cat__MRDB0num_ND	0.0		1_1
312	cat__MRDB0num_Pos	0.0		1_1
313	cat__MRDB0num_nan	0.0		1_1
314	cat__MRDC0_method_MFC (LAIP+DfN)	0.0		1_1
315	cat__MRDC0_method_nan	0.0		1_1
316	cat__MRDC0_specimen_BM	0.0		1_1
317	cat__MRDC0_specimen_BM	0.0		1_1
318	cat__MRDC0_specimen_PB	0.0		1_1
319	cat__MRDC0_specimen_nan	0.0		1_1
320	cat__MRDC1_specimen_BM	0.023937346294144363		1_1
321	cat__MRDC1_specimen_PB	0.0		1_1
322	cat__MRDC1_specimen_nan	0.0		1_1
323	cat__MRDC2_specimen_BM	0.0		1_1
324	cat__MRDC2_specimen_PB	0.0		1_1
325	cat__MRDC2_specimen_nan	0.0		1_1
326	cat__MRDC0num_Neg	0.0		1_1
327	cat__MRDC0num_Pos	0.0		1_1
328	cat__MRDC0num_nan	0.0		1_1
329	cat__MRDA1_method_nan	0.0		1_1
330	cat__MRDA1_method_qPCR-NPM1	0.0		1_1
331	cat__MRDA1_method_qPCR-NPM1 A	0.0		1_1
332	cat__MRDA1_method_qPCR-NPM1 B	0.0		1_1
333	cat__MRDA1_method_qPCR-NPM1 D	0.0		1_1
334	cat__MRDA1_method_qPCR-NPM1 OTHER	0.0		1_1
335	cat__MRDA1_method_qPCR-inv16	0.0		1_1
336	cat__MRDA1_method_qPCR-t8/21	0.0		1_1
337	cat__MRDA1num_ND	0.0		1_1
338	cat__MRDA1num_Neg	0.11687186283763712		1_1
339	cat__MRDA1num_Pos	0.11409586792316205		1_1
340	cat__MRDA1num_nan	0.0		1_1
341	cat__MRDA1_specimen_PB	0.0		1_1
342	cat__MRDA1_specimen_nan	0.0		1_1
343	cat__MRDB1_method_nan	0.0		1_1
344	cat__MRDB1_method_qPCR-NPM1	0.0		1_1
345	cat__MRDB1_method_qPCR-NPM1 A	0.0		1_1
346	cat__MRDB1_method_qPCR-NPM1 B	0.0		1_1
347	cat__MRDB1_method_qPCR-NPM1 D	0.0		1_1
348	cat__MRDB1_method_qPCR-NPM1 OTHER	0.0		1_1
349	cat__MRDB1_method_qPCR-inv16	0.0		1_1
350	cat__MRDB1_method_qPCR-t8/21	0.0		1_1
351	cat__MRDB1_specimen_BM	0.0		1_1
352	cat__MRDB1_specimen_nan	0.0		1_1
353	cat__MRDB1num_ND	0.0		1_1
354	cat__MRDB1num_Neg	0.0		1_1
355	cat__MRDB1num_Pos	0.0		1_1
356	cat__MRDB1num_nan	0.0		1_1
357	cat__MRDC1_method_MFC (LAIP+DfN)	0.0039806970536492275		1_1
358	cat__MRDC1_method_nan	0.0006582473051383152		1_1
359	cat__MRDC1num_ND	0.0		1_1
360	cat__MRDC1num_Neg	0.05162892273740067		1_1
361	cat__MRDC1num_Pos	0.0		1_1
362	cat__MRDC1num_nan	0.0007612063197055565		1_1
363	cat__MRDA2_method_nan	0.0		1_1
364	cat__MRDA2_method_qPCR-NPM1	0.0		1_1
365	cat__MRDA2_method_qPCR-NPM1 A	0.0		1_1
366	cat__MRDA2_method_qPCR-NPM1 B	0.0		1_1
367	cat__MRDA2_method_qPCR-NPM1 D	0.0		1_1
368	cat__MRDA2_method_qPCR-NPM1 OTHER	0.0		1_1
369	cat__MRDA2_method_qPCR-inv16	0.0		1_1
370	cat__MRDA2_method_qPCR-t8/21	0.0		1_1
371	cat__MRDA2_specimen_PB	0.0		1_1
372	cat__MRDA2_specimen_nan	0.0		1_1
373	cat__MRDA2num_ND	0.0		1_1
374	cat__MRDA2num_Neg	0.0715280033880276		1_1
375	cat__MRDA2num_Pos	0.08611740671872822		1_1
376	cat__MRDA2num_nan	0.0		1_1
377	cat__MRDB2_method_nan	0.0		1_1
378	cat__MRDB2_method_qPCR-NPM1	0.0		1_1
379	cat__MRDB2_method_qPCR-NPM1 A	0.0		1_1
380	cat__MRDB2_method_qPCR-NPM1 B	0.0		1_1
381	cat__MRDB2_method_qPCR-NPM1 D	0.0		1_1
382	cat__MRDB2_method_qPCR-NPM1 OTHER	0.0		1_1
383	cat__MRDB2_method_qPCR-inv16	0.0		1_1
384	cat__MRDB2_method_qPCR-t8/21	0.0		1_1
385	cat__MRDB2_specimen_BM	0.0		1_1
386	cat__MRDB2_specimen_nan	0.0		1_1
387	cat__MRDB2num_ND	0.0		1_1
388	cat__MRDB2num_Neg	0.0		1_1
389	cat__MRDB2num_Pos	0.0		1_1
390	cat__MRDB2num_nan	0.0		1_1
391	cat__MRDC2_method_MFC (LAIP+DfN)	0.0		1_1
392	cat__MRDC2_method_nan	0.0		1_1
393	cat__MRDC2num_ND	0.0		1_1
394	cat__MRDC2num_Neg	0.0		1_1
395	cat__MRDC2num_Pos	0.0		1_1
396	cat__MRDC2num_nan	0.0		1_1
397	ordinal__NauseagradeC1	0.002825750923681863		1_1
398	ordinal__AlopeciagradeC1	0.00035677503601393693		1_1
399	ordinal__OralgradeC1	0.0009890607597400434		1_1
400	ordinal__DiarrheagradeC1	0.002148804332080975		1_1
401	ordinal__CardiacgradeC1	0.0004567037960056761		1_1
402	ordinal__LiverASTgradeC1	0.00013470836192903393		1_1
403	ordinal__LiverALTgradeC1	0.00034726796119255405		1_1
404	ordinal__LiverBilgradeC1	0.0007595160492055541		1_1
405	ordinal__RenaCreatgradeC1	0.0005638033052226823		1_1
406	ordinal__RenaprotgradeC1	0.0003256867842160144		1_1
407	ordinal__RenahaemgradeC1	0.0003510202606714884		1_1
408	ordinal__NauseagradeC2	0.000247685479790839		1_1
409	ordinal__AlopeciagradeC2	4.941918485014239e-05		1_1
410	ordinal__OralgradeC2	0.00012666033741558273		1_1
411	ordinal__DiarrheagradeC2	0.0001664214679396444		1_1
412	ordinal__CardiacgradeC2	0.00010534714851586887		1_1
413	ordinal__LiverASTgradeC2	0.0004126520928379503		1_1
414	ordinal__LiverALTgradeC2	0.0004089443806771394		1_1
415	ordinal__LiverBilgradeC2	0.00037482243071233144		1_1
416	ordinal__RenaCreatgradeC2	0.0002027321900511524		1_1
417	ordinal__RenaprotgradeC2	0.0007310665684301457		1_1
418	ordinal__RenahaemgradeC2	0.0009260847266322682		1_1
419	ordinal__cellularity1C1	0.0002839502102464965		1_1
420	ordinal__cellularity2C1	0.00042253580360851684		1_1
421	ordinal__cellularity1C2	0.00014839619720286856		1_1
422	num__amlAgeAtRand1	0.10013644751080597		1_1
423	num__UnitsbloodC1	8.646986147832517e-06		1_1
424	num__UnitsplateletsC1	0.0012557438512018134		1_1
425	num__UnitsbloodC2	0.0009219393714973641		1_1
426	num__UnitsplateletsC2	0.0027074801781274394		1_1
427	num__DaysIVantibC1	0.00045817215645254077		1_1
428	num__DaysinhospC1	0.00037263170062830673		1_1
429	num__DaysIVantibC2	0.0001679384233256225		1_1
430	num__DaysinhospC2	0.001152180137568639		1_1
431	num__TestDate	0.00022175786115601268		1_1
432	num__ITDPcnt	0.0003141916803903718		1_1
433	num__ITDLength	0.0001295672784498414		1_1
434	num__date_MRDA0	0.0007400584342833064		1_1
435	num__MRDA0hodnota	0.0004297287548509838		1_1
436	num__MRDA0logred	0.0		1_1
437	num__date_MRDB0	0.00015242187679262879		1_1
438	num__MRDB0hodnota	6.127301437567916e-05		1_1
439	num__MRDB0logred	1.493724464017355e-06		1_1
440	num__MRDC0percentage	5.415287800966086e-05		1_1
441	num__date_MRDA1	0.0005271937495852115		1_1
442	num__MRDA1hodnota	0.0006154770357536231		1_1
443	num__MRDA1logred	0.00031432898546152754		1_1
444	num__date_MRDB1	0.00011788246282487065		1_1
445	num__MRDB1hodnota	0.0002506798700202339		1_1
446	num__Date_MRDC1	8.527468148868226e-05		1_1
447	num__MRDC1percentage	0.00024591362785369834		1_1
448	num__date_MRDA2	0.00042397704989097516		1_1
449	num__MRDA2hodnota	0.00025410242851912614		1_1
450	num__MRDA2logred	3.4387564725633425e-05		1_1
451	num__date_MRDB2	0.002103028914178241		1_1
452	num__MRDB2hodnota	0.0019020973951413213		1_1
453	num__Date_MRDC2	0.00021997602779218932		1_1
454	num__MRDC2percentage	0.00039584656952537976		1_1
455	num__NauseastartC1	4.228879818592308e-05		1_1
456	num__NauseastopC1	3.9189588186039635e-05		1_1
457	num__AlopeciastartC1	0.0003404707635687132		1_1
458	num__AlopeciastopC1	8.689377044387327e-05		1_1
459	num__OralstartC1	7.209227660344818e-06		1_1
460	num__OralstopC1	5.11461065902836e-05		1_1
461	num__DiarrheastartC1	0.0006899889916935636		1_1
462	num__DiarrheastopC1	0.0005532701144789219		1_1
463	num__CardiacstartC1	0.0001626636666474784		1_1
464	num__CardiacstopC1	0.0002385958058239157		1_1
465	num__LiverASTstartC1	0.0003233689874990906		1_1
466	num__LiverASTstopC1	0.00023544251094091698		1_1
467	num__LiverALTstartC1	0.00014977432739360133		1_1
468	num__LiverALTstopC1	7.345302749955213e-05		1_1
469	num__LiverBilstartC1	0.0008836109084410082		1_1
470	num__LiverBilstopC1	0.0008542530128279236		1_1
471	num__RenaCreatstartC1	0.0005849159751284122		1_1
472	num__RenaCreatstopC1	0.00046844218272790324		1_1
473	num__RenaprotstartC1	1.4427477440501884e-05		1_1
474	num__RenahaemstartC1	0.00014598969759629303		1_1
475	num__RenahaemstopC1	8.705785110283937e-05		1_1
476	num__NauseastartC2	0.0009163343712150035		1_1
477	num__NauseastopC2	0.0007737820205012197		1_1
478	num__AlopeciastartC2	2.0395545322205785e-05		1_1
479	num__AlopeciastopC2	5.2327495288328995e-05		1_1
480	num__OralstartC2	0.0007379244038042314		1_1
481	num__OralstopC2	0.0006490666635020209		1_1
482	num__DiarrheastartC2	0.0009357426758121625		1_1
483	num__DiarrheastopC2	0.0006877162839473864		1_1
484	num__CardiacstartC2	0.0001836727263570475		1_1
485	num__LiverASTstartC2	0.00016507690022140033		1_1
486	num__LiverASTstopC2	5.815622678817128e-05		1_1
487	num__LiverALTstartC2	0.00016831023604664528		1_1
488	num__LiverALTstopC2	8.885758705312026e-05		1_1
489	num__LiverBilstartC2	0.0008882546034409513		1_1
490	num__LiverBilstopC2	0.001146141730189147		1_1
491	num__RenaCreatstartC2	0.00017445648441605197		1_1
492	num__RenaCreatstopC2	9.082814254334244e-05		1_1
493	num__mylotargdateC1	9.642119506971275e-05		1_1
494	num__marrexamdate1C1	0.0002971766183793547		1_1
495	num__marrexamdate2C1	0.000925475194410582		1_1
496	num__NeutrecoverydateC1	0.0003764225240646118		1_1
497	num__Platrecovery50dateC1	0.0001317084439515789		1_1
498	num__Platrecovery100dateC1	0.00030889541919378944		1_1
499	num__DischargeddateC1	3.240246253056149e-05		1_1
500	num__chemodateC2	4.951796622182736e-05		1_1
501	num__marrexamdate1C2	7.723273953307632e-05		1_1
502	num__NeutrecoverydateC2	0.00014106473266219834		1_1
503	num__Platrecovery50dateC2	0.00011338607571064592		1_1
504	num__Platrecovery100dateC2	0.00019732136215172522		1_1
505	num__DischargeddateC2	0.0003678431829097962		1_1
506	num__Weight	0.08869945732883296		1_1
507	num__Height	0.0842602269246669		1_1
508	num__BloodDateEntry	0.0007330977995544346		1_1
509	num__HemoglobinEntry	1.8869832250870567e-05		1_1
510	num__PlateletEntry	0.0012983398610867858		1_1
511	num__MarrowDateEntry	0.00033422446755671073		1_1
512	num__MarrowBlastsEntry	0.000379673818860715		1_1
513	num__LocalImmPcnt	9.151085075611021e-05		1_1
514	num__SmokePerDay	0.00012237675028467542		1_1
515	num__chemodateC1	0.0007243420293942407		1_1
516	num__Marrblastperc1C1	0.0003017171484147226		1_1
517	num__Marrblastperc2C1	0.00031047926723655185		1_1
518	num__WBCEntry	0.025166245361428922		1_1
519	num__CompmarrrespC1	5.39622699995326e-06		1_1
520	num__Marrclastperc1C2	0.00018293182222365556		1_1
521	num__CompmarrrespC2	3.623493519227801e-05		1_1
522	num__TransplantSchedDateC2	2.503833908166366e-05		1_1
523	remainder__IsSec_is_missing	0.0		1_1
524	remainder__PrevDiag_is_missing	0.0		1_1
525	remainder__PrevBloodDis_is_missing	0.0		1_1
526	remainder__Weight_is_missing	0.0		1_1
527	remainder__Height_is_missing	0.0		1_1
528	remainder__BloodDateEntry_is_missing	0.0		1_1
529	remainder__HemoglobinEntry_is_missing	0.0		1_1
530	remainder__PlateletEntry_is_missing	0.0		1_1
531	remainder__MarrowDateEntry_is_missing	0.0		1_1
532	remainder__MarrowBlastsEntry_is_missing	0.0		1_1
533	remainder__FABtype_is_missing	0.0		1_1
534	remainder__CNSinvolveentry_is_missing	0.0		1_1
535	remainder__Localcytoentry_is_missing	0.0		1_1
536	remainder__Localimmentry_is_missing	0.0		1_1
537	remainder__LocalImmPcnt_is_missing	0.0		1_1
538	remainder__CD33entry_is_missing	0.0		1_1
539	remainder__SmokeHist_is_missing	0.0		1_1
540	remainder__SmokePerDay_is_missing	0.0		1_1
541	remainder__CytoResult_is_missing	0.0		1_1
542	remainder__Karyotype_is_missing	0.0		1_1
543	remainder__ComorArr_is_missing	0.0		1_1
544	remainder__ComorCard_is_missing	0.0		1_1
545	remainder__ComorHVD_is_missing	0.0		1_1
546	remainder__ComorIBD_is_missing	0.0		1_1
547	remainder__ComorDiab_is_missing	0.0		1_1
548	remainder__ComorCVD_is_missing	0.0		1_1
549	remainder__ComorPsyc_is_missing	0.0		1_1
550	remainder__ComorObe_is_missing	0.0		1_1
551	remainder__ComorInf_is_missing	0.0		1_1
552	remainder__ComorRheu_is_missing	0.0		1_1
553	remainder__ComorPrep_is_missing	0.0		1_1
554	remainder__ComorRen_is_missing	0.0		1_1
555	remainder__ComorMPul_is_missing	0.0		1_1
556	remainder__ComorSPul_is_missing	0.0		1_1
557	remainder__ComorPST_is_missing	0.0		1_1
558	remainder__ComorHepM_is_missing	0.0		1_1
559	remainder__ComorHepS_is_missing	0.0		1_1
560	remainder__chemodateC1_is_missing	0.0		1_1
561	remainder__drugdoseC1yn_is_missing	0.0		1_1
562	remainder__mylotargC1yn_is_missing	0.0		1_1
563	remainder__mylotargdateC1_is_missing	0.0		1_1
564	remainder__mylodoseC1_is_missing	0.0		1_1
565	remainder__marrexamdate1C1_is_missing	0.0		1_1
566	remainder__marrexamdate2C1_is_missing	0.0		1_1
567	remainder__cellularity1C1_is_missing	0.0		1_1
568	remainder__cellularity2C1_is_missing	0.0		1_1
569	remainder__Marrblastperc1C1_is_missing	0.0		1_1
570	remainder__Marrblastperc2C1_is_missing	0.0		1_1
571	remainder__Marrresult1C1_is_missing	0.0		1_1
572	remainder__Marrresult2C1_is_missing	0.0		1_1
573	remainder__CompmarrrespC1_is_missing	0.0		1_1
574	remainder__NeutrecoveryC1_is_missing	0.0		1_1
575	remainder__NeutrecoverydateC1_is_missing	0.0		1_1
576	remainder__Platrecovery50C1_is_missing	0.0		1_1
577	remainder__Platrecovery50dateC1_is_missing	0.0		1_1
578	remainder__Platrecovery100C1_is_missing	0.0		1_1
579	remainder__Platrecovery100dateC1_is_missing	0.0		1_1
580	remainder__NauseagradeC1_is_missing	0.0		1_1
581	remainder__NauseastartC1_is_missing	0.0		1_1
582	remainder__NauseastopC1_is_missing	0.0		1_1
583	remainder__AlopeciagradeC1_is_missing	0.0		1_1
584	remainder__AlopeciastartC1_is_missing	0.0		1_1
585	remainder__AlopeciastopC1_is_missing	0.0		1_1
586	remainder__OralgradeC1_is_missing	0.0		1_1
587	remainder__OralstartC1_is_missing	0.0		1_1
588	remainder__OralstopC1_is_missing	0.0		1_1
589	remainder__DiarrheagradeC1_is_missing	0.0		1_1
590	remainder__DiarrheastartC1_is_missing	0.0		1_1
591	remainder__DiarrheastopC1_is_missing	0.0		1_1
592	remainder__CardiacgradeC1_is_missing	0.0		1_1
593	remainder__CardiacstartC1_is_missing	0.0		1_1
594	remainder__CardiacstopC1_is_missing	0.0		1_1
595	remainder__LiverASTgradeC1_is_missing	0.0		1_1
596	remainder__LiverASTstartC1_is_missing	0.0		1_1
597	remainder__LiverASTstopC1_is_missing	0.0		1_1
598	remainder__LiverALTgradeC1_is_missing	0.0		1_1
599	remainder__LiverALTstartC1_is_missing	0.0		1_1
600	remainder__LiverALTstopC1_is_missing	0.0		1_1
601	remainder__LiverBilgradeC1_is_missing	0.0		1_1
602	remainder__LiverBilstartC1_is_missing	0.0		1_1
603	remainder__LiverBilstopC1_is_missing	0.0		1_1
604	remainder__RenaCreatgradeC1_is_missing	0.0		1_1
605	remainder__RenaCreatstartC1_is_missing	0.0		1_1
606	remainder__RenaCreatstopC1_is_missing	0.0		1_1
607	remainder__RenaprotgradeC1_is_missing	0.0		1_1
608	remainder__RenaprotstartC1_is_missing	0.0		1_1
609	remainder__RenahaemgradeC1_is_missing	0.0		1_1
610	remainder__RenahaemstartC1_is_missing	0.0		1_1
611	remainder__RenahaemstopC1_is_missing	0.0		1_1
612	remainder__UnitsbloodC1_is_missing	0.0		1_1
613	remainder__UnitsplateletsC1_is_missing	0.0		1_1
614	remainder__DaysIVantibC1_is_missing	0.0		1_1
615	remainder__DaysinhospC1_is_missing	0.0		1_1
616	remainder__DischargeddateC1_is_missing	0.0		1_1
617	remainder__chemodateC2_is_missing	0.0		1_1
618	remainder__drugdoseC2yn_is_missing	0.0		1_1
619	remainder__marrexamdate1C2_is_missing	0.0		1_1
620	remainder__cellularity1C2_is_missing	0.0		1_1
621	remainder__Marrclastperc1C2_is_missing	0.0		1_1
622	remainder__Marrresult1C2_is_missing	0.0		1_1
623	remainder__CompmarrrespC2_is_missing	0.0		1_1
624	remainder__NeutrecoveryC2_is_missing	0.0		1_1
625	remainder__NeutrecoverydateC2_is_missing	0.0		1_1
626	remainder__Platrecovery50C2_is_missing	0.0		1_1
627	remainder__Platrecovery50dateC2_is_missing	0.0		1_1
628	remainder__Platrecovery100C2_is_missing	0.0		1_1
629	remainder__Platrecovery100dateC2_is_missing	0.0		1_1
630	remainder__NauseagradeC2_is_missing	0.0		1_1
631	remainder__NauseastartC2_is_missing	0.0		1_1
632	remainder__NauseastopC2_is_missing	0.0		1_1
633	remainder__AlopeciagradeC2_is_missing	0.0		1_1
634	remainder__AlopeciastartC2_is_missing	0.0		1_1
635	remainder__AlopeciastopC2_is_missing	0.0		1_1
636	remainder__OralgradeC2_is_missing	0.0		1_1
637	remainder__OralstartC2_is_missing	0.0		1_1
638	remainder__OralstopC2_is_missing	0.0		1_1
639	remainder__DiarrheagradeC2_is_missing	0.0		1_1
640	remainder__DiarrheastartC2_is_missing	0.0		1_1
641	remainder__DiarrheastopC2_is_missing	0.0		1_1
642	remainder__CardiacgradeC2_is_missing	0.0		1_1
643	remainder__CardiacstartC2_is_missing	0.0		1_1
644	remainder__LiverASTgradeC2_is_missing	0.0		1_1
645	remainder__LiverASTstartC2_is_missing	0.0		1_1
646	remainder__LiverASTstopC2_is_missing	0.0		1_1
647	remainder__LiverALTgradeC2_is_missing	0.0		1_1
648	remainder__LiverALTstartC2_is_missing	0.0		1_1
649	remainder__LiverALTstopC2_is_missing	0.0		1_1
650	remainder__LiverBilgradeC2_is_missing	0.0		1_1
651	remainder__LiverBilstartC2_is_missing	0.0		1_1
652	remainder__LiverBilstopC2_is_missing	0.0		1_1
653	remainder__RenaCreatgradeC2_is_missing	0.0		1_1
654	remainder__RenaCreatstartC2_is_missing	0.0		1_1
655	remainder__RenaCreatstopC2_is_missing	0.0		1_1
656	remainder__RenaprotgradeC2_is_missing	0.0		1_1
657	remainder__RenahaemgradeC2_is_missing	0.0		1_1
658	remainder__UnitsbloodC2_is_missing	0.0		1_1
659	remainder__UnitsplateletsC2_is_missing	0.0		1_1
660	remainder__DaysIVantibC2_is_missing	0.0		1_1
661	remainder__DaysinhospC2_is_missing	0.0		1_1
662	remainder__DischargeddateC2_is_missing	0.0		1_1
663	remainder__TissuetypingdoneYNC2_is_missing	0.0		1_1
664	remainder__TissuetypesibsresultC2_is_missing	0.0		1_1
665	remainder__TransplantSchedYNC2_is_missing	0.0029114801333022878		1_1
666	remainder__TransplantSchedDateC2_is_missing	0.0		1_1
667	remainder__TransplantTypeC2_is_missing	0.0		1_1
668	remainder__MRDnegativity_is_missing	0.0		1_1
669	remainder__MRDguided_is_missing	0.0		1_1
670	remainder__Housekeeping_is_missing	0.0		1_1
671	remainder__MRDA0_is_missing	0.0		1_1
672	remainder__date_MRDA0_is_missing	0.0		1_1
673	remainder__MRDA0_method_is_missing	0.0		1_1
674	remainder__MRDA0_specimen_is_missing	0.0		1_1
675	remainder__MRDA0num_is_missing	0.0		1_1
676	remainder__MRDA0hodnota_is_missing	0.0		1_1
677	remainder__MRDA0logred_is_missing	0.0		1_1
678	remainder__MRDB0_is_missing	0.0		1_1
679	remainder__date_MRDB0_is_missing	0.0		1_1
680	remainder__MRDB0_method_is_missing	0.0		1_1
681	remainder__MRDB0_specimen_is_missing	0.0		1_1
682	remainder__MRDB0num_is_missing	0.0		1_1
683	remainder__MRDB0hodnota_is_missing	0.0		1_1
684	remainder__MRDB0logred_is_missing	0.0		1_1
685	remainder__MRDC0_is_missing	0.0		1_1
686	remainder__MRDC0_method_is_missing	0.0		1_1
687	remainder__MRDC0_specimen_is_missing	0.0		1_1
688	remainder__MRDC0num_is_missing	0.0		1_1
689	remainder__MRDC0percentage_is_missing	0.0		1_1
690	remainder__MRDA1_is_missing	0.0		1_1
691	remainder__date_MRDA1_is_missing	0.0		1_1
692	remainder__MRDA1_method_is_missing	0.0		1_1
693	remainder__MRDA1_specimen_is_missing	0.0		1_1
694	remainder__MRDA1num_is_missing	0.0		1_1
695	remainder__MRDA1hodnota_is_missing	0.0		1_1
696	remainder__MRDA1logred_is_missing	0.0		1_1
697	remainder__MRDB1_is_missing	0.0		1_1
698	remainder__date_MRDB1_is_missing	0.0		1_1
699	remainder__MRDB1_method_is_missing	0.0		1_1
700	remainder__MRDB1_specimen_is_missing	0.0		1_1
701	remainder__MRDB1num_is_missing	0.0		1_1
702	remainder__MRDB1hodnota_is_missing	0.0		1_1
703	remainder__MRDC1_is_missing	0.0		1_1
704	remainder__Date_MRDC1_is_missing	0.0		1_1
705	remainder__MRDC1_method_is_missing	0.005173303776599067		1_1
706	remainder__MRDC1_specimen_is_missing	0.0		1_1
707	remainder__MRDC1num_is_missing	0.0011106195405074292		1_1
708	remainder__MRDC1percentage_is_missing	0.0		1_1
709	remainder__MRDA2_is_missing	0.0		1_1
710	remainder__date_MRDA2_is_missing	0.0		1_1
711	remainder__MRDA2_method_is_missing	0.0		1_1
712	remainder__MRDA2_specimen_is_missing	0.0		1_1
713	remainder__MRDA2num_is_missing	0.0		1_1
714	remainder__MRDA2hodnota_is_missing	0.0		1_1
715	remainder__MRDA2logred_is_missing	0.0		1_1
716	remainder__MRDB2_is_missing	0.0		1_1
717	remainder__date_MRDB2_is_missing	0.0		1_1
718	remainder__MRDB2_method_is_missing	0.0		1_1
719	remainder__MRDB2_specimen_is_missing	0.0		1_1
720	remainder__MRDB2num_is_missing	0.0		1_1
721	remainder__MRDB2hodnota_is_missing	0.0		1_1
722	remainder__MRDC2_is_missing	0.0		1_1
723	remainder__Date_MRDC2_is_missing	0.0		1_1
724	remainder__MRDC2_method_is_missing	0.0		1_1
725	remainder__MRDC2_specimen_is_missing	0.0		1_1
726	remainder__MRDC2num_is_missing	0.0		1_1
727	remainder__MRDC2percentage_is_missing	0.0		1_1
728	remainder__TestDate_is_missing	0.0		1_1
729	remainder__amlFLToutcomeID_is_missing	0.0		1_1
730	remainder__amlFLTTypeID_is_missing	0.0		1_1
731	remainder__amlDDLFLTTKDID_is_missing	0.0		1_1
732	remainder__ITDPcnt_is_missing	0.0		1_1
733	remainder__ITDLength_is_missing	0.0		1_1
734	remainder__amlFLTType0ID_is_missing	0.03078306053533962		1_1
735	remainder__amlDDLNPM1OutcomeID_is_missing	0.0		1_1
736	remainder__amlDDLNPM1ID_is_missing	0.06366099312810994		1_1
737	karyotype_encoding__Karyotype_45,X,-Y,t(8;21)(q22;q22)[10]	0.0		2_1
738	karyotype_encoding__Karyotype_46,XX [20]	0.0		2_1
739	karyotype_encoding__Karyotype_46,XX,inv(16)(p13q22)[10]	0.0		2_1
740	karyotype_encoding__Karyotype_46,XX,t(8;21)(q22;q22)[10]	0.0		2_1
741	karyotype_encoding__Karyotype_46,XX[10]	0.0		2_1
742	karyotype_encoding__Karyotype_46,XX[20]	0.0		2_1
743	karyotype_encoding__Karyotype_46,XX[20]	0.0		2_1
744	karyotype_encoding__Karyotype_46,XX[25]	0.0		2_1
745	karyotype_encoding__Karyotype_46,XX[30]	0.0		2_1
746	karyotype_encoding__Karyotype_46,XY	0.0		2_1
747	karyotype_encoding__Karyotype_46,XY [20]	0.0		2_1
748	karyotype_encoding__Karyotype_46,XY,inv(16)(p13q22)[10]	0.0		2_1
749	karyotype_encoding__Karyotype_46,XY[20]	0.0		2_1
750	karyotype_encoding__Karyotype_46,XY[20]	0.0		2_1
751	karyotype_encoding__Karyotype_46,XY[21]	0.0		2_1
752	karyotype_encoding__Karyotype_46,XY[25]	0.0		2_1
753	karyotype_encoding__Karyotype_46,XY[30]	0.0		2_1
754	karyotype_encoding__Karyotype___rare_class__	0.0		2_1
755	cat__sexID_False	0.0		2_1
756	cat__sexID_True	0.0		2_1
757	cat__IsSec_False	0.0		2_1
758	cat__IsSec_True	0.0		2_1
759	cat__IsSec_nan	0.0		2_1
760	cat__PrevDiag_False	0.0		2_1
761	cat__PrevDiag_True	0.0		2_1
762	cat__PrevDiag_nan	0.0		2_1
763	cat__drugdoseC1yn_False	0.0		2_1
764	cat__drugdoseC1yn_True	0.0		2_1
765	cat__drugdoseC1yn_nan	0.0		2_1
766	cat__mylotargC1yn_False	0.0		2_1
767	cat__mylotargC1yn_True	0.0		2_1
768	cat__mylotargC1yn_nan	0.0		2_1
769	cat__mylodoseC1_False	0.0		2_1
770	cat__mylodoseC1_True	0.0		2_1
771	cat__mylodoseC1_nan	0.0		2_1
772	cat__NeutrecoveryC1_False	0.0		2_1
773	cat__NeutrecoveryC1_True	0.0		2_1
774	cat__NeutrecoveryC1_nan	0.0		2_1
775	cat__Platrecovery50C1_False	0.0		2_1
776	cat__Platrecovery50C1_True	0.0		2_1
777	cat__Platrecovery50C1_nan	0.0		2_1
778	cat__Platrecovery100C1_False	0.0		2_1
779	cat__Platrecovery100C1_True	0.0		2_1
780	cat__Platrecovery100C1_nan	0.0		2_1
781	cat__drugdoseC2yn_False	0.15054799609552774		2_1
782	cat__drugdoseC2yn_True	0.0		2_1
783	cat__drugdoseC2yn_nan	0.0		2_1
784	cat__NeutrecoveryC2_False	0.0		2_1
785	cat__NeutrecoveryC2_True	0.0		2_1
786	cat__NeutrecoveryC2_nan	0.0		2_1
787	cat__Platrecovery50C2_False	0.0		2_1
788	cat__Platrecovery50C2_True	0.0		2_1
789	cat__Platrecovery50C2_nan	0.0		2_1
790	cat__Platrecovery100C2_False	0.0		2_1
791	cat__Platrecovery100C2_True	0.0		2_1
792	cat__Platrecovery100C2_nan	0.0		2_1
793	cat__TissuetypingdoneYNC2_False	0.005709265499416326		2_1
794	cat__TissuetypingdoneYNC2_True	0.0		2_1
795	cat__TissuetypingdoneYNC2_nan	0.0		2_1
796	cat__TransplantSchedYNC2_False	0.0		2_1
797	cat__TransplantSchedYNC2_True	0.0		2_1
798	cat__TransplantSchedYNC2_nan	0.0		2_1
799	cat__MRDA0_False	0.0		2_1
800	cat__MRDA0_True	0.0		2_1
801	cat__MRDA0_nan	0.0		2_1
802	cat__MRDB0_False	0.0		2_1
803	cat__MRDB0_True	0.0		2_1
804	cat__MRDB0_nan	0.0		2_1
805	cat__MRDC0_False	0.0		2_1
806	cat__MRDC0_True	0.0		2_1
807	cat__MRDC0_nan	0.0		2_1
808	cat__MRDA1_False	0.0		2_1
809	cat__MRDA1_True	0.0		2_1
810	cat__MRDA1_nan	0.0		2_1
811	cat__MRDB1_False	0.0		2_1
812	cat__MRDB1_True	0.0		2_1
813	cat__MRDB1_nan	0.0		2_1
814	cat__MRDC1_False	0.0		2_1
815	cat__MRDC1_True	0.0		2_1
816	cat__MRDC1_nan	0.0		2_1
817	cat__MRDA2_False	0.0		2_1
818	cat__MRDA2_True	0.0		2_1
819	cat__MRDA2_nan	0.0		2_1
820	cat__MRDB2_False	0.0		2_1
821	cat__MRDB2_True	0.0		2_1
822	cat__MRDB2_nan	0.0		2_1
823	cat__MRDC2_False	0.020180149588448354		2_1
824	cat__MRDC2_True	0.0		2_1
825	cat__MRDC2_nan	0.0		2_1
826	cat__amlAgeGroup_15-29	0.0		2_1
827	cat__amlAgeGroup_30-39	0.0		2_1
828	cat__amlAgeGroup_40-49	0.0039133231443541396		2_1
829	cat__amlAgeGroup_50-59	0.0		2_1
830	cat__amlAgeGroup_60+	0.008047205540052553		2_1
831	cat__PrevBloodDis_Chronic lymphoblastic leukaemia (CLL)	0.0		2_1
832	cat__PrevBloodDis_Chronic myelomonocytic leukaemia (CMML)	0.0		2_1
833	cat__PrevBloodDis_Hodgkin's disease	0.0		2_1
834	cat__PrevBloodDis_Lymphoma	0.0		2_1
835	cat__PrevBloodDis_Myelodysplastic syndrome (MDS)/myelodysplasia/pre-leukaemic phase	0.0		2_1
836	cat__PrevBloodDis_Myelofibrosis	0.0		2_1
837	cat__PrevBloodDis_Myeloproliferative syndrome	0.0		2_1
838	cat__PrevBloodDis_Other haematological disorder	0.0		2_1
839	cat__PrevBloodDis_Polycythaemia rubra vera (PRV)	0.0		2_1
840	cat__PrevBloodDis_Refractory anaemia with excess of blasts (RAEB, RAEB-t)	0.0		2_1
841	cat__PrevBloodDis_Thrombocythaemia	0.0		2_1
842	cat__PrevBloodDis_Thrombocytopenia	0.0		2_1
843	cat__PrevBloodDis_nan	0.0		2_1
844	cat__FABtype_0	0.0		2_1
845	cat__FABtype_1	0.0		2_1
846	cat__FABtype_2	0.0		2_1
847	cat__FABtype_3	0.0		2_1
848	cat__FABtype_3v	0.0		2_1
849	cat__FABtype_4	0.048305353571219185		2_1
850	cat__FABtype_4e	0.0		2_1
851	cat__FABtype_5	0.08823937073254634		2_1
852	cat__FABtype_5a	0.0		2_1
853	cat__FABtype_5b	0.0		2_1
854	cat__FABtype_6	0.0		2_1
855	cat__FABtype_7	0.0		2_1
856	cat__FABtype_8	0.13542197411702878		2_1
857	cat__FABtype_B	0.0		2_1
858	cat__FABtype_R	0.0		2_1
859	cat__FABtype_RT	0.0		2_1
860	cat__FABtype_X	0.0		2_1
861	cat__FABtype_nan	0.0		2_1
862	cat__CNSinvolveentry_0.0	0.0		2_1
863	cat__CNSinvolveentry_1.0	0.0		2_1
864	cat__CNSinvolveentry_2.0	0.057811861169189085		2_1
865	cat__CNSinvolveentry_nan	0.0		2_1
866	cat__Localcytoentry_1.0	0.03697056486171159		2_1
867	cat__Localcytoentry_2.0	0.1793462850527349		2_1
868	cat__Localcytoentry_3.0	0.0		2_1
869	cat__Localcytoentry_4.0	0.0		2_1
870	cat__Localcytoentry_5.0	0.0		2_1
871	cat__Localcytoentry_nan	0.0		2_1
872	cat__Localimmentry_1.0	0.0		2_1
873	cat__Localimmentry_2.0	0.0		2_1
874	cat__Localimmentry_3.0	0.0		2_1
875	cat__Localimmentry_nan	0.0		2_1
876	cat__CD33entry_1.0	0.0		2_1
877	cat__CD33entry_2.0	0.0		2_1
878	cat__CD33entry_3.0	0.0		2_1
879	cat__CD33entry_nan	0.0		2_1
880	cat__SmokeHist_1.0	0.0		2_1
881	cat__SmokeHist_2.0	0.055544823703231556		2_1
882	cat__SmokeHist_3.0	0.0		2_1
883	cat__SmokeHist_nan	0.0		2_1
884	cat__amlType_De novo	0.16286507742438114		2_1
885	cat__amlType_High risk MDS	0.0		2_1
886	cat__amlType_Secondary	0.0029164495755087745		2_1
887	cat__CytoResult_Adverse	0.5387897987910879		2_1
888	cat__CytoResult_Failed	0.0		2_1
889	cat__CytoResult_Intermediate	0.0		2_1
890	cat__CytoResult_Normal	0.05041879988691881		2_1
891	cat__CytoResult_Not done	0.0		2_1
892	cat__CytoResult_nan	0.0		2_1
893	cat__CytoResult_t(15;17) / PML-RARA [APL]	0.0		2_1
894	cat__CytoResult_t(8;21) / inv(16) [CBF]	0.7255961909310005		2_1
895	cat__ComorArr_0.0	0.0		2_1
896	cat__ComorArr_1.0	0.0		2_1
897	cat__ComorArr_2.0	0.0		2_1
898	cat__ComorArr_nan	0.0		2_1
899	cat__ComorCard_0.0	0.029950217053785644		2_1
900	cat__ComorCard_1.0	0.0		2_1
901	cat__ComorCard_2.0	0.0		2_1
902	cat__ComorCard_nan	0.0		2_1
903	cat__ComorHVD_0.0	0.0		2_1
904	cat__ComorHVD_1.0	0.0		2_1
905	cat__ComorHVD_2.0	0.0		2_1
906	cat__ComorHVD_nan	0.0		2_1
907	cat__ComorIBD_0.0	0.0		2_1
908	cat__ComorIBD_1.0	0.0		2_1
909	cat__ComorIBD_2.0	0.0		2_1
910	cat__ComorIBD_nan	0.0		2_1
911	cat__ComorDiab_0.0	0.00024450068121952977		2_1
912	cat__ComorDiab_1.0	0.0		2_1
913	cat__ComorDiab_2.0	0.0		2_1
914	cat__ComorDiab_nan	0.0		2_1
915	cat__ComorCVD_0.0	0.0		2_1
916	cat__ComorCVD_1.0	0.0		2_1
917	cat__ComorCVD_2.0	0.0		2_1
918	cat__ComorCVD_nan	0.0		2_1
919	cat__ComorPsyc_0.0	0.08555433127653271		2_1
920	cat__ComorPsyc_1.0	0.055366120995886524		2_1
921	cat__ComorPsyc_2.0	0.0		2_1
922	cat__ComorPsyc_nan	0.0		2_1
923	cat__ComorObe_0.0	0.0		2_1
924	cat__ComorObe_1.0	0.0		2_1
925	cat__ComorObe_2.0	0.0		2_1
926	cat__ComorObe_nan	0.0		2_1
927	cat__ComorInf_0.0	0.0		2_1
928	cat__ComorInf_1.0	0.0		2_1
929	cat__ComorInf_2.0	0.0		2_1
930	cat__ComorInf_nan	0.0		2_1
931	cat__ComorRheu_0.0	0.0		2_1
932	cat__ComorRheu_1.0	0.0		2_1
933	cat__ComorRheu_2.0	0.0		2_1
934	cat__ComorRheu_nan	0.0		2_1
935	cat__ComorPrep_0.0	0.0		2_1
936	cat__ComorPrep_1.0	0.0		2_1
937	cat__ComorPrep_2.0	0.0		2_1
938	cat__ComorPrep_nan	0.0		2_1
939	cat__ComorRen_0.0	0.0		2_1
940	cat__ComorRen_1.0	0.0		2_1
941	cat__ComorRen_2.0	0.0		2_1
942	cat__ComorRen_nan	0.0		2_1
943	cat__ComorMPul_0.0	0.0		2_1
944	cat__ComorMPul_1.0	0.0		2_1
945	cat__ComorMPul_2.0	0.0		2_1
946	cat__ComorMPul_nan	0.0		2_1
947	cat__ComorSPul_0.0	0.0		2_1
948	cat__ComorSPul_1.0	0.0		2_1
949	cat__ComorSPul_2.0	0.0		2_1
950	cat__ComorSPul_nan	0.0		2_1
951	cat__ComorPST_0.0	0.0		2_1
952	cat__ComorPST_1.0	0.0		2_1
953	cat__ComorPST_2.0	0.0		2_1
954	cat__ComorPST_nan	0.0		2_1
955	cat__ComorHepM_0.0	0.0		2_1
956	cat__ComorHepM_1.0	0.03681725685855237		2_1
957	cat__ComorHepM_2.0	0.0		2_1
958	cat__ComorHepM_nan	0.0		2_1
959	cat__ComorHepS_0.0	0.0		2_1
960	cat__ComorHepS_1.0	0.0		2_1
961	cat__ComorHepS_2.0	0.0		2_1
962	cat__ComorHepS_nan	0.0		2_1
963	cat__TreatmentC1_ADE Alone	0.05232530080487362		2_1
964	cat__TreatmentC1_ADE and Mylotarg 3mg per m2	0.0		2_1
965	cat__TreatmentC1_ADE and Mylotarg 6mg per m2	0.0		2_1
966	cat__TreatmentC1_AIDA	0.0		2_1
967	cat__TreatmentC1_Arsenic and ATRA	0.0		2_1
968	cat__TreatmentC1_DA High dose (90mg)	0.0		2_1
969	cat__TreatmentC1_DA Mylotarg 3mg per m2	0.0		2_1
970	cat__TreatmentC1_DA Mylotarg 6mg per m2	0.0		2_1
971	cat__TreatmentC1_DA Standard dose (60mg)	0.07621282315126245		2_1
972	cat__Marrresult1C1_CR	0.16702671238232009		2_1
973	cat__Marrresult1C1_PR	0.0		2_1
974	cat__Marrresult1C1_RD	0.2176532051621159		2_1
975	cat__Marrresult1C1_nan	0.0		2_1
976	cat__Marrresult2C1_CR	0.0		2_1
977	cat__Marrresult2C1_PR	0.0		2_1
978	cat__Marrresult2C1_RD	0.0		2_1
979	cat__Marrresult2C1_nan	0.0		2_1
980	cat__Marrresult1C2_CR	0.10266973425585965		2_1
981	cat__Marrresult1C2_PR	0.0		2_1
982	cat__Marrresult1C2_RD	0.0		2_1
983	cat__Marrresult1C2_nan	0.0		2_1
984	cat__TissuetypesibsresultC2_1.0	0.07456276224961739		2_1
985	cat__TissuetypesibsresultC2_2.0	0.0		2_1
986	cat__TissuetypesibsresultC2_3.0	0.07416351437062124		2_1
987	cat__TissuetypesibsresultC2_nan	0.0		2_1
988	cat__TransplantTypeC2_1.0	0.0		2_1
989	cat__TransplantTypeC2_2.0	0.0		2_1
990	cat__TransplantTypeC2_3.0	0.0		2_1
991	cat__TransplantTypeC2_nan	0.0		2_1
992	cat__amlFLToutcomeID_2.0	0.0		2_1
993	cat__amlFLToutcomeID_3.0	0.186624791761069		2_1
994	cat__amlFLToutcomeID_4.0	0.0		2_1
995	cat__amlFLToutcomeID_nan	0.0		2_1
996	cat__amlFLTTypeID_1.0	0.0		2_1
997	cat__amlFLTTypeID_2.0	0.0		2_1
998	cat__amlFLTTypeID_nan	0.0		2_1
999	cat__amlDDLFLTTKDID_1.0	0.0		2_1
1000	cat__amlDDLFLTTKDID_2.0	0.0		2_1
1001	cat__amlDDLFLTTKDID_3.0	0.0		2_1
1002	cat__amlDDLFLTTKDID_4.0	0.0		2_1
1003	cat__amlDDLFLTTKDID_6.0	0.0		2_1
1004	cat__amlDDLFLTTKDID_8.0	0.0		2_1
1005	cat__amlDDLFLTTKDID_9.0	0.0		2_1
1006	cat__amlDDLFLTTKDID_99.0	0.0		2_1
1007	cat__amlDDLFLTTKDID_nan	0.0		2_1
1008	cat__amlFLTType0ID_1.0	0.0		2_1
1009	cat__amlFLTType0ID_2.0	0.0		2_1
1010	cat__amlFLTType0ID_nan	0.014649320328162513		2_1
1011	cat__amlDDLNPM1OutcomeID_1.0	0.19990462148981042		2_1
1012	cat__amlDDLNPM1OutcomeID_3.0	0.0		2_1
1013	cat__amlDDLNPM1OutcomeID_5.0	0.0		2_1
1014	cat__amlDDLNPM1OutcomeID_7.0	0.0		2_1
1015	cat__amlDDLNPM1OutcomeID_nan	0.0		2_1
1016	cat__amlDDLNPM1ID_1.0	0.0		2_1
1017	cat__amlDDLNPM1ID_2.0	0.0		2_1
1018	cat__amlDDLNPM1ID_3.0	0.0		2_1
1019	cat__amlDDLNPM1ID_4.0	0.0		2_1
1020	cat__amlDDLNPM1ID_5.0	0.0		2_1
1021	cat__amlDDLNPM1ID_nan	0.10911943755179596		2_1
1022	cat__MRDnegativity_<0.0%/not detectable	0.0		2_1
1023	cat__MRDnegativity_nan	0.0		2_1
1024	cat__MRDguided_No	0.0		2_1
1025	cat__MRDguided_nan	0.0		2_1
1026	cat__Housekeeping_ABL	0.0		2_1
1027	cat__Housekeeping_nan	0.0		2_1
1028	cat__MRDA0_method_nan	0.0		2_1
1029	cat__MRDA0_method_qPCR-NPM1	0.0		2_1
1030	cat__MRDA0_method_qPCR-NPM1 A	0.0		2_1
1031	cat__MRDA0_method_qPCR-NPM1 B	0.0		2_1
1032	cat__MRDA0_method_qPCR-NPM1 D	0.0		2_1
1033	cat__MRDA0_method_qPCR-NPM1 OTHER	0.0		2_1
1034	cat__MRDA0_method_qPCR-inv16	0.0		2_1
1035	cat__MRDA0_method_qPCR-t8/21	0.0		2_1
1036	cat__MRDA0num_ND	0.0		2_1
1037	cat__MRDA0num_Pos	0.0		2_1
1038	cat__MRDA0num_nan	0.0		2_1
1039	cat__MRDA0_specimen_PB	0.0		2_1
1040	cat__MRDA0_specimen_nan	0.0		2_1
1041	cat__MRDB0_method_nan	0.0		2_1
1042	cat__MRDB0_method_qPCR-NPM1	0.0		2_1
1043	cat__MRDB0_method_qPCR-NPM1 A	0.0		2_1
1044	cat__MRDB0_method_qPCR-NPM1 B	0.0		2_1
1045	cat__MRDB0_method_qPCR-NPM1 D	0.0		2_1
1046	cat__MRDB0_method_qPCR-NPM1 OTHER	0.0		2_1
1047	cat__MRDB0_method_qPCR-inv16	0.0		2_1
1048	cat__MRDB0_method_qPCR-t8/21	0.0		2_1
1049	cat__MRDB0_specimen_BM	0.0		2_1
1050	cat__MRDB0_specimen_nan	0.0		2_1
1051	cat__MRDB0num_ND	0.0		2_1
1052	cat__MRDB0num_Pos	0.0		2_1
1053	cat__MRDB0num_nan	0.0		2_1
1054	cat__MRDC0_method_MFC (LAIP+DfN)	0.0		2_1
1055	cat__MRDC0_method_nan	0.0		2_1
1056	cat__MRDC0_specimen_BM	0.0		2_1
1057	cat__MRDC0_specimen_BM	0.0		2_1
1058	cat__MRDC0_specimen_PB	0.0		2_1
1059	cat__MRDC0_specimen_nan	0.0		2_1
1060	cat__MRDC1_specimen_BM	0.0		2_1
1061	cat__MRDC1_specimen_PB	0.0		2_1
1062	cat__MRDC1_specimen_nan	0.0		2_1
1063	cat__MRDC2_specimen_BM	0.0		2_1
1064	cat__MRDC2_specimen_PB	0.0		2_1
1065	cat__MRDC2_specimen_nan	0.0		2_1
1066	cat__MRDC0num_Neg	0.0		2_1
1067	cat__MRDC0num_Pos	0.0		2_1
1068	cat__MRDC0num_nan	0.0		2_1
1069	cat__MRDA1_method_nan	0.0		2_1
1070	cat__MRDA1_method_qPCR-NPM1	0.0		2_1
1071	cat__MRDA1_method_qPCR-NPM1 A	0.0		2_1
1072	cat__MRDA1_method_qPCR-NPM1 B	0.0		2_1
1073	cat__MRDA1_method_qPCR-NPM1 D	0.0		2_1
1074	cat__MRDA1_method_qPCR-NPM1 OTHER	0.0		2_1
1075	cat__MRDA1_method_qPCR-inv16	0.0		2_1
1076	cat__MRDA1_method_qPCR-t8/21	0.0		2_1
1077	cat__MRDA1num_ND	0.0		2_1
1078	cat__MRDA1num_Neg	0.07803889499541405		2_1
1079	cat__MRDA1num_Pos	0.07883688142442975		2_1
1080	cat__MRDA1num_nan	0.0		2_1
1081	cat__MRDA1_specimen_PB	0.0		2_1
1082	cat__MRDA1_specimen_nan	0.0		2_1
1083	cat__MRDB1_method_nan	0.0		2_1
1084	cat__MRDB1_method_qPCR-NPM1	0.0		2_1
1085	cat__MRDB1_method_qPCR-NPM1 A	0.0		2_1
1086	cat__MRDB1_method_qPCR-NPM1 B	0.0		2_1
1087	cat__MRDB1_method_qPCR-NPM1 D	0.0		2_1
1088	cat__MRDB1_method_qPCR-NPM1 OTHER	0.0		2_1
1089	cat__MRDB1_method_qPCR-inv16	0.0		2_1
1090	cat__MRDB1_method_qPCR-t8/21	0.0		2_1
1091	cat__MRDB1_specimen_BM	0.0		2_1
1092	cat__MRDB1_specimen_nan	0.0		2_1
1093	cat__MRDB1num_ND	0.0		2_1
1094	cat__MRDB1num_Neg	0.0		2_1
1095	cat__MRDB1num_Pos	0.0		2_1
1096	cat__MRDB1num_nan	0.0		2_1
1097	cat__MRDC1_method_MFC (LAIP+DfN)	0.0		2_1
1098	cat__MRDC1_method_nan	0.0		2_1
1099	cat__MRDC1num_ND	0.0		2_1
1100	cat__MRDC1num_Neg	0.06469551852954925		2_1
1101	cat__MRDC1num_Pos	0.0		2_1
1102	cat__MRDC1num_nan	0.0		2_1
1103	cat__MRDA2_method_nan	0.0		2_1
1104	cat__MRDA2_method_qPCR-NPM1	0.0		2_1
1105	cat__MRDA2_method_qPCR-NPM1 A	0.0		2_1
1106	cat__MRDA2_method_qPCR-NPM1 B	0.0		2_1
1107	cat__MRDA2_method_qPCR-NPM1 D	0.0		2_1
1108	cat__MRDA2_method_qPCR-NPM1 OTHER	0.0		2_1
1109	cat__MRDA2_method_qPCR-inv16	0.0		2_1
1110	cat__MRDA2_method_qPCR-t8/21	0.0		2_1
1111	cat__MRDA2_specimen_PB	0.0		2_1
1112	cat__MRDA2_specimen_nan	0.0		2_1
1113	cat__MRDA2num_ND	0.0		2_1
1114	cat__MRDA2num_Neg	0.23422711296239107		2_1
1115	cat__MRDA2num_Pos	0.2449325373683541		2_1
1116	cat__MRDA2num_nan	0.0		2_1
1117	cat__MRDB2_method_nan	0.0		2_1
1118	cat__MRDB2_method_qPCR-NPM1	0.0		2_1
1119	cat__MRDB2_method_qPCR-NPM1 A	0.0		2_1
1120	cat__MRDB2_method_qPCR-NPM1 B	0.0		2_1
1121	cat__MRDB2_method_qPCR-NPM1 D	0.0		2_1
1122	cat__MRDB2_method_qPCR-NPM1 OTHER	0.0		2_1
1123	cat__MRDB2_method_qPCR-inv16	0.0		2_1
1124	cat__MRDB2_method_qPCR-t8/21	0.0		2_1
1125	cat__MRDB2_specimen_BM	0.0		2_1
1126	cat__MRDB2_specimen_nan	0.0		2_1
1127	cat__MRDB2num_ND	0.0		2_1
1128	cat__MRDB2num_Neg	0.0		2_1
1129	cat__MRDB2num_Pos	0.0		2_1
1130	cat__MRDB2num_nan	0.0		2_1
1131	cat__MRDC2_method_MFC (LAIP+DfN)	0.0		2_1
1132	cat__MRDC2_method_nan	0.0		2_1
1133	cat__MRDC2num_ND	0.0		2_1
1134	cat__MRDC2num_Neg	0.0		2_1
1135	cat__MRDC2num_Pos	0.0		2_1
1136	cat__MRDC2num_nan	0.0		2_1
1137	ordinal__NauseagradeC1	0.001800723043911368		2_1
1138	ordinal__AlopeciagradeC1	0.00013376188094440727		2_1
1139	ordinal__OralgradeC1	0.00019705393107291051		2_1
1140	ordinal__DiarrheagradeC1	0.0008951079862782018		2_1
1141	ordinal__CardiacgradeC1	8.297968854721401e-06		2_1
1142	ordinal__LiverASTgradeC1	6.34503155160958e-05		2_1
1143	ordinal__LiverALTgradeC1	8.69425205219182e-05		2_1
1144	ordinal__LiverBilgradeC1	0.0003485461690522775		2_1
1145	ordinal__RenaCreatgradeC1	0.0004412593927040547		2_1
1146	ordinal__RenaprotgradeC1	0.00040200179659377773		2_1
1147	ordinal__RenahaemgradeC1	0.00029065877867516776		2_1
1148	ordinal__NauseagradeC2	0.00013121356520189446		2_1
1149	ordinal__AlopeciagradeC2	0.00011999365266968119		2_1
1150	ordinal__OralgradeC2	0.00023752702429203777		2_1
1151	ordinal__DiarrheagradeC2	0.0005163794742774484		2_1
1152	ordinal__CardiacgradeC2	0.00028307947292518934		2_1
1153	ordinal__LiverASTgradeC2	0.00013271227894884815		2_1
1154	ordinal__LiverALTgradeC2	0.0001826440561422656		2_1
1155	ordinal__LiverBilgradeC2	0.00042265908605502956		2_1
1156	ordinal__RenaCreatgradeC2	0.00029656438055359995		2_1
1157	ordinal__RenaprotgradeC2	0.0004915709047687881		2_1
1158	ordinal__RenahaemgradeC2	0.0005679195272425251		2_1
1159	ordinal__cellularity1C1	9.392369395000682e-05		2_1
1160	ordinal__cellularity2C1	0.0005526230136408581		2_1
1161	ordinal__cellularity1C2	1.7041442886266247e-05		2_1
1162	num__amlAgeAtRand1	0.11497016798971955		2_1
1163	num__UnitsbloodC1	1.8757612915159716e-06		2_1
1164	num__UnitsplateletsC1	0.0009744642610159357		2_1
1165	num__UnitsbloodC2	0.0005227673938535027		2_1
1166	num__UnitsplateletsC2	0.0006560713495947541		2_1
1167	num__DaysIVantibC1	0.00020721217321725293		2_1
1168	num__DaysinhospC1	0.00011709132042547499		2_1
1169	num__DaysIVantibC2	0.0004129316828783654		2_1
1170	num__DaysinhospC2	0.0008394073906286407		2_1
1171	num__TestDate	0.00030884261128183443		2_1
1172	num__ITDPcnt	0.00021255629897250366		2_1
1173	num__ITDLength	0.0002616042164422486		2_1
1174	num__date_MRDA0	0.00019438183279623733		2_1
1175	num__MRDA0hodnota	4.108800262800193e-05		2_1
1176	num__MRDA0logred	7.460547547451311e-06		2_1
1177	num__date_MRDB0	0.0005052367819352279		2_1
1178	num__MRDB0hodnota	0.0005070955974509078		2_1
1179	num__MRDB0logred	0.0		2_1
1180	num__MRDC0percentage	5.4486933416179486e-05		2_1
1181	num__date_MRDA1	3.27133982765956e-05		2_1
1182	num__MRDA1hodnota	0.00010932227404348455		2_1
1183	num__MRDA1logred	0.00021849545773721933		2_1
1184	num__date_MRDB1	0.00038940921957685747		2_1
1185	num__MRDB1hodnota	0.00035176446170146375		2_1
1186	num__Date_MRDC1	0.00016318886648122668		2_1
1187	num__MRDC1percentage	0.00018947533843469548		2_1
1188	num__date_MRDA2	0.0		2_1
1189	num__MRDA2hodnota	8.80176318482779e-05		2_1
1190	num__MRDA2logred	6.918405043551872e-05		2_1
1191	num__date_MRDB2	0.0040017582805726695		2_1
1192	num__MRDB2hodnota	0.0036160459009029425		2_1
1193	num__Date_MRDC2	0.00016849284916014453		2_1
1194	num__MRDC2percentage	0.00041106576880149594		2_1
1195	num__NauseastartC1	0.00027209815789016174		2_1
1196	num__NauseastopC1	0.00031433637856429506		2_1
1197	num__AlopeciastartC1	0.0002827456127308576		2_1
1198	num__AlopeciastopC1	0.00020272861688019298		2_1
1199	num__OralstartC1	3.3389916650386626e-05		2_1
1200	num__OralstopC1	9.616151645092031e-05		2_1
1201	num__DiarrheastartC1	0.0007430309165417234		2_1
1202	num__DiarrheastopC1	0.0006348346600330966		2_1
1203	num__CardiacstartC1	0.0001956574308162415		2_1
1204	num__CardiacstopC1	0.0003554420555410312		2_1
1205	num__LiverASTstartC1	0.0009330883961847628		2_1
1206	num__LiverASTstopC1	0.000985620262320593		2_1
1207	num__LiverALTstartC1	1.1267073581610105e-05		2_1
1208	num__LiverALTstopC1	5.296986009246326e-05		2_1
1209	num__LiverBilstartC1	0.0006601913303175842		2_1
1210	num__LiverBilstopC1	0.0006076855996121762		2_1
1211	num__RenaCreatstartC1	0.00011414793352973183		2_1
1212	num__RenaCreatstopC1	0.000120620995200052		2_1
1213	num__RenaprotstartC1	0.0001620767308794865		2_1
1214	num__RenahaemstartC1	0.00019886906228771238		2_1
1215	num__RenahaemstopC1	0.0001296989826735294		2_1
1216	num__NauseastartC2	0.0007371268202737561		2_1
1217	num__NauseastopC2	0.0006756640969384619		2_1
1218	num__AlopeciastartC2	6.506312967376935e-05		2_1
1219	num__AlopeciastopC2	0.00012772169101903682		2_1
1220	num__OralstartC2	0.000753344174526566		2_1
1221	num__OralstopC2	0.0006861356344917598		2_1
1222	num__DiarrheastartC2	0.00014862943134107476		2_1
1223	num__DiarrheastopC2	7.4575440063929715e-06		2_1
1224	num__CardiacstartC2	0.00033763427226096753		2_1
1225	num__LiverASTstartC2	0.00021504438248633268		2_1
1226	num__LiverASTstopC2	0.0005852595795113708		2_1
1227	num__LiverALTstartC2	3.1950936057109405e-05		2_1
1228	num__LiverALTstopC2	0.00014764516870805074		2_1
1229	num__LiverBilstartC2	0.0004466913074605123		2_1
1230	num__LiverBilstopC2	0.0007463328284148396		2_1
1231	num__RenaCreatstartC2	0.00042078331097257		2_1
1232	num__RenaCreatstopC2	0.00031261696576643144		2_1
1233	num__mylotargdateC1	3.0462043953445627e-05		2_1
1234	num__marrexamdate1C1	0.0001108711768205797		2_1
1235	num__marrexamdate2C1	0.0007312595593120418		2_1
1236	num__NeutrecoverydateC1	0.0005560016339650713		2_1
1237	num__Platrecovery50dateC1	0.00011199371183488079		2_1
1238	num__Platrecovery100dateC1	0.00035218872530333423		2_1
1239	num__DischargeddateC1	0.00024965388602598475		2_1
1240	num__chemodateC2	0.00030309421006532604		2_1
1241	num__marrexamdate1C2	7.445665847017673e-05		2_1
1242	num__NeutrecoverydateC2	9.616398616225301e-05		2_1
1243	num__Platrecovery50dateC2	0.0001467589859462224		2_1
1244	num__Platrecovery100dateC2	0.00026827348024258205		2_1
1245	num__DischargeddateC2	8.480501827986757e-05		2_1
1246	num__Weight	0.0634112667317835		2_1
1247	num__Height	0.0591260298279809		2_1
1248	num__BloodDateEntry	0.000532002372646313		2_1
1249	num__HemoglobinEntry	0.00012995711824081836		2_1
1250	num__PlateletEntry	0.0015908239198014777		2_1
1251	num__MarrowDateEntry	0.00034996800710015345		2_1
1252	num__MarrowBlastsEntry	0.00029426598400971414		2_1
1253	num__LocalImmPcnt	0.0001127111812062604		2_1
1254	num__SmokePerDay	2.1135316492139906e-05		2_1
1255	num__chemodateC1	0.00043203183505216244		2_1
1256	num__Marrblastperc1C1	0.00023327253610557126		2_1
1257	num__Marrblastperc2C1	1.2472800194409901e-05		2_1
1258	num__WBCEntry	0.016342486835139346		2_1
1259	num__CompmarrrespC1	9.385063889286813e-06		2_1
1260	num__Marrclastperc1C2	0.00021264441793484743		2_1
1261	num__CompmarrrespC2	9.17147636279098e-05		2_1
1262	num__TransplantSchedDateC2	3.748842803507104e-05		2_1
1263	remainder__IsSec_is_missing	0.0		2_1
1264	remainder__PrevDiag_is_missing	0.0		2_1
1265	remainder__PrevBloodDis_is_missing	0.0		2_1
1266	remainder__Weight_is_missing	0.0		2_1
1267	remainder__Height_is_missing	0.0		2_1
1268	remainder__BloodDateEntry_is_missing	0.0		2_1
1269	remainder__HemoglobinEntry_is_missing	0.0		2_1
1270	remainder__PlateletEntry_is_missing	0.0		2_1
1271	remainder__MarrowDateEntry_is_missing	0.0		2_1
1272	remainder__MarrowBlastsEntry_is_missing	0.0		2_1
1273	remainder__FABtype_is_missing	0.0		2_1
1274	remainder__CNSinvolveentry_is_missing	0.0		2_1
1275	remainder__Localcytoentry_is_missing	0.0		2_1
1276	remainder__Localimmentry_is_missing	0.0		2_1
1277	remainder__LocalImmPcnt_is_missing	0.0		2_1
1278	remainder__CD33entry_is_missing	0.0		2_1
1279	remainder__SmokeHist_is_missing	0.0		2_1
1280	remainder__SmokePerDay_is_missing	0.0		2_1
1281	remainder__CytoResult_is_missing	0.0		2_1
1282	remainder__Karyotype_is_missing	0.0		2_1
1283	remainder__ComorArr_is_missing	0.0		2_1
1284	remainder__ComorCard_is_missing	0.0		2_1
1285	remainder__ComorHVD_is_missing	0.0		2_1
1286	remainder__ComorIBD_is_missing	0.0		2_1
1287	remainder__ComorDiab_is_missing	0.0		2_1
1288	remainder__ComorCVD_is_missing	0.0		2_1
1289	remainder__ComorPsyc_is_missing	0.0		2_1
1290	remainder__ComorObe_is_missing	0.0		2_1
1291	remainder__ComorInf_is_missing	0.0		2_1
1292	remainder__ComorRheu_is_missing	0.0		2_1
1293	remainder__ComorPrep_is_missing	0.0		2_1
1294	remainder__ComorRen_is_missing	0.0		2_1
1295	remainder__ComorMPul_is_missing	0.0		2_1
1296	remainder__ComorSPul_is_missing	0.0		2_1
1297	remainder__ComorPST_is_missing	0.0		2_1
1298	remainder__ComorHepM_is_missing	0.0		2_1
1299	remainder__ComorHepS_is_missing	0.0		2_1
1300	remainder__chemodateC1_is_missing	0.0		2_1
1301	remainder__drugdoseC1yn_is_missing	0.0		2_1
1302	remainder__mylotargC1yn_is_missing	0.0		2_1
1303	remainder__mylotargdateC1_is_missing	0.0		2_1
1304	remainder__mylodoseC1_is_missing	0.0		2_1
1305	remainder__marrexamdate1C1_is_missing	0.0		2_1
1306	remainder__marrexamdate2C1_is_missing	0.0		2_1
1307	remainder__cellularity1C1_is_missing	0.0		2_1
1308	remainder__cellularity2C1_is_missing	0.0		2_1
1309	remainder__Marrblastperc1C1_is_missing	0.0		2_1
1310	remainder__Marrblastperc2C1_is_missing	0.0		2_1
1311	remainder__Marrresult1C1_is_missing	0.0		2_1
1312	remainder__Marrresult2C1_is_missing	0.0		2_1
1313	remainder__CompmarrrespC1_is_missing	0.0		2_1
1314	remainder__NeutrecoveryC1_is_missing	0.0		2_1
1315	remainder__NeutrecoverydateC1_is_missing	0.0		2_1
1316	remainder__Platrecovery50C1_is_missing	0.0		2_1
1317	remainder__Platrecovery50dateC1_is_missing	0.0		2_1
1318	remainder__Platrecovery100C1_is_missing	0.0		2_1
1319	remainder__Platrecovery100dateC1_is_missing	0.0		2_1
1320	remainder__NauseagradeC1_is_missing	0.0		2_1
1321	remainder__NauseastartC1_is_missing	0.0		2_1
1322	remainder__NauseastopC1_is_missing	0.0		2_1
1323	remainder__AlopeciagradeC1_is_missing	0.0		2_1
1324	remainder__AlopeciastartC1_is_missing	0.0		2_1
1325	remainder__AlopeciastopC1_is_missing	0.0		2_1
1326	remainder__OralgradeC1_is_missing	0.0		2_1
1327	remainder__OralstartC1_is_missing	0.0		2_1
1328	remainder__OralstopC1_is_missing	0.0		2_1
1329	remainder__DiarrheagradeC1_is_missing	0.0		2_1
1330	remainder__DiarrheastartC1_is_missing	0.0		2_1
1331	remainder__DiarrheastopC1_is_missing	0.0		2_1
1332	remainder__CardiacgradeC1_is_missing	0.0		2_1
1333	remainder__CardiacstartC1_is_missing	0.0		2_1
1334	remainder__CardiacstopC1_is_missing	0.0		2_1
1335	remainder__LiverASTgradeC1_is_missing	0.0		2_1
1336	remainder__LiverASTstartC1_is_missing	0.0		2_1
1337	remainder__LiverASTstopC1_is_missing	0.0		2_1
1338	remainder__LiverALTgradeC1_is_missing	0.0		2_1
1339	remainder__LiverALTstartC1_is_missing	0.0		2_1
1340	remainder__LiverALTstopC1_is_missing	0.0		2_1
1341	remainder__LiverBilgradeC1_is_missing	0.0		2_1
1342	remainder__LiverBilstartC1_is_missing	0.0		2_1
1343	remainder__LiverBilstopC1_is_missing	0.0		2_1
1344	remainder__RenaCreatgradeC1_is_missing	0.0		2_1
1345	remainder__RenaCreatstartC1_is_missing	0.0		2_1
1346	remainder__RenaCreatstopC1_is_missing	0.0		2_1
1347	remainder__RenaprotgradeC1_is_missing	0.0		2_1
1348	remainder__RenaprotstartC1_is_missing	0.0		2_1
1349	remainder__RenahaemgradeC1_is_missing	0.0		2_1
1350	remainder__RenahaemstartC1_is_missing	0.0		2_1
1351	remainder__RenahaemstopC1_is_missing	0.0		2_1
1352	remainder__UnitsbloodC1_is_missing	0.0		2_1
1353	remainder__UnitsplateletsC1_is_missing	0.0		2_1
1354	remainder__DaysIVantibC1_is_missing	0.0		2_1
1355	remainder__DaysinhospC1_is_missing	0.0		2_1
1356	remainder__DischargeddateC1_is_missing	0.0		2_1
1357	remainder__chemodateC2_is_missing	0.0		2_1
1358	remainder__drugdoseC2yn_is_missing	0.0		2_1
1359	remainder__marrexamdate1C2_is_missing	0.0		2_1
1360	remainder__cellularity1C2_is_missing	0.0		2_1
1361	remainder__Marrclastperc1C2_is_missing	0.0		2_1
1362	remainder__Marrresult1C2_is_missing	0.0		2_1
1363	remainder__CompmarrrespC2_is_missing	0.0		2_1
1364	remainder__NeutrecoveryC2_is_missing	0.0		2_1
1365	remainder__NeutrecoverydateC2_is_missing	0.0		2_1
1366	remainder__Platrecovery50C2_is_missing	0.0		2_1
1367	remainder__Platrecovery50dateC2_is_missing	0.0		2_1
1368	remainder__Platrecovery100C2_is_missing	0.0		2_1
1369	remainder__Platrecovery100dateC2_is_missing	0.0		2_1
1370	remainder__NauseagradeC2_is_missing	0.0		2_1
1371	remainder__NauseastartC2_is_missing	0.0		2_1
1372	remainder__NauseastopC2_is_missing	0.0		2_1
1373	remainder__AlopeciagradeC2_is_missing	0.0		2_1
1374	remainder__AlopeciastartC2_is_missing	0.0		2_1
1375	remainder__AlopeciastopC2_is_missing	0.0		2_1
1376	remainder__OralgradeC2_is_missing	0.0		2_1
1377	remainder__OralstartC2_is_missing	0.0		2_1
1378	remainder__OralstopC2_is_missing	0.0		2_1
1379	remainder__DiarrheagradeC2_is_missing	0.0		2_1
1380	remainder__DiarrheastartC2_is_missing	0.0		2_1
1381	remainder__DiarrheastopC2_is_missing	0.0		2_1
1382	remainder__CardiacgradeC2_is_missing	0.0		2_1
1383	remainder__CardiacstartC2_is_missing	0.0		2_1
1384	remainder__LiverASTgradeC2_is_missing	0.0		2_1
1385	remainder__LiverASTstartC2_is_missing	0.0		2_1
1386	remainder__LiverASTstopC2_is_missing	0.0		2_1
1387	remainder__LiverALTgradeC2_is_missing	0.0		2_1
1388	remainder__LiverALTstartC2_is_missing	0.0		2_1
1389	remainder__LiverALTstopC2_is_missing	0.0		2_1
1390	remainder__LiverBilgradeC2_is_missing	0.0		2_1
1391	remainder__LiverBilstartC2_is_missing	0.0		2_1
1392	remainder__LiverBilstopC2_is_missing	0.0		2_1
1393	remainder__RenaCreatgradeC2_is_missing	0.0		2_1
1394	remainder__RenaCreatstartC2_is_missing	0.0		2_1
1395	remainder__RenaCreatstopC2_is_missing	0.0		2_1
1396	remainder__RenaprotgradeC2_is_missing	0.0		2_1
1397	remainder__RenahaemgradeC2_is_missing	0.0		2_1
1398	remainder__UnitsbloodC2_is_missing	0.0		2_1
1399	remainder__UnitsplateletsC2_is_missing	0.0		2_1
1400	remainder__DaysIVantibC2_is_missing	0.0		2_1
1401	remainder__DaysinhospC2_is_missing	0.0		2_1
1402	remainder__DischargeddateC2_is_missing	0.0		2_1
1403	remainder__TissuetypingdoneYNC2_is_missing	0.0		2_1
1404	remainder__TissuetypesibsresultC2_is_missing	0.0		2_1
1405	remainder__TransplantSchedYNC2_is_missing	0.0		2_1
1406	remainder__TransplantSchedDateC2_is_missing	0.0		2_1
1407	remainder__TransplantTypeC2_is_missing	0.0		2_1
1408	remainder__MRDnegativity_is_missing	0.0		2_1
1409	remainder__MRDguided_is_missing	0.0		2_1
1410	remainder__Housekeeping_is_missing	0.0		2_1
1411	remainder__MRDA0_is_missing	0.0		2_1
1412	remainder__date_MRDA0_is_missing	0.0		2_1
1413	remainder__MRDA0_method_is_missing	0.0		2_1
1414	remainder__MRDA0_specimen_is_missing	0.0		2_1
1415	remainder__MRDA0num_is_missing	0.0		2_1
1416	remainder__MRDA0hodnota_is_missing	0.0		2_1
1417	remainder__MRDA0logred_is_missing	0.0		2_1
1418	remainder__MRDB0_is_missing	0.0		2_1
1419	remainder__date_MRDB0_is_missing	0.0		2_1
1420	remainder__MRDB0_method_is_missing	0.0		2_1
1421	remainder__MRDB0_specimen_is_missing	0.0		2_1
1422	remainder__MRDB0num_is_missing	0.0		2_1
1423	remainder__MRDB0hodnota_is_missing	0.0		2_1
1424	remainder__MRDB0logred_is_missing	0.0		2_1
1425	remainder__MRDC0_is_missing	0.0		2_1
1426	remainder__MRDC0_method_is_missing	0.0		2_1
1427	remainder__MRDC0_specimen_is_missing	0.0		2_1
1428	remainder__MRDC0num_is_missing	0.0		2_1
1429	remainder__MRDC0percentage_is_missing	0.0		2_1
1430	remainder__MRDA1_is_missing	0.0		2_1
1431	remainder__date_MRDA1_is_missing	0.0		2_1
1432	remainder__MRDA1_method_is_missing	0.0		2_1
1433	remainder__MRDA1_specimen_is_missing	0.0		2_1
1434	remainder__MRDA1num_is_missing	0.0		2_1
1435	remainder__MRDA1hodnota_is_missing	0.0		2_1
1436	remainder__MRDA1logred_is_missing	0.0		2_1
1437	remainder__MRDB1_is_missing	0.0		2_1
1438	remainder__date_MRDB1_is_missing	0.0		2_1
1439	remainder__MRDB1_method_is_missing	0.0		2_1
1440	remainder__MRDB1_specimen_is_missing	0.0		2_1
1441	remainder__MRDB1num_is_missing	0.0		2_1
1442	remainder__MRDB1hodnota_is_missing	0.0		2_1
1443	remainder__MRDC1_is_missing	0.0		2_1
1444	remainder__Date_MRDC1_is_missing	0.0		2_1
1445	remainder__MRDC1_method_is_missing	0.0		2_1
1446	remainder__MRDC1_specimen_is_missing	0.0		2_1
1447	remainder__MRDC1num_is_missing	0.0		2_1
1448	remainder__MRDC1percentage_is_missing	0.0		2_1
1449	remainder__MRDA2_is_missing	0.0		2_1
1450	remainder__date_MRDA2_is_missing	0.0		2_1
1451	remainder__MRDA2_method_is_missing	0.0		2_1
1452	remainder__MRDA2_specimen_is_missing	0.0		2_1
1453	remainder__MRDA2num_is_missing	0.0		2_1
1454	remainder__MRDA2hodnota_is_missing	0.0		2_1
1455	remainder__MRDA2logred_is_missing	0.0		2_1
1456	remainder__MRDB2_is_missing	0.0		2_1
1457	remainder__date_MRDB2_is_missing	0.0		2_1
1458	remainder__MRDB2_method_is_missing	0.0		2_1
1459	remainder__MRDB2_specimen_is_missing	0.0		2_1
1460	remainder__MRDB2num_is_missing	0.0		2_1
1461	remainder__MRDB2hodnota_is_missing	0.0		2_1
1462	remainder__MRDC2_is_missing	0.0		2_1
1463	remainder__Date_MRDC2_is_missing	0.0		2_1
1464	remainder__MRDC2_method_is_missing	0.0		2_1
1465	remainder__MRDC2_specimen_is_missing	0.0		2_1
1466	remainder__MRDC2num_is_missing	0.0		2_1
1467	remainder__MRDC2percentage_is_missing	0.0		2_1
1468	remainder__TestDate_is_missing	0.0		2_1
1469	remainder__amlFLToutcomeID_is_missing	0.0		2_1
1470	remainder__amlFLTTypeID_is_missing	0.0		2_1
1471	remainder__amlDDLFLTTKDID_is_missing	0.0		2_1
1472	remainder__ITDPcnt_is_missing	0.0		2_1
1473	remainder__ITDLength_is_missing	0.0		2_1
1474	remainder__amlFLTType0ID_is_missing	0.014987922244724259		2_1
1475	remainder__amlDDLNPM1OutcomeID_is_missing	0.0		2_1
1476	remainder__amlDDLNPM1ID_is_missing	0.11420493006555513		2_1
1477	karyotype_encoding__Karyotype_45,X,-Y,t(8;21)(q22;q22)[10]	0.0		3_1
1478	karyotype_encoding__Karyotype_46,XX [20]	0.0		3_1
1479	karyotype_encoding__Karyotype_46,XX [20]	0.0		3_1
1480	karyotype_encoding__Karyotype_46,XX,inv(16)(p13q22)[10]	0.0		3_1
1481	karyotype_encoding__Karyotype_46,XX,t(8;21)(q22;q22)[10]	0.0		3_1
1482	karyotype_encoding__Karyotype_46,XX[10]	0.0		3_1
1483	karyotype_encoding__Karyotype_46,XX[20]	0.0		3_1
1484	karyotype_encoding__Karyotype_46,XX[20]	0.0		3_1
1485	karyotype_encoding__Karyotype_46,XX[25]	0.0		3_1
1486	karyotype_encoding__Karyotype_46,XX[30]	0.0		3_1
1487	karyotype_encoding__Karyotype_46,XY [20]	0.0		3_1
1488	karyotype_encoding__Karyotype_46,XY,inv(16)(p13q22)[10]	0.0		3_1
1489	karyotype_encoding__Karyotype_46,XY[20]	0.0		3_1
1490	karyotype_encoding__Karyotype_46,XY[20]	0.0		3_1
1491	karyotype_encoding__Karyotype_46,XY[21]	0.0		3_1
1492	karyotype_encoding__Karyotype_46,XY[25]	0.0		3_1
1493	karyotype_encoding__Karyotype_46,XY[30]	0.0		3_1
1494	karyotype_encoding__Karyotype_47,XX,+8[10]	0.0		3_1
1495	karyotype_encoding__Karyotype___rare_class__	0.0		3_1
1496	cat__sexID_False	0.0		3_1
1497	cat__sexID_True	0.0		3_1
1498	cat__IsSec_False	0.0		3_1
1499	cat__IsSec_True	0.0		3_1
1500	cat__IsSec_nan	0.0		3_1
1501	cat__PrevDiag_False	0.0		3_1
1502	cat__PrevDiag_True	0.0		3_1
1503	cat__PrevDiag_nan	0.0		3_1
1504	cat__drugdoseC1yn_False	0.0		3_1
1505	cat__drugdoseC1yn_True	0.0		3_1
1506	cat__drugdoseC1yn_nan	0.0		3_1
1507	cat__mylotargC1yn_False	0.0		3_1
1508	cat__mylotargC1yn_True	0.0		3_1
1509	cat__mylotargC1yn_nan	0.0		3_1
1510	cat__mylodoseC1_False	0.0		3_1
1511	cat__mylodoseC1_True	0.0		3_1
1512	cat__mylodoseC1_nan	0.0		3_1
1513	cat__NeutrecoveryC1_False	0.0		3_1
1514	cat__NeutrecoveryC1_True	0.0		3_1
1515	cat__NeutrecoveryC1_nan	0.0		3_1
1516	cat__Platrecovery50C1_False	0.0		3_1
1517	cat__Platrecovery50C1_True	0.0		3_1
1518	cat__Platrecovery50C1_nan	0.0		3_1
1519	cat__Platrecovery100C1_False	0.0		3_1
1520	cat__Platrecovery100C1_True	0.0		3_1
1521	cat__Platrecovery100C1_nan	0.0		3_1
1522	cat__drugdoseC2yn_False	0.12109231181281108		3_1
1523	cat__drugdoseC2yn_True	0.0		3_1
1524	cat__drugdoseC2yn_nan	0.0		3_1
1525	cat__NeutrecoveryC2_False	0.0		3_1
1526	cat__NeutrecoveryC2_True	0.0		3_1
1527	cat__NeutrecoveryC2_nan	0.0		3_1
1528	cat__Platrecovery50C2_False	0.0		3_1
1529	cat__Platrecovery50C2_True	0.0		3_1
1530	cat__Platrecovery50C2_nan	0.0		3_1
1531	cat__Platrecovery100C2_False	0.0		3_1
1532	cat__Platrecovery100C2_True	0.0		3_1
1533	cat__Platrecovery100C2_nan	0.0		3_1
1534	cat__TissuetypingdoneYNC2_False	0.0		3_1
1535	cat__TissuetypingdoneYNC2_True	0.0		3_1
1536	cat__TissuetypingdoneYNC2_nan	0.0		3_1
1537	cat__TransplantSchedYNC2_False	0.0		3_1
1538	cat__TransplantSchedYNC2_True	0.0		3_1
1539	cat__TransplantSchedYNC2_nan	0.0		3_1
1540	cat__MRDA0_False	0.0		3_1
1541	cat__MRDA0_True	0.0		3_1
1542	cat__MRDA0_nan	0.0		3_1
1543	cat__MRDB0_False	0.0073707126457214864		3_1
1544	cat__MRDB0_True	0.0		3_1
1545	cat__MRDB0_nan	0.0		3_1
1546	cat__MRDC0_False	0.0		3_1
1547	cat__MRDC0_True	0.0		3_1
1548	cat__MRDC0_nan	0.0		3_1
1549	cat__MRDA1_False	0.0		3_1
1550	cat__MRDA1_True	0.0		3_1
1551	cat__MRDA1_nan	0.0		3_1
1552	cat__MRDB1_False	0.0		3_1
1553	cat__MRDB1_True	0.0		3_1
1554	cat__MRDB1_nan	0.0		3_1
1555	cat__MRDC1_False	0.0		3_1
1556	cat__MRDC1_True	0.0		3_1
1557	cat__MRDC1_nan	0.0		3_1
1558	cat__MRDA2_False	0.0		3_1
1559	cat__MRDA2_True	0.0		3_1
1560	cat__MRDA2_nan	0.0		3_1
1561	cat__MRDB2_False	0.0		3_1
1562	cat__MRDB2_True	0.0		3_1
1563	cat__MRDB2_nan	0.0		3_1
1564	cat__MRDC2_False	0.0		3_1
1565	cat__MRDC2_True	0.0		3_1
1566	cat__MRDC2_nan	0.0		3_1
1567	cat__amlAgeGroup_15-29	0.0		3_1
1568	cat__amlAgeGroup_30-39	0.0		3_1
1569	cat__amlAgeGroup_40-49	0.0		3_1
1570	cat__amlAgeGroup_50-59	0.0		3_1
1571	cat__amlAgeGroup_60+	0.0		3_1
1572	cat__PrevBloodDis_Chronic lymphoblastic leukaemia (CLL)	0.0		3_1
1573	cat__PrevBloodDis_Chronic myelomonocytic leukaemia (CMML)	0.0		3_1
1574	cat__PrevBloodDis_Hodgkin's disease	0.0		3_1
1575	cat__PrevBloodDis_Lymphoma	0.0		3_1
1576	cat__PrevBloodDis_Myelodysplastic syndrome (MDS)/myelodysplasia/pre-leukaemic phase	0.0		3_1
1577	cat__PrevBloodDis_Myelofibrosis	0.0		3_1
1578	cat__PrevBloodDis_Myeloproliferative syndrome	0.0		3_1
1579	cat__PrevBloodDis_Other haematological disorder	0.0		3_1
1580	cat__PrevBloodDis_Polycythaemia rubra vera (PRV)	0.0		3_1
1581	cat__PrevBloodDis_Refractory anaemia with excess of blasts (RAEB, RAEB-t)	0.0		3_1
1582	cat__PrevBloodDis_Thrombocythaemia	0.0		3_1
1583	cat__PrevBloodDis_Thrombocytopenia	0.0		3_1
1584	cat__PrevBloodDis_nan	0.0		3_1
1585	cat__FABtype_0	0.0		3_1
1586	cat__FABtype_1	0.0		3_1
1587	cat__FABtype_2	0.03983961139965685		3_1
1588	cat__FABtype_3	0.0		3_1
1589	cat__FABtype_3v	0.0		3_1
1590	cat__FABtype_4	0.0		3_1
1591	cat__FABtype_4e	0.0		3_1
1592	cat__FABtype_5	0.07742714516787028		3_1
1593	cat__FABtype_5a	0.0		3_1
1594	cat__FABtype_5b	0.0		3_1
1595	cat__FABtype_6	0.0		3_1
1596	cat__FABtype_7	0.0		3_1
1597	cat__FABtype_8	0.028924438253910754		3_1
1598	cat__FABtype_B	0.0		3_1
1599	cat__FABtype_R	0.0		3_1
1600	cat__FABtype_RT	0.0		3_1
1601	cat__FABtype_X	0.0		3_1
1602	cat__FABtype_nan	0.0		3_1
1603	cat__CNSinvolveentry_0.0	0.0		3_1
1604	cat__CNSinvolveentry_1.0	0.0		3_1
1605	cat__CNSinvolveentry_2.0	0.0		3_1
1606	cat__CNSinvolveentry_nan	0.0		3_1
1607	cat__Localcytoentry_1.0	0.19563441759423425		3_1
1608	cat__Localcytoentry_2.0	0.09802240967125488		3_1
1609	cat__Localcytoentry_3.0	0.0		3_1
1610	cat__Localcytoentry_4.0	0.0		3_1
1611	cat__Localcytoentry_5.0	0.0		3_1
1612	cat__Localcytoentry_nan	0.0		3_1
1613	cat__Localimmentry_1.0	0.0		3_1
1614	cat__Localimmentry_2.0	0.0		3_1
1615	cat__Localimmentry_3.0	0.0		3_1
1616	cat__Localimmentry_nan	0.0		3_1
1617	cat__CD33entry_1.0	0.0		3_1
1618	cat__CD33entry_2.0	0.0		3_1
1619	cat__CD33entry_3.0	0.0		3_1
1620	cat__CD33entry_nan	0.0		3_1
1621	cat__SmokeHist_1.0	0.0		3_1
1622	cat__SmokeHist_2.0	0.0		3_1
1623	cat__SmokeHist_3.0	0.0		3_1
1624	cat__SmokeHist_nan	0.0		3_1
1625	cat__amlType_De novo	0.11282565767469689		3_1
1626	cat__amlType_High risk MDS	0.0		3_1
1627	cat__amlType_Secondary	0.020173316476092912		3_1
1628	cat__CytoResult_Adverse	0.49921534522833255		3_1
1629	cat__CytoResult_Failed	0.0		3_1
1630	cat__CytoResult_Intermediate	0.0		3_1
1631	cat__CytoResult_Normal	0.0		3_1
1632	cat__CytoResult_Not done	0.0		3_1
1633	cat__CytoResult_nan	0.0		3_1
1634	cat__CytoResult_t(15;17) / PML-RARA [APL]	0.0		3_1
1635	cat__CytoResult_t(8;21) / inv(16) [CBF]	0.5865724922900634		3_1
1636	cat__ComorArr_0.0	0.0		3_1
1637	cat__ComorArr_1.0	0.0		3_1
1638	cat__ComorArr_2.0	0.0		3_1
1639	cat__ComorArr_nan	0.0		3_1
1640	cat__ComorCard_0.0	0.0		3_1
1641	cat__ComorCard_1.0	0.0		3_1
1642	cat__ComorCard_2.0	0.0		3_1
1643	cat__ComorCard_nan	0.0		3_1
1644	cat__ComorHVD_0.0	0.0		3_1
1645	cat__ComorHVD_1.0	0.0		3_1
1646	cat__ComorHVD_2.0	0.0		3_1
1647	cat__ComorHVD_nan	0.0		3_1
1648	cat__ComorIBD_0.0	0.0		3_1
1649	cat__ComorIBD_1.0	0.0		3_1
1650	cat__ComorIBD_2.0	0.0		3_1
1651	cat__ComorIBD_nan	0.0		3_1
1652	cat__ComorDiab_0.0	0.0		3_1
1653	cat__ComorDiab_1.0	0.0		3_1
1654	cat__ComorDiab_2.0	0.0		3_1
1655	cat__ComorDiab_nan	0.0		3_1
1656	cat__ComorCVD_0.0	0.0		3_1
1657	cat__ComorCVD_1.0	0.0		3_1
1658	cat__ComorCVD_2.0	0.0		3_1
1659	cat__ComorCVD_nan	0.0		3_1
1660	cat__ComorPsyc_0.0	0.12218261936296258		3_1
1661	cat__ComorPsyc_1.0	0.0		3_1
1662	cat__ComorPsyc_2.0	0.0		3_1
1663	cat__ComorPsyc_nan	0.0		3_1
1664	cat__ComorObe_0.0	0.0		3_1
1665	cat__ComorObe_1.0	0.0		3_1
1666	cat__ComorObe_2.0	0.0		3_1
1667	cat__ComorObe_nan	0.0		3_1
1668	cat__ComorInf_0.0	0.0		3_1
1669	cat__ComorInf_1.0	0.055327707504897315		3_1
1670	cat__ComorInf_2.0	0.0		3_1
1671	cat__ComorInf_nan	0.0		3_1
1672	cat__ComorRheu_0.0	0.0		3_1
1673	cat__ComorRheu_1.0	0.0		3_1
1674	cat__ComorRheu_2.0	0.0		3_1
1675	cat__ComorRheu_nan	0.0		3_1
1676	cat__ComorPrep_0.0	0.0		3_1
1677	cat__ComorPrep_1.0	0.0		3_1
1678	cat__ComorPrep_2.0	0.0		3_1
1679	cat__ComorPrep_nan	0.0		3_1
1680	cat__ComorRen_0.0	0.0		3_1
1681	cat__ComorRen_1.0	0.0		3_1
1682	cat__ComorRen_2.0	0.0		3_1
1683	cat__ComorRen_nan	0.0		3_1
1684	cat__ComorMPul_0.0	0.0		3_1
1685	cat__ComorMPul_1.0	0.0		3_1
1686	cat__ComorMPul_2.0	0.0		3_1
1687	cat__ComorMPul_nan	0.0		3_1
1688	cat__ComorSPul_0.0	0.0		3_1
1689	cat__ComorSPul_1.0	0.0		3_1
1690	cat__ComorSPul_2.0	0.0		3_1
1691	cat__ComorSPul_nan	0.0		3_1
1692	cat__ComorPST_0.0	0.0		3_1
1693	cat__ComorPST_1.0	0.0		3_1
1694	cat__ComorPST_2.0	0.0		3_1
1695	cat__ComorPST_nan	0.0		3_1
1696	cat__ComorHepM_0.0	0.0		3_1
1697	cat__ComorHepM_1.0	0.0		3_1
1698	cat__ComorHepM_2.0	0.0		3_1
1699	cat__ComorHepM_nan	0.0		3_1
1700	cat__ComorHepS_0.0	0.0		3_1
1701	cat__ComorHepS_1.0	0.0		3_1
1702	cat__ComorHepS_2.0	0.0		3_1
1703	cat__ComorHepS_nan	0.0		3_1
1704	cat__TreatmentC1_ADE Alone	0.0		3_1
1705	cat__TreatmentC1_ADE and Mylotarg 3mg per m2	0.0		3_1
1706	cat__TreatmentC1_ADE and Mylotarg 6mg per m2	0.0		3_1
1707	cat__TreatmentC1_AIDA	0.0		3_1
1708	cat__TreatmentC1_Arsenic and ATRA	0.0		3_1
1709	cat__TreatmentC1_DA High dose (90mg)	0.0		3_1
1710	cat__TreatmentC1_DA Mylotarg 3mg per m2	0.0		3_1
1711	cat__TreatmentC1_DA Mylotarg 6mg per m2	0.0		3_1
1712	cat__TreatmentC1_DA Standard dose (60mg)	0.0		3_1
1713	cat__Marrresult1C1_CR	0.0		3_1
1714	cat__Marrresult1C1_PR	0.0		3_1
1715	cat__Marrresult1C1_RD	0.0		3_1
1716	cat__Marrresult1C1_nan	0.0		3_1
1717	cat__Marrresult2C1_CR	0.0		3_1
1718	cat__Marrresult2C1_PR	0.0		3_1
1719	cat__Marrresult2C1_RD	0.0		3_1
1720	cat__Marrresult2C1_nan	0.0		3_1
1721	cat__Marrresult1C2_CR	0.0		3_1
1722	cat__Marrresult1C2_PR	0.0		3_1
1723	cat__Marrresult1C2_RD	0.0		3_1
1724	cat__Marrresult1C2_nan	0.0		3_1
1725	cat__TissuetypesibsresultC2_1.0	0.045994590592786606		3_1
1726	cat__TissuetypesibsresultC2_2.0	0.0		3_1
1727	cat__TissuetypesibsresultC2_3.0	0.0		3_1
1728	cat__TissuetypesibsresultC2_nan	0.0		3_1
1729	cat__TransplantTypeC2_1.0	0.0		3_1
1730	cat__TransplantTypeC2_2.0	0.0		3_1
1731	cat__TransplantTypeC2_3.0	0.0		3_1
1732	cat__TransplantTypeC2_nan	0.0		3_1
1733	cat__amlFLToutcomeID_2.0	0.0		3_1
1734	cat__amlFLToutcomeID_3.0	0.0		3_1
1735	cat__amlFLToutcomeID_4.0	0.0		3_1
1736	cat__amlFLToutcomeID_nan	0.0		3_1
1737	cat__amlFLTTypeID_1.0	0.0		3_1
1738	cat__amlFLTTypeID_2.0	0.0		3_1
1739	cat__amlFLTTypeID_nan	0.0		3_1
1740	cat__amlDDLFLTTKDID_1.0	0.0		3_1
1741	cat__amlDDLFLTTKDID_2.0	0.0		3_1
1742	cat__amlDDLFLTTKDID_3.0	0.0		3_1
1743	cat__amlDDLFLTTKDID_4.0	0.0		3_1
1744	cat__amlDDLFLTTKDID_6.0	0.0		3_1
1745	cat__amlDDLFLTTKDID_8.0	0.0		3_1
1746	cat__amlDDLFLTTKDID_9.0	0.0		3_1
1747	cat__amlDDLFLTTKDID_99.0	0.0		3_1
1748	cat__amlDDLFLTTKDID_nan	0.0		3_1
1749	cat__amlFLTType0ID_1.0	0.0		3_1
1750	cat__amlFLTType0ID_2.0	0.0		3_1
1751	cat__amlFLTType0ID_nan	0.0		3_1
1752	cat__amlDDLNPM1OutcomeID_1.0	0.13499823685221377		3_1
1753	cat__amlDDLNPM1OutcomeID_3.0	0.0		3_1
1754	cat__amlDDLNPM1OutcomeID_5.0	0.0		3_1
1755	cat__amlDDLNPM1OutcomeID_7.0	0.0		3_1
1756	cat__amlDDLNPM1OutcomeID_nan	0.0		3_1
1757	cat__amlDDLNPM1ID_1.0	0.0		3_1
1758	cat__amlDDLNPM1ID_2.0	0.0		3_1
1759	cat__amlDDLNPM1ID_3.0	0.0		3_1
1760	cat__amlDDLNPM1ID_4.0	0.0		3_1
1761	cat__amlDDLNPM1ID_5.0	0.0		3_1
1762	cat__amlDDLNPM1ID_nan	0.037559942817050086		3_1
1763	cat__MRDnegativity_<0.0%/not detectable	0.0		3_1
1764	cat__MRDnegativity_nan	0.0		3_1
1765	cat__MRDguided_No	0.0		3_1
1766	cat__MRDguided_nan	0.0		3_1
1767	cat__Housekeeping_ABL	0.0		3_1
1768	cat__Housekeeping_nan	0.0		3_1
1769	cat__MRDA0_method_nan	0.0		3_1
1770	cat__MRDA0_method_qPCR-NPM1	0.0		3_1
1771	cat__MRDA0_method_qPCR-NPM1 A	0.0		3_1
1772	cat__MRDA0_method_qPCR-NPM1 B	0.0		3_1
1773	cat__MRDA0_method_qPCR-NPM1 D	0.0		3_1
1774	cat__MRDA0_method_qPCR-NPM1 OTHER	0.0		3_1
1775	cat__MRDA0_method_qPCR-inv16	0.0		3_1
1776	cat__MRDA0_method_qPCR-t8/21	0.0		3_1
1777	cat__MRDA0num_ND	0.0		3_1
1778	cat__MRDA0num_Pos	0.0		3_1
1779	cat__MRDA0num_nan	0.0		3_1
1780	cat__MRDA0_specimen_PB	0.0		3_1
1781	cat__MRDA0_specimen_nan	0.0		3_1
1782	cat__MRDB0_method_nan	0.0		3_1
1783	cat__MRDB0_method_qPCR-NPM1	0.0		3_1
1784	cat__MRDB0_method_qPCR-NPM1 A	0.0		3_1
1785	cat__MRDB0_method_qPCR-NPM1 B	0.0		3_1
1786	cat__MRDB0_method_qPCR-NPM1 D	0.0		3_1
1787	cat__MRDB0_method_qPCR-NPM1 OTHER	0.0		3_1
1788	cat__MRDB0_method_qPCR-inv16	0.0		3_1
1789	cat__MRDB0_method_qPCR-t8/21	0.0		3_1
1790	cat__MRDB0_specimen_BM	0.0		3_1
1791	cat__MRDB0_specimen_nan	0.0		3_1
1792	cat__MRDB0num_ND	0.0		3_1
1793	cat__MRDB0num_Pos	0.0		3_1
1794	cat__MRDB0num_nan	0.0		3_1
1795	cat__MRDC0_method_MFC (LAIP+DfN)	0.0		3_1
1796	cat__MRDC0_method_nan	0.0		3_1
1797	cat__MRDC0_specimen_BM	0.0		3_1
1798	cat__MRDC0_specimen_BM	0.0		3_1
1799	cat__MRDC0_specimen_PB	0.0		3_1
1800	cat__MRDC0_specimen_nan	0.0		3_1
1801	cat__MRDC1_specimen_BM	0.05982109930743005		3_1
1802	cat__MRDC1_specimen_PB	0.0		3_1
1803	cat__MRDC1_specimen_nan	0.0		3_1
1804	cat__MRDC2_specimen_BM	0.0		3_1
1805	cat__MRDC2_specimen_PB	0.0		3_1
1806	cat__MRDC2_specimen_nan	0.0		3_1
1807	cat__MRDC0num_Neg	0.0		3_1
1808	cat__MRDC0num_Pos	0.0		3_1
1809	cat__MRDC0num_nan	0.0		3_1
1810	cat__MRDA1_method_nan	0.0		3_1
1811	cat__MRDA1_method_qPCR-NPM1	0.0		3_1
1812	cat__MRDA1_method_qPCR-NPM1 A	0.0		3_1
1813	cat__MRDA1_method_qPCR-NPM1 B	0.0		3_1
1814	cat__MRDA1_method_qPCR-NPM1 D	0.0		3_1
1815	cat__MRDA1_method_qPCR-NPM1 OTHER	0.0		3_1
1816	cat__MRDA1_method_qPCR-inv16	0.0		3_1
1817	cat__MRDA1_method_qPCR-t8/21	0.0		3_1
1818	cat__MRDA1num_ND	0.0		3_1
1819	cat__MRDA1num_Neg	0.0		3_1
1820	cat__MRDA1num_Pos	0.0		3_1
1821	cat__MRDA1num_nan	0.0		3_1
1822	cat__MRDA1_specimen_PB	0.0		3_1
1823	cat__MRDA1_specimen_nan	0.0		3_1
1824	cat__MRDB1_method_nan	0.0		3_1
1825	cat__MRDB1_method_qPCR-NPM1	0.0		3_1
1826	cat__MRDB1_method_qPCR-NPM1 A	0.0		3_1
1827	cat__MRDB1_method_qPCR-NPM1 B	0.0		3_1
1828	cat__MRDB1_method_qPCR-NPM1 D	0.0		3_1
1829	cat__MRDB1_method_qPCR-NPM1 OTHER	0.0		3_1
1830	cat__MRDB1_method_qPCR-inv16	0.0		3_1
1831	cat__MRDB1_method_qPCR-t8/21	0.0		3_1
1832	cat__MRDB1_specimen_BM	0.0		3_1
1833	cat__MRDB1_specimen_nan	0.0		3_1
1834	cat__MRDB1num_ND	0.0		3_1
1835	cat__MRDB1num_Neg	0.0		3_1
1836	cat__MRDB1num_Pos	0.0		3_1
1837	cat__MRDB1num_nan	0.0		3_1
1838	cat__MRDC1_method_MFC (LAIP+DfN)	0.0		3_1
1839	cat__MRDC1_method_nan	0.0		3_1
1840	cat__MRDC1num_ND	0.0		3_1
1841	cat__MRDC1num_Neg	0.004761444856547708		3_1
1842	cat__MRDC1num_Pos	0.0		3_1
1843	cat__MRDC1num_nan	0.0		3_1
1844	cat__MRDA2_method_nan	0.0		3_1
1845	cat__MRDA2_method_qPCR-NPM1	0.0		3_1
1846	cat__MRDA2_method_qPCR-NPM1 A	0.0		3_1
1847	cat__MRDA2_method_qPCR-NPM1 B	0.0		3_1
1848	cat__MRDA2_method_qPCR-NPM1 D	0.0		3_1
1849	cat__MRDA2_method_qPCR-NPM1 OTHER	0.0		3_1
1850	cat__MRDA2_method_qPCR-inv16	0.0		3_1
1851	cat__MRDA2_method_qPCR-t8/21	0.0		3_1
1852	cat__MRDA2_specimen_PB	0.0		3_1
1853	cat__MRDA2_specimen_nan	0.0		3_1
1854	cat__MRDA2num_ND	0.0		3_1
1855	cat__MRDA2num_Neg	0.0		3_1
1856	cat__MRDA2num_Pos	0.0		3_1
1857	cat__MRDA2num_nan	0.0		3_1
1858	cat__MRDB2_method_nan	0.0		3_1
1859	cat__MRDB2_method_qPCR-NPM1	0.0		3_1
1860	cat__MRDB2_method_qPCR-NPM1 A	0.0		3_1
1861	cat__MRDB2_method_qPCR-NPM1 B	0.0		3_1
1862	cat__MRDB2_method_qPCR-NPM1 D	0.0		3_1
1863	cat__MRDB2_method_qPCR-NPM1 OTHER	0.0		3_1
1864	cat__MRDB2_method_qPCR-inv16	0.0		3_1
1865	cat__MRDB2_method_qPCR-t8/21	0.0		3_1
1866	cat__MRDB2_specimen_BM	0.0		3_1
1867	cat__MRDB2_specimen_nan	0.0		3_1
1868	cat__MRDB2num_ND	0.0		3_1
1869	cat__MRDB2num_Neg	0.0		3_1
1870	cat__MRDB2num_Pos	0.0		3_1
1871	cat__MRDB2num_nan	0.0		3_1
1872	cat__MRDC2_method_MFC (LAIP+DfN)	0.0		3_1
1873	cat__MRDC2_method_nan	0.0		3_1
1874	cat__MRDC2num_ND	0.0		3_1
1875	cat__MRDC2num_Neg	0.0		3_1
1876	cat__MRDC2num_Pos	0.0		3_1
1877	cat__MRDC2num_nan	0.0		3_1
1878	ordinal__NauseagradeC1	0.0024932740493893045		3_1
1879	ordinal__AlopeciagradeC1	4.493761710036728e-05		3_1
1880	ordinal__OralgradeC1	0.00036485614610595155		3_1
1881	ordinal__DiarrheagradeC1	0.0014052347123611163		3_1
1882	ordinal__CardiacgradeC1	1.3470275579197235e-05		3_1
1883	ordinal__LiverASTgradeC1	8.041163505562148e-05		3_1
1884	ordinal__LiverALTgradeC1	9.429812303083115e-05		3_1
1885	ordinal__LiverBilgradeC1	0.00015283619313339691		3_1
1886	ordinal__RenaCreatgradeC1	0.0009960288328319995		3_1
1887	ordinal__RenaprotgradeC1	0.00042234023813027055		3_1
1888	ordinal__RenahaemgradeC1	9.073613133224084e-05		3_1
1889	ordinal__NauseagradeC2	0.0003330933028685581		3_1
1890	ordinal__AlopeciagradeC2	0.00016057462867450202		3_1
1891	ordinal__OralgradeC2	0.0003622531147026352		3_1
1892	ordinal__DiarrheagradeC2	0.0004267382502588028		3_1
1893	ordinal__CardiacgradeC2	8.016282066704285e-05		3_1
1894	ordinal__LiverASTgradeC2	9.487158826326733e-05		3_1
1895	ordinal__LiverALTgradeC2	0.00015607830838182155		3_1
1896	ordinal__LiverBilgradeC2	0.00026314788991548265		3_1
1897	ordinal__RenaCreatgradeC2	1.969871849339226e-05		3_1
1898	ordinal__RenaprotgradeC2	0.0009347660484502332		3_1
1899	ordinal__RenahaemgradeC2	0.0007231819827827951		3_1
1900	ordinal__cellularity1C1	0.000276979488129118		3_1
1901	ordinal__cellularity2C1	0.0005169334091931078		3_1
1902	ordinal__cellularity1C2	0.00020950419465277462		3_1
1903	num__amlAgeAtRand1	0.10327978397113252		3_1
1904	num__UnitsbloodC1	5.377455058504098e-06		3_1
1905	num__UnitsplateletsC1	0.0010138755896167482		3_1
1906	num__UnitsbloodC2	0.0024680948183622357		3_1
1907	num__UnitsplateletsC2	0.0005390775385123786		3_1
1908	num__DaysIVantibC1	5.1560333637300636e-05		3_1
1909	num__DaysinhospC1	0.0005228189844456557		3_1
1910	num__DaysIVantibC2	0.0		3_1
1911	num__DaysinhospC2	0.0007852162984818611		3_1
1912	num__TestDate	0.00012455179914669888		3_1
1913	num__ITDPcnt	0.000499656253707732		3_1
1914	num__ITDLength	8.188977288369219e-05		3_1
1915	num__date_MRDA0	0.0004001298697287524		3_1
1916	num__MRDA0hodnota	0.00012958088290859914		3_1
1917	num__MRDA0logred	2.7588992279535216e-05		3_1
1918	num__date_MRDB0	0.00047818890911338244		3_1
1919	num__MRDB0hodnota	0.00024072648220109082		3_1
1920	num__MRDB0logred	0.0		3_1
1921	num__MRDC0percentage	3.3730764557103036e-05		3_1
1922	num__date_MRDA1	0.00017809166416708877		3_1
1923	num__MRDA1hodnota	0.000371101380232461		3_1
1924	num__MRDA1logred	0.00021345721252784657		3_1
1925	num__date_MRDB1	0.00012832454292918273		3_1
1926	num__MRDB1hodnota	2.6040419341858195e-05		3_1
1927	num__Date_MRDC1	0.00012114228697844254		3_1
1928	num__MRDC1percentage	0.00022675423177215045		3_1
1929	num__date_MRDA2	9.41084905584878e-05		3_1
1930	num__MRDA2hodnota	0.000768494807353123		3_1
1931	num__MRDA2logred	0.000875366371984209		3_1
1932	num__date_MRDB2	0.0014644760128060973		3_1
1933	num__MRDB2hodnota	0.0014938625343498325		3_1
1934	num__Date_MRDC2	0.00020029603807138202		3_1
1935	num__MRDC2percentage	0.00040551035855389663		3_1
1936	num__NauseastartC1	0.0002678096978968268		3_1
1937	num__NauseastopC1	0.00021105589433418755		3_1
1938	num__AlopeciastartC1	0.0002785735355617682		3_1
1939	num__AlopeciastopC1	0.00017590829689060158		3_1
1940	num__OralstartC1	2.206975879712767e-06		3_1
1941	num__OralstopC1	7.401516201895817e-05		3_1
1942	num__DiarrheastartC1	0.0009884792880881749		3_1
1943	num__DiarrheastopC1	0.0008697125570117598		3_1
1944	num__CardiacstartC1	0.0002644984007756533		3_1
1945	num__CardiacstopC1	0.00031157186170589665		3_1
1946	num__LiverASTstartC1	0.0003475049006957592		3_1
1947	num__LiverASTstopC1	0.0004174418897961653		3_1
1948	num__LiverALTstartC1	0.00013609988581301282		3_1
1949	num__LiverALTstopC1	9.700047462376622e-05		3_1
1950	num__LiverBilstartC1	0.0006738605518624203		3_1
1951	num__LiverBilstopC1	0.0006656504880501512		3_1
1952	num__RenaCreatstartC1	0.0005654765637765382		3_1
1953	num__RenaCreatstopC1	0.00046246696426362465		3_1
1954	num__RenaprotstartC1	3.384325995885706e-05		3_1
1955	num__RenahaemstartC1	0.0002636063612207104		3_1
1956	num__RenahaemstopC1	0.00024850586866665976		3_1
1957	num__NauseastartC2	0.0005276331765379707		3_1
1958	num__NauseastopC2	0.0004326227581588919		3_1
1959	num__AlopeciastartC2	7.558036388446033e-05		3_1
1960	num__AlopeciastopC2	0.00016394364932330893		3_1
1961	num__OralstartC2	0.0004486052923084562		3_1
1962	num__OralstopC2	0.0004322431821477848		3_1
1963	num__DiarrheastartC2	7.248667699108112e-05		3_1
1964	num__DiarrheastopC2	0.00013830258907235503		3_1
1965	num__CardiacstartC2	0.0004901083227064522		3_1
1966	num__LiverASTstartC2	4.6718587622201687e-05		3_1
1967	num__LiverASTstopC2	0.00018898876355725677		3_1
1968	num__LiverALTstartC2	0.00017709312062075313		3_1
1969	num__LiverALTstopC2	6.0249719681466174e-05		3_1
1970	num__LiverBilstartC2	0.0001156806890040033		3_1
1971	num__LiverBilstopC2	0.00026528532758247816		3_1
1972	num__RenaCreatstartC2	0.0006051653754072419		3_1
1973	num__RenaCreatstopC2	0.00041280852615110226		3_1
1974	num__mylotargdateC1	7.932969956075278e-05		3_1
1975	num__marrexamdate1C1	0.00010292119715999925		3_1
1976	num__marrexamdate2C1	0.0005394939554497025		3_1
1977	num__NeutrecoverydateC1	0.00023259502282706944		3_1
1978	num__Platrecovery50dateC1	3.3309985150645416e-05		3_1
1979	num__Platrecovery100dateC1	9.666368607743569e-05		3_1
1980	num__DischargeddateC1	6.41895709288779e-05		3_1
1981	num__chemodateC2	0.0003369744561692503		3_1
1982	num__marrexamdate1C2	0.00013244399442094467		3_1
1983	num__NeutrecoverydateC2	0.0002574399112544017		3_1
1984	num__Platrecovery50dateC2	0.00017142625755455027		3_1
1985	num__Platrecovery100dateC2	0.0004027066263722625		3_1
1986	num__DischargeddateC2	0.0004676144310606861		3_1
1987	num__Weight	0.052253849406830186		3_1
1988	num__Height	0.015095118143389388		3_1
1989	num__BloodDateEntry	0.0011988437143194055		3_1
1990	num__HemoglobinEntry	0.0015528607714562293		3_1
1991	num__PlateletEntry	0.0002879552828419285		3_1
1992	num__MarrowDateEntry	0.0006276538671107355		3_1
1993	num__MarrowBlastsEntry	0.00029656927099575025		3_1
1994	num__LocalImmPcnt	1.0126620566649375e-05		3_1
1995	num__SmokePerDay	8.48710525782533e-05		3_1
1996	num__chemodateC1	0.0007231816224812509		3_1
1997	num__Marrblastperc1C1	0.00042733489788600174		3_1
1998	num__Marrblastperc2C1	0.0004806438702458839		3_1
[truncated: 9,080 more rows]
