# Supplementary material for: Random Survival Forest Versus Elastic-Net Regularized Cox Regression for Survival Prediction in Acute Myeloid Leukemia at Distinct Treatment Time Points: Model Performance Comparison Study
Source: JMIR Bioinform Biotechnol. 2026 Apr 29;7:e75678. doi: 10.2196/75678 (PMC13128161; doi:10.2196/75678)
Supplement: Multimedia Appendix 9 [file bioinform-v7-e75678-s009.zip › ablation_metrics/repeated_fold_feature_importance/cnet/C2__C2_MRD_NGS_flt3_npm1__fimp.csv]

	feature	importance	std_importance	fold_repeat_idx
0	karyotype_encoding__Karyotype_46,XX [20]	0.0		1_1
1	karyotype_encoding__Karyotype_46,XX,inv(16)(p13q22)[10]	0.0		1_1
2	karyotype_encoding__Karyotype_46,XX[10]	0.0		1_1
3	karyotype_encoding__Karyotype_46,XX[20]	0.24868813733219147		1_1
4	karyotype_encoding__Karyotype_46,XX[20]	0.0		1_1
5	karyotype_encoding__Karyotype_46,XX[25]	0.0		1_1
6	karyotype_encoding__Karyotype_46,XX[30]	0.0		1_1
7	karyotype_encoding__Karyotype_46,XY	0.0		1_1
8	karyotype_encoding__Karyotype_46,XY [20]	0.0		1_1
9	karyotype_encoding__Karyotype_46,XY,inv(16)(p13q22)[10]	0.0		1_1
10	karyotype_encoding__Karyotype_46,XY[10]	0.0		1_1
11	karyotype_encoding__Karyotype_46,XY[20]	0.0		1_1
12	karyotype_encoding__Karyotype_46,XY[20]	0.0		1_1
13	karyotype_encoding__Karyotype_46,XY[25]	0.0		1_1
14	karyotype_encoding__Karyotype_46,XY[30]	0.0		1_1
15	karyotype_encoding__Karyotype_47,XX,+8[10]	0.0		1_1
16	karyotype_encoding__Karyotype___rare_class__	0.0		1_1
17	cat__sexID_False	0.06252589969385887		1_1
18	cat__sexID_True	0.044918182721442636		1_1
19	cat__IsSec_False	0.09133087522752073		1_1
20	cat__IsSec_True	0.15175744831052054		1_1
21	cat__IsSec_nan	0.0		1_1
22	cat__PrevDiag_False	0.025243161554341035		1_1
23	cat__PrevDiag_True	0.1820191947929068		1_1
24	cat__PrevDiag_nan	0.0		1_1
25	cat__drugdoseC1yn_False	0.0		1_1
26	cat__drugdoseC1yn_True	0.0		1_1
27	cat__drugdoseC1yn_nan	0.0		1_1
28	cat__mylotargC1yn_False	0.0		1_1
29	cat__mylotargC1yn_True	0.0		1_1
30	cat__mylotargC1yn_nan	0.0		1_1
31	cat__mylodoseC1_False	0.0		1_1
32	cat__mylodoseC1_True	0.0		1_1
33	cat__mylodoseC1_nan	0.0		1_1
34	cat__NeutrecoveryC1_False	0.0		1_1
35	cat__NeutrecoveryC1_True	0.0		1_1
36	cat__NeutrecoveryC1_nan	0.0		1_1
37	cat__Platrecovery50C1_False	0.0		1_1
38	cat__Platrecovery50C1_True	0.0		1_1
39	cat__Platrecovery50C1_nan	0.0		1_1
40	cat__Platrecovery100C1_False	0.0		1_1
41	cat__Platrecovery100C1_True	0.0		1_1
42	cat__Platrecovery100C1_nan	0.0		1_1
43	cat__drugdoseC2yn_False	0.22581876686806873		1_1
44	cat__drugdoseC2yn_True	0.0		1_1
45	cat__drugdoseC2yn_nan	0.0		1_1
46	cat__NeutrecoveryC2_False	0.0		1_1
47	cat__NeutrecoveryC2_True	0.0		1_1
48	cat__NeutrecoveryC2_nan	0.0		1_1
49	cat__Platrecovery50C2_False	0.0		1_1
50	cat__Platrecovery50C2_True	0.0		1_1
51	cat__Platrecovery50C2_nan	0.0		1_1
52	cat__Platrecovery100C2_False	0.0		1_1
53	cat__Platrecovery100C2_True	0.0		1_1
54	cat__Platrecovery100C2_nan	0.0		1_1
55	cat__TissuetypingdoneYNC2_False	0.0		1_1
56	cat__TissuetypingdoneYNC2_True	0.013855642360387294		1_1
57	cat__TissuetypingdoneYNC2_nan	0.0		1_1
58	cat__TransplantSchedYNC2_False	0.0		1_1
59	cat__TransplantSchedYNC2_True	0.0		1_1
60	cat__TransplantSchedYNC2_nan	0.0014506725623348782		1_1
61	cat__MRDA0_False	0.0		1_1
62	cat__MRDA0_True	0.0		1_1
63	cat__MRDA0_nan	0.0		1_1
64	cat__MRDB0_False	0.0		1_1
65	cat__MRDB0_True	0.0		1_1
66	cat__MRDB0_nan	0.0		1_1
67	cat__MRDC0_False	0.0		1_1
68	cat__MRDC0_True	0.0		1_1
69	cat__MRDC0_nan	0.0		1_1
70	cat__MRDA1_False	0.04954049759744826		1_1
71	cat__MRDA1_True	0.0		1_1
72	cat__MRDA1_nan	0.0		1_1
73	cat__MRDB1_False	0.20474988610272463		1_1
74	cat__MRDB1_True	0.0		1_1
75	cat__MRDB1_nan	0.0		1_1
76	cat__MRDC1_False	0.0		1_1
77	cat__MRDC1_True	0.004451446315932781		1_1
78	cat__MRDC1_nan	0.0		1_1
79	cat__MRDA2_False	0.0		1_1
80	cat__MRDA2_True	0.0		1_1
81	cat__MRDA2_nan	0.0		1_1
82	cat__MRDB2_False	0.0		1_1
83	cat__MRDB2_True	0.0		1_1
84	cat__MRDB2_nan	0.0		1_1
85	cat__MRDC2_False	0.0		1_1
86	cat__MRDC2_True	0.0		1_1
87	cat__MRDC2_nan	0.0		1_1
88	cat__amlAgeGroup_15-29	0.0		1_1
89	cat__amlAgeGroup_30-39	0.05194998840321636		1_1
90	cat__amlAgeGroup_40-49	0.0		1_1
91	cat__amlAgeGroup_50-59	0.017000222395987703		1_1
92	cat__amlAgeGroup_60+	0.0		1_1
93	cat__PrevBloodDis_Chronic lymphoblastic leukaemia (CLL)	0.0		1_1
94	cat__PrevBloodDis_Chronic myelomonocytic leukaemia (CMML)	0.0		1_1
95	cat__PrevBloodDis_Hodgkin's disease	0.0		1_1
96	cat__PrevBloodDis_Lymphoma	0.03173861749271996		1_1
97	cat__PrevBloodDis_Myelodysplastic syndrome (MDS)/myelodysplasia/pre-leukaemic phase	0.04665454706235939		1_1
98	cat__PrevBloodDis_Myelofibrosis	0.0		1_1
99	cat__PrevBloodDis_Myeloproliferative syndrome	0.0		1_1
100	cat__PrevBloodDis_Other haematological disorder	0.0		1_1
101	cat__PrevBloodDis_Polycythaemia rubra vera (PRV)	0.0		1_1
102	cat__PrevBloodDis_Refractory anaemia with excess of blasts (RAEB, RAEB-t)	0.0		1_1
103	cat__PrevBloodDis_Thrombocythaemia	0.0		1_1
104	cat__PrevBloodDis_Thrombocytopenia	0.0		1_1
105	cat__PrevBloodDis_nan	0.0		1_1
106	cat__FABtype_0	0.0		1_1
107	cat__FABtype_1	0.12647186954123932		1_1
108	cat__FABtype_2	0.030074539424664006		1_1
109	cat__FABtype_3	0.0		1_1
110	cat__FABtype_4	0.0		1_1
111	cat__FABtype_4e	0.0		1_1
112	cat__FABtype_5	0.24793468904466479		1_1
113	cat__FABtype_5a	0.0		1_1
114	cat__FABtype_5b	0.0		1_1
115	cat__FABtype_6	0.031085035020148834		1_1
116	cat__FABtype_7	0.0		1_1
117	cat__FABtype_8	0.11192739196779705		1_1
118	cat__FABtype_B	0.0		1_1
119	cat__FABtype_R	0.0		1_1
120	cat__FABtype_RT	0.0		1_1
121	cat__FABtype_X	0.0		1_1
122	cat__FABtype_nan	0.0		1_1
123	cat__CNSinvolveentry_0.0	0.03642924661251128		1_1
124	cat__CNSinvolveentry_1.0	0.0		1_1
125	cat__CNSinvolveentry_2.0	0.0		1_1
126	cat__CNSinvolveentry_nan	0.0		1_1
127	cat__Localcytoentry_1.0	0.20929108494286564		1_1
128	cat__Localcytoentry_2.0	0.2387567206708079		1_1
129	cat__Localcytoentry_3.0	0.0		1_1
130	cat__Localcytoentry_4.0	0.0		1_1
131	cat__Localcytoentry_5.0	0.0393266554377437		1_1
132	cat__Localcytoentry_nan	0.0		1_1
133	cat__Localimmentry_1.0	0.03606148191410105		1_1
134	cat__Localimmentry_2.0	0.0		1_1
135	cat__Localimmentry_3.0	0.0		1_1
136	cat__Localimmentry_nan	0.0		1_1
137	cat__CD33entry_1.0	0.0		1_1
138	cat__CD33entry_2.0	0.039606963408335194		1_1
139	cat__CD33entry_3.0	0.0		1_1
140	cat__CD33entry_nan	0.0		1_1
141	cat__SmokeHist_1.0	0.013689631546370052		1_1
142	cat__SmokeHist_2.0	0.07051388853524997		1_1
143	cat__SmokeHist_3.0	0.0		1_1
144	cat__SmokeHist_nan	0.0		1_1
145	cat__amlType_De novo	0.035779046289048315		1_1
146	cat__amlType_High risk MDS	0.0		1_1
147	cat__amlType_Secondary	0.13601069805804641		1_1
148	cat__CytoResult_Adverse	0.6075137638685519		1_1
149	cat__CytoResult_Failed	0.0		1_1
150	cat__CytoResult_Intermediate	0.0		1_1
151	cat__CytoResult_Normal	0.0		1_1
152	cat__CytoResult_Not done	0.0		1_1
153	cat__CytoResult_nan	0.0		1_1
154	cat__CytoResult_t(15;17) / PML-RARA [APL]	0.0		1_1
155	cat__CytoResult_t(8;21) / inv(16) [CBF]	1.0705793036739666		1_1
156	cat__ComorArr_0.0	0.07529073325494458		1_1
157	cat__ComorArr_1.0	0.13560022729402088		1_1
158	cat__ComorArr_2.0	0.0		1_1
159	cat__ComorArr_nan	0.0		1_1
160	cat__ComorCard_0.0	0.0		1_1
161	cat__ComorCard_1.0	0.0		1_1
162	cat__ComorCard_2.0	0.0		1_1
163	cat__ComorCard_nan	0.0		1_1
164	cat__ComorHVD_0.0	0.0		1_1
165	cat__ComorHVD_1.0	0.0		1_1
166	cat__ComorHVD_2.0	0.0		1_1
167	cat__ComorHVD_nan	0.0		1_1
168	cat__ComorIBD_0.0	0.02084832970343098		1_1
169	cat__ComorIBD_1.0	0.13230343395478128		1_1
170	cat__ComorIBD_2.0	0.0		1_1
171	cat__ComorIBD_nan	0.0		1_1
172	cat__ComorDiab_0.0	0.0		1_1
173	cat__ComorDiab_1.0	0.0		1_1
174	cat__ComorDiab_2.0	0.0		1_1
175	cat__ComorDiab_nan	0.0		1_1
176	cat__ComorCVD_0.0	0.0		1_1
177	cat__ComorCVD_1.0	0.0		1_1
178	cat__ComorCVD_2.0	0.0		1_1
179	cat__ComorCVD_nan	0.0		1_1
180	cat__ComorPsyc_0.0	0.30986543979522363		1_1
181	cat__ComorPsyc_1.0	0.02922700240384924		1_1
182	cat__ComorPsyc_2.0	0.0		1_1
183	cat__ComorPsyc_nan	0.0		1_1
184	cat__ComorObe_0.0	0.0		1_1
185	cat__ComorObe_1.0	0.0		1_1
186	cat__ComorObe_2.0	0.0		1_1
187	cat__ComorObe_nan	0.0		1_1
188	cat__ComorInf_0.0	0.010275066967550216		1_1
189	cat__ComorInf_1.0	0.0		1_1
190	cat__ComorInf_2.0	0.0		1_1
191	cat__ComorInf_nan	0.0		1_1
192	cat__ComorRheu_0.0	0.0828452133075004		1_1
193	cat__ComorRheu_1.0	0.0		1_1
194	cat__ComorRheu_2.0	0.0		1_1
195	cat__ComorRheu_nan	0.0		1_1
196	cat__ComorPrep_0.0	0.0		1_1
197	cat__ComorPrep_1.0	0.0		1_1
198	cat__ComorPrep_2.0	0.0		1_1
199	cat__ComorPrep_nan	0.0		1_1
200	cat__ComorRen_0.0	0.0		1_1
201	cat__ComorRen_1.0	0.0		1_1
202	cat__ComorRen_2.0	0.0		1_1
203	cat__ComorRen_nan	0.0		1_1
204	cat__ComorMPul_0.0	0.0		1_1
205	cat__ComorMPul_1.0	0.0		1_1
206	cat__ComorMPul_2.0	0.0		1_1
207	cat__ComorMPul_nan	0.0		1_1
208	cat__ComorSPul_0.0	0.026038748349751808		1_1
209	cat__ComorSPul_1.0	0.0		1_1
210	cat__ComorSPul_2.0	0.0		1_1
211	cat__ComorSPul_nan	0.0		1_1
212	cat__ComorPST_0.0	0.0		1_1
213	cat__ComorPST_1.0	0.0		1_1
214	cat__ComorPST_2.0	0.0		1_1
215	cat__ComorPST_nan	0.0		1_1
216	cat__ComorHepM_0.0	0.0		1_1
217	cat__ComorHepM_1.0	0.0		1_1
218	cat__ComorHepM_2.0	0.0		1_1
219	cat__ComorHepM_nan	0.0		1_1
220	cat__ComorHepS_0.0	0.0		1_1
221	cat__ComorHepS_1.0	0.0		1_1
222	cat__ComorHepS_2.0	0.0		1_1
223	cat__ComorHepS_nan	0.0		1_1
224	cat__TreatmentC1_ADE Alone	0.004043927014980178		1_1
225	cat__TreatmentC1_ADE and Mylotarg 3mg per m2	0.0		1_1
226	cat__TreatmentC1_ADE and Mylotarg 6mg per m2	0.0		1_1
227	cat__TreatmentC1_AIDA	0.0		1_1
228	cat__TreatmentC1_Arsenic and ATRA	0.0		1_1
229	cat__TreatmentC1_DA High dose (90mg)	0.035516478538562275		1_1
230	cat__TreatmentC1_DA Mylotarg 3mg per m2	0.0		1_1
231	cat__TreatmentC1_DA Mylotarg 6mg per m2	0.0		1_1
232	cat__TreatmentC1_DA Standard dose (60mg)	0.04127600509597238		1_1
233	cat__Marrresult1C1_CR	0.14822437399859126		1_1
234	cat__Marrresult1C1_PR	0.0		1_1
235	cat__Marrresult1C1_RD	0.046327907540450255		1_1
236	cat__Marrresult1C1_nan	0.0		1_1
237	cat__Marrresult2C1_CR	0.0		1_1
238	cat__Marrresult2C1_PR	0.0		1_1
239	cat__Marrresult2C1_RD	0.0		1_1
240	cat__Marrresult2C1_nan	0.0		1_1
241	cat__Marrresult1C2_CR	0.35359669819711675		1_1
242	cat__Marrresult1C2_PR	0.0		1_1
243	cat__Marrresult1C2_RD	0.0		1_1
244	cat__Marrresult1C2_nan	0.0		1_1
245	cat__TissuetypesibsresultC2_1.0	0.0952899620367003		1_1
246	cat__TissuetypesibsresultC2_2.0	0.00555675151439692		1_1
247	cat__TissuetypesibsresultC2_3.0	0.022540499953122076		1_1
248	cat__TissuetypesibsresultC2_nan	0.0		1_1
249	cat__TransplantTypeC2_1.0	0.0		1_1
250	cat__TransplantTypeC2_2.0	0.0		1_1
251	cat__TransplantTypeC2_3.0	0.14397134941652986		1_1
252	cat__TransplantTypeC2_nan	0.0		1_1
253	cat__amlFLToutcomeID_2.0	0.0		1_1
254	cat__amlFLToutcomeID_3.0	0.17750023872788662		1_1
255	cat__amlFLToutcomeID_4.0	0.0		1_1
256	cat__amlFLToutcomeID_nan	0.0		1_1
257	cat__amlFLTTypeID_1.0	0.0		1_1
258	cat__amlFLTTypeID_2.0	0.0		1_1
259	cat__amlFLTTypeID_nan	0.0		1_1
260	cat__amlDDLFLTTKDID_1.0	0.0		1_1
261	cat__amlDDLFLTTKDID_2.0	0.0		1_1
262	cat__amlDDLFLTTKDID_3.0	0.0		1_1
263	cat__amlDDLFLTTKDID_4.0	0.0		1_1
264	cat__amlDDLFLTTKDID_6.0	0.0		1_1
265	cat__amlDDLFLTTKDID_8.0	0.0		1_1
266	cat__amlDDLFLTTKDID_99.0	0.0		1_1
267	cat__amlDDLFLTTKDID_nan	0.0		1_1
268	cat__amlFLTType0ID_1.0	0.3394680953436516		1_1
269	cat__amlFLTType0ID_2.0	0.0		1_1
270	cat__amlFLTType0ID_nan	0.02671136305282501		1_1
271	cat__amlDDLNPM1OutcomeID_1.0	0.2773038308706068		1_1
272	cat__amlDDLNPM1OutcomeID_3.0	0.0		1_1
273	cat__amlDDLNPM1OutcomeID_5.0	0.0		1_1
274	cat__amlDDLNPM1OutcomeID_7.0	0.0		1_1
275	cat__amlDDLNPM1OutcomeID_nan	0.0		1_1
276	cat__amlDDLNPM1ID_1.0	0.0059582314530466935		1_1
277	cat__amlDDLNPM1ID_2.0	0.0		1_1
278	cat__amlDDLNPM1ID_3.0	0.0		1_1
279	cat__amlDDLNPM1ID_4.0	0.0		1_1
280	cat__amlDDLNPM1ID_5.0	0.1569984860672331		1_1
281	cat__amlDDLNPM1ID_nan	0.04151111618661738		1_1
282	cat__MRDnegativity_<0.0%/not detectable	0.0		1_1
283	cat__MRDnegativity_nan	0.0		1_1
284	cat__MRDguided_No	0.0		1_1
285	cat__MRDguided_nan	0.0		1_1
286	cat__Housekeeping_ABL	0.0		1_1
287	cat__Housekeeping_nan	0.0		1_1
288	cat__MRDA0_method_nan	0.0		1_1
289	cat__MRDA0_method_qPCR-NPM1	0.0		1_1
290	cat__MRDA0_method_qPCR-NPM1 A	0.0		1_1
291	cat__MRDA0_method_qPCR-NPM1 B	0.0		1_1
292	cat__MRDA0_method_qPCR-NPM1 D	0.0		1_1
293	cat__MRDA0_method_qPCR-NPM1 OTHER	0.0		1_1
294	cat__MRDA0_method_qPCR-inv16	0.0		1_1
295	cat__MRDA0_method_qPCR-t8/21	0.0		1_1
296	cat__MRDA0num_ND	0.0		1_1
297	cat__MRDA0num_Pos	0.0		1_1
298	cat__MRDA0num_nan	0.0		1_1
299	cat__MRDA0_specimen_PB	0.0		1_1
300	cat__MRDA0_specimen_nan	0.0		1_1
301	cat__MRDB0_method_nan	0.0		1_1
302	cat__MRDB0_method_qPCR-NPM1	0.0		1_1
303	cat__MRDB0_method_qPCR-NPM1 A	0.0		1_1
304	cat__MRDB0_method_qPCR-NPM1 B	0.0		1_1
305	cat__MRDB0_method_qPCR-NPM1 D	0.0		1_1
306	cat__MRDB0_method_qPCR-NPM1 OTHER	0.0		1_1
307	cat__MRDB0_method_qPCR-inv16	0.0		1_1
308	cat__MRDB0_method_qPCR-t8/21	0.0		1_1
309	cat__MRDB0_specimen_BM	0.0		1_1
310	cat__MRDB0_specimen_nan	0.0		1_1
311	cat__MRDB0num_ND	0.0		1_1
312	cat__MRDB0num_Pos	0.0		1_1
313	cat__MRDB0num_nan	0.0		1_1
314	cat__MRDC0_method_MFC (LAIP+DfN)	0.0		1_1
315	cat__MRDC0_method_nan	0.0		1_1
316	cat__MRDC0_specimen_BM	0.0		1_1
317	cat__MRDC0_specimen_BM	0.0		1_1
318	cat__MRDC0_specimen_PB	0.0		1_1
319	cat__MRDC0_specimen_nan	0.0		1_1
320	cat__MRDC1_specimen_BM	0.013865254610452632		1_1
321	cat__MRDC1_specimen_PB	0.0		1_1
322	cat__MRDC1_specimen_nan	0.0		1_1
323	cat__MRDC2_specimen_BM	0.0		1_1
324	cat__MRDC2_specimen_PB	0.0		1_1
325	cat__MRDC2_specimen_nan	0.0		1_1
326	cat__MRDC0num_Neg	0.0		1_1
327	cat__MRDC0num_Pos	0.0		1_1
328	cat__MRDC0num_nan	0.0		1_1
329	cat__MRDA1_method_nan	0.0		1_1
330	cat__MRDA1_method_qPCR-NPM1	0.0		1_1
331	cat__MRDA1_method_qPCR-NPM1 A	0.0		1_1
332	cat__MRDA1_method_qPCR-NPM1 B	0.0		1_1
333	cat__MRDA1_method_qPCR-NPM1 D	0.0		1_1
334	cat__MRDA1_method_qPCR-NPM1 OTHER	0.0		1_1
335	cat__MRDA1_method_qPCR-inv16	0.0		1_1
336	cat__MRDA1_method_qPCR-t8/21	0.0		1_1
337	cat__MRDA1num_ND	0.0		1_1
338	cat__MRDA1num_Neg	0.11680941948155375		1_1
339	cat__MRDA1num_Pos	0.11837678536065727		1_1
340	cat__MRDA1num_nan	0.0		1_1
341	cat__MRDA1_specimen_PB	0.0		1_1
342	cat__MRDA1_specimen_nan	0.0		1_1
343	cat__MRDB1_method_nan	0.0		1_1
344	cat__MRDB1_method_qPCR-NPM1	0.0		1_1
345	cat__MRDB1_method_qPCR-NPM1 A	0.0		1_1
346	cat__MRDB1_method_qPCR-NPM1 B	0.0		1_1
347	cat__MRDB1_method_qPCR-NPM1 D	0.0		1_1
348	cat__MRDB1_method_qPCR-NPM1 OTHER	0.0		1_1
349	cat__MRDB1_method_qPCR-inv16	0.0		1_1
350	cat__MRDB1_method_qPCR-t8/21	0.0		1_1
351	cat__MRDB1_specimen_BM	0.0		1_1
352	cat__MRDB1_specimen_nan	0.0		1_1
353	cat__MRDB1num_ND	0.0		1_1
354	cat__MRDB1num_Neg	0.0		1_1
355	cat__MRDB1num_Pos	0.0		1_1
356	cat__MRDB1num_nan	0.0		1_1
357	cat__MRDC1_method_MFC (LAIP+DfN)	0.00297509861484242		1_1
358	cat__MRDC1_method_nan	0.000467210396953823		1_1
359	cat__MRDC1num_ND	0.0		1_1
360	cat__MRDC1num_Neg	0.05998343271016072		1_1
361	cat__MRDC1num_Pos	0.0		1_1
362	cat__MRDC1num_nan	0.0008281000029031607		1_1
363	cat__MRDA2_method_nan	0.0		1_1
364	cat__MRDA2_method_qPCR-NPM1	0.0		1_1
365	cat__MRDA2_method_qPCR-NPM1 A	0.0		1_1
366	cat__MRDA2_method_qPCR-NPM1 B	0.0		1_1
367	cat__MRDA2_method_qPCR-NPM1 D	0.0		1_1
368	cat__MRDA2_method_qPCR-NPM1 OTHER	0.0		1_1
369	cat__MRDA2_method_qPCR-inv16	0.0		1_1
370	cat__MRDA2_method_qPCR-t8/21	0.0		1_1
371	cat__MRDA2_specimen_PB	0.0		1_1
372	cat__MRDA2_specimen_nan	0.0		1_1
373	cat__MRDA2num_ND	0.0		1_1
374	cat__MRDA2num_Neg	0.06993744766766245		1_1
375	cat__MRDA2num_Pos	0.08963042526368492		1_1
376	cat__MRDA2num_nan	0.0		1_1
377	cat__MRDB2_method_nan	0.0		1_1
378	cat__MRDB2_method_qPCR-NPM1	0.0		1_1
379	cat__MRDB2_method_qPCR-NPM1 A	0.0		1_1
380	cat__MRDB2_method_qPCR-NPM1 B	0.0		1_1
381	cat__MRDB2_method_qPCR-NPM1 D	0.0		1_1
382	cat__MRDB2_method_qPCR-NPM1 OTHER	0.0		1_1
383	cat__MRDB2_method_qPCR-inv16	0.0		1_1
384	cat__MRDB2_method_qPCR-t8/21	0.0		1_1
385	cat__MRDB2_specimen_BM	0.0		1_1
386	cat__MRDB2_specimen_nan	0.0		1_1
387	cat__MRDB2num_ND	0.0		1_1
388	cat__MRDB2num_Neg	0.0		1_1
389	cat__MRDB2num_Pos	0.0		1_1
390	cat__MRDB2num_nan	0.0		1_1
391	cat__MRDC2_method_MFC (LAIP+DfN)	0.0		1_1
392	cat__MRDC2_method_nan	0.0		1_1
393	cat__MRDC2num_ND	0.0		1_1
394	cat__MRDC2num_Neg	0.0		1_1
395	cat__MRDC2num_Pos	0.0		1_1
396	cat__MRDC2num_nan	0.0		1_1
397	ordinal__NauseagradeC1	0.0027648690245755383		1_1
398	ordinal__AlopeciagradeC1	0.00036422118291439177		1_1
399	ordinal__OralgradeC1	0.0010055086160564628		1_1
400	ordinal__DiarrheagradeC1	0.0020729965953120897		1_1
401	ordinal__CardiacgradeC1	0.00044798250218096997		1_1
402	ordinal__LiverASTgradeC1	0.0001479603090968034		1_1
403	ordinal__LiverALTgradeC1	0.00036517067011804634		1_1
404	ordinal__LiverBilgradeC1	0.0007757186002449453		1_1
405	ordinal__RenaCreatgradeC1	0.0005788112895026148		1_1
406	ordinal__RenaprotgradeC1	0.0003251670071722483		1_1
407	ordinal__RenahaemgradeC1	0.0003555247153503501		1_1
408	ordinal__NauseagradeC2	0.00026811530028151285		1_1
409	ordinal__AlopeciagradeC2	4.49271214925703e-05		1_1
410	ordinal__OralgradeC2	9.912072374858092e-05		1_1
411	ordinal__DiarrheagradeC2	0.00019514664980793212		1_1
412	ordinal__CardiacgradeC2	8.48027325061193e-05		1_1
413	ordinal__LiverASTgradeC2	0.0004128338978292444		1_1
414	ordinal__LiverALTgradeC2	0.00042004376736029417		1_1
415	ordinal__LiverBilgradeC2	0.00039947212937044903		1_1
416	ordinal__RenaCreatgradeC2	0.00021279920561270935		1_1
417	ordinal__RenaprotgradeC2	0.0007331716386572619		1_1
418	ordinal__RenahaemgradeC2	0.0009346124889017767		1_1
419	ordinal__cellularity1C1	0.00028629461099701956		1_1
420	ordinal__cellularity2C1	0.0004077695280094467		1_1
421	ordinal__cellularity1C2	0.00014034493668801866		1_1
422	num__amlAgeAtRand1	0.09851165772345777		1_1
423	num__UnitsbloodC1	4.93399442705366e-06		1_1
424	num__UnitsplateletsC1	0.0012463243971244388		1_1
425	num__UnitsbloodC2	0.0008030641341924323		1_1
426	num__UnitsplateletsC2	0.002630626429691874		1_1
427	num__DaysIVantibC1	0.00047570840615639886		1_1
428	num__DaysinhospC1	0.00035887938268837057		1_1
429	num__DaysIVantibC2	0.0001428819058999097		1_1
430	num__DaysinhospC2	0.0012209669937625768		1_1
431	num__TestDate	0.0002632087285237474		1_1
432	num__ITDPcnt	0.0003293928707766642		1_1
433	num__ITDLength	0.00010366339426193331		1_1
434	num__date_MRDA0	0.0006998156435141339		1_1
435	num__MRDA0hodnota	0.0004154139436954761		1_1
436	num__MRDA0logred	0.0		1_1
437	num__date_MRDB0	0.0001708559276024707		1_1
438	num__MRDB0hodnota	7.727886808796463e-05		1_1
439	num__MRDB0logred	8.213745834393129e-08		1_1
440	num__MRDC0percentage	6.892291226952621e-05		1_1
441	num__date_MRDA1	0.0005371526847313341		1_1
442	num__MRDA1hodnota	0.0006282258088280377		1_1
443	num__MRDA1logred	0.00029999296113012006		1_1
444	num__date_MRDB1	7.616034795434484e-05		1_1
445	num__MRDB1hodnota	0.00021537193316477035		1_1
446	num__Date_MRDC1	8.13099277126583e-05		1_1
447	num__MRDC1percentage	0.00023413648245367138		1_1
448	num__date_MRDA2	0.0004173520393233071		1_1
449	num__MRDA2hodnota	0.00022923889385319352		1_1
450	num__MRDA2logred	6.814053328865863e-05		1_1
451	num__date_MRDB2	0.0021340216683984454		1_1
452	num__MRDB2hodnota	0.0019409415606817767		1_1
453	num__Date_MRDC2	0.00023093222044921394		1_1
454	num__MRDC2percentage	0.000413378620054084		1_1
455	num__NauseastartC1	2.0690060980961237e-05		1_1
456	num__NauseastopC1	1.7993510866506113e-05		1_1
457	num__AlopeciastartC1	0.00035379250473769344		1_1
458	num__AlopeciastopC1	9.440318842517212e-05		1_1
459	num__OralstartC1	9.57206229341092e-06		1_1
460	num__OralstopC1	4.944335118361468e-05		1_1
461	num__DiarrheastartC1	0.0006840201343212728		1_1
462	num__DiarrheastopC1	0.0005473902023625852		1_1
463	num__CardiacstartC1	0.00017108420935974902		1_1
464	num__CardiacstopC1	0.00025512113163366683		1_1
465	num__LiverASTstartC1	0.00025682824103327403		1_1
466	num__LiverASTstopC1	0.00017825426890256447		1_1
467	num__LiverALTstartC1	0.00013879438709476122		1_1
468	num__LiverALTstopC1	5.727081861785476e-05		1_1
469	num__LiverBilstartC1	0.0008842181361395185		1_1
470	num__LiverBilstopC1	0.0008469020302872931		1_1
471	num__RenaCreatstartC1	0.0005831181142530706		1_1
472	num__RenaCreatstopC1	0.00047261923065849965		1_1
473	num__RenaprotstartC1	1.4519833100483943e-05		1_1
474	num__RenahaemstartC1	0.00014175850643825347		1_1
475	num__RenahaemstopC1	8.157934628859087e-05		1_1
476	num__NauseastartC2	0.0009389271137979792		1_1
477	num__NauseastopC2	0.0007925480450980693		1_1
478	num__AlopeciastartC2	7.152729803199875e-06		1_1
479	num__AlopeciastopC2	4.087406746046905e-05		1_1
480	num__OralstartC2	0.0007160544198928714		1_1
481	num__OralstopC2	0.0006324683555425933		1_1
482	num__DiarrheastartC2	0.0009839645876459783		1_1
483	num__DiarrheastopC2	0.0007336503919955759		1_1
484	num__CardiacstartC2	0.0001837841951548008		1_1
485	num__LiverASTstartC2	0.00019042097529948303		1_1
486	num__LiverASTstopC2	4.323008491412661e-05		1_1
487	num__LiverALTstartC2	0.00019126768223135679		1_1
488	num__LiverALTstopC2	7.653502233550162e-05		1_1
489	num__LiverBilstartC2	0.0008893293043534791		1_1
490	num__LiverBilstopC2	0.0011618529205087917		1_1
491	num__RenaCreatstartC2	0.00018710997035469671		1_1
492	num__RenaCreatstopC2	7.472923117856599e-05		1_1
493	num__mylotargdateC1	9.410558134280451e-05		1_1
494	num__marrexamdate1C1	0.0002800527354294583		1_1
495	num__marrexamdate2C1	0.0009081182217159423		1_1
496	num__NeutrecoverydateC1	0.0003828197129138323		1_1
497	num__Platrecovery50dateC1	9.695034219825051e-05		1_1
498	num__Platrecovery100dateC1	0.00028014497031863194		1_1
499	num__DischargeddateC1	3.9960057908202285e-05		1_1
500	num__chemodateC2	6.927894490743906e-05		1_1
501	num__marrexamdate1C2	7.282765313273435e-05		1_1
502	num__NeutrecoverydateC2	0.00014221310302784524		1_1
503	num__Platrecovery50dateC2	0.00011476916607062872		1_1
504	num__Platrecovery100dateC2	0.00020793168377060243		1_1
505	num__DischargeddateC2	0.00038053514700194896		1_1
506	num__Weight	0.08992679989234155		1_1
507	num__Height	0.08529939010141542		1_1
508	num__BloodDateEntry	0.0007338239498486343		1_1
509	num__HemoglobinEntry	3.6046742211602786e-05		1_1
510	num__PlateletEntry	0.0013239735157441733		1_1
511	num__MarrowDateEntry	0.00031234387365336734		1_1
512	num__MarrowBlastsEntry	0.00036521917554263724		1_1
513	num__LocalImmPcnt	8.265545599253179e-05		1_1
514	num__SmokePerDay	0.00011539784303048129		1_1
515	num__chemodateC1	0.0006467146706932521		1_1
516	num__Marrblastperc1C1	0.00030824595929881244		1_1
517	num__Marrblastperc2C1	0.0003191320169356601		1_1
518	num__WBCEntry	0.0297829828511943		1_1
519	num__CompmarrrespC1	4.949573257372303e-06		1_1
520	num__Marrclastperc1C2	0.0001762954096857383		1_1
521	num__CompmarrrespC2	3.8303957861319906e-05		1_1
522	num__TransplantSchedDateC2	2.3386747222669586e-05		1_1
523	remainder__IsSec_is_missing	0.0		1_1
524	remainder__PrevDiag_is_missing	0.0		1_1
525	remainder__PrevBloodDis_is_missing	0.0		1_1
526	remainder__Weight_is_missing	0.0		1_1
527	remainder__Height_is_missing	0.0		1_1
528	remainder__BloodDateEntry_is_missing	0.0		1_1
529	remainder__HemoglobinEntry_is_missing	0.0		1_1
530	remainder__PlateletEntry_is_missing	0.0		1_1
531	remainder__MarrowDateEntry_is_missing	0.0		1_1
532	remainder__MarrowBlastsEntry_is_missing	0.0		1_1
533	remainder__FABtype_is_missing	0.0		1_1
534	remainder__CNSinvolveentry_is_missing	0.0		1_1
535	remainder__Localcytoentry_is_missing	0.0		1_1
536	remainder__Localimmentry_is_missing	0.0		1_1
537	remainder__LocalImmPcnt_is_missing	0.0		1_1
538	remainder__CD33entry_is_missing	0.0		1_1
539	remainder__SmokeHist_is_missing	0.0		1_1
540	remainder__SmokePerDay_is_missing	0.0		1_1
541	remainder__CytoResult_is_missing	0.0		1_1
542	remainder__Karyotype_is_missing	0.0		1_1
543	remainder__ComorArr_is_missing	0.0		1_1
544	remainder__ComorCard_is_missing	0.0		1_1
545	remainder__ComorHVD_is_missing	0.0		1_1
546	remainder__ComorIBD_is_missing	0.0		1_1
547	remainder__ComorDiab_is_missing	0.0		1_1
548	remainder__ComorCVD_is_missing	0.0		1_1
549	remainder__ComorPsyc_is_missing	0.0		1_1
550	remainder__ComorObe_is_missing	0.0		1_1
551	remainder__ComorInf_is_missing	0.0		1_1
552	remainder__ComorRheu_is_missing	0.0		1_1
553	remainder__ComorPrep_is_missing	0.0		1_1
554	remainder__ComorRen_is_missing	0.0		1_1
555	remainder__ComorMPul_is_missing	0.0		1_1
556	remainder__ComorSPul_is_missing	0.0		1_1
557	remainder__ComorPST_is_missing	0.0		1_1
558	remainder__ComorHepM_is_missing	0.0		1_1
559	remainder__ComorHepS_is_missing	0.0		1_1
560	remainder__chemodateC1_is_missing	0.0		1_1
561	remainder__drugdoseC1yn_is_missing	0.0		1_1
562	remainder__mylotargC1yn_is_missing	0.0		1_1
563	remainder__mylotargdateC1_is_missing	0.0		1_1
564	remainder__mylodoseC1_is_missing	0.0		1_1
565	remainder__marrexamdate1C1_is_missing	0.0		1_1
566	remainder__marrexamdate2C1_is_missing	0.0		1_1
567	remainder__cellularity1C1_is_missing	0.0		1_1
568	remainder__cellularity2C1_is_missing	0.0		1_1
569	remainder__Marrblastperc1C1_is_missing	0.0		1_1
570	remainder__Marrblastperc2C1_is_missing	0.0		1_1
571	remainder__Marrresult1C1_is_missing	0.0		1_1
572	remainder__Marrresult2C1_is_missing	0.0		1_1
573	remainder__CompmarrrespC1_is_missing	0.0		1_1
574	remainder__NeutrecoveryC1_is_missing	0.0		1_1
575	remainder__NeutrecoverydateC1_is_missing	0.0		1_1
576	remainder__Platrecovery50C1_is_missing	0.0		1_1
577	remainder__Platrecovery50dateC1_is_missing	0.0		1_1
578	remainder__Platrecovery100C1_is_missing	0.0		1_1
579	remainder__Platrecovery100dateC1_is_missing	0.0		1_1
580	remainder__NauseagradeC1_is_missing	0.0		1_1
581	remainder__NauseastartC1_is_missing	0.0		1_1
582	remainder__NauseastopC1_is_missing	0.0		1_1
583	remainder__AlopeciagradeC1_is_missing	0.0		1_1
584	remainder__AlopeciastartC1_is_missing	0.0		1_1
585	remainder__AlopeciastopC1_is_missing	0.0		1_1
586	remainder__OralgradeC1_is_missing	0.0		1_1
587	remainder__OralstartC1_is_missing	0.0		1_1
588	remainder__OralstopC1_is_missing	0.0		1_1
589	remainder__DiarrheagradeC1_is_missing	0.0		1_1
590	remainder__DiarrheastartC1_is_missing	0.0		1_1
591	remainder__DiarrheastopC1_is_missing	0.0		1_1
592	remainder__CardiacgradeC1_is_missing	0.0		1_1
593	remainder__CardiacstartC1_is_missing	0.0		1_1
594	remainder__CardiacstopC1_is_missing	0.0		1_1
595	remainder__LiverASTgradeC1_is_missing	0.0		1_1
596	remainder__LiverASTstartC1_is_missing	0.0		1_1
597	remainder__LiverASTstopC1_is_missing	0.0		1_1
598	remainder__LiverALTgradeC1_is_missing	0.0		1_1
599	remainder__LiverALTstartC1_is_missing	0.0		1_1
600	remainder__LiverALTstopC1_is_missing	0.0		1_1
601	remainder__LiverBilgradeC1_is_missing	0.0		1_1
602	remainder__LiverBilstartC1_is_missing	0.0		1_1
603	remainder__LiverBilstopC1_is_missing	0.0		1_1
604	remainder__RenaCreatgradeC1_is_missing	0.0		1_1
605	remainder__RenaCreatstartC1_is_missing	0.0		1_1
606	remainder__RenaCreatstopC1_is_missing	0.0		1_1
607	remainder__RenaprotgradeC1_is_missing	0.0		1_1
608	remainder__RenaprotstartC1_is_missing	0.0		1_1
609	remainder__RenahaemgradeC1_is_missing	0.0		1_1
610	remainder__RenahaemstartC1_is_missing	0.0		1_1
611	remainder__RenahaemstopC1_is_missing	0.0		1_1
612	remainder__UnitsbloodC1_is_missing	0.0		1_1
613	remainder__UnitsplateletsC1_is_missing	0.0		1_1
614	remainder__DaysIVantibC1_is_missing	0.0		1_1
615	remainder__DaysinhospC1_is_missing	0.0		1_1
616	remainder__DischargeddateC1_is_missing	0.0		1_1
617	remainder__chemodateC2_is_missing	0.0		1_1
618	remainder__drugdoseC2yn_is_missing	0.0		1_1
619	remainder__marrexamdate1C2_is_missing	0.0		1_1
620	remainder__cellularity1C2_is_missing	0.0		1_1
621	remainder__Marrclastperc1C2_is_missing	0.0		1_1
622	remainder__Marrresult1C2_is_missing	0.0		1_1
623	remainder__CompmarrrespC2_is_missing	0.0		1_1
624	remainder__NeutrecoveryC2_is_missing	0.0		1_1
625	remainder__NeutrecoverydateC2_is_missing	0.0		1_1
626	remainder__Platrecovery50C2_is_missing	0.0		1_1
627	remainder__Platrecovery50dateC2_is_missing	0.0		1_1
628	remainder__Platrecovery100C2_is_missing	0.0		1_1
629	remainder__Platrecovery100dateC2_is_missing	0.0		1_1
630	remainder__NauseagradeC2_is_missing	0.0		1_1
631	remainder__NauseastartC2_is_missing	0.0		1_1
632	remainder__NauseastopC2_is_missing	0.0		1_1
633	remainder__AlopeciagradeC2_is_missing	0.0		1_1
634	remainder__AlopeciastartC2_is_missing	0.0		1_1
635	remainder__AlopeciastopC2_is_missing	0.0		1_1
636	remainder__OralgradeC2_is_missing	0.0		1_1
637	remainder__OralstartC2_is_missing	0.0		1_1
638	remainder__OralstopC2_is_missing	0.0		1_1
639	remainder__DiarrheagradeC2_is_missing	0.0		1_1
640	remainder__DiarrheastartC2_is_missing	0.0		1_1
641	remainder__DiarrheastopC2_is_missing	0.0		1_1
642	remainder__CardiacgradeC2_is_missing	0.0		1_1
643	remainder__CardiacstartC2_is_missing	0.0		1_1
644	remainder__LiverASTgradeC2_is_missing	0.0		1_1
645	remainder__LiverASTstartC2_is_missing	0.0		1_1
646	remainder__LiverASTstopC2_is_missing	0.0		1_1
647	remainder__LiverALTgradeC2_is_missing	0.0		1_1
648	remainder__LiverALTstartC2_is_missing	0.0		1_1
649	remainder__LiverALTstopC2_is_missing	0.0		1_1
650	remainder__LiverBilgradeC2_is_missing	0.0		1_1
651	remainder__LiverBilstartC2_is_missing	0.0		1_1
652	remainder__LiverBilstopC2_is_missing	0.0		1_1
653	remainder__RenaCreatgradeC2_is_missing	0.0		1_1
654	remainder__RenaCreatstartC2_is_missing	0.0		1_1
655	remainder__RenaCreatstopC2_is_missing	0.0		1_1
656	remainder__RenaprotgradeC2_is_missing	0.0		1_1
657	remainder__RenahaemgradeC2_is_missing	0.0		1_1
658	remainder__UnitsbloodC2_is_missing	0.0		1_1
659	remainder__UnitsplateletsC2_is_missing	0.0		1_1
660	remainder__DaysIVantibC2_is_missing	0.0		1_1
661	remainder__DaysinhospC2_is_missing	0.0		1_1
662	remainder__DischargeddateC2_is_missing	0.0		1_1
663	remainder__TissuetypingdoneYNC2_is_missing	0.0		1_1
664	remainder__TissuetypesibsresultC2_is_missing	0.0		1_1
665	remainder__TransplantSchedYNC2_is_missing	0.0023053413269428515		1_1
666	remainder__TransplantSchedDateC2_is_missing	0.0		1_1
667	remainder__TransplantTypeC2_is_missing	0.0		1_1
668	remainder__MRDnegativity_is_missing	0.0		1_1
669	remainder__MRDguided_is_missing	0.0		1_1
670	remainder__Housekeeping_is_missing	0.0		1_1
671	remainder__MRDA0_is_missing	0.0		1_1
672	remainder__date_MRDA0_is_missing	0.0		1_1
673	remainder__MRDA0_method_is_missing	0.0		1_1
674	remainder__MRDA0_specimen_is_missing	0.0		1_1
675	remainder__MRDA0num_is_missing	0.0		1_1
676	remainder__MRDA0hodnota_is_missing	0.0		1_1
677	remainder__MRDA0logred_is_missing	0.0		1_1
678	remainder__MRDB0_is_missing	0.0		1_1
679	remainder__date_MRDB0_is_missing	0.0		1_1
680	remainder__MRDB0_method_is_missing	0.0		1_1
681	remainder__MRDB0_specimen_is_missing	0.0		1_1
682	remainder__MRDB0num_is_missing	0.0		1_1
683	remainder__MRDB0hodnota_is_missing	0.0		1_1
684	remainder__MRDB0logred_is_missing	0.0		1_1
685	remainder__MRDC0_is_missing	0.0		1_1
686	remainder__MRDC0_method_is_missing	0.0		1_1
687	remainder__MRDC0_specimen_is_missing	0.0		1_1
688	remainder__MRDC0num_is_missing	0.0		1_1
689	remainder__MRDC0percentage_is_missing	0.0		1_1
690	remainder__MRDA1_is_missing	0.0		1_1
691	remainder__date_MRDA1_is_missing	0.0		1_1
692	remainder__MRDA1_method_is_missing	0.0		1_1
693	remainder__MRDA1_specimen_is_missing	0.0		1_1
694	remainder__MRDA1num_is_missing	0.0		1_1
695	remainder__MRDA1hodnota_is_missing	0.0		1_1
696	remainder__MRDA1logred_is_missing	0.0		1_1
697	remainder__MRDB1_is_missing	0.0		1_1
698	remainder__date_MRDB1_is_missing	0.0		1_1
699	remainder__MRDB1_method_is_missing	0.0		1_1
700	remainder__MRDB1_specimen_is_missing	0.0		1_1
701	remainder__MRDB1num_is_missing	0.0		1_1
702	remainder__MRDB1hodnota_is_missing	0.0		1_1
703	remainder__MRDC1_is_missing	0.0		1_1
704	remainder__Date_MRDC1_is_missing	0.0		1_1
705	remainder__MRDC1_method_is_missing	0.004878465357675567		1_1
706	remainder__MRDC1_specimen_is_missing	0.0		1_1
707	remainder__MRDC1num_is_missing	0.0010287605206801146		1_1
708	remainder__MRDC1percentage_is_missing	0.0		1_1
709	remainder__MRDA2_is_missing	0.0		1_1
710	remainder__date_MRDA2_is_missing	0.0		1_1
711	remainder__MRDA2_method_is_missing	0.0		1_1
712	remainder__MRDA2_specimen_is_missing	0.0		1_1
713	remainder__MRDA2num_is_missing	0.0		1_1
714	remainder__MRDA2hodnota_is_missing	0.0		1_1
715	remainder__MRDA2logred_is_missing	0.0		1_1
716	remainder__MRDB2_is_missing	0.0		1_1
717	remainder__date_MRDB2_is_missing	0.0		1_1
718	remainder__MRDB2_method_is_missing	0.0		1_1
719	remainder__MRDB2_specimen_is_missing	0.0		1_1
720	remainder__MRDB2num_is_missing	0.0		1_1
721	remainder__MRDB2hodnota_is_missing	0.0		1_1
722	remainder__MRDC2_is_missing	0.0		1_1
723	remainder__Date_MRDC2_is_missing	0.0		1_1
724	remainder__MRDC2_method_is_missing	0.0		1_1
725	remainder__MRDC2_specimen_is_missing	0.0		1_1
726	remainder__MRDC2num_is_missing	0.0		1_1
727	remainder__MRDC2percentage_is_missing	0.0		1_1
728	remainder__TestDate_is_missing	0.0		1_1
729	remainder__amlFLToutcomeID_is_missing	0.0		1_1
730	remainder__amlFLTTypeID_is_missing	0.0		1_1
731	remainder__amlDDLFLTTKDID_is_missing	0.0		1_1
732	remainder__ITDPcnt_is_missing	0.0		1_1
733	remainder__ITDLength_is_missing	0.0		1_1
734	remainder__amlFLTType0ID_is_missing	0.027866023854127103		1_1
735	remainder__amlDDLNPM1OutcomeID_is_missing	0.0		1_1
736	remainder__amlDDLNPM1ID_is_missing	0.05676018935363606		1_1
737	remainder__ASXL1	2.3366473881597675e-05		1_1
738	remainder__ASXL2	2.0014384085453274e-05		1_1
739	remainder__ASXL3	0.0		1_1
740	remainder__BAGE3	0.0		1_1
741	remainder__BCOR	0.0		1_1
742	remainder__BRAF	0.0		1_1
743	remainder__CBL	9.643575416022524e-06		1_1
744	remainder__CEBPA	5.6117467016662564e-05		1_1
745	remainder__CREBBP	0.0		1_1
746	remainder__CSF3R	0.0		1_1
747	remainder__CTCF	0.0		1_1
748	remainder__CUL2	0.0		1_1
749	remainder__CUX1	0.0		1_1
750	remainder__DNMT3A	6.984724499135956e-06		1_1
751	remainder__EED	2.081639159701632e-07		1_1
752	remainder__ETV6	0.0		1_1
753	remainder__EZH2	0.0		1_1
754	remainder__FBXW7	8.128887445948018e-08		1_1
755	remainder__FLT3	0.0		1_1
756	remainder__GATA1	1.7569889640253183e-06		1_1
757	remainder__GATA2	6.0322643566622744e-06		1_1
758	remainder__GNAS	0.0		1_1
759	remainder__IDH1	0.0		1_1
760	remainder__IDH2	3.243442394669548e-05		1_1
761	remainder__JAK2	0.0		1_1
762	remainder__JAK3	0.0		1_1
763	remainder__KANSL1	0.0		1_1
764	remainder__KDM6A	0.0		1_1
765	remainder__KIT	1.3039251362178336e-07		1_1
766	remainder__KMT2C	0.0		1_1
767	remainder__KMT2D	0.0		1_1
768	remainder__KMT2E	0.0		1_1
769	remainder__KRAS	0.0		1_1
770	remainder__LUC7L2	0.0		1_1
771	remainder__MED12	0.0		1_1
772	remainder__MLL	0.0		1_1
773	remainder__MPL	0.0		1_1
774	remainder__MYC	0.0		1_1
775	remainder__NF1	0.0		1_1
776	remainder__NFE2	0.0		1_1
777	remainder__NOTCH1	0.0		1_1
778	remainder__NPM1	0.0		1_1
779	remainder__NRAS	9.364744348292415e-06		1_1
780	remainder__PHF6	0.0		1_1
781	remainder__PRPF8	0.0		1_1
782	remainder__PTEN	0.0		1_1
783	remainder__PTPN11	0.0		1_1
784	remainder__RAD21	2.628157165632237e-08		1_1
785	remainder__RIT1	0.0		1_1
786	remainder__RUNX1	1.1179369021072632e-05		1_1
787	remainder__SETBP1	2.7211040604630462e-08		1_1
788	remainder__SF1	4.242020871050338e-06		1_1
789	remainder__SF3B1	0.0		1_1
790	remainder__SMC1A	2.75881373558514e-07		1_1
791	remainder__SMC3	0.0		1_1
792	remainder__SMG1	0.0		1_1
793	remainder__SRSF2	7.444759726652512e-06		1_1
794	remainder__STAG2	0.0		1_1
795	remainder__STAT5B	1.169011742524547e-08		1_1
796	remainder__SUZ12	0.0		1_1
797	remainder__TET2	0.0		1_1
798	remainder__TP53	8.659571819904037e-06		1_1
799	remainder__U2AF1	0.0		1_1
800	remainder__WT1	0.0		1_1
801	remainder__ZRSR2	2.7475973684827088e-06		1_1
802	remainder__ngs_is_missing	0.0		1_1
803	karyotype_encoding__Karyotype_45,X,-Y,t(8;21)(q22;q22)[10]	0.0		2_1
804	karyotype_encoding__Karyotype_46,XX [20]	0.0		2_1
805	karyotype_encoding__Karyotype_46,XX,inv(16)(p13q22)[10]	0.0		2_1
806	karyotype_encoding__Karyotype_46,XX,t(8;21)(q22;q22)[10]	0.0		2_1
807	karyotype_encoding__Karyotype_46,XX[10]	0.0		2_1
808	karyotype_encoding__Karyotype_46,XX[20]	0.0		2_1
809	karyotype_encoding__Karyotype_46,XX[20]	0.0		2_1
810	karyotype_encoding__Karyotype_46,XX[25]	0.0		2_1
811	karyotype_encoding__Karyotype_46,XX[30]	0.0		2_1
812	karyotype_encoding__Karyotype_46,XY	0.0		2_1
813	karyotype_encoding__Karyotype_46,XY [20]	0.0		2_1
814	karyotype_encoding__Karyotype_46,XY,inv(16)(p13q22)[10]	0.0		2_1
815	karyotype_encoding__Karyotype_46,XY[20]	0.0		2_1
816	karyotype_encoding__Karyotype_46,XY[20]	0.0		2_1
817	karyotype_encoding__Karyotype_46,XY[21]	0.0		2_1
818	karyotype_encoding__Karyotype_46,XY[25]	0.0		2_1
819	karyotype_encoding__Karyotype_46,XY[30]	0.0		2_1
820	karyotype_encoding__Karyotype___rare_class__	0.0		2_1
821	cat__sexID_False	0.0		2_1
822	cat__sexID_True	0.0		2_1
823	cat__IsSec_False	0.0		2_1
824	cat__IsSec_True	0.0		2_1
825	cat__IsSec_nan	0.0		2_1
826	cat__PrevDiag_False	0.0		2_1
827	cat__PrevDiag_True	0.0		2_1
828	cat__PrevDiag_nan	0.0		2_1
829	cat__drugdoseC1yn_False	0.0		2_1
830	cat__drugdoseC1yn_True	0.0		2_1
831	cat__drugdoseC1yn_nan	0.0		2_1
832	cat__mylotargC1yn_False	0.0		2_1
833	cat__mylotargC1yn_True	0.0		2_1
834	cat__mylotargC1yn_nan	0.0		2_1
835	cat__mylodoseC1_False	0.0		2_1
836	cat__mylodoseC1_True	0.0		2_1
837	cat__mylodoseC1_nan	0.0		2_1
838	cat__NeutrecoveryC1_False	0.0		2_1
839	cat__NeutrecoveryC1_True	0.0		2_1
840	cat__NeutrecoveryC1_nan	0.0		2_1
841	cat__Platrecovery50C1_False	0.0		2_1
842	cat__Platrecovery50C1_True	0.0		2_1
843	cat__Platrecovery50C1_nan	0.0		2_1
844	cat__Platrecovery100C1_False	0.0		2_1
845	cat__Platrecovery100C1_True	0.0		2_1
846	cat__Platrecovery100C1_nan	0.0		2_1
847	cat__drugdoseC2yn_False	0.16576035675418493		2_1
848	cat__drugdoseC2yn_True	0.0		2_1
849	cat__drugdoseC2yn_nan	0.0		2_1
850	cat__NeutrecoveryC2_False	0.0		2_1
851	cat__NeutrecoveryC2_True	0.0		2_1
852	cat__NeutrecoveryC2_nan	0.0		2_1
853	cat__Platrecovery50C2_False	0.0		2_1
854	cat__Platrecovery50C2_True	0.0		2_1
855	cat__Platrecovery50C2_nan	0.0		2_1
856	cat__Platrecovery100C2_False	0.0		2_1
857	cat__Platrecovery100C2_True	0.0		2_1
858	cat__Platrecovery100C2_nan	0.0		2_1
859	cat__TissuetypingdoneYNC2_False	0.0022524441013935157		2_1
860	cat__TissuetypingdoneYNC2_True	0.0		2_1
861	cat__TissuetypingdoneYNC2_nan	0.0		2_1
862	cat__TransplantSchedYNC2_False	0.0		2_1
863	cat__TransplantSchedYNC2_True	0.0		2_1
864	cat__TransplantSchedYNC2_nan	0.0		2_1
865	cat__MRDA0_False	0.0		2_1
866	cat__MRDA0_True	0.0		2_1
867	cat__MRDA0_nan	0.0		2_1
868	cat__MRDB0_False	0.0		2_1
869	cat__MRDB0_True	0.0		2_1
870	cat__MRDB0_nan	0.0		2_1
871	cat__MRDC0_False	0.0		2_1
872	cat__MRDC0_True	0.0		2_1
873	cat__MRDC0_nan	0.0		2_1
874	cat__MRDA1_False	0.0		2_1
875	cat__MRDA1_True	0.0		2_1
876	cat__MRDA1_nan	0.0		2_1
877	cat__MRDB1_False	0.0		2_1
878	cat__MRDB1_True	0.0		2_1
879	cat__MRDB1_nan	0.0		2_1
880	cat__MRDC1_False	0.0		2_1
881	cat__MRDC1_True	0.0		2_1
882	cat__MRDC1_nan	0.0		2_1
883	cat__MRDA2_False	0.0		2_1
884	cat__MRDA2_True	0.0		2_1
885	cat__MRDA2_nan	0.0		2_1
886	cat__MRDB2_False	0.0		2_1
887	cat__MRDB2_True	0.0		2_1
888	cat__MRDB2_nan	0.0		2_1
889	cat__MRDC2_False	0.002053456472398326		2_1
890	cat__MRDC2_True	0.0		2_1
891	cat__MRDC2_nan	0.0		2_1
892	cat__amlAgeGroup_15-29	0.0		2_1
893	cat__amlAgeGroup_30-39	0.0		2_1
894	cat__amlAgeGroup_40-49	0.0		2_1
895	cat__amlAgeGroup_50-59	0.0		2_1
896	cat__amlAgeGroup_60+	0.011837785009556429		2_1
897	cat__PrevBloodDis_Chronic lymphoblastic leukaemia (CLL)	0.0		2_1
898	cat__PrevBloodDis_Chronic myelomonocytic leukaemia (CMML)	0.0		2_1
899	cat__PrevBloodDis_Hodgkin's disease	0.0		2_1
900	cat__PrevBloodDis_Lymphoma	0.0		2_1
901	cat__PrevBloodDis_Myelodysplastic syndrome (MDS)/myelodysplasia/pre-leukaemic phase	0.0		2_1
902	cat__PrevBloodDis_Myelofibrosis	0.0		2_1
903	cat__PrevBloodDis_Myeloproliferative syndrome	0.0		2_1
904	cat__PrevBloodDis_Other haematological disorder	0.0		2_1
905	cat__PrevBloodDis_Polycythaemia rubra vera (PRV)	0.0		2_1
906	cat__PrevBloodDis_Refractory anaemia with excess of blasts (RAEB, RAEB-t)	0.0		2_1
907	cat__PrevBloodDis_Thrombocythaemia	0.0		2_1
908	cat__PrevBloodDis_Thrombocytopenia	0.0		2_1
909	cat__PrevBloodDis_nan	0.0		2_1
910	cat__FABtype_0	0.0		2_1
911	cat__FABtype_1	0.0		2_1
912	cat__FABtype_2	0.0		2_1
913	cat__FABtype_3	0.0		2_1
914	cat__FABtype_3v	0.0		2_1
915	cat__FABtype_4	0.048585656181423416		2_1
916	cat__FABtype_4e	0.0		2_1
917	cat__FABtype_5	0.07814031027760268		2_1
918	cat__FABtype_5a	0.0		2_1
919	cat__FABtype_5b	0.0		2_1
920	cat__FABtype_6	0.0		2_1
921	cat__FABtype_7	0.0		2_1
922	cat__FABtype_8	0.12102996377046811		2_1
923	cat__FABtype_B	0.0		2_1
924	cat__FABtype_R	0.0		2_1
925	cat__FABtype_RT	0.0		2_1
926	cat__FABtype_X	0.0		2_1
927	cat__FABtype_nan	0.0		2_1
928	cat__CNSinvolveentry_0.0	0.0		2_1
929	cat__CNSinvolveentry_1.0	0.0		2_1
930	cat__CNSinvolveentry_2.0	0.053404756283863195		2_1
931	cat__CNSinvolveentry_nan	0.0		2_1
932	cat__Localcytoentry_1.0	0.05236677521576558		2_1
933	cat__Localcytoentry_2.0	0.17242202491590367		2_1
934	cat__Localcytoentry_3.0	0.0		2_1
935	cat__Localcytoentry_4.0	0.0		2_1
936	cat__Localcytoentry_5.0	0.0		2_1
937	cat__Localcytoentry_nan	0.0		2_1
938	cat__Localimmentry_1.0	0.0		2_1
939	cat__Localimmentry_2.0	0.0		2_1
940	cat__Localimmentry_3.0	0.0		2_1
941	cat__Localimmentry_nan	0.0		2_1
942	cat__CD33entry_1.0	0.0		2_1
943	cat__CD33entry_2.0	0.0		2_1
944	cat__CD33entry_3.0	0.0		2_1
945	cat__CD33entry_nan	0.0		2_1
946	cat__SmokeHist_1.0	0.0		2_1
947	cat__SmokeHist_2.0	0.047246585229867		2_1
948	cat__SmokeHist_3.0	0.0		2_1
949	cat__SmokeHist_nan	0.0		2_1
950	cat__amlType_De novo	0.15922977439664943		2_1
951	cat__amlType_High risk MDS	0.0		2_1
952	cat__amlType_Secondary	0.006545611075509445		2_1
953	cat__CytoResult_Adverse	0.5333385275960539		2_1
954	cat__CytoResult_Failed	0.0		2_1
955	cat__CytoResult_Intermediate	0.0		2_1
956	cat__CytoResult_Normal	0.02940506764834485		2_1
957	cat__CytoResult_Not done	0.0		2_1
958	cat__CytoResult_nan	0.0		2_1
959	cat__CytoResult_t(15;17) / PML-RARA [APL]	0.0		2_1
960	cat__CytoResult_t(8;21) / inv(16) [CBF]	0.7055008144750542		2_1
961	cat__ComorArr_0.0	0.0		2_1
962	cat__ComorArr_1.0	0.0		2_1
963	cat__ComorArr_2.0	0.0		2_1
964	cat__ComorArr_nan	0.0		2_1
965	cat__ComorCard_0.0	0.036766664199647484		2_1
966	cat__ComorCard_1.0	0.0		2_1
967	cat__ComorCard_2.0	0.0		2_1
968	cat__ComorCard_nan	0.0		2_1
969	cat__ComorHVD_0.0	0.0		2_1
970	cat__ComorHVD_1.0	0.0		2_1
971	cat__ComorHVD_2.0	0.0		2_1
972	cat__ComorHVD_nan	0.0		2_1
973	cat__ComorIBD_0.0	0.0		2_1
974	cat__ComorIBD_1.0	0.0		2_1
975	cat__ComorIBD_2.0	0.0		2_1
976	cat__ComorIBD_nan	0.0		2_1
977	cat__ComorDiab_0.0	0.0019589141571890105		2_1
978	cat__ComorDiab_1.0	0.0		2_1
979	cat__ComorDiab_2.0	0.0		2_1
980	cat__ComorDiab_nan	0.0		2_1
981	cat__ComorCVD_0.0	0.0		2_1
982	cat__ComorCVD_1.0	0.0		2_1
983	cat__ComorCVD_2.0	0.0		2_1
984	cat__ComorCVD_nan	0.0		2_1
985	cat__ComorPsyc_0.0	0.08535061363134745		2_1
986	cat__ComorPsyc_1.0	0.0740913548543817		2_1
987	cat__ComorPsyc_2.0	0.0		2_1
988	cat__ComorPsyc_nan	0.0		2_1
989	cat__ComorObe_0.0	0.0		2_1
990	cat__ComorObe_1.0	0.0		2_1
991	cat__ComorObe_2.0	0.0		2_1
992	cat__ComorObe_nan	0.0		2_1
993	cat__ComorInf_0.0	0.0		2_1
994	cat__ComorInf_1.0	0.0		2_1
995	cat__ComorInf_2.0	0.0		2_1
996	cat__ComorInf_nan	0.0		2_1
997	cat__ComorRheu_0.0	0.0		2_1
998	cat__ComorRheu_1.0	0.0		2_1
999	cat__ComorRheu_2.0	0.0		2_1
1000	cat__ComorRheu_nan	0.0		2_1
1001	cat__ComorPrep_0.0	0.0		2_1
1002	cat__ComorPrep_1.0	0.0		2_1
1003	cat__ComorPrep_2.0	0.0		2_1
1004	cat__ComorPrep_nan	0.0		2_1
1005	cat__ComorRen_0.0	0.0		2_1
1006	cat__ComorRen_1.0	0.0		2_1
1007	cat__ComorRen_2.0	0.0		2_1
1008	cat__ComorRen_nan	0.0		2_1
1009	cat__ComorMPul_0.0	0.0		2_1
1010	cat__ComorMPul_1.0	0.0		2_1
1011	cat__ComorMPul_2.0	0.0		2_1
1012	cat__ComorMPul_nan	0.0		2_1
1013	cat__ComorSPul_0.0	0.0		2_1
1014	cat__ComorSPul_1.0	0.0		2_1
1015	cat__ComorSPul_2.0	0.0		2_1
1016	cat__ComorSPul_nan	0.0		2_1
1017	cat__ComorPST_0.0	0.0		2_1
1018	cat__ComorPST_1.0	0.0		2_1
1019	cat__ComorPST_2.0	0.0		2_1
1020	cat__ComorPST_nan	0.0		2_1
1021	cat__ComorHepM_0.0	0.0		2_1
1022	cat__ComorHepM_1.0	0.032249115958213746		2_1
1023	cat__ComorHepM_2.0	0.0		2_1
1024	cat__ComorHepM_nan	0.0		2_1
1025	cat__ComorHepS_0.0	0.0		2_1
1026	cat__ComorHepS_1.0	0.0		2_1
1027	cat__ComorHepS_2.0	0.0		2_1
1028	cat__ComorHepS_nan	0.0		2_1
1029	cat__TreatmentC1_ADE Alone	0.04787559957774449		2_1
1030	cat__TreatmentC1_ADE and Mylotarg 3mg per m2	0.0		2_1
1031	cat__TreatmentC1_ADE and Mylotarg 6mg per m2	0.0		2_1
1032	cat__TreatmentC1_AIDA	0.0		2_1
1033	cat__TreatmentC1_Arsenic and ATRA	0.0		2_1
1034	cat__TreatmentC1_DA High dose (90mg)	0.0		2_1
1035	cat__TreatmentC1_DA Mylotarg 3mg per m2	0.0		2_1
1036	cat__TreatmentC1_DA Mylotarg 6mg per m2	0.0		2_1
1037	cat__TreatmentC1_DA Standard dose (60mg)	0.08101686981269422		2_1
1038	cat__Marrresult1C1_CR	0.17379467299685153		2_1
1039	cat__Marrresult1C1_PR	0.0		2_1
1040	cat__Marrresult1C1_RD	0.22739099990030964		2_1
1041	cat__Marrresult1C1_nan	0.0		2_1
1042	cat__Marrresult2C1_CR	0.0		2_1
1043	cat__Marrresult2C1_PR	0.0		2_1
1044	cat__Marrresult2C1_RD	0.0		2_1
1045	cat__Marrresult2C1_nan	0.0		2_1
1046	cat__Marrresult1C2_CR	0.0939314879975533		2_1
1047	cat__Marrresult1C2_PR	0.0		2_1
1048	cat__Marrresult1C2_RD	0.0		2_1
1049	cat__Marrresult1C2_nan	0.0		2_1
1050	cat__TissuetypesibsresultC2_1.0	0.07554662892362318		2_1
1051	cat__TissuetypesibsresultC2_2.0	0.0		2_1
1052	cat__TissuetypesibsresultC2_3.0	0.07563983356447364		2_1
1053	cat__TissuetypesibsresultC2_nan	0.0		2_1
1054	cat__TransplantTypeC2_1.0	0.0		2_1
1055	cat__TransplantTypeC2_2.0	0.0		2_1
1056	cat__TransplantTypeC2_3.0	0.0		2_1
1057	cat__TransplantTypeC2_nan	0.0		2_1
1058	cat__amlFLToutcomeID_2.0	0.0		2_1
1059	cat__amlFLToutcomeID_3.0	0.19834180047633893		2_1
1060	cat__amlFLToutcomeID_4.0	0.0		2_1
1061	cat__amlFLToutcomeID_nan	0.0		2_1
1062	cat__amlFLTTypeID_1.0	0.0		2_1
1063	cat__amlFLTTypeID_2.0	0.0		2_1
1064	cat__amlFLTTypeID_nan	0.0		2_1
1065	cat__amlDDLFLTTKDID_1.0	0.0		2_1
1066	cat__amlDDLFLTTKDID_2.0	0.0		2_1
1067	cat__amlDDLFLTTKDID_3.0	0.0		2_1
1068	cat__amlDDLFLTTKDID_4.0	0.0		2_1
1069	cat__amlDDLFLTTKDID_6.0	0.0		2_1
1070	cat__amlDDLFLTTKDID_8.0	0.0		2_1
1071	cat__amlDDLFLTTKDID_9.0	0.0		2_1
1072	cat__amlDDLFLTTKDID_99.0	0.0		2_1
1073	cat__amlDDLFLTTKDID_nan	0.0		2_1
1074	cat__amlFLTType0ID_1.0	0.0		2_1
1075	cat__amlFLTType0ID_2.0	0.0		2_1
1076	cat__amlFLTType0ID_nan	0.00982604781252866		2_1
1077	cat__amlDDLNPM1OutcomeID_1.0	0.1909108677166388		2_1
1078	cat__amlDDLNPM1OutcomeID_3.0	0.0		2_1
1079	cat__amlDDLNPM1OutcomeID_5.0	0.0		2_1
1080	cat__amlDDLNPM1OutcomeID_7.0	0.0		2_1
1081	cat__amlDDLNPM1OutcomeID_nan	0.0		2_1
1082	cat__amlDDLNPM1ID_1.0	0.0		2_1
1083	cat__amlDDLNPM1ID_2.0	0.0		2_1
1084	cat__amlDDLNPM1ID_3.0	0.0		2_1
1085	cat__amlDDLNPM1ID_4.0	0.0		2_1
1086	cat__amlDDLNPM1ID_5.0	0.0		2_1
1087	cat__amlDDLNPM1ID_nan	0.10256852941170733		2_1
1088	cat__MRDnegativity_<0.0%/not detectable	0.0		2_1
1089	cat__MRDnegativity_nan	0.0		2_1
1090	cat__MRDguided_No	0.0		2_1
1091	cat__MRDguided_nan	0.0		2_1
1092	cat__Housekeeping_ABL	0.0		2_1
1093	cat__Housekeeping_nan	0.0		2_1
1094	cat__MRDA0_method_nan	0.0		2_1
1095	cat__MRDA0_method_qPCR-NPM1	0.0		2_1
1096	cat__MRDA0_method_qPCR-NPM1 A	0.0		2_1
1097	cat__MRDA0_method_qPCR-NPM1 B	0.0		2_1
1098	cat__MRDA0_method_qPCR-NPM1 D	0.0		2_1
1099	cat__MRDA0_method_qPCR-NPM1 OTHER	0.0		2_1
1100	cat__MRDA0_method_qPCR-inv16	0.0		2_1
1101	cat__MRDA0_method_qPCR-t8/21	0.0		2_1
1102	cat__MRDA0num_ND	0.0		2_1
1103	cat__MRDA0num_Pos	0.0		2_1
1104	cat__MRDA0num_nan	0.0		2_1
1105	cat__MRDA0_specimen_PB	0.0		2_1
1106	cat__MRDA0_specimen_nan	0.0		2_1
1107	cat__MRDB0_method_nan	0.0		2_1
1108	cat__MRDB0_method_qPCR-NPM1	0.0		2_1
1109	cat__MRDB0_method_qPCR-NPM1 A	0.0		2_1
1110	cat__MRDB0_method_qPCR-NPM1 B	0.0		2_1
1111	cat__MRDB0_method_qPCR-NPM1 D	0.0		2_1
1112	cat__MRDB0_method_qPCR-NPM1 OTHER	0.0		2_1
1113	cat__MRDB0_method_qPCR-inv16	0.0		2_1
1114	cat__MRDB0_method_qPCR-t8/21	0.0		2_1
1115	cat__MRDB0_specimen_BM	0.0		2_1
1116	cat__MRDB0_specimen_nan	0.0		2_1
1117	cat__MRDB0num_ND	0.0		2_1
1118	cat__MRDB0num_Pos	0.0		2_1
1119	cat__MRDB0num_nan	0.0		2_1
1120	cat__MRDC0_method_MFC (LAIP+DfN)	0.0		2_1
1121	cat__MRDC0_method_nan	0.0		2_1
1122	cat__MRDC0_specimen_BM	0.0		2_1
1123	cat__MRDC0_specimen_BM	0.0		2_1
1124	cat__MRDC0_specimen_PB	0.0		2_1
1125	cat__MRDC0_specimen_nan	0.0		2_1
1126	cat__MRDC1_specimen_BM	0.0		2_1
1127	cat__MRDC1_specimen_PB	0.0		2_1
1128	cat__MRDC1_specimen_nan	0.0		2_1
1129	cat__MRDC2_specimen_BM	0.0		2_1
1130	cat__MRDC2_specimen_PB	0.0		2_1
1131	cat__MRDC2_specimen_nan	0.0		2_1
1132	cat__MRDC0num_Neg	0.0		2_1
1133	cat__MRDC0num_Pos	0.0		2_1
1134	cat__MRDC0num_nan	0.0		2_1
1135	cat__MRDA1_method_nan	0.0		2_1
1136	cat__MRDA1_method_qPCR-NPM1	0.0		2_1
1137	cat__MRDA1_method_qPCR-NPM1 A	0.0		2_1
1138	cat__MRDA1_method_qPCR-NPM1 B	0.0		2_1
1139	cat__MRDA1_method_qPCR-NPM1 D	0.0		2_1
1140	cat__MRDA1_method_qPCR-NPM1 OTHER	0.0		2_1
1141	cat__MRDA1_method_qPCR-inv16	0.0		2_1
1142	cat__MRDA1_method_qPCR-t8/21	0.0		2_1
1143	cat__MRDA1num_ND	0.0		2_1
1144	cat__MRDA1num_Neg	0.07843894365305304		2_1
1145	cat__MRDA1num_Pos	0.08081597497139383		2_1
1146	cat__MRDA1num_nan	0.0		2_1
1147	cat__MRDA1_specimen_PB	0.0		2_1
1148	cat__MRDA1_specimen_nan	0.0		2_1
1149	cat__MRDB1_method_nan	0.0		2_1
1150	cat__MRDB1_method_qPCR-NPM1	0.0		2_1
1151	cat__MRDB1_method_qPCR-NPM1 A	0.0		2_1
1152	cat__MRDB1_method_qPCR-NPM1 B	0.0		2_1
1153	cat__MRDB1_method_qPCR-NPM1 D	0.0		2_1
1154	cat__MRDB1_method_qPCR-NPM1 OTHER	0.0		2_1
1155	cat__MRDB1_method_qPCR-inv16	0.0		2_1
1156	cat__MRDB1_method_qPCR-t8/21	0.0		2_1
1157	cat__MRDB1_specimen_BM	0.0		2_1
1158	cat__MRDB1_specimen_nan	0.0		2_1
1159	cat__MRDB1num_ND	0.0		2_1
1160	cat__MRDB1num_Neg	0.0		2_1
1161	cat__MRDB1num_Pos	0.0		2_1
1162	cat__MRDB1num_nan	0.0		2_1
1163	cat__MRDC1_method_MFC (LAIP+DfN)	0.0		2_1
1164	cat__MRDC1_method_nan	0.0		2_1
1165	cat__MRDC1num_ND	0.0		2_1
1166	cat__MRDC1num_Neg	0.06568285789057404		2_1
1167	cat__MRDC1num_Pos	0.0		2_1
1168	cat__MRDC1num_nan	0.0		2_1
1169	cat__MRDA2_method_nan	0.0		2_1
1170	cat__MRDA2_method_qPCR-NPM1	0.0		2_1
1171	cat__MRDA2_method_qPCR-NPM1 A	0.0		2_1
1172	cat__MRDA2_method_qPCR-NPM1 B	0.0		2_1
1173	cat__MRDA2_method_qPCR-NPM1 D	0.0		2_1
1174	cat__MRDA2_method_qPCR-NPM1 OTHER	0.0		2_1
1175	cat__MRDA2_method_qPCR-inv16	0.0		2_1
1176	cat__MRDA2_method_qPCR-t8/21	0.0		2_1
1177	cat__MRDA2_specimen_PB	0.0		2_1
1178	cat__MRDA2_specimen_nan	0.0		2_1
1179	cat__MRDA2num_ND	0.0		2_1
1180	cat__MRDA2num_Neg	0.23210663490260985		2_1
1181	cat__MRDA2num_Pos	0.2459079481286727		2_1
1182	cat__MRDA2num_nan	0.0		2_1
1183	cat__MRDB2_method_nan	0.0		2_1
1184	cat__MRDB2_method_qPCR-NPM1	0.0		2_1
1185	cat__MRDB2_method_qPCR-NPM1 A	0.0		2_1
1186	cat__MRDB2_method_qPCR-NPM1 B	0.0		2_1
1187	cat__MRDB2_method_qPCR-NPM1 D	0.0		2_1
1188	cat__MRDB2_method_qPCR-NPM1 OTHER	0.0		2_1
1189	cat__MRDB2_method_qPCR-inv16	0.0		2_1
1190	cat__MRDB2_method_qPCR-t8/21	0.0		2_1
1191	cat__MRDB2_specimen_BM	0.0		2_1
1192	cat__MRDB2_specimen_nan	0.0		2_1
1193	cat__MRDB2num_ND	0.0		2_1
1194	cat__MRDB2num_Neg	0.0		2_1
1195	cat__MRDB2num_Pos	0.0		2_1
1196	cat__MRDB2num_nan	0.0		2_1
1197	cat__MRDC2_method_MFC (LAIP+DfN)	0.0		2_1
1198	cat__MRDC2_method_nan	0.0		2_1
1199	cat__MRDC2num_ND	0.0		2_1
1200	cat__MRDC2num_Neg	0.0		2_1
1201	cat__MRDC2num_Pos	0.0		2_1
1202	cat__MRDC2num_nan	0.0		2_1
1203	ordinal__NauseagradeC1	0.001685780824384628		2_1
1204	ordinal__AlopeciagradeC1	0.00016400083993993683		2_1
1205	ordinal__OralgradeC1	0.00022829650355263135		2_1
1206	ordinal__DiarrheagradeC1	0.0008355890701740566		2_1
1207	ordinal__CardiacgradeC1	2.967505461390987e-05		2_1
1208	ordinal__LiverASTgradeC1	6.34424201228696e-05		2_1
1209	ordinal__LiverALTgradeC1	0.00010849919934019482		2_1
1210	ordinal__LiverBilgradeC1	0.0003669361706971569		2_1
1211	ordinal__RenaCreatgradeC1	0.00040937344307431057		2_1
1212	ordinal__RenaprotgradeC1	0.00038544424029807314		2_1
1213	ordinal__RenahaemgradeC1	0.00027912680897265594		2_1
1214	ordinal__NauseagradeC2	0.00014808656768686875		2_1
1215	ordinal__AlopeciagradeC2	0.00010959740157794668		2_1
1216	ordinal__OralgradeC2	0.00019287788678369863		2_1
1217	ordinal__DiarrheagradeC2	0.0005689950886901298		2_1
1218	ordinal__CardiacgradeC2	0.00031810359613641874		2_1
1219	ordinal__LiverASTgradeC2	0.00011391650213517087		2_1
1220	ordinal__LiverALTgradeC2	0.00018407261075030962		2_1
1221	ordinal__LiverBilgradeC2	0.0004329348328115331		2_1
1222	ordinal__RenaCreatgradeC2	0.00030266392117721865		2_1
1223	ordinal__RenaprotgradeC2	0.000502837256106459		2_1
1224	ordinal__RenahaemgradeC2	0.0005802196310833601		2_1
1225	ordinal__cellularity1C1	9.84459342519239e-05		2_1
1226	ordinal__cellularity2C1	0.000539202491363774		2_1
1227	ordinal__cellularity1C2	5.7395452883488e-07		2_1
1228	num__amlAgeAtRand1	0.11110825503741646		2_1
1229	num__UnitsbloodC1	1.8126761220236962e-06		2_1
1230	num__UnitsplateletsC1	0.0009125488495995168		2_1
1231	num__UnitsbloodC2	0.0005104054741138734		2_1
1232	num__UnitsplateletsC2	0.0006745636580697678		2_1
1233	num__DaysIVantibC1	0.0002148244596753036		2_1
1234	num__DaysinhospC1	0.0001170094889079454		2_1
1235	num__DaysIVantibC2	0.00048534757250557605		2_1
1236	num__DaysinhospC2	0.000921397890714254		2_1
1237	num__TestDate	0.0003770755652582194		2_1
1238	num__ITDPcnt	0.0002632334467894683		2_1
1239	num__ITDLength	0.00020371619876252196		2_1
1240	num__date_MRDA0	0.00010928244621791478		2_1
1241	num__MRDA0hodnota	4.332991533437296e-05		2_1
1242	num__MRDA0logred	3.0134732938401855e-05		2_1
1243	num__date_MRDB0	0.0005310855250459112		2_1
1244	num__MRDB0hodnota	0.0005314782397797918		2_1
1245	num__MRDB0logred	0.0		2_1
1246	num__MRDC0percentage	7.961577212949454e-05		2_1
1247	num__date_MRDA1	6.0287290598926576e-05		2_1
1248	num__MRDA1hodnota	5.743419878956048e-05		2_1
1249	num__MRDA1logred	0.00016703094013986286		2_1
1250	num__date_MRDB1	0.000415752179567548		2_1
1251	num__MRDB1hodnota	0.0003773002143076269		2_1
1252	num__Date_MRDC1	0.00015877432281160187		2_1
1253	num__MRDC1percentage	0.00018607905897571216		2_1
1254	num__date_MRDA2	1.126880885575718e-05		2_1
1255	num__MRDA2hodnota	6.729900560401837e-05		2_1
1256	num__MRDA2logred	9.222547749676112e-05		2_1
1257	num__date_MRDB2	0.004047306334584283		2_1
1258	num__MRDB2hodnota	0.0036605641387726373		2_1
1259	num__Date_MRDC2	0.000178530754338725		2_1
1260	num__MRDC2percentage	0.00042770244466859233		2_1
1261	num__NauseastartC1	0.0002368023080263326		2_1
1262	num__NauseastopC1	0.00028520018987322873		2_1
1263	num__AlopeciastartC1	0.0003013383733731902		2_1
1264	num__AlopeciastopC1	0.00021257907288752952		2_1
1265	num__OralstartC1	2.731967795531906e-05		2_1
1266	num__OralstopC1	9.24626760325083e-05		2_1
1267	num__DiarrheastartC1	0.0007626741998929243		2_1
1268	num__DiarrheastopC1	0.0006554149017606611		2_1
1269	num__CardiacstartC1	0.00019840752156527583		2_1
1270	num__CardiacstopC1	0.00036215482923081563		2_1
1271	num__LiverASTstartC1	0.0008710634330993567		2_1
1272	num__LiverASTstopC1	0.0009340089985184904		2_1
1273	num__LiverALTstartC1	1.2042936509954253e-05		2_1
1274	num__LiverALTstopC1	8.040302663396982e-05		2_1
1275	num__LiverBilstartC1	0.0005972362619677384		2_1
1276	num__LiverBilstopC1	0.000542120613474842		2_1
1277	num__RenaCreatstartC1	0.0001244761943220588		2_1
1278	num__RenaCreatstopC1	0.0001358695443050274		2_1
1279	num__RenaprotstartC1	0.00015573416748655453		2_1
1280	num__RenahaemstartC1	0.00018218004454399194		2_1
1281	num__RenahaemstopC1	0.00011110516343588214		2_1
1282	num__NauseastartC2	0.0007649254690862549		2_1
1283	num__NauseastopC2	0.0006894253946222311		2_1
1284	num__AlopeciastartC2	8.398915106820933e-05		2_1
1285	num__AlopeciastopC2	0.00012978507999955835		2_1
1286	num__OralstartC2	0.0007606064248141755		2_1
1287	num__OralstopC2	0.000688864878236332		2_1
1288	num__DiarrheastartC2	0.00015197656927490026		2_1
1289	num__DiarrheastopC2	5.7401781292864135e-06		2_1
1290	num__CardiacstartC2	0.000346743527137805		2_1
1291	num__LiverASTstartC2	0.00015723138365622888		2_1
1292	num__LiverASTstopC2	0.0005227895914063618		2_1
1293	num__LiverALTstartC2	5.774862715277222e-05		2_1
1294	num__LiverALTstopC2	0.0001293919732996305		2_1
1295	num__LiverBilstartC2	0.0004549560890769176		2_1
1296	num__LiverBilstopC2	0.0007708466942831398		2_1
1297	num__RenaCreatstartC2	0.0004335938816118681		2_1
1298	num__RenaCreatstopC2	0.0003320021052285048		2_1
1299	num__mylotargdateC1	3.229350965333933e-05		2_1
1300	num__marrexamdate1C1	0.00014666501681363073		2_1
1301	num__marrexamdate2C1	0.0007120908161168161		2_1
1302	num__NeutrecoverydateC1	0.0005674765848979506		2_1
1303	num__Platrecovery50dateC1	0.00014805752784842615		2_1
1304	num__Platrecovery100dateC1	0.0003323176565525966		2_1
1305	num__DischargeddateC1	0.0002661533581310031		2_1
1306	num__chemodateC2	0.000315486399102235		2_1
1307	num__marrexamdate1C2	6.886614580569597e-05		2_1
1308	num__NeutrecoverydateC2	8.862533443446795e-05		2_1
1309	num__Platrecovery50dateC2	0.00015030750303796092		2_1
1310	num__Platrecovery100dateC2	0.00027368198558252023		2_1
1311	num__DischargeddateC2	0.00011154742659485035		2_1
1312	num__Weight	0.0644945532043131		2_1
1313	num__Height	0.06009491042139586		2_1
1314	num__BloodDateEntry	0.0005382603491736444		2_1
1315	num__HemoglobinEntry	0.00020153908112711144		2_1
1316	num__PlateletEntry	0.0016226533365732464		2_1
1317	num__MarrowDateEntry	0.0003203909751825658		2_1
1318	num__MarrowBlastsEntry	0.0002677304363397665		2_1
1319	num__LocalImmPcnt	0.0001046214679868521		2_1
1320	num__SmokePerDay	1.8108868970593734e-05		2_1
1321	num__chemodateC1	0.0003346032057303219		2_1
1322	num__Marrblastperc1C1	0.0002278168874131205		2_1
1323	num__Marrblastperc2C1	1.3572240156925083e-05		2_1
1324	num__WBCEntry	0.02143877862321098		2_1
1325	num__CompmarrrespC1	9.778308826926533e-06		2_1
1326	num__Marrclastperc1C2	0.000213715286896624		2_1
1327	num__CompmarrrespC2	8.405460285654369e-05		2_1
1328	num__TransplantSchedDateC2	2.5550362835935075e-05		2_1
1329	remainder__IsSec_is_missing	0.0		2_1
1330	remainder__PrevDiag_is_missing	0.0		2_1
1331	remainder__PrevBloodDis_is_missing	0.0		2_1
1332	remainder__Weight_is_missing	0.0		2_1
1333	remainder__Height_is_missing	0.0		2_1
1334	remainder__BloodDateEntry_is_missing	0.0		2_1
1335	remainder__HemoglobinEntry_is_missing	0.0		2_1
1336	remainder__PlateletEntry_is_missing	0.0		2_1
1337	remainder__MarrowDateEntry_is_missing	0.0		2_1
1338	remainder__MarrowBlastsEntry_is_missing	0.0		2_1
1339	remainder__FABtype_is_missing	0.0		2_1
1340	remainder__CNSinvolveentry_is_missing	0.0		2_1
1341	remainder__Localcytoentry_is_missing	0.0		2_1
1342	remainder__Localimmentry_is_missing	0.0		2_1
1343	remainder__LocalImmPcnt_is_missing	0.0		2_1
1344	remainder__CD33entry_is_missing	0.0		2_1
1345	remainder__SmokeHist_is_missing	0.0		2_1
1346	remainder__SmokePerDay_is_missing	0.0		2_1
1347	remainder__CytoResult_is_missing	0.0		2_1
1348	remainder__Karyotype_is_missing	0.0		2_1
1349	remainder__ComorArr_is_missing	0.0		2_1
1350	remainder__ComorCard_is_missing	0.0		2_1
1351	remainder__ComorHVD_is_missing	0.0		2_1
1352	remainder__ComorIBD_is_missing	0.0		2_1
1353	remainder__ComorDiab_is_missing	0.0		2_1
1354	remainder__ComorCVD_is_missing	0.0		2_1
1355	remainder__ComorPsyc_is_missing	0.0		2_1
1356	remainder__ComorObe_is_missing	0.0		2_1
1357	remainder__ComorInf_is_missing	0.0		2_1
1358	remainder__ComorRheu_is_missing	0.0		2_1
1359	remainder__ComorPrep_is_missing	0.0		2_1
1360	remainder__ComorRen_is_missing	0.0		2_1
1361	remainder__ComorMPul_is_missing	0.0		2_1
1362	remainder__ComorSPul_is_missing	0.0		2_1
1363	remainder__ComorPST_is_missing	0.0		2_1
1364	remainder__ComorHepM_is_missing	0.0		2_1
1365	remainder__ComorHepS_is_missing	0.0		2_1
1366	remainder__chemodateC1_is_missing	0.0		2_1
1367	remainder__drugdoseC1yn_is_missing	0.0		2_1
1368	remainder__mylotargC1yn_is_missing	0.0		2_1
1369	remainder__mylotargdateC1_is_missing	0.0		2_1
1370	remainder__mylodoseC1_is_missing	0.0		2_1
1371	remainder__marrexamdate1C1_is_missing	0.0		2_1
1372	remainder__marrexamdate2C1_is_missing	0.0		2_1
1373	remainder__cellularity1C1_is_missing	0.0		2_1
1374	remainder__cellularity2C1_is_missing	0.0		2_1
1375	remainder__Marrblastperc1C1_is_missing	0.0		2_1
1376	remainder__Marrblastperc2C1_is_missing	0.0		2_1
1377	remainder__Marrresult1C1_is_missing	0.0		2_1
1378	remainder__Marrresult2C1_is_missing	0.0		2_1
1379	remainder__CompmarrrespC1_is_missing	0.0		2_1
1380	remainder__NeutrecoveryC1_is_missing	0.0		2_1
1381	remainder__NeutrecoverydateC1_is_missing	0.0		2_1
1382	remainder__Platrecovery50C1_is_missing	0.0		2_1
1383	remainder__Platrecovery50dateC1_is_missing	0.0		2_1
1384	remainder__Platrecovery100C1_is_missing	0.0		2_1
1385	remainder__Platrecovery100dateC1_is_missing	0.0		2_1
1386	remainder__NauseagradeC1_is_missing	0.0		2_1
1387	remainder__NauseastartC1_is_missing	0.0		2_1
1388	remainder__NauseastopC1_is_missing	0.0		2_1
1389	remainder__AlopeciagradeC1_is_missing	0.0		2_1
1390	remainder__AlopeciastartC1_is_missing	0.0		2_1
1391	remainder__AlopeciastopC1_is_missing	0.0		2_1
1392	remainder__OralgradeC1_is_missing	0.0		2_1
1393	remainder__OralstartC1_is_missing	0.0		2_1
1394	remainder__OralstopC1_is_missing	0.0		2_1
1395	remainder__DiarrheagradeC1_is_missing	0.0		2_1
1396	remainder__DiarrheastartC1_is_missing	0.0		2_1
1397	remainder__DiarrheastopC1_is_missing	0.0		2_1
1398	remainder__CardiacgradeC1_is_missing	0.0		2_1
1399	remainder__CardiacstartC1_is_missing	0.0		2_1
1400	remainder__CardiacstopC1_is_missing	0.0		2_1
1401	remainder__LiverASTgradeC1_is_missing	0.0		2_1
1402	remainder__LiverASTstartC1_is_missing	0.0		2_1
1403	remainder__LiverASTstopC1_is_missing	0.0		2_1
1404	remainder__LiverALTgradeC1_is_missing	0.0		2_1
1405	remainder__LiverALTstartC1_is_missing	0.0		2_1
1406	remainder__LiverALTstopC1_is_missing	0.0		2_1
1407	remainder__LiverBilgradeC1_is_missing	0.0		2_1
1408	remainder__LiverBilstartC1_is_missing	0.0		2_1
1409	remainder__LiverBilstopC1_is_missing	0.0		2_1
1410	remainder__RenaCreatgradeC1_is_missing	0.0		2_1
1411	remainder__RenaCreatstartC1_is_missing	0.0		2_1
1412	remainder__RenaCreatstopC1_is_missing	0.0		2_1
1413	remainder__RenaprotgradeC1_is_missing	0.0		2_1
1414	remainder__RenaprotstartC1_is_missing	0.0		2_1
1415	remainder__RenahaemgradeC1_is_missing	0.0		2_1
1416	remainder__RenahaemstartC1_is_missing	0.0		2_1
1417	remainder__RenahaemstopC1_is_missing	0.0		2_1
1418	remainder__UnitsbloodC1_is_missing	0.0		2_1
1419	remainder__UnitsplateletsC1_is_missing	0.0		2_1
1420	remainder__DaysIVantibC1_is_missing	0.0		2_1
1421	remainder__DaysinhospC1_is_missing	0.0		2_1
1422	remainder__DischargeddateC1_is_missing	0.0		2_1
1423	remainder__chemodateC2_is_missing	0.0		2_1
1424	remainder__drugdoseC2yn_is_missing	0.0		2_1
1425	remainder__marrexamdate1C2_is_missing	0.0		2_1
1426	remainder__cellularity1C2_is_missing	0.0		2_1
1427	remainder__Marrclastperc1C2_is_missing	0.0		2_1
1428	remainder__Marrresult1C2_is_missing	0.0		2_1
1429	remainder__CompmarrrespC2_is_missing	0.0		2_1
1430	remainder__NeutrecoveryC2_is_missing	0.0		2_1
1431	remainder__NeutrecoverydateC2_is_missing	0.0		2_1
1432	remainder__Platrecovery50C2_is_missing	0.0		2_1
1433	remainder__Platrecovery50dateC2_is_missing	0.0		2_1
1434	remainder__Platrecovery100C2_is_missing	0.0		2_1
1435	remainder__Platrecovery100dateC2_is_missing	0.0		2_1
1436	remainder__NauseagradeC2_is_missing	0.0		2_1
1437	remainder__NauseastartC2_is_missing	0.0		2_1
1438	remainder__NauseastopC2_is_missing	0.0		2_1
1439	remainder__AlopeciagradeC2_is_missing	0.0		2_1
1440	remainder__AlopeciastartC2_is_missing	0.0		2_1
1441	remainder__AlopeciastopC2_is_missing	0.0		2_1
1442	remainder__OralgradeC2_is_missing	0.0		2_1
1443	remainder__OralstartC2_is_missing	0.0		2_1
1444	remainder__OralstopC2_is_missing	0.0		2_1
1445	remainder__DiarrheagradeC2_is_missing	0.0		2_1
1446	remainder__DiarrheastartC2_is_missing	0.0		2_1
1447	remainder__DiarrheastopC2_is_missing	0.0		2_1
1448	remainder__CardiacgradeC2_is_missing	0.0		2_1
1449	remainder__CardiacstartC2_is_missing	0.0		2_1
1450	remainder__LiverASTgradeC2_is_missing	0.0		2_1
1451	remainder__LiverASTstartC2_is_missing	0.0		2_1
1452	remainder__LiverASTstopC2_is_missing	0.0		2_1
1453	remainder__LiverALTgradeC2_is_missing	0.0		2_1
1454	remainder__LiverALTstartC2_is_missing	0.0		2_1
1455	remainder__LiverALTstopC2_is_missing	0.0		2_1
1456	remainder__LiverBilgradeC2_is_missing	0.0		2_1
1457	remainder__LiverBilstartC2_is_missing	0.0		2_1
1458	remainder__LiverBilstopC2_is_missing	0.0		2_1
1459	remainder__RenaCreatgradeC2_is_missing	0.0		2_1
1460	remainder__RenaCreatstartC2_is_missing	0.0		2_1
1461	remainder__RenaCreatstopC2_is_missing	0.0		2_1
1462	remainder__RenaprotgradeC2_is_missing	0.0		2_1
1463	remainder__RenahaemgradeC2_is_missing	0.0		2_1
1464	remainder__UnitsbloodC2_is_missing	0.0		2_1
1465	remainder__UnitsplateletsC2_is_missing	0.0		2_1
1466	remainder__DaysIVantibC2_is_missing	0.0		2_1
1467	remainder__DaysinhospC2_is_missing	0.0		2_1
1468	remainder__DischargeddateC2_is_missing	0.0		2_1
1469	remainder__TissuetypingdoneYNC2_is_missing	0.0		2_1
1470	remainder__TissuetypesibsresultC2_is_missing	0.0		2_1
1471	remainder__TransplantSchedYNC2_is_missing	0.0		2_1
1472	remainder__TransplantSchedDateC2_is_missing	0.0		2_1
1473	remainder__TransplantTypeC2_is_missing	0.0		2_1
1474	remainder__MRDnegativity_is_missing	0.0		2_1
1475	remainder__MRDguided_is_missing	0.0		2_1
1476	remainder__Housekeeping_is_missing	0.0		2_1
1477	remainder__MRDA0_is_missing	0.0		2_1
1478	remainder__date_MRDA0_is_missing	0.0		2_1
1479	remainder__MRDA0_method_is_missing	0.0		2_1
1480	remainder__MRDA0_specimen_is_missing	0.0		2_1
1481	remainder__MRDA0num_is_missing	0.0		2_1
1482	remainder__MRDA0hodnota_is_missing	0.0		2_1
1483	remainder__MRDA0logred_is_missing	0.0		2_1
1484	remainder__MRDB0_is_missing	0.0		2_1
1485	remainder__date_MRDB0_is_missing	0.0		2_1
1486	remainder__MRDB0_method_is_missing	0.0		2_1
1487	remainder__MRDB0_specimen_is_missing	0.0		2_1
1488	remainder__MRDB0num_is_missing	0.0		2_1
1489	remainder__MRDB0hodnota_is_missing	0.0		2_1
1490	remainder__MRDB0logred_is_missing	0.0		2_1
1491	remainder__MRDC0_is_missing	0.0		2_1
1492	remainder__MRDC0_method_is_missing	0.0		2_1
1493	remainder__MRDC0_specimen_is_missing	0.0		2_1
1494	remainder__MRDC0num_is_missing	0.0		2_1
1495	remainder__MRDC0percentage_is_missing	0.0		2_1
1496	remainder__MRDA1_is_missing	0.0		2_1
1497	remainder__date_MRDA1_is_missing	0.0		2_1
1498	remainder__MRDA1_method_is_missing	0.0		2_1
1499	remainder__MRDA1_specimen_is_missing	0.0		2_1
1500	remainder__MRDA1num_is_missing	0.0		2_1
1501	remainder__MRDA1hodnota_is_missing	0.0		2_1
1502	remainder__MRDA1logred_is_missing	0.0		2_1
1503	remainder__MRDB1_is_missing	0.0		2_1
1504	remainder__date_MRDB1_is_missing	0.0		2_1
1505	remainder__MRDB1_method_is_missing	0.0		2_1
1506	remainder__MRDB1_specimen_is_missing	0.0		2_1
1507	remainder__MRDB1num_is_missing	0.0		2_1
1508	remainder__MRDB1hodnota_is_missing	0.0		2_1
1509	remainder__MRDC1_is_missing	0.0		2_1
1510	remainder__Date_MRDC1_is_missing	0.0		2_1
1511	remainder__MRDC1_method_is_missing	0.0		2_1
1512	remainder__MRDC1_specimen_is_missing	0.0		2_1
1513	remainder__MRDC1num_is_missing	0.0		2_1
1514	remainder__MRDC1percentage_is_missing	0.0		2_1
1515	remainder__MRDA2_is_missing	0.0		2_1
1516	remainder__date_MRDA2_is_missing	0.0		2_1
1517	remainder__MRDA2_method_is_missing	0.0		2_1
1518	remainder__MRDA2_specimen_is_missing	0.0		2_1
1519	remainder__MRDA2num_is_missing	0.0		2_1
1520	remainder__MRDA2hodnota_is_missing	0.0		2_1
1521	remainder__MRDA2logred_is_missing	0.0		2_1
1522	remainder__MRDB2_is_missing	0.0		2_1
1523	remainder__date_MRDB2_is_missing	0.0		2_1
1524	remainder__MRDB2_method_is_missing	0.0		2_1
1525	remainder__MRDB2_specimen_is_missing	0.0		2_1
1526	remainder__MRDB2num_is_missing	0.0		2_1
1527	remainder__MRDB2hodnota_is_missing	0.0		2_1
1528	remainder__MRDC2_is_missing	0.0		2_1
1529	remainder__Date_MRDC2_is_missing	0.0		2_1
1530	remainder__MRDC2_method_is_missing	0.0		2_1
1531	remainder__MRDC2_specimen_is_missing	0.0		2_1
1532	remainder__MRDC2num_is_missing	0.0		2_1
1533	remainder__MRDC2percentage_is_missing	0.0		2_1
1534	remainder__TestDate_is_missing	0.0		2_1
1535	remainder__amlFLToutcomeID_is_missing	0.0		2_1
1536	remainder__amlFLTTypeID_is_missing	0.0		2_1
1537	remainder__amlDDLFLTTKDID_is_missing	0.0		2_1
1538	remainder__ITDPcnt_is_missing	0.0		2_1
1539	remainder__ITDLength_is_missing	0.0		2_1
1540	remainder__amlFLTType0ID_is_missing	0.010160650741938906		2_1
1541	remainder__amlDDLNPM1OutcomeID_is_missing	0.0		2_1
1542	remainder__amlDDLNPM1ID_is_missing	0.10547366632298145		2_1
1543	remainder__ASXL1	2.821538518878357e-05		2_1
1544	remainder__ASXL2	4.1861155944678894e-05		2_1
1545	remainder__ASXL3	2.2845590331810814e-08		2_1
1546	remainder__BAGE3	0.0		2_1
1547	remainder__BCOR	0.0		2_1
1548	remainder__BRAF	0.0		2_1
1549	remainder__CBL	0.0		2_1
1550	remainder__CEBPA	0.00010809565103979758		2_1
1551	remainder__CREBBP	0.0		2_1
1552	remainder__CSF3R	0.0		2_1
1553	remainder__CTCF	0.0		2_1
1554	remainder__CUX1	0.0		2_1
1555	remainder__DNMT3A	1.0343427562127376e-08		2_1
1556	remainder__EED	0.0		2_1
1557	remainder__ETV6	0.0		2_1
1558	remainder__EZH2	0.0		2_1
1559	remainder__FBXW7	0.0		2_1
1560	remainder__FLT3	0.0		2_1
1561	remainder__GATA1	0.0		2_1
1562	remainder__GATA2	0.0		2_1
1563	remainder__GNAS	0.0		2_1
1564	remainder__GNB1	0.0		2_1
1565	remainder__IDH1	0.0		2_1
1566	remainder__IDH2	0.0		2_1
1567	remainder__JAK2	0.0		2_1
1568	remainder__JAK3	0.0		2_1
1569	remainder__KANSL1	0.0		2_1
1570	remainder__KDM6A	0.0		2_1
1571	remainder__KIT	0.0		2_1
1572	remainder__KMT2C	0.0		2_1
1573	remainder__KMT2D	0.0		2_1
1574	remainder__KMT2E	0.0		2_1
1575	remainder__KRAS	0.0		2_1
1576	remainder__LUC7L2	0.0		2_1
1577	remainder__MED12	0.0		2_1
1578	remainder__MLL	0.0		2_1
1579	remainder__MPL	0.0		2_1
1580	remainder__MYC	0.0		2_1
1581	remainder__NF1	0.0		2_1
1582	remainder__NFE2	0.0		2_1
1583	remainder__NOTCH1	0.0		2_1
1584	remainder__NPM1	0.0		2_1
1585	remainder__NRAS	1.0327413942064681e-07		2_1
1586	remainder__PDS5B	2.5974464781654253e-06		2_1
1587	remainder__PHF6	5.457992630966865e-07		2_1
1588	remainder__PRPF8	0.0		2_1
1589	remainder__PTPN11	3.099541924790746e-05		2_1
1590	remainder__RAD21	0.0		2_1
1591	remainder__RIT1	0.0		2_1
1592	remainder__RUNX1	0.0		2_1
1593	remainder__SETBP1	0.0		2_1
1594	remainder__SF1	0.0		2_1
1595	remainder__SF3B1	0.0		2_1
1596	remainder__SMC1A	0.0		2_1
1597	remainder__SMC3	0.0		2_1
1598	remainder__SRSF2	1.553886682634888e-08		2_1
1599	remainder__STAG2	0.0		2_1
1600	remainder__STAT5B	0.0		2_1
1601	remainder__TET2	0.0		2_1
1602	remainder__TP53	1.7171181072329239e-06		2_1
1603	remainder__U2AF1	0.0		2_1
1604	remainder__WT1	0.0		2_1
1605	remainder__ZRSR2	0.0		2_1
1606	remainder__ngs_is_missing	0.0		2_1
1607	karyotype_encoding__Karyotype_45,X,-Y,t(8;21)(q22;q22)[10]	0.0		3_1
1608	karyotype_encoding__Karyotype_46,XX [20]	0.0		3_1
1609	karyotype_encoding__Karyotype_46,XX [20]	0.0		3_1
1610	karyotype_encoding__Karyotype_46,XX,inv(16)(p13q22)[10]	0.0		3_1
1611	karyotype_encoding__Karyotype_46,XX,t(8;21)(q22;q22)[10]	0.0		3_1
1612	karyotype_encoding__Karyotype_46,XX[10]	0.0		3_1
1613	karyotype_encoding__Karyotype_46,XX[20]	0.0		3_1
1614	karyotype_encoding__Karyotype_46,XX[20]	0.0		3_1
1615	karyotype_encoding__Karyotype_46,XX[25]	0.0		3_1
1616	karyotype_encoding__Karyotype_46,XX[30]	0.0		3_1
1617	karyotype_encoding__Karyotype_46,XY [20]	0.0		3_1
1618	karyotype_encoding__Karyotype_46,XY,inv(16)(p13q22)[10]	0.0		3_1
1619	karyotype_encoding__Karyotype_46,XY[20]	0.0		3_1
1620	karyotype_encoding__Karyotype_46,XY[20]	0.0		3_1
1621	karyotype_encoding__Karyotype_46,XY[21]	0.0		3_1
1622	karyotype_encoding__Karyotype_46,XY[25]	0.0		3_1
1623	karyotype_encoding__Karyotype_46,XY[30]	0.0		3_1
1624	karyotype_encoding__Karyotype_47,XX,+8[10]	0.0		3_1
1625	karyotype_encoding__Karyotype___rare_class__	0.0		3_1
1626	cat__sexID_False	0.0		3_1
1627	cat__sexID_True	0.0		3_1
1628	cat__IsSec_False	0.0		3_1
1629	cat__IsSec_True	0.0		3_1
1630	cat__IsSec_nan	0.0		3_1
1631	cat__PrevDiag_False	0.0		3_1
1632	cat__PrevDiag_True	0.0		3_1
1633	cat__PrevDiag_nan	0.0		3_1
1634	cat__drugdoseC1yn_False	0.0		3_1
1635	cat__drugdoseC1yn_True	0.0		3_1
1636	cat__drugdoseC1yn_nan	0.0		3_1
1637	cat__mylotargC1yn_False	0.0		3_1
1638	cat__mylotargC1yn_True	0.0		3_1
1639	cat__mylotargC1yn_nan	0.0		3_1
1640	cat__mylodoseC1_False	0.0		3_1
1641	cat__mylodoseC1_True	0.0		3_1
1642	cat__mylodoseC1_nan	0.0		3_1
1643	cat__NeutrecoveryC1_False	0.0		3_1
1644	cat__NeutrecoveryC1_True	0.0		3_1
1645	cat__NeutrecoveryC1_nan	0.0		3_1
1646	cat__Platrecovery50C1_False	0.0		3_1
1647	cat__Platrecovery50C1_True	0.0		3_1
1648	cat__Platrecovery50C1_nan	0.0		3_1
1649	cat__Platrecovery100C1_False	0.0		3_1
1650	cat__Platrecovery100C1_True	0.0		3_1
1651	cat__Platrecovery100C1_nan	0.0		3_1
1652	cat__drugdoseC2yn_False	0.10721954581695964		3_1
1653	cat__drugdoseC2yn_True	0.0		3_1
1654	cat__drugdoseC2yn_nan	0.0		3_1
1655	cat__NeutrecoveryC2_False	0.0		3_1
1656	cat__NeutrecoveryC2_True	0.0		3_1
1657	cat__NeutrecoveryC2_nan	0.0		3_1
1658	cat__Platrecovery50C2_False	0.0		3_1
1659	cat__Platrecovery50C2_True	0.0		3_1
1660	cat__Platrecovery50C2_nan	0.0		3_1
1661	cat__Platrecovery100C2_False	0.0		3_1
1662	cat__Platrecovery100C2_True	0.0		3_1
1663	cat__Platrecovery100C2_nan	0.0		3_1
1664	cat__TissuetypingdoneYNC2_False	0.0		3_1
1665	cat__TissuetypingdoneYNC2_True	0.0		3_1
1666	cat__TissuetypingdoneYNC2_nan	0.0		3_1
1667	cat__TransplantSchedYNC2_False	0.0		3_1
1668	cat__TransplantSchedYNC2_True	0.0		3_1
1669	cat__TransplantSchedYNC2_nan	0.0		3_1
1670	cat__MRDA0_False	0.0		3_1
1671	cat__MRDA0_True	0.0		3_1
1672	cat__MRDA0_nan	0.0		3_1
1673	cat__MRDB0_False	0.0		3_1
1674	cat__MRDB0_True	0.0		3_1
1675	cat__MRDB0_nan	0.0		3_1
1676	cat__MRDC0_False	0.0		3_1
1677	cat__MRDC0_True	0.0		3_1
1678	cat__MRDC0_nan	0.0		3_1
1679	cat__MRDA1_False	0.0		3_1
1680	cat__MRDA1_True	0.0		3_1
1681	cat__MRDA1_nan	0.0		3_1
1682	cat__MRDB1_False	0.0		3_1
1683	cat__MRDB1_True	0.0		3_1
1684	cat__MRDB1_nan	0.0		3_1
1685	cat__MRDC1_False	0.0		3_1
1686	cat__MRDC1_True	0.0		3_1
1687	cat__MRDC1_nan	0.0		3_1
1688	cat__MRDA2_False	0.0		3_1
1689	cat__MRDA2_True	0.0		3_1
1690	cat__MRDA2_nan	0.0		3_1
1691	cat__MRDB2_False	0.0		3_1
1692	cat__MRDB2_True	0.0		3_1
1693	cat__MRDB2_nan	0.0		3_1
1694	cat__MRDC2_False	0.0		3_1
1695	cat__MRDC2_True	0.0		3_1
1696	cat__MRDC2_nan	0.0		3_1
1697	cat__amlAgeGroup_15-29	0.0		3_1
1698	cat__amlAgeGroup_30-39	0.0		3_1
1699	cat__amlAgeGroup_40-49	0.0		3_1
1700	cat__amlAgeGroup_50-59	0.0		3_1
1701	cat__amlAgeGroup_60+	0.0		3_1
1702	cat__PrevBloodDis_Chronic lymphoblastic leukaemia (CLL)	0.0		3_1
1703	cat__PrevBloodDis_Chronic myelomonocytic leukaemia (CMML)	0.0		3_1
1704	cat__PrevBloodDis_Hodgkin's disease	0.0		3_1
1705	cat__PrevBloodDis_Lymphoma	0.0		3_1
1706	cat__PrevBloodDis_Myelodysplastic syndrome (MDS)/myelodysplasia/pre-leukaemic phase	0.0		3_1
1707	cat__PrevBloodDis_Myelofibrosis	0.0		3_1
1708	cat__PrevBloodDis_Myeloproliferative syndrome	0.0		3_1
1709	cat__PrevBloodDis_Other haematological disorder	0.0		3_1
1710	cat__PrevBloodDis_Polycythaemia rubra vera (PRV)	0.0		3_1
1711	cat__PrevBloodDis_Refractory anaemia with excess of blasts (RAEB, RAEB-t)	0.0		3_1
1712	cat__PrevBloodDis_Thrombocythaemia	0.0		3_1
1713	cat__PrevBloodDis_Thrombocytopenia	0.0		3_1
1714	cat__PrevBloodDis_nan	0.0		3_1
1715	cat__FABtype_0	0.0		3_1
1716	cat__FABtype_1	0.0		3_1
1717	cat__FABtype_2	0.028486609531483933		3_1
1718	cat__FABtype_3	0.0		3_1
1719	cat__FABtype_3v	0.0		3_1
1720	cat__FABtype_4	0.0		3_1
1721	cat__FABtype_4e	0.0		3_1
1722	cat__FABtype_5	0.039092408216108716		3_1
1723	cat__FABtype_5a	0.0		3_1
1724	cat__FABtype_5b	0.0		3_1
1725	cat__FABtype_6	0.0		3_1
1726	cat__FABtype_7	0.0		3_1
1727	cat__FABtype_8	0.01613390456969358		3_1
1728	cat__FABtype_B	0.0		3_1
1729	cat__FABtype_R	0.0		3_1
1730	cat__FABtype_RT	0.0		3_1
1731	cat__FABtype_X	0.0		3_1
1732	cat__FABtype_nan	0.0		3_1
1733	cat__CNSinvolveentry_0.0	0.0		3_1
1734	cat__CNSinvolveentry_1.0	0.0		3_1
1735	cat__CNSinvolveentry_2.0	0.0		3_1
1736	cat__CNSinvolveentry_nan	0.0		3_1
1737	cat__Localcytoentry_1.0	0.1862960259497159		3_1
1738	cat__Localcytoentry_2.0	0.08673977153401319		3_1
1739	cat__Localcytoentry_3.0	0.0		3_1
1740	cat__Localcytoentry_4.0	0.0		3_1
1741	cat__Localcytoentry_5.0	0.0		3_1
1742	cat__Localcytoentry_nan	0.0		3_1
1743	cat__Localimmentry_1.0	0.0		3_1
1744	cat__Localimmentry_2.0	0.0		3_1
1745	cat__Localimmentry_3.0	0.0		3_1
1746	cat__Localimmentry_nan	0.0		3_1
1747	cat__CD33entry_1.0	0.0		3_1
1748	cat__CD33entry_2.0	0.0		3_1
1749	cat__CD33entry_3.0	0.0		3_1
1750	cat__CD33entry_nan	0.0		3_1
1751	cat__SmokeHist_1.0	0.0		3_1
1752	cat__SmokeHist_2.0	0.0		3_1
1753	cat__SmokeHist_3.0	0.0		3_1
1754	cat__SmokeHist_nan	0.0		3_1
1755	cat__amlType_De novo	0.10088565992605496		3_1
1756	cat__amlType_High risk MDS	0.0		3_1
1757	cat__amlType_Secondary	0.0		3_1
1758	cat__CytoResult_Adverse	0.47535125084181373		3_1
1759	cat__CytoResult_Failed	0.0		3_1
1760	cat__CytoResult_Intermediate	0.0		3_1
1761	cat__CytoResult_Normal	0.0		3_1
1762	cat__CytoResult_Not done	0.0		3_1
1763	cat__CytoResult_nan	0.0		3_1
1764	cat__CytoResult_t(15;17) / PML-RARA [APL]	0.0		3_1
1765	cat__CytoResult_t(8;21) / inv(16) [CBF]	0.5374592812691057		3_1
1766	cat__ComorArr_0.0	0.0		3_1
1767	cat__ComorArr_1.0	0.0		3_1
1768	cat__ComorArr_2.0	0.0		3_1
1769	cat__ComorArr_nan	0.0		3_1
1770	cat__ComorCard_0.0	0.0		3_1
1771	cat__ComorCard_1.0	0.0		3_1
1772	cat__ComorCard_2.0	0.0		3_1
1773	cat__ComorCard_nan	0.0		3_1
1774	cat__ComorHVD_0.0	0.0		3_1
1775	cat__ComorHVD_1.0	0.0		3_1
1776	cat__ComorHVD_2.0	0.0		3_1
1777	cat__ComorHVD_nan	0.0		3_1
1778	cat__ComorIBD_0.0	0.0		3_1
1779	cat__ComorIBD_1.0	0.0		3_1
1780	cat__ComorIBD_2.0	0.0		3_1
1781	cat__ComorIBD_nan	0.0		3_1
1782	cat__ComorDiab_0.0	0.0		3_1
1783	cat__ComorDiab_1.0	0.0		3_1
1784	cat__ComorDiab_2.0	0.0		3_1
1785	cat__ComorDiab_nan	0.0		3_1
1786	cat__ComorCVD_0.0	0.0		3_1
1787	cat__ComorCVD_1.0	0.0		3_1
1788	cat__ComorCVD_2.0	0.0		3_1
1789	cat__ComorCVD_nan	0.0		3_1
1790	cat__ComorPsyc_0.0	0.0961281531733994		3_1
1791	cat__ComorPsyc_1.0	0.0		3_1
1792	cat__ComorPsyc_2.0	0.0		3_1
1793	cat__ComorPsyc_nan	0.0		3_1
1794	cat__ComorObe_0.0	0.0		3_1
1795	cat__ComorObe_1.0	0.0		3_1
1796	cat__ComorObe_2.0	0.0		3_1
1797	cat__ComorObe_nan	0.0		3_1
1798	cat__ComorInf_0.0	0.0		3_1
1799	cat__ComorInf_1.0	0.042298942746048625		3_1
1800	cat__ComorInf_2.0	0.0		3_1
1801	cat__ComorInf_nan	0.0		3_1
1802	cat__ComorRheu_0.0	0.0		3_1
1803	cat__ComorRheu_1.0	0.0		3_1
1804	cat__ComorRheu_2.0	0.0		3_1
1805	cat__ComorRheu_nan	0.0		3_1
1806	cat__ComorPrep_0.0	0.0		3_1
1807	cat__ComorPrep_1.0	0.0		3_1
1808	cat__ComorPrep_2.0	0.0		3_1
1809	cat__ComorPrep_nan	0.0		3_1
1810	cat__ComorRen_0.0	0.0		3_1
1811	cat__ComorRen_1.0	0.0		3_1
1812	cat__ComorRen_2.0	0.0		3_1
1813	cat__ComorRen_nan	0.0		3_1
1814	cat__ComorMPul_0.0	0.0		3_1
1815	cat__ComorMPul_1.0	0.0		3_1
1816	cat__ComorMPul_2.0	0.0		3_1
1817	cat__ComorMPul_nan	0.0		3_1
1818	cat__ComorSPul_0.0	0.0		3_1
1819	cat__ComorSPul_1.0	0.0		3_1
1820	cat__ComorSPul_2.0	0.0		3_1
1821	cat__ComorSPul_nan	0.0		3_1
1822	cat__ComorPST_0.0	0.0		3_1
1823	cat__ComorPST_1.0	0.0		3_1
1824	cat__ComorPST_2.0	0.0		3_1
1825	cat__ComorPST_nan	0.0		3_1
1826	cat__ComorHepM_0.0	0.0		3_1
1827	cat__ComorHepM_1.0	0.0		3_1
1828	cat__ComorHepM_2.0	0.0		3_1
1829	cat__ComorHepM_nan	0.0		3_1
1830	cat__ComorHepS_0.0	0.0		3_1
1831	cat__ComorHepS_1.0	0.0		3_1
1832	cat__ComorHepS_2.0	0.0		3_1
1833	cat__ComorHepS_nan	0.0		3_1
1834	cat__TreatmentC1_ADE Alone	0.0		3_1
1835	cat__TreatmentC1_ADE and Mylotarg 3mg per m2	0.0		3_1
1836	cat__TreatmentC1_ADE and Mylotarg 6mg per m2	0.0		3_1
1837	cat__TreatmentC1_AIDA	0.0		3_1
1838	cat__TreatmentC1_Arsenic and ATRA	0.0		3_1
1839	cat__TreatmentC1_DA High dose (90mg)	0.0		3_1
1840	cat__TreatmentC1_DA Mylotarg 3mg per m2	0.0		3_1
1841	cat__TreatmentC1_DA Mylotarg 6mg per m2	0.0		3_1
1842	cat__TreatmentC1_DA Standard dose (60mg)	0.0		3_1
1843	cat__Marrresult1C1_CR	0.0		3_1
1844	cat__Marrresult1C1_PR	0.0		3_1
1845	cat__Marrresult1C1_RD	0.0		3_1
1846	cat__Marrresult1C1_nan	0.0		3_1
1847	cat__Marrresult2C1_CR	0.0		3_1
1848	cat__Marrresult2C1_PR	0.0		3_1
1849	cat__Marrresult2C1_RD	0.0		3_1
1850	cat__Marrresult2C1_nan	0.0		3_1
1851	cat__Marrresult1C2_CR	0.0		3_1
1852	cat__Marrresult1C2_PR	0.0		3_1
1853	cat__Marrresult1C2_RD	0.0		3_1
1854	cat__Marrresult1C2_nan	0.0		3_1
1855	cat__TissuetypesibsresultC2_1.0	0.028412255061054877		3_1
1856	cat__TissuetypesibsresultC2_2.0	0.0		3_1
1857	cat__TissuetypesibsresultC2_3.0	0.0		3_1
1858	cat__TissuetypesibsresultC2_nan	0.0		3_1
1859	cat__TransplantTypeC2_1.0	0.0		3_1
1860	cat__TransplantTypeC2_2.0	0.0		3_1
1861	cat__TransplantTypeC2_3.0	0.0		3_1
1862	cat__TransplantTypeC2_nan	0.0		3_1
1863	cat__amlFLToutcomeID_2.0	0.0		3_1
1864	cat__amlFLToutcomeID_3.0	0.0		3_1
1865	cat__amlFLToutcomeID_4.0	0.0		3_1
1866	cat__amlFLToutcomeID_nan	0.0		3_1
1867	cat__amlFLTTypeID_1.0	0.0		3_1
1868	cat__amlFLTTypeID_2.0	0.0		3_1
1869	cat__amlFLTTypeID_nan	0.0		3_1
1870	cat__amlDDLFLTTKDID_1.0	0.0		3_1
1871	cat__amlDDLFLTTKDID_2.0	0.0		3_1
1872	cat__amlDDLFLTTKDID_3.0	0.0		3_1
1873	cat__amlDDLFLTTKDID_4.0	0.0		3_1
1874	cat__amlDDLFLTTKDID_6.0	0.0		3_1
1875	cat__amlDDLFLTTKDID_8.0	0.0		3_1
1876	cat__amlDDLFLTTKDID_9.0	0.0		3_1
1877	cat__amlDDLFLTTKDID_99.0	0.0		3_1
1878	cat__amlDDLFLTTKDID_nan	0.0		3_1
1879	cat__amlFLTType0ID_1.0	0.0		3_1
1880	cat__amlFLTType0ID_2.0	0.0		3_1
1881	cat__amlFLTType0ID_nan	0.0		3_1
1882	cat__amlDDLNPM1OutcomeID_1.0	0.11530957326378877		3_1
1883	cat__amlDDLNPM1OutcomeID_3.0	0.0		3_1
1884	cat__amlDDLNPM1OutcomeID_5.0	0.0		3_1
1885	cat__amlDDLNPM1OutcomeID_7.0	0.0		3_1
1886	cat__amlDDLNPM1OutcomeID_nan	0.0		3_1
1887	cat__amlDDLNPM1ID_1.0	0.0		3_1
1888	cat__amlDDLNPM1ID_2.0	0.0		3_1
1889	cat__amlDDLNPM1ID_3.0	0.0		3_1
1890	cat__amlDDLNPM1ID_4.0	0.0		3_1
1891	cat__amlDDLNPM1ID_5.0	0.0		3_1
1892	cat__amlDDLNPM1ID_nan	0.027088006610919084		3_1
1893	cat__MRDnegativity_<0.0%/not detectable	0.0		3_1
1894	cat__MRDnegativity_nan	0.0		3_1
1895	cat__MRDguided_No	0.0		3_1
1896	cat__MRDguided_nan	0.0		3_1
1897	cat__Housekeeping_ABL	0.0		3_1
1898	cat__Housekeeping_nan	0.0		3_1
1899	cat__MRDA0_method_nan	0.0		3_1
1900	cat__MRDA0_method_qPCR-NPM1	0.0		3_1
1901	cat__MRDA0_method_qPCR-NPM1 A	0.0		3_1
1902	cat__MRDA0_method_qPCR-NPM1 B	0.0		3_1
1903	cat__MRDA0_method_qPCR-NPM1 D	0.0		3_1
1904	cat__MRDA0_method_qPCR-NPM1 OTHER	0.0		3_1
1905	cat__MRDA0_method_qPCR-inv16	0.0		3_1
1906	cat__MRDA0_method_qPCR-t8/21	0.0		3_1
1907	cat__MRDA0num_ND	0.0		3_1
1908	cat__MRDA0num_Pos	0.0		3_1
1909	cat__MRDA0num_nan	0.0		3_1
1910	cat__MRDA0_specimen_PB	0.0		3_1
1911	cat__MRDA0_specimen_nan	0.0		3_1
1912	cat__MRDB0_method_nan	0.0		3_1
1913	cat__MRDB0_method_qPCR-NPM1	0.0		3_1
1914	cat__MRDB0_method_qPCR-NPM1 A	0.0		3_1
1915	cat__MRDB0_method_qPCR-NPM1 B	0.0		3_1
1916	cat__MRDB0_method_qPCR-NPM1 D	0.0		3_1
1917	cat__MRDB0_method_qPCR-NPM1 OTHER	0.0		3_1
1918	cat__MRDB0_method_qPCR-inv16	0.0		3_1
1919	cat__MRDB0_method_qPCR-t8/21	0.0		3_1
1920	cat__MRDB0_specimen_BM	0.0		3_1
1921	cat__MRDB0_specimen_nan	0.0		3_1
1922	cat__MRDB0num_ND	0.0		3_1
1923	cat__MRDB0num_Pos	0.0		3_1
1924	cat__MRDB0num_nan	0.0		3_1
1925	cat__MRDC0_method_MFC (LAIP+DfN)	0.0		3_1
1926	cat__MRDC0_method_nan	0.0		3_1
1927	cat__MRDC0_specimen_BM	0.0		3_1
1928	cat__MRDC0_specimen_BM	0.0		3_1
1929	cat__MRDC0_specimen_PB	0.0		3_1
1930	cat__MRDC0_specimen_nan	0.0		3_1
1931	cat__MRDC1_specimen_BM	0.03228932527687142		3_1
1932	cat__MRDC1_specimen_PB	0.0		3_1
1933	cat__MRDC1_specimen_nan	0.0		3_1
1934	cat__MRDC2_specimen_BM	0.0		3_1
1935	cat__MRDC2_specimen_PB	0.0		3_1
1936	cat__MRDC2_specimen_nan	0.0		3_1
1937	cat__MRDC0num_Neg	0.0		3_1
1938	cat__MRDC0num_Pos	0.0		3_1
1939	cat__MRDC0num_nan	0.0		3_1
1940	cat__MRDA1_method_nan	0.0		3_1
1941	cat__MRDA1_method_qPCR-NPM1	0.0		3_1
1942	cat__MRDA1_method_qPCR-NPM1 A	0.0		3_1
1943	cat__MRDA1_method_qPCR-NPM1 B	0.0		3_1
1944	cat__MRDA1_method_qPCR-NPM1 D	0.0		3_1
1945	cat__MRDA1_method_qPCR-NPM1 OTHER	0.0		3_1
1946	cat__MRDA1_method_qPCR-inv16	0.0		3_1
1947	cat__MRDA1_method_qPCR-t8/21	0.0		3_1
1948	cat__MRDA1num_ND	0.0		3_1
1949	cat__MRDA1num_Neg	0.0		3_1
1950	cat__MRDA1num_Pos	0.0		3_1
1951	cat__MRDA1num_nan	0.0		3_1
1952	cat__MRDA1_specimen_PB	0.0		3_1
1953	cat__MRDA1_specimen_nan	0.0		3_1
1954	cat__MRDB1_method_nan	0.0		3_1
1955	cat__MRDB1_method_qPCR-NPM1	0.0		3_1
1956	cat__MRDB1_method_qPCR-NPM1 A	0.0		3_1
1957	cat__MRDB1_method_qPCR-NPM1 B	0.0		3_1
1958	cat__MRDB1_method_qPCR-NPM1 D	0.0		3_1
1959	cat__MRDB1_method_qPCR-NPM1 OTHER	0.0		3_1
1960	cat__MRDB1_method_qPCR-inv16	0.0		3_1
1961	cat__MRDB1_method_qPCR-t8/21	0.0		3_1
1962	cat__MRDB1_specimen_BM	0.0		3_1
1963	cat__MRDB1_specimen_nan	0.0		3_1
1964	cat__MRDB1num_ND	0.0		3_1
1965	cat__MRDB1num_Neg	0.0		3_1
1966	cat__MRDB1num_Pos	0.0		3_1
1967	cat__MRDB1num_nan	0.0		3_1
1968	cat__MRDC1_method_MFC (LAIP+DfN)	0.0		3_1
1969	cat__MRDC1_method_nan	0.0		3_1
1970	cat__MRDC1num_ND	0.0		3_1
1971	cat__MRDC1num_Neg	0.0		3_1
1972	cat__MRDC1num_Pos	0.0		3_1
1973	cat__MRDC1num_nan	0.0		3_1
1974	cat__MRDA2_method_nan	0.0		3_1
1975	cat__MRDA2_method_qPCR-NPM1	0.0		3_1
1976	cat__MRDA2_method_qPCR-NPM1 A	0.0		3_1
1977	cat__MRDA2_method_qPCR-NPM1 B	0.0		3_1
1978	cat__MRDA2_method_qPCR-NPM1 D	0.0		3_1
1979	cat__MRDA2_method_qPCR-NPM1 OTHER	0.0		3_1
1980	cat__MRDA2_method_qPCR-inv16	0.0		3_1
1981	cat__MRDA2_method_qPCR-t8/21	0.0		3_1
1982	cat__MRDA2_specimen_PB	0.0		3_1
1983	cat__MRDA2_specimen_nan	0.0		3_1
1984	cat__MRDA2num_ND	0.0		3_1
1985	cat__MRDA2num_Neg	0.0		3_1
1986	cat__MRDA2num_Pos	0.0		3_1
1987	cat__MRDA2num_nan	0.0		3_1
1988	cat__MRDB2_method_nan	0.0		3_1
1989	cat__MRDB2_method_qPCR-NPM1	0.0		3_1
1990	cat__MRDB2_method_qPCR-NPM1 A	0.0		3_1
1991	cat__MRDB2_method_qPCR-NPM1 B	0.0		3_1
1992	cat__MRDB2_method_qPCR-NPM1 D	0.0		3_1
1993	cat__MRDB2_method_qPCR-NPM1 OTHER	0.0		3_1
1994	cat__MRDB2_method_qPCR-inv16	0.0		3_1
1995	cat__MRDB2_method_qPCR-t8/21	0.0		3_1
1996	cat__MRDB2_specimen_BM	0.0		3_1
1997	cat__MRDB2_specimen_nan	0.0		3_1
1998	cat__MRDB2num_ND	0.0		3_1
[truncated: 10,070 more rows]
