# Supplementary material for: Random Survival Forest Versus Elastic-Net Regularized Cox Regression for Survival Prediction in Acute Myeloid Leukemia at Distinct Treatment Time Points: Model Performance Comparison Study
Source: JMIR Bioinform Biotechnol. 2026 Apr 29;7:e75678. doi: 10.2196/75678 (PMC13128161; doi:10.2196/75678)
Supplement: Multimedia Appendix 9 [file bioinform-v7-e75678-s009.zip › ablation_metrics/repeated_fold_feature_importance/cnet/C2__C2_MRD_NGS__fimp.csv]

	feature	importance	std_importance	fold_repeat_idx
0	karyotype_encoding__Karyotype_46,XX [20]	0.0		1_1
1	karyotype_encoding__Karyotype_46,XX,inv(16)(p13q22)[10]	0.0		1_1
2	karyotype_encoding__Karyotype_46,XX[10]	0.0		1_1
3	karyotype_encoding__Karyotype_46,XX[20]	0.2433763186050929		1_1
4	karyotype_encoding__Karyotype_46,XX[20]	0.0		1_1
5	karyotype_encoding__Karyotype_46,XX[25]	0.0		1_1
6	karyotype_encoding__Karyotype_46,XX[30]	0.0		1_1
7	karyotype_encoding__Karyotype_46,XY	0.0		1_1
8	karyotype_encoding__Karyotype_46,XY [20]	0.0		1_1
9	karyotype_encoding__Karyotype_46,XY,inv(16)(p13q22)[10]	0.0		1_1
10	karyotype_encoding__Karyotype_46,XY[10]	0.0		1_1
11	karyotype_encoding__Karyotype_46,XY[20]	0.0		1_1
12	karyotype_encoding__Karyotype_46,XY[20]	0.0		1_1
13	karyotype_encoding__Karyotype_46,XY[25]	0.0		1_1
14	karyotype_encoding__Karyotype_46,XY[30]	0.0		1_1
15	karyotype_encoding__Karyotype_47,XX,+8[10]	0.0		1_1
16	karyotype_encoding__Karyotype___rare_class__	0.0		1_1
17	cat__sexID_False	0.057489655899557464		1_1
18	cat__sexID_True	0.041839128900427534		1_1
19	cat__IsSec_False	0.07106272204234175		1_1
20	cat__IsSec_True	0.11904513321709646		1_1
21	cat__IsSec_nan	0.0		1_1
22	cat__PrevDiag_False	0.0476303716158888		1_1
23	cat__PrevDiag_True	0.2049518649045068		1_1
24	cat__PrevDiag_nan	0.0		1_1
25	cat__drugdoseC1yn_False	0.0		1_1
26	cat__drugdoseC1yn_True	0.0		1_1
27	cat__drugdoseC1yn_nan	0.0		1_1
28	cat__mylotargC1yn_False	0.0		1_1
29	cat__mylotargC1yn_True	0.0		1_1
30	cat__mylotargC1yn_nan	0.0		1_1
31	cat__mylodoseC1_False	0.0		1_1
32	cat__mylodoseC1_True	0.0		1_1
33	cat__mylodoseC1_nan	0.0		1_1
34	cat__NeutrecoveryC1_False	0.0		1_1
35	cat__NeutrecoveryC1_True	0.0		1_1
36	cat__NeutrecoveryC1_nan	0.0		1_1
37	cat__Platrecovery50C1_False	0.0		1_1
38	cat__Platrecovery50C1_True	0.0		1_1
39	cat__Platrecovery50C1_nan	0.0		1_1
40	cat__Platrecovery100C1_False	0.0		1_1
41	cat__Platrecovery100C1_True	0.0		1_1
42	cat__Platrecovery100C1_nan	0.0		1_1
43	cat__drugdoseC2yn_False	0.19893023872270602		1_1
44	cat__drugdoseC2yn_True	0.0		1_1
45	cat__drugdoseC2yn_nan	0.0		1_1
46	cat__NeutrecoveryC2_False	0.0		1_1
47	cat__NeutrecoveryC2_True	0.0		1_1
48	cat__NeutrecoveryC2_nan	0.0		1_1
49	cat__Platrecovery50C2_False	0.0		1_1
50	cat__Platrecovery50C2_True	0.0		1_1
51	cat__Platrecovery50C2_nan	0.0		1_1
52	cat__Platrecovery100C2_False	0.0		1_1
53	cat__Platrecovery100C2_True	0.0		1_1
54	cat__Platrecovery100C2_nan	0.0		1_1
55	cat__TissuetypingdoneYNC2_False	0.0		1_1
56	cat__TissuetypingdoneYNC2_True	0.0		1_1
57	cat__TissuetypingdoneYNC2_nan	0.0		1_1
58	cat__TransplantSchedYNC2_False	0.0		1_1
59	cat__TransplantSchedYNC2_True	0.0		1_1
60	cat__TransplantSchedYNC2_nan	0.014382369892634361		1_1
61	cat__MRDA0_False	0.0		1_1
62	cat__MRDA0_True	0.0		1_1
63	cat__MRDA0_nan	0.0		1_1
64	cat__MRDB0_False	0.00029505547528729033		1_1
65	cat__MRDB0_True	0.0		1_1
66	cat__MRDB0_nan	0.0		1_1
67	cat__MRDC0_False	0.0		1_1
68	cat__MRDC0_True	0.0		1_1
69	cat__MRDC0_nan	0.0		1_1
70	cat__MRDA1_False	0.07734116329253894		1_1
71	cat__MRDA1_True	0.0		1_1
72	cat__MRDA1_nan	0.0		1_1
73	cat__MRDB1_False	0.16698234069321047		1_1
74	cat__MRDB1_True	0.0		1_1
75	cat__MRDB1_nan	0.0		1_1
76	cat__MRDC1_False	0.0		1_1
77	cat__MRDC1_True	0.0		1_1
78	cat__MRDC1_nan	0.0		1_1
79	cat__MRDA2_False	0.0		1_1
80	cat__MRDA2_True	0.0		1_1
81	cat__MRDA2_nan	0.0		1_1
82	cat__MRDB2_False	0.0		1_1
83	cat__MRDB2_True	0.0		1_1
84	cat__MRDB2_nan	0.0		1_1
85	cat__MRDC2_False	0.0		1_1
86	cat__MRDC2_True	0.0		1_1
87	cat__MRDC2_nan	0.0		1_1
88	cat__amlAgeGroup_15-29	0.03964201501009199		1_1
89	cat__amlAgeGroup_30-39	0.03955950633360477		1_1
90	cat__amlAgeGroup_40-49	0.0		1_1
91	cat__amlAgeGroup_50-59	0.0		1_1
92	cat__amlAgeGroup_60+	0.0		1_1
93	cat__PrevBloodDis_Chronic lymphoblastic leukaemia (CLL)	0.0		1_1
94	cat__PrevBloodDis_Chronic myelomonocytic leukaemia (CMML)	0.0		1_1
95	cat__PrevBloodDis_Hodgkin's disease	0.0		1_1
96	cat__PrevBloodDis_Lymphoma	0.0		1_1
97	cat__PrevBloodDis_Myelodysplastic syndrome (MDS)/myelodysplasia/pre-leukaemic phase	0.027511614780595044		1_1
98	cat__PrevBloodDis_Myelofibrosis	0.0		1_1
99	cat__PrevBloodDis_Myeloproliferative syndrome	0.0		1_1
100	cat__PrevBloodDis_Other haematological disorder	0.0		1_1
101	cat__PrevBloodDis_Polycythaemia rubra vera (PRV)	0.0		1_1
102	cat__PrevBloodDis_Refractory anaemia with excess of blasts (RAEB, RAEB-t)	0.0		1_1
103	cat__PrevBloodDis_Thrombocythaemia	0.0		1_1
104	cat__PrevBloodDis_Thrombocytopenia	0.0		1_1
105	cat__PrevBloodDis_nan	0.0		1_1
106	cat__FABtype_0	0.0		1_1
107	cat__FABtype_1	0.1062359773224935		1_1
108	cat__FABtype_2	0.0		1_1
109	cat__FABtype_3	0.0		1_1
110	cat__FABtype_4	0.0		1_1
111	cat__FABtype_4e	0.0		1_1
112	cat__FABtype_5	0.3289237207594868		1_1
113	cat__FABtype_5a	0.0		1_1
114	cat__FABtype_5b	0.0		1_1
115	cat__FABtype_6	0.0		1_1
116	cat__FABtype_7	0.0		1_1
117	cat__FABtype_8	0.09028696413483057		1_1
118	cat__FABtype_B	0.0		1_1
119	cat__FABtype_R	0.0		1_1
120	cat__FABtype_RT	0.0		1_1
121	cat__FABtype_X	0.0		1_1
122	cat__FABtype_nan	0.0		1_1
123	cat__CNSinvolveentry_0.0	0.04579242104324592		1_1
124	cat__CNSinvolveentry_1.0	0.0		1_1
125	cat__CNSinvolveentry_2.0	0.0		1_1
126	cat__CNSinvolveentry_nan	0.0		1_1
127	cat__Localcytoentry_1.0	0.19157009084919827		1_1
128	cat__Localcytoentry_2.0	0.25080682927001063		1_1
129	cat__Localcytoentry_3.0	0.0		1_1
130	cat__Localcytoentry_4.0	0.0		1_1
131	cat__Localcytoentry_5.0	0.002541807178808367		1_1
132	cat__Localcytoentry_nan	0.0		1_1
133	cat__Localimmentry_1.0	0.011494136878420748		1_1
134	cat__Localimmentry_2.0	0.0		1_1
135	cat__Localimmentry_3.0	0.0		1_1
136	cat__Localimmentry_nan	0.0		1_1
137	cat__CD33entry_1.0	0.0		1_1
138	cat__CD33entry_2.0	0.044326023534710886		1_1
139	cat__CD33entry_3.0	0.0		1_1
140	cat__CD33entry_nan	0.0		1_1
141	cat__SmokeHist_1.0	0.0037251070151454006		1_1
142	cat__SmokeHist_2.0	0.044327785755439074		1_1
143	cat__SmokeHist_3.0	0.0		1_1
144	cat__SmokeHist_nan	0.0		1_1
145	cat__amlType_De novo	0.05221422242183032		1_1
146	cat__amlType_High risk MDS	0.0		1_1
147	cat__amlType_Secondary	0.14035356201193425		1_1
148	cat__CytoResult_Adverse	0.5492664558157107		1_1
149	cat__CytoResult_Failed	0.0		1_1
150	cat__CytoResult_Intermediate	0.0		1_1
151	cat__CytoResult_Normal	0.0		1_1
152	cat__CytoResult_Not done	0.0		1_1
153	cat__CytoResult_nan	0.0		1_1
154	cat__CytoResult_t(15;17) / PML-RARA [APL]	0.0		1_1
155	cat__CytoResult_t(8;21) / inv(16) [CBF]	1.060853447637706		1_1
156	cat__ComorArr_0.0	0.0		1_1
157	cat__ComorArr_1.0	0.07491428680743084		1_1
158	cat__ComorArr_2.0	0.0		1_1
159	cat__ComorArr_nan	0.0		1_1
160	cat__ComorCard_0.0	0.0		1_1
161	cat__ComorCard_1.0	0.0		1_1
162	cat__ComorCard_2.0	0.0		1_1
163	cat__ComorCard_nan	0.0		1_1
164	cat__ComorHVD_0.0	0.0		1_1
165	cat__ComorHVD_1.0	0.0		1_1
166	cat__ComorHVD_2.0	0.0		1_1
167	cat__ComorHVD_nan	0.0		1_1
168	cat__ComorIBD_0.0	0.0		1_1
169	cat__ComorIBD_1.0	0.058067096951854295		1_1
170	cat__ComorIBD_2.0	0.0		1_1
171	cat__ComorIBD_nan	0.0		1_1
172	cat__ComorDiab_0.0	0.0		1_1
173	cat__ComorDiab_1.0	0.0		1_1
174	cat__ComorDiab_2.0	0.0		1_1
175	cat__ComorDiab_nan	0.0		1_1
176	cat__ComorCVD_0.0	0.0		1_1
177	cat__ComorCVD_1.0	0.0		1_1
178	cat__ComorCVD_2.0	0.0		1_1
179	cat__ComorCVD_nan	0.0		1_1
180	cat__ComorPsyc_0.0	0.26944676000867507		1_1
181	cat__ComorPsyc_1.0	0.057757821183975024		1_1
182	cat__ComorPsyc_2.0	0.0		1_1
183	cat__ComorPsyc_nan	0.0		1_1
184	cat__ComorObe_0.0	0.0		1_1
185	cat__ComorObe_1.0	0.0		1_1
186	cat__ComorObe_2.0	0.0		1_1
187	cat__ComorObe_nan	0.0		1_1
188	cat__ComorInf_0.0	0.02550301861793722		1_1
189	cat__ComorInf_1.0	0.0		1_1
190	cat__ComorInf_2.0	0.0		1_1
191	cat__ComorInf_nan	0.0		1_1
192	cat__ComorRheu_0.0	0.037252932652054774		1_1
193	cat__ComorRheu_1.0	0.0		1_1
194	cat__ComorRheu_2.0	0.0		1_1
195	cat__ComorRheu_nan	0.0		1_1
196	cat__ComorPrep_0.0	0.0		1_1
197	cat__ComorPrep_1.0	0.0		1_1
198	cat__ComorPrep_2.0	0.0		1_1
199	cat__ComorPrep_nan	0.0		1_1
200	cat__ComorRen_0.0	0.0		1_1
201	cat__ComorRen_1.0	0.0		1_1
202	cat__ComorRen_2.0	0.0		1_1
203	cat__ComorRen_nan	0.0		1_1
204	cat__ComorMPul_0.0	0.0		1_1
205	cat__ComorMPul_1.0	0.0		1_1
206	cat__ComorMPul_2.0	0.0		1_1
207	cat__ComorMPul_nan	0.0		1_1
208	cat__ComorSPul_0.0	0.0		1_1
209	cat__ComorSPul_1.0	0.0		1_1
210	cat__ComorSPul_2.0	0.0		1_1
211	cat__ComorSPul_nan	0.0		1_1
212	cat__ComorPST_0.0	0.0		1_1
213	cat__ComorPST_1.0	0.0		1_1
214	cat__ComorPST_2.0	0.0		1_1
215	cat__ComorPST_nan	0.0		1_1
216	cat__ComorHepM_0.0	0.024048828715569084		1_1
217	cat__ComorHepM_1.0	0.0006547188414502108		1_1
218	cat__ComorHepM_2.0	0.0		1_1
219	cat__ComorHepM_nan	0.0		1_1
220	cat__ComorHepS_0.0	0.0		1_1
221	cat__ComorHepS_1.0	0.0		1_1
222	cat__ComorHepS_2.0	0.0		1_1
223	cat__ComorHepS_nan	0.0		1_1
224	cat__TreatmentC1_ADE Alone	0.034465279183763256		1_1
225	cat__TreatmentC1_ADE and Mylotarg 3mg per m2	0.0		1_1
226	cat__TreatmentC1_ADE and Mylotarg 6mg per m2	0.0		1_1
227	cat__TreatmentC1_AIDA	0.0		1_1
228	cat__TreatmentC1_Arsenic and ATRA	0.0		1_1
229	cat__TreatmentC1_DA High dose (90mg)	0.055294071553236		1_1
230	cat__TreatmentC1_DA Mylotarg 3mg per m2	0.0		1_1
231	cat__TreatmentC1_DA Mylotarg 6mg per m2	0.0		1_1
232	cat__TreatmentC1_DA Standard dose (60mg)	0.07202585286244266		1_1
233	cat__Marrresult1C1_CR	0.09986724065091769		1_1
234	cat__Marrresult1C1_PR	0.0		1_1
235	cat__Marrresult1C1_RD	0.06415286269600286		1_1
236	cat__Marrresult1C1_nan	0.0		1_1
237	cat__Marrresult2C1_CR	0.0		1_1
238	cat__Marrresult2C1_PR	0.0		1_1
239	cat__Marrresult2C1_RD	0.0		1_1
240	cat__Marrresult2C1_nan	0.0		1_1
241	cat__Marrresult1C2_CR	0.36297698065686834		1_1
242	cat__Marrresult1C2_PR	0.0		1_1
243	cat__Marrresult1C2_RD	0.007702878426681679		1_1
244	cat__Marrresult1C2_nan	0.0		1_1
245	cat__TissuetypesibsresultC2_1.0	0.11693299887488741		1_1
246	cat__TissuetypesibsresultC2_2.0	0.03067708160375942		1_1
247	cat__TissuetypesibsresultC2_3.0	0.01927599730518557		1_1
248	cat__TissuetypesibsresultC2_nan	0.0		1_1
249	cat__TransplantTypeC2_1.0	0.0		1_1
250	cat__TransplantTypeC2_2.0	0.0		1_1
251	cat__TransplantTypeC2_3.0	0.07621123403813107		1_1
252	cat__TransplantTypeC2_nan	0.0		1_1
253	cat__MRDnegativity_<0.0%/not detectable	0.0		1_1
254	cat__MRDnegativity_nan	0.0		1_1
255	cat__MRDguided_No	0.0		1_1
256	cat__MRDguided_nan	0.0		1_1
257	cat__Housekeeping_ABL	0.0		1_1
258	cat__Housekeeping_nan	0.0		1_1
259	cat__MRDA0_method_nan	0.0		1_1
260	cat__MRDA0_method_qPCR-NPM1	0.0		1_1
261	cat__MRDA0_method_qPCR-NPM1 A	0.0		1_1
262	cat__MRDA0_method_qPCR-NPM1 B	0.0		1_1
263	cat__MRDA0_method_qPCR-NPM1 D	0.0		1_1
264	cat__MRDA0_method_qPCR-NPM1 OTHER	0.0		1_1
265	cat__MRDA0_method_qPCR-inv16	0.0		1_1
266	cat__MRDA0_method_qPCR-t8/21	0.0		1_1
267	cat__MRDA0num_ND	0.0		1_1
268	cat__MRDA0num_Pos	0.0		1_1
269	cat__MRDA0num_nan	0.0		1_1
270	cat__MRDA0_specimen_PB	0.0		1_1
271	cat__MRDA0_specimen_nan	0.0		1_1
272	cat__MRDB0_method_nan	0.0		1_1
273	cat__MRDB0_method_qPCR-NPM1	0.0		1_1
274	cat__MRDB0_method_qPCR-NPM1 A	0.0		1_1
275	cat__MRDB0_method_qPCR-NPM1 B	0.0		1_1
276	cat__MRDB0_method_qPCR-NPM1 D	0.0		1_1
277	cat__MRDB0_method_qPCR-NPM1 OTHER	0.0		1_1
278	cat__MRDB0_method_qPCR-inv16	0.0		1_1
279	cat__MRDB0_method_qPCR-t8/21	0.0		1_1
280	cat__MRDB0_specimen_BM	0.0		1_1
281	cat__MRDB0_specimen_nan	0.0		1_1
282	cat__MRDB0num_ND	0.0		1_1
283	cat__MRDB0num_Pos	0.0		1_1
284	cat__MRDB0num_nan	0.0		1_1
285	cat__MRDC0_method_MFC (LAIP+DfN)	0.0		1_1
286	cat__MRDC0_method_nan	0.0		1_1
287	cat__MRDC0_specimen_BM	0.0		1_1
288	cat__MRDC0_specimen_BM	0.0		1_1
289	cat__MRDC0_specimen_PB	0.0		1_1
290	cat__MRDC0_specimen_nan	0.0		1_1
291	cat__MRDC1_specimen_BM	0.0		1_1
292	cat__MRDC1_specimen_PB	0.0		1_1
293	cat__MRDC1_specimen_nan	0.0		1_1
294	cat__MRDC2_specimen_BM	0.0		1_1
295	cat__MRDC2_specimen_PB	0.0		1_1
296	cat__MRDC2_specimen_nan	0.0		1_1
297	cat__MRDC0num_Neg	0.0		1_1
298	cat__MRDC0num_Pos	0.0		1_1
299	cat__MRDC0num_nan	0.0		1_1
300	cat__MRDA1_method_nan	0.0		1_1
301	cat__MRDA1_method_qPCR-NPM1	0.0		1_1
302	cat__MRDA1_method_qPCR-NPM1 A	0.0		1_1
303	cat__MRDA1_method_qPCR-NPM1 B	0.0		1_1
304	cat__MRDA1_method_qPCR-NPM1 D	0.0		1_1
305	cat__MRDA1_method_qPCR-NPM1 OTHER	0.0		1_1
306	cat__MRDA1_method_qPCR-inv16	0.0		1_1
307	cat__MRDA1_method_qPCR-t8/21	0.0		1_1
308	cat__MRDA1num_ND	0.0		1_1
309	cat__MRDA1num_Neg	0.10823342509045422		1_1
310	cat__MRDA1num_Pos	0.09638327719176004		1_1
311	cat__MRDA1num_nan	0.0		1_1
312	cat__MRDA1_specimen_PB	0.0		1_1
313	cat__MRDA1_specimen_nan	0.0		1_1
314	cat__MRDB1_method_nan	0.0		1_1
315	cat__MRDB1_method_qPCR-NPM1	0.0		1_1
316	cat__MRDB1_method_qPCR-NPM1 A	0.0		1_1
317	cat__MRDB1_method_qPCR-NPM1 B	0.0		1_1
318	cat__MRDB1_method_qPCR-NPM1 D	0.0		1_1
319	cat__MRDB1_method_qPCR-NPM1 OTHER	0.0		1_1
320	cat__MRDB1_method_qPCR-inv16	0.0		1_1
321	cat__MRDB1_method_qPCR-t8/21	0.0		1_1
322	cat__MRDB1_specimen_BM	0.0		1_1
323	cat__MRDB1_specimen_nan	0.0		1_1
324	cat__MRDB1num_ND	0.0		1_1
325	cat__MRDB1num_Neg	0.0		1_1
326	cat__MRDB1num_Pos	0.0		1_1
327	cat__MRDB1num_nan	0.0		1_1
328	cat__MRDC1_method_MFC (LAIP+DfN)	0.0		1_1
329	cat__MRDC1_method_nan	0.0		1_1
330	cat__MRDC1num_ND	0.0		1_1
331	cat__MRDC1num_Neg	0.10819877455865677		1_1
332	cat__MRDC1num_Pos	0.0		1_1
333	cat__MRDC1num_nan	0.0		1_1
334	cat__MRDA2_method_nan	0.0		1_1
335	cat__MRDA2_method_qPCR-NPM1	0.0		1_1
336	cat__MRDA2_method_qPCR-NPM1 A	0.0		1_1
337	cat__MRDA2_method_qPCR-NPM1 B	0.0		1_1
338	cat__MRDA2_method_qPCR-NPM1 D	0.0		1_1
339	cat__MRDA2_method_qPCR-NPM1 OTHER	0.0		1_1
340	cat__MRDA2_method_qPCR-inv16	0.0		1_1
341	cat__MRDA2_method_qPCR-t8/21	0.0		1_1
342	cat__MRDA2_specimen_PB	0.0		1_1
343	cat__MRDA2_specimen_nan	0.0		1_1
344	cat__MRDA2num_ND	0.0		1_1
345	cat__MRDA2num_Neg	0.15493819386812296		1_1
346	cat__MRDA2num_Pos	0.16684081179232374		1_1
347	cat__MRDA2num_nan	0.0		1_1
348	cat__MRDB2_method_nan	0.0		1_1
349	cat__MRDB2_method_qPCR-NPM1	0.0		1_1
350	cat__MRDB2_method_qPCR-NPM1 A	0.0		1_1
351	cat__MRDB2_method_qPCR-NPM1 B	0.0		1_1
352	cat__MRDB2_method_qPCR-NPM1 D	0.0		1_1
353	cat__MRDB2_method_qPCR-NPM1 OTHER	0.0		1_1
354	cat__MRDB2_method_qPCR-inv16	0.0		1_1
355	cat__MRDB2_method_qPCR-t8/21	0.0		1_1
356	cat__MRDB2_specimen_BM	0.0		1_1
357	cat__MRDB2_specimen_nan	0.0		1_1
358	cat__MRDB2num_ND	0.0		1_1
359	cat__MRDB2num_Neg	0.0		1_1
360	cat__MRDB2num_Pos	0.0		1_1
361	cat__MRDB2num_nan	0.0		1_1
362	cat__MRDC2_method_MFC (LAIP+DfN)	0.0		1_1
363	cat__MRDC2_method_nan	0.0		1_1
364	cat__MRDC2num_ND	0.0		1_1
365	cat__MRDC2num_Neg	0.0		1_1
366	cat__MRDC2num_Pos	0.0		1_1
367	cat__MRDC2num_nan	0.0		1_1
368	ordinal__NauseagradeC1	0.0027575366146008503		1_1
369	ordinal__AlopeciagradeC1	0.0004042292564497776		1_1
370	ordinal__OralgradeC1	0.0008816975259849187		1_1
371	ordinal__DiarrheagradeC1	0.0019607711201555435		1_1
372	ordinal__CardiacgradeC1	0.0004347075101397812		1_1
373	ordinal__LiverASTgradeC1	0.00014129501728871654		1_1
374	ordinal__LiverALTgradeC1	0.0003022269529619162		1_1
375	ordinal__LiverBilgradeC1	0.0007827775757319585		1_1
376	ordinal__RenaCreatgradeC1	0.0005655383288636165		1_1
377	ordinal__RenaprotgradeC1	0.00030200699186978716		1_1
378	ordinal__RenahaemgradeC1	0.0003477089497037808		1_1
379	ordinal__NauseagradeC2	0.00043754292707665705		1_1
380	ordinal__AlopeciagradeC2	5.223884745117511e-05		1_1
381	ordinal__OralgradeC2	0.00012801735592037964		1_1
382	ordinal__DiarrheagradeC2	0.0002104571896372633		1_1
383	ordinal__CardiacgradeC2	4.059369794958433e-05		1_1
384	ordinal__LiverASTgradeC2	0.0004160491695549365		1_1
385	ordinal__LiverALTgradeC2	0.00034779276392099377		1_1
386	ordinal__LiverBilgradeC2	0.00042504678572262135		1_1
387	ordinal__RenaCreatgradeC2	0.0002260434321486362		1_1
388	ordinal__RenaprotgradeC2	0.000719295252401176		1_1
389	ordinal__RenahaemgradeC2	0.0009284740203512012		1_1
390	ordinal__cellularity1C1	0.0002788830517016262		1_1
391	ordinal__cellularity2C1	0.0004693343837878112		1_1
392	ordinal__cellularity1C2	0.0001809597173685307		1_1
393	num__amlAgeAtRand1	0.10615770940593036		1_1
394	num__UnitsbloodC1	7.3939527372477985e-06		1_1
395	num__UnitsplateletsC1	0.0012362749878055007		1_1
396	num__UnitsbloodC2	0.001155556252776832		1_1
397	num__UnitsplateletsC2	0.0029690814616468663		1_1
398	num__DaysIVantibC1	0.0005835883035403219		1_1
399	num__DaysinhospC1	0.0003878965578104678		1_1
400	num__DaysIVantibC2	0.00040542767407443926		1_1
401	num__DaysinhospC2	0.0011317253007147945		1_1
402	num__date_MRDA0	0.0004178552805163897		1_1
403	num__MRDA0hodnota	0.0003397176340717082		1_1
404	num__MRDA0logred	0.0		1_1
405	num__date_MRDB0	4.291494312117101e-05		1_1
406	num__MRDB0hodnota	1.3052667604277785e-05		1_1
407	num__MRDB0logred	1.1912712887898251e-05		1_1
408	num__MRDC0percentage	0.00010025405320815372		1_1
409	num__date_MRDA1	0.00047881235006709284		1_1
410	num__MRDA1hodnota	0.0007691050571915652		1_1
411	num__MRDA1logred	0.00012291911433129503		1_1
412	num__date_MRDB1	8.164348759960787e-05		1_1
413	num__MRDB1hodnota	0.0002058288788860844		1_1
414	num__Date_MRDC1	4.951333228036471e-05		1_1
415	num__MRDC1percentage	0.00019717564088619547		1_1
416	num__date_MRDA2	0.0005126246805376813		1_1
417	num__MRDA2hodnota	0.00015483261316518392		1_1
418	num__MRDA2logred	0.00028675917330576864		1_1
419	num__date_MRDB2	0.001999138767252758		1_1
420	num__MRDB2hodnota	0.001753443154256645		1_1
421	num__Date_MRDC2	0.00028235338988075414		1_1
422	num__MRDC2percentage	0.00045007380490223465		1_1
423	num__NauseastartC1	2.4167980239498046e-05		1_1
424	num__NauseastopC1	6.6411277780204774e-06		1_1
425	num__AlopeciastartC1	0.00037054690624652766		1_1
426	num__AlopeciastopC1	0.0001456829220147261		1_1
427	num__OralstartC1	5.7621238012211004e-05		1_1
428	num__OralstopC1	0.00010440262480724457		1_1
429	num__DiarrheastartC1	0.0005607624138400581		1_1
430	num__DiarrheastopC1	0.0004633505877016098		1_1
431	num__CardiacstartC1	0.00012684667103991372		1_1
432	num__CardiacstopC1	0.00022624953659636278		1_1
433	num__LiverASTstartC1	0.00042501485693907366		1_1
434	num__LiverASTstopC1	0.00036337868554457437		1_1
435	num__LiverALTstartC1	0.0001814042396834952		1_1
436	num__LiverALTstopC1	9.413296567508605e-05		1_1
437	num__LiverBilstartC1	0.0007322636897140366		1_1
438	num__LiverBilstopC1	0.0006670208277630926		1_1
439	num__RenaCreatstartC1	0.000516771368398871		1_1
440	num__RenaCreatstopC1	0.0003635064698106692		1_1
441	num__RenaprotstartC1	4.64010512461846e-07		1_1
442	num__RenahaemstartC1	0.00021506071713587119		1_1
443	num__RenahaemstopC1	0.00018120674813140443		1_1
444	num__NauseastartC2	0.0009879357733709048		1_1
445	num__NauseastopC2	0.0008371287655700989		1_1
446	num__AlopeciastartC2	2.7749517841775853e-05		1_1
447	num__AlopeciastopC2	6.807062447837921e-05		1_1
448	num__OralstartC2	0.0006819007121908129		1_1
449	num__OralstopC2	0.0005859203818125543		1_1
450	num__DiarrheastartC2	0.0011163956713771698		1_1
451	num__DiarrheastopC2	0.0008508515243685705		1_1
452	num__CardiacstartC2	0.0002139768297178087		1_1
453	num__LiverASTstartC2	0.0003315731987864832		1_1
454	num__LiverASTstopC2	9.548453287566675e-05		1_1
455	num__LiverALTstartC2	0.00015266124665896323		1_1
456	num__LiverALTstopC2	0.00011274615498146383		1_1
457	num__LiverBilstartC2	0.0008049465564205732		1_1
458	num__LiverBilstopC2	0.0010900012085812085		1_1
459	num__RenaCreatstartC2	0.00022876020601869166		1_1
460	num__RenaCreatstopC2	4.3534035897966966e-05		1_1
461	num__mylotargdateC1	0.00011420166858324806		1_1
462	num__marrexamdate1C1	0.00014394121370153127		1_1
463	num__marrexamdate2C1	0.0008956278712939094		1_1
464	num__NeutrecoverydateC1	0.00037228329123161586		1_1
465	num__Platrecovery50dateC1	0.0001882977344735676		1_1
466	num__Platrecovery100dateC1	0.00033732345780912497		1_1
467	num__DischargeddateC1	0.00012154926573289177		1_1
468	num__chemodateC2	0.00016649124771284514		1_1
469	num__marrexamdate1C2	8.752601490521705e-06		1_1
470	num__NeutrecoverydateC2	0.00018109144111289998		1_1
471	num__Platrecovery50dateC2	0.00011300659095385763		1_1
472	num__Platrecovery100dateC2	0.0001831450096383849		1_1
473	num__DischargeddateC2	0.0004470911211555848		1_1
474	num__Weight	0.09038353089208179		1_1
475	num__Height	0.08680206242350708		1_1
476	num__BloodDateEntry	0.0007281335371142361		1_1
477	num__HemoglobinEntry	5.314560767288997e-05		1_1
478	num__PlateletEntry	0.0012669273911733302		1_1
479	num__MarrowDateEntry	0.00037236333711265936		1_1
480	num__MarrowBlastsEntry	0.00040175375616896655		1_1
481	num__LocalImmPcnt	6.581798509024986e-05		1_1
482	num__SmokePerDay	0.00010125740021210759		1_1
483	num__chemodateC1	0.0006436454353154791		1_1
484	num__Marrblastperc1C1	0.0002899824143154423		1_1
485	num__Marrblastperc2C1	0.0002542032616490283		1_1
486	num__WBCEntry	0.045464314240791594		1_1
487	num__CompmarrrespC1	5.387234106774113e-05		1_1
488	num__Marrclastperc1C2	6.56240732407965e-05		1_1
489	num__CompmarrrespC2	2.955404153852542e-05		1_1
490	num__TransplantSchedDateC2	6.166240619750545e-05		1_1
491	remainder__IsSec_is_missing	0.0		1_1
492	remainder__PrevDiag_is_missing	0.0		1_1
493	remainder__PrevBloodDis_is_missing	0.0		1_1
494	remainder__Weight_is_missing	0.0		1_1
495	remainder__Height_is_missing	0.0		1_1
496	remainder__BloodDateEntry_is_missing	0.0		1_1
497	remainder__HemoglobinEntry_is_missing	0.0		1_1
498	remainder__PlateletEntry_is_missing	0.0		1_1
499	remainder__MarrowDateEntry_is_missing	0.0		1_1
500	remainder__MarrowBlastsEntry_is_missing	0.0		1_1
501	remainder__FABtype_is_missing	0.0		1_1
502	remainder__CNSinvolveentry_is_missing	0.0		1_1
503	remainder__Localcytoentry_is_missing	0.0		1_1
504	remainder__Localimmentry_is_missing	0.0		1_1
505	remainder__LocalImmPcnt_is_missing	0.0		1_1
506	remainder__CD33entry_is_missing	0.0		1_1
507	remainder__SmokeHist_is_missing	0.0		1_1
508	remainder__SmokePerDay_is_missing	0.0		1_1
509	remainder__CytoResult_is_missing	0.0		1_1
510	remainder__Karyotype_is_missing	0.0		1_1
511	remainder__ComorArr_is_missing	0.0		1_1
512	remainder__ComorCard_is_missing	0.0		1_1
513	remainder__ComorHVD_is_missing	0.0		1_1
514	remainder__ComorIBD_is_missing	0.0		1_1
515	remainder__ComorDiab_is_missing	0.0		1_1
516	remainder__ComorCVD_is_missing	0.0		1_1
517	remainder__ComorPsyc_is_missing	0.0		1_1
518	remainder__ComorObe_is_missing	0.0		1_1
519	remainder__ComorInf_is_missing	0.0		1_1
520	remainder__ComorRheu_is_missing	0.0		1_1
521	remainder__ComorPrep_is_missing	0.0		1_1
522	remainder__ComorRen_is_missing	0.0		1_1
523	remainder__ComorMPul_is_missing	0.0		1_1
524	remainder__ComorSPul_is_missing	0.0		1_1
525	remainder__ComorPST_is_missing	0.0		1_1
526	remainder__ComorHepM_is_missing	0.0		1_1
527	remainder__ComorHepS_is_missing	0.0		1_1
528	remainder__chemodateC1_is_missing	0.0		1_1
529	remainder__drugdoseC1yn_is_missing	0.0		1_1
530	remainder__mylotargC1yn_is_missing	0.0		1_1
531	remainder__mylotargdateC1_is_missing	0.0		1_1
532	remainder__mylodoseC1_is_missing	0.0		1_1
533	remainder__marrexamdate1C1_is_missing	0.0		1_1
534	remainder__marrexamdate2C1_is_missing	0.0		1_1
535	remainder__cellularity1C1_is_missing	0.0		1_1
536	remainder__cellularity2C1_is_missing	0.0		1_1
537	remainder__Marrblastperc1C1_is_missing	0.0		1_1
538	remainder__Marrblastperc2C1_is_missing	0.0		1_1
539	remainder__Marrresult1C1_is_missing	0.0		1_1
540	remainder__Marrresult2C1_is_missing	0.0		1_1
541	remainder__CompmarrrespC1_is_missing	0.0		1_1
542	remainder__NeutrecoveryC1_is_missing	0.0		1_1
543	remainder__NeutrecoverydateC1_is_missing	0.0		1_1
544	remainder__Platrecovery50C1_is_missing	0.0		1_1
545	remainder__Platrecovery50dateC1_is_missing	0.0		1_1
546	remainder__Platrecovery100C1_is_missing	0.0		1_1
547	remainder__Platrecovery100dateC1_is_missing	0.0		1_1
548	remainder__NauseagradeC1_is_missing	0.0		1_1
549	remainder__NauseastartC1_is_missing	0.0		1_1
550	remainder__NauseastopC1_is_missing	0.0		1_1
551	remainder__AlopeciagradeC1_is_missing	0.0		1_1
552	remainder__AlopeciastartC1_is_missing	0.0		1_1
553	remainder__AlopeciastopC1_is_missing	0.0		1_1
554	remainder__OralgradeC1_is_missing	0.0		1_1
555	remainder__OralstartC1_is_missing	0.0		1_1
556	remainder__OralstopC1_is_missing	0.0		1_1
557	remainder__DiarrheagradeC1_is_missing	0.0		1_1
558	remainder__DiarrheastartC1_is_missing	0.0		1_1
559	remainder__DiarrheastopC1_is_missing	0.0		1_1
560	remainder__CardiacgradeC1_is_missing	0.0		1_1
561	remainder__CardiacstartC1_is_missing	0.0		1_1
562	remainder__CardiacstopC1_is_missing	0.0		1_1
563	remainder__LiverASTgradeC1_is_missing	0.0		1_1
564	remainder__LiverASTstartC1_is_missing	0.0		1_1
565	remainder__LiverASTstopC1_is_missing	0.0		1_1
566	remainder__LiverALTgradeC1_is_missing	0.0		1_1
567	remainder__LiverALTstartC1_is_missing	0.0		1_1
568	remainder__LiverALTstopC1_is_missing	0.0		1_1
569	remainder__LiverBilgradeC1_is_missing	0.0		1_1
570	remainder__LiverBilstartC1_is_missing	0.0		1_1
571	remainder__LiverBilstopC1_is_missing	0.0		1_1
572	remainder__RenaCreatgradeC1_is_missing	0.0		1_1
573	remainder__RenaCreatstartC1_is_missing	0.0		1_1
574	remainder__RenaCreatstopC1_is_missing	0.0		1_1
575	remainder__RenaprotgradeC1_is_missing	0.0		1_1
576	remainder__RenaprotstartC1_is_missing	0.0		1_1
577	remainder__RenahaemgradeC1_is_missing	0.0		1_1
578	remainder__RenahaemstartC1_is_missing	0.0		1_1
579	remainder__RenahaemstopC1_is_missing	0.0		1_1
580	remainder__UnitsbloodC1_is_missing	0.0		1_1
581	remainder__UnitsplateletsC1_is_missing	0.0		1_1
582	remainder__DaysIVantibC1_is_missing	0.0		1_1
583	remainder__DaysinhospC1_is_missing	0.0		1_1
584	remainder__DischargeddateC1_is_missing	0.0		1_1
585	remainder__chemodateC2_is_missing	0.0		1_1
586	remainder__drugdoseC2yn_is_missing	0.0		1_1
587	remainder__marrexamdate1C2_is_missing	0.0		1_1
588	remainder__cellularity1C2_is_missing	0.0		1_1
589	remainder__Marrclastperc1C2_is_missing	0.0		1_1
590	remainder__Marrresult1C2_is_missing	0.0		1_1
591	remainder__CompmarrrespC2_is_missing	0.0		1_1
592	remainder__NeutrecoveryC2_is_missing	0.0		1_1
593	remainder__NeutrecoverydateC2_is_missing	0.0		1_1
594	remainder__Platrecovery50C2_is_missing	0.0		1_1
595	remainder__Platrecovery50dateC2_is_missing	0.0		1_1
596	remainder__Platrecovery100C2_is_missing	0.0		1_1
597	remainder__Platrecovery100dateC2_is_missing	0.0		1_1
598	remainder__NauseagradeC2_is_missing	0.0		1_1
599	remainder__NauseastartC2_is_missing	0.0		1_1
600	remainder__NauseastopC2_is_missing	0.0		1_1
601	remainder__AlopeciagradeC2_is_missing	0.0		1_1
602	remainder__AlopeciastartC2_is_missing	0.0		1_1
603	remainder__AlopeciastopC2_is_missing	0.0		1_1
604	remainder__OralgradeC2_is_missing	0.0		1_1
605	remainder__OralstartC2_is_missing	0.0		1_1
606	remainder__OralstopC2_is_missing	0.0		1_1
607	remainder__DiarrheagradeC2_is_missing	0.0		1_1
608	remainder__DiarrheastartC2_is_missing	0.0		1_1
609	remainder__DiarrheastopC2_is_missing	0.0		1_1
610	remainder__CardiacgradeC2_is_missing	0.0		1_1
611	remainder__CardiacstartC2_is_missing	0.0		1_1
612	remainder__LiverASTgradeC2_is_missing	0.0		1_1
613	remainder__LiverASTstartC2_is_missing	0.0		1_1
614	remainder__LiverASTstopC2_is_missing	0.0		1_1
615	remainder__LiverALTgradeC2_is_missing	0.0		1_1
616	remainder__LiverALTstartC2_is_missing	0.0		1_1
617	remainder__LiverALTstopC2_is_missing	0.0		1_1
618	remainder__LiverBilgradeC2_is_missing	0.0		1_1
619	remainder__LiverBilstartC2_is_missing	0.0		1_1
620	remainder__LiverBilstopC2_is_missing	0.0		1_1
621	remainder__RenaCreatgradeC2_is_missing	0.0		1_1
622	remainder__RenaCreatstartC2_is_missing	0.0		1_1
623	remainder__RenaCreatstopC2_is_missing	0.0		1_1
624	remainder__RenaprotgradeC2_is_missing	0.0		1_1
625	remainder__RenahaemgradeC2_is_missing	0.0		1_1
626	remainder__UnitsbloodC2_is_missing	0.0		1_1
627	remainder__UnitsplateletsC2_is_missing	0.0		1_1
628	remainder__DaysIVantibC2_is_missing	0.0		1_1
629	remainder__DaysinhospC2_is_missing	0.0		1_1
630	remainder__DischargeddateC2_is_missing	0.0		1_1
631	remainder__TissuetypingdoneYNC2_is_missing	0.0		1_1
632	remainder__TissuetypesibsresultC2_is_missing	0.0		1_1
633	remainder__TransplantSchedYNC2_is_missing	0.013087083184506946		1_1
634	remainder__TransplantSchedDateC2_is_missing	0.0		1_1
635	remainder__TransplantTypeC2_is_missing	0.0		1_1
636	remainder__MRDnegativity_is_missing	0.0		1_1
637	remainder__MRDguided_is_missing	0.0		1_1
638	remainder__Housekeeping_is_missing	0.0		1_1
639	remainder__MRDA0_is_missing	0.0		1_1
640	remainder__date_MRDA0_is_missing	0.0		1_1
641	remainder__MRDA0_method_is_missing	0.0		1_1
642	remainder__MRDA0_specimen_is_missing	0.0		1_1
643	remainder__MRDA0num_is_missing	0.0		1_1
644	remainder__MRDA0hodnota_is_missing	0.0		1_1
645	remainder__MRDA0logred_is_missing	0.0		1_1
646	remainder__MRDB0_is_missing	0.0		1_1
647	remainder__date_MRDB0_is_missing	0.0		1_1
648	remainder__MRDB0_method_is_missing	0.0		1_1
649	remainder__MRDB0_specimen_is_missing	0.0		1_1
650	remainder__MRDB0num_is_missing	0.0		1_1
651	remainder__MRDB0hodnota_is_missing	0.0		1_1
652	remainder__MRDB0logred_is_missing	0.0		1_1
653	remainder__MRDC0_is_missing	0.0		1_1
654	remainder__MRDC0_method_is_missing	0.0		1_1
655	remainder__MRDC0_specimen_is_missing	0.0		1_1
656	remainder__MRDC0num_is_missing	0.0		1_1
657	remainder__MRDC0percentage_is_missing	0.0		1_1
658	remainder__MRDA1_is_missing	0.0		1_1
659	remainder__date_MRDA1_is_missing	0.0		1_1
660	remainder__MRDA1_method_is_missing	0.0		1_1
661	remainder__MRDA1_specimen_is_missing	0.0		1_1
662	remainder__MRDA1num_is_missing	0.0		1_1
663	remainder__MRDA1hodnota_is_missing	0.0		1_1
664	remainder__MRDA1logred_is_missing	0.0		1_1
665	remainder__MRDB1_is_missing	0.0		1_1
666	remainder__date_MRDB1_is_missing	0.0		1_1
667	remainder__MRDB1_method_is_missing	0.0		1_1
668	remainder__MRDB1_specimen_is_missing	0.0		1_1
669	remainder__MRDB1num_is_missing	0.0		1_1
670	remainder__MRDB1hodnota_is_missing	0.0		1_1
671	remainder__MRDC1_is_missing	0.0		1_1
672	remainder__Date_MRDC1_is_missing	0.0		1_1
673	remainder__MRDC1_method_is_missing	0.0		1_1
674	remainder__MRDC1_specimen_is_missing	0.0		1_1
675	remainder__MRDC1num_is_missing	0.0		1_1
676	remainder__MRDC1percentage_is_missing	0.0		1_1
677	remainder__MRDA2_is_missing	0.0		1_1
678	remainder__date_MRDA2_is_missing	0.0		1_1
679	remainder__MRDA2_method_is_missing	0.0		1_1
680	remainder__MRDA2_specimen_is_missing	0.0		1_1
681	remainder__MRDA2num_is_missing	0.0		1_1
682	remainder__MRDA2hodnota_is_missing	0.0		1_1
683	remainder__MRDA2logred_is_missing	0.0		1_1
684	remainder__MRDB2_is_missing	0.0		1_1
685	remainder__date_MRDB2_is_missing	0.0		1_1
686	remainder__MRDB2_method_is_missing	0.0		1_1
687	remainder__MRDB2_specimen_is_missing	0.0		1_1
688	remainder__MRDB2num_is_missing	0.0		1_1
689	remainder__MRDB2hodnota_is_missing	0.0		1_1
690	remainder__MRDC2_is_missing	0.0		1_1
691	remainder__Date_MRDC2_is_missing	0.0		1_1
692	remainder__MRDC2_method_is_missing	0.0		1_1
693	remainder__MRDC2_specimen_is_missing	0.0		1_1
694	remainder__MRDC2num_is_missing	0.0		1_1
695	remainder__MRDC2percentage_is_missing	0.0		1_1
696	remainder__ASXL1	4.6817888187602705e-05		1_1
697	remainder__ASXL2	1.759197625674473e-05		1_1
698	remainder__ASXL3	2.0589178178368889e-07		1_1
699	remainder__BAGE3	0.0		1_1
700	remainder__BCOR	0.0		1_1
701	remainder__BRAF	0.0		1_1
702	remainder__CBL	1.2289063947115953e-08		1_1
703	remainder__CEBPA	8.914947742558077e-05		1_1
704	remainder__CREBBP	0.0		1_1
705	remainder__CSF3R	0.0		1_1
706	remainder__CTCF	0.0		1_1
707	remainder__CUL2	0.0		1_1
708	remainder__CUX1	4.394215811542304e-07		1_1
709	remainder__DNMT3A	1.3230527488446001e-05		1_1
710	remainder__EED	1.9151108142440223e-07		1_1
711	remainder__ETV6	7.361395302571341e-09		1_1
712	remainder__EZH2	1.5617097028682897e-07		1_1
713	remainder__FBXW7	0.0		1_1
714	remainder__FLT3	3.571894347877788e-06		1_1
715	remainder__GATA1	7.722014846345944e-08		1_1
716	remainder__GATA2	1.872094646291372e-06		1_1
717	remainder__GNAS	0.0		1_1
718	remainder__IDH1	0.0		1_1
719	remainder__IDH2	1.1352515349693672e-05		1_1
720	remainder__JAK2	0.0		1_1
721	remainder__JAK3	9.023252830247441e-08		1_1
722	remainder__KANSL1	0.0		1_1
723	remainder__KDM6A	0.0		1_1
724	remainder__KIT	2.0943784045715406e-07		1_1
725	remainder__KMT2C	0.0		1_1
726	remainder__KMT2D	0.0		1_1
727	remainder__KMT2E	0.0		1_1
728	remainder__KRAS	0.0		1_1
729	remainder__LUC7L2	0.0		1_1
730	remainder__MED12	0.0		1_1
731	remainder__MLL	4.900698190929609e-07		1_1
732	remainder__MPL	0.0		1_1
733	remainder__MYC	0.0		1_1
734	remainder__NF1	0.0		1_1
735	remainder__NFE2	0.0		1_1
736	remainder__NOTCH1	0.0		1_1
737	remainder__NPM1	9.480628905394665e-09		1_1
738	remainder__NRAS	1.1302842067479421e-05		1_1
739	remainder__PHF6	0.0		1_1
740	remainder__PRPF8	0.0		1_1
741	remainder__PTEN	0.0		1_1
742	remainder__PTPN11	0.0		1_1
743	remainder__RAD21	0.0		1_1
744	remainder__RIT1	0.0		1_1
745	remainder__RUNX1	0.0		1_1
746	remainder__SETBP1	0.0		1_1
747	remainder__SF1	0.0		1_1
748	remainder__SF3B1	0.0		1_1
749	remainder__SMC1A	0.0		1_1
750	remainder__SMC3	0.0		1_1
751	remainder__SMG1	0.0		1_1
752	remainder__SRSF2	4.196320906519968e-06		1_1
753	remainder__STAG2	2.194376193555577e-07		1_1
754	remainder__STAT5B	0.0		1_1
755	remainder__SUZ12	0.0		1_1
756	remainder__TET2	3.0836459092060594e-06		1_1
757	remainder__TP53	1.3944416605254174e-06		1_1
758	remainder__U2AF1	0.0		1_1
759	remainder__WT1	0.0		1_1
760	remainder__ZRSR2	1.2194605274611882e-08		1_1
761	remainder__ngs_is_missing	0.0		1_1
762	karyotype_encoding__Karyotype_45,X,-Y,t(8;21)(q22;q22)[10]	0.0		2_1
763	karyotype_encoding__Karyotype_46,XX [20]	0.0		2_1
764	karyotype_encoding__Karyotype_46,XX,inv(16)(p13q22)[10]	0.0		2_1
765	karyotype_encoding__Karyotype_46,XX,t(8;21)(q22;q22)[10]	0.0		2_1
766	karyotype_encoding__Karyotype_46,XX[10]	0.0		2_1
767	karyotype_encoding__Karyotype_46,XX[20]	0.0		2_1
768	karyotype_encoding__Karyotype_46,XX[20]	0.0		2_1
769	karyotype_encoding__Karyotype_46,XX[25]	0.0		2_1
770	karyotype_encoding__Karyotype_46,XX[30]	0.0		2_1
771	karyotype_encoding__Karyotype_46,XY	0.0		2_1
772	karyotype_encoding__Karyotype_46,XY [20]	0.0		2_1
773	karyotype_encoding__Karyotype_46,XY,inv(16)(p13q22)[10]	0.0		2_1
774	karyotype_encoding__Karyotype_46,XY[20]	0.0		2_1
775	karyotype_encoding__Karyotype_46,XY[20]	0.0		2_1
776	karyotype_encoding__Karyotype_46,XY[21]	0.0		2_1
777	karyotype_encoding__Karyotype_46,XY[25]	0.0		2_1
778	karyotype_encoding__Karyotype_46,XY[30]	0.0		2_1
779	karyotype_encoding__Karyotype___rare_class__	0.0		2_1
780	cat__sexID_False	0.0		2_1
781	cat__sexID_True	0.0		2_1
782	cat__IsSec_False	0.0		2_1
783	cat__IsSec_True	0.0		2_1
784	cat__IsSec_nan	0.0		2_1
785	cat__PrevDiag_False	0.0		2_1
786	cat__PrevDiag_True	0.0		2_1
787	cat__PrevDiag_nan	0.0		2_1
788	cat__drugdoseC1yn_False	0.0		2_1
789	cat__drugdoseC1yn_True	0.0		2_1
790	cat__drugdoseC1yn_nan	0.0		2_1
791	cat__mylotargC1yn_False	0.0		2_1
792	cat__mylotargC1yn_True	0.0		2_1
793	cat__mylotargC1yn_nan	0.0		2_1
794	cat__mylodoseC1_False	0.0		2_1
795	cat__mylodoseC1_True	0.0		2_1
796	cat__mylodoseC1_nan	0.0		2_1
797	cat__NeutrecoveryC1_False	0.0		2_1
798	cat__NeutrecoveryC1_True	0.0		2_1
799	cat__NeutrecoveryC1_nan	0.0		2_1
800	cat__Platrecovery50C1_False	0.0		2_1
801	cat__Platrecovery50C1_True	0.0		2_1
802	cat__Platrecovery50C1_nan	0.0		2_1
803	cat__Platrecovery100C1_False	0.0		2_1
804	cat__Platrecovery100C1_True	0.0		2_1
805	cat__Platrecovery100C1_nan	0.0		2_1
806	cat__drugdoseC2yn_False	0.14586152465477414		2_1
807	cat__drugdoseC2yn_True	0.0		2_1
808	cat__drugdoseC2yn_nan	0.0		2_1
809	cat__NeutrecoveryC2_False	0.0		2_1
810	cat__NeutrecoveryC2_True	0.0		2_1
811	cat__NeutrecoveryC2_nan	0.0		2_1
812	cat__Platrecovery50C2_False	0.0		2_1
813	cat__Platrecovery50C2_True	0.0		2_1
814	cat__Platrecovery50C2_nan	0.0		2_1
815	cat__Platrecovery100C2_False	0.0		2_1
816	cat__Platrecovery100C2_True	0.0		2_1
817	cat__Platrecovery100C2_nan	0.0		2_1
818	cat__TissuetypingdoneYNC2_False	0.0		2_1
819	cat__TissuetypingdoneYNC2_True	0.0		2_1
820	cat__TissuetypingdoneYNC2_nan	0.0		2_1
821	cat__TransplantSchedYNC2_False	0.0		2_1
822	cat__TransplantSchedYNC2_True	0.0		2_1
823	cat__TransplantSchedYNC2_nan	0.0		2_1
824	cat__MRDA0_False	0.0		2_1
825	cat__MRDA0_True	0.0		2_1
826	cat__MRDA0_nan	0.0		2_1
827	cat__MRDB0_False	0.0		2_1
828	cat__MRDB0_True	0.0		2_1
829	cat__MRDB0_nan	0.0		2_1
830	cat__MRDC0_False	0.0		2_1
831	cat__MRDC0_True	0.0		2_1
832	cat__MRDC0_nan	0.0		2_1
833	cat__MRDA1_False	0.0		2_1
834	cat__MRDA1_True	0.0		2_1
835	cat__MRDA1_nan	0.0		2_1
836	cat__MRDB1_False	0.0		2_1
837	cat__MRDB1_True	0.0		2_1
838	cat__MRDB1_nan	0.0		2_1
839	cat__MRDC1_False	0.0		2_1
840	cat__MRDC1_True	0.0		2_1
841	cat__MRDC1_nan	0.0		2_1
842	cat__MRDA2_False	0.0		2_1
843	cat__MRDA2_True	0.0		2_1
844	cat__MRDA2_nan	0.0		2_1
845	cat__MRDB2_False	0.0		2_1
846	cat__MRDB2_True	0.0		2_1
847	cat__MRDB2_nan	0.0		2_1
848	cat__MRDC2_False	0.027388821838634517		2_1
849	cat__MRDC2_True	0.0		2_1
850	cat__MRDC2_nan	0.0		2_1
851	cat__amlAgeGroup_15-29	0.0		2_1
852	cat__amlAgeGroup_30-39	0.0		2_1
853	cat__amlAgeGroup_40-49	0.03093486036153152		2_1
854	cat__amlAgeGroup_50-59	0.0		2_1
855	cat__amlAgeGroup_60+	0.0		2_1
856	cat__PrevBloodDis_Chronic lymphoblastic leukaemia (CLL)	0.0		2_1
857	cat__PrevBloodDis_Chronic myelomonocytic leukaemia (CMML)	0.0		2_1
858	cat__PrevBloodDis_Hodgkin's disease	0.0		2_1
859	cat__PrevBloodDis_Lymphoma	0.0		2_1
860	cat__PrevBloodDis_Myelodysplastic syndrome (MDS)/myelodysplasia/pre-leukaemic phase	0.0		2_1
861	cat__PrevBloodDis_Myelofibrosis	0.0		2_1
862	cat__PrevBloodDis_Myeloproliferative syndrome	0.0		2_1
863	cat__PrevBloodDis_Other haematological disorder	0.0		2_1
864	cat__PrevBloodDis_Polycythaemia rubra vera (PRV)	0.0		2_1
865	cat__PrevBloodDis_Refractory anaemia with excess of blasts (RAEB, RAEB-t)	0.0		2_1
866	cat__PrevBloodDis_Thrombocythaemia	0.0		2_1
867	cat__PrevBloodDis_Thrombocytopenia	0.0		2_1
868	cat__PrevBloodDis_nan	0.0		2_1
869	cat__FABtype_0	0.0		2_1
870	cat__FABtype_1	0.0		2_1
871	cat__FABtype_2	0.0		2_1
872	cat__FABtype_3	0.0		2_1
873	cat__FABtype_3v	0.0		2_1
874	cat__FABtype_4	0.04432700170411011		2_1
875	cat__FABtype_4e	0.0		2_1
876	cat__FABtype_5	0.10700175485106747		2_1
877	cat__FABtype_5a	0.0		2_1
878	cat__FABtype_5b	0.0		2_1
879	cat__FABtype_6	0.0		2_1
880	cat__FABtype_7	0.0		2_1
881	cat__FABtype_8	0.08661346463995802		2_1
882	cat__FABtype_B	0.0		2_1
883	cat__FABtype_R	0.0		2_1
884	cat__FABtype_RT	0.0		2_1
885	cat__FABtype_X	0.0		2_1
886	cat__FABtype_nan	0.0		2_1
887	cat__CNSinvolveentry_0.0	0.0		2_1
888	cat__CNSinvolveentry_1.0	0.0		2_1
889	cat__CNSinvolveentry_2.0	0.07728369645867271		2_1
890	cat__CNSinvolveentry_nan	0.0		2_1
891	cat__Localcytoentry_1.0	0.05165533177776962		2_1
892	cat__Localcytoentry_2.0	0.17429963061205253		2_1
893	cat__Localcytoentry_3.0	0.0		2_1
894	cat__Localcytoentry_4.0	0.0		2_1
895	cat__Localcytoentry_5.0	0.0		2_1
896	cat__Localcytoentry_nan	0.0		2_1
897	cat__Localimmentry_1.0	0.0		2_1
898	cat__Localimmentry_2.0	0.0		2_1
899	cat__Localimmentry_3.0	0.0		2_1
900	cat__Localimmentry_nan	0.0		2_1
901	cat__CD33entry_1.0	0.0		2_1
902	cat__CD33entry_2.0	0.0		2_1
903	cat__CD33entry_3.0	0.0		2_1
904	cat__CD33entry_nan	0.0		2_1
905	cat__SmokeHist_1.0	0.0		2_1
906	cat__SmokeHist_2.0	0.036497266058723256		2_1
907	cat__SmokeHist_3.0	0.0		2_1
908	cat__SmokeHist_nan	0.0		2_1
909	cat__amlType_De novo	0.13618394524180957		2_1
910	cat__amlType_High risk MDS	0.0		2_1
911	cat__amlType_Secondary	0.016841933312516235		2_1
912	cat__CytoResult_Adverse	0.4850662398771099		2_1
913	cat__CytoResult_Failed	0.0		2_1
914	cat__CytoResult_Intermediate	7.495210178236319e-05		2_1
915	cat__CytoResult_Normal	0.04839238053536147		2_1
916	cat__CytoResult_Not done	0.0		2_1
917	cat__CytoResult_nan	0.0		2_1
918	cat__CytoResult_t(15;17) / PML-RARA [APL]	0.0		2_1
919	cat__CytoResult_t(8;21) / inv(16) [CBF]	0.750962352237495		2_1
920	cat__ComorArr_0.0	0.0		2_1
921	cat__ComorArr_1.0	0.0		2_1
922	cat__ComorArr_2.0	0.0		2_1
923	cat__ComorArr_nan	0.0		2_1
924	cat__ComorCard_0.0	0.06925906586693004		2_1
925	cat__ComorCard_1.0	0.0		2_1
926	cat__ComorCard_2.0	0.0		2_1
927	cat__ComorCard_nan	0.0		2_1
928	cat__ComorHVD_0.0	0.0		2_1
929	cat__ComorHVD_1.0	0.0		2_1
930	cat__ComorHVD_2.0	0.0		2_1
931	cat__ComorHVD_nan	0.0		2_1
932	cat__ComorIBD_0.0	0.0		2_1
933	cat__ComorIBD_1.0	0.0		2_1
934	cat__ComorIBD_2.0	0.0		2_1
935	cat__ComorIBD_nan	0.0		2_1
936	cat__ComorDiab_0.0	0.0068858280803843755		2_1
937	cat__ComorDiab_1.0	0.0		2_1
938	cat__ComorDiab_2.0	0.0		2_1
939	cat__ComorDiab_nan	0.0		2_1
940	cat__ComorCVD_0.0	0.0		2_1
941	cat__ComorCVD_1.0	0.0		2_1
942	cat__ComorCVD_2.0	0.0		2_1
943	cat__ComorCVD_nan	0.0		2_1
944	cat__ComorPsyc_0.0	0.08768505134930113		2_1
945	cat__ComorPsyc_1.0	0.06505374032382308		2_1
946	cat__ComorPsyc_2.0	0.0		2_1
947	cat__ComorPsyc_nan	0.0		2_1
948	cat__ComorObe_0.0	0.0		2_1
949	cat__ComorObe_1.0	0.0		2_1
950	cat__ComorObe_2.0	0.0		2_1
951	cat__ComorObe_nan	0.0		2_1
952	cat__ComorInf_0.0	0.0		2_1
953	cat__ComorInf_1.0	0.0		2_1
954	cat__ComorInf_2.0	0.0		2_1
955	cat__ComorInf_nan	0.0		2_1
956	cat__ComorRheu_0.0	0.0		2_1
957	cat__ComorRheu_1.0	0.0		2_1
958	cat__ComorRheu_2.0	0.0		2_1
959	cat__ComorRheu_nan	0.0		2_1
960	cat__ComorPrep_0.0	0.0		2_1
961	cat__ComorPrep_1.0	0.0		2_1
962	cat__ComorPrep_2.0	0.0		2_1
963	cat__ComorPrep_nan	0.0		2_1
964	cat__ComorRen_0.0	0.0		2_1
965	cat__ComorRen_1.0	0.0		2_1
966	cat__ComorRen_2.0	0.0		2_1
967	cat__ComorRen_nan	0.0		2_1
968	cat__ComorMPul_0.0	0.0		2_1
969	cat__ComorMPul_1.0	0.0		2_1
970	cat__ComorMPul_2.0	0.0		2_1
971	cat__ComorMPul_nan	0.0		2_1
972	cat__ComorSPul_0.0	0.0		2_1
973	cat__ComorSPul_1.0	0.0		2_1
974	cat__ComorSPul_2.0	0.0		2_1
975	cat__ComorSPul_nan	0.0		2_1
976	cat__ComorPST_0.0	0.0		2_1
977	cat__ComorPST_1.0	0.0		2_1
978	cat__ComorPST_2.0	0.0		2_1
979	cat__ComorPST_nan	0.0		2_1
980	cat__ComorHepM_0.0	0.0		2_1
981	cat__ComorHepM_1.0	0.09920711939481341		2_1
982	cat__ComorHepM_2.0	0.0		2_1
983	cat__ComorHepM_nan	0.0		2_1
984	cat__ComorHepS_0.0	0.0		2_1
985	cat__ComorHepS_1.0	0.0		2_1
986	cat__ComorHepS_2.0	0.0		2_1
987	cat__ComorHepS_nan	0.0		2_1
988	cat__TreatmentC1_ADE Alone	0.08194956111920888		2_1
989	cat__TreatmentC1_ADE and Mylotarg 3mg per m2	0.0		2_1
990	cat__TreatmentC1_ADE and Mylotarg 6mg per m2	0.0		2_1
991	cat__TreatmentC1_AIDA	0.0		2_1
992	cat__TreatmentC1_Arsenic and ATRA	0.0		2_1
993	cat__TreatmentC1_DA High dose (90mg)	0.0		2_1
994	cat__TreatmentC1_DA Mylotarg 3mg per m2	0.0		2_1
995	cat__TreatmentC1_DA Mylotarg 6mg per m2	0.0		2_1
996	cat__TreatmentC1_DA Standard dose (60mg)	0.10341591848109068		2_1
997	cat__Marrresult1C1_CR	0.15890152135204635		2_1
998	cat__Marrresult1C1_PR	0.0		2_1
999	cat__Marrresult1C1_RD	0.2743111622925747		2_1
1000	cat__Marrresult1C1_nan	0.0		2_1
1001	cat__Marrresult2C1_CR	0.0		2_1
1002	cat__Marrresult2C1_PR	0.0		2_1
1003	cat__Marrresult2C1_RD	0.0		2_1
1004	cat__Marrresult2C1_nan	0.0		2_1
1005	cat__Marrresult1C2_CR	0.11665631565830129		2_1
1006	cat__Marrresult1C2_PR	0.0		2_1
1007	cat__Marrresult1C2_RD	0.03668159554161054		2_1
1008	cat__Marrresult1C2_nan	0.0		2_1
1009	cat__TissuetypesibsresultC2_1.0	0.10488421906375205		2_1
1010	cat__TissuetypesibsresultC2_2.0	0.0		2_1
1011	cat__TissuetypesibsresultC2_3.0	0.07460256986750237		2_1
1012	cat__TissuetypesibsresultC2_nan	0.0		2_1
1013	cat__TransplantTypeC2_1.0	0.0		2_1
1014	cat__TransplantTypeC2_2.0	0.0		2_1
1015	cat__TransplantTypeC2_3.0	0.0		2_1
1016	cat__TransplantTypeC2_nan	0.0		2_1
1017	cat__MRDnegativity_<0.0%/not detectable	0.0		2_1
1018	cat__MRDnegativity_nan	0.0		2_1
1019	cat__MRDguided_No	0.0		2_1
1020	cat__MRDguided_nan	0.0		2_1
1021	cat__Housekeeping_ABL	0.0		2_1
1022	cat__Housekeeping_nan	0.0		2_1
1023	cat__MRDA0_method_nan	0.0		2_1
1024	cat__MRDA0_method_qPCR-NPM1	0.0		2_1
1025	cat__MRDA0_method_qPCR-NPM1 A	0.0		2_1
1026	cat__MRDA0_method_qPCR-NPM1 B	0.0		2_1
1027	cat__MRDA0_method_qPCR-NPM1 D	0.0		2_1
1028	cat__MRDA0_method_qPCR-NPM1 OTHER	0.0		2_1
1029	cat__MRDA0_method_qPCR-inv16	0.0		2_1
1030	cat__MRDA0_method_qPCR-t8/21	0.0		2_1
1031	cat__MRDA0num_ND	0.0		2_1
1032	cat__MRDA0num_Pos	0.0		2_1
1033	cat__MRDA0num_nan	0.0		2_1
1034	cat__MRDA0_specimen_PB	0.0		2_1
1035	cat__MRDA0_specimen_nan	0.0		2_1
1036	cat__MRDB0_method_nan	0.0		2_1
1037	cat__MRDB0_method_qPCR-NPM1	0.0		2_1
1038	cat__MRDB0_method_qPCR-NPM1 A	0.0		2_1
1039	cat__MRDB0_method_qPCR-NPM1 B	0.0		2_1
1040	cat__MRDB0_method_qPCR-NPM1 D	0.0		2_1
1041	cat__MRDB0_method_qPCR-NPM1 OTHER	0.0		2_1
1042	cat__MRDB0_method_qPCR-inv16	0.0		2_1
1043	cat__MRDB0_method_qPCR-t8/21	0.0		2_1
1044	cat__MRDB0_specimen_BM	0.0		2_1
1045	cat__MRDB0_specimen_nan	0.0		2_1
1046	cat__MRDB0num_ND	0.0		2_1
1047	cat__MRDB0num_Pos	0.0		2_1
1048	cat__MRDB0num_nan	0.0		2_1
1049	cat__MRDC0_method_MFC (LAIP+DfN)	0.0		2_1
1050	cat__MRDC0_method_nan	0.0		2_1
1051	cat__MRDC0_specimen_BM	0.0		2_1
1052	cat__MRDC0_specimen_BM	0.0		2_1
1053	cat__MRDC0_specimen_PB	0.0		2_1
1054	cat__MRDC0_specimen_nan	0.0		2_1
1055	cat__MRDC1_specimen_BM	0.0		2_1
1056	cat__MRDC1_specimen_PB	0.0		2_1
1057	cat__MRDC1_specimen_nan	0.0		2_1
1058	cat__MRDC2_specimen_BM	0.0		2_1
1059	cat__MRDC2_specimen_PB	0.0		2_1
1060	cat__MRDC2_specimen_nan	0.0		2_1
1061	cat__MRDC0num_Neg	0.0		2_1
1062	cat__MRDC0num_Pos	0.0		2_1
1063	cat__MRDC0num_nan	0.0		2_1
1064	cat__MRDA1_method_nan	0.0		2_1
1065	cat__MRDA1_method_qPCR-NPM1	0.0		2_1
1066	cat__MRDA1_method_qPCR-NPM1 A	0.0		2_1
1067	cat__MRDA1_method_qPCR-NPM1 B	0.0		2_1
1068	cat__MRDA1_method_qPCR-NPM1 D	0.0		2_1
1069	cat__MRDA1_method_qPCR-NPM1 OTHER	0.0		2_1
1070	cat__MRDA1_method_qPCR-inv16	0.0		2_1
1071	cat__MRDA1_method_qPCR-t8/21	0.0		2_1
1072	cat__MRDA1num_ND	0.0		2_1
1073	cat__MRDA1num_Neg	0.07218169195195195		2_1
1074	cat__MRDA1num_Pos	0.0802790716312961		2_1
1075	cat__MRDA1num_nan	0.0		2_1
1076	cat__MRDA1_specimen_PB	0.0		2_1
1077	cat__MRDA1_specimen_nan	0.0		2_1
1078	cat__MRDB1_method_nan	0.0		2_1
1079	cat__MRDB1_method_qPCR-NPM1	0.0		2_1
1080	cat__MRDB1_method_qPCR-NPM1 A	0.0		2_1
1081	cat__MRDB1_method_qPCR-NPM1 B	0.0		2_1
1082	cat__MRDB1_method_qPCR-NPM1 D	0.0		2_1
1083	cat__MRDB1_method_qPCR-NPM1 OTHER	0.0		2_1
1084	cat__MRDB1_method_qPCR-inv16	0.0		2_1
1085	cat__MRDB1_method_qPCR-t8/21	0.0		2_1
1086	cat__MRDB1_specimen_BM	0.0		2_1
1087	cat__MRDB1_specimen_nan	0.0		2_1
1088	cat__MRDB1num_ND	0.0		2_1
1089	cat__MRDB1num_Neg	0.0		2_1
1090	cat__MRDB1num_Pos	0.0		2_1
1091	cat__MRDB1num_nan	0.0		2_1
1092	cat__MRDC1_method_MFC (LAIP+DfN)	0.0		2_1
1093	cat__MRDC1_method_nan	0.0		2_1
1094	cat__MRDC1num_ND	0.0		2_1
1095	cat__MRDC1num_Neg	0.12757890040708741		2_1
1096	cat__MRDC1num_Pos	0.0		2_1
1097	cat__MRDC1num_nan	0.0		2_1
1098	cat__MRDA2_method_nan	0.0		2_1
1099	cat__MRDA2_method_qPCR-NPM1	0.0		2_1
1100	cat__MRDA2_method_qPCR-NPM1 A	0.0		2_1
1101	cat__MRDA2_method_qPCR-NPM1 B	0.0		2_1
1102	cat__MRDA2_method_qPCR-NPM1 D	0.0		2_1
1103	cat__MRDA2_method_qPCR-NPM1 OTHER	0.0		2_1
1104	cat__MRDA2_method_qPCR-inv16	0.0		2_1
1105	cat__MRDA2_method_qPCR-t8/21	0.0		2_1
1106	cat__MRDA2_specimen_PB	0.0		2_1
1107	cat__MRDA2_specimen_nan	0.0		2_1
1108	cat__MRDA2num_ND	0.0		2_1
1109	cat__MRDA2num_Neg	0.30881040543694127		2_1
1110	cat__MRDA2num_Pos	0.31867407957794047		2_1
1111	cat__MRDA2num_nan	0.0		2_1
1112	cat__MRDB2_method_nan	0.0		2_1
1113	cat__MRDB2_method_qPCR-NPM1	0.0		2_1
1114	cat__MRDB2_method_qPCR-NPM1 A	0.0		2_1
1115	cat__MRDB2_method_qPCR-NPM1 B	0.0		2_1
1116	cat__MRDB2_method_qPCR-NPM1 D	0.0		2_1
1117	cat__MRDB2_method_qPCR-NPM1 OTHER	0.0		2_1
1118	cat__MRDB2_method_qPCR-inv16	0.0		2_1
1119	cat__MRDB2_method_qPCR-t8/21	0.0		2_1
1120	cat__MRDB2_specimen_BM	0.0		2_1
1121	cat__MRDB2_specimen_nan	0.0		2_1
1122	cat__MRDB2num_ND	0.0		2_1
1123	cat__MRDB2num_Neg	0.0		2_1
1124	cat__MRDB2num_Pos	0.0		2_1
1125	cat__MRDB2num_nan	0.0		2_1
1126	cat__MRDC2_method_MFC (LAIP+DfN)	0.0		2_1
1127	cat__MRDC2_method_nan	0.0		2_1
1128	cat__MRDC2num_ND	0.0		2_1
1129	cat__MRDC2num_Neg	0.0		2_1
1130	cat__MRDC2num_Pos	0.0		2_1
1131	cat__MRDC2num_nan	0.0		2_1
1132	ordinal__NauseagradeC1	0.001472569660492352		2_1
1133	ordinal__AlopeciagradeC1	0.0002116796869846256		2_1
1134	ordinal__OralgradeC1	0.00011710839797794998		2_1
1135	ordinal__DiarrheagradeC1	0.0006139781905385064		2_1
1136	ordinal__CardiacgradeC1	3.682077293925456e-05		2_1
1137	ordinal__LiverASTgradeC1	6.186976961699902e-05		2_1
1138	ordinal__LiverALTgradeC1	3.246136502244167e-05		2_1
1139	ordinal__LiverBilgradeC1	0.00035222638010098836		2_1
1140	ordinal__RenaCreatgradeC1	0.0003601957655803395		2_1
1141	ordinal__RenaprotgradeC1	0.00034770008164904635		2_1
1142	ordinal__RenahaemgradeC1	0.00026140209792730465		2_1
1143	ordinal__NauseagradeC2	0.00010482171019538489		2_1
1144	ordinal__AlopeciagradeC2	7.460731094850967e-05		2_1
1145	ordinal__OralgradeC2	0.00021734091336085893		2_1
1146	ordinal__DiarrheagradeC2	0.0005361769322999764		2_1
1147	ordinal__CardiacgradeC2	0.0003567079397265705		2_1
1148	ordinal__LiverASTgradeC2	0.00011784197013123085		2_1
1149	ordinal__LiverALTgradeC2	7.511498879549973e-05		2_1
1150	ordinal__LiverBilgradeC2	0.0004148659074231252		2_1
1151	ordinal__RenaCreatgradeC2	0.00027033725094500745		2_1
1152	ordinal__RenaprotgradeC2	0.0005275363313262402		2_1
1153	ordinal__RenahaemgradeC2	0.0006261773240894035		2_1
1154	ordinal__cellularity1C1	0.00012054360041837119		2_1
1155	ordinal__cellularity2C1	0.0005698482623740223		2_1
1156	ordinal__cellularity1C2	1.0317425457725806e-05		2_1
1157	num__amlAgeAtRand1	0.10616596601932339		2_1
1158	num__UnitsbloodC1	6.539633519247073e-06		2_1
1159	num__UnitsplateletsC1	0.0008754569940442186		2_1
1160	num__UnitsbloodC2	0.0003554400328876777		2_1
1161	num__UnitsplateletsC2	0.0008549110495257662		2_1
1162	num__DaysIVantibC1	0.00018379443707377706		2_1
1163	num__DaysinhospC1	0.00016365807850561893		2_1
1164	num__DaysIVantibC2	0.00029615616704960104		2_1
1165	num__DaysinhospC2	0.0007675180285480888		2_1
1166	num__date_MRDA0	3.2974949389186895e-05		2_1
1167	num__MRDA0hodnota	6.200615431226575e-05		2_1
1168	num__MRDA0logred	0.0		2_1
1169	num__date_MRDB0	0.0004480804380336082		2_1
1170	num__MRDB0hodnota	0.00046715616280096464		2_1
1171	num__MRDB0logred	0.0		2_1
1172	num__MRDC0percentage	0.00011698279216495376		2_1
1173	num__date_MRDA1	6.836022588598093e-05		2_1
1174	num__MRDA1hodnota	0.00010177560066325857		2_1
1175	num__MRDA1logred	7.27850059029483e-05		2_1
1176	num__date_MRDB1	0.0005514077645345923		2_1
1177	num__MRDB1hodnota	0.00040382245163436833		2_1
1178	num__Date_MRDC1	0.00011804059345094408		2_1
1179	num__MRDC1percentage	0.00016798658350405634		2_1
1180	num__date_MRDA2	7.907708039420273e-05		2_1
1181	num__MRDA2hodnota	1.0431325138684137e-05		2_1
1182	num__MRDA2logred	0.00027971745055276206		2_1
1183	num__date_MRDB2	0.003929118762779222		2_1
1184	num__MRDB2hodnota	0.0035267472506993022		2_1
1185	num__Date_MRDC2	0.00020179043158070098		2_1
1186	num__MRDC2percentage	0.0003862772353782485		2_1
1187	num__NauseastartC1	0.00027491533802383845		2_1
1188	num__NauseastopC1	0.00031125234639444723		2_1
1189	num__AlopeciastartC1	0.0003477033983702372		2_1
1190	num__AlopeciastopC1	0.00013670630262877832		2_1
1191	num__OralstartC1	4.733023463506668e-05		2_1
1192	num__OralstopC1	9.468287962788129e-05		2_1
1193	num__DiarrheastartC1	0.0007256861809927741		2_1
1194	num__DiarrheastopC1	0.0006501051170862152		2_1
1195	num__CardiacstartC1	0.00018141919452261649		2_1
1196	num__CardiacstopC1	0.0003742450061100541		2_1
1197	num__LiverASTstartC1	0.0010424699387105657		2_1
1198	num__LiverASTstopC1	0.001118077271067955		2_1
1199	num__LiverALTstartC1	5.5264977775785744e-05		2_1
1200	num__LiverALTstopC1	2.3861124563023576e-05		2_1
1201	num__LiverBilstartC1	0.0004415415615568028		2_1
1202	num__LiverBilstopC1	0.0003917693989247117		2_1
1203	num__RenaCreatstartC1	0.00015469433979543894		2_1
1204	num__RenaCreatstopC1	0.0001790700505046406		2_1
1205	num__RenaprotstartC1	8.007615197773963e-05		2_1
1206	num__RenahaemstartC1	0.00022573932956540445		2_1
1207	num__RenahaemstopC1	0.00020761530506453976		2_1
1208	num__NauseastartC2	0.0007547152014181689		2_1
1209	num__NauseastopC2	0.000703016473051356		2_1
1210	num__AlopeciastartC2	0.00011590101683487715		2_1
1211	num__AlopeciastopC2	1.9798886328429113e-05		2_1
1212	num__OralstartC2	0.0007235264534071198		2_1
1213	num__OralstopC2	0.0006530647594130501		2_1
1214	num__DiarrheastartC2	0.00016674412380978027		2_1
1215	num__DiarrheastopC2	1.956741769826082e-06		2_1
1216	num__CardiacstartC2	0.000367882781273551		2_1
1217	num__LiverASTstartC2	7.871217639231574e-05		2_1
1218	num__LiverASTstopC2	0.0004846613053266135		2_1
1219	num__LiverALTstartC2	3.21029231772147e-05		2_1
1220	num__LiverALTstopC2	0.0001393799668167775		2_1
1221	num__LiverBilstartC2	0.00041688841384587925		2_1
1222	num__LiverBilstopC2	0.0007398444538489005		2_1
1223	num__RenaCreatstartC2	0.00048198976902555975		2_1
1224	num__RenaCreatstopC2	0.00039348093144128		2_1
1225	num__mylotargdateC1	4.534390510419248e-06		2_1
1226	num__marrexamdate1C1	0.00013355587980259725		2_1
1227	num__marrexamdate2C1	0.0006391048490822868		2_1
1228	num__NeutrecoverydateC1	0.0005860946045441749		2_1
1229	num__Platrecovery50dateC1	9.742031093320133e-05		2_1
1230	num__Platrecovery100dateC1	0.0003785982003126868		2_1
1231	num__DischargeddateC1	0.0003135481867379789		2_1
1232	num__chemodateC2	0.0005082640736539073		2_1
1233	num__marrexamdate1C2	2.2210390036470968e-05		2_1
1234	num__NeutrecoverydateC2	0.0001106060868497439		2_1
1235	num__Platrecovery50dateC2	0.00020349034345395518		2_1
1236	num__Platrecovery100dateC2	0.00023045988689874582		2_1
1237	num__DischargeddateC2	0.00017445655908691958		2_1
1238	num__Weight	0.06489097136602169		2_1
1239	num__Height	0.06107161936930797		2_1
1240	num__BloodDateEntry	0.0006129828137123983		2_1
1241	num__HemoglobinEntry	3.88732881677687e-05		2_1
1242	num__PlateletEntry	0.0016406551211733714		2_1
1243	num__MarrowDateEntry	0.00045439540220638995		2_1
1244	num__MarrowBlastsEntry	0.0003270561915951993		2_1
1245	num__LocalImmPcnt	0.00011278411620395829		2_1
1246	num__SmokePerDay	7.839192648757085e-07		2_1
1247	num__chemodateC1	0.0003291107992605976		2_1
1248	num__Marrblastperc1C1	0.00017907195611957776		2_1
1249	num__Marrblastperc2C1	6.265934466970987e-05		2_1
1250	num__WBCEntry	0.03910247418240781		2_1
1251	num__CompmarrrespC1	7.2837015672063894e-06		2_1
1252	num__Marrclastperc1C2	0.00012667741592252505		2_1
1253	num__CompmarrrespC2	8.577983442000124e-05		2_1
1254	num__TransplantSchedDateC2	3.9804161177262e-05		2_1
1255	remainder__IsSec_is_missing	0.0		2_1
1256	remainder__PrevDiag_is_missing	0.0		2_1
1257	remainder__PrevBloodDis_is_missing	0.0		2_1
1258	remainder__Weight_is_missing	0.0		2_1
1259	remainder__Height_is_missing	0.0		2_1
1260	remainder__BloodDateEntry_is_missing	0.0		2_1
1261	remainder__HemoglobinEntry_is_missing	0.0		2_1
1262	remainder__PlateletEntry_is_missing	0.0		2_1
1263	remainder__MarrowDateEntry_is_missing	0.0		2_1
1264	remainder__MarrowBlastsEntry_is_missing	0.0		2_1
1265	remainder__FABtype_is_missing	0.0		2_1
1266	remainder__CNSinvolveentry_is_missing	0.0		2_1
1267	remainder__Localcytoentry_is_missing	0.0		2_1
1268	remainder__Localimmentry_is_missing	0.0		2_1
1269	remainder__LocalImmPcnt_is_missing	0.0		2_1
1270	remainder__CD33entry_is_missing	0.0		2_1
1271	remainder__SmokeHist_is_missing	0.0		2_1
1272	remainder__SmokePerDay_is_missing	0.0		2_1
1273	remainder__CytoResult_is_missing	0.0		2_1
1274	remainder__Karyotype_is_missing	0.0		2_1
1275	remainder__ComorArr_is_missing	0.0		2_1
1276	remainder__ComorCard_is_missing	0.0		2_1
1277	remainder__ComorHVD_is_missing	0.0		2_1
1278	remainder__ComorIBD_is_missing	0.0		2_1
1279	remainder__ComorDiab_is_missing	0.0		2_1
1280	remainder__ComorCVD_is_missing	0.0		2_1
1281	remainder__ComorPsyc_is_missing	0.0		2_1
1282	remainder__ComorObe_is_missing	0.0		2_1
1283	remainder__ComorInf_is_missing	0.0		2_1
1284	remainder__ComorRheu_is_missing	0.0		2_1
1285	remainder__ComorPrep_is_missing	0.0		2_1
1286	remainder__ComorRen_is_missing	0.0		2_1
1287	remainder__ComorMPul_is_missing	0.0		2_1
1288	remainder__ComorSPul_is_missing	0.0		2_1
1289	remainder__ComorPST_is_missing	0.0		2_1
1290	remainder__ComorHepM_is_missing	0.0		2_1
1291	remainder__ComorHepS_is_missing	0.0		2_1
1292	remainder__chemodateC1_is_missing	0.0		2_1
1293	remainder__drugdoseC1yn_is_missing	0.0		2_1
1294	remainder__mylotargC1yn_is_missing	0.0		2_1
1295	remainder__mylotargdateC1_is_missing	0.0		2_1
1296	remainder__mylodoseC1_is_missing	0.0		2_1
1297	remainder__marrexamdate1C1_is_missing	0.0		2_1
1298	remainder__marrexamdate2C1_is_missing	0.0		2_1
1299	remainder__cellularity1C1_is_missing	0.0		2_1
1300	remainder__cellularity2C1_is_missing	0.0		2_1
1301	remainder__Marrblastperc1C1_is_missing	0.0		2_1
1302	remainder__Marrblastperc2C1_is_missing	0.0		2_1
1303	remainder__Marrresult1C1_is_missing	0.0		2_1
1304	remainder__Marrresult2C1_is_missing	0.0		2_1
1305	remainder__CompmarrrespC1_is_missing	0.0		2_1
1306	remainder__NeutrecoveryC1_is_missing	0.0		2_1
1307	remainder__NeutrecoverydateC1_is_missing	0.0		2_1
1308	remainder__Platrecovery50C1_is_missing	0.0		2_1
1309	remainder__Platrecovery50dateC1_is_missing	0.0		2_1
1310	remainder__Platrecovery100C1_is_missing	0.0		2_1
1311	remainder__Platrecovery100dateC1_is_missing	0.0		2_1
1312	remainder__NauseagradeC1_is_missing	0.0		2_1
1313	remainder__NauseastartC1_is_missing	0.0		2_1
1314	remainder__NauseastopC1_is_missing	0.0		2_1
1315	remainder__AlopeciagradeC1_is_missing	0.0		2_1
1316	remainder__AlopeciastartC1_is_missing	0.0		2_1
1317	remainder__AlopeciastopC1_is_missing	0.0		2_1
1318	remainder__OralgradeC1_is_missing	0.0		2_1
1319	remainder__OralstartC1_is_missing	0.0		2_1
1320	remainder__OralstopC1_is_missing	0.0		2_1
1321	remainder__DiarrheagradeC1_is_missing	0.0		2_1
1322	remainder__DiarrheastartC1_is_missing	0.0		2_1
1323	remainder__DiarrheastopC1_is_missing	0.0		2_1
1324	remainder__CardiacgradeC1_is_missing	0.0		2_1
1325	remainder__CardiacstartC1_is_missing	0.0		2_1
1326	remainder__CardiacstopC1_is_missing	0.0		2_1
1327	remainder__LiverASTgradeC1_is_missing	0.0		2_1
1328	remainder__LiverASTstartC1_is_missing	0.0		2_1
1329	remainder__LiverASTstopC1_is_missing	0.0		2_1
1330	remainder__LiverALTgradeC1_is_missing	0.0		2_1
1331	remainder__LiverALTstartC1_is_missing	0.0		2_1
1332	remainder__LiverALTstopC1_is_missing	0.0		2_1
1333	remainder__LiverBilgradeC1_is_missing	0.0		2_1
1334	remainder__LiverBilstartC1_is_missing	0.0		2_1
1335	remainder__LiverBilstopC1_is_missing	0.0		2_1
1336	remainder__RenaCreatgradeC1_is_missing	0.0		2_1
1337	remainder__RenaCreatstartC1_is_missing	0.0		2_1
1338	remainder__RenaCreatstopC1_is_missing	0.0		2_1
1339	remainder__RenaprotgradeC1_is_missing	0.0		2_1
1340	remainder__RenaprotstartC1_is_missing	0.0		2_1
1341	remainder__RenahaemgradeC1_is_missing	0.0		2_1
1342	remainder__RenahaemstartC1_is_missing	0.0		2_1
1343	remainder__RenahaemstopC1_is_missing	0.0		2_1
1344	remainder__UnitsbloodC1_is_missing	0.0		2_1
1345	remainder__UnitsplateletsC1_is_missing	0.0		2_1
1346	remainder__DaysIVantibC1_is_missing	0.0		2_1
1347	remainder__DaysinhospC1_is_missing	0.0		2_1
1348	remainder__DischargeddateC1_is_missing	0.0		2_1
1349	remainder__chemodateC2_is_missing	0.0		2_1
1350	remainder__drugdoseC2yn_is_missing	0.0		2_1
1351	remainder__marrexamdate1C2_is_missing	0.0		2_1
1352	remainder__cellularity1C2_is_missing	0.0		2_1
1353	remainder__Marrclastperc1C2_is_missing	0.0		2_1
1354	remainder__Marrresult1C2_is_missing	0.0		2_1
1355	remainder__CompmarrrespC2_is_missing	0.0		2_1
1356	remainder__NeutrecoveryC2_is_missing	0.0		2_1
1357	remainder__NeutrecoverydateC2_is_missing	0.0		2_1
1358	remainder__Platrecovery50C2_is_missing	0.0		2_1
1359	remainder__Platrecovery50dateC2_is_missing	0.0		2_1
1360	remainder__Platrecovery100C2_is_missing	0.0		2_1
1361	remainder__Platrecovery100dateC2_is_missing	0.0		2_1
1362	remainder__NauseagradeC2_is_missing	0.0		2_1
1363	remainder__NauseastartC2_is_missing	0.0		2_1
1364	remainder__NauseastopC2_is_missing	0.0		2_1
1365	remainder__AlopeciagradeC2_is_missing	0.0		2_1
1366	remainder__AlopeciastartC2_is_missing	0.0		2_1
1367	remainder__AlopeciastopC2_is_missing	0.0		2_1
1368	remainder__OralgradeC2_is_missing	0.0		2_1
1369	remainder__OralstartC2_is_missing	0.0		2_1
1370	remainder__OralstopC2_is_missing	0.0		2_1
1371	remainder__DiarrheagradeC2_is_missing	0.0		2_1
1372	remainder__DiarrheastartC2_is_missing	0.0		2_1
1373	remainder__DiarrheastopC2_is_missing	0.0		2_1
1374	remainder__CardiacgradeC2_is_missing	0.0		2_1
1375	remainder__CardiacstartC2_is_missing	0.0		2_1
1376	remainder__LiverASTgradeC2_is_missing	0.0		2_1
1377	remainder__LiverASTstartC2_is_missing	0.0		2_1
1378	remainder__LiverASTstopC2_is_missing	0.0		2_1
1379	remainder__LiverALTgradeC2_is_missing	0.0		2_1
1380	remainder__LiverALTstartC2_is_missing	0.0		2_1
1381	remainder__LiverALTstopC2_is_missing	0.0		2_1
1382	remainder__LiverBilgradeC2_is_missing	0.0		2_1
1383	remainder__LiverBilstartC2_is_missing	0.0		2_1
1384	remainder__LiverBilstopC2_is_missing	0.0		2_1
1385	remainder__RenaCreatgradeC2_is_missing	0.0		2_1
1386	remainder__RenaCreatstartC2_is_missing	0.0		2_1
1387	remainder__RenaCreatstopC2_is_missing	0.0		2_1
1388	remainder__RenaprotgradeC2_is_missing	0.0		2_1
1389	remainder__RenahaemgradeC2_is_missing	0.0		2_1
1390	remainder__UnitsbloodC2_is_missing	0.0		2_1
1391	remainder__UnitsplateletsC2_is_missing	0.0		2_1
1392	remainder__DaysIVantibC2_is_missing	0.0		2_1
1393	remainder__DaysinhospC2_is_missing	0.0		2_1
1394	remainder__DischargeddateC2_is_missing	0.0		2_1
1395	remainder__TissuetypingdoneYNC2_is_missing	0.0		2_1
1396	remainder__TissuetypesibsresultC2_is_missing	0.0		2_1
1397	remainder__TransplantSchedYNC2_is_missing	0.0		2_1
1398	remainder__TransplantSchedDateC2_is_missing	0.0		2_1
1399	remainder__TransplantTypeC2_is_missing	0.0		2_1
1400	remainder__MRDnegativity_is_missing	0.0		2_1
1401	remainder__MRDguided_is_missing	0.0		2_1
1402	remainder__Housekeeping_is_missing	0.0		2_1
1403	remainder__MRDA0_is_missing	0.0		2_1
1404	remainder__date_MRDA0_is_missing	0.0		2_1
1405	remainder__MRDA0_method_is_missing	0.0		2_1
1406	remainder__MRDA0_specimen_is_missing	0.0		2_1
1407	remainder__MRDA0num_is_missing	0.0		2_1
1408	remainder__MRDA0hodnota_is_missing	0.0		2_1
1409	remainder__MRDA0logred_is_missing	0.0		2_1
1410	remainder__MRDB0_is_missing	0.0		2_1
1411	remainder__date_MRDB0_is_missing	0.0		2_1
1412	remainder__MRDB0_method_is_missing	0.0		2_1
1413	remainder__MRDB0_specimen_is_missing	0.0		2_1
1414	remainder__MRDB0num_is_missing	0.0		2_1
1415	remainder__MRDB0hodnota_is_missing	0.0		2_1
1416	remainder__MRDB0logred_is_missing	0.0		2_1
1417	remainder__MRDC0_is_missing	0.0		2_1
1418	remainder__MRDC0_method_is_missing	0.0		2_1
1419	remainder__MRDC0_specimen_is_missing	0.0		2_1
1420	remainder__MRDC0num_is_missing	0.0		2_1
1421	remainder__MRDC0percentage_is_missing	0.0		2_1
1422	remainder__MRDA1_is_missing	0.0		2_1
1423	remainder__date_MRDA1_is_missing	0.0		2_1
1424	remainder__MRDA1_method_is_missing	0.0		2_1
1425	remainder__MRDA1_specimen_is_missing	0.0		2_1
1426	remainder__MRDA1num_is_missing	0.0		2_1
1427	remainder__MRDA1hodnota_is_missing	0.0		2_1
1428	remainder__MRDA1logred_is_missing	0.0		2_1
1429	remainder__MRDB1_is_missing	0.0		2_1
1430	remainder__date_MRDB1_is_missing	0.0		2_1
1431	remainder__MRDB1_method_is_missing	0.0		2_1
1432	remainder__MRDB1_specimen_is_missing	0.0		2_1
1433	remainder__MRDB1num_is_missing	0.0		2_1
1434	remainder__MRDB1hodnota_is_missing	0.0		2_1
1435	remainder__MRDC1_is_missing	0.0		2_1
1436	remainder__Date_MRDC1_is_missing	0.0		2_1
1437	remainder__MRDC1_method_is_missing	0.0		2_1
1438	remainder__MRDC1_specimen_is_missing	0.0		2_1
1439	remainder__MRDC1num_is_missing	0.0		2_1
1440	remainder__MRDC1percentage_is_missing	0.0		2_1
1441	remainder__MRDA2_is_missing	0.0		2_1
1442	remainder__date_MRDA2_is_missing	0.0		2_1
1443	remainder__MRDA2_method_is_missing	0.0		2_1
1444	remainder__MRDA2_specimen_is_missing	0.0		2_1
1445	remainder__MRDA2num_is_missing	0.0		2_1
1446	remainder__MRDA2hodnota_is_missing	0.0		2_1
1447	remainder__MRDA2logred_is_missing	0.0		2_1
1448	remainder__MRDB2_is_missing	0.0		2_1
1449	remainder__date_MRDB2_is_missing	0.0		2_1
1450	remainder__MRDB2_method_is_missing	0.0		2_1
1451	remainder__MRDB2_specimen_is_missing	0.0		2_1
1452	remainder__MRDB2num_is_missing	0.0		2_1
1453	remainder__MRDB2hodnota_is_missing	0.0		2_1
1454	remainder__MRDC2_is_missing	0.0		2_1
1455	remainder__Date_MRDC2_is_missing	0.0		2_1
1456	remainder__MRDC2_method_is_missing	0.0		2_1
1457	remainder__MRDC2_specimen_is_missing	0.0		2_1
1458	remainder__MRDC2num_is_missing	0.0		2_1
1459	remainder__MRDC2percentage_is_missing	0.0		2_1
1460	remainder__ASXL1	1.5320700046891894e-05		2_1
1461	remainder__ASXL2	3.566317638728328e-05		2_1
1462	remainder__ASXL3	5.037308442711987e-07		2_1
1463	remainder__BAGE3	0.0		2_1
1464	remainder__BCOR	0.0		2_1
1465	remainder__BRAF	0.0		2_1
1466	remainder__CBL	0.0		2_1
1467	remainder__CEBPA	0.00012680017419374254		2_1
1468	remainder__CREBBP	0.0		2_1
1469	remainder__CSF3R	0.0		2_1
1470	remainder__CTCF	0.0		2_1
1471	remainder__CUX1	0.0		2_1
1472	remainder__DNMT3A	6.421765800073344e-07		2_1
1473	remainder__EED	0.0		2_1
1474	remainder__ETV6	0.0		2_1
1475	remainder__EZH2	0.0		2_1
1476	remainder__FBXW7	0.0		2_1
1477	remainder__FLT3	1.5199103769322005e-08		2_1
1478	remainder__GATA1	0.0		2_1
1479	remainder__GATA2	0.0		2_1
1480	remainder__GNAS	0.0		2_1
1481	remainder__GNB1	0.0		2_1
1482	remainder__IDH1	0.0		2_1
1483	remainder__IDH2	0.0		2_1
1484	remainder__JAK2	0.0		2_1
1485	remainder__JAK3	0.0		2_1
1486	remainder__KANSL1	0.0		2_1
1487	remainder__KDM6A	0.0		2_1
1488	remainder__KIT	0.0		2_1
1489	remainder__KMT2C	0.0		2_1
1490	remainder__KMT2D	0.0		2_1
1491	remainder__KMT2E	0.0		2_1
1492	remainder__KRAS	0.0		2_1
1493	remainder__LUC7L2	0.0		2_1
1494	remainder__MED12	0.0		2_1
1495	remainder__MLL	0.0		2_1
1496	remainder__MPL	0.0		2_1
1497	remainder__MYC	0.0		2_1
1498	remainder__NF1	0.0		2_1
1499	remainder__NFE2	0.0		2_1
1500	remainder__NOTCH1	0.0		2_1
1501	remainder__NPM1	2.27024735038857e-08		2_1
1502	remainder__NRAS	3.4455267782568764e-09		2_1
1503	remainder__PDS5B	0.0		2_1
1504	remainder__PHF6	0.0		2_1
1505	remainder__PRPF8	0.0		2_1
1506	remainder__PTPN11	2.2756529151526992e-05		2_1
1507	remainder__RAD21	0.0		2_1
1508	remainder__RIT1	0.0		2_1
1509	remainder__RUNX1	0.0		2_1
1510	remainder__SETBP1	0.0		2_1
1511	remainder__SF1	0.0		2_1
1512	remainder__SF3B1	0.0		2_1
1513	remainder__SMC1A	0.0		2_1
1514	remainder__SMC3	0.0		2_1
1515	remainder__SRSF2	0.0		2_1
1516	remainder__STAG2	0.0		2_1
1517	remainder__STAT5B	0.0		2_1
1518	remainder__TET2	0.0		2_1
1519	remainder__TP53	3.9293999433494235e-06		2_1
1520	remainder__U2AF1	0.0		2_1
1521	remainder__WT1	1.7534860379566565e-07		2_1
1522	remainder__ZRSR2	0.0		2_1
1523	remainder__ngs_is_missing	0.0		2_1
1524	karyotype_encoding__Karyotype_45,X,-Y,t(8;21)(q22;q22)[10]	0.0		3_1
1525	karyotype_encoding__Karyotype_46,XX [20]	0.0		3_1
1526	karyotype_encoding__Karyotype_46,XX [20]	0.0		3_1
1527	karyotype_encoding__Karyotype_46,XX,inv(16)(p13q22)[10]	0.0		3_1
1528	karyotype_encoding__Karyotype_46,XX,t(8;21)(q22;q22)[10]	0.0		3_1
1529	karyotype_encoding__Karyotype_46,XX[10]	0.0		3_1
1530	karyotype_encoding__Karyotype_46,XX[20]	0.0		3_1
1531	karyotype_encoding__Karyotype_46,XX[20]	0.0		3_1
1532	karyotype_encoding__Karyotype_46,XX[25]	0.0		3_1
1533	karyotype_encoding__Karyotype_46,XX[30]	0.0		3_1
1534	karyotype_encoding__Karyotype_46,XY [20]	0.0		3_1
1535	karyotype_encoding__Karyotype_46,XY,inv(16)(p13q22)[10]	0.0		3_1
1536	karyotype_encoding__Karyotype_46,XY[20]	0.0		3_1
1537	karyotype_encoding__Karyotype_46,XY[20]	0.0		3_1
1538	karyotype_encoding__Karyotype_46,XY[21]	0.0		3_1
1539	karyotype_encoding__Karyotype_46,XY[25]	0.0		3_1
1540	karyotype_encoding__Karyotype_46,XY[30]	0.0		3_1
1541	karyotype_encoding__Karyotype_47,XX,+8[10]	0.0		3_1
1542	karyotype_encoding__Karyotype___rare_class__	0.0		3_1
1543	cat__sexID_False	0.0		3_1
1544	cat__sexID_True	0.0		3_1
1545	cat__IsSec_False	0.0		3_1
1546	cat__IsSec_True	0.0		3_1
1547	cat__IsSec_nan	0.0		3_1
1548	cat__PrevDiag_False	0.0		3_1
1549	cat__PrevDiag_True	0.0		3_1
1550	cat__PrevDiag_nan	0.0		3_1
1551	cat__drugdoseC1yn_False	0.0		3_1
1552	cat__drugdoseC1yn_True	0.0		3_1
1553	cat__drugdoseC1yn_nan	0.0		3_1
1554	cat__mylotargC1yn_False	0.0		3_1
1555	cat__mylotargC1yn_True	0.0		3_1
1556	cat__mylotargC1yn_nan	0.0		3_1
1557	cat__mylodoseC1_False	0.0		3_1
1558	cat__mylodoseC1_True	0.0		3_1
1559	cat__mylodoseC1_nan	0.0		3_1
1560	cat__NeutrecoveryC1_False	0.0		3_1
1561	cat__NeutrecoveryC1_True	0.0		3_1
1562	cat__NeutrecoveryC1_nan	0.0		3_1
1563	cat__Platrecovery50C1_False	0.0		3_1
1564	cat__Platrecovery50C1_True	0.0		3_1
1565	cat__Platrecovery50C1_nan	0.0		3_1
1566	cat__Platrecovery100C1_False	0.0		3_1
1567	cat__Platrecovery100C1_True	0.0		3_1
1568	cat__Platrecovery100C1_nan	0.0		3_1
1569	cat__drugdoseC2yn_False	0.12859982363711234		3_1
1570	cat__drugdoseC2yn_True	0.0		3_1
1571	cat__drugdoseC2yn_nan	0.0		3_1
1572	cat__NeutrecoveryC2_False	0.0		3_1
1573	cat__NeutrecoveryC2_True	0.0		3_1
1574	cat__NeutrecoveryC2_nan	0.0		3_1
1575	cat__Platrecovery50C2_False	0.0		3_1
1576	cat__Platrecovery50C2_True	0.0		3_1
1577	cat__Platrecovery50C2_nan	0.0		3_1
1578	cat__Platrecovery100C2_False	0.0		3_1
1579	cat__Platrecovery100C2_True	0.0		3_1
1580	cat__Platrecovery100C2_nan	0.0		3_1
1581	cat__TissuetypingdoneYNC2_False	0.0		3_1
1582	cat__TissuetypingdoneYNC2_True	0.0		3_1
1583	cat__TissuetypingdoneYNC2_nan	0.0		3_1
1584	cat__TransplantSchedYNC2_False	0.0		3_1
1585	cat__TransplantSchedYNC2_True	0.0		3_1
1586	cat__TransplantSchedYNC2_nan	0.0		3_1
1587	cat__MRDA0_False	0.0		3_1
1588	cat__MRDA0_True	0.0		3_1
1589	cat__MRDA0_nan	0.0		3_1
1590	cat__MRDB0_False	0.022526908132401907		3_1
1591	cat__MRDB0_True	0.0		3_1
1592	cat__MRDB0_nan	0.0		3_1
1593	cat__MRDC0_False	0.0		3_1
1594	cat__MRDC0_True	0.0		3_1
1595	cat__MRDC0_nan	0.0		3_1
1596	cat__MRDA1_False	0.0		3_1
1597	cat__MRDA1_True	0.0		3_1
1598	cat__MRDA1_nan	0.0		3_1
1599	cat__MRDB1_False	0.0		3_1
1600	cat__MRDB1_True	0.0		3_1
1601	cat__MRDB1_nan	0.0		3_1
1602	cat__MRDC1_False	0.0		3_1
1603	cat__MRDC1_True	0.0		3_1
1604	cat__MRDC1_nan	0.0		3_1
1605	cat__MRDA2_False	0.0		3_1
1606	cat__MRDA2_True	0.0		3_1
1607	cat__MRDA2_nan	0.0		3_1
1608	cat__MRDB2_False	0.0		3_1
1609	cat__MRDB2_True	0.0		3_1
1610	cat__MRDB2_nan	0.0		3_1
1611	cat__MRDC2_False	0.0		3_1
1612	cat__MRDC2_True	0.0		3_1
1613	cat__MRDC2_nan	0.0		3_1
1614	cat__amlAgeGroup_15-29	0.0		3_1
1615	cat__amlAgeGroup_30-39	0.0		3_1
1616	cat__amlAgeGroup_40-49	0.0		3_1
1617	cat__amlAgeGroup_50-59	0.0		3_1
1618	cat__amlAgeGroup_60+	0.0		3_1
1619	cat__PrevBloodDis_Chronic lymphoblastic leukaemia (CLL)	0.0		3_1
1620	cat__PrevBloodDis_Chronic myelomonocytic leukaemia (CMML)	0.0		3_1
1621	cat__PrevBloodDis_Hodgkin's disease	0.0		3_1
1622	cat__PrevBloodDis_Lymphoma	0.0		3_1
1623	cat__PrevBloodDis_Myelodysplastic syndrome (MDS)/myelodysplasia/pre-leukaemic phase	0.0		3_1
1624	cat__PrevBloodDis_Myelofibrosis	0.0		3_1
1625	cat__PrevBloodDis_Myeloproliferative syndrome	0.0		3_1
1626	cat__PrevBloodDis_Other haematological disorder	0.0		3_1
1627	cat__PrevBloodDis_Polycythaemia rubra vera (PRV)	0.0		3_1
1628	cat__PrevBloodDis_Refractory anaemia with excess of blasts (RAEB, RAEB-t)	0.0		3_1
1629	cat__PrevBloodDis_Thrombocythaemia	0.0		3_1
1630	cat__PrevBloodDis_Thrombocytopenia	0.0		3_1
1631	cat__PrevBloodDis_nan	0.0		3_1
1632	cat__FABtype_0	0.0		3_1
1633	cat__FABtype_1	0.0		3_1
1634	cat__FABtype_2	0.030705392779809236		3_1
1635	cat__FABtype_3	0.0		3_1
1636	cat__FABtype_3v	0.0		3_1
1637	cat__FABtype_4	0.0		3_1
1638	cat__FABtype_4e	0.0		3_1
1639	cat__FABtype_5	0.11893639082217651		3_1
1640	cat__FABtype_5a	0.0		3_1
1641	cat__FABtype_5b	0.0		3_1
1642	cat__FABtype_6	0.0		3_1
1643	cat__FABtype_7	0.0		3_1
1644	cat__FABtype_8	0.014733763112505882		3_1
1645	cat__FABtype_B	0.0		3_1
1646	cat__FABtype_R	0.0		3_1
1647	cat__FABtype_RT	0.0		3_1
1648	cat__FABtype_X	0.0		3_1
1649	cat__FABtype_nan	0.0		3_1
1650	cat__CNSinvolveentry_0.0	0.0		3_1
1651	cat__CNSinvolveentry_1.0	0.0		3_1
1652	cat__CNSinvolveentry_2.0	0.0		3_1
1653	cat__CNSinvolveentry_nan	0.0		3_1
1654	cat__Localcytoentry_1.0	0.19803955814271346		3_1
1655	cat__Localcytoentry_2.0	0.10801464296384289		3_1
1656	cat__Localcytoentry_3.0	0.0		3_1
1657	cat__Localcytoentry_4.0	0.0		3_1
1658	cat__Localcytoentry_5.0	0.0		3_1
1659	cat__Localcytoentry_nan	0.0		3_1
1660	cat__Localimmentry_1.0	0.0		3_1
1661	cat__Localimmentry_2.0	0.0		3_1
1662	cat__Localimmentry_3.0	0.0		3_1
1663	cat__Localimmentry_nan	0.0		3_1
1664	cat__CD33entry_1.0	0.0		3_1
1665	cat__CD33entry_2.0	0.0		3_1
1666	cat__CD33entry_3.0	0.0		3_1
1667	cat__CD33entry_nan	0.0		3_1
1668	cat__SmokeHist_1.0	0.0		3_1
1669	cat__SmokeHist_2.0	0.0		3_1
1670	cat__SmokeHist_3.0	0.0		3_1
1671	cat__SmokeHist_nan	0.0		3_1
1672	cat__amlType_De novo	0.1096675898065377		3_1
1673	cat__amlType_High risk MDS	0.0		3_1
1674	cat__amlType_Secondary	0.020669190766939585		3_1
1675	cat__CytoResult_Adverse	0.45307280791443494		3_1
1676	cat__CytoResult_Failed	0.0		3_1
1677	cat__CytoResult_Intermediate	0.0		3_1
1678	cat__CytoResult_Normal	0.0		3_1
1679	cat__CytoResult_Not done	0.0		3_1
1680	cat__CytoResult_nan	0.0		3_1
1681	cat__CytoResult_t(15;17) / PML-RARA [APL]	0.0		3_1
1682	cat__CytoResult_t(8;21) / inv(16) [CBF]	0.6709057044802346		3_1
1683	cat__ComorArr_0.0	0.0		3_1
1684	cat__ComorArr_1.0	0.0		3_1
1685	cat__ComorArr_2.0	0.0		3_1
1686	cat__ComorArr_nan	0.0		3_1
1687	cat__ComorCard_0.0	0.0		3_1
1688	cat__ComorCard_1.0	0.0		3_1
1689	cat__ComorCard_2.0	0.0		3_1
1690	cat__ComorCard_nan	0.0		3_1
1691	cat__ComorHVD_0.0	0.0		3_1
1692	cat__ComorHVD_1.0	0.0		3_1
1693	cat__ComorHVD_2.0	0.0		3_1
1694	cat__ComorHVD_nan	0.0		3_1
1695	cat__ComorIBD_0.0	0.0		3_1
1696	cat__ComorIBD_1.0	0.0		3_1
1697	cat__ComorIBD_2.0	0.0		3_1
1698	cat__ComorIBD_nan	0.0		3_1
1699	cat__ComorDiab_0.0	0.0		3_1
1700	cat__ComorDiab_1.0	0.0		3_1
1701	cat__ComorDiab_2.0	0.0		3_1
1702	cat__ComorDiab_nan	0.0		3_1
1703	cat__ComorCVD_0.0	0.0		3_1
1704	cat__ComorCVD_1.0	0.0		3_1
1705	cat__ComorCVD_2.0	0.0		3_1
1706	cat__ComorCVD_nan	0.0		3_1
1707	cat__ComorPsyc_0.0	0.135556445558103		3_1
1708	cat__ComorPsyc_1.0	0.019757297879998782		3_1
1709	cat__ComorPsyc_2.0	0.0		3_1
1710	cat__ComorPsyc_nan	0.0		3_1
1711	cat__ComorObe_0.0	0.0		3_1
1712	cat__ComorObe_1.0	0.0		3_1
1713	cat__ComorObe_2.0	0.0		3_1
1714	cat__ComorObe_nan	0.0		3_1
1715	cat__ComorInf_0.0	0.0		3_1
1716	cat__ComorInf_1.0	0.07568819352429555		3_1
1717	cat__ComorInf_2.0	0.0		3_1
1718	cat__ComorInf_nan	0.0		3_1
1719	cat__ComorRheu_0.0	0.0		3_1
1720	cat__ComorRheu_1.0	0.0		3_1
1721	cat__ComorRheu_2.0	0.0		3_1
1722	cat__ComorRheu_nan	0.0		3_1
1723	cat__ComorPrep_0.0	0.0		3_1
1724	cat__ComorPrep_1.0	0.0		3_1
1725	cat__ComorPrep_2.0	0.0		3_1
1726	cat__ComorPrep_nan	0.0		3_1
1727	cat__ComorRen_0.0	0.0		3_1
1728	cat__ComorRen_1.0	0.0		3_1
1729	cat__ComorRen_2.0	0.0		3_1
1730	cat__ComorRen_nan	0.0		3_1
1731	cat__ComorMPul_0.0	0.0		3_1
1732	cat__ComorMPul_1.0	0.0		3_1
1733	cat__ComorMPul_2.0	0.0		3_1
1734	cat__ComorMPul_nan	0.0		3_1
1735	cat__ComorSPul_0.0	0.0		3_1
1736	cat__ComorSPul_1.0	0.0		3_1
1737	cat__ComorSPul_2.0	0.0		3_1
1738	cat__ComorSPul_nan	0.0		3_1
1739	cat__ComorPST_0.0	0.0		3_1
1740	cat__ComorPST_1.0	0.0		3_1
1741	cat__ComorPST_2.0	0.0		3_1
1742	cat__ComorPST_nan	0.0		3_1
1743	cat__ComorHepM_0.0	0.0		3_1
1744	cat__ComorHepM_1.0	0.0		3_1
1745	cat__ComorHepM_2.0	0.0		3_1
1746	cat__ComorHepM_nan	0.0		3_1
1747	cat__ComorHepS_0.0	0.0		3_1
1748	cat__ComorHepS_1.0	0.0		3_1
1749	cat__ComorHepS_2.0	0.0		3_1
1750	cat__ComorHepS_nan	0.0		3_1
1751	cat__TreatmentC1_ADE Alone	0.0		3_1
1752	cat__TreatmentC1_ADE and Mylotarg 3mg per m2	0.0		3_1
1753	cat__TreatmentC1_ADE and Mylotarg 6mg per m2	0.0		3_1
1754	cat__TreatmentC1_AIDA	0.0		3_1
1755	cat__TreatmentC1_Arsenic and ATRA	0.0		3_1
1756	cat__TreatmentC1_DA High dose (90mg)	0.0		3_1
1757	cat__TreatmentC1_DA Mylotarg 3mg per m2	0.0		3_1
1758	cat__TreatmentC1_DA Mylotarg 6mg per m2	0.0		3_1
1759	cat__TreatmentC1_DA Standard dose (60mg)	0.0		3_1
1760	cat__Marrresult1C1_CR	0.0		3_1
1761	cat__Marrresult1C1_PR	0.0		3_1
1762	cat__Marrresult1C1_RD	0.0		3_1
1763	cat__Marrresult1C1_nan	0.0		3_1
1764	cat__Marrresult2C1_CR	0.0		3_1
1765	cat__Marrresult2C1_PR	0.0		3_1
1766	cat__Marrresult2C1_RD	0.0		3_1
1767	cat__Marrresult2C1_nan	0.0		3_1
1768	cat__Marrresult1C2_CR	0.0		3_1
1769	cat__Marrresult1C2_PR	0.0		3_1
1770	cat__Marrresult1C2_RD	0.0		3_1
1771	cat__Marrresult1C2_nan	0.0		3_1
1772	cat__TissuetypesibsresultC2_1.0	0.08322279042996104		3_1
1773	cat__TissuetypesibsresultC2_2.0	0.0		3_1
1774	cat__TissuetypesibsresultC2_3.0	0.0		3_1
1775	cat__TissuetypesibsresultC2_nan	0.0		3_1
1776	cat__TransplantTypeC2_1.0	0.0		3_1
1777	cat__TransplantTypeC2_2.0	0.0		3_1
1778	cat__TransplantTypeC2_3.0	0.0		3_1
1779	cat__TransplantTypeC2_nan	0.0		3_1
1780	cat__MRDnegativity_<0.0%/not detectable	0.0		3_1
1781	cat__MRDnegativity_nan	0.0		3_1
1782	cat__MRDguided_No	0.0		3_1
1783	cat__MRDguided_nan	0.0		3_1
1784	cat__Housekeeping_ABL	0.0		3_1
1785	cat__Housekeeping_nan	0.0		3_1
1786	cat__MRDA0_method_nan	0.0		3_1
1787	cat__MRDA0_method_qPCR-NPM1	0.0		3_1
1788	cat__MRDA0_method_qPCR-NPM1 A	0.0		3_1
1789	cat__MRDA0_method_qPCR-NPM1 B	0.0		3_1
1790	cat__MRDA0_method_qPCR-NPM1 D	0.0		3_1
1791	cat__MRDA0_method_qPCR-NPM1 OTHER	0.0		3_1
1792	cat__MRDA0_method_qPCR-inv16	0.0		3_1
1793	cat__MRDA0_method_qPCR-t8/21	0.0		3_1
1794	cat__MRDA0num_ND	0.0		3_1
1795	cat__MRDA0num_Pos	0.0		3_1
1796	cat__MRDA0num_nan	0.0		3_1
1797	cat__MRDA0_specimen_PB	0.0		3_1
1798	cat__MRDA0_specimen_nan	0.0		3_1
1799	cat__MRDB0_method_nan	0.0		3_1
1800	cat__MRDB0_method_qPCR-NPM1	0.0		3_1
1801	cat__MRDB0_method_qPCR-NPM1 A	0.0		3_1
1802	cat__MRDB0_method_qPCR-NPM1 B	0.0		3_1
1803	cat__MRDB0_method_qPCR-NPM1 D	0.0		3_1
1804	cat__MRDB0_method_qPCR-NPM1 OTHER	0.0		3_1
1805	cat__MRDB0_method_qPCR-inv16	0.0		3_1
1806	cat__MRDB0_method_qPCR-t8/21	0.0		3_1
1807	cat__MRDB0_specimen_BM	0.0		3_1
1808	cat__MRDB0_specimen_nan	0.0		3_1
1809	cat__MRDB0num_ND	0.0		3_1
1810	cat__MRDB0num_Pos	0.0		3_1
1811	cat__MRDB0num_nan	0.0		3_1
1812	cat__MRDC0_method_MFC (LAIP+DfN)	0.0		3_1
1813	cat__MRDC0_method_nan	0.0		3_1
1814	cat__MRDC0_specimen_BM	0.0		3_1
1815	cat__MRDC0_specimen_BM	0.0		3_1
1816	cat__MRDC0_specimen_PB	0.0		3_1
1817	cat__MRDC0_specimen_nan	0.0		3_1
1818	cat__MRDC1_specimen_BM	0.05744413574542284		3_1
1819	cat__MRDC1_specimen_PB	0.0		3_1
1820	cat__MRDC1_specimen_nan	0.0		3_1
1821	cat__MRDC2_specimen_BM	0.0		3_1
1822	cat__MRDC2_specimen_PB	0.0		3_1
1823	cat__MRDC2_specimen_nan	0.0		3_1
1824	cat__MRDC0num_Neg	0.0		3_1
1825	cat__MRDC0num_Pos	0.0		3_1
1826	cat__MRDC0num_nan	0.0		3_1
1827	cat__MRDA1_method_nan	0.0		3_1
1828	cat__MRDA1_method_qPCR-NPM1	0.0		3_1
1829	cat__MRDA1_method_qPCR-NPM1 A	0.0		3_1
1830	cat__MRDA1_method_qPCR-NPM1 B	0.0		3_1
1831	cat__MRDA1_method_qPCR-NPM1 D	0.0		3_1
1832	cat__MRDA1_method_qPCR-NPM1 OTHER	0.0		3_1
1833	cat__MRDA1_method_qPCR-inv16	0.0		3_1
1834	cat__MRDA1_method_qPCR-t8/21	0.0		3_1
1835	cat__MRDA1num_ND	0.0		3_1
1836	cat__MRDA1num_Neg	0.00645536756611713		3_1
1837	cat__MRDA1num_Pos	0.013299862899004863		3_1
1838	cat__MRDA1num_nan	0.0		3_1
1839	cat__MRDA1_specimen_PB	0.0		3_1
1840	cat__MRDA1_specimen_nan	0.0		3_1
1841	cat__MRDB1_method_nan	0.0		3_1
1842	cat__MRDB1_method_qPCR-NPM1	0.0		3_1
1843	cat__MRDB1_method_qPCR-NPM1 A	0.0		3_1
1844	cat__MRDB1_method_qPCR-NPM1 B	0.0		3_1
1845	cat__MRDB1_method_qPCR-NPM1 D	0.0		3_1
1846	cat__MRDB1_method_qPCR-NPM1 OTHER	0.0		3_1
1847	cat__MRDB1_method_qPCR-inv16	0.0		3_1
1848	cat__MRDB1_method_qPCR-t8/21	0.0		3_1
1849	cat__MRDB1_specimen_BM	0.0		3_1
1850	cat__MRDB1_specimen_nan	0.0		3_1
1851	cat__MRDB1num_ND	0.0		3_1
1852	cat__MRDB1num_Neg	0.0		3_1
1853	cat__MRDB1num_Pos	0.0		3_1
1854	cat__MRDB1num_nan	0.0		3_1
1855	cat__MRDC1_method_MFC (LAIP+DfN)	0.0		3_1
1856	cat__MRDC1_method_nan	0.0		3_1
1857	cat__MRDC1num_ND	0.0		3_1
1858	cat__MRDC1num_Neg	0.02369662318752427		3_1
1859	cat__MRDC1num_Pos	0.0		3_1
1860	cat__MRDC1num_nan	0.0		3_1
1861	cat__MRDA2_method_nan	0.0		3_1
1862	cat__MRDA2_method_qPCR-NPM1	0.0		3_1
1863	cat__MRDA2_method_qPCR-NPM1 A	0.0		3_1
1864	cat__MRDA2_method_qPCR-NPM1 B	0.0		3_1
1865	cat__MRDA2_method_qPCR-NPM1 D	0.0		3_1
1866	cat__MRDA2_method_qPCR-NPM1 OTHER	0.0		3_1
1867	cat__MRDA2_method_qPCR-inv16	0.0		3_1
1868	cat__MRDA2_method_qPCR-t8/21	0.0		3_1
1869	cat__MRDA2_specimen_PB	0.0		3_1
1870	cat__MRDA2_specimen_nan	0.0		3_1
1871	cat__MRDA2num_ND	0.0		3_1
1872	cat__MRDA2num_Neg	0.07296595970692749		3_1
1873	cat__MRDA2num_Pos	0.07438662197992967		3_1
1874	cat__MRDA2num_nan	0.0		3_1
1875	cat__MRDB2_method_nan	0.0		3_1
1876	cat__MRDB2_method_qPCR-NPM1	0.0		3_1
1877	cat__MRDB2_method_qPCR-NPM1 A	0.0		3_1
1878	cat__MRDB2_method_qPCR-NPM1 B	0.0		3_1
1879	cat__MRDB2_method_qPCR-NPM1 D	0.0		3_1
1880	cat__MRDB2_method_qPCR-NPM1 OTHER	0.0		3_1
1881	cat__MRDB2_method_qPCR-inv16	0.0		3_1
1882	cat__MRDB2_method_qPCR-t8/21	0.0		3_1
1883	cat__MRDB2_specimen_BM	0.0		3_1
1884	cat__MRDB2_specimen_nan	0.0		3_1
1885	cat__MRDB2num_ND	0.0		3_1
1886	cat__MRDB2num_Neg	0.0		3_1
1887	cat__MRDB2num_Pos	0.0		3_1
1888	cat__MRDB2num_nan	0.0		3_1
1889	cat__MRDC2_method_MFC (LAIP+DfN)	0.0		3_1
1890	cat__MRDC2_method_nan	0.0		3_1
1891	cat__MRDC2num_ND	0.0		3_1
1892	cat__MRDC2num_Neg	0.0		3_1
1893	cat__MRDC2num_Pos	0.0		3_1
1894	cat__MRDC2num_nan	0.0		3_1
1895	ordinal__NauseagradeC1	0.002336681115463034		3_1
1896	ordinal__AlopeciagradeC1	9.57377936060919e-05		3_1
1897	ordinal__OralgradeC1	0.00045396347709085363		3_1
1898	ordinal__DiarrheagradeC1	0.0011836155602427125		3_1
1899	ordinal__CardiacgradeC1	3.164002998328273e-05		3_1
1900	ordinal__LiverASTgradeC1	7.972698173998408e-05		3_1
1901	ordinal__LiverALTgradeC1	9.896988048293795e-05		3_1
1902	ordinal__LiverBilgradeC1	6.456504459980433e-05		3_1
1903	ordinal__RenaCreatgradeC1	0.0009347408646403255		3_1
1904	ordinal__RenaprotgradeC1	0.0003818400066296986		3_1
1905	ordinal__RenahaemgradeC1	5.067350215102836e-05		3_1
1906	ordinal__NauseagradeC2	0.00032416581237438826		3_1
1907	ordinal__AlopeciagradeC2	0.00012863779135962453		3_1
1908	ordinal__OralgradeC2	0.0003638097896791532		3_1
1909	ordinal__DiarrheagradeC2	0.0003741632289396736		3_1
1910	ordinal__CardiacgradeC2	3.784931774778043e-05		3_1
1911	ordinal__LiverASTgradeC2	0.00011094588632481404		3_1
1912	ordinal__LiverALTgradeC2	0.00014586963421392166		3_1
1913	ordinal__LiverBilgradeC2	0.0001643962366866249		3_1
1914	ordinal__RenaCreatgradeC2	5.461119302914991e-07		3_1
1915	ordinal__RenaprotgradeC2	0.0009307458086096288		3_1
1916	ordinal__RenahaemgradeC2	0.0007106692346460662		3_1
1917	ordinal__cellularity1C1	0.0002771419922784904		3_1
1918	ordinal__cellularity2C1	0.0005189205292683878		3_1
1919	ordinal__cellularity1C2	0.00021336540331366347		3_1
1920	num__amlAgeAtRand1	0.1049340631047943		3_1
1921	num__UnitsbloodC1	1.372659122876632e-05		3_1
1922	num__UnitsplateletsC1	0.0009157538087379014		3_1
1923	num__UnitsbloodC2	0.002208231433791796		3_1
1924	num__UnitsplateletsC2	0.00025696952850227825		3_1
1925	num__DaysIVantibC1	9.479993393485033e-05		3_1
1926	num__DaysinhospC1	0.0005412060666177475		3_1
1927	num__DaysIVantibC2	0.00019446727574241835		3_1
1928	num__DaysinhospC2	0.0007564182292394014		3_1
1929	num__date_MRDA0	0.00038254110561629996		3_1
1930	num__MRDA0hodnota	5.7857069553529784e-05		3_1
1931	num__MRDA0logred	2.2451116390151737e-05		3_1
1932	num__date_MRDB0	0.0003821354117963647		3_1
1933	num__MRDB0hodnota	0.00016659912922409098		3_1
1934	num__MRDB0logred	0.0		3_1
1935	num__MRDC0percentage	7.108142775198133e-05		3_1
1936	num__date_MRDA1	0.00018912513728845307		3_1
1937	num__MRDA1hodnota	0.00029414471366030726		3_1
1938	num__MRDA1logred	0.00015471616934126		3_1
1939	num__date_MRDB1	0.00023054926071267384		3_1
1940	num__MRDB1hodnota	3.491332283913962e-05		3_1
1941	num__Date_MRDC1	0.00011782536084771669		3_1
1942	num__MRDC1percentage	0.0002367727503043577		3_1
1943	num__date_MRDA2	0.00010972309457858236		3_1
1944	num__MRDA2hodnota	0.0008165331432148597		3_1
1945	num__MRDA2logred	0.0009603364489015586		3_1
1946	num__date_MRDB2	0.0015034561688494258		3_1
1947	num__MRDB2hodnota	0.0014590965443361866		3_1
1948	num__Date_MRDC2	0.00023168285360650138		3_1
1949	num__MRDC2percentage	0.00038235813573824217		3_1
1950	num__NauseastartC1	0.00026181253039528145		3_1
1951	num__NauseastopC1	0.00022091104505666149		3_1
1952	num__AlopeciastartC1	0.00030799124861491406		3_1
1953	num__AlopeciastopC1	0.000169954885486414		3_1
1954	num__OralstartC1	6.18479719583405e-05		3_1
1955	num__OralstopC1	0.00013716790982694083		3_1
1956	num__DiarrheastartC1	0.0009564745179147045		3_1
1957	num__DiarrheastopC1	0.0008427810661885126		3_1
1958	num__CardiacstartC1	0.00024615531394729277		3_1
1959	num__CardiacstopC1	0.0003093821942519793		3_1
1960	num__LiverASTstartC1	0.0003907581734231147		3_1
1961	num__LiverASTstopC1	0.0004492047651446627		3_1
1962	num__LiverALTstartC1	0.00018564110515421415		3_1
1963	num__LiverALTstopC1	0.00014711051847017927		3_1
1964	num__LiverBilstartC1	0.0005642106176483331		3_1
1965	num__LiverBilstopC1	0.0005658468765874122		3_1
1966	num__RenaCreatstartC1	0.0004601170079907097		3_1
1967	num__RenaCreatstopC1	0.00033831673447859173		3_1
1968	num__RenaprotstartC1	6.850903839885634e-05		3_1
1969	num__RenahaemstartC1	0.0002483656559103689		3_1
1970	num__RenahaemstopC1	0.0002725670231996892		3_1
1971	num__NauseastartC2	0.0005449610603333507		3_1
1972	num__NauseastopC2	0.00043897056265305734		3_1
1973	num__AlopeciastartC2	9.867441234566245e-05		3_1
1974	num__AlopeciastopC2	0.00011601956803540745		3_1
1975	num__OralstartC2	0.0004141587674372606		3_1
1976	num__OralstopC2	0.0003909029809471889		3_1
1977	num__DiarrheastartC2	0.00020124433812809304		3_1
1978	num__DiarrheastopC2	1.7352033478401013e-05		3_1
1979	num__CardiacstartC2	0.00048109385387030604		3_1
1980	num__LiverASTstartC2	0.00018098176931015132		3_1
1981	num__LiverASTstopC2	8.203418695495714e-05		3_1
1982	num__LiverALTstartC2	0.00015111935758634198		3_1
1983	num__LiverALTstopC2	6.997366485723778e-05		3_1
1984	num__LiverBilstartC2	0.00011212482776773339		3_1
1985	num__LiverBilstopC2	0.0002723389375052229		3_1
1986	num__RenaCreatstartC2	0.0005228586847402768		3_1
1987	num__RenaCreatstopC2	0.0003558099506823091		3_1
1988	num__mylotargdateC1	0.00010842466169553395		3_1
1989	num__marrexamdate1C1	0.00014352411117431082		3_1
1990	num__marrexamdate2C1	0.0005831782502142721		3_1
1991	num__NeutrecoverydateC1	0.00021443655003680636		3_1
1992	num__Platrecovery50dateC1	4.6216941757951624e-05		3_1
1993	num__Platrecovery100dateC1	0.00014420152065218358		3_1
1994	num__DischargeddateC1	0.00010784438517479055		3_1
1995	num__chemodateC2	0.0002029372767084802		3_1
1996	num__marrexamdate1C2	6.223732679673927e-05		3_1
1997	num__NeutrecoverydateC2	0.0002614438080323549		3_1
1998	num__Platrecovery50dateC2	0.00016149373762617644		3_1
[truncated: 9,449 more rows]
