# Supplementary material for: Random Survival Forest Versus Elastic-Net Regularized Cox Regression for Survival Prediction in Acute Myeloid Leukemia at Distinct Treatment Time Points: Model Performance Comparison Study
Source: JMIR Bioinform Biotechnol. 2026 Apr 29;7:e75678. doi: 10.2196/75678 (PMC13128161; doi:10.2196/75678)
Supplement: Multimedia Appendix 9 [file bioinform-v7-e75678-s009.zip › ablation_metrics/repeated_fold_feature_importance/cnet/C2__C2_MRD__fimp.csv]

	feature	importance	std_importance	fold_repeat_idx
0	karyotype_encoding__Karyotype_46,XX [20]	0.0		1_1
1	karyotype_encoding__Karyotype_46,XX,inv(16)(p13q22)[10]	0.0		1_1
2	karyotype_encoding__Karyotype_46,XX[10]	0.0		1_1
3	karyotype_encoding__Karyotype_46,XX[20]	0.22714316110264932		1_1
4	karyotype_encoding__Karyotype_46,XX[20]	0.0		1_1
5	karyotype_encoding__Karyotype_46,XX[25]	0.0		1_1
6	karyotype_encoding__Karyotype_46,XX[30]	0.0		1_1
7	karyotype_encoding__Karyotype_46,XY	0.0		1_1
8	karyotype_encoding__Karyotype_46,XY [20]	0.0		1_1
9	karyotype_encoding__Karyotype_46,XY,inv(16)(p13q22)[10]	0.0		1_1
10	karyotype_encoding__Karyotype_46,XY[10]	0.0		1_1
11	karyotype_encoding__Karyotype_46,XY[20]	0.0		1_1
12	karyotype_encoding__Karyotype_46,XY[20]	0.0		1_1
13	karyotype_encoding__Karyotype_46,XY[25]	0.0		1_1
14	karyotype_encoding__Karyotype_46,XY[30]	0.0		1_1
15	karyotype_encoding__Karyotype_47,XX,+8[10]	0.0		1_1
16	karyotype_encoding__Karyotype___rare_class__	0.0		1_1
17	cat__sexID_False	0.05239101254973218		1_1
18	cat__sexID_True	0.03830061328759012		1_1
19	cat__IsSec_False	0.06923244225581078		1_1
20	cat__IsSec_True	0.10919462006083122		1_1
21	cat__IsSec_nan	0.0		1_1
22	cat__PrevDiag_False	0.06972039471410836		1_1
23	cat__PrevDiag_True	0.21745359300284384		1_1
24	cat__PrevDiag_nan	0.0		1_1
25	cat__drugdoseC1yn_False	0.0		1_1
26	cat__drugdoseC1yn_True	0.0		1_1
27	cat__drugdoseC1yn_nan	0.0		1_1
28	cat__mylotargC1yn_False	0.0		1_1
29	cat__mylotargC1yn_True	0.0		1_1
30	cat__mylotargC1yn_nan	0.0		1_1
31	cat__mylodoseC1_False	0.0		1_1
32	cat__mylodoseC1_True	0.0		1_1
33	cat__mylodoseC1_nan	0.0		1_1
34	cat__NeutrecoveryC1_False	0.0		1_1
35	cat__NeutrecoveryC1_True	0.0		1_1
36	cat__NeutrecoveryC1_nan	0.0		1_1
37	cat__Platrecovery50C1_False	0.0		1_1
38	cat__Platrecovery50C1_True	0.0		1_1
39	cat__Platrecovery50C1_nan	0.0		1_1
40	cat__Platrecovery100C1_False	0.0		1_1
41	cat__Platrecovery100C1_True	0.0		1_1
42	cat__Platrecovery100C1_nan	0.0		1_1
43	cat__drugdoseC2yn_False	0.18775182285854464		1_1
44	cat__drugdoseC2yn_True	0.0		1_1
45	cat__drugdoseC2yn_nan	0.0		1_1
46	cat__NeutrecoveryC2_False	0.0		1_1
47	cat__NeutrecoveryC2_True	0.0		1_1
48	cat__NeutrecoveryC2_nan	0.0		1_1
49	cat__Platrecovery50C2_False	0.0		1_1
50	cat__Platrecovery50C2_True	0.0		1_1
51	cat__Platrecovery50C2_nan	0.0		1_1
52	cat__Platrecovery100C2_False	0.0		1_1
53	cat__Platrecovery100C2_True	0.0		1_1
54	cat__Platrecovery100C2_nan	0.0		1_1
55	cat__TissuetypingdoneYNC2_False	0.0		1_1
56	cat__TissuetypingdoneYNC2_True	0.0		1_1
57	cat__TissuetypingdoneYNC2_nan	0.0		1_1
58	cat__TransplantSchedYNC2_False	0.0		1_1
59	cat__TransplantSchedYNC2_True	0.0		1_1
60	cat__TransplantSchedYNC2_nan	0.013330960974794276		1_1
61	cat__MRDA0_False	0.0		1_1
62	cat__MRDA0_True	0.0		1_1
63	cat__MRDA0_nan	0.0		1_1
64	cat__MRDB0_False	0.02120500202085689		1_1
65	cat__MRDB0_True	0.0		1_1
66	cat__MRDB0_nan	0.0		1_1
67	cat__MRDC0_False	0.0		1_1
68	cat__MRDC0_True	0.0		1_1
69	cat__MRDC0_nan	0.0		1_1
70	cat__MRDA1_False	0.0622438187735308		1_1
71	cat__MRDA1_True	0.0		1_1
72	cat__MRDA1_nan	0.0		1_1
73	cat__MRDB1_False	0.17853698560612888		1_1
74	cat__MRDB1_True	0.0		1_1
75	cat__MRDB1_nan	0.0		1_1
76	cat__MRDC1_False	0.0		1_1
77	cat__MRDC1_True	0.0		1_1
78	cat__MRDC1_nan	0.0		1_1
79	cat__MRDA2_False	0.0		1_1
80	cat__MRDA2_True	0.0		1_1
81	cat__MRDA2_nan	0.0		1_1
82	cat__MRDB2_False	0.0		1_1
83	cat__MRDB2_True	0.0		1_1
84	cat__MRDB2_nan	0.0		1_1
85	cat__MRDC2_False	0.0		1_1
86	cat__MRDC2_True	0.0		1_1
87	cat__MRDC2_nan	0.0		1_1
88	cat__amlAgeGroup_15-29	0.052835158694176376		1_1
89	cat__amlAgeGroup_30-39	0.03587806578864328		1_1
90	cat__amlAgeGroup_40-49	0.0		1_1
91	cat__amlAgeGroup_50-59	0.0		1_1
92	cat__amlAgeGroup_60+	0.0		1_1
93	cat__PrevBloodDis_Chronic lymphoblastic leukaemia (CLL)	0.0		1_1
94	cat__PrevBloodDis_Chronic myelomonocytic leukaemia (CMML)	0.0		1_1
95	cat__PrevBloodDis_Hodgkin's disease	0.0		1_1
96	cat__PrevBloodDis_Lymphoma	0.0		1_1
97	cat__PrevBloodDis_Myelodysplastic syndrome (MDS)/myelodysplasia/pre-leukaemic phase	0.053456269772897476		1_1
98	cat__PrevBloodDis_Myelofibrosis	0.0		1_1
99	cat__PrevBloodDis_Myeloproliferative syndrome	0.0		1_1
100	cat__PrevBloodDis_Other haematological disorder	0.0		1_1
101	cat__PrevBloodDis_Polycythaemia rubra vera (PRV)	0.0		1_1
102	cat__PrevBloodDis_Refractory anaemia with excess of blasts (RAEB, RAEB-t)	0.0		1_1
103	cat__PrevBloodDis_Thrombocythaemia	0.0		1_1
104	cat__PrevBloodDis_Thrombocytopenia	0.0		1_1
105	cat__PrevBloodDis_nan	0.0		1_1
106	cat__FABtype_0	0.0		1_1
107	cat__FABtype_1	0.11911777734158412		1_1
108	cat__FABtype_2	0.0		1_1
109	cat__FABtype_3	0.0		1_1
110	cat__FABtype_4	0.0		1_1
111	cat__FABtype_4e	0.0		1_1
112	cat__FABtype_5	0.3277119361430101		1_1
113	cat__FABtype_5a	0.0		1_1
114	cat__FABtype_5b	0.0		1_1
115	cat__FABtype_6	0.0		1_1
116	cat__FABtype_7	0.0		1_1
117	cat__FABtype_8	0.09853593971129716		1_1
118	cat__FABtype_B	0.0		1_1
119	cat__FABtype_R	0.0		1_1
120	cat__FABtype_RT	0.0		1_1
121	cat__FABtype_X	0.0		1_1
122	cat__FABtype_nan	0.0		1_1
123	cat__CNSinvolveentry_0.0	0.05496968620754906		1_1
124	cat__CNSinvolveentry_1.0	0.0		1_1
125	cat__CNSinvolveentry_2.0	0.0		1_1
126	cat__CNSinvolveentry_nan	0.0		1_1
127	cat__Localcytoentry_1.0	0.18626758994631745		1_1
128	cat__Localcytoentry_2.0	0.2575356109047399		1_1
129	cat__Localcytoentry_3.0	0.0		1_1
130	cat__Localcytoentry_4.0	0.0		1_1
131	cat__Localcytoentry_5.0	0.007088044047266581		1_1
132	cat__Localcytoentry_nan	0.0		1_1
133	cat__Localimmentry_1.0	0.01448932801739579		1_1
134	cat__Localimmentry_2.0	0.0		1_1
135	cat__Localimmentry_3.0	0.0		1_1
136	cat__Localimmentry_nan	0.0		1_1
137	cat__CD33entry_1.0	0.0		1_1
138	cat__CD33entry_2.0	0.02812919234881982		1_1
139	cat__CD33entry_3.0	0.0		1_1
140	cat__CD33entry_nan	0.0		1_1
141	cat__SmokeHist_1.0	0.016585784273733334		1_1
142	cat__SmokeHist_2.0	0.03311304205809634		1_1
143	cat__SmokeHist_3.0	0.0		1_1
144	cat__SmokeHist_nan	0.0		1_1
145	cat__amlType_De novo	0.05581535561451509		1_1
146	cat__amlType_High risk MDS	0.0		1_1
147	cat__amlType_Secondary	0.12891532216414642		1_1
148	cat__CytoResult_Adverse	0.5605546507028343		1_1
149	cat__CytoResult_Failed	0.0		1_1
150	cat__CytoResult_Intermediate	0.0		1_1
151	cat__CytoResult_Normal	0.0		1_1
152	cat__CytoResult_Not done	0.0		1_1
153	cat__CytoResult_nan	0.0		1_1
154	cat__CytoResult_t(15;17) / PML-RARA [APL]	0.0		1_1
155	cat__CytoResult_t(8;21) / inv(16) [CBF]	1.0684130246407035		1_1
156	cat__ComorArr_0.0	0.0		1_1
157	cat__ComorArr_1.0	0.06555055552564684		1_1
158	cat__ComorArr_2.0	0.0		1_1
159	cat__ComorArr_nan	0.0		1_1
160	cat__ComorCard_0.0	0.0		1_1
161	cat__ComorCard_1.0	0.0		1_1
162	cat__ComorCard_2.0	0.0		1_1
163	cat__ComorCard_nan	0.0		1_1
164	cat__ComorHVD_0.0	0.0		1_1
165	cat__ComorHVD_1.0	0.0		1_1
166	cat__ComorHVD_2.0	0.0		1_1
167	cat__ComorHVD_nan	0.0		1_1
168	cat__ComorIBD_0.0	0.0		1_1
169	cat__ComorIBD_1.0	0.07569240035537261		1_1
170	cat__ComorIBD_2.0	0.0		1_1
171	cat__ComorIBD_nan	0.0		1_1
172	cat__ComorDiab_0.0	0.0		1_1
173	cat__ComorDiab_1.0	0.0		1_1
174	cat__ComorDiab_2.0	0.0		1_1
175	cat__ComorDiab_nan	0.0		1_1
176	cat__ComorCVD_0.0	0.0		1_1
177	cat__ComorCVD_1.0	0.0		1_1
178	cat__ComorCVD_2.0	0.0		1_1
179	cat__ComorCVD_nan	0.0		1_1
180	cat__ComorPsyc_0.0	0.2758252983687539		1_1
181	cat__ComorPsyc_1.0	0.04764639725320297		1_1
182	cat__ComorPsyc_2.0	0.0		1_1
183	cat__ComorPsyc_nan	0.0		1_1
184	cat__ComorObe_0.0	0.0		1_1
185	cat__ComorObe_1.0	0.0		1_1
186	cat__ComorObe_2.0	0.0		1_1
187	cat__ComorObe_nan	0.0		1_1
188	cat__ComorInf_0.0	0.009427696456233262		1_1
189	cat__ComorInf_1.0	0.0		1_1
190	cat__ComorInf_2.0	0.0		1_1
191	cat__ComorInf_nan	0.0		1_1
192	cat__ComorRheu_0.0	0.03596101649866751		1_1
193	cat__ComorRheu_1.0	0.0		1_1
194	cat__ComorRheu_2.0	0.0		1_1
195	cat__ComorRheu_nan	0.0		1_1
196	cat__ComorPrep_0.0	0.0		1_1
197	cat__ComorPrep_1.0	0.0		1_1
198	cat__ComorPrep_2.0	0.0		1_1
199	cat__ComorPrep_nan	0.0		1_1
200	cat__ComorRen_0.0	0.0		1_1
201	cat__ComorRen_1.0	0.0		1_1
202	cat__ComorRen_2.0	0.0		1_1
203	cat__ComorRen_nan	0.0		1_1
204	cat__ComorMPul_0.0	0.0		1_1
205	cat__ComorMPul_1.0	0.0		1_1
206	cat__ComorMPul_2.0	0.0		1_1
207	cat__ComorMPul_nan	0.0		1_1
208	cat__ComorSPul_0.0	0.010193270231070358		1_1
209	cat__ComorSPul_1.0	0.0		1_1
210	cat__ComorSPul_2.0	0.0		1_1
211	cat__ComorSPul_nan	0.0		1_1
212	cat__ComorPST_0.0	0.0		1_1
213	cat__ComorPST_1.0	0.0		1_1
214	cat__ComorPST_2.0	0.0		1_1
215	cat__ComorPST_nan	0.0		1_1
216	cat__ComorHepM_0.0	0.034053334729771026		1_1
217	cat__ComorHepM_1.0	0.0		1_1
218	cat__ComorHepM_2.0	0.0		1_1
219	cat__ComorHepM_nan	0.0		1_1
220	cat__ComorHepS_0.0	0.0		1_1
221	cat__ComorHepS_1.0	0.0		1_1
222	cat__ComorHepS_2.0	0.0		1_1
223	cat__ComorHepS_nan	0.0		1_1
224	cat__TreatmentC1_ADE Alone	0.042583221905045265		1_1
225	cat__TreatmentC1_ADE and Mylotarg 3mg per m2	0.0		1_1
226	cat__TreatmentC1_ADE and Mylotarg 6mg per m2	0.0		1_1
227	cat__TreatmentC1_AIDA	0.0		1_1
228	cat__TreatmentC1_Arsenic and ATRA	0.0		1_1
229	cat__TreatmentC1_DA High dose (90mg)	0.06767175207615786		1_1
230	cat__TreatmentC1_DA Mylotarg 3mg per m2	0.0		1_1
231	cat__TreatmentC1_DA Mylotarg 6mg per m2	0.0		1_1
232	cat__TreatmentC1_DA Standard dose (60mg)	0.07150803777049175		1_1
233	cat__Marrresult1C1_CR	0.09363683040753222		1_1
234	cat__Marrresult1C1_PR	0.0		1_1
235	cat__Marrresult1C1_RD	0.0609464267277475		1_1
236	cat__Marrresult1C1_nan	0.0		1_1
237	cat__Marrresult2C1_CR	0.0		1_1
238	cat__Marrresult2C1_PR	0.0		1_1
239	cat__Marrresult2C1_RD	0.0		1_1
240	cat__Marrresult2C1_nan	0.0		1_1
241	cat__Marrresult1C2_CR	0.3714629369187235		1_1
242	cat__Marrresult1C2_PR	0.0		1_1
243	cat__Marrresult1C2_RD	0.03084019174445881		1_1
244	cat__Marrresult1C2_nan	0.0		1_1
245	cat__TissuetypesibsresultC2_1.0	0.1236183536043787		1_1
246	cat__TissuetypesibsresultC2_2.0	0.017680736374856794		1_1
247	cat__TissuetypesibsresultC2_3.0	0.012387083100154336		1_1
248	cat__TissuetypesibsresultC2_nan	0.0		1_1
249	cat__TransplantTypeC2_1.0	0.0		1_1
250	cat__TransplantTypeC2_2.0	0.0		1_1
251	cat__TransplantTypeC2_3.0	0.0804537922070668		1_1
252	cat__TransplantTypeC2_nan	0.0		1_1
253	cat__MRDnegativity_<0.0%/not detectable	0.0		1_1
254	cat__MRDnegativity_nan	0.0		1_1
255	cat__MRDguided_No	0.0		1_1
256	cat__MRDguided_nan	0.0		1_1
257	cat__Housekeeping_ABL	0.0		1_1
258	cat__Housekeeping_nan	0.0		1_1
259	cat__MRDA0_method_nan	0.0		1_1
260	cat__MRDA0_method_qPCR-NPM1	0.0		1_1
261	cat__MRDA0_method_qPCR-NPM1 A	0.0		1_1
262	cat__MRDA0_method_qPCR-NPM1 B	0.0		1_1
263	cat__MRDA0_method_qPCR-NPM1 D	0.0		1_1
264	cat__MRDA0_method_qPCR-NPM1 OTHER	0.0		1_1
265	cat__MRDA0_method_qPCR-inv16	0.0		1_1
266	cat__MRDA0_method_qPCR-t8/21	0.0		1_1
267	cat__MRDA0num_ND	0.0		1_1
268	cat__MRDA0num_Pos	0.0		1_1
269	cat__MRDA0num_nan	0.0		1_1
270	cat__MRDA0_specimen_PB	0.0		1_1
271	cat__MRDA0_specimen_nan	0.0		1_1
272	cat__MRDB0_method_nan	0.0		1_1
273	cat__MRDB0_method_qPCR-NPM1	0.0		1_1
274	cat__MRDB0_method_qPCR-NPM1 A	0.0		1_1
275	cat__MRDB0_method_qPCR-NPM1 B	0.0		1_1
276	cat__MRDB0_method_qPCR-NPM1 D	0.0		1_1
277	cat__MRDB0_method_qPCR-NPM1 OTHER	0.0		1_1
278	cat__MRDB0_method_qPCR-inv16	0.0		1_1
279	cat__MRDB0_method_qPCR-t8/21	0.0		1_1
280	cat__MRDB0_specimen_BM	0.0		1_1
281	cat__MRDB0_specimen_nan	0.0		1_1
282	cat__MRDB0num_ND	0.0		1_1
283	cat__MRDB0num_Pos	0.0		1_1
284	cat__MRDB0num_nan	0.0		1_1
285	cat__MRDC0_method_MFC (LAIP+DfN)	0.0		1_1
286	cat__MRDC0_method_nan	0.0		1_1
287	cat__MRDC0_specimen_BM	0.0		1_1
288	cat__MRDC0_specimen_BM	0.0		1_1
289	cat__MRDC0_specimen_PB	0.0		1_1
290	cat__MRDC0_specimen_nan	0.0		1_1
291	cat__MRDC1_specimen_BM	0.0		1_1
292	cat__MRDC1_specimen_PB	0.0		1_1
293	cat__MRDC1_specimen_nan	0.0		1_1
294	cat__MRDC2_specimen_BM	0.0		1_1
295	cat__MRDC2_specimen_PB	0.0		1_1
296	cat__MRDC2_specimen_nan	0.0		1_1
297	cat__MRDC0num_Neg	0.0		1_1
298	cat__MRDC0num_Pos	0.0		1_1
299	cat__MRDC0num_nan	0.0		1_1
300	cat__MRDA1_method_nan	0.0		1_1
301	cat__MRDA1_method_qPCR-NPM1	0.0		1_1
302	cat__MRDA1_method_qPCR-NPM1 A	0.0		1_1
303	cat__MRDA1_method_qPCR-NPM1 B	0.0		1_1
304	cat__MRDA1_method_qPCR-NPM1 D	0.0		1_1
305	cat__MRDA1_method_qPCR-NPM1 OTHER	0.0		1_1
306	cat__MRDA1_method_qPCR-inv16	0.0		1_1
307	cat__MRDA1_method_qPCR-t8/21	0.0		1_1
308	cat__MRDA1num_ND	0.0		1_1
309	cat__MRDA1num_Neg	0.10189869386193749		1_1
310	cat__MRDA1num_Pos	0.09666800218517342		1_1
311	cat__MRDA1num_nan	0.0		1_1
312	cat__MRDA1_specimen_PB	0.0		1_1
313	cat__MRDA1_specimen_nan	0.0		1_1
314	cat__MRDB1_method_nan	0.0		1_1
315	cat__MRDB1_method_qPCR-NPM1	0.0		1_1
316	cat__MRDB1_method_qPCR-NPM1 A	0.0		1_1
317	cat__MRDB1_method_qPCR-NPM1 B	0.0		1_1
318	cat__MRDB1_method_qPCR-NPM1 D	0.0		1_1
319	cat__MRDB1_method_qPCR-NPM1 OTHER	0.0		1_1
320	cat__MRDB1_method_qPCR-inv16	0.0		1_1
321	cat__MRDB1_method_qPCR-t8/21	0.0		1_1
322	cat__MRDB1_specimen_BM	0.0		1_1
323	cat__MRDB1_specimen_nan	0.0		1_1
324	cat__MRDB1num_ND	0.0		1_1
325	cat__MRDB1num_Neg	0.0		1_1
326	cat__MRDB1num_Pos	0.0		1_1
327	cat__MRDB1num_nan	0.0		1_1
328	cat__MRDC1_method_MFC (LAIP+DfN)	0.0		1_1
329	cat__MRDC1_method_nan	0.0		1_1
330	cat__MRDC1num_ND	0.0		1_1
331	cat__MRDC1num_Neg	0.10391585738516755		1_1
332	cat__MRDC1num_Pos	0.0		1_1
333	cat__MRDC1num_nan	0.0		1_1
334	cat__MRDA2_method_nan	0.0		1_1
335	cat__MRDA2_method_qPCR-NPM1	0.0		1_1
336	cat__MRDA2_method_qPCR-NPM1 A	0.0		1_1
337	cat__MRDA2_method_qPCR-NPM1 B	0.0		1_1
338	cat__MRDA2_method_qPCR-NPM1 D	0.0		1_1
339	cat__MRDA2_method_qPCR-NPM1 OTHER	0.0		1_1
340	cat__MRDA2_method_qPCR-inv16	0.0		1_1
341	cat__MRDA2_method_qPCR-t8/21	0.0		1_1
342	cat__MRDA2_specimen_PB	0.0		1_1
343	cat__MRDA2_specimen_nan	0.0		1_1
344	cat__MRDA2num_ND	0.0		1_1
345	cat__MRDA2num_Neg	0.15647070354244058		1_1
346	cat__MRDA2num_Pos	0.17044381150265114		1_1
347	cat__MRDA2num_nan	0.0		1_1
348	cat__MRDB2_method_nan	0.0		1_1
349	cat__MRDB2_method_qPCR-NPM1	0.0		1_1
350	cat__MRDB2_method_qPCR-NPM1 A	0.0		1_1
351	cat__MRDB2_method_qPCR-NPM1 B	0.0		1_1
352	cat__MRDB2_method_qPCR-NPM1 D	0.0		1_1
353	cat__MRDB2_method_qPCR-NPM1 OTHER	0.0		1_1
354	cat__MRDB2_method_qPCR-inv16	0.0		1_1
355	cat__MRDB2_method_qPCR-t8/21	0.0		1_1
356	cat__MRDB2_specimen_BM	0.0		1_1
357	cat__MRDB2_specimen_nan	0.0		1_1
358	cat__MRDB2num_ND	0.0		1_1
359	cat__MRDB2num_Neg	0.0		1_1
360	cat__MRDB2num_Pos	0.0		1_1
361	cat__MRDB2num_nan	0.0		1_1
362	cat__MRDC2_method_MFC (LAIP+DfN)	0.0		1_1
363	cat__MRDC2_method_nan	0.0		1_1
364	cat__MRDC2num_ND	0.0		1_1
365	cat__MRDC2num_Neg	0.0		1_1
366	cat__MRDC2num_Pos	0.0		1_1
367	cat__MRDC2num_nan	0.0		1_1
368	ordinal__NauseagradeC1	0.002814942928578702		1_1
369	ordinal__AlopeciagradeC1	0.00039465662650858916		1_1
370	ordinal__OralgradeC1	0.0008787139550562415		1_1
371	ordinal__DiarrheagradeC1	0.0020553888563425806		1_1
372	ordinal__CardiacgradeC1	0.0004453280683194594		1_1
373	ordinal__LiverASTgradeC1	0.00012756492185250564		1_1
374	ordinal__LiverALTgradeC1	0.0002804373956112023		1_1
375	ordinal__LiverBilgradeC1	0.0007609720700042618		1_1
376	ordinal__RenaCreatgradeC1	0.0005516680784957454		1_1
377	ordinal__RenaprotgradeC1	0.0003021765661555239		1_1
378	ordinal__RenahaemgradeC1	0.0003445829169370382		1_1
379	ordinal__NauseagradeC2	0.000400830700726936		1_1
380	ordinal__AlopeciagradeC2	5.9438551584655205e-05		1_1
381	ordinal__OralgradeC2	0.00014960347146378972		1_1
382	ordinal__DiarrheagradeC2	0.00017204171982655164		1_1
383	ordinal__CardiacgradeC2	7.285724100250332e-05		1_1
384	ordinal__LiverASTgradeC2	0.00041603303206398304		1_1
385	ordinal__LiverALTgradeC2	0.00033261961805302		1_1
386	ordinal__LiverBilgradeC2	0.00039608462742971		1_1
387	ordinal__RenaCreatgradeC2	0.00021456817399000634		1_1
388	ordinal__RenaprotgradeC2	0.0007208973684314051		1_1
389	ordinal__RenahaemgradeC2	0.0009241675424517546		1_1
390	ordinal__cellularity1C1	0.0002771407099830275		1_1
391	ordinal__cellularity2C1	0.0004977370848840316		1_1
392	ordinal__cellularity1C2	0.0001910719368677447		1_1
393	num__amlAgeAtRand1	0.11017741638802288		1_1
394	num__UnitsbloodC1	3.074178357155584e-05		1_1
395	num__UnitsplateletsC1	0.001267879996223431		1_1
396	num__UnitsbloodC2	0.0012514115587300648		1_1
397	num__UnitsplateletsC2	0.003021321824343605		1_1
398	num__DaysIVantibC1	0.0005618997184276521		1_1
399	num__DaysinhospC1	0.00041120611889506004		1_1
400	num__DaysIVantibC2	0.00041882323199822057		1_1
401	num__DaysinhospC2	0.001053634517061379		1_1
402	num__date_MRDA0	0.000447421586438507		1_1
403	num__MRDA0hodnota	0.0003563457713502458		1_1
404	num__MRDA0logred	0.0		1_1
405	num__date_MRDB0	4.794936326420909e-05		1_1
406	num__MRDB0hodnota	5.503284199479639e-05		1_1
407	num__MRDB0logred	5.998029748702562e-05		1_1
408	num__MRDC0percentage	8.198044778497667e-05		1_1
409	num__date_MRDA1	0.00048025145325091885		1_1
410	num__MRDA1hodnota	0.0007849835693425027		1_1
411	num__MRDA1logred	0.00011995311874699665		1_1
412	num__date_MRDB1	3.453009103756663e-05		1_1
413	num__MRDB1hodnota	0.00025067829549146073		1_1
414	num__Date_MRDC1	5.904817701745559e-05		1_1
415	num__MRDC1percentage	0.0002007454805716485		1_1
416	num__date_MRDA2	0.0005214462658029593		1_1
417	num__MRDA2hodnota	0.0001820135106347378		1_1
418	num__MRDA2logred	0.0002409325833997768		1_1
419	num__date_MRDB2	0.0019732560431263094		1_1
420	num__MRDB2hodnota	0.0017150767056663024		1_1
421	num__Date_MRDC2	0.000272617096765501		1_1
422	num__MRDC2percentage	0.00043446062036572056		1_1
423	num__NauseastartC1	4.611268729445663e-05		1_1
424	num__NauseastopC1	3.0105343977570674e-05		1_1
425	num__AlopeciastartC1	0.0003519794912143293		1_1
426	num__AlopeciastopC1	0.0001414798608723138		1_1
427	num__OralstartC1	5.664641831508431e-05		1_1
428	num__OralstopC1	0.00010761696226897684		1_1
429	num__DiarrheastartC1	0.000576924585329659		1_1
430	num__DiarrheastopC1	0.0004833015327317109		1_1
431	num__CardiacstartC1	0.00010262372295900472		1_1
432	num__CardiacstopC1	0.00019225345420908392		1_1
433	num__LiverASTstartC1	0.0005180570270806628		1_1
434	num__LiverASTstopC1	0.0004513639475068406		1_1
435	num__LiverALTstartC1	0.00019825272202626175		1_1
436	num__LiverALTstopC1	0.00011681685390744912		1_1
437	num__LiverBilstartC1	0.0007313068026971895		1_1
438	num__LiverBilstopC1	0.0006739298818556227		1_1
439	num__RenaCreatstartC1	0.0005155321477119096		1_1
440	num__RenaCreatstopC1	0.0003580829950053025		1_1
441	num__RenaprotstartC1	7.014572413923082e-07		1_1
442	num__RenahaemstartC1	0.00020720469913016116		1_1
443	num__RenahaemstopC1	0.0001733127798325179		1_1
444	num__NauseastartC2	0.0009619196569011484		1_1
445	num__NauseastopC2	0.0008171017755292233		1_1
446	num__AlopeciastartC2	1.0597802479975776e-05		1_1
447	num__AlopeciastopC2	5.2696684066019966e-05		1_1
448	num__OralstartC2	0.0007074047727689763		1_1
449	num__OralstopC2	0.0006055494040594453		1_1
450	num__DiarrheastartC2	0.0010596310025848298		1_1
451	num__DiarrheastopC2	0.0007961157889018186		1_1
452	num__CardiacstartC2	0.00020962514978946286		1_1
453	num__LiverASTstartC2	0.0003139876399397486		1_1
454	num__LiverASTstopC2	8.399495526738726e-05		1_1
455	num__LiverALTstartC2	0.00012204107635263821		1_1
456	num__LiverALTstopC2	0.00012937786973161552		1_1
457	num__LiverBilstartC2	0.0008062766663168208		1_1
458	num__LiverBilstopC2	0.0010784430240969058		1_1
459	num__RenaCreatstartC2	0.000212681893157497		1_1
460	num__RenaCreatstopC2	6.297157998971473e-05		1_1
461	num__mylotargdateC1	0.00011652075316109857		1_1
462	num__marrexamdate1C1	0.00017000812284496784		1_1
463	num__marrexamdate2C1	0.0009228932636348794		1_1
464	num__NeutrecoverydateC1	0.0003648376019585221		1_1
465	num__Platrecovery50dateC1	0.0002393324742023024		1_1
466	num__Platrecovery100dateC1	0.0003729905668489352		1_1
467	num__DischargeddateC1	0.00010894861653458618		1_1
468	num__chemodateC2	0.00012135301600765272		1_1
469	num__marrexamdate1C2	4.338161401062946e-06		1_1
470	num__NeutrecoverydateC2	0.00017963800074280873		1_1
471	num__Platrecovery50dateC2	0.00010770693037295386		1_1
472	num__Platrecovery100dateC2	0.00017495384776148137		1_1
473	num__DischargeddateC2	0.00043343030237271953		1_1
474	num__Weight	0.08860496989825863		1_1
475	num__Height	0.08517138398478484		1_1
476	num__BloodDateEntry	0.0007330327882209093		1_1
477	num__HemoglobinEntry	5.156858774602916e-05		1_1
478	num__PlateletEntry	0.0012341304210563683		1_1
479	num__MarrowDateEntry	0.00038874460540983327		1_1
480	num__MarrowBlastsEntry	0.0004195880019419005		1_1
481	num__LocalImmPcnt	7.98965689752268e-05		1_1
482	num__SmokePerDay	0.0001091383455552729		1_1
483	num__chemodateC1	0.0007321338371502104		1_1
484	num__Marrblastperc1C1	0.0002818468998794584		1_1
485	num__Marrblastperc2C1	0.0002398718375042708		1_1
486	num__WBCEntry	0.04005783408799984		1_1
487	num__CompmarrrespC1	5.591786679916569e-05		1_1
488	num__Marrclastperc1C2	7.428902229537934e-05		1_1
489	num__CompmarrrespC2	2.7815135207790318e-05		1_1
490	num__TransplantSchedDateC2	6.562240921627064e-05		1_1
491	remainder__IsSec_is_missing	0.0		1_1
492	remainder__PrevDiag_is_missing	0.0		1_1
493	remainder__PrevBloodDis_is_missing	0.0		1_1
494	remainder__Weight_is_missing	0.0		1_1
495	remainder__Height_is_missing	0.0		1_1
496	remainder__BloodDateEntry_is_missing	0.0		1_1
497	remainder__HemoglobinEntry_is_missing	0.0		1_1
498	remainder__PlateletEntry_is_missing	0.0		1_1
499	remainder__MarrowDateEntry_is_missing	0.0		1_1
500	remainder__MarrowBlastsEntry_is_missing	0.0		1_1
501	remainder__FABtype_is_missing	0.0		1_1
502	remainder__CNSinvolveentry_is_missing	0.0		1_1
503	remainder__Localcytoentry_is_missing	0.0		1_1
504	remainder__Localimmentry_is_missing	0.0		1_1
505	remainder__LocalImmPcnt_is_missing	0.0		1_1
506	remainder__CD33entry_is_missing	0.0		1_1
507	remainder__SmokeHist_is_missing	0.0		1_1
508	remainder__SmokePerDay_is_missing	0.0		1_1
509	remainder__CytoResult_is_missing	0.0		1_1
510	remainder__Karyotype_is_missing	0.0		1_1
511	remainder__ComorArr_is_missing	0.0		1_1
512	remainder__ComorCard_is_missing	0.0		1_1
513	remainder__ComorHVD_is_missing	0.0		1_1
514	remainder__ComorIBD_is_missing	0.0		1_1
515	remainder__ComorDiab_is_missing	0.0		1_1
516	remainder__ComorCVD_is_missing	0.0		1_1
517	remainder__ComorPsyc_is_missing	0.0		1_1
518	remainder__ComorObe_is_missing	0.0		1_1
519	remainder__ComorInf_is_missing	0.0		1_1
520	remainder__ComorRheu_is_missing	0.0		1_1
521	remainder__ComorPrep_is_missing	0.0		1_1
522	remainder__ComorRen_is_missing	0.0		1_1
523	remainder__ComorMPul_is_missing	0.0		1_1
524	remainder__ComorSPul_is_missing	0.0		1_1
525	remainder__ComorPST_is_missing	0.0		1_1
526	remainder__ComorHepM_is_missing	0.0		1_1
527	remainder__ComorHepS_is_missing	0.0		1_1
528	remainder__chemodateC1_is_missing	0.0		1_1
529	remainder__drugdoseC1yn_is_missing	0.0		1_1
530	remainder__mylotargC1yn_is_missing	0.0		1_1
531	remainder__mylotargdateC1_is_missing	0.0		1_1
532	remainder__mylodoseC1_is_missing	0.0		1_1
533	remainder__marrexamdate1C1_is_missing	0.0		1_1
534	remainder__marrexamdate2C1_is_missing	0.0		1_1
535	remainder__cellularity1C1_is_missing	0.0		1_1
536	remainder__cellularity2C1_is_missing	0.0		1_1
537	remainder__Marrblastperc1C1_is_missing	0.0		1_1
538	remainder__Marrblastperc2C1_is_missing	0.0		1_1
539	remainder__Marrresult1C1_is_missing	0.0		1_1
540	remainder__Marrresult2C1_is_missing	0.0		1_1
541	remainder__CompmarrrespC1_is_missing	0.0		1_1
542	remainder__NeutrecoveryC1_is_missing	0.0		1_1
543	remainder__NeutrecoverydateC1_is_missing	0.0		1_1
544	remainder__Platrecovery50C1_is_missing	0.0		1_1
545	remainder__Platrecovery50dateC1_is_missing	0.0		1_1
546	remainder__Platrecovery100C1_is_missing	0.0		1_1
547	remainder__Platrecovery100dateC1_is_missing	0.0		1_1
548	remainder__NauseagradeC1_is_missing	0.0		1_1
549	remainder__NauseastartC1_is_missing	0.0		1_1
550	remainder__NauseastopC1_is_missing	0.0		1_1
551	remainder__AlopeciagradeC1_is_missing	0.0		1_1
552	remainder__AlopeciastartC1_is_missing	0.0		1_1
553	remainder__AlopeciastopC1_is_missing	0.0		1_1
554	remainder__OralgradeC1_is_missing	0.0		1_1
555	remainder__OralstartC1_is_missing	0.0		1_1
556	remainder__OralstopC1_is_missing	0.0		1_1
557	remainder__DiarrheagradeC1_is_missing	0.0		1_1
558	remainder__DiarrheastartC1_is_missing	0.0		1_1
559	remainder__DiarrheastopC1_is_missing	0.0		1_1
560	remainder__CardiacgradeC1_is_missing	0.0		1_1
561	remainder__CardiacstartC1_is_missing	0.0		1_1
562	remainder__CardiacstopC1_is_missing	0.0		1_1
563	remainder__LiverASTgradeC1_is_missing	0.0		1_1
564	remainder__LiverASTstartC1_is_missing	0.0		1_1
565	remainder__LiverASTstopC1_is_missing	0.0		1_1
566	remainder__LiverALTgradeC1_is_missing	0.0		1_1
567	remainder__LiverALTstartC1_is_missing	0.0		1_1
568	remainder__LiverALTstopC1_is_missing	0.0		1_1
569	remainder__LiverBilgradeC1_is_missing	0.0		1_1
570	remainder__LiverBilstartC1_is_missing	0.0		1_1
571	remainder__LiverBilstopC1_is_missing	0.0		1_1
572	remainder__RenaCreatgradeC1_is_missing	0.0		1_1
573	remainder__RenaCreatstartC1_is_missing	0.0		1_1
574	remainder__RenaCreatstopC1_is_missing	0.0		1_1
575	remainder__RenaprotgradeC1_is_missing	0.0		1_1
576	remainder__RenaprotstartC1_is_missing	0.0		1_1
577	remainder__RenahaemgradeC1_is_missing	0.0		1_1
578	remainder__RenahaemstartC1_is_missing	0.0		1_1
579	remainder__RenahaemstopC1_is_missing	0.0		1_1
580	remainder__UnitsbloodC1_is_missing	0.0		1_1
581	remainder__UnitsplateletsC1_is_missing	0.0		1_1
582	remainder__DaysIVantibC1_is_missing	0.0		1_1
583	remainder__DaysinhospC1_is_missing	0.0		1_1
584	remainder__DischargeddateC1_is_missing	0.0		1_1
585	remainder__chemodateC2_is_missing	0.0		1_1
586	remainder__drugdoseC2yn_is_missing	0.0		1_1
587	remainder__marrexamdate1C2_is_missing	0.0		1_1
588	remainder__cellularity1C2_is_missing	0.0		1_1
589	remainder__Marrclastperc1C2_is_missing	0.0		1_1
590	remainder__Marrresult1C2_is_missing	0.0		1_1
591	remainder__CompmarrrespC2_is_missing	0.0		1_1
592	remainder__NeutrecoveryC2_is_missing	0.0		1_1
593	remainder__NeutrecoverydateC2_is_missing	0.0		1_1
594	remainder__Platrecovery50C2_is_missing	0.0		1_1
595	remainder__Platrecovery50dateC2_is_missing	0.0		1_1
596	remainder__Platrecovery100C2_is_missing	0.0		1_1
597	remainder__Platrecovery100dateC2_is_missing	0.0		1_1
598	remainder__NauseagradeC2_is_missing	0.0		1_1
599	remainder__NauseastartC2_is_missing	0.0		1_1
600	remainder__NauseastopC2_is_missing	0.0		1_1
601	remainder__AlopeciagradeC2_is_missing	0.0		1_1
602	remainder__AlopeciastartC2_is_missing	0.0		1_1
603	remainder__AlopeciastopC2_is_missing	0.0		1_1
604	remainder__OralgradeC2_is_missing	0.0		1_1
605	remainder__OralstartC2_is_missing	0.0		1_1
606	remainder__OralstopC2_is_missing	0.0		1_1
607	remainder__DiarrheagradeC2_is_missing	0.0		1_1
608	remainder__DiarrheastartC2_is_missing	0.0		1_1
609	remainder__DiarrheastopC2_is_missing	0.0		1_1
610	remainder__CardiacgradeC2_is_missing	0.0		1_1
611	remainder__CardiacstartC2_is_missing	0.0		1_1
612	remainder__LiverASTgradeC2_is_missing	0.0		1_1
613	remainder__LiverASTstartC2_is_missing	0.0		1_1
614	remainder__LiverASTstopC2_is_missing	0.0		1_1
615	remainder__LiverALTgradeC2_is_missing	0.0		1_1
616	remainder__LiverALTstartC2_is_missing	0.0		1_1
617	remainder__LiverALTstopC2_is_missing	0.0		1_1
618	remainder__LiverBilgradeC2_is_missing	0.0		1_1
619	remainder__LiverBilstartC2_is_missing	0.0		1_1
620	remainder__LiverBilstopC2_is_missing	0.0		1_1
621	remainder__RenaCreatgradeC2_is_missing	0.0		1_1
622	remainder__RenaCreatstartC2_is_missing	0.0		1_1
623	remainder__RenaCreatstopC2_is_missing	0.0		1_1
624	remainder__RenaprotgradeC2_is_missing	0.0		1_1
625	remainder__RenahaemgradeC2_is_missing	0.0		1_1
626	remainder__UnitsbloodC2_is_missing	0.0		1_1
627	remainder__UnitsplateletsC2_is_missing	0.0		1_1
628	remainder__DaysIVantibC2_is_missing	0.0		1_1
629	remainder__DaysinhospC2_is_missing	0.0		1_1
630	remainder__DischargeddateC2_is_missing	0.0		1_1
631	remainder__TissuetypingdoneYNC2_is_missing	0.0		1_1
632	remainder__TissuetypesibsresultC2_is_missing	0.0		1_1
633	remainder__TransplantSchedYNC2_is_missing	0.013108746868884663		1_1
634	remainder__TransplantSchedDateC2_is_missing	0.0		1_1
635	remainder__TransplantTypeC2_is_missing	0.0		1_1
636	remainder__MRDnegativity_is_missing	0.0		1_1
637	remainder__MRDguided_is_missing	0.0		1_1
638	remainder__Housekeeping_is_missing	0.0		1_1
639	remainder__MRDA0_is_missing	0.0		1_1
640	remainder__date_MRDA0_is_missing	0.0		1_1
641	remainder__MRDA0_method_is_missing	0.0		1_1
642	remainder__MRDA0_specimen_is_missing	0.0		1_1
643	remainder__MRDA0num_is_missing	0.0		1_1
644	remainder__MRDA0hodnota_is_missing	0.0		1_1
645	remainder__MRDA0logred_is_missing	0.0		1_1
646	remainder__MRDB0_is_missing	0.0		1_1
647	remainder__date_MRDB0_is_missing	0.0		1_1
648	remainder__MRDB0_method_is_missing	0.0		1_1
649	remainder__MRDB0_specimen_is_missing	0.0		1_1
650	remainder__MRDB0num_is_missing	0.0		1_1
651	remainder__MRDB0hodnota_is_missing	0.0		1_1
652	remainder__MRDB0logred_is_missing	0.0		1_1
653	remainder__MRDC0_is_missing	0.0		1_1
654	remainder__MRDC0_method_is_missing	0.0		1_1
655	remainder__MRDC0_specimen_is_missing	0.0		1_1
656	remainder__MRDC0num_is_missing	0.0		1_1
657	remainder__MRDC0percentage_is_missing	0.0		1_1
658	remainder__MRDA1_is_missing	0.0		1_1
659	remainder__date_MRDA1_is_missing	0.0		1_1
660	remainder__MRDA1_method_is_missing	0.0		1_1
661	remainder__MRDA1_specimen_is_missing	0.0		1_1
662	remainder__MRDA1num_is_missing	0.0		1_1
663	remainder__MRDA1hodnota_is_missing	0.0		1_1
664	remainder__MRDA1logred_is_missing	0.0		1_1
665	remainder__MRDB1_is_missing	0.0		1_1
666	remainder__date_MRDB1_is_missing	0.0		1_1
667	remainder__MRDB1_method_is_missing	0.0		1_1
668	remainder__MRDB1_specimen_is_missing	0.0		1_1
669	remainder__MRDB1num_is_missing	0.0		1_1
670	remainder__MRDB1hodnota_is_missing	0.0		1_1
671	remainder__MRDC1_is_missing	0.0		1_1
672	remainder__Date_MRDC1_is_missing	0.0		1_1
673	remainder__MRDC1_method_is_missing	0.0		1_1
674	remainder__MRDC1_specimen_is_missing	0.0		1_1
675	remainder__MRDC1num_is_missing	0.0		1_1
676	remainder__MRDC1percentage_is_missing	0.0		1_1
677	remainder__MRDA2_is_missing	0.0		1_1
678	remainder__date_MRDA2_is_missing	0.0		1_1
679	remainder__MRDA2_method_is_missing	0.0		1_1
680	remainder__MRDA2_specimen_is_missing	0.0		1_1
681	remainder__MRDA2num_is_missing	0.0		1_1
682	remainder__MRDA2hodnota_is_missing	0.0		1_1
683	remainder__MRDA2logred_is_missing	0.0		1_1
684	remainder__MRDB2_is_missing	0.0		1_1
685	remainder__date_MRDB2_is_missing	0.0		1_1
686	remainder__MRDB2_method_is_missing	0.0		1_1
687	remainder__MRDB2_specimen_is_missing	0.0		1_1
688	remainder__MRDB2num_is_missing	0.0		1_1
689	remainder__MRDB2hodnota_is_missing	0.0		1_1
690	remainder__MRDC2_is_missing	0.0		1_1
691	remainder__Date_MRDC2_is_missing	0.0		1_1
692	remainder__MRDC2_method_is_missing	0.0		1_1
693	remainder__MRDC2_specimen_is_missing	0.0		1_1
694	remainder__MRDC2num_is_missing	0.0		1_1
695	remainder__MRDC2percentage_is_missing	0.0		1_1
696	karyotype_encoding__Karyotype_45,X,-Y,t(8;21)(q22;q22)[10]	0.0		2_1
697	karyotype_encoding__Karyotype_46,XX [20]	0.0		2_1
698	karyotype_encoding__Karyotype_46,XX,inv(16)(p13q22)[10]	0.0		2_1
699	karyotype_encoding__Karyotype_46,XX,t(8;21)(q22;q22)[10]	0.0		2_1
700	karyotype_encoding__Karyotype_46,XX[10]	0.0		2_1
701	karyotype_encoding__Karyotype_46,XX[20]	0.0		2_1
702	karyotype_encoding__Karyotype_46,XX[20]	0.0		2_1
703	karyotype_encoding__Karyotype_46,XX[25]	0.0		2_1
704	karyotype_encoding__Karyotype_46,XX[30]	0.0		2_1
705	karyotype_encoding__Karyotype_46,XY	0.0		2_1
706	karyotype_encoding__Karyotype_46,XY [20]	0.0		2_1
707	karyotype_encoding__Karyotype_46,XY,inv(16)(p13q22)[10]	0.0		2_1
708	karyotype_encoding__Karyotype_46,XY[20]	0.0		2_1
709	karyotype_encoding__Karyotype_46,XY[20]	0.0		2_1
710	karyotype_encoding__Karyotype_46,XY[21]	0.0		2_1
711	karyotype_encoding__Karyotype_46,XY[25]	0.0		2_1
712	karyotype_encoding__Karyotype_46,XY[30]	0.0		2_1
713	karyotype_encoding__Karyotype___rare_class__	0.0		2_1
714	cat__sexID_False	0.0		2_1
715	cat__sexID_True	0.0		2_1
716	cat__IsSec_False	0.0		2_1
717	cat__IsSec_True	0.0		2_1
718	cat__IsSec_nan	0.0		2_1
719	cat__PrevDiag_False	0.0		2_1
720	cat__PrevDiag_True	0.0		2_1
721	cat__PrevDiag_nan	0.0		2_1
722	cat__drugdoseC1yn_False	0.0		2_1
723	cat__drugdoseC1yn_True	0.0		2_1
724	cat__drugdoseC1yn_nan	0.0		2_1
725	cat__mylotargC1yn_False	0.0		2_1
726	cat__mylotargC1yn_True	0.0		2_1
727	cat__mylotargC1yn_nan	0.0		2_1
728	cat__mylodoseC1_False	0.0		2_1
729	cat__mylodoseC1_True	0.0		2_1
730	cat__mylodoseC1_nan	0.0		2_1
731	cat__NeutrecoveryC1_False	0.0		2_1
732	cat__NeutrecoveryC1_True	0.0		2_1
733	cat__NeutrecoveryC1_nan	0.0		2_1
734	cat__Platrecovery50C1_False	0.0		2_1
735	cat__Platrecovery50C1_True	0.0		2_1
736	cat__Platrecovery50C1_nan	0.0		2_1
737	cat__Platrecovery100C1_False	0.0		2_1
738	cat__Platrecovery100C1_True	0.0		2_1
739	cat__Platrecovery100C1_nan	0.0		2_1
740	cat__drugdoseC2yn_False	0.11920340018095185		2_1
741	cat__drugdoseC2yn_True	0.0		2_1
742	cat__drugdoseC2yn_nan	0.0		2_1
743	cat__NeutrecoveryC2_False	0.0		2_1
744	cat__NeutrecoveryC2_True	0.0		2_1
745	cat__NeutrecoveryC2_nan	0.0		2_1
746	cat__Platrecovery50C2_False	0.0		2_1
747	cat__Platrecovery50C2_True	0.0		2_1
748	cat__Platrecovery50C2_nan	0.0		2_1
749	cat__Platrecovery100C2_False	0.0		2_1
750	cat__Platrecovery100C2_True	0.0		2_1
751	cat__Platrecovery100C2_nan	0.0		2_1
752	cat__TissuetypingdoneYNC2_False	0.0		2_1
753	cat__TissuetypingdoneYNC2_True	0.0		2_1
754	cat__TissuetypingdoneYNC2_nan	0.0		2_1
755	cat__TransplantSchedYNC2_False	0.0		2_1
756	cat__TransplantSchedYNC2_True	0.0		2_1
757	cat__TransplantSchedYNC2_nan	0.0		2_1
758	cat__MRDA0_False	0.0		2_1
759	cat__MRDA0_True	0.0		2_1
760	cat__MRDA0_nan	0.0		2_1
761	cat__MRDB0_False	0.0		2_1
762	cat__MRDB0_True	0.0		2_1
763	cat__MRDB0_nan	0.0		2_1
764	cat__MRDC0_False	0.0		2_1
765	cat__MRDC0_True	0.0		2_1
766	cat__MRDC0_nan	0.0		2_1
767	cat__MRDA1_False	0.0		2_1
768	cat__MRDA1_True	0.0		2_1
769	cat__MRDA1_nan	0.0		2_1
770	cat__MRDB1_False	0.0		2_1
771	cat__MRDB1_True	0.0		2_1
772	cat__MRDB1_nan	0.0		2_1
773	cat__MRDC1_False	0.0		2_1
774	cat__MRDC1_True	0.0		2_1
775	cat__MRDC1_nan	0.0		2_1
776	cat__MRDA2_False	0.0		2_1
777	cat__MRDA2_True	0.0		2_1
778	cat__MRDA2_nan	0.0		2_1
779	cat__MRDB2_False	0.0		2_1
780	cat__MRDB2_True	0.0		2_1
781	cat__MRDB2_nan	0.0		2_1
782	cat__MRDC2_False	0.03329723039123036		2_1
783	cat__MRDC2_True	0.0		2_1
784	cat__MRDC2_nan	0.0		2_1
785	cat__amlAgeGroup_15-29	0.0		2_1
786	cat__amlAgeGroup_30-39	0.0		2_1
787	cat__amlAgeGroup_40-49	0.030864173464297172		2_1
788	cat__amlAgeGroup_50-59	0.0		2_1
789	cat__amlAgeGroup_60+	0.0		2_1
790	cat__PrevBloodDis_Chronic lymphoblastic leukaemia (CLL)	0.0		2_1
791	cat__PrevBloodDis_Chronic myelomonocytic leukaemia (CMML)	0.0		2_1
792	cat__PrevBloodDis_Hodgkin's disease	0.0		2_1
793	cat__PrevBloodDis_Lymphoma	0.0		2_1
794	cat__PrevBloodDis_Myelodysplastic syndrome (MDS)/myelodysplasia/pre-leukaemic phase	0.0		2_1
795	cat__PrevBloodDis_Myelofibrosis	0.0		2_1
796	cat__PrevBloodDis_Myeloproliferative syndrome	0.0		2_1
797	cat__PrevBloodDis_Other haematological disorder	0.0		2_1
798	cat__PrevBloodDis_Polycythaemia rubra vera (PRV)	0.0		2_1
799	cat__PrevBloodDis_Refractory anaemia with excess of blasts (RAEB, RAEB-t)	0.0		2_1
800	cat__PrevBloodDis_Thrombocythaemia	0.0		2_1
801	cat__PrevBloodDis_Thrombocytopenia	0.0		2_1
802	cat__PrevBloodDis_nan	0.0		2_1
803	cat__FABtype_0	0.0		2_1
804	cat__FABtype_1	0.0		2_1
805	cat__FABtype_2	0.0		2_1
806	cat__FABtype_3	0.0		2_1
807	cat__FABtype_3v	0.0		2_1
808	cat__FABtype_4	0.03303786216862271		2_1
809	cat__FABtype_4e	0.0		2_1
810	cat__FABtype_5	0.09025410411529562		2_1
811	cat__FABtype_5a	0.0		2_1
812	cat__FABtype_5b	0.0		2_1
813	cat__FABtype_6	0.0		2_1
814	cat__FABtype_7	0.0		2_1
815	cat__FABtype_8	0.09477287058283008		2_1
816	cat__FABtype_B	0.0		2_1
817	cat__FABtype_R	0.0		2_1
818	cat__FABtype_RT	0.0		2_1
819	cat__FABtype_X	0.0		2_1
820	cat__FABtype_nan	0.0		2_1
821	cat__CNSinvolveentry_0.0	0.0		2_1
822	cat__CNSinvolveentry_1.0	0.0		2_1
823	cat__CNSinvolveentry_2.0	0.07601323392119923		2_1
824	cat__CNSinvolveentry_nan	0.0		2_1
825	cat__Localcytoentry_1.0	0.032875472026189276		2_1
826	cat__Localcytoentry_2.0	0.17887587511050673		2_1
827	cat__Localcytoentry_3.0	0.0		2_1
828	cat__Localcytoentry_4.0	0.0		2_1
829	cat__Localcytoentry_5.0	0.0		2_1
830	cat__Localcytoentry_nan	0.0		2_1
831	cat__Localimmentry_1.0	0.0		2_1
832	cat__Localimmentry_2.0	0.0		2_1
833	cat__Localimmentry_3.0	0.0		2_1
834	cat__Localimmentry_nan	0.0		2_1
835	cat__CD33entry_1.0	0.0		2_1
836	cat__CD33entry_2.0	0.0		2_1
837	cat__CD33entry_3.0	0.0		2_1
838	cat__CD33entry_nan	0.0		2_1
839	cat__SmokeHist_1.0	0.0		2_1
840	cat__SmokeHist_2.0	0.03295610702683858		2_1
841	cat__SmokeHist_3.0	0.0		2_1
842	cat__SmokeHist_nan	0.0		2_1
843	cat__amlType_De novo	0.1393679741081134		2_1
844	cat__amlType_High risk MDS	0.0		2_1
845	cat__amlType_Secondary	7.251675134431394e-05		2_1
846	cat__CytoResult_Adverse	0.4849922187210243		2_1
847	cat__CytoResult_Failed	0.0		2_1
848	cat__CytoResult_Intermediate	0.0		2_1
849	cat__CytoResult_Normal	0.06716670707797907		2_1
850	cat__CytoResult_Not done	0.0		2_1
851	cat__CytoResult_nan	0.0		2_1
852	cat__CytoResult_t(15;17) / PML-RARA [APL]	0.0		2_1
853	cat__CytoResult_t(8;21) / inv(16) [CBF]	0.7316912654710065		2_1
854	cat__ComorArr_0.0	0.0		2_1
855	cat__ComorArr_1.0	0.0		2_1
856	cat__ComorArr_2.0	0.0		2_1
857	cat__ComorArr_nan	0.0		2_1
858	cat__ComorCard_0.0	0.03273643421608502		2_1
859	cat__ComorCard_1.0	0.0		2_1
860	cat__ComorCard_2.0	0.0		2_1
861	cat__ComorCard_nan	0.0		2_1
862	cat__ComorHVD_0.0	0.0		2_1
863	cat__ComorHVD_1.0	0.0		2_1
864	cat__ComorHVD_2.0	0.0		2_1
865	cat__ComorHVD_nan	0.0		2_1
866	cat__ComorIBD_0.0	0.0		2_1
867	cat__ComorIBD_1.0	0.0		2_1
868	cat__ComorIBD_2.0	0.0		2_1
869	cat__ComorIBD_nan	0.0		2_1
870	cat__ComorDiab_0.0	0.0		2_1
871	cat__ComorDiab_1.0	0.0		2_1
872	cat__ComorDiab_2.0	0.0		2_1
873	cat__ComorDiab_nan	0.0		2_1
874	cat__ComorCVD_0.0	0.0		2_1
875	cat__ComorCVD_1.0	0.0		2_1
876	cat__ComorCVD_2.0	0.0		2_1
877	cat__ComorCVD_nan	0.0		2_1
878	cat__ComorPsyc_0.0	0.07135529590412441		2_1
879	cat__ComorPsyc_1.0	0.043772775888347264		2_1
880	cat__ComorPsyc_2.0	0.0		2_1
881	cat__ComorPsyc_nan	0.0		2_1
882	cat__ComorObe_0.0	0.0		2_1
883	cat__ComorObe_1.0	0.0		2_1
884	cat__ComorObe_2.0	0.0		2_1
885	cat__ComorObe_nan	0.0		2_1
886	cat__ComorInf_0.0	0.0		2_1
887	cat__ComorInf_1.0	0.0		2_1
888	cat__ComorInf_2.0	0.0		2_1
889	cat__ComorInf_nan	0.0		2_1
890	cat__ComorRheu_0.0	0.0		2_1
891	cat__ComorRheu_1.0	0.0		2_1
892	cat__ComorRheu_2.0	0.0		2_1
893	cat__ComorRheu_nan	0.0		2_1
894	cat__ComorPrep_0.0	0.0		2_1
895	cat__ComorPrep_1.0	0.0		2_1
896	cat__ComorPrep_2.0	0.0		2_1
897	cat__ComorPrep_nan	0.0		2_1
898	cat__ComorRen_0.0	0.0		2_1
899	cat__ComorRen_1.0	0.0		2_1
900	cat__ComorRen_2.0	0.0		2_1
901	cat__ComorRen_nan	0.0		2_1
902	cat__ComorMPul_0.0	0.0		2_1
903	cat__ComorMPul_1.0	0.0		2_1
904	cat__ComorMPul_2.0	0.0		2_1
905	cat__ComorMPul_nan	0.0		2_1
906	cat__ComorSPul_0.0	0.0		2_1
907	cat__ComorSPul_1.0	0.0		2_1
908	cat__ComorSPul_2.0	0.0		2_1
909	cat__ComorSPul_nan	0.0		2_1
910	cat__ComorPST_0.0	0.0		2_1
911	cat__ComorPST_1.0	0.0		2_1
912	cat__ComorPST_2.0	0.0		2_1
913	cat__ComorPST_nan	0.0		2_1
914	cat__ComorHepM_0.0	0.0		2_1
915	cat__ComorHepM_1.0	0.07476851647526475		2_1
916	cat__ComorHepM_2.0	0.0		2_1
917	cat__ComorHepM_nan	0.0		2_1
918	cat__ComorHepS_0.0	0.0		2_1
919	cat__ComorHepS_1.0	0.0		2_1
920	cat__ComorHepS_2.0	0.0		2_1
921	cat__ComorHepS_nan	0.0		2_1
922	cat__TreatmentC1_ADE Alone	0.07516900081592126		2_1
923	cat__TreatmentC1_ADE and Mylotarg 3mg per m2	0.0		2_1
924	cat__TreatmentC1_ADE and Mylotarg 6mg per m2	0.0		2_1
925	cat__TreatmentC1_AIDA	0.0		2_1
926	cat__TreatmentC1_Arsenic and ATRA	0.0		2_1
927	cat__TreatmentC1_DA High dose (90mg)	0.0		2_1
928	cat__TreatmentC1_DA Mylotarg 3mg per m2	0.0		2_1
929	cat__TreatmentC1_DA Mylotarg 6mg per m2	0.0		2_1
930	cat__TreatmentC1_DA Standard dose (60mg)	0.09439070856154597		2_1
931	cat__Marrresult1C1_CR	0.14792401232042432		2_1
932	cat__Marrresult1C1_PR	0.0		2_1
933	cat__Marrresult1C1_RD	0.23768218448640063		2_1
934	cat__Marrresult1C1_nan	0.0		2_1
935	cat__Marrresult2C1_CR	0.0		2_1
936	cat__Marrresult2C1_PR	0.0		2_1
937	cat__Marrresult2C1_RD	0.0		2_1
938	cat__Marrresult2C1_nan	0.0		2_1
939	cat__Marrresult1C2_CR	0.11868548229934814		2_1
940	cat__Marrresult1C2_PR	0.0		2_1
941	cat__Marrresult1C2_RD	0.0		2_1
942	cat__Marrresult1C2_nan	0.0		2_1
943	cat__TissuetypesibsresultC2_1.0	0.09007085388312631		2_1
944	cat__TissuetypesibsresultC2_2.0	0.0		2_1
945	cat__TissuetypesibsresultC2_3.0	0.0678600139667308		2_1
946	cat__TissuetypesibsresultC2_nan	0.0		2_1
947	cat__TransplantTypeC2_1.0	0.0		2_1
948	cat__TransplantTypeC2_2.0	0.0		2_1
949	cat__TransplantTypeC2_3.0	0.0		2_1
950	cat__TransplantTypeC2_nan	0.0		2_1
951	cat__MRDnegativity_<0.0%/not detectable	0.0		2_1
952	cat__MRDnegativity_nan	0.0		2_1
953	cat__MRDguided_No	0.0		2_1
954	cat__MRDguided_nan	0.0		2_1
955	cat__Housekeeping_ABL	0.0		2_1
956	cat__Housekeeping_nan	0.0		2_1
957	cat__MRDA0_method_nan	0.0		2_1
958	cat__MRDA0_method_qPCR-NPM1	0.0		2_1
959	cat__MRDA0_method_qPCR-NPM1 A	0.0		2_1
960	cat__MRDA0_method_qPCR-NPM1 B	0.0		2_1
961	cat__MRDA0_method_qPCR-NPM1 D	0.0		2_1
962	cat__MRDA0_method_qPCR-NPM1 OTHER	0.0		2_1
963	cat__MRDA0_method_qPCR-inv16	0.0		2_1
964	cat__MRDA0_method_qPCR-t8/21	0.0		2_1
965	cat__MRDA0num_ND	0.0		2_1
966	cat__MRDA0num_Pos	0.0		2_1
967	cat__MRDA0num_nan	0.0		2_1
968	cat__MRDA0_specimen_PB	0.0		2_1
969	cat__MRDA0_specimen_nan	0.0		2_1
970	cat__MRDB0_method_nan	0.0		2_1
971	cat__MRDB0_method_qPCR-NPM1	0.0		2_1
972	cat__MRDB0_method_qPCR-NPM1 A	0.0		2_1
973	cat__MRDB0_method_qPCR-NPM1 B	0.0		2_1
974	cat__MRDB0_method_qPCR-NPM1 D	0.0		2_1
975	cat__MRDB0_method_qPCR-NPM1 OTHER	0.0		2_1
976	cat__MRDB0_method_qPCR-inv16	0.0		2_1
977	cat__MRDB0_method_qPCR-t8/21	0.0		2_1
978	cat__MRDB0_specimen_BM	0.0		2_1
979	cat__MRDB0_specimen_nan	0.0		2_1
980	cat__MRDB0num_ND	0.0		2_1
981	cat__MRDB0num_Pos	0.0		2_1
982	cat__MRDB0num_nan	0.0		2_1
983	cat__MRDC0_method_MFC (LAIP+DfN)	0.0		2_1
984	cat__MRDC0_method_nan	0.0		2_1
985	cat__MRDC0_specimen_BM	0.0		2_1
986	cat__MRDC0_specimen_BM	0.0		2_1
987	cat__MRDC0_specimen_PB	0.0		2_1
988	cat__MRDC0_specimen_nan	0.0		2_1
989	cat__MRDC1_specimen_BM	0.0		2_1
990	cat__MRDC1_specimen_PB	0.0		2_1
991	cat__MRDC1_specimen_nan	0.0		2_1
992	cat__MRDC2_specimen_BM	0.0		2_1
993	cat__MRDC2_specimen_PB	0.0		2_1
994	cat__MRDC2_specimen_nan	0.0		2_1
995	cat__MRDC0num_Neg	0.0		2_1
996	cat__MRDC0num_Pos	0.0		2_1
997	cat__MRDC0num_nan	0.0		2_1
998	cat__MRDA1_method_nan	0.0		2_1
999	cat__MRDA1_method_qPCR-NPM1	0.0		2_1
1000	cat__MRDA1_method_qPCR-NPM1 A	0.0		2_1
1001	cat__MRDA1_method_qPCR-NPM1 B	0.0		2_1
1002	cat__MRDA1_method_qPCR-NPM1 D	0.0		2_1
1003	cat__MRDA1_method_qPCR-NPM1 OTHER	0.0		2_1
1004	cat__MRDA1_method_qPCR-inv16	0.0		2_1
1005	cat__MRDA1_method_qPCR-t8/21	0.0		2_1
1006	cat__MRDA1num_ND	0.0		2_1
1007	cat__MRDA1num_Neg	0.05859344032601796		2_1
1008	cat__MRDA1num_Pos	0.06338448951218083		2_1
1009	cat__MRDA1num_nan	0.0		2_1
1010	cat__MRDA1_specimen_PB	0.0		2_1
1011	cat__MRDA1_specimen_nan	0.0		2_1
1012	cat__MRDB1_method_nan	0.0		2_1
1013	cat__MRDB1_method_qPCR-NPM1	0.0		2_1
1014	cat__MRDB1_method_qPCR-NPM1 A	0.0		2_1
1015	cat__MRDB1_method_qPCR-NPM1 B	0.0		2_1
1016	cat__MRDB1_method_qPCR-NPM1 D	0.0		2_1
1017	cat__MRDB1_method_qPCR-NPM1 OTHER	0.0		2_1
1018	cat__MRDB1_method_qPCR-inv16	0.0		2_1
1019	cat__MRDB1_method_qPCR-t8/21	0.0		2_1
1020	cat__MRDB1_specimen_BM	0.0		2_1
1021	cat__MRDB1_specimen_nan	0.0		2_1
1022	cat__MRDB1num_ND	0.0		2_1
1023	cat__MRDB1num_Neg	0.0		2_1
1024	cat__MRDB1num_Pos	0.0		2_1
1025	cat__MRDB1num_nan	0.0		2_1
1026	cat__MRDC1_method_MFC (LAIP+DfN)	0.0		2_1
1027	cat__MRDC1_method_nan	0.0		2_1
1028	cat__MRDC1num_ND	0.0		2_1
1029	cat__MRDC1num_Neg	0.10335928970565168		2_1
1030	cat__MRDC1num_Pos	0.0		2_1
1031	cat__MRDC1num_nan	0.0		2_1
1032	cat__MRDA2_method_nan	0.0		2_1
1033	cat__MRDA2_method_qPCR-NPM1	0.0		2_1
1034	cat__MRDA2_method_qPCR-NPM1 A	0.0		2_1
1035	cat__MRDA2_method_qPCR-NPM1 B	0.0		2_1
1036	cat__MRDA2_method_qPCR-NPM1 D	0.0		2_1
1037	cat__MRDA2_method_qPCR-NPM1 OTHER	0.0		2_1
1038	cat__MRDA2_method_qPCR-inv16	0.0		2_1
1039	cat__MRDA2_method_qPCR-t8/21	0.0		2_1
1040	cat__MRDA2_specimen_PB	0.0		2_1
1041	cat__MRDA2_specimen_nan	0.0		2_1
1042	cat__MRDA2num_ND	0.0		2_1
1043	cat__MRDA2num_Neg	0.2794570253469772		2_1
1044	cat__MRDA2num_Pos	0.28926884737465236		2_1
1045	cat__MRDA2num_nan	0.0		2_1
1046	cat__MRDB2_method_nan	0.0		2_1
1047	cat__MRDB2_method_qPCR-NPM1	0.0		2_1
1048	cat__MRDB2_method_qPCR-NPM1 A	0.0		2_1
1049	cat__MRDB2_method_qPCR-NPM1 B	0.0		2_1
1050	cat__MRDB2_method_qPCR-NPM1 D	0.0		2_1
1051	cat__MRDB2_method_qPCR-NPM1 OTHER	0.0		2_1
1052	cat__MRDB2_method_qPCR-inv16	0.0		2_1
1053	cat__MRDB2_method_qPCR-t8/21	0.0		2_1
1054	cat__MRDB2_specimen_BM	0.0		2_1
1055	cat__MRDB2_specimen_nan	0.0		2_1
1056	cat__MRDB2num_ND	0.0		2_1
1057	cat__MRDB2num_Neg	0.0		2_1
1058	cat__MRDB2num_Pos	0.0		2_1
1059	cat__MRDB2num_nan	0.0		2_1
1060	cat__MRDC2_method_MFC (LAIP+DfN)	0.0		2_1
1061	cat__MRDC2_method_nan	0.0		2_1
1062	cat__MRDC2num_ND	0.0		2_1
1063	cat__MRDC2num_Neg	0.0		2_1
1064	cat__MRDC2num_Pos	0.0		2_1
1065	cat__MRDC2num_nan	0.0		2_1
1066	ordinal__NauseagradeC1	0.0015615950678584364		2_1
1067	ordinal__AlopeciagradeC1	0.00017496886274963555		2_1
1068	ordinal__OralgradeC1	9.035249158870418e-05		2_1
1069	ordinal__DiarrheagradeC1	0.0006643667296360792		2_1
1070	ordinal__CardiacgradeC1	1.2200607087234013e-05		2_1
1071	ordinal__LiverASTgradeC1	5.880484284262065e-05		2_1
1072	ordinal__LiverALTgradeC1	1.5589522630141983e-05		2_1
1073	ordinal__LiverBilgradeC1	0.00033137552063252447		2_1
1074	ordinal__RenaCreatgradeC1	0.0003839661355811361		2_1
1075	ordinal__RenaprotgradeC1	0.00036073576969371853		2_1
1076	ordinal__RenahaemgradeC1	0.00027482755288150534		2_1
1077	ordinal__NauseagradeC2	9.707505551431371e-05		2_1
1078	ordinal__AlopeciagradeC2	8.951556115045417e-05		2_1
1079	ordinal__OralgradeC2	0.00024333113301263886		2_1
1080	ordinal__DiarrheagradeC2	0.0004967448474689251		2_1
1081	ordinal__CardiacgradeC2	0.0003172901585854152		2_1
1082	ordinal__LiverASTgradeC2	0.00013282708611908457		2_1
1083	ordinal__LiverALTgradeC2	8.37391669738444e-05		2_1
1084	ordinal__LiverBilgradeC2	0.000417031040719259		2_1
1085	ordinal__RenaCreatgradeC2	0.00025597463105846586		2_1
1086	ordinal__RenaprotgradeC2	0.0005086650587907761		2_1
1087	ordinal__RenahaemgradeC2	0.0006083830733709596		2_1
1088	ordinal__cellularity1C1	0.00011333005542475375		2_1
1089	ordinal__cellularity2C1	0.0005862759239291129		2_1
1090	ordinal__cellularity1C2	1.940955001842516e-05		2_1
1091	num__amlAgeAtRand1	0.10697115036580887		2_1
1092	num__UnitsbloodC1	8.726557147235217e-06		2_1
1093	num__UnitsplateletsC1	0.0009070941175645464		2_1
1094	num__UnitsbloodC2	0.0003585775477157078		2_1
1095	num__UnitsplateletsC2	0.0008394904226148259		2_1
1096	num__DaysIVantibC1	0.00017285938290885502		2_1
1097	num__DaysinhospC1	0.00017884483201086466		2_1
1098	num__DaysIVantibC2	0.0002530539994576304		2_1
1099	num__DaysinhospC2	0.0006981859991908268		2_1
1100	num__date_MRDA0	9.488102974120885e-05		2_1
1101	num__MRDA0hodnota	8.851781920295655e-05		2_1
1102	num__MRDA0logred	8.20848697654791e-06		2_1
1103	num__date_MRDB0	0.00041243282642680824		2_1
1104	num__MRDB0hodnota	0.00043229537981726425		2_1
1105	num__MRDB0logred	0.0		2_1
1106	num__MRDC0percentage	8.528516548109727e-05		2_1
1107	num__date_MRDA1	5.079989215572504e-05		2_1
1108	num__MRDA1hodnota	7.55714718413123e-05		2_1
1109	num__MRDA1logred	0.00010018495587764608		2_1
1110	num__date_MRDB1	0.0005166599105900773		2_1
1111	num__MRDB1hodnota	0.00037482927866252787		2_1
1112	num__Date_MRDC1	0.0001374018536662558		2_1
1113	num__MRDC1percentage	0.00018190190408215175		2_1
1114	num__date_MRDA2	9.545106232665494e-05		2_1
1115	num__MRDA2hodnota	1.2946038023375273e-05		2_1
1116	num__MRDA2logred	0.00026191269175128375		2_1
1117	num__date_MRDB2	0.0038511822841738636		2_1
1118	num__MRDB2hodnota	0.0034539598238966197		2_1
1119	num__Date_MRDC2	0.00018636801904530276		2_1
1120	num__MRDC2percentage	0.00038625761051453014		2_1
1121	num__NauseastartC1	0.00030431957311765446		2_1
1122	num__NauseastopC1	0.0003335319656559085		2_1
1123	num__AlopeciastartC1	0.0003312507778627492		2_1
1124	num__AlopeciastopC1	0.00012850384511757447		2_1
1125	num__OralstartC1	4.539238966226012e-05		2_1
1126	num__OralstopC1	8.92158443376085e-05		2_1
1127	num__DiarrheastartC1	0.000713748813477529		2_1
1128	num__DiarrheastopC1	0.0006414190805010275		2_1
1129	num__CardiacstartC1	0.00016230419637130238		2_1
1130	num__CardiacstopC1	0.00035568409138920446		2_1
1131	num__LiverASTstartC1	0.0011231582991249069		2_1
1132	num__LiverASTstopC1	0.0011945723909890821		2_1
1133	num__LiverALTstartC1	7.008912227891521e-05		2_1
1134	num__LiverALTstopC1	5.320297686184081e-06		2_1
1135	num__LiverBilstartC1	0.0004971722015141508		2_1
1136	num__LiverBilstopC1	0.00044809718807432126		2_1
1137	num__RenaCreatstartC1	0.00013986904343093846		2_1
1138	num__RenaCreatstopC1	0.000165257441736411		2_1
1139	num__RenaprotstartC1	8.487285937969079e-05		2_1
1140	num__RenahaemstartC1	0.00022525041395715583		2_1
1141	num__RenahaemstopC1	0.00020695466921993587		2_1
1142	num__NauseastartC2	0.0007306337103951303		2_1
1143	num__NauseastopC2	0.0006875321495287881		2_1
1144	num__AlopeciastartC2	9.642806186581604e-05		2_1
1145	num__AlopeciastopC2	2.2902184521432034e-05		2_1
1146	num__OralstartC2	0.0007051060920502419		2_1
1147	num__OralstopC2	0.0006411676142084059		2_1
1148	num__DiarrheastartC2	0.00016451644139813668		2_1
1149	num__DiarrheastopC2	3.666199707534664e-06		2_1
1150	num__CardiacstartC2	0.000362196194428816		2_1
1151	num__LiverASTstartC2	0.0001326536834795197		2_1
1152	num__LiverASTstopC2	0.0005470530921449761		2_1
1153	num__LiverALTstartC2	9.256175264889377e-06		2_1
1154	num__LiverALTstopC2	0.00015337942013178766		2_1
1155	num__LiverBilstartC2	0.00041202549468220064		2_1
1156	num__LiverBilstopC2	0.0007294032208337403		2_1
1157	num__RenaCreatstartC2	0.0004963377709302708		2_1
1158	num__RenaCreatstopC2	0.0003922671939028518		2_1
1159	num__mylotargdateC1	7.796935200736684e-06		2_1
1160	num__marrexamdate1C1	9.897893585503838e-05		2_1
1161	num__marrexamdate2C1	0.0006585919626882253		2_1
1162	num__NeutrecoverydateC1	0.0005647415674687314		2_1
1163	num__Platrecovery50dateC1	7.691409455749347e-05		2_1
1164	num__Platrecovery100dateC1	0.000399600517697158		2_1
1165	num__DischargeddateC1	0.00029121794133149065		2_1
1166	num__chemodateC2	0.0004799265512856387		2_1
1167	num__marrexamdate1C2	1.852602403341438e-05		2_1
1168	num__NeutrecoverydateC2	0.00011221949239161808		2_1
1169	num__Platrecovery50dateC2	0.00018742458567096255		2_1
1170	num__Platrecovery100dateC2	0.00023115008281726575		2_1
1171	num__DischargeddateC2	0.00015015289760347524		2_1
1172	num__Weight	0.06044086069386944		2_1
1173	num__Height	0.05679852615630736		2_1
1174	num__BloodDateEntry	0.0005926680825502423		2_1
1175	num__HemoglobinEntry	3.354440881505384e-05		2_1
1176	num__PlateletEntry	0.0016335928210365438		2_1
1177	num__MarrowDateEntry	0.0004578621214668889		2_1
1178	num__MarrowBlastsEntry	0.0003477861982499544		2_1
1179	num__LocalImmPcnt	0.00011546512098354467		2_1
1180	num__SmokePerDay	4.4243674678721795e-07		2_1
1181	num__chemodateC1	0.0004151078554918312		2_1
1182	num__Marrblastperc1C1	0.0001888704563573502		2_1
1183	num__Marrblastperc2C1	7.04578581760599e-05		2_1
1184	num__WBCEntry	0.03269477483672906		2_1
1185	num__CompmarrrespC1	6.477603595475317e-06		2_1
1186	num__Marrclastperc1C2	0.00012919909841868442		2_1
1187	num__CompmarrrespC2	9.756657291626961e-05		2_1
1188	num__TransplantSchedDateC2	3.79521117921998e-05		2_1
1189	remainder__IsSec_is_missing	0.0		2_1
1190	remainder__PrevDiag_is_missing	0.0		2_1
1191	remainder__PrevBloodDis_is_missing	0.0		2_1
1192	remainder__Weight_is_missing	0.0		2_1
1193	remainder__Height_is_missing	0.0		2_1
1194	remainder__BloodDateEntry_is_missing	0.0		2_1
1195	remainder__HemoglobinEntry_is_missing	0.0		2_1
1196	remainder__PlateletEntry_is_missing	0.0		2_1
1197	remainder__MarrowDateEntry_is_missing	0.0		2_1
1198	remainder__MarrowBlastsEntry_is_missing	0.0		2_1
1199	remainder__FABtype_is_missing	0.0		2_1
1200	remainder__CNSinvolveentry_is_missing	0.0		2_1
1201	remainder__Localcytoentry_is_missing	0.0		2_1
1202	remainder__Localimmentry_is_missing	0.0		2_1
1203	remainder__LocalImmPcnt_is_missing	0.0		2_1
1204	remainder__CD33entry_is_missing	0.0		2_1
1205	remainder__SmokeHist_is_missing	0.0		2_1
1206	remainder__SmokePerDay_is_missing	0.0		2_1
1207	remainder__CytoResult_is_missing	0.0		2_1
1208	remainder__Karyotype_is_missing	0.0		2_1
1209	remainder__ComorArr_is_missing	0.0		2_1
1210	remainder__ComorCard_is_missing	0.0		2_1
1211	remainder__ComorHVD_is_missing	0.0		2_1
1212	remainder__ComorIBD_is_missing	0.0		2_1
1213	remainder__ComorDiab_is_missing	0.0		2_1
1214	remainder__ComorCVD_is_missing	0.0		2_1
1215	remainder__ComorPsyc_is_missing	0.0		2_1
1216	remainder__ComorObe_is_missing	0.0		2_1
1217	remainder__ComorInf_is_missing	0.0		2_1
1218	remainder__ComorRheu_is_missing	0.0		2_1
1219	remainder__ComorPrep_is_missing	0.0		2_1
1220	remainder__ComorRen_is_missing	0.0		2_1
1221	remainder__ComorMPul_is_missing	0.0		2_1
1222	remainder__ComorSPul_is_missing	0.0		2_1
1223	remainder__ComorPST_is_missing	0.0		2_1
1224	remainder__ComorHepM_is_missing	0.0		2_1
1225	remainder__ComorHepS_is_missing	0.0		2_1
1226	remainder__chemodateC1_is_missing	0.0		2_1
1227	remainder__drugdoseC1yn_is_missing	0.0		2_1
1228	remainder__mylotargC1yn_is_missing	0.0		2_1
1229	remainder__mylotargdateC1_is_missing	0.0		2_1
1230	remainder__mylodoseC1_is_missing	0.0		2_1
1231	remainder__marrexamdate1C1_is_missing	0.0		2_1
1232	remainder__marrexamdate2C1_is_missing	0.0		2_1
1233	remainder__cellularity1C1_is_missing	0.0		2_1
1234	remainder__cellularity2C1_is_missing	0.0		2_1
1235	remainder__Marrblastperc1C1_is_missing	0.0		2_1
1236	remainder__Marrblastperc2C1_is_missing	0.0		2_1
1237	remainder__Marrresult1C1_is_missing	0.0		2_1
1238	remainder__Marrresult2C1_is_missing	0.0		2_1
1239	remainder__CompmarrrespC1_is_missing	0.0		2_1
1240	remainder__NeutrecoveryC1_is_missing	0.0		2_1
1241	remainder__NeutrecoverydateC1_is_missing	0.0		2_1
1242	remainder__Platrecovery50C1_is_missing	0.0		2_1
1243	remainder__Platrecovery50dateC1_is_missing	0.0		2_1
1244	remainder__Platrecovery100C1_is_missing	0.0		2_1
1245	remainder__Platrecovery100dateC1_is_missing	0.0		2_1
1246	remainder__NauseagradeC1_is_missing	0.0		2_1
1247	remainder__NauseastartC1_is_missing	0.0		2_1
1248	remainder__NauseastopC1_is_missing	0.0		2_1
1249	remainder__AlopeciagradeC1_is_missing	0.0		2_1
1250	remainder__AlopeciastartC1_is_missing	0.0		2_1
1251	remainder__AlopeciastopC1_is_missing	0.0		2_1
1252	remainder__OralgradeC1_is_missing	0.0		2_1
1253	remainder__OralstartC1_is_missing	0.0		2_1
1254	remainder__OralstopC1_is_missing	0.0		2_1
1255	remainder__DiarrheagradeC1_is_missing	0.0		2_1
1256	remainder__DiarrheastartC1_is_missing	0.0		2_1
1257	remainder__DiarrheastopC1_is_missing	0.0		2_1
1258	remainder__CardiacgradeC1_is_missing	0.0		2_1
1259	remainder__CardiacstartC1_is_missing	0.0		2_1
1260	remainder__CardiacstopC1_is_missing	0.0		2_1
1261	remainder__LiverASTgradeC1_is_missing	0.0		2_1
1262	remainder__LiverASTstartC1_is_missing	0.0		2_1
1263	remainder__LiverASTstopC1_is_missing	0.0		2_1
1264	remainder__LiverALTgradeC1_is_missing	0.0		2_1
1265	remainder__LiverALTstartC1_is_missing	0.0		2_1
1266	remainder__LiverALTstopC1_is_missing	0.0		2_1
1267	remainder__LiverBilgradeC1_is_missing	0.0		2_1
1268	remainder__LiverBilstartC1_is_missing	0.0		2_1
1269	remainder__LiverBilstopC1_is_missing	0.0		2_1
1270	remainder__RenaCreatgradeC1_is_missing	0.0		2_1
1271	remainder__RenaCreatstartC1_is_missing	0.0		2_1
1272	remainder__RenaCreatstopC1_is_missing	0.0		2_1
1273	remainder__RenaprotgradeC1_is_missing	0.0		2_1
1274	remainder__RenaprotstartC1_is_missing	0.0		2_1
1275	remainder__RenahaemgradeC1_is_missing	0.0		2_1
1276	remainder__RenahaemstartC1_is_missing	0.0		2_1
1277	remainder__RenahaemstopC1_is_missing	0.0		2_1
1278	remainder__UnitsbloodC1_is_missing	0.0		2_1
1279	remainder__UnitsplateletsC1_is_missing	0.0		2_1
1280	remainder__DaysIVantibC1_is_missing	0.0		2_1
1281	remainder__DaysinhospC1_is_missing	0.0		2_1
1282	remainder__DischargeddateC1_is_missing	0.0		2_1
1283	remainder__chemodateC2_is_missing	0.0		2_1
1284	remainder__drugdoseC2yn_is_missing	0.0		2_1
1285	remainder__marrexamdate1C2_is_missing	0.0		2_1
1286	remainder__cellularity1C2_is_missing	0.0		2_1
1287	remainder__Marrclastperc1C2_is_missing	0.0		2_1
1288	remainder__Marrresult1C2_is_missing	0.0		2_1
1289	remainder__CompmarrrespC2_is_missing	0.0		2_1
1290	remainder__NeutrecoveryC2_is_missing	0.0		2_1
1291	remainder__NeutrecoverydateC2_is_missing	0.0		2_1
1292	remainder__Platrecovery50C2_is_missing	0.0		2_1
1293	remainder__Platrecovery50dateC2_is_missing	0.0		2_1
1294	remainder__Platrecovery100C2_is_missing	0.0		2_1
1295	remainder__Platrecovery100dateC2_is_missing	0.0		2_1
1296	remainder__NauseagradeC2_is_missing	0.0		2_1
1297	remainder__NauseastartC2_is_missing	0.0		2_1
1298	remainder__NauseastopC2_is_missing	0.0		2_1
1299	remainder__AlopeciagradeC2_is_missing	0.0		2_1
1300	remainder__AlopeciastartC2_is_missing	0.0		2_1
1301	remainder__AlopeciastopC2_is_missing	0.0		2_1
1302	remainder__OralgradeC2_is_missing	0.0		2_1
1303	remainder__OralstartC2_is_missing	0.0		2_1
1304	remainder__OralstopC2_is_missing	0.0		2_1
1305	remainder__DiarrheagradeC2_is_missing	0.0		2_1
1306	remainder__DiarrheastartC2_is_missing	0.0		2_1
1307	remainder__DiarrheastopC2_is_missing	0.0		2_1
1308	remainder__CardiacgradeC2_is_missing	0.0		2_1
1309	remainder__CardiacstartC2_is_missing	0.0		2_1
1310	remainder__LiverASTgradeC2_is_missing	0.0		2_1
1311	remainder__LiverASTstartC2_is_missing	0.0		2_1
1312	remainder__LiverASTstopC2_is_missing	0.0		2_1
1313	remainder__LiverALTgradeC2_is_missing	0.0		2_1
1314	remainder__LiverALTstartC2_is_missing	0.0		2_1
1315	remainder__LiverALTstopC2_is_missing	0.0		2_1
1316	remainder__LiverBilgradeC2_is_missing	0.0		2_1
1317	remainder__LiverBilstartC2_is_missing	0.0		2_1
1318	remainder__LiverBilstopC2_is_missing	0.0		2_1
1319	remainder__RenaCreatgradeC2_is_missing	0.0		2_1
1320	remainder__RenaCreatstartC2_is_missing	0.0		2_1
1321	remainder__RenaCreatstopC2_is_missing	0.0		2_1
1322	remainder__RenaprotgradeC2_is_missing	0.0		2_1
1323	remainder__RenahaemgradeC2_is_missing	0.0		2_1
1324	remainder__UnitsbloodC2_is_missing	0.0		2_1
1325	remainder__UnitsplateletsC2_is_missing	0.0		2_1
1326	remainder__DaysIVantibC2_is_missing	0.0		2_1
1327	remainder__DaysinhospC2_is_missing	0.0		2_1
1328	remainder__DischargeddateC2_is_missing	0.0		2_1
1329	remainder__TissuetypingdoneYNC2_is_missing	0.0		2_1
1330	remainder__TissuetypesibsresultC2_is_missing	0.0		2_1
1331	remainder__TransplantSchedYNC2_is_missing	0.0		2_1
1332	remainder__TransplantSchedDateC2_is_missing	0.0		2_1
1333	remainder__TransplantTypeC2_is_missing	0.0		2_1
1334	remainder__MRDnegativity_is_missing	0.0		2_1
1335	remainder__MRDguided_is_missing	0.0		2_1
1336	remainder__Housekeeping_is_missing	0.0		2_1
1337	remainder__MRDA0_is_missing	0.0		2_1
1338	remainder__date_MRDA0_is_missing	0.0		2_1
1339	remainder__MRDA0_method_is_missing	0.0		2_1
1340	remainder__MRDA0_specimen_is_missing	0.0		2_1
1341	remainder__MRDA0num_is_missing	0.0		2_1
1342	remainder__MRDA0hodnota_is_missing	0.0		2_1
1343	remainder__MRDA0logred_is_missing	0.0		2_1
1344	remainder__MRDB0_is_missing	0.0		2_1
1345	remainder__date_MRDB0_is_missing	0.0		2_1
1346	remainder__MRDB0_method_is_missing	0.0		2_1
1347	remainder__MRDB0_specimen_is_missing	0.0		2_1
1348	remainder__MRDB0num_is_missing	0.0		2_1
1349	remainder__MRDB0hodnota_is_missing	0.0		2_1
1350	remainder__MRDB0logred_is_missing	0.0		2_1
1351	remainder__MRDC0_is_missing	0.0		2_1
1352	remainder__MRDC0_method_is_missing	0.0		2_1
1353	remainder__MRDC0_specimen_is_missing	0.0		2_1
1354	remainder__MRDC0num_is_missing	0.0		2_1
1355	remainder__MRDC0percentage_is_missing	0.0		2_1
1356	remainder__MRDA1_is_missing	0.0		2_1
1357	remainder__date_MRDA1_is_missing	0.0		2_1
1358	remainder__MRDA1_method_is_missing	0.0		2_1
1359	remainder__MRDA1_specimen_is_missing	0.0		2_1
1360	remainder__MRDA1num_is_missing	0.0		2_1
1361	remainder__MRDA1hodnota_is_missing	0.0		2_1
1362	remainder__MRDA1logred_is_missing	0.0		2_1
1363	remainder__MRDB1_is_missing	0.0		2_1
1364	remainder__date_MRDB1_is_missing	0.0		2_1
1365	remainder__MRDB1_method_is_missing	0.0		2_1
1366	remainder__MRDB1_specimen_is_missing	0.0		2_1
1367	remainder__MRDB1num_is_missing	0.0		2_1
1368	remainder__MRDB1hodnota_is_missing	0.0		2_1
1369	remainder__MRDC1_is_missing	0.0		2_1
1370	remainder__Date_MRDC1_is_missing	0.0		2_1
1371	remainder__MRDC1_method_is_missing	0.0		2_1
1372	remainder__MRDC1_specimen_is_missing	0.0		2_1
1373	remainder__MRDC1num_is_missing	0.0		2_1
1374	remainder__MRDC1percentage_is_missing	0.0		2_1
1375	remainder__MRDA2_is_missing	0.0		2_1
1376	remainder__date_MRDA2_is_missing	0.0		2_1
1377	remainder__MRDA2_method_is_missing	0.0		2_1
1378	remainder__MRDA2_specimen_is_missing	0.0		2_1
1379	remainder__MRDA2num_is_missing	0.0		2_1
1380	remainder__MRDA2hodnota_is_missing	0.0		2_1
1381	remainder__MRDA2logred_is_missing	0.0		2_1
1382	remainder__MRDB2_is_missing	0.0		2_1
1383	remainder__date_MRDB2_is_missing	0.0		2_1
1384	remainder__MRDB2_method_is_missing	0.0		2_1
1385	remainder__MRDB2_specimen_is_missing	0.0		2_1
1386	remainder__MRDB2num_is_missing	0.0		2_1
1387	remainder__MRDB2hodnota_is_missing	0.0		2_1
1388	remainder__MRDC2_is_missing	0.0		2_1
1389	remainder__Date_MRDC2_is_missing	0.0		2_1
1390	remainder__MRDC2_method_is_missing	0.0		2_1
1391	remainder__MRDC2_specimen_is_missing	0.0		2_1
1392	remainder__MRDC2num_is_missing	0.0		2_1
1393	remainder__MRDC2percentage_is_missing	0.0		2_1
1394	karyotype_encoding__Karyotype_45,X,-Y,t(8;21)(q22;q22)[10]	0.0		3_1
1395	karyotype_encoding__Karyotype_46,XX [20]	0.0		3_1
1396	karyotype_encoding__Karyotype_46,XX [20]	0.0		3_1
1397	karyotype_encoding__Karyotype_46,XX,inv(16)(p13q22)[10]	0.0		3_1
1398	karyotype_encoding__Karyotype_46,XX,t(8;21)(q22;q22)[10]	0.0		3_1
1399	karyotype_encoding__Karyotype_46,XX[10]	0.0		3_1
1400	karyotype_encoding__Karyotype_46,XX[20]	0.0		3_1
1401	karyotype_encoding__Karyotype_46,XX[20]	0.0		3_1
1402	karyotype_encoding__Karyotype_46,XX[25]	0.0		3_1
1403	karyotype_encoding__Karyotype_46,XX[30]	0.0		3_1
1404	karyotype_encoding__Karyotype_46,XY [20]	0.0		3_1
1405	karyotype_encoding__Karyotype_46,XY,inv(16)(p13q22)[10]	0.0		3_1
1406	karyotype_encoding__Karyotype_46,XY[20]	0.0		3_1
1407	karyotype_encoding__Karyotype_46,XY[20]	0.0		3_1
1408	karyotype_encoding__Karyotype_46,XY[21]	0.0		3_1
1409	karyotype_encoding__Karyotype_46,XY[25]	0.0		3_1
1410	karyotype_encoding__Karyotype_46,XY[30]	0.0		3_1
1411	karyotype_encoding__Karyotype_47,XX,+8[10]	0.0		3_1
1412	karyotype_encoding__Karyotype___rare_class__	0.0		3_1
1413	cat__sexID_False	0.0		3_1
1414	cat__sexID_True	0.0		3_1
1415	cat__IsSec_False	0.0		3_1
1416	cat__IsSec_True	0.0		3_1
1417	cat__IsSec_nan	0.0		3_1
1418	cat__PrevDiag_False	0.0		3_1
1419	cat__PrevDiag_True	0.0		3_1
1420	cat__PrevDiag_nan	0.0		3_1
1421	cat__drugdoseC1yn_False	0.0		3_1
1422	cat__drugdoseC1yn_True	0.0		3_1
1423	cat__drugdoseC1yn_nan	0.0		3_1
1424	cat__mylotargC1yn_False	0.0		3_1
1425	cat__mylotargC1yn_True	0.0		3_1
1426	cat__mylotargC1yn_nan	0.0		3_1
1427	cat__mylodoseC1_False	0.0		3_1
1428	cat__mylodoseC1_True	0.0		3_1
1429	cat__mylodoseC1_nan	0.0		3_1
1430	cat__NeutrecoveryC1_False	0.0		3_1
1431	cat__NeutrecoveryC1_True	0.0		3_1
1432	cat__NeutrecoveryC1_nan	0.0		3_1
1433	cat__Platrecovery50C1_False	0.0		3_1
1434	cat__Platrecovery50C1_True	0.0		3_1
1435	cat__Platrecovery50C1_nan	0.0		3_1
1436	cat__Platrecovery100C1_False	0.0		3_1
1437	cat__Platrecovery100C1_True	0.0		3_1
1438	cat__Platrecovery100C1_nan	0.0		3_1
1439	cat__drugdoseC2yn_False	0.13804793117397043		3_1
1440	cat__drugdoseC2yn_True	0.0		3_1
1441	cat__drugdoseC2yn_nan	0.0		3_1
1442	cat__NeutrecoveryC2_False	0.0		3_1
1443	cat__NeutrecoveryC2_True	0.0		3_1
1444	cat__NeutrecoveryC2_nan	0.0		3_1
1445	cat__Platrecovery50C2_False	0.0		3_1
1446	cat__Platrecovery50C2_True	0.0		3_1
1447	cat__Platrecovery50C2_nan	0.0		3_1
1448	cat__Platrecovery100C2_False	0.0		3_1
1449	cat__Platrecovery100C2_True	0.0		3_1
1450	cat__Platrecovery100C2_nan	0.0		3_1
1451	cat__TissuetypingdoneYNC2_False	0.0		3_1
1452	cat__TissuetypingdoneYNC2_True	0.0		3_1
1453	cat__TissuetypingdoneYNC2_nan	0.0		3_1
1454	cat__TransplantSchedYNC2_False	0.0		3_1
1455	cat__TransplantSchedYNC2_True	0.0		3_1
1456	cat__TransplantSchedYNC2_nan	0.0		3_1
1457	cat__MRDA0_False	0.0		3_1
1458	cat__MRDA0_True	0.0		3_1
1459	cat__MRDA0_nan	0.0		3_1
1460	cat__MRDB0_False	0.040395141649771024		3_1
1461	cat__MRDB0_True	0.0		3_1
1462	cat__MRDB0_nan	0.0		3_1
1463	cat__MRDC0_False	0.0		3_1
1464	cat__MRDC0_True	0.0		3_1
1465	cat__MRDC0_nan	0.0		3_1
1466	cat__MRDA1_False	0.0		3_1
1467	cat__MRDA1_True	0.0		3_1
1468	cat__MRDA1_nan	0.0		3_1
1469	cat__MRDB1_False	0.002789825017624967		3_1
1470	cat__MRDB1_True	0.0		3_1
1471	cat__MRDB1_nan	0.0		3_1
1472	cat__MRDC1_False	0.0		3_1
1473	cat__MRDC1_True	0.0		3_1
1474	cat__MRDC1_nan	0.0		3_1
1475	cat__MRDA2_False	0.0		3_1
1476	cat__MRDA2_True	0.0		3_1
1477	cat__MRDA2_nan	0.0		3_1
1478	cat__MRDB2_False	0.0		3_1
1479	cat__MRDB2_True	0.0		3_1
1480	cat__MRDB2_nan	0.0		3_1
1481	cat__MRDC2_False	0.0		3_1
1482	cat__MRDC2_True	0.0		3_1
1483	cat__MRDC2_nan	0.0		3_1
1484	cat__amlAgeGroup_15-29	0.0		3_1
1485	cat__amlAgeGroup_30-39	0.0		3_1
1486	cat__amlAgeGroup_40-49	0.0		3_1
1487	cat__amlAgeGroup_50-59	0.0		3_1
1488	cat__amlAgeGroup_60+	0.0		3_1
1489	cat__PrevBloodDis_Chronic lymphoblastic leukaemia (CLL)	0.0		3_1
1490	cat__PrevBloodDis_Chronic myelomonocytic leukaemia (CMML)	0.0		3_1
1491	cat__PrevBloodDis_Hodgkin's disease	0.0		3_1
1492	cat__PrevBloodDis_Lymphoma	0.0		3_1
1493	cat__PrevBloodDis_Myelodysplastic syndrome (MDS)/myelodysplasia/pre-leukaemic phase	0.0		3_1
1494	cat__PrevBloodDis_Myelofibrosis	0.0		3_1
1495	cat__PrevBloodDis_Myeloproliferative syndrome	0.0		3_1
1496	cat__PrevBloodDis_Other haematological disorder	0.0		3_1
1497	cat__PrevBloodDis_Polycythaemia rubra vera (PRV)	0.0		3_1
1498	cat__PrevBloodDis_Refractory anaemia with excess of blasts (RAEB, RAEB-t)	0.0		3_1
1499	cat__PrevBloodDis_Thrombocythaemia	0.0		3_1
1500	cat__PrevBloodDis_Thrombocytopenia	0.0		3_1
1501	cat__PrevBloodDis_nan	0.0		3_1
1502	cat__FABtype_0	0.0		3_1
1503	cat__FABtype_1	0.0		3_1
1504	cat__FABtype_2	0.03923952973736076		3_1
1505	cat__FABtype_3	0.0		3_1
1506	cat__FABtype_3v	0.0		3_1
1507	cat__FABtype_4	0.0		3_1
1508	cat__FABtype_4e	0.0		3_1
1509	cat__FABtype_5	0.15258212117246378		3_1
1510	cat__FABtype_5a	0.0		3_1
1511	cat__FABtype_5b	0.0		3_1
1512	cat__FABtype_6	0.0		3_1
1513	cat__FABtype_7	0.0		3_1
1514	cat__FABtype_8	0.02703163941873458		3_1
1515	cat__FABtype_B	0.0		3_1
1516	cat__FABtype_R	0.0		3_1
1517	cat__FABtype_RT	0.0		3_1
1518	cat__FABtype_X	0.0		3_1
1519	cat__FABtype_nan	0.0		3_1
1520	cat__CNSinvolveentry_0.0	0.0		3_1
1521	cat__CNSinvolveentry_1.0	0.0		3_1
1522	cat__CNSinvolveentry_2.0	0.0		3_1
1523	cat__CNSinvolveentry_nan	0.0		3_1
1524	cat__Localcytoentry_1.0	0.20563504288500584		3_1
1525	cat__Localcytoentry_2.0	0.11984289629865649		3_1
1526	cat__Localcytoentry_3.0	0.0		3_1
1527	cat__Localcytoentry_4.0	0.0		3_1
1528	cat__Localcytoentry_5.0	0.0		3_1
1529	cat__Localcytoentry_nan	0.0		3_1
1530	cat__Localimmentry_1.0	0.0		3_1
1531	cat__Localimmentry_2.0	0.0		3_1
1532	cat__Localimmentry_3.0	0.0		3_1
1533	cat__Localimmentry_nan	0.0		3_1
1534	cat__CD33entry_1.0	0.0		3_1
1535	cat__CD33entry_2.0	0.0		3_1
1536	cat__CD33entry_3.0	0.0		3_1
1537	cat__CD33entry_nan	0.0		3_1
1538	cat__SmokeHist_1.0	0.0		3_1
1539	cat__SmokeHist_2.0	0.0		3_1
1540	cat__SmokeHist_3.0	0.0		3_1
1541	cat__SmokeHist_nan	0.0		3_1
1542	cat__amlType_De novo	0.11995223913186812		3_1
1543	cat__amlType_High risk MDS	0.0		3_1
1544	cat__amlType_Secondary	0.03757632125671377		3_1
1545	cat__CytoResult_Adverse	0.47447337001844875		3_1
1546	cat__CytoResult_Failed	0.0		3_1
1547	cat__CytoResult_Intermediate	0.0048115641996530735		3_1
1548	cat__CytoResult_Normal	0.0		3_1
1549	cat__CytoResult_Not done	0.0		3_1
1550	cat__CytoResult_nan	0.0		3_1
1551	cat__CytoResult_t(15;17) / PML-RARA [APL]	0.0		3_1
1552	cat__CytoResult_t(8;21) / inv(16) [CBF]	0.7115486079299058		3_1
1553	cat__ComorArr_0.0	0.0		3_1
1554	cat__ComorArr_1.0	0.0		3_1
1555	cat__ComorArr_2.0	0.0		3_1
1556	cat__ComorArr_nan	0.0		3_1
1557	cat__ComorCard_0.0	0.0		3_1
1558	cat__ComorCard_1.0	0.0		3_1
1559	cat__ComorCard_2.0	0.0		3_1
1560	cat__ComorCard_nan	0.0		3_1
1561	cat__ComorHVD_0.0	0.0		3_1
1562	cat__ComorHVD_1.0	0.0		3_1
1563	cat__ComorHVD_2.0	0.0		3_1
1564	cat__ComorHVD_nan	0.0		3_1
1565	cat__ComorIBD_0.0	0.0		3_1
1566	cat__ComorIBD_1.0	0.0		3_1
1567	cat__ComorIBD_2.0	0.0		3_1
1568	cat__ComorIBD_nan	0.0		3_1
1569	cat__ComorDiab_0.0	0.0		3_1
1570	cat__ComorDiab_1.0	0.0		3_1
1571	cat__ComorDiab_2.0	0.0		3_1
1572	cat__ComorDiab_nan	0.0		3_1
1573	cat__ComorCVD_0.0	0.0		3_1
1574	cat__ComorCVD_1.0	0.0		3_1
1575	cat__ComorCVD_2.0	0.0		3_1
1576	cat__ComorCVD_nan	0.0		3_1
1577	cat__ComorPsyc_0.0	0.15448839553343352		3_1
1578	cat__ComorPsyc_1.0	0.029840376666667737		3_1
1579	cat__ComorPsyc_2.0	0.0		3_1
1580	cat__ComorPsyc_nan	0.0		3_1
1581	cat__ComorObe_0.0	0.0		3_1
1582	cat__ComorObe_1.0	0.0		3_1
1583	cat__ComorObe_2.0	0.0		3_1
1584	cat__ComorObe_nan	0.0		3_1
1585	cat__ComorInf_0.0	0.0		3_1
1586	cat__ComorInf_1.0	0.0839512230065971		3_1
1587	cat__ComorInf_2.0	0.0		3_1
1588	cat__ComorInf_nan	0.0		3_1
1589	cat__ComorRheu_0.0	0.0		3_1
1590	cat__ComorRheu_1.0	0.0		3_1
1591	cat__ComorRheu_2.0	0.0		3_1
1592	cat__ComorRheu_nan	0.0		3_1
1593	cat__ComorPrep_0.0	0.0		3_1
1594	cat__ComorPrep_1.0	0.0		3_1
1595	cat__ComorPrep_2.0	0.0		3_1
1596	cat__ComorPrep_nan	0.0		3_1
1597	cat__ComorRen_0.0	0.0		3_1
1598	cat__ComorRen_1.0	0.0		3_1
1599	cat__ComorRen_2.0	0.0		3_1
1600	cat__ComorRen_nan	0.0		3_1
1601	cat__ComorMPul_0.0	0.0		3_1
1602	cat__ComorMPul_1.0	0.0		3_1
1603	cat__ComorMPul_2.0	0.0		3_1
1604	cat__ComorMPul_nan	0.0		3_1
1605	cat__ComorSPul_0.0	0.0		3_1
1606	cat__ComorSPul_1.0	0.0		3_1
1607	cat__ComorSPul_2.0	0.0		3_1
1608	cat__ComorSPul_nan	0.0		3_1
1609	cat__ComorPST_0.0	0.0		3_1
1610	cat__ComorPST_1.0	0.0		3_1
1611	cat__ComorPST_2.0	0.0		3_1
1612	cat__ComorPST_nan	0.0		3_1
1613	cat__ComorHepM_0.0	0.0		3_1
1614	cat__ComorHepM_1.0	0.0		3_1
1615	cat__ComorHepM_2.0	0.0		3_1
1616	cat__ComorHepM_nan	0.0		3_1
1617	cat__ComorHepS_0.0	0.0		3_1
1618	cat__ComorHepS_1.0	0.0		3_1
1619	cat__ComorHepS_2.0	0.0		3_1
1620	cat__ComorHepS_nan	0.0		3_1
1621	cat__TreatmentC1_ADE Alone	0.0		3_1
1622	cat__TreatmentC1_ADE and Mylotarg 3mg per m2	0.0		3_1
1623	cat__TreatmentC1_ADE and Mylotarg 6mg per m2	0.0		3_1
1624	cat__TreatmentC1_AIDA	0.0		3_1
1625	cat__TreatmentC1_Arsenic and ATRA	0.0		3_1
1626	cat__TreatmentC1_DA High dose (90mg)	0.0		3_1
1627	cat__TreatmentC1_DA Mylotarg 3mg per m2	0.0		3_1
1628	cat__TreatmentC1_DA Mylotarg 6mg per m2	0.0		3_1
1629	cat__TreatmentC1_DA Standard dose (60mg)	0.0		3_1
1630	cat__Marrresult1C1_CR	0.0		3_1
1631	cat__Marrresult1C1_PR	0.0		3_1
1632	cat__Marrresult1C1_RD	0.0		3_1
1633	cat__Marrresult1C1_nan	0.0		3_1
1634	cat__Marrresult2C1_CR	0.0		3_1
1635	cat__Marrresult2C1_PR	0.0		3_1
1636	cat__Marrresult2C1_RD	0.0		3_1
1637	cat__Marrresult2C1_nan	0.0		3_1
1638	cat__Marrresult1C2_CR	0.0013028585977684633		3_1
1639	cat__Marrresult1C2_PR	0.0		3_1
1640	cat__Marrresult1C2_RD	0.0		3_1
1641	cat__Marrresult1C2_nan	0.0		3_1
1642	cat__TissuetypesibsresultC2_1.0	0.10086700715561187		3_1
1643	cat__TissuetypesibsresultC2_2.0	0.0		3_1
1644	cat__TissuetypesibsresultC2_3.0	0.0		3_1
1645	cat__TissuetypesibsresultC2_nan	0.0		3_1
1646	cat__TransplantTypeC2_1.0	0.0		3_1
1647	cat__TransplantTypeC2_2.0	0.0		3_1
1648	cat__TransplantTypeC2_3.0	0.0		3_1
1649	cat__TransplantTypeC2_nan	0.0		3_1
1650	cat__MRDnegativity_<0.0%/not detectable	0.0		3_1
1651	cat__MRDnegativity_nan	0.0		3_1
1652	cat__MRDguided_No	0.0		3_1
1653	cat__MRDguided_nan	0.0		3_1
1654	cat__Housekeeping_ABL	0.0		3_1
1655	cat__Housekeeping_nan	0.0		3_1
1656	cat__MRDA0_method_nan	0.0		3_1
1657	cat__MRDA0_method_qPCR-NPM1	0.0		3_1
1658	cat__MRDA0_method_qPCR-NPM1 A	0.0		3_1
1659	cat__MRDA0_method_qPCR-NPM1 B	0.0		3_1
1660	cat__MRDA0_method_qPCR-NPM1 D	0.0		3_1
1661	cat__MRDA0_method_qPCR-NPM1 OTHER	0.0		3_1
1662	cat__MRDA0_method_qPCR-inv16	0.0		3_1
1663	cat__MRDA0_method_qPCR-t8/21	0.0		3_1
1664	cat__MRDA0num_ND	0.0		3_1
1665	cat__MRDA0num_Pos	0.0		3_1
1666	cat__MRDA0num_nan	0.0		3_1
1667	cat__MRDA0_specimen_PB	0.0		3_1
1668	cat__MRDA0_specimen_nan	0.0		3_1
1669	cat__MRDB0_method_nan	0.0		3_1
1670	cat__MRDB0_method_qPCR-NPM1	0.0		3_1
1671	cat__MRDB0_method_qPCR-NPM1 A	0.0		3_1
1672	cat__MRDB0_method_qPCR-NPM1 B	0.0		3_1
1673	cat__MRDB0_method_qPCR-NPM1 D	0.0		3_1
1674	cat__MRDB0_method_qPCR-NPM1 OTHER	0.0		3_1
1675	cat__MRDB0_method_qPCR-inv16	0.0		3_1
1676	cat__MRDB0_method_qPCR-t8/21	0.0		3_1
1677	cat__MRDB0_specimen_BM	0.0		3_1
1678	cat__MRDB0_specimen_nan	0.0		3_1
1679	cat__MRDB0num_ND	0.0		3_1
1680	cat__MRDB0num_Pos	0.0		3_1
1681	cat__MRDB0num_nan	0.0		3_1
1682	cat__MRDC0_method_MFC (LAIP+DfN)	0.0		3_1
1683	cat__MRDC0_method_nan	0.0		3_1
1684	cat__MRDC0_specimen_BM	0.0		3_1
1685	cat__MRDC0_specimen_BM	0.0		3_1
1686	cat__MRDC0_specimen_PB	0.0		3_1
1687	cat__MRDC0_specimen_nan	0.0		3_1
1688	cat__MRDC1_specimen_BM	0.07187546411574369		3_1
1689	cat__MRDC1_specimen_PB	0.0		3_1
1690	cat__MRDC1_specimen_nan	0.0		3_1
1691	cat__MRDC2_specimen_BM	0.0		3_1
1692	cat__MRDC2_specimen_PB	0.0		3_1
1693	cat__MRDC2_specimen_nan	0.0		3_1
1694	cat__MRDC0num_Neg	0.0		3_1
1695	cat__MRDC0num_Pos	0.0		3_1
1696	cat__MRDC0num_nan	0.0		3_1
1697	cat__MRDA1_method_nan	0.0		3_1
1698	cat__MRDA1_method_qPCR-NPM1	0.0		3_1
1699	cat__MRDA1_method_qPCR-NPM1 A	0.0		3_1
1700	cat__MRDA1_method_qPCR-NPM1 B	0.0		3_1
1701	cat__MRDA1_method_qPCR-NPM1 D	0.0		3_1
1702	cat__MRDA1_method_qPCR-NPM1 OTHER	0.0		3_1
1703	cat__MRDA1_method_qPCR-inv16	0.0		3_1
1704	cat__MRDA1_method_qPCR-t8/21	0.0		3_1
1705	cat__MRDA1num_ND	0.0		3_1
1706	cat__MRDA1num_Neg	0.027582329119778558		3_1
1707	cat__MRDA1num_Pos	0.03514958274263087		3_1
1708	cat__MRDA1num_nan	0.0		3_1
1709	cat__MRDA1_specimen_PB	0.0		3_1
1710	cat__MRDA1_specimen_nan	0.0		3_1
1711	cat__MRDB1_method_nan	0.0		3_1
1712	cat__MRDB1_method_qPCR-NPM1	0.0		3_1
1713	cat__MRDB1_method_qPCR-NPM1 A	0.0		3_1
1714	cat__MRDB1_method_qPCR-NPM1 B	0.0		3_1
1715	cat__MRDB1_method_qPCR-NPM1 D	0.0		3_1
1716	cat__MRDB1_method_qPCR-NPM1 OTHER	0.0		3_1
1717	cat__MRDB1_method_qPCR-inv16	0.0		3_1
1718	cat__MRDB1_method_qPCR-t8/21	0.0		3_1
1719	cat__MRDB1_specimen_BM	0.0		3_1
1720	cat__MRDB1_specimen_nan	0.0		3_1
1721	cat__MRDB1num_ND	0.0		3_1
1722	cat__MRDB1num_Neg	0.0		3_1
1723	cat__MRDB1num_Pos	0.0		3_1
1724	cat__MRDB1num_nan	0.0		3_1
1725	cat__MRDC1_method_MFC (LAIP+DfN)	0.0		3_1
1726	cat__MRDC1_method_nan	0.0		3_1
1727	cat__MRDC1num_ND	0.0		3_1
1728	cat__MRDC1num_Neg	0.03667805639795277		3_1
1729	cat__MRDC1num_Pos	0.0		3_1
1730	cat__MRDC1num_nan	0.0		3_1
1731	cat__MRDA2_method_nan	0.0		3_1
1732	cat__MRDA2_method_qPCR-NPM1	0.0		3_1
1733	cat__MRDA2_method_qPCR-NPM1 A	0.0		3_1
1734	cat__MRDA2_method_qPCR-NPM1 B	0.0		3_1
1735	cat__MRDA2_method_qPCR-NPM1 D	0.0		3_1
1736	cat__MRDA2_method_qPCR-NPM1 OTHER	0.0		3_1
1737	cat__MRDA2_method_qPCR-inv16	0.0		3_1
1738	cat__MRDA2_method_qPCR-t8/21	0.0		3_1
1739	cat__MRDA2_specimen_PB	0.0		3_1
1740	cat__MRDA2_specimen_nan	0.0		3_1
1741	cat__MRDA2num_ND	0.0		3_1
1742	cat__MRDA2num_Neg	0.11176182246376998		3_1
1743	cat__MRDA2num_Pos	0.11654322954458471		3_1
1744	cat__MRDA2num_nan	0.0		3_1
1745	cat__MRDB2_method_nan	0.0		3_1
1746	cat__MRDB2_method_qPCR-NPM1	0.0		3_1
1747	cat__MRDB2_method_qPCR-NPM1 A	0.0		3_1
1748	cat__MRDB2_method_qPCR-NPM1 B	0.0		3_1
1749	cat__MRDB2_method_qPCR-NPM1 D	0.0		3_1
1750	cat__MRDB2_method_qPCR-NPM1 OTHER	0.0		3_1
1751	cat__MRDB2_method_qPCR-inv16	0.0		3_1
1752	cat__MRDB2_method_qPCR-t8/21	0.0		3_1
1753	cat__MRDB2_specimen_BM	0.0		3_1
1754	cat__MRDB2_specimen_nan	0.0		3_1
1755	cat__MRDB2num_ND	0.0		3_1
1756	cat__MRDB2num_Neg	0.0		3_1
1757	cat__MRDB2num_Pos	0.0		3_1
1758	cat__MRDB2num_nan	0.0		3_1
1759	cat__MRDC2_method_MFC (LAIP+DfN)	0.0		3_1
1760	cat__MRDC2_method_nan	0.0		3_1
1761	cat__MRDC2num_ND	0.0		3_1
1762	cat__MRDC2num_Neg	0.0		3_1
1763	cat__MRDC2num_Pos	0.0		3_1
1764	cat__MRDC2num_nan	0.0		3_1
1765	ordinal__NauseagradeC1	0.0023913420879208727		3_1
1766	ordinal__AlopeciagradeC1	8.614586906291177e-05		3_1
1767	ordinal__OralgradeC1	0.00046385828308595446		3_1
1768	ordinal__DiarrheagradeC1	0.001197916390995126		3_1
1769	ordinal__CardiacgradeC1	3.045547869406444e-05		3_1
1770	ordinal__LiverASTgradeC1	8.427888295373021e-05		3_1
1771	ordinal__LiverALTgradeC1	0.00010737873204989743		3_1
1772	ordinal__LiverBilgradeC1	4.4349134228699667e-05		3_1
1773	ordinal__RenaCreatgradeC1	0.0009402750382661017		3_1
1774	ordinal__RenaprotgradeC1	0.0003812995557060588		3_1
1775	ordinal__RenahaemgradeC1	4.8389676705986135e-05		3_1
1776	ordinal__NauseagradeC2	0.0003290015328598465		3_1
1777	ordinal__AlopeciagradeC2	0.00013137429045010827		3_1
1778	ordinal__OralgradeC2	0.0003884287753924472		3_1
1779	ordinal__DiarrheagradeC2	0.0003416763910719415		3_1
1780	ordinal__CardiacgradeC2	5.220024581569963e-05		3_1
1781	ordinal__LiverASTgradeC2	0.00011920882157684528		3_1
1782	ordinal__LiverALTgradeC2	0.00012707302383674804		3_1
1783	ordinal__LiverBilgradeC2	0.00018175374744339114		3_1
1784	ordinal__RenaCreatgradeC2	6.904100444467205e-06		3_1
1785	ordinal__RenaprotgradeC2	0.0009367256323349431		3_1
1786	ordinal__RenahaemgradeC2	0.0007173774501064849		3_1
1787	ordinal__cellularity1C1	0.00027739927706494754		3_1
1788	ordinal__cellularity2C1	0.0005015949311995561		3_1
1789	ordinal__cellularity1C2	0.0002146735267062556		3_1
1790	num__amlAgeAtRand1	0.10663161322211341		3_1
1791	num__UnitsbloodC1	2.148626088978583e-05		3_1
1792	num__UnitsplateletsC1	0.0009401716491013043		3_1
1793	num__UnitsbloodC2	0.002251940274913853		3_1
1794	num__UnitsplateletsC2	0.00030828983012759785		3_1
1795	num__DaysIVantibC1	8.971758695019862e-05		3_1
1796	num__DaysinhospC1	0.0005426074398981163		3_1
1797	num__DaysIVantibC2	0.00020762257163513175		3_1
1798	num__DaysinhospC2	0.0007361704059263658		3_1
1799	num__date_MRDA0	0.00036830451907683784		3_1
1800	num__MRDA0hodnota	5.721917044074272e-05		3_1
1801	num__MRDA0logred	1.7888287430432593e-05		3_1
1802	num__date_MRDB0	0.0004313509124329722		3_1
1803	num__MRDB0hodnota	0.0002106112430820411		3_1
1804	num__MRDB0logred	0.0		3_1
1805	num__MRDC0percentage	8.198623320305315e-05		3_1
1806	num__date_MRDA1	0.0001877488834275416		3_1
1807	num__MRDA1hodnota	0.00029316509140588315		3_1
1808	num__MRDA1logred	0.00017194808011230508		3_1
1809	num__date_MRDB1	0.0002214731374762471		3_1
1810	num__MRDB1hodnota	3.492844915392332e-05		3_1
1811	num__Date_MRDC1	0.00010646527820933043		3_1
1812	num__MRDC1percentage	0.0002328229257855055		3_1
1813	num__date_MRDA2	0.00011562540631371964		3_1
1814	num__MRDA2hodnota	0.0008041834798506505		3_1
1815	num__MRDA2logred	0.0009627092822859887		3_1
1816	num__date_MRDB2	0.0015001966933134072		3_1
1817	num__MRDB2hodnota	0.0014499158583773078		3_1
1818	num__Date_MRDC2	0.00023060668495649447		3_1
1819	num__MRDC2percentage	0.00037676572212668965		3_1
1820	num__NauseastartC1	0.0002585060432079422		3_1
1821	num__NauseastopC1	0.00022220345696055937		3_1
1822	num__AlopeciastartC1	0.00029725105269806553		3_1
1823	num__AlopeciastopC1	0.0001815041322789371		3_1
1824	num__OralstartC1	7.089425261935747e-05		3_1
1825	num__OralstopC1	0.0001433779028664171		3_1
1826	num__DiarrheastartC1	0.0009603894806170817		3_1
1827	num__DiarrheastopC1	0.0008490236002764403		3_1
1828	num__CardiacstartC1	0.00024310766275229746		3_1
1829	num__CardiacstopC1	0.0003027831612628906		3_1
1830	num__LiverASTstartC1	0.000406601591525243		3_1
1831	num__LiverASTstopC1	0.0004536961384788775		3_1
1832	num__LiverALTstartC1	0.00019695563118200972		3_1
1833	num__LiverALTstopC1	0.00015637233220937207		3_1
1834	num__LiverBilstartC1	0.000563687469055003		3_1
1835	num__LiverBilstopC1	0.0005678601252878142		3_1
1836	num__RenaCreatstartC1	0.00047052389273183115		3_1
1837	num__RenaCreatstopC1	0.0003452492692124232		3_1
1838	num__RenaprotstartC1	7.228328608097812e-05		3_1
1839	num__RenahaemstartC1	0.0002573026159541163		3_1
1840	num__RenahaemstopC1	0.000286814225788516		3_1
1841	num__NauseastartC2	0.0005432127743406728		3_1
1842	num__NauseastopC2	0.00043947480616571277		3_1
1843	num__AlopeciastartC2	8.762845523974507e-05		3_1
1844	num__AlopeciastopC2	0.00013266440984650797		3_1
1845	num__OralstartC2	0.0004205455290999045		3_1
1846	num__OralstopC2	0.0003918767698386433		3_1
1847	num__DiarrheastartC2	0.00018085560761111702		3_1
1848	num__DiarrheastopC2	3.56917118849804e-05		3_1
1849	num__CardiacstartC2	0.00047826843837842873		3_1
1850	num__LiverASTstartC2	0.00017120707575560962		3_1
1851	num__LiverASTstopC2	8.899211510313322e-05		3_1
1852	num__LiverALTstartC2	0.00014187865773640935		3_1
1853	num__LiverALTstopC2	7.618712428771671e-05		3_1
1854	num__LiverBilstartC2	0.00010919482315588349		3_1
1855	num__LiverBilstopC2	0.0002601483850414475		3_1
1856	num__RenaCreatstartC2	0.000505689138275709		3_1
1857	num__RenaCreatstopC2	0.000342206840675703		3_1
1858	num__mylotargdateC1	0.00012082155446770406		3_1
1859	num__marrexamdate1C1	0.0001416316107425496		3_1
1860	num__marrexamdate2C1	0.0005598540137161022		3_1
1861	num__NeutrecoverydateC1	0.00022398067593083995		3_1
1862	num__Platrecovery50dateC1	5.931208394583348e-05		3_1
1863	num__Platrecovery100dateC1	0.0001431887428045407		3_1
1864	num__DischargeddateC1	9.744628951539064e-05		3_1
1865	num__chemodateC2	0.00020972640822065054		3_1
1866	num__marrexamdate1C2	6.496528848572291e-05		3_1
1867	num__NeutrecoverydateC2	0.0002625076826607645		3_1
1868	num__Platrecovery50dateC2	0.0001578379686664439		3_1
1869	num__Platrecovery100dateC2	0.00036855410343748877		3_1
1870	num__DischargeddateC2	0.0004625459207158991		3_1
1871	num__Weight	0.05307255946464269		3_1
1872	num__Height	0.022191348197579862		3_1
1873	num__BloodDateEntry	0.0011535756731560051		3_1
1874	num__HemoglobinEntry	0.0014929070399719562		3_1
1875	num__PlateletEntry	0.00016979664881298164		3_1
1876	num__MarrowDateEntry	0.0005363978698413624		3_1
1877	num__MarrowBlastsEntry	0.00029957960347279974		3_1
1878	num__LocalImmPcnt	4.372876735545463e-06		3_1
1879	num__SmokePerDay	8.054806419819349e-05		3_1
1880	num__chemodateC1	0.0005999522835773569		3_1
1881	num__Marrblastperc1C1	0.00040553097185299004		3_1
1882	num__Marrblastperc2C1	0.00037275461946451857		3_1
1883	num__WBCEntry	0.04808350652938637		3_1
1884	num__CompmarrrespC1	0.00014957209031438132		3_1
1885	num__Marrclastperc1C2	7.207498096200972e-05		3_1
1886	num__CompmarrrespC2	7.17143190629987e-05		3_1
1887	num__TransplantSchedDateC2	6.17823513573108e-05		3_1
1888	remainder__IsSec_is_missing	0.0		3_1
1889	remainder__PrevDiag_is_missing	0.0		3_1
1890	remainder__PrevBloodDis_is_missing	0.0		3_1
1891	remainder__Weight_is_missing	0.0		3_1
1892	remainder__Height_is_missing	0.0		3_1
1893	remainder__BloodDateEntry_is_missing	0.0		3_1
1894	remainder__HemoglobinEntry_is_missing	0.0		3_1
1895	remainder__PlateletEntry_is_missing	0.0		3_1
1896	remainder__MarrowDateEntry_is_missing	0.0		3_1
1897	remainder__MarrowBlastsEntry_is_missing	0.0		3_1
1898	remainder__FABtype_is_missing	0.0		3_1
1899	remainder__CNSinvolveentry_is_missing	0.0		3_1
1900	remainder__Localcytoentry_is_missing	0.0		3_1
1901	remainder__Localimmentry_is_missing	0.0		3_1
1902	remainder__LocalImmPcnt_is_missing	0.0		3_1
1903	remainder__CD33entry_is_missing	0.0		3_1
1904	remainder__SmokeHist_is_missing	0.0		3_1
1905	remainder__SmokePerDay_is_missing	0.0		3_1
1906	remainder__CytoResult_is_missing	0.0		3_1
1907	remainder__Karyotype_is_missing	0.0		3_1
1908	remainder__ComorArr_is_missing	0.0		3_1
1909	remainder__ComorCard_is_missing	0.0		3_1
1910	remainder__ComorHVD_is_missing	0.0		3_1
1911	remainder__ComorIBD_is_missing	0.0		3_1
1912	remainder__ComorDiab_is_missing	0.0		3_1
1913	remainder__ComorCVD_is_missing	0.0		3_1
1914	remainder__ComorPsyc_is_missing	0.0		3_1
1915	remainder__ComorObe_is_missing	0.0		3_1
1916	remainder__ComorInf_is_missing	0.0		3_1
1917	remainder__ComorRheu_is_missing	0.0		3_1
1918	remainder__ComorPrep_is_missing	0.0		3_1
1919	remainder__ComorRen_is_missing	0.0		3_1
1920	remainder__ComorMPul_is_missing	0.0		3_1
1921	remainder__ComorSPul_is_missing	0.0		3_1
1922	remainder__ComorPST_is_missing	0.0		3_1
1923	remainder__ComorHepM_is_missing	0.0		3_1
1924	remainder__ComorHepS_is_missing	0.0		3_1
1925	remainder__chemodateC1_is_missing	0.0		3_1
1926	remainder__drugdoseC1yn_is_missing	0.0		3_1
1927	remainder__mylotargC1yn_is_missing	0.0		3_1
1928	remainder__mylotargdateC1_is_missing	0.0		3_1
1929	remainder__mylodoseC1_is_missing	0.0		3_1
1930	remainder__marrexamdate1C1_is_missing	0.0		3_1
1931	remainder__marrexamdate2C1_is_missing	0.0		3_1
1932	remainder__cellularity1C1_is_missing	0.0		3_1
1933	remainder__cellularity2C1_is_missing	0.0		3_1
1934	remainder__Marrblastperc1C1_is_missing	0.0		3_1
1935	remainder__Marrblastperc2C1_is_missing	0.0		3_1
1936	remainder__Marrresult1C1_is_missing	0.0		3_1
1937	remainder__Marrresult2C1_is_missing	0.0		3_1
1938	remainder__CompmarrrespC1_is_missing	0.0		3_1
1939	remainder__NeutrecoveryC1_is_missing	0.0		3_1
1940	remainder__NeutrecoverydateC1_is_missing	0.0		3_1
1941	remainder__Platrecovery50C1_is_missing	0.0		3_1
1942	remainder__Platrecovery50dateC1_is_missing	0.0		3_1
1943	remainder__Platrecovery100C1_is_missing	0.0		3_1
1944	remainder__Platrecovery100dateC1_is_missing	0.0		3_1
1945	remainder__NauseagradeC1_is_missing	0.0		3_1
1946	remainder__NauseastartC1_is_missing	0.0		3_1
1947	remainder__NauseastopC1_is_missing	0.0		3_1
1948	remainder__AlopeciagradeC1_is_missing	0.0		3_1
1949	remainder__AlopeciastartC1_is_missing	0.0		3_1
1950	remainder__AlopeciastopC1_is_missing	0.0		3_1
1951	remainder__OralgradeC1_is_missing	0.0		3_1
1952	remainder__OralstartC1_is_missing	0.0		3_1
1953	remainder__OralstopC1_is_missing	0.0		3_1
1954	remainder__DiarrheagradeC1_is_missing	0.0		3_1
1955	remainder__DiarrheastartC1_is_missing	0.0		3_1
1956	remainder__DiarrheastopC1_is_missing	0.0		3_1
1957	remainder__CardiacgradeC1_is_missing	0.0		3_1
1958	remainder__CardiacstartC1_is_missing	0.0		3_1
1959	remainder__CardiacstopC1_is_missing	0.0		3_1
1960	remainder__LiverASTgradeC1_is_missing	0.0		3_1
1961	remainder__LiverASTstartC1_is_missing	0.0		3_1
1962	remainder__LiverASTstopC1_is_missing	0.0		3_1
1963	remainder__LiverALTgradeC1_is_missing	0.0		3_1
1964	remainder__LiverALTstartC1_is_missing	0.0		3_1
1965	remainder__LiverALTstopC1_is_missing	0.0		3_1
1966	remainder__LiverBilgradeC1_is_missing	0.0		3_1
1967	remainder__LiverBilstartC1_is_missing	0.0		3_1
1968	remainder__LiverBilstopC1_is_missing	0.0		3_1
1969	remainder__RenaCreatgradeC1_is_missing	0.0		3_1
1970	remainder__RenaCreatstartC1_is_missing	0.0		3_1
1971	remainder__RenaCreatstopC1_is_missing	0.0		3_1
1972	remainder__RenaprotgradeC1_is_missing	0.0		3_1
1973	remainder__RenaprotstartC1_is_missing	0.0		3_1
1974	remainder__RenahaemgradeC1_is_missing	0.0		3_1
1975	remainder__RenahaemstartC1_is_missing	0.0		3_1
1976	remainder__RenahaemstopC1_is_missing	0.0		3_1
1977	remainder__UnitsbloodC1_is_missing	0.0		3_1
1978	remainder__UnitsplateletsC1_is_missing	0.0		3_1
1979	remainder__DaysIVantibC1_is_missing	0.0		3_1
1980	remainder__DaysinhospC1_is_missing	0.0		3_1
1981	remainder__DischargeddateC1_is_missing	0.0		3_1
1982	remainder__chemodateC2_is_missing	0.0		3_1
1983	remainder__drugdoseC2yn_is_missing	0.0		3_1
1984	remainder__marrexamdate1C2_is_missing	0.0		3_1
1985	remainder__cellularity1C2_is_missing	0.0		3_1
1986	remainder__Marrclastperc1C2_is_missing	0.0		3_1
1987	remainder__Marrresult1C2_is_missing	0.0		3_1
1988	remainder__CompmarrrespC2_is_missing	0.0		3_1
1989	remainder__NeutrecoveryC2_is_missing	0.0		3_1
1990	remainder__NeutrecoverydateC2_is_missing	0.0		3_1
1991	remainder__Platrecovery50C2_is_missing	0.0		3_1
1992	remainder__Platrecovery50dateC2_is_missing	0.0		3_1
1993	remainder__Platrecovery100C2_is_missing	0.0		3_1
1994	remainder__Platrecovery100dateC2_is_missing	0.0		3_1
1995	remainder__NauseagradeC2_is_missing	0.0		3_1
1996	remainder__NauseastartC2_is_missing	0.0		3_1
1997	remainder__NauseastopC2_is_missing	0.0		3_1
1998	remainder__AlopeciagradeC2_is_missing	0.0		3_1
[truncated: 8,459 more rows]
