# Supplementary material for: Random Survival Forest Versus Elastic-Net Regularized Cox Regression for Survival Prediction in Acute Myeloid Leukemia at Distinct Treatment Time Points: Model Performance Comparison Study
Source: JMIR Bioinform Biotechnol. 2026 Apr 29;7:e75678. doi: 10.2196/75678 (PMC13128161; doi:10.2196/75678)
Supplement: Multimedia Appendix 9 [file bioinform-v7-e75678-s009.zip › ablation_metrics/repeated_fold_feature_importance/cnet/C2__C2_NGS_flt3_npm1__fimp.csv]

	feature	importance	std_importance	fold_repeat_idx
0	karyotype_encoding__Karyotype_46,XX [20]	0.0		1_1
1	karyotype_encoding__Karyotype_46,XX,inv(16)(p13q22)[10]	0.0		1_1
2	karyotype_encoding__Karyotype_46,XX[10]	0.0		1_1
3	karyotype_encoding__Karyotype_46,XX[20]	0.2121931305905382		1_1
4	karyotype_encoding__Karyotype_46,XX[20]	0.0		1_1
5	karyotype_encoding__Karyotype_46,XX[25]	0.0		1_1
6	karyotype_encoding__Karyotype_46,XX[30]	0.0		1_1
7	karyotype_encoding__Karyotype_46,XY	0.0		1_1
8	karyotype_encoding__Karyotype_46,XY [20]	0.0		1_1
9	karyotype_encoding__Karyotype_46,XY,inv(16)(p13q22)[10]	0.0		1_1
10	karyotype_encoding__Karyotype_46,XY[10]	0.0		1_1
11	karyotype_encoding__Karyotype_46,XY[20]	0.0		1_1
12	karyotype_encoding__Karyotype_46,XY[20]	0.0		1_1
13	karyotype_encoding__Karyotype_46,XY[25]	0.0		1_1
14	karyotype_encoding__Karyotype_46,XY[30]	0.0		1_1
15	karyotype_encoding__Karyotype_47,XX,+8[10]	0.0		1_1
16	karyotype_encoding__Karyotype___rare_class__	0.010264609080311264		1_1
17	cat__sexID_False	0.06292810468370928		1_1
18	cat__sexID_True	0.048073012382567226		1_1
19	cat__IsSec_False	0.13242646368586353		1_1
20	cat__IsSec_True	0.18264776945372538		1_1
21	cat__IsSec_nan	0.0		1_1
22	cat__PrevDiag_False	0.02234243959536553		1_1
23	cat__PrevDiag_True	0.1736347005241039		1_1
24	cat__PrevDiag_nan	0.0		1_1
25	cat__drugdoseC1yn_False	0.0		1_1
26	cat__drugdoseC1yn_True	0.0		1_1
27	cat__drugdoseC1yn_nan	0.0		1_1
28	cat__mylotargC1yn_False	0.0		1_1
29	cat__mylotargC1yn_True	0.0		1_1
30	cat__mylotargC1yn_nan	0.0		1_1
31	cat__mylodoseC1_False	0.0		1_1
32	cat__mylodoseC1_True	0.0		1_1
33	cat__mylodoseC1_nan	0.0		1_1
34	cat__NeutrecoveryC1_False	0.0		1_1
35	cat__NeutrecoveryC1_True	0.0		1_1
36	cat__NeutrecoveryC1_nan	0.0		1_1
37	cat__Platrecovery50C1_False	0.0		1_1
38	cat__Platrecovery50C1_True	0.0		1_1
39	cat__Platrecovery50C1_nan	0.0		1_1
40	cat__Platrecovery100C1_False	0.0		1_1
41	cat__Platrecovery100C1_True	0.0		1_1
42	cat__Platrecovery100C1_nan	0.0		1_1
43	cat__drugdoseC2yn_False	0.23674493580520745		1_1
44	cat__drugdoseC2yn_True	0.0		1_1
45	cat__drugdoseC2yn_nan	0.0		1_1
46	cat__NeutrecoveryC2_False	0.0		1_1
47	cat__NeutrecoveryC2_True	0.0		1_1
48	cat__NeutrecoveryC2_nan	0.0		1_1
49	cat__Platrecovery50C2_False	0.0		1_1
50	cat__Platrecovery50C2_True	0.0		1_1
51	cat__Platrecovery50C2_nan	0.0		1_1
52	cat__Platrecovery100C2_False	0.0		1_1
53	cat__Platrecovery100C2_True	0.0		1_1
54	cat__Platrecovery100C2_nan	0.0		1_1
55	cat__TissuetypingdoneYNC2_False	0.0		1_1
56	cat__TissuetypingdoneYNC2_True	0.008765436522988567		1_1
57	cat__TissuetypingdoneYNC2_nan	0.0		1_1
58	cat__TransplantSchedYNC2_False	0.0		1_1
59	cat__TransplantSchedYNC2_True	0.0		1_1
60	cat__TransplantSchedYNC2_nan	0.0077281113823974585		1_1
61	cat__amlAgeGroup_15-29	0.0		1_1
62	cat__amlAgeGroup_30-39	0.02455373802847885		1_1
63	cat__amlAgeGroup_40-49	0.0		1_1
64	cat__amlAgeGroup_50-59	0.0		1_1
65	cat__amlAgeGroup_60+	0.0		1_1
66	cat__PrevBloodDis_Chronic lymphoblastic leukaemia (CLL)	0.0		1_1
67	cat__PrevBloodDis_Chronic myelomonocytic leukaemia (CMML)	0.0		1_1
68	cat__PrevBloodDis_Hodgkin's disease	0.0		1_1
69	cat__PrevBloodDis_Lymphoma	0.0		1_1
70	cat__PrevBloodDis_Myelodysplastic syndrome (MDS)/myelodysplasia/pre-leukaemic phase	0.0		1_1
71	cat__PrevBloodDis_Myelofibrosis	0.0		1_1
72	cat__PrevBloodDis_Myeloproliferative syndrome	0.0		1_1
73	cat__PrevBloodDis_Other haematological disorder	0.0		1_1
74	cat__PrevBloodDis_Polycythaemia rubra vera (PRV)	0.0		1_1
75	cat__PrevBloodDis_Refractory anaemia with excess of blasts (RAEB, RAEB-t)	0.0		1_1
76	cat__PrevBloodDis_Thrombocythaemia	0.0		1_1
77	cat__PrevBloodDis_Thrombocytopenia	0.0		1_1
78	cat__PrevBloodDis_nan	0.0		1_1
79	cat__FABtype_0	0.0		1_1
80	cat__FABtype_1	0.10633895667181044		1_1
81	cat__FABtype_2	0.0031263151968205873		1_1
82	cat__FABtype_3	0.0		1_1
83	cat__FABtype_4	0.0		1_1
84	cat__FABtype_4e	0.0		1_1
85	cat__FABtype_5	0.24554085860056177		1_1
86	cat__FABtype_5a	0.0		1_1
87	cat__FABtype_5b	0.0		1_1
88	cat__FABtype_6	0.04266961557013164		1_1
89	cat__FABtype_7	0.0		1_1
90	cat__FABtype_8	0.07853122152411977		1_1
91	cat__FABtype_B	0.0		1_1
92	cat__FABtype_R	0.0		1_1
93	cat__FABtype_RT	0.0		1_1
94	cat__FABtype_X	0.0		1_1
95	cat__FABtype_nan	0.0		1_1
96	cat__CNSinvolveentry_0.0	0.05182092138647367		1_1
97	cat__CNSinvolveentry_1.0	0.0		1_1
98	cat__CNSinvolveentry_2.0	0.0		1_1
99	cat__CNSinvolveentry_nan	0.0		1_1
100	cat__Localcytoentry_1.0	0.20956359158723417		1_1
101	cat__Localcytoentry_2.0	0.24923042818097518		1_1
102	cat__Localcytoentry_3.0	0.0		1_1
103	cat__Localcytoentry_4.0	0.0		1_1
104	cat__Localcytoentry_5.0	0.0		1_1
105	cat__Localcytoentry_nan	0.0		1_1
106	cat__Localimmentry_1.0	0.00044983683399597597		1_1
107	cat__Localimmentry_2.0	0.0		1_1
108	cat__Localimmentry_3.0	0.0		1_1
109	cat__Localimmentry_nan	0.0		1_1
110	cat__CD33entry_1.0	0.0		1_1
111	cat__CD33entry_2.0	0.04662876234905379		1_1
112	cat__CD33entry_3.0	0.0		1_1
113	cat__CD33entry_nan	0.0		1_1
114	cat__SmokeHist_1.0	0.003136641532651743		1_1
115	cat__SmokeHist_2.0	0.07056631183341133		1_1
116	cat__SmokeHist_3.0	0.0		1_1
117	cat__SmokeHist_nan	0.0		1_1
118	cat__amlType_De novo	0.016656878390862943		1_1
119	cat__amlType_High risk MDS	0.0		1_1
120	cat__amlType_Secondary	0.1436838173220025		1_1
121	cat__CytoResult_Adverse	0.6428104506799331		1_1
122	cat__CytoResult_Failed	0.0		1_1
123	cat__CytoResult_Intermediate	0.0		1_1
124	cat__CytoResult_Normal	0.0		1_1
125	cat__CytoResult_Not done	0.0		1_1
126	cat__CytoResult_nan	0.0		1_1
127	cat__CytoResult_t(15;17) / PML-RARA [APL]	0.0		1_1
128	cat__CytoResult_t(8;21) / inv(16) [CBF]	1.0908367509626788		1_1
129	cat__ComorArr_0.0	0.06277635170840874		1_1
130	cat__ComorArr_1.0	0.17200043043572438		1_1
131	cat__ComorArr_2.0	0.0		1_1
132	cat__ComorArr_nan	0.0		1_1
133	cat__ComorCard_0.0	0.0		1_1
134	cat__ComorCard_1.0	0.0		1_1
135	cat__ComorCard_2.0	0.0		1_1
136	cat__ComorCard_nan	0.0		1_1
137	cat__ComorHVD_0.0	0.0		1_1
138	cat__ComorHVD_1.0	0.0		1_1
139	cat__ComorHVD_2.0	0.0		1_1
140	cat__ComorHVD_nan	0.0		1_1
141	cat__ComorIBD_0.0	0.0		1_1
142	cat__ComorIBD_1.0	0.09592525835768294		1_1
143	cat__ComorIBD_2.0	0.0		1_1
144	cat__ComorIBD_nan	0.0		1_1
145	cat__ComorDiab_0.0	0.0		1_1
146	cat__ComorDiab_1.0	0.0		1_1
147	cat__ComorDiab_2.0	0.0		1_1
148	cat__ComorDiab_nan	0.0		1_1
149	cat__ComorCVD_0.0	0.0		1_1
150	cat__ComorCVD_1.0	0.0		1_1
151	cat__ComorCVD_2.0	0.0		1_1
152	cat__ComorCVD_nan	0.0		1_1
153	cat__ComorPsyc_0.0	0.2604300007300677		1_1
154	cat__ComorPsyc_1.0	0.0		1_1
155	cat__ComorPsyc_2.0	0.0		1_1
156	cat__ComorPsyc_nan	0.0		1_1
157	cat__ComorObe_0.0	0.0		1_1
158	cat__ComorObe_1.0	0.0		1_1
159	cat__ComorObe_2.0	0.0		1_1
160	cat__ComorObe_nan	0.0		1_1
161	cat__ComorInf_0.0	0.0399018882852146		1_1
162	cat__ComorInf_1.0	0.0		1_1
163	cat__ComorInf_2.0	0.0		1_1
164	cat__ComorInf_nan	0.0		1_1
165	cat__ComorRheu_0.0	0.0636431490320849		1_1
166	cat__ComorRheu_1.0	0.0		1_1
167	cat__ComorRheu_2.0	0.0		1_1
168	cat__ComorRheu_nan	0.0		1_1
169	cat__ComorPrep_0.0	0.0		1_1
170	cat__ComorPrep_1.0	0.0		1_1
171	cat__ComorPrep_2.0	0.0		1_1
172	cat__ComorPrep_nan	0.0		1_1
173	cat__ComorRen_0.0	0.0		1_1
174	cat__ComorRen_1.0	0.0		1_1
175	cat__ComorRen_2.0	0.0		1_1
176	cat__ComorRen_nan	0.0		1_1
177	cat__ComorMPul_0.0	0.0		1_1
178	cat__ComorMPul_1.0	0.0		1_1
179	cat__ComorMPul_2.0	0.0		1_1
180	cat__ComorMPul_nan	0.0		1_1
181	cat__ComorSPul_0.0	0.014707227769588788		1_1
182	cat__ComorSPul_1.0	0.0		1_1
183	cat__ComorSPul_2.0	0.0		1_1
184	cat__ComorSPul_nan	0.0		1_1
185	cat__ComorPST_0.0	0.0		1_1
186	cat__ComorPST_1.0	0.0		1_1
187	cat__ComorPST_2.0	0.0		1_1
188	cat__ComorPST_nan	0.0		1_1
189	cat__ComorHepM_0.0	0.02606881262381198		1_1
190	cat__ComorHepM_1.0	0.01192512940547598		1_1
191	cat__ComorHepM_2.0	0.0		1_1
192	cat__ComorHepM_nan	0.0		1_1
193	cat__ComorHepS_0.0	0.0		1_1
194	cat__ComorHepS_1.0	0.0		1_1
195	cat__ComorHepS_2.0	0.0		1_1
196	cat__ComorHepS_nan	0.0		1_1
197	cat__TreatmentC1_ADE Alone	0.0		1_1
198	cat__TreatmentC1_ADE and Mylotarg 3mg per m2	0.0		1_1
199	cat__TreatmentC1_ADE and Mylotarg 6mg per m2	0.0		1_1
200	cat__TreatmentC1_AIDA	0.0		1_1
201	cat__TreatmentC1_Arsenic and ATRA	0.0		1_1
202	cat__TreatmentC1_DA High dose (90mg)	0.056179587040544474		1_1
203	cat__TreatmentC1_DA Mylotarg 3mg per m2	0.0		1_1
204	cat__TreatmentC1_DA Mylotarg 6mg per m2	0.0		1_1
205	cat__TreatmentC1_DA Standard dose (60mg)	0.055823728353572945		1_1
206	cat__Marrresult1C1_CR	0.1401169201138132		1_1
207	cat__Marrresult1C1_PR	0.0		1_1
208	cat__Marrresult1C1_RD	0.004269918917876039		1_1
209	cat__Marrresult1C1_nan	0.0		1_1
210	cat__Marrresult2C1_CR	0.0		1_1
211	cat__Marrresult2C1_PR	0.0		1_1
212	cat__Marrresult2C1_RD	0.0		1_1
213	cat__Marrresult2C1_nan	0.0		1_1
214	cat__Marrresult1C2_CR	0.3057598309143855		1_1
215	cat__Marrresult1C2_PR	0.0		1_1
216	cat__Marrresult1C2_RD	0.05171513846281121		1_1
217	cat__Marrresult1C2_nan	0.0		1_1
218	cat__TissuetypesibsresultC2_1.0	0.04127486009796836		1_1
219	cat__TissuetypesibsresultC2_2.0	0.0		1_1
220	cat__TissuetypesibsresultC2_3.0	0.019571750018243694		1_1
221	cat__TissuetypesibsresultC2_nan	0.0		1_1
222	cat__TransplantTypeC2_1.0	0.0		1_1
223	cat__TransplantTypeC2_2.0	0.0		1_1
224	cat__TransplantTypeC2_3.0	0.15915103521413612		1_1
225	cat__TransplantTypeC2_nan	0.0		1_1
226	cat__amlFLToutcomeID_2.0	0.0		1_1
227	cat__amlFLToutcomeID_3.0	0.1477529795715717		1_1
228	cat__amlFLToutcomeID_4.0	0.0		1_1
229	cat__amlFLToutcomeID_nan	0.0		1_1
230	cat__amlFLTTypeID_1.0	0.0		1_1
231	cat__amlFLTTypeID_2.0	0.0		1_1
232	cat__amlFLTTypeID_nan	0.0		1_1
233	cat__amlDDLFLTTKDID_1.0	0.0		1_1
234	cat__amlDDLFLTTKDID_2.0	0.0		1_1
235	cat__amlDDLFLTTKDID_3.0	0.0		1_1
236	cat__amlDDLFLTTKDID_4.0	0.0		1_1
237	cat__amlDDLFLTTKDID_6.0	0.0		1_1
238	cat__amlDDLFLTTKDID_8.0	0.0		1_1
239	cat__amlDDLFLTTKDID_99.0	0.0		1_1
240	cat__amlDDLFLTTKDID_nan	0.0		1_1
241	cat__amlFLTType0ID_1.0	0.29290417612643765		1_1
242	cat__amlFLTType0ID_2.0	0.0		1_1
243	cat__amlFLTType0ID_nan	0.038698643279590175		1_1
244	cat__amlDDLNPM1OutcomeID_1.0	0.292770026266814		1_1
245	cat__amlDDLNPM1OutcomeID_3.0	0.0		1_1
246	cat__amlDDLNPM1OutcomeID_5.0	0.0		1_1
247	cat__amlDDLNPM1OutcomeID_7.0	0.0		1_1
248	cat__amlDDLNPM1OutcomeID_nan	0.0		1_1
249	cat__amlDDLNPM1ID_1.0	0.047405409788432974		1_1
250	cat__amlDDLNPM1ID_2.0	0.0		1_1
251	cat__amlDDLNPM1ID_3.0	0.0		1_1
252	cat__amlDDLNPM1ID_4.0	0.0		1_1
253	cat__amlDDLNPM1ID_5.0	0.09942594638612262		1_1
254	cat__amlDDLNPM1ID_nan	0.0751439865859201		1_1
255	ordinal__NauseagradeC1	0.002636465331620719		1_1
256	ordinal__AlopeciagradeC1	0.0002672286912683464		1_1
257	ordinal__OralgradeC1	0.0008314081282648137		1_1
258	ordinal__DiarrheagradeC1	0.0019239623544635867		1_1
259	ordinal__CardiacgradeC1	0.0004180587437350201		1_1
260	ordinal__LiverASTgradeC1	0.00011544600717610051		1_1
261	ordinal__LiverALTgradeC1	0.00030686305388324844		1_1
262	ordinal__LiverBilgradeC1	0.0005854978003731443		1_1
263	ordinal__RenaCreatgradeC1	0.0005687369740753623		1_1
264	ordinal__RenaprotgradeC1	0.00039586710199735105		1_1
265	ordinal__RenahaemgradeC1	0.0004172248169276158		1_1
266	ordinal__NauseagradeC2	0.0002454371328221246		1_1
267	ordinal__AlopeciagradeC2	4.753640557117472e-05		1_1
268	ordinal__OralgradeC2	0.00020330978229800333		1_1
269	ordinal__DiarrheagradeC2	0.00014766261811710514		1_1
270	ordinal__CardiacgradeC2	0.00012139387994643501		1_1
271	ordinal__LiverASTgradeC2	0.00035358546925651853		1_1
272	ordinal__LiverALTgradeC2	0.00032927645798110826		1_1
273	ordinal__LiverBilgradeC2	0.0003063571823424471		1_1
274	ordinal__RenaCreatgradeC2	0.00027825966729488937		1_1
275	ordinal__RenaprotgradeC2	0.0007069191620976647		1_1
276	ordinal__RenahaemgradeC2	0.000901597095602931		1_1
277	ordinal__cellularity1C1	0.0002903900389414319		1_1
278	ordinal__cellularity2C1	0.0003598358560818687		1_1
279	ordinal__cellularity1C2	0.00017903085572694224		1_1
280	num__amlAgeAtRand1	0.11445226124545817		1_1
281	num__UnitsbloodC1	1.7840944590515376e-05		1_1
282	num__UnitsplateletsC1	0.0010784125451342697		1_1
283	num__UnitsbloodC2	0.0013413953510621652		1_1
284	num__UnitsplateletsC2	0.003024049291392927		1_1
285	num__DaysIVantibC1	0.0004566835592813687		1_1
286	num__DaysinhospC1	0.00047498810582449367		1_1
287	num__DaysIVantibC2	8.574427236400384e-05		1_1
288	num__DaysinhospC2	0.0009021187506109606		1_1
289	num__TestDate	0.0002646614250267001		1_1
290	num__ITDPcnt	0.000321641596832361		1_1
291	num__ITDLength	0.00013885276600167904		1_1
292	num__NauseastartC1	1.6091010970935781e-06		1_1
293	num__NauseastopC1	9.116432130601027e-06		1_1
294	num__AlopeciastartC1	0.0003517637700554788		1_1
295	num__AlopeciastopC1	0.00011537376035127678		1_1
296	num__OralstartC1	4.322631796392743e-05		1_1
297	num__OralstopC1	8.280859431951263e-05		1_1
298	num__DiarrheastartC1	0.0006495321658166221		1_1
299	num__DiarrheastopC1	0.0005229239211376381		1_1
300	num__CardiacstartC1	0.00029486178984321		1_1
301	num__CardiacstopC1	0.00039936305605053934		1_1
302	num__LiverASTstartC1	0.0003610274105056127		1_1
303	num__LiverASTstopC1	0.00026475413550850683		1_1
304	num__LiverALTstartC1	0.00012616731725279606		1_1
305	num__LiverALTstopC1	4.354270807479316e-05		1_1
306	num__LiverBilstartC1	0.0008826327898473958		1_1
307	num__LiverBilstopC1	0.0008332946035818351		1_1
308	num__RenaCreatstartC1	0.0007924708183189962		1_1
309	num__RenaCreatstopC1	0.000687534047676443		1_1
310	num__RenaprotstartC1	5.371958754403635e-05		1_1
311	num__RenahaemstartC1	0.00020545474914821334		1_1
312	num__RenahaemstopC1	0.00010507220640805971		1_1
313	num__NauseastartC2	0.0008817138894018794		1_1
314	num__NauseastopC2	0.0007468735440412692		1_1
315	num__AlopeciastartC2	7.169215878653529e-06		1_1
316	num__AlopeciastopC2	3.584152854849357e-05		1_1
317	num__OralstartC2	0.0007168033039983177		1_1
318	num__OralstopC2	0.0006507101828347924		1_1
319	num__DiarrheastartC2	0.0008746768787489425		1_1
320	num__DiarrheastopC2	0.0006561753509191616		1_1
321	num__CardiacstartC2	0.00019801960314910446		1_1
322	num__LiverASTstartC2	0.00011789354426134734		1_1
323	num__LiverASTstopC2	2.9270053268554345e-05		1_1
324	num__LiverALTstartC2	0.00022838731216524416		1_1
325	num__LiverALTstopC2	4.973271858340781e-05		1_1
326	num__LiverBilstartC2	0.0008392485625933353		1_1
327	num__LiverBilstopC2	0.0010900140750884418		1_1
328	num__RenaCreatstartC2	0.000229044638686833		1_1
329	num__RenaCreatstopC2	2.1513962279485884e-05		1_1
330	num__mylotargdateC1	7.30687053827116e-05		1_1
331	num__marrexamdate1C1	0.0003233224580993485		1_1
332	num__marrexamdate2C1	0.0010132065820100252		1_1
333	num__NeutrecoverydateC1	0.00035658783793157797		1_1
334	num__Platrecovery50dateC1	3.429718228222183e-06		1_1
335	num__Platrecovery100dateC1	0.0002715706844762701		1_1
336	num__DischargeddateC1	3.49992862264271e-05		1_1
337	num__chemodateC2	0.00017942128795277195		1_1
338	num__marrexamdate1C2	0.0001931536523243875		1_1
339	num__NeutrecoverydateC2	4.8506952437423396e-05		1_1
340	num__Platrecovery50dateC2	0.00010210955495656739		1_1
341	num__Platrecovery100dateC2	0.00019160751512418495		1_1
342	num__DischargeddateC2	0.0003973271114261732		1_1
343	num__Weight	0.0867704316181222		1_1
344	num__Height	0.0819581858621886		1_1
345	num__BloodDateEntry	0.0008289016103609473		1_1
346	num__HemoglobinEntry	7.317483705306299e-05		1_1
347	num__PlateletEntry	0.0011950229327227296		1_1
348	num__MarrowDateEntry	9.388540872378278e-05		1_1
349	num__MarrowBlastsEntry	0.00020798793066673544		1_1
350	num__LocalImmPcnt	0.00010192052428848428		1_1
351	num__SmokePerDay	9.090656023473547e-05		1_1
352	num__chemodateC1	0.0005006191127305545		1_1
353	num__Marrblastperc1C1	0.000294466393822874		1_1
354	num__Marrblastperc2C1	0.0004719996651862067		1_1
355	num__WBCEntry	0.02762495182221447		1_1
356	num__CompmarrrespC1	4.1760481543432984e-05		1_1
357	num__Marrclastperc1C2	0.00018436730276124447		1_1
358	num__CompmarrrespC2	4.801371728575052e-05		1_1
359	num__TransplantSchedDateC2	3.776650212983304e-05		1_1
360	remainder__IsSec_is_missing	0.0		1_1
361	remainder__PrevDiag_is_missing	0.0		1_1
362	remainder__PrevBloodDis_is_missing	0.0		1_1
363	remainder__Weight_is_missing	0.0		1_1
364	remainder__Height_is_missing	0.0		1_1
365	remainder__BloodDateEntry_is_missing	0.0		1_1
366	remainder__HemoglobinEntry_is_missing	0.0		1_1
367	remainder__PlateletEntry_is_missing	0.0		1_1
368	remainder__MarrowDateEntry_is_missing	0.0		1_1
369	remainder__MarrowBlastsEntry_is_missing	0.0		1_1
370	remainder__FABtype_is_missing	0.0		1_1
371	remainder__CNSinvolveentry_is_missing	0.0		1_1
372	remainder__Localcytoentry_is_missing	0.0		1_1
373	remainder__Localimmentry_is_missing	0.0		1_1
374	remainder__LocalImmPcnt_is_missing	0.0		1_1
375	remainder__CD33entry_is_missing	0.0		1_1
376	remainder__SmokeHist_is_missing	0.0		1_1
377	remainder__SmokePerDay_is_missing	0.0		1_1
378	remainder__CytoResult_is_missing	0.0		1_1
379	remainder__Karyotype_is_missing	0.0		1_1
380	remainder__ComorArr_is_missing	0.0		1_1
381	remainder__ComorCard_is_missing	0.0		1_1
382	remainder__ComorHVD_is_missing	0.0		1_1
383	remainder__ComorIBD_is_missing	0.0		1_1
384	remainder__ComorDiab_is_missing	0.0		1_1
385	remainder__ComorCVD_is_missing	0.0		1_1
386	remainder__ComorPsyc_is_missing	0.0		1_1
387	remainder__ComorObe_is_missing	0.0		1_1
388	remainder__ComorInf_is_missing	0.0		1_1
389	remainder__ComorRheu_is_missing	0.0		1_1
390	remainder__ComorPrep_is_missing	0.0		1_1
391	remainder__ComorRen_is_missing	0.0		1_1
392	remainder__ComorMPul_is_missing	0.0		1_1
393	remainder__ComorSPul_is_missing	0.0		1_1
394	remainder__ComorPST_is_missing	0.0		1_1
395	remainder__ComorHepM_is_missing	0.0		1_1
396	remainder__ComorHepS_is_missing	0.0		1_1
397	remainder__chemodateC1_is_missing	0.0		1_1
398	remainder__drugdoseC1yn_is_missing	0.0		1_1
399	remainder__mylotargC1yn_is_missing	0.0		1_1
400	remainder__mylotargdateC1_is_missing	0.0		1_1
401	remainder__mylodoseC1_is_missing	0.0		1_1
402	remainder__marrexamdate1C1_is_missing	0.0		1_1
403	remainder__marrexamdate2C1_is_missing	0.0		1_1
404	remainder__cellularity1C1_is_missing	0.0		1_1
405	remainder__cellularity2C1_is_missing	0.0		1_1
406	remainder__Marrblastperc1C1_is_missing	0.0		1_1
407	remainder__Marrblastperc2C1_is_missing	0.0		1_1
408	remainder__Marrresult1C1_is_missing	0.0		1_1
409	remainder__Marrresult2C1_is_missing	0.0		1_1
410	remainder__CompmarrrespC1_is_missing	0.0		1_1
411	remainder__NeutrecoveryC1_is_missing	0.0		1_1
412	remainder__NeutrecoverydateC1_is_missing	0.0		1_1
413	remainder__Platrecovery50C1_is_missing	0.0		1_1
414	remainder__Platrecovery50dateC1_is_missing	0.0		1_1
415	remainder__Platrecovery100C1_is_missing	0.0		1_1
416	remainder__Platrecovery100dateC1_is_missing	0.0		1_1
417	remainder__NauseagradeC1_is_missing	0.0		1_1
418	remainder__NauseastartC1_is_missing	0.0		1_1
419	remainder__NauseastopC1_is_missing	0.0		1_1
420	remainder__AlopeciagradeC1_is_missing	0.0		1_1
421	remainder__AlopeciastartC1_is_missing	0.0		1_1
422	remainder__AlopeciastopC1_is_missing	0.0		1_1
423	remainder__OralgradeC1_is_missing	0.0		1_1
424	remainder__OralstartC1_is_missing	0.0		1_1
425	remainder__OralstopC1_is_missing	0.0		1_1
426	remainder__DiarrheagradeC1_is_missing	0.0		1_1
427	remainder__DiarrheastartC1_is_missing	0.0		1_1
428	remainder__DiarrheastopC1_is_missing	0.0		1_1
429	remainder__CardiacgradeC1_is_missing	0.0		1_1
430	remainder__CardiacstartC1_is_missing	0.0		1_1
431	remainder__CardiacstopC1_is_missing	0.0		1_1
432	remainder__LiverASTgradeC1_is_missing	0.0		1_1
433	remainder__LiverASTstartC1_is_missing	0.0		1_1
434	remainder__LiverASTstopC1_is_missing	0.0		1_1
435	remainder__LiverALTgradeC1_is_missing	0.0		1_1
436	remainder__LiverALTstartC1_is_missing	0.0		1_1
437	remainder__LiverALTstopC1_is_missing	0.0		1_1
438	remainder__LiverBilgradeC1_is_missing	0.0		1_1
439	remainder__LiverBilstartC1_is_missing	0.0		1_1
440	remainder__LiverBilstopC1_is_missing	0.0		1_1
441	remainder__RenaCreatgradeC1_is_missing	0.0		1_1
442	remainder__RenaCreatstartC1_is_missing	0.0		1_1
443	remainder__RenaCreatstopC1_is_missing	0.0		1_1
444	remainder__RenaprotgradeC1_is_missing	0.0		1_1
445	remainder__RenaprotstartC1_is_missing	0.0		1_1
446	remainder__RenahaemgradeC1_is_missing	0.0		1_1
447	remainder__RenahaemstartC1_is_missing	0.0		1_1
448	remainder__RenahaemstopC1_is_missing	0.0		1_1
449	remainder__UnitsbloodC1_is_missing	0.0		1_1
450	remainder__UnitsplateletsC1_is_missing	0.0		1_1
451	remainder__DaysIVantibC1_is_missing	0.0		1_1
452	remainder__DaysinhospC1_is_missing	0.0		1_1
453	remainder__DischargeddateC1_is_missing	0.0		1_1
454	remainder__chemodateC2_is_missing	0.0		1_1
455	remainder__drugdoseC2yn_is_missing	0.0		1_1
456	remainder__marrexamdate1C2_is_missing	0.0		1_1
457	remainder__cellularity1C2_is_missing	0.0		1_1
458	remainder__Marrclastperc1C2_is_missing	0.0		1_1
459	remainder__Marrresult1C2_is_missing	0.0		1_1
460	remainder__CompmarrrespC2_is_missing	0.0		1_1
461	remainder__NeutrecoveryC2_is_missing	0.0		1_1
462	remainder__NeutrecoverydateC2_is_missing	0.0		1_1
463	remainder__Platrecovery50C2_is_missing	0.0		1_1
464	remainder__Platrecovery50dateC2_is_missing	0.0		1_1
465	remainder__Platrecovery100C2_is_missing	0.0		1_1
466	remainder__Platrecovery100dateC2_is_missing	0.0		1_1
467	remainder__NauseagradeC2_is_missing	0.0		1_1
468	remainder__NauseastartC2_is_missing	0.0		1_1
469	remainder__NauseastopC2_is_missing	0.0		1_1
470	remainder__AlopeciagradeC2_is_missing	0.0		1_1
471	remainder__AlopeciastartC2_is_missing	0.0		1_1
472	remainder__AlopeciastopC2_is_missing	0.0		1_1
473	remainder__OralgradeC2_is_missing	0.0		1_1
474	remainder__OralstartC2_is_missing	0.0		1_1
475	remainder__OralstopC2_is_missing	0.0		1_1
476	remainder__DiarrheagradeC2_is_missing	0.0		1_1
477	remainder__DiarrheastartC2_is_missing	0.0		1_1
478	remainder__DiarrheastopC2_is_missing	0.0		1_1
479	remainder__CardiacgradeC2_is_missing	0.0		1_1
480	remainder__CardiacstartC2_is_missing	0.0		1_1
481	remainder__LiverASTgradeC2_is_missing	0.0		1_1
482	remainder__LiverASTstartC2_is_missing	0.0		1_1
483	remainder__LiverASTstopC2_is_missing	0.0		1_1
484	remainder__LiverALTgradeC2_is_missing	0.0		1_1
485	remainder__LiverALTstartC2_is_missing	0.0		1_1
486	remainder__LiverALTstopC2_is_missing	0.0		1_1
487	remainder__LiverBilgradeC2_is_missing	0.0		1_1
488	remainder__LiverBilstartC2_is_missing	0.0		1_1
489	remainder__LiverBilstopC2_is_missing	0.0		1_1
490	remainder__RenaCreatgradeC2_is_missing	0.0		1_1
491	remainder__RenaCreatstartC2_is_missing	0.0		1_1
492	remainder__RenaCreatstopC2_is_missing	0.0		1_1
493	remainder__RenaprotgradeC2_is_missing	0.0		1_1
494	remainder__RenahaemgradeC2_is_missing	0.0		1_1
495	remainder__UnitsbloodC2_is_missing	0.0		1_1
496	remainder__UnitsplateletsC2_is_missing	0.0		1_1
497	remainder__DaysIVantibC2_is_missing	0.0		1_1
498	remainder__DaysinhospC2_is_missing	0.0		1_1
499	remainder__DischargeddateC2_is_missing	0.0		1_1
500	remainder__TissuetypingdoneYNC2_is_missing	0.0		1_1
501	remainder__TissuetypesibsresultC2_is_missing	0.0		1_1
502	remainder__TransplantSchedYNC2_is_missing	0.00777889892633635		1_1
503	remainder__TransplantSchedDateC2_is_missing	0.0		1_1
504	remainder__TransplantTypeC2_is_missing	0.0		1_1
505	remainder__TestDate_is_missing	0.0		1_1
506	remainder__amlFLToutcomeID_is_missing	0.0		1_1
507	remainder__amlFLTTypeID_is_missing	0.0		1_1
508	remainder__amlDDLFLTTKDID_is_missing	0.0		1_1
509	remainder__ITDPcnt_is_missing	0.0		1_1
510	remainder__ITDLength_is_missing	0.0		1_1
511	remainder__amlFLTType0ID_is_missing	0.04079844778441924		1_1
512	remainder__amlDDLNPM1OutcomeID_is_missing	0.0		1_1
513	remainder__amlDDLNPM1ID_is_missing	0.08376532460680118		1_1
514	remainder__ASXL1	1.1522431137900155e-05		1_1
515	remainder__ASXL2	1.8638539000362314e-05		1_1
516	remainder__ASXL3	0.0		1_1
517	remainder__BAGE3	0.0		1_1
518	remainder__BCOR	0.0		1_1
519	remainder__BRAF	0.0		1_1
520	remainder__CBL	5.354546825357617e-06		1_1
521	remainder__CEBPA	5.734272492016302e-05		1_1
522	remainder__CREBBP	0.0		1_1
523	remainder__CSF3R	0.0		1_1
524	remainder__CTCF	0.0		1_1
525	remainder__CUL2	0.0		1_1
526	remainder__CUX1	0.0		1_1
527	remainder__DNMT3A	1.348861799902945e-05		1_1
528	remainder__EED	3.4612768201148915e-07		1_1
529	remainder__ETV6	0.0		1_1
530	remainder__EZH2	2.786926144247633e-06		1_1
531	remainder__FBXW7	1.3233448942948053e-06		1_1
532	remainder__FLT3	1.2865359129682448e-06		1_1
533	remainder__GATA1	7.671712982112154e-07		1_1
534	remainder__GATA2	8.584819620450861e-06		1_1
535	remainder__GNAS	0.0		1_1
536	remainder__IDH1	0.0		1_1
537	remainder__IDH2	2.142625342993461e-05		1_1
538	remainder__JAK2	0.0		1_1
539	remainder__JAK3	0.0		1_1
540	remainder__KANSL1	0.0		1_1
541	remainder__KDM6A	0.0		1_1
542	remainder__KIT	1.1754258844363595e-06		1_1
543	remainder__KMT2C	5.2441700025178376e-08		1_1
544	remainder__KMT2D	2.4719490572168028e-08		1_1
545	remainder__KMT2E	2.547419938012068e-08		1_1
546	remainder__KRAS	0.0		1_1
547	remainder__LUC7L2	0.0		1_1
548	remainder__MED12	0.0		1_1
549	remainder__MLL	0.0		1_1
550	remainder__MPL	0.0		1_1
551	remainder__MYC	0.0		1_1
552	remainder__NF1	4.69850504256996e-08		1_1
553	remainder__NFE2	0.0		1_1
554	remainder__NOTCH1	0.0		1_1
555	remainder__NPM1	3.087271058513134e-05		1_1
556	remainder__NRAS	3.8129021873405755e-08		1_1
557	remainder__PHF6	4.46142710306309e-08		1_1
558	remainder__PRPF8	0.0		1_1
559	remainder__PTEN	0.0		1_1
560	remainder__PTPN11	3.2021925964344396e-08		1_1
561	remainder__RAD21	3.471296272048694e-07		1_1
562	remainder__RIT1	0.0		1_1
563	remainder__RUNX1	2.1801925596918474e-09		1_1
564	remainder__SETBP1	0.0		1_1
565	remainder__SF1	0.0		1_1
566	remainder__SF3B1	0.0		1_1
567	remainder__SMC1A	0.0		1_1
568	remainder__SMC3	0.0		1_1
569	remainder__SMG1	0.0		1_1
570	remainder__SRSF2	1.3130001825695697e-06		1_1
571	remainder__STAG2	0.0		1_1
572	remainder__STAT5B	1.6979182018703349e-09		1_1
573	remainder__SUZ12	0.0		1_1
574	remainder__TET2	4.633891334167865e-06		1_1
575	remainder__TP53	2.142637883632061e-06		1_1
576	remainder__U2AF1	0.0		1_1
577	remainder__WT1	0.0		1_1
578	remainder__ZRSR2	2.9014343009989464e-08		1_1
579	remainder__ngs_is_missing	0.0		1_1
580	karyotype_encoding__Karyotype_45,X,-Y,t(8;21)(q22;q22)[10]	0.0		2_1
581	karyotype_encoding__Karyotype_46,XX [20]	0.0		2_1
582	karyotype_encoding__Karyotype_46,XX,inv(16)(p13q22)[10]	0.0		2_1
583	karyotype_encoding__Karyotype_46,XX,t(8;21)(q22;q22)[10]	0.0		2_1
584	karyotype_encoding__Karyotype_46,XX[10]	0.0		2_1
585	karyotype_encoding__Karyotype_46,XX[20]	0.0		2_1
586	karyotype_encoding__Karyotype_46,XX[20]	0.0		2_1
587	karyotype_encoding__Karyotype_46,XX[25]	0.0		2_1
588	karyotype_encoding__Karyotype_46,XX[30]	0.0		2_1
589	karyotype_encoding__Karyotype_46,XY	0.0		2_1
590	karyotype_encoding__Karyotype_46,XY [20]	0.0		2_1
591	karyotype_encoding__Karyotype_46,XY,inv(16)(p13q22)[10]	0.0		2_1
592	karyotype_encoding__Karyotype_46,XY[20]	0.0		2_1
593	karyotype_encoding__Karyotype_46,XY[20]	0.0		2_1
594	karyotype_encoding__Karyotype_46,XY[21]	0.0		2_1
595	karyotype_encoding__Karyotype_46,XY[25]	0.0		2_1
596	karyotype_encoding__Karyotype_46,XY[30]	0.0		2_1
597	karyotype_encoding__Karyotype___rare_class__	0.0		2_1
598	cat__sexID_False	0.0		2_1
599	cat__sexID_True	0.0		2_1
600	cat__IsSec_False	0.0		2_1
601	cat__IsSec_True	0.0		2_1
602	cat__IsSec_nan	0.0		2_1
603	cat__PrevDiag_False	0.003416282779335509		2_1
604	cat__PrevDiag_True	0.004642716170531296		2_1
605	cat__PrevDiag_nan	0.0		2_1
606	cat__drugdoseC1yn_False	0.0		2_1
607	cat__drugdoseC1yn_True	0.0		2_1
608	cat__drugdoseC1yn_nan	0.0		2_1
609	cat__mylotargC1yn_False	0.0		2_1
610	cat__mylotargC1yn_True	0.0		2_1
611	cat__mylotargC1yn_nan	0.0		2_1
612	cat__mylodoseC1_False	0.0		2_1
613	cat__mylodoseC1_True	0.0		2_1
614	cat__mylodoseC1_nan	0.0		2_1
615	cat__NeutrecoveryC1_False	0.0		2_1
616	cat__NeutrecoveryC1_True	0.0		2_1
617	cat__NeutrecoveryC1_nan	0.0		2_1
618	cat__Platrecovery50C1_False	0.0		2_1
619	cat__Platrecovery50C1_True	0.0		2_1
620	cat__Platrecovery50C1_nan	0.0		2_1
621	cat__Platrecovery100C1_False	0.0		2_1
622	cat__Platrecovery100C1_True	0.0		2_1
623	cat__Platrecovery100C1_nan	0.0		2_1
624	cat__drugdoseC2yn_False	0.19071563100960906		2_1
625	cat__drugdoseC2yn_True	0.0		2_1
626	cat__drugdoseC2yn_nan	0.0		2_1
627	cat__NeutrecoveryC2_False	0.0		2_1
628	cat__NeutrecoveryC2_True	0.0		2_1
629	cat__NeutrecoveryC2_nan	0.0		2_1
630	cat__Platrecovery50C2_False	0.0		2_1
631	cat__Platrecovery50C2_True	0.0		2_1
632	cat__Platrecovery50C2_nan	0.0		2_1
633	cat__Platrecovery100C2_False	0.0		2_1
634	cat__Platrecovery100C2_True	0.0		2_1
635	cat__Platrecovery100C2_nan	0.0		2_1
636	cat__TissuetypingdoneYNC2_False	0.011480458523226355		2_1
637	cat__TissuetypingdoneYNC2_True	0.0		2_1
638	cat__TissuetypingdoneYNC2_nan	0.0		2_1
639	cat__TransplantSchedYNC2_False	0.0		2_1
640	cat__TransplantSchedYNC2_True	0.0		2_1
641	cat__TransplantSchedYNC2_nan	0.0		2_1
642	cat__amlAgeGroup_15-29	0.0		2_1
643	cat__amlAgeGroup_30-39	0.0		2_1
644	cat__amlAgeGroup_40-49	0.02464100234990708		2_1
645	cat__amlAgeGroup_50-59	0.0		2_1
646	cat__amlAgeGroup_60+	0.0		2_1
647	cat__PrevBloodDis_Chronic lymphoblastic leukaemia (CLL)	0.0		2_1
648	cat__PrevBloodDis_Chronic myelomonocytic leukaemia (CMML)	0.0		2_1
649	cat__PrevBloodDis_Hodgkin's disease	0.0		2_1
650	cat__PrevBloodDis_Lymphoma	0.0		2_1
651	cat__PrevBloodDis_Myelodysplastic syndrome (MDS)/myelodysplasia/pre-leukaemic phase	0.0		2_1
652	cat__PrevBloodDis_Myelofibrosis	0.0		2_1
653	cat__PrevBloodDis_Myeloproliferative syndrome	0.0		2_1
654	cat__PrevBloodDis_Other haematological disorder	0.0		2_1
655	cat__PrevBloodDis_Polycythaemia rubra vera (PRV)	0.0		2_1
656	cat__PrevBloodDis_Refractory anaemia with excess of blasts (RAEB, RAEB-t)	0.0		2_1
657	cat__PrevBloodDis_Thrombocythaemia	0.0		2_1
658	cat__PrevBloodDis_Thrombocytopenia	0.0		2_1
659	cat__PrevBloodDis_nan	0.0		2_1
660	cat__FABtype_0	0.0		2_1
661	cat__FABtype_1	0.007566827594245847		2_1
662	cat__FABtype_2	0.0		2_1
663	cat__FABtype_3	0.0		2_1
664	cat__FABtype_3v	0.0		2_1
665	cat__FABtype_4	0.033780909076836715		2_1
666	cat__FABtype_4e	0.0		2_1
667	cat__FABtype_5	0.0711144789834587		2_1
668	cat__FABtype_5a	0.0		2_1
669	cat__FABtype_5b	0.0		2_1
670	cat__FABtype_6	0.0		2_1
671	cat__FABtype_7	0.0		2_1
672	cat__FABtype_8	0.11722552869740066		2_1
673	cat__FABtype_B	0.0		2_1
674	cat__FABtype_R	0.0		2_1
675	cat__FABtype_RT	0.0		2_1
676	cat__FABtype_X	0.0		2_1
677	cat__FABtype_nan	0.0		2_1
678	cat__CNSinvolveentry_0.0	0.0		2_1
679	cat__CNSinvolveentry_1.0	0.0		2_1
680	cat__CNSinvolveentry_2.0	0.0679274444220181		2_1
681	cat__CNSinvolveentry_nan	0.0		2_1
682	cat__Localcytoentry_1.0	0.07811205632682122		2_1
683	cat__Localcytoentry_2.0	0.15797949321865734		2_1
684	cat__Localcytoentry_3.0	0.0		2_1
685	cat__Localcytoentry_4.0	0.0		2_1
686	cat__Localcytoentry_5.0	0.0		2_1
687	cat__Localcytoentry_nan	0.0		2_1
688	cat__Localimmentry_1.0	0.0		2_1
689	cat__Localimmentry_2.0	0.0		2_1
690	cat__Localimmentry_3.0	0.0		2_1
691	cat__Localimmentry_nan	0.0		2_1
692	cat__CD33entry_1.0	0.0		2_1
693	cat__CD33entry_2.0	0.0		2_1
694	cat__CD33entry_3.0	0.0		2_1
695	cat__CD33entry_nan	0.0		2_1
696	cat__SmokeHist_1.0	0.0		2_1
697	cat__SmokeHist_2.0	0.08229128404360908		2_1
698	cat__SmokeHist_3.0	0.0		2_1
699	cat__SmokeHist_nan	0.0		2_1
700	cat__amlType_De novo	0.17320950774503646		2_1
701	cat__amlType_High risk MDS	0.0		2_1
702	cat__amlType_Secondary	0.08836781163713167		2_1
703	cat__CytoResult_Adverse	0.5611066270139501		2_1
704	cat__CytoResult_Failed	0.0		2_1
705	cat__CytoResult_Intermediate	0.0		2_1
706	cat__CytoResult_Normal	0.04622157589084551		2_1
707	cat__CytoResult_Not done	0.0		2_1
708	cat__CytoResult_nan	0.0		2_1
709	cat__CytoResult_t(15;17) / PML-RARA [APL]	0.0		2_1
710	cat__CytoResult_t(8;21) / inv(16) [CBF]	0.8344593706423885		2_1
711	cat__ComorArr_0.0	0.0		2_1
712	cat__ComorArr_1.0	0.0		2_1
713	cat__ComorArr_2.0	0.0		2_1
714	cat__ComorArr_nan	0.0		2_1
715	cat__ComorCard_0.0	0.031239297793281558		2_1
716	cat__ComorCard_1.0	0.0		2_1
717	cat__ComorCard_2.0	0.0		2_1
718	cat__ComorCard_nan	0.0		2_1
719	cat__ComorHVD_0.0	0.0		2_1
720	cat__ComorHVD_1.0	0.0		2_1
721	cat__ComorHVD_2.0	0.0		2_1
722	cat__ComorHVD_nan	0.0		2_1
723	cat__ComorIBD_0.0	0.0		2_1
724	cat__ComorIBD_1.0	0.0		2_1
725	cat__ComorIBD_2.0	0.0		2_1
726	cat__ComorIBD_nan	0.0		2_1
727	cat__ComorDiab_0.0	0.02274890539905032		2_1
728	cat__ComorDiab_1.0	0.0		2_1
729	cat__ComorDiab_2.0	0.0		2_1
730	cat__ComorDiab_nan	0.0		2_1
731	cat__ComorCVD_0.0	0.0		2_1
732	cat__ComorCVD_1.0	0.0		2_1
733	cat__ComorCVD_2.0	0.0		2_1
734	cat__ComorCVD_nan	0.0		2_1
735	cat__ComorPsyc_0.0	0.07563718654818934		2_1
736	cat__ComorPsyc_1.0	0.06639481020023515		2_1
737	cat__ComorPsyc_2.0	0.0		2_1
738	cat__ComorPsyc_nan	0.0		2_1
739	cat__ComorObe_0.0	0.0		2_1
740	cat__ComorObe_1.0	0.0		2_1
741	cat__ComorObe_2.0	0.0		2_1
742	cat__ComorObe_nan	0.0		2_1
743	cat__ComorInf_0.0	0.0		2_1
744	cat__ComorInf_1.0	0.0		2_1
745	cat__ComorInf_2.0	0.0		2_1
746	cat__ComorInf_nan	0.0		2_1
747	cat__ComorRheu_0.0	0.0		2_1
748	cat__ComorRheu_1.0	0.0		2_1
749	cat__ComorRheu_2.0	0.0		2_1
750	cat__ComorRheu_nan	0.0		2_1
751	cat__ComorPrep_0.0	0.0		2_1
752	cat__ComorPrep_1.0	0.0		2_1
753	cat__ComorPrep_2.0	0.0		2_1
754	cat__ComorPrep_nan	0.0		2_1
755	cat__ComorRen_0.0	0.0		2_1
756	cat__ComorRen_1.0	0.0		2_1
757	cat__ComorRen_2.0	0.0		2_1
758	cat__ComorRen_nan	0.0		2_1
759	cat__ComorMPul_0.0	0.0		2_1
760	cat__ComorMPul_1.0	0.0		2_1
761	cat__ComorMPul_2.0	0.0		2_1
762	cat__ComorMPul_nan	0.0		2_1
763	cat__ComorSPul_0.0	0.0		2_1
764	cat__ComorSPul_1.0	0.0		2_1
765	cat__ComorSPul_2.0	0.0		2_1
766	cat__ComorSPul_nan	0.0		2_1
767	cat__ComorPST_0.0	0.0		2_1
768	cat__ComorPST_1.0	0.0		2_1
769	cat__ComorPST_2.0	0.0		2_1
770	cat__ComorPST_nan	0.0		2_1
771	cat__ComorHepM_0.0	0.0		2_1
772	cat__ComorHepM_1.0	0.11000508062633657		2_1
773	cat__ComorHepM_2.0	0.0		2_1
774	cat__ComorHepM_nan	0.0		2_1
775	cat__ComorHepS_0.0	0.0		2_1
776	cat__ComorHepS_1.0	0.0		2_1
777	cat__ComorHepS_2.0	0.0		2_1
778	cat__ComorHepS_nan	0.0		2_1
779	cat__TreatmentC1_ADE Alone	0.07284425802157157		2_1
780	cat__TreatmentC1_ADE and Mylotarg 3mg per m2	0.0		2_1
781	cat__TreatmentC1_ADE and Mylotarg 6mg per m2	0.0		2_1
782	cat__TreatmentC1_AIDA	0.0		2_1
783	cat__TreatmentC1_Arsenic and ATRA	0.0		2_1
784	cat__TreatmentC1_DA High dose (90mg)	0.0		2_1
785	cat__TreatmentC1_DA Mylotarg 3mg per m2	0.0		2_1
786	cat__TreatmentC1_DA Mylotarg 6mg per m2	0.0		2_1
787	cat__TreatmentC1_DA Standard dose (60mg)	0.10844499668902534		2_1
788	cat__Marrresult1C1_CR	0.16347847360683515		2_1
789	cat__Marrresult1C1_PR	0.0		2_1
790	cat__Marrresult1C1_RD	0.19210931343064833		2_1
791	cat__Marrresult1C1_nan	0.0		2_1
792	cat__Marrresult2C1_CR	0.0		2_1
793	cat__Marrresult2C1_PR	0.0		2_1
794	cat__Marrresult2C1_RD	0.0		2_1
795	cat__Marrresult2C1_nan	0.0		2_1
796	cat__Marrresult1C2_CR	0.1385696566837507		2_1
797	cat__Marrresult1C2_PR	0.0		2_1
798	cat__Marrresult1C2_RD	0.056842213097903875		2_1
799	cat__Marrresult1C2_nan	0.0		2_1
800	cat__TissuetypesibsresultC2_1.0	0.07654392861170842		2_1
801	cat__TissuetypesibsresultC2_2.0	0.0		2_1
802	cat__TissuetypesibsresultC2_3.0	0.08319737824754662		2_1
803	cat__TissuetypesibsresultC2_nan	0.0		2_1
804	cat__TransplantTypeC2_1.0	0.0		2_1
805	cat__TransplantTypeC2_2.0	0.0		2_1
806	cat__TransplantTypeC2_3.0	0.0		2_1
807	cat__TransplantTypeC2_nan	0.0		2_1
808	cat__amlFLToutcomeID_2.0	0.0		2_1
809	cat__amlFLToutcomeID_3.0	0.22286568522378777		2_1
810	cat__amlFLToutcomeID_4.0	0.0		2_1
811	cat__amlFLToutcomeID_nan	0.0		2_1
812	cat__amlFLTTypeID_1.0	0.0		2_1
813	cat__amlFLTTypeID_2.0	0.0		2_1
814	cat__amlFLTTypeID_nan	0.0		2_1
815	cat__amlDDLFLTTKDID_1.0	0.0		2_1
816	cat__amlDDLFLTTKDID_2.0	0.0		2_1
817	cat__amlDDLFLTTKDID_3.0	0.0		2_1
818	cat__amlDDLFLTTKDID_4.0	0.0		2_1
819	cat__amlDDLFLTTKDID_6.0	0.0		2_1
820	cat__amlDDLFLTTKDID_8.0	0.0		2_1
821	cat__amlDDLFLTTKDID_9.0	0.0		2_1
822	cat__amlDDLFLTTKDID_99.0	0.0		2_1
823	cat__amlDDLFLTTKDID_nan	0.0		2_1
824	cat__amlFLTType0ID_1.0	0.0		2_1
825	cat__amlFLTType0ID_2.0	0.0		2_1
826	cat__amlFLTType0ID_nan	0.043535246396036474		2_1
827	cat__amlDDLNPM1OutcomeID_1.0	0.23207256965862974		2_1
828	cat__amlDDLNPM1OutcomeID_3.0	0.0		2_1
829	cat__amlDDLNPM1OutcomeID_5.0	0.0		2_1
830	cat__amlDDLNPM1OutcomeID_7.0	0.0		2_1
831	cat__amlDDLNPM1OutcomeID_nan	0.0		2_1
832	cat__amlDDLNPM1ID_1.0	0.0		2_1
833	cat__amlDDLNPM1ID_2.0	0.0		2_1
834	cat__amlDDLNPM1ID_3.0	0.0		2_1
835	cat__amlDDLNPM1ID_4.0	0.0		2_1
836	cat__amlDDLNPM1ID_5.0	0.0		2_1
837	cat__amlDDLNPM1ID_nan	0.1343349163687346		2_1
838	ordinal__NauseagradeC1	0.0018138788960799905		2_1
839	ordinal__AlopeciagradeC1	0.0001232865580441331		2_1
840	ordinal__OralgradeC1	0.00022308838269448776		2_1
841	ordinal__DiarrheagradeC1	0.0009602329471057826		2_1
842	ordinal__CardiacgradeC1	3.356648699606758e-05		2_1
843	ordinal__LiverASTgradeC1	0.0001340543965631436		2_1
844	ordinal__LiverALTgradeC1	3.528066348251715e-05		2_1
845	ordinal__LiverBilgradeC1	0.0003266895741181207		2_1
846	ordinal__RenaCreatgradeC1	0.00039706304919716757		2_1
847	ordinal__RenaprotgradeC1	0.0004446573878580719		2_1
848	ordinal__RenahaemgradeC1	0.00034143926247884527		2_1
849	ordinal__NauseagradeC2	0.0001371999892135911		2_1
850	ordinal__AlopeciagradeC2	0.00010280971695111337		2_1
851	ordinal__OralgradeC2	0.0002915550025007197		2_1
852	ordinal__DiarrheagradeC2	0.0004345450920350147		2_1
853	ordinal__CardiacgradeC2	0.0002928615343112978		2_1
854	ordinal__LiverASTgradeC2	3.3413532854219434e-05		2_1
855	ordinal__LiverALTgradeC2	1.465284280372499e-05		2_1
856	ordinal__LiverBilgradeC2	0.00026358512759133967		2_1
857	ordinal__RenaCreatgradeC2	0.0002811414482729281		2_1
858	ordinal__RenaprotgradeC2	0.0005891331091111253		2_1
859	ordinal__RenahaemgradeC2	0.0006345869844208518		2_1
860	ordinal__cellularity1C1	0.00012727088208625752		2_1
861	ordinal__cellularity2C1	0.0005792113655525537		2_1
862	ordinal__cellularity1C2	1.6292093205672146e-05		2_1
863	num__amlAgeAtRand1	0.11285876499517553		2_1
864	num__UnitsbloodC1	8.803389116095082e-06		2_1
865	num__UnitsplateletsC1	0.0007948033127345425		2_1
866	num__UnitsbloodC2	0.0006060055384308202		2_1
867	num__UnitsplateletsC2	0.00041884971922636504		2_1
868	num__DaysIVantibC1	0.00013403390070419302		2_1
869	num__DaysinhospC1	0.00018077538548000736		2_1
870	num__DaysIVantibC2	0.0005089421233063408		2_1
871	num__DaysinhospC2	0.0008144526770354364		2_1
872	num__TestDate	0.00039672738657064787		2_1
873	num__ITDPcnt	0.00024301809701727297		2_1
874	num__ITDLength	0.0001611346296474913		2_1
875	num__NauseastartC1	0.00021425056271984284		2_1
876	num__NauseastopC1	0.0002691577118926377		2_1
877	num__AlopeciastartC1	0.0002867935014903898		2_1
878	num__AlopeciastopC1	0.00022451051302479192		2_1
879	num__OralstartC1	2.7967008113651415e-05		2_1
880	num__OralstopC1	9.036156872340207e-05		2_1
881	num__DiarrheastartC1	0.0007314674351991626		2_1
882	num__DiarrheastopC1	0.0006259497072478448		2_1
883	num__CardiacstartC1	0.0003224986604305772		2_1
884	num__CardiacstopC1	0.0004969038198193331		2_1
885	num__LiverASTstartC1	0.0009402870484880319		2_1
886	num__LiverASTstopC1	0.0009824583957249414		2_1
887	num__LiverALTstartC1	5.711210425243215e-06		2_1
888	num__LiverALTstopC1	9.120130278008906e-05		2_1
889	num__LiverBilstartC1	0.0006422591914137494		2_1
890	num__LiverBilstopC1	0.0005910524529745332		2_1
891	num__RenaCreatstartC1	0.00010791271685374557		2_1
892	num__RenaCreatstopC1	7.013757800720024e-05		2_1
893	num__RenaprotstartC1	0.000158204365062855		2_1
894	num__RenahaemstartC1	0.0002064406351602099		2_1
895	num__RenahaemstopC1	0.00012544203489774777		2_1
896	num__NauseastartC2	0.0008010168381309667		2_1
897	num__NauseastopC2	0.0007291734014304243		2_1
898	num__AlopeciastartC2	0.00011519887462866958		2_1
899	num__AlopeciastopC2	4.3025028204185165e-05		2_1
900	num__OralstartC2	0.0007604059322499131		2_1
901	num__OralstopC2	0.0006956454469633936		2_1
902	num__DiarrheastartC2	0.00019173406160287177		2_1
903	num__DiarrheastopC2	4.709777455343646e-05		2_1
904	num__CardiacstartC2	0.00036007735905787684		2_1
905	num__LiverASTstartC2	0.0001224526987319368		2_1
906	num__LiverASTstopC2	0.00041256776199144333		2_1
907	num__LiverALTstartC2	3.922400698815949e-05		2_1
908	num__LiverALTstopC2	0.00014836466386666518		2_1
909	num__LiverBilstartC2	0.0005522540541185548		2_1
910	num__LiverBilstopC2	0.0008476173668788649		2_1
911	num__RenaCreatstartC2	0.0004515364916171671		2_1
912	num__RenaCreatstopC2	0.00034738433673336857		2_1
913	num__mylotargdateC1	4.223163773717566e-06		2_1
914	num__marrexamdate1C1	8.155388887632978e-06		2_1
915	num__marrexamdate2C1	0.0007335446927562711		2_1
916	num__NeutrecoverydateC1	0.0005154745673068371		2_1
917	num__Platrecovery50dateC1	0.00017050023609488957		2_1
918	num__Platrecovery100dateC1	0.0003083448057860895		2_1
919	num__DischargeddateC1	0.00028599405272613886		2_1
920	num__chemodateC2	0.0005075275144723147		2_1
921	num__marrexamdate1C2	4.599302914820389e-05		2_1
922	num__NeutrecoverydateC2	8.525832765219993e-05		2_1
923	num__Platrecovery50dateC2	0.00020942885181350184		2_1
924	num__Platrecovery100dateC2	0.00021711640823968666		2_1
925	num__DischargeddateC2	0.00018160020529053904		2_1
926	num__Weight	0.07012186881677797		2_1
927	num__Height	0.059038773002897296		2_1
928	num__BloodDateEntry	0.0006303423187244016		2_1
929	num__HemoglobinEntry	8.1374718346094e-06		2_1
930	num__PlateletEntry	0.001507781187315705		2_1
931	num__MarrowDateEntry	0.0002414108468197032		2_1
932	num__MarrowBlastsEntry	0.00018844787523854533		2_1
933	num__LocalImmPcnt	0.0001392134837568389		2_1
934	num__SmokePerDay	3.675191729513693e-07		2_1
935	num__chemodateC1	0.0		2_1
936	num__Marrblastperc1C1	0.00025072395549874567		2_1
937	num__Marrblastperc2C1	1.3218851088031224e-05		2_1
938	num__WBCEntry	0.02748501348797233		2_1
939	num__CompmarrrespC1	5.1519076056412523e-05		2_1
940	num__Marrclastperc1C2	0.00018509640964771762		2_1
941	num__CompmarrrespC2	4.6008894135782454e-05		2_1
942	num__TransplantSchedDateC2	2.016040622132515e-05		2_1
943	remainder__IsSec_is_missing	0.0		2_1
944	remainder__PrevDiag_is_missing	0.0		2_1
945	remainder__PrevBloodDis_is_missing	0.0		2_1
946	remainder__Weight_is_missing	0.0		2_1
947	remainder__Height_is_missing	0.0		2_1
948	remainder__BloodDateEntry_is_missing	0.0		2_1
949	remainder__HemoglobinEntry_is_missing	0.0		2_1
950	remainder__PlateletEntry_is_missing	0.0		2_1
951	remainder__MarrowDateEntry_is_missing	0.0		2_1
952	remainder__MarrowBlastsEntry_is_missing	0.0		2_1
953	remainder__FABtype_is_missing	0.0		2_1
954	remainder__CNSinvolveentry_is_missing	0.0		2_1
955	remainder__Localcytoentry_is_missing	0.0		2_1
956	remainder__Localimmentry_is_missing	0.0		2_1
957	remainder__LocalImmPcnt_is_missing	0.0		2_1
958	remainder__CD33entry_is_missing	0.0		2_1
959	remainder__SmokeHist_is_missing	0.0		2_1
960	remainder__SmokePerDay_is_missing	0.0		2_1
961	remainder__CytoResult_is_missing	0.0		2_1
962	remainder__Karyotype_is_missing	0.0		2_1
963	remainder__ComorArr_is_missing	0.0		2_1
964	remainder__ComorCard_is_missing	0.0		2_1
965	remainder__ComorHVD_is_missing	0.0		2_1
966	remainder__ComorIBD_is_missing	0.0		2_1
967	remainder__ComorDiab_is_missing	0.0		2_1
968	remainder__ComorCVD_is_missing	0.0		2_1
969	remainder__ComorPsyc_is_missing	0.0		2_1
970	remainder__ComorObe_is_missing	0.0		2_1
971	remainder__ComorInf_is_missing	0.0		2_1
972	remainder__ComorRheu_is_missing	0.0		2_1
973	remainder__ComorPrep_is_missing	0.0		2_1
974	remainder__ComorRen_is_missing	0.0		2_1
975	remainder__ComorMPul_is_missing	0.0		2_1
976	remainder__ComorSPul_is_missing	0.0		2_1
977	remainder__ComorPST_is_missing	0.0		2_1
978	remainder__ComorHepM_is_missing	0.0		2_1
979	remainder__ComorHepS_is_missing	0.0		2_1
980	remainder__chemodateC1_is_missing	0.0		2_1
981	remainder__drugdoseC1yn_is_missing	0.0		2_1
982	remainder__mylotargC1yn_is_missing	0.0		2_1
983	remainder__mylotargdateC1_is_missing	0.0		2_1
984	remainder__mylodoseC1_is_missing	0.0		2_1
985	remainder__marrexamdate1C1_is_missing	0.0		2_1
986	remainder__marrexamdate2C1_is_missing	0.0		2_1
987	remainder__cellularity1C1_is_missing	0.0		2_1
988	remainder__cellularity2C1_is_missing	0.0		2_1
989	remainder__Marrblastperc1C1_is_missing	0.0		2_1
990	remainder__Marrblastperc2C1_is_missing	0.0		2_1
991	remainder__Marrresult1C1_is_missing	0.0		2_1
992	remainder__Marrresult2C1_is_missing	0.0		2_1
993	remainder__CompmarrrespC1_is_missing	0.0		2_1
994	remainder__NeutrecoveryC1_is_missing	0.0		2_1
995	remainder__NeutrecoverydateC1_is_missing	0.0		2_1
996	remainder__Platrecovery50C1_is_missing	0.0		2_1
997	remainder__Platrecovery50dateC1_is_missing	0.0		2_1
998	remainder__Platrecovery100C1_is_missing	0.0		2_1
999	remainder__Platrecovery100dateC1_is_missing	0.0		2_1
1000	remainder__NauseagradeC1_is_missing	0.0		2_1
1001	remainder__NauseastartC1_is_missing	0.0		2_1
1002	remainder__NauseastopC1_is_missing	0.0		2_1
1003	remainder__AlopeciagradeC1_is_missing	0.0		2_1
1004	remainder__AlopeciastartC1_is_missing	0.0		2_1
1005	remainder__AlopeciastopC1_is_missing	0.0		2_1
1006	remainder__OralgradeC1_is_missing	0.0		2_1
1007	remainder__OralstartC1_is_missing	0.0		2_1
1008	remainder__OralstopC1_is_missing	0.0		2_1
1009	remainder__DiarrheagradeC1_is_missing	0.0		2_1
1010	remainder__DiarrheastartC1_is_missing	0.0		2_1
1011	remainder__DiarrheastopC1_is_missing	0.0		2_1
1012	remainder__CardiacgradeC1_is_missing	0.0		2_1
1013	remainder__CardiacstartC1_is_missing	0.0		2_1
1014	remainder__CardiacstopC1_is_missing	0.0		2_1
1015	remainder__LiverASTgradeC1_is_missing	0.0		2_1
1016	remainder__LiverASTstartC1_is_missing	0.0		2_1
1017	remainder__LiverASTstopC1_is_missing	0.0		2_1
1018	remainder__LiverALTgradeC1_is_missing	0.0		2_1
1019	remainder__LiverALTstartC1_is_missing	0.0		2_1
1020	remainder__LiverALTstopC1_is_missing	0.0		2_1
1021	remainder__LiverBilgradeC1_is_missing	0.0		2_1
1022	remainder__LiverBilstartC1_is_missing	0.0		2_1
1023	remainder__LiverBilstopC1_is_missing	0.0		2_1
1024	remainder__RenaCreatgradeC1_is_missing	0.0		2_1
1025	remainder__RenaCreatstartC1_is_missing	0.0		2_1
1026	remainder__RenaCreatstopC1_is_missing	0.0		2_1
1027	remainder__RenaprotgradeC1_is_missing	0.0		2_1
1028	remainder__RenaprotstartC1_is_missing	0.0		2_1
1029	remainder__RenahaemgradeC1_is_missing	0.0		2_1
1030	remainder__RenahaemstartC1_is_missing	0.0		2_1
1031	remainder__RenahaemstopC1_is_missing	0.0		2_1
1032	remainder__UnitsbloodC1_is_missing	0.0		2_1
1033	remainder__UnitsplateletsC1_is_missing	0.0		2_1
1034	remainder__DaysIVantibC1_is_missing	0.0		2_1
1035	remainder__DaysinhospC1_is_missing	0.0		2_1
1036	remainder__DischargeddateC1_is_missing	0.0		2_1
1037	remainder__chemodateC2_is_missing	0.0		2_1
1038	remainder__drugdoseC2yn_is_missing	0.0		2_1
1039	remainder__marrexamdate1C2_is_missing	0.0		2_1
1040	remainder__cellularity1C2_is_missing	0.0		2_1
1041	remainder__Marrclastperc1C2_is_missing	0.0		2_1
1042	remainder__Marrresult1C2_is_missing	0.0		2_1
1043	remainder__CompmarrrespC2_is_missing	0.0		2_1
1044	remainder__NeutrecoveryC2_is_missing	0.0		2_1
1045	remainder__NeutrecoverydateC2_is_missing	0.0		2_1
1046	remainder__Platrecovery50C2_is_missing	0.0		2_1
1047	remainder__Platrecovery50dateC2_is_missing	0.0		2_1
1048	remainder__Platrecovery100C2_is_missing	0.0		2_1
1049	remainder__Platrecovery100dateC2_is_missing	0.0		2_1
1050	remainder__NauseagradeC2_is_missing	0.0		2_1
1051	remainder__NauseastartC2_is_missing	0.0		2_1
1052	remainder__NauseastopC2_is_missing	0.0		2_1
1053	remainder__AlopeciagradeC2_is_missing	0.0		2_1
1054	remainder__AlopeciastartC2_is_missing	0.0		2_1
1055	remainder__AlopeciastopC2_is_missing	0.0		2_1
1056	remainder__OralgradeC2_is_missing	0.0		2_1
1057	remainder__OralstartC2_is_missing	0.0		2_1
1058	remainder__OralstopC2_is_missing	0.0		2_1
1059	remainder__DiarrheagradeC2_is_missing	0.0		2_1
1060	remainder__DiarrheastartC2_is_missing	0.0		2_1
1061	remainder__DiarrheastopC2_is_missing	0.0		2_1
1062	remainder__CardiacgradeC2_is_missing	0.0		2_1
1063	remainder__CardiacstartC2_is_missing	0.0		2_1
1064	remainder__LiverASTgradeC2_is_missing	0.0		2_1
1065	remainder__LiverASTstartC2_is_missing	0.0		2_1
1066	remainder__LiverASTstopC2_is_missing	0.0		2_1
1067	remainder__LiverALTgradeC2_is_missing	0.0		2_1
1068	remainder__LiverALTstartC2_is_missing	0.0		2_1
1069	remainder__LiverALTstopC2_is_missing	0.0		2_1
1070	remainder__LiverBilgradeC2_is_missing	0.0		2_1
1071	remainder__LiverBilstartC2_is_missing	0.0		2_1
1072	remainder__LiverBilstopC2_is_missing	0.0		2_1
1073	remainder__RenaCreatgradeC2_is_missing	0.0		2_1
1074	remainder__RenaCreatstartC2_is_missing	0.0		2_1
1075	remainder__RenaCreatstopC2_is_missing	0.0		2_1
1076	remainder__RenaprotgradeC2_is_missing	0.0		2_1
1077	remainder__RenahaemgradeC2_is_missing	0.0		2_1
1078	remainder__UnitsbloodC2_is_missing	0.0		2_1
1079	remainder__UnitsplateletsC2_is_missing	0.0		2_1
1080	remainder__DaysIVantibC2_is_missing	0.0		2_1
1081	remainder__DaysinhospC2_is_missing	0.0		2_1
1082	remainder__DischargeddateC2_is_missing	0.0		2_1
1083	remainder__TissuetypingdoneYNC2_is_missing	0.0		2_1
1084	remainder__TissuetypesibsresultC2_is_missing	0.0		2_1
1085	remainder__TransplantSchedYNC2_is_missing	0.0		2_1
1086	remainder__TransplantSchedDateC2_is_missing	0.0		2_1
1087	remainder__TransplantTypeC2_is_missing	0.0		2_1
1088	remainder__TestDate_is_missing	0.0		2_1
1089	remainder__amlFLToutcomeID_is_missing	0.0		2_1
1090	remainder__amlFLTTypeID_is_missing	0.0		2_1
1091	remainder__amlDDLFLTTKDID_is_missing	0.0		2_1
1092	remainder__ITDPcnt_is_missing	0.0		2_1
1093	remainder__ITDLength_is_missing	0.0		2_1
1094	remainder__amlFLTType0ID_is_missing	0.044158207676576786		2_1
1095	remainder__amlDDLNPM1OutcomeID_is_missing	0.0		2_1
1096	remainder__amlDDLNPM1ID_is_missing	0.13548281345721233		2_1
1097	remainder__ASXL1	2.7376821308567434e-05		2_1
1098	remainder__ASXL2	3.0748928716691256e-05		2_1
1099	remainder__ASXL3	2.022392908719006e-08		2_1
1100	remainder__BAGE3	0.0		2_1
1101	remainder__BCOR	0.0		2_1
1102	remainder__BRAF	0.0		2_1
1103	remainder__CBL	0.0		2_1
1104	remainder__CEBPA	5.824103803661459e-05		2_1
1105	remainder__CREBBP	0.0		2_1
1106	remainder__CSF3R	0.0		2_1
1107	remainder__CTCF	0.0		2_1
1108	remainder__CUX1	0.0		2_1
1109	remainder__DNMT3A	6.089698465451523e-07		2_1
1110	remainder__EED	0.0		2_1
1111	remainder__ETV6	0.0		2_1
1112	remainder__EZH2	0.0		2_1
1113	remainder__FBXW7	0.0		2_1
1114	remainder__FLT3	0.0		2_1
1115	remainder__GATA1	0.0		2_1
1116	remainder__GATA2	3.163882293197296e-08		2_1
1117	remainder__GNAS	0.0		2_1
1118	remainder__GNB1	0.0		2_1
1119	remainder__IDH1	0.0		2_1
1120	remainder__IDH2	0.0		2_1
1121	remainder__JAK2	0.0		2_1
1122	remainder__JAK3	0.0		2_1
1123	remainder__KANSL1	0.0		2_1
1124	remainder__KDM6A	0.0		2_1
1125	remainder__KIT	0.0		2_1
1126	remainder__KMT2C	0.0		2_1
1127	remainder__KMT2D	0.0		2_1
1128	remainder__KMT2E	0.0		2_1
1129	remainder__KRAS	0.0		2_1
1130	remainder__LUC7L2	0.0		2_1
1131	remainder__MED12	0.0		2_1
1132	remainder__MLL	0.0		2_1
1133	remainder__MPL	0.0		2_1
1134	remainder__MYC	0.0		2_1
1135	remainder__NF1	3.8515194980122086e-08		2_1
1136	remainder__NFE2	0.0		2_1
1137	remainder__NOTCH1	0.0		2_1
1138	remainder__NPM1	4.9697991969371826e-05		2_1
1139	remainder__NRAS	2.12581531127858e-07		2_1
1140	remainder__PDS5B	0.0		2_1
1141	remainder__PHF6	0.0		2_1
1142	remainder__PRPF8	0.0		2_1
1143	remainder__PTPN11	1.0003054092887656e-05		2_1
1144	remainder__RAD21	0.0		2_1
1145	remainder__RIT1	0.0		2_1
1146	remainder__RUNX1	0.0		2_1
1147	remainder__SETBP1	0.0		2_1
1148	remainder__SF1	0.0		2_1
1149	remainder__SF3B1	0.0		2_1
1150	remainder__SMC1A	0.0		2_1
1151	remainder__SMC3	0.0		2_1
1152	remainder__SRSF2	0.0		2_1
1153	remainder__STAG2	0.0		2_1
1154	remainder__STAT5B	0.0		2_1
1155	remainder__TET2	0.0		2_1
1156	remainder__TP53	6.439794526918235e-08		2_1
1157	remainder__U2AF1	0.0		2_1
1158	remainder__WT1	0.0		2_1
1159	remainder__ZRSR2	0.0		2_1
1160	remainder__ngs_is_missing	0.0		2_1
1161	karyotype_encoding__Karyotype_45,X,-Y,t(8;21)(q22;q22)[10]	0.0		3_1
1162	karyotype_encoding__Karyotype_46,XX [20]	0.0		3_1
1163	karyotype_encoding__Karyotype_46,XX [20]	0.0		3_1
1164	karyotype_encoding__Karyotype_46,XX,inv(16)(p13q22)[10]	0.0		3_1
1165	karyotype_encoding__Karyotype_46,XX,t(8;21)(q22;q22)[10]	0.0		3_1
1166	karyotype_encoding__Karyotype_46,XX[10]	0.0		3_1
1167	karyotype_encoding__Karyotype_46,XX[20]	0.0		3_1
1168	karyotype_encoding__Karyotype_46,XX[20]	0.0		3_1
1169	karyotype_encoding__Karyotype_46,XX[25]	0.0		3_1
1170	karyotype_encoding__Karyotype_46,XX[30]	0.0		3_1
1171	karyotype_encoding__Karyotype_46,XY [20]	0.0		3_1
1172	karyotype_encoding__Karyotype_46,XY,inv(16)(p13q22)[10]	0.0		3_1
1173	karyotype_encoding__Karyotype_46,XY[20]	0.0		3_1
1174	karyotype_encoding__Karyotype_46,XY[20]	0.0		3_1
1175	karyotype_encoding__Karyotype_46,XY[21]	0.0		3_1
1176	karyotype_encoding__Karyotype_46,XY[25]	0.0		3_1
1177	karyotype_encoding__Karyotype_46,XY[30]	0.0		3_1
1178	karyotype_encoding__Karyotype_47,XX,+8[10]	0.0		3_1
1179	karyotype_encoding__Karyotype___rare_class__	0.0		3_1
1180	cat__sexID_False	0.0		3_1
1181	cat__sexID_True	0.0		3_1
1182	cat__IsSec_False	0.0		3_1
1183	cat__IsSec_True	0.0		3_1
1184	cat__IsSec_nan	0.0		3_1
1185	cat__PrevDiag_False	0.0		3_1
1186	cat__PrevDiag_True	0.0		3_1
1187	cat__PrevDiag_nan	0.0		3_1
1188	cat__drugdoseC1yn_False	0.0		3_1
1189	cat__drugdoseC1yn_True	0.0		3_1
1190	cat__drugdoseC1yn_nan	0.0		3_1
1191	cat__mylotargC1yn_False	0.0		3_1
1192	cat__mylotargC1yn_True	0.0		3_1
1193	cat__mylotargC1yn_nan	0.0		3_1
1194	cat__mylodoseC1_False	0.0		3_1
1195	cat__mylodoseC1_True	0.0		3_1
1196	cat__mylodoseC1_nan	0.0		3_1
1197	cat__NeutrecoveryC1_False	0.0		3_1
1198	cat__NeutrecoveryC1_True	0.0		3_1
1199	cat__NeutrecoveryC1_nan	0.0		3_1
1200	cat__Platrecovery50C1_False	0.0		3_1
1201	cat__Platrecovery50C1_True	0.0		3_1
1202	cat__Platrecovery50C1_nan	0.0		3_1
1203	cat__Platrecovery100C1_False	0.0		3_1
1204	cat__Platrecovery100C1_True	0.0		3_1
1205	cat__Platrecovery100C1_nan	0.0		3_1
1206	cat__drugdoseC2yn_False	0.21336631529080047		3_1
1207	cat__drugdoseC2yn_True	0.0		3_1
1208	cat__drugdoseC2yn_nan	0.0		3_1
1209	cat__NeutrecoveryC2_False	0.0		3_1
1210	cat__NeutrecoveryC2_True	0.0		3_1
1211	cat__NeutrecoveryC2_nan	0.0		3_1
1212	cat__Platrecovery50C2_False	0.0		3_1
1213	cat__Platrecovery50C2_True	0.0		3_1
1214	cat__Platrecovery50C2_nan	0.0		3_1
1215	cat__Platrecovery100C2_False	0.0		3_1
1216	cat__Platrecovery100C2_True	0.0		3_1
1217	cat__Platrecovery100C2_nan	0.0		3_1
1218	cat__TissuetypingdoneYNC2_False	0.0		3_1
1219	cat__TissuetypingdoneYNC2_True	0.0		3_1
1220	cat__TissuetypingdoneYNC2_nan	0.0		3_1
1221	cat__TransplantSchedYNC2_False	0.0		3_1
1222	cat__TransplantSchedYNC2_True	0.0		3_1
1223	cat__TransplantSchedYNC2_nan	0.0		3_1
1224	cat__amlAgeGroup_15-29	0.0		3_1
1225	cat__amlAgeGroup_30-39	0.0		3_1
1226	cat__amlAgeGroup_40-49	0.0		3_1
1227	cat__amlAgeGroup_50-59	0.0		3_1
1228	cat__amlAgeGroup_60+	0.0		3_1
1229	cat__PrevBloodDis_Chronic lymphoblastic leukaemia (CLL)	0.0		3_1
1230	cat__PrevBloodDis_Chronic myelomonocytic leukaemia (CMML)	0.0		3_1
1231	cat__PrevBloodDis_Hodgkin's disease	0.0		3_1
1232	cat__PrevBloodDis_Lymphoma	0.0		3_1
1233	cat__PrevBloodDis_Myelodysplastic syndrome (MDS)/myelodysplasia/pre-leukaemic phase	0.0		3_1
1234	cat__PrevBloodDis_Myelofibrosis	0.0		3_1
1235	cat__PrevBloodDis_Myeloproliferative syndrome	0.0		3_1
1236	cat__PrevBloodDis_Other haematological disorder	0.0		3_1
1237	cat__PrevBloodDis_Polycythaemia rubra vera (PRV)	0.0		3_1
1238	cat__PrevBloodDis_Refractory anaemia with excess of blasts (RAEB, RAEB-t)	0.0		3_1
1239	cat__PrevBloodDis_Thrombocythaemia	0.0		3_1
1240	cat__PrevBloodDis_Thrombocytopenia	0.0		3_1
1241	cat__PrevBloodDis_nan	0.0		3_1
1242	cat__FABtype_0	0.0		3_1
1243	cat__FABtype_1	0.009259234711356841		3_1
1244	cat__FABtype_2	0.06929002480215467		3_1
1245	cat__FABtype_3	0.0		3_1
1246	cat__FABtype_3v	0.0		3_1
1247	cat__FABtype_4	0.0		3_1
1248	cat__FABtype_4e	0.0		3_1
1249	cat__FABtype_5	0.1927578336608894		3_1
1250	cat__FABtype_5a	0.0		3_1
1251	cat__FABtype_5b	0.0		3_1
1252	cat__FABtype_6	0.0		3_1
1253	cat__FABtype_7	0.0		3_1
1254	cat__FABtype_8	0.05185321050326252		3_1
1255	cat__FABtype_B	0.0		3_1
1256	cat__FABtype_R	0.0		3_1
1257	cat__FABtype_RT	0.0		3_1
1258	cat__FABtype_X	0.0		3_1
1259	cat__FABtype_nan	0.0		3_1
1260	cat__CNSinvolveentry_0.0	0.008138057342201306		3_1
1261	cat__CNSinvolveentry_1.0	0.0		3_1
1262	cat__CNSinvolveentry_2.0	0.0		3_1
1263	cat__CNSinvolveentry_nan	0.0		3_1
1264	cat__Localcytoentry_1.0	0.24014471886572272		3_1
1265	cat__Localcytoentry_2.0	0.10357124862075534		3_1
1266	cat__Localcytoentry_3.0	0.0		3_1
1267	cat__Localcytoentry_4.0	0.0		3_1
1268	cat__Localcytoentry_5.0	0.0		3_1
1269	cat__Localcytoentry_nan	0.0		3_1
1270	cat__Localimmentry_1.0	0.0		3_1
1271	cat__Localimmentry_2.0	0.0		3_1
1272	cat__Localimmentry_3.0	0.0		3_1
1273	cat__Localimmentry_nan	0.0		3_1
1274	cat__CD33entry_1.0	0.0		3_1
1275	cat__CD33entry_2.0	0.0		3_1
1276	cat__CD33entry_3.0	0.0		3_1
1277	cat__CD33entry_nan	0.0		3_1
1278	cat__SmokeHist_1.0	0.0		3_1
1279	cat__SmokeHist_2.0	0.07643359574596201		3_1
1280	cat__SmokeHist_3.0	0.01636827737168287		3_1
1281	cat__SmokeHist_nan	0.0		3_1
1282	cat__amlType_De novo	0.14011227654028768		3_1
1283	cat__amlType_High risk MDS	0.0		3_1
1284	cat__amlType_Secondary	0.16556545787906787		3_1
1285	cat__CytoResult_Adverse	0.628110217549337		3_1
1286	cat__CytoResult_Failed	0.0		3_1
1287	cat__CytoResult_Intermediate	0.028151381387247564		3_1
1288	cat__CytoResult_Normal	0.0		3_1
1289	cat__CytoResult_Not done	0.0		3_1
1290	cat__CytoResult_nan	0.0		3_1
1291	cat__CytoResult_t(15;17) / PML-RARA [APL]	0.0		3_1
1292	cat__CytoResult_t(8;21) / inv(16) [CBF]	0.8475477110563981		3_1
1293	cat__ComorArr_0.0	0.08187770813725972		3_1
1294	cat__ComorArr_1.0	0.0		3_1
1295	cat__ComorArr_2.0	0.0		3_1
1296	cat__ComorArr_nan	0.0		3_1
1297	cat__ComorCard_0.0	0.0		3_1
1298	cat__ComorCard_1.0	0.0		3_1
1299	cat__ComorCard_2.0	0.0		3_1
1300	cat__ComorCard_nan	0.0		3_1
1301	cat__ComorHVD_0.0	0.0		3_1
1302	cat__ComorHVD_1.0	0.0		3_1
1303	cat__ComorHVD_2.0	0.0		3_1
1304	cat__ComorHVD_nan	0.0		3_1
1305	cat__ComorIBD_0.0	0.0		3_1
1306	cat__ComorIBD_1.0	0.0		3_1
1307	cat__ComorIBD_2.0	0.0		3_1
1308	cat__ComorIBD_nan	0.0		3_1
1309	cat__ComorDiab_0.0	0.0		3_1
1310	cat__ComorDiab_1.0	0.0		3_1
1311	cat__ComorDiab_2.0	0.0		3_1
1312	cat__ComorDiab_nan	0.0		3_1
1313	cat__ComorCVD_0.0	0.0		3_1
1314	cat__ComorCVD_1.0	0.0		3_1
1315	cat__ComorCVD_2.0	0.0		3_1
1316	cat__ComorCVD_nan	0.0		3_1
1317	cat__ComorPsyc_0.0	0.21557592081185079		3_1
1318	cat__ComorPsyc_1.0	0.007347457576672071		3_1
1319	cat__ComorPsyc_2.0	0.0		3_1
1320	cat__ComorPsyc_nan	0.0		3_1
1321	cat__ComorObe_0.0	0.0		3_1
1322	cat__ComorObe_1.0	0.0		3_1
1323	cat__ComorObe_2.0	0.0		3_1
1324	cat__ComorObe_nan	0.0		3_1
1325	cat__ComorInf_0.0	0.024948307848746902		3_1
1326	cat__ComorInf_1.0	0.12483337906117202		3_1
1327	cat__ComorInf_2.0	0.0		3_1
1328	cat__ComorInf_nan	0.0		3_1
1329	cat__ComorRheu_0.0	0.0		3_1
1330	cat__ComorRheu_1.0	0.0		3_1
1331	cat__ComorRheu_2.0	0.0		3_1
1332	cat__ComorRheu_nan	0.0		3_1
1333	cat__ComorPrep_0.0	0.0		3_1
1334	cat__ComorPrep_1.0	0.0		3_1
1335	cat__ComorPrep_2.0	0.0		3_1
1336	cat__ComorPrep_nan	0.0		3_1
1337	cat__ComorRen_0.0	0.0		3_1
1338	cat__ComorRen_1.0	0.0		3_1
1339	cat__ComorRen_2.0	0.0		3_1
1340	cat__ComorRen_nan	0.0		3_1
1341	cat__ComorMPul_0.0	0.0		3_1
1342	cat__ComorMPul_1.0	0.0		3_1
1343	cat__ComorMPul_2.0	0.0		3_1
1344	cat__ComorMPul_nan	0.0		3_1
1345	cat__ComorSPul_0.0	0.0		3_1
1346	cat__ComorSPul_1.0	0.0		3_1
1347	cat__ComorSPul_2.0	0.0		3_1
1348	cat__ComorSPul_nan	0.0		3_1
1349	cat__ComorPST_0.0	0.0		3_1
1350	cat__ComorPST_1.0	0.0		3_1
1351	cat__ComorPST_2.0	0.0		3_1
1352	cat__ComorPST_nan	0.0		3_1
1353	cat__ComorHepM_0.0	0.0		3_1
1354	cat__ComorHepM_1.0	0.0		3_1
1355	cat__ComorHepM_2.0	0.0		3_1
1356	cat__ComorHepM_nan	0.0		3_1
1357	cat__ComorHepS_0.0	0.0		3_1
1358	cat__ComorHepS_1.0	0.0		3_1
1359	cat__ComorHepS_2.0	0.0		3_1
1360	cat__ComorHepS_nan	0.0		3_1
1361	cat__TreatmentC1_ADE Alone	0.0		3_1
1362	cat__TreatmentC1_ADE and Mylotarg 3mg per m2	0.0		3_1
1363	cat__TreatmentC1_ADE and Mylotarg 6mg per m2	0.0		3_1
1364	cat__TreatmentC1_AIDA	0.0		3_1
1365	cat__TreatmentC1_Arsenic and ATRA	0.0		3_1
1366	cat__TreatmentC1_DA High dose (90mg)	0.0		3_1
1367	cat__TreatmentC1_DA Mylotarg 3mg per m2	0.0		3_1
1368	cat__TreatmentC1_DA Mylotarg 6mg per m2	0.0		3_1
1369	cat__TreatmentC1_DA Standard dose (60mg)	0.0		3_1
1370	cat__Marrresult1C1_CR	0.0		3_1
1371	cat__Marrresult1C1_PR	0.06257824646813506		3_1
1372	cat__Marrresult1C1_RD	0.0		3_1
1373	cat__Marrresult1C1_nan	0.0		3_1
1374	cat__Marrresult2C1_CR	0.0		3_1
1375	cat__Marrresult2C1_PR	0.0		3_1
1376	cat__Marrresult2C1_RD	0.0		3_1
1377	cat__Marrresult2C1_nan	0.0		3_1
1378	cat__Marrresult1C2_CR	0.04378688461977282		3_1
1379	cat__Marrresult1C2_PR	0.0		3_1
1380	cat__Marrresult1C2_RD	0.0		3_1
1381	cat__Marrresult1C2_nan	0.0		3_1
1382	cat__TissuetypesibsresultC2_1.0	0.11273882688017271		3_1
1383	cat__TissuetypesibsresultC2_2.0	0.0		3_1
1384	cat__TissuetypesibsresultC2_3.0	0.0		3_1
1385	cat__TissuetypesibsresultC2_nan	0.0		3_1
1386	cat__TransplantTypeC2_1.0	0.0		3_1
1387	cat__TransplantTypeC2_2.0	0.0		3_1
1388	cat__TransplantTypeC2_3.0	0.0		3_1
1389	cat__TransplantTypeC2_nan	0.0		3_1
1390	cat__amlFLToutcomeID_2.0	0.0		3_1
1391	cat__amlFLToutcomeID_3.0	0.03713705220231242		3_1
1392	cat__amlFLToutcomeID_4.0	0.0		3_1
1393	cat__amlFLToutcomeID_nan	0.0		3_1
1394	cat__amlFLTTypeID_1.0	0.0		3_1
1395	cat__amlFLTTypeID_2.0	0.0		3_1
1396	cat__amlFLTTypeID_nan	0.0		3_1
1397	cat__amlDDLFLTTKDID_1.0	0.0		3_1
1398	cat__amlDDLFLTTKDID_2.0	0.0		3_1
1399	cat__amlDDLFLTTKDID_3.0	0.0		3_1
1400	cat__amlDDLFLTTKDID_4.0	0.0		3_1
1401	cat__amlDDLFLTTKDID_6.0	0.0		3_1
1402	cat__amlDDLFLTTKDID_8.0	0.0		3_1
1403	cat__amlDDLFLTTKDID_9.0	0.0		3_1
1404	cat__amlDDLFLTTKDID_99.0	0.0		3_1
1405	cat__amlDDLFLTTKDID_nan	0.0		3_1
1406	cat__amlFLTType0ID_1.0	0.0		3_1
1407	cat__amlFLTType0ID_2.0	0.0		3_1
1408	cat__amlFLTType0ID_nan	0.0		3_1
1409	cat__amlDDLNPM1OutcomeID_1.0	0.24810143670585788		3_1
1410	cat__amlDDLNPM1OutcomeID_3.0	0.0		3_1
1411	cat__amlDDLNPM1OutcomeID_5.0	0.0		3_1
1412	cat__amlDDLNPM1OutcomeID_7.0	0.0		3_1
1413	cat__amlDDLNPM1OutcomeID_nan	0.0		3_1
1414	cat__amlDDLNPM1ID_1.0	0.08712984671639953		3_1
1415	cat__amlDDLNPM1ID_2.0	0.0		3_1
1416	cat__amlDDLNPM1ID_3.0	0.0		3_1
1417	cat__amlDDLNPM1ID_4.0	0.0		3_1
1418	cat__amlDDLNPM1ID_5.0	0.0		3_1
1419	cat__amlDDLNPM1ID_nan	0.09242892975759556		3_1
1420	ordinal__NauseagradeC1	0.0026223687162730074		3_1
1421	ordinal__AlopeciagradeC1	3.578845175456253e-06		3_1
1422	ordinal__OralgradeC1	0.00040586411925751183		3_1
1423	ordinal__DiarrheagradeC1	0.0014974293293719032		3_1
1424	ordinal__CardiacgradeC1	5.3800205715515016e-05		3_1
1425	ordinal__LiverASTgradeC1	0.00013184695980572418		3_1
1426	ordinal__LiverALTgradeC1	0.0001624811915341184		3_1
1427	ordinal__LiverBilgradeC1	0.00029393324695348893		3_1
1428	ordinal__RenaCreatgradeC1	0.0010730825202368269		3_1
1429	ordinal__RenaprotgradeC1	0.0004363891738598069		3_1
1430	ordinal__RenahaemgradeC1	9.889956058090365e-05		3_1
1431	ordinal__NauseagradeC2	0.00029388516197467713		3_1
1432	ordinal__AlopeciagradeC2	0.00015137194384876932		3_1
1433	ordinal__OralgradeC2	0.00037929123429243763		3_1
1434	ordinal__DiarrheagradeC2	0.000393249288233845		3_1
1435	ordinal__CardiacgradeC2	0.00011620288539639967		3_1
1436	ordinal__LiverASTgradeC2	6.548693636774775e-05		3_1
1437	ordinal__LiverALTgradeC2	1.4094099722123287e-06		3_1
1438	ordinal__LiverBilgradeC2	0.00042667067987413093		3_1
1439	ordinal__RenaCreatgradeC2	6.742187649170841e-05		3_1
1440	ordinal__RenaprotgradeC2	0.0009821024105546431		3_1
1441	ordinal__RenahaemgradeC2	0.0007630571928437848		3_1
1442	ordinal__cellularity1C1	0.00031526319609471385		3_1
1443	ordinal__cellularity2C1	0.00048730386128933794		3_1
1444	ordinal__cellularity1C2	0.0002075748157257098		3_1
1445	num__amlAgeAtRand1	0.11792312887782204		3_1
1446	num__UnitsbloodC1	2.832190086781219e-05		3_1
1447	num__UnitsplateletsC1	0.0009506457654249416		3_1
1448	num__UnitsbloodC2	0.002612290748222162		3_1
1449	num__UnitsplateletsC2	0.0008337507427684624		3_1
1450	num__DaysIVantibC1	5.809265357902135e-05		3_1
1451	num__DaysinhospC1	0.0006168773343504916		3_1
1452	num__DaysIVantibC2	2.5987631757180085e-05		3_1
1453	num__DaysinhospC2	0.0006105606970056207		3_1
1454	num__TestDate	0.00020183188203843144		3_1
1455	num__ITDPcnt	0.0004980929303295022		3_1
1456	num__ITDLength	9.325811594094706e-05		3_1
1457	num__NauseastartC1	0.00026438523864429157		3_1
1458	num__NauseastopC1	0.0001998353166635958		3_1
1459	num__AlopeciastartC1	0.0002244192248783726		3_1
1460	num__AlopeciastopC1	0.00022528846254744926		3_1
1461	num__OralstartC1	5.444457494559078e-06		3_1
1462	num__OralstopC1	8.478362508420532e-05		3_1
1463	num__DiarrheastartC1	0.0009230117225351455		3_1
1464	num__DiarrheastopC1	0.0008164359399363422		3_1
1465	num__CardiacstartC1	0.0003756238665725753		3_1
1466	num__CardiacstopC1	0.0004074242773155247		3_1
1467	num__LiverASTstartC1	0.00043982603166128523		3_1
1468	num__LiverASTstopC1	0.0004953072031008024		3_1
1469	num__LiverALTstartC1	0.000160442399577808		3_1
1470	num__LiverALTstopC1	0.00012270867800599774		3_1
1471	num__LiverBilstartC1	0.0008002451489355233		3_1
1472	num__LiverBilstopC1	0.0007945840772849406		3_1
1473	num__RenaCreatstartC1	0.0007852076289487619		3_1
1474	num__RenaCreatstopC1	0.0006721039582705851		3_1
1475	num__RenaprotstartC1	5.3303568380366204e-05		3_1
1476	num__RenahaemstartC1	0.0001683539415415545		3_1
1477	num__RenahaemstopC1	0.00014043219283693605		3_1
1478	num__NauseastartC2	0.0005270601143211313		3_1
1479	num__NauseastopC2	0.0004503476373250412		3_1
1480	num__AlopeciastartC2	9.39969266205509e-05		3_1
1481	num__AlopeciastopC2	0.0001321976061138014		3_1
1482	num__OralstartC2	0.00048727034491705785		3_1
1483	num__OralstopC2	0.00044667340313096353		3_1
1484	num__DiarrheastartC2	1.7692037429296085e-05		3_1
1485	num__DiarrheastopC2	0.0001613307823882277		3_1
1486	num__CardiacstartC2	0.0004928423518336364		3_1
1487	num__LiverASTstartC2	4.2054558480376624e-05		3_1
1488	num__LiverASTstopC2	0.0001679164508583963		3_1
1489	num__LiverALTstartC2	0.00017477333949907594		3_1
1490	num__LiverALTstopC2	7.160023746717709e-05		3_1
1491	num__LiverBilstartC2	0.0002615180808076759		3_1
1492	num__LiverBilstopC2	0.0003660005360752476		3_1
1493	num__RenaCreatstartC2	0.00048321194174830043		3_1
1494	num__RenaCreatstopC2	0.00029375075678743335		3_1
1495	num__mylotargdateC1	7.788622920289597e-05		3_1
1496	num__marrexamdate1C1	6.239631045850575e-05		3_1
1497	num__marrexamdate2C1	0.0006665298008200358		3_1
1498	num__NeutrecoverydateC1	0.0002317592533381748		3_1
1499	num__Platrecovery50dateC1	4.61724011563174e-05		3_1
1500	num__Platrecovery100dateC1	5.771651767965212e-05		3_1
1501	num__DischargeddateC1	7.088824754971741e-05		3_1
1502	num__chemodateC2	0.0002388566613840026		3_1
1503	num__marrexamdate1C2	0.00014655169947591022		3_1
1504	num__NeutrecoverydateC2	0.00017591506832746075		3_1
1505	num__Platrecovery50dateC2	0.00021628078355799245		3_1
1506	num__Platrecovery100dateC2	0.0003411699335328966		3_1
1507	num__DischargeddateC2	0.00041592714683402933		3_1
1508	num__Weight	0.06780904776355492		3_1
1509	num__Height	0.022518673740144084		3_1
1510	num__BloodDateEntry	0.0013574870485195821		3_1
1511	num__HemoglobinEntry	0.0020027701963582496		3_1
1512	num__PlateletEntry	0.0006791219127822603		3_1
1513	num__MarrowDateEntry	0.000752699397087036		3_1
1514	num__MarrowBlastsEntry	0.0002703282541221924		3_1
1515	num__LocalImmPcnt	2.6211365681188442e-05		3_1
1516	num__SmokePerDay	6.244084022450224e-05		3_1
1517	num__chemodateC1	0.00031220933654389115		3_1
1518	num__Marrblastperc1C1	0.0004807195238293658		3_1
1519	num__Marrblastperc2C1	0.0002897506417911022		3_1
1520	num__WBCEntry	0.04769504052959189		3_1
1521	num__CompmarrrespC1	0.0001233669761442695		3_1
1522	num__Marrclastperc1C2	4.5158800671034285e-05		3_1
1523	num__CompmarrrespC2	5.282456519642774e-05		3_1
1524	num__TransplantSchedDateC2	0.00015756643162221785		3_1
1525	remainder__IsSec_is_missing	0.0		3_1
1526	remainder__PrevDiag_is_missing	0.0		3_1
1527	remainder__PrevBloodDis_is_missing	0.0		3_1
1528	remainder__Weight_is_missing	0.0		3_1
1529	remainder__Height_is_missing	0.0		3_1
1530	remainder__BloodDateEntry_is_missing	0.0		3_1
1531	remainder__HemoglobinEntry_is_missing	0.0		3_1
1532	remainder__PlateletEntry_is_missing	0.0		3_1
1533	remainder__MarrowDateEntry_is_missing	0.0		3_1
1534	remainder__MarrowBlastsEntry_is_missing	0.0		3_1
1535	remainder__FABtype_is_missing	0.0		3_1
1536	remainder__CNSinvolveentry_is_missing	0.0		3_1
1537	remainder__Localcytoentry_is_missing	0.0		3_1
1538	remainder__Localimmentry_is_missing	0.0		3_1
1539	remainder__LocalImmPcnt_is_missing	0.0		3_1
1540	remainder__CD33entry_is_missing	0.0		3_1
1541	remainder__SmokeHist_is_missing	0.0		3_1
1542	remainder__SmokePerDay_is_missing	0.0		3_1
1543	remainder__CytoResult_is_missing	0.0		3_1
1544	remainder__Karyotype_is_missing	0.0		3_1
1545	remainder__ComorArr_is_missing	0.0		3_1
1546	remainder__ComorCard_is_missing	0.0		3_1
1547	remainder__ComorHVD_is_missing	0.0		3_1
1548	remainder__ComorIBD_is_missing	0.0		3_1
1549	remainder__ComorDiab_is_missing	0.0		3_1
1550	remainder__ComorCVD_is_missing	0.0		3_1
1551	remainder__ComorPsyc_is_missing	0.0		3_1
1552	remainder__ComorObe_is_missing	0.0		3_1
1553	remainder__ComorInf_is_missing	0.0		3_1
1554	remainder__ComorRheu_is_missing	0.0		3_1
1555	remainder__ComorPrep_is_missing	0.0		3_1
1556	remainder__ComorRen_is_missing	0.0		3_1
1557	remainder__ComorMPul_is_missing	0.0		3_1
1558	remainder__ComorSPul_is_missing	0.0		3_1
1559	remainder__ComorPST_is_missing	0.0		3_1
1560	remainder__ComorHepM_is_missing	0.0		3_1
1561	remainder__ComorHepS_is_missing	0.0		3_1
1562	remainder__chemodateC1_is_missing	0.0		3_1
1563	remainder__drugdoseC1yn_is_missing	0.0		3_1
1564	remainder__mylotargC1yn_is_missing	0.0		3_1
1565	remainder__mylotargdateC1_is_missing	0.0		3_1
1566	remainder__mylodoseC1_is_missing	0.0		3_1
1567	remainder__marrexamdate1C1_is_missing	0.0		3_1
1568	remainder__marrexamdate2C1_is_missing	0.0		3_1
1569	remainder__cellularity1C1_is_missing	0.0		3_1
1570	remainder__cellularity2C1_is_missing	0.0		3_1
1571	remainder__Marrblastperc1C1_is_missing	0.0		3_1
1572	remainder__Marrblastperc2C1_is_missing	0.0		3_1
1573	remainder__Marrresult1C1_is_missing	0.0		3_1
1574	remainder__Marrresult2C1_is_missing	0.0		3_1
1575	remainder__CompmarrrespC1_is_missing	0.0		3_1
1576	remainder__NeutrecoveryC1_is_missing	0.0		3_1
1577	remainder__NeutrecoverydateC1_is_missing	0.0		3_1
1578	remainder__Platrecovery50C1_is_missing	0.0		3_1
1579	remainder__Platrecovery50dateC1_is_missing	0.0		3_1
1580	remainder__Platrecovery100C1_is_missing	0.0		3_1
1581	remainder__Platrecovery100dateC1_is_missing	0.0		3_1
1582	remainder__NauseagradeC1_is_missing	0.0		3_1
1583	remainder__NauseastartC1_is_missing	0.0		3_1
1584	remainder__NauseastopC1_is_missing	0.0		3_1
1585	remainder__AlopeciagradeC1_is_missing	0.0		3_1
1586	remainder__AlopeciastartC1_is_missing	0.0		3_1
1587	remainder__AlopeciastopC1_is_missing	0.0		3_1
1588	remainder__OralgradeC1_is_missing	0.0		3_1
1589	remainder__OralstartC1_is_missing	0.0		3_1
1590	remainder__OralstopC1_is_missing	0.0		3_1
1591	remainder__DiarrheagradeC1_is_missing	0.0		3_1
1592	remainder__DiarrheastartC1_is_missing	0.0		3_1
1593	remainder__DiarrheastopC1_is_missing	0.0		3_1
1594	remainder__CardiacgradeC1_is_missing	0.0		3_1
1595	remainder__CardiacstartC1_is_missing	0.0		3_1
1596	remainder__CardiacstopC1_is_missing	0.0		3_1
1597	remainder__LiverASTgradeC1_is_missing	0.0		3_1
1598	remainder__LiverASTstartC1_is_missing	0.0		3_1
1599	remainder__LiverASTstopC1_is_missing	0.0		3_1
1600	remainder__LiverALTgradeC1_is_missing	0.0		3_1
1601	remainder__LiverALTstartC1_is_missing	0.0		3_1
1602	remainder__LiverALTstopC1_is_missing	0.0		3_1
1603	remainder__LiverBilgradeC1_is_missing	0.0		3_1
1604	remainder__LiverBilstartC1_is_missing	0.0		3_1
1605	remainder__LiverBilstopC1_is_missing	0.0		3_1
1606	remainder__RenaCreatgradeC1_is_missing	0.0		3_1
1607	remainder__RenaCreatstartC1_is_missing	0.0		3_1
1608	remainder__RenaCreatstopC1_is_missing	0.0		3_1
1609	remainder__RenaprotgradeC1_is_missing	0.0		3_1
1610	remainder__RenaprotstartC1_is_missing	0.0		3_1
1611	remainder__RenahaemgradeC1_is_missing	0.0		3_1
1612	remainder__RenahaemstartC1_is_missing	0.0		3_1
1613	remainder__RenahaemstopC1_is_missing	0.0		3_1
1614	remainder__UnitsbloodC1_is_missing	0.0		3_1
1615	remainder__UnitsplateletsC1_is_missing	0.0		3_1
1616	remainder__DaysIVantibC1_is_missing	0.0		3_1
1617	remainder__DaysinhospC1_is_missing	0.0		3_1
1618	remainder__DischargeddateC1_is_missing	0.0		3_1
1619	remainder__chemodateC2_is_missing	0.0		3_1
1620	remainder__drugdoseC2yn_is_missing	0.0		3_1
1621	remainder__marrexamdate1C2_is_missing	0.0		3_1
1622	remainder__cellularity1C2_is_missing	0.0		3_1
1623	remainder__Marrclastperc1C2_is_missing	0.0		3_1
1624	remainder__Marrresult1C2_is_missing	0.0		3_1
1625	remainder__CompmarrrespC2_is_missing	0.0		3_1
1626	remainder__NeutrecoveryC2_is_missing	0.0		3_1
1627	remainder__NeutrecoverydateC2_is_missing	0.0		3_1
1628	remainder__Platrecovery50C2_is_missing	0.0		3_1
1629	remainder__Platrecovery50dateC2_is_missing	0.0		3_1
1630	remainder__Platrecovery100C2_is_missing	0.0		3_1
1631	remainder__Platrecovery100dateC2_is_missing	0.0		3_1
1632	remainder__NauseagradeC2_is_missing	0.0		3_1
1633	remainder__NauseastartC2_is_missing	0.0		3_1
1634	remainder__NauseastopC2_is_missing	0.0		3_1
1635	remainder__AlopeciagradeC2_is_missing	0.0		3_1
1636	remainder__AlopeciastartC2_is_missing	0.0		3_1
1637	remainder__AlopeciastopC2_is_missing	0.0		3_1
1638	remainder__OralgradeC2_is_missing	0.0		3_1
1639	remainder__OralstartC2_is_missing	0.0		3_1
1640	remainder__OralstopC2_is_missing	0.0		3_1
1641	remainder__DiarrheagradeC2_is_missing	0.0		3_1
1642	remainder__DiarrheastartC2_is_missing	0.0		3_1
1643	remainder__DiarrheastopC2_is_missing	0.0		3_1
1644	remainder__CardiacgradeC2_is_missing	0.0		3_1
1645	remainder__CardiacstartC2_is_missing	0.0		3_1
1646	remainder__LiverASTgradeC2_is_missing	0.0		3_1
1647	remainder__LiverASTstartC2_is_missing	0.0		3_1
1648	remainder__LiverASTstopC2_is_missing	0.0		3_1
1649	remainder__LiverALTgradeC2_is_missing	0.0		3_1
1650	remainder__LiverALTstartC2_is_missing	0.0		3_1
1651	remainder__LiverALTstopC2_is_missing	0.0		3_1
1652	remainder__LiverBilgradeC2_is_missing	0.0		3_1
1653	remainder__LiverBilstartC2_is_missing	0.0		3_1
1654	remainder__LiverBilstopC2_is_missing	0.0		3_1
1655	remainder__RenaCreatgradeC2_is_missing	0.0		3_1
1656	remainder__RenaCreatstartC2_is_missing	0.0		3_1
1657	remainder__RenaCreatstopC2_is_missing	0.0		3_1
1658	remainder__RenaprotgradeC2_is_missing	0.0		3_1
1659	remainder__RenahaemgradeC2_is_missing	0.0		3_1
1660	remainder__UnitsbloodC2_is_missing	0.0		3_1
1661	remainder__UnitsplateletsC2_is_missing	0.0		3_1
1662	remainder__DaysIVantibC2_is_missing	0.0		3_1
1663	remainder__DaysinhospC2_is_missing	0.0		3_1
1664	remainder__DischargeddateC2_is_missing	0.0		3_1
1665	remainder__TissuetypingdoneYNC2_is_missing	0.0		3_1
1666	remainder__TissuetypesibsresultC2_is_missing	0.0		3_1
1667	remainder__TransplantSchedYNC2_is_missing	0.0		3_1
1668	remainder__TransplantSchedDateC2_is_missing	0.0		3_1
1669	remainder__TransplantTypeC2_is_missing	0.0		3_1
1670	remainder__TestDate_is_missing	0.0		3_1
1671	remainder__amlFLToutcomeID_is_missing	0.0		3_1
1672	remainder__amlFLTTypeID_is_missing	0.0		3_1
1673	remainder__amlDDLFLTTKDID_is_missing	0.0		3_1
1674	remainder__ITDPcnt_is_missing	0.0		3_1
1675	remainder__ITDLength_is_missing	0.0		3_1
1676	remainder__amlFLTType0ID_is_missing	0.0		3_1
1677	remainder__amlDDLNPM1OutcomeID_is_missing	0.0		3_1
1678	remainder__amlDDLNPM1ID_is_missing	0.09569125135871266		3_1
1679	remainder__ASXL1	3.904102994053514e-05		3_1
1680	remainder__ASXL2	0.0		3_1
1681	remainder__ASXL3	0.0		3_1
1682	remainder__BAGE3	0.0		3_1
1683	remainder__BCOR	1.8161903194616162e-08		3_1
1684	remainder__BRAF	0.0		3_1
1685	remainder__CBL	0.0		3_1
1686	remainder__CEBPA	1.5895027792342408e-05		3_1
1687	remainder__CREBBP	0.0		3_1
1688	remainder__CSF3R	0.0		3_1
1689	remainder__CTCF	0.0		3_1
1690	remainder__CUL2	0.0		3_1
1691	remainder__CUX1	0.0		3_1
1692	remainder__DNMT3A	3.4729196653045017e-07		3_1
1693	remainder__EED	0.0		3_1
1694	remainder__ETV6	0.0		3_1
1695	remainder__EZH2	0.0		3_1
1696	remainder__FBXW7	6.97740182566838e-08		3_1
1697	remainder__FLT3	0.0		3_1
1698	remainder__GATA1	0.0		3_1
1699	remainder__GATA2	2.3479507975075154e-06		3_1
1700	remainder__GNB1	0.0		3_1
1701	remainder__IDH1	0.0		3_1
1702	remainder__IDH2	0.0		3_1
1703	remainder__JAK2	0.0		3_1
1704	remainder__JAK3	0.0		3_1
1705	remainder__KANSL1	0.0		3_1
1706	remainder__KDM6A	0.0		3_1
1707	remainder__KIT	0.0		3_1
1708	remainder__KMT2C	0.0		3_1
1709	remainder__KMT2D	0.0		3_1
1710	remainder__KMT2E	0.0		3_1
1711	remainder__KRAS	0.0		3_1
1712	remainder__MED12	0.0		3_1
1713	remainder__MLL	0.0		3_1
1714	remainder__MPL	0.0		3_1
1715	remainder__MYC	0.0		3_1
1716	remainder__NF1	0.0		3_1
1717	remainder__NFE2	0.0		3_1
1718	remainder__NOTCH1	0.0		3_1
1719	remainder__NPM1	5.3848221448345e-05		3_1
1720	remainder__NRAS	0.0		3_1
1721	remainder__PDS5B	0.0		3_1
1722	remainder__PHF6	0.0		3_1
1723	remainder__PRPF8	0.0		3_1
1724	remainder__PTEN	0.0		3_1
1725	remainder__PTPN11	1.886798612159799e-06		3_1
1726	remainder__RAD21	0.0		3_1
1727	remainder__RIT1	0.0		3_1
1728	remainder__RUNX1	0.0		3_1
1729	remainder__SETBP1	0.0		3_1
1730	remainder__SF1	0.0		3_1
1731	remainder__SF3B1	0.0		3_1
1732	remainder__SMC1A	0.0		3_1
1733	remainder__SMC3	0.0		3_1
1734	remainder__SMG1	0.0		3_1
1735	remainder__SRSF2	0.0		3_1
1736	remainder__STAG2	0.0		3_1
1737	remainder__STAT5B	0.0		3_1
1738	remainder__SUZ12	0.0		3_1
1739	remainder__TET2	0.0		3_1
1740	remainder__TP53	1.7685749452390295e-07		3_1
1741	remainder__U2AF1	0.0		3_1
1742	remainder__WT1	0.0		3_1
1743	remainder__ZRSR2	0.0		3_1
1744	remainder__ngs_is_missing	0.0		3_1
1745	karyotype_encoding__Karyotype_46,XX [20]	0.0		4_1
1746	karyotype_encoding__Karyotype_46,XX,inv(16)(p13q22)[10]	0.0		4_1
1747	karyotype_encoding__Karyotype_46,XX,t(8;21)(q22;q22)[10]	0.0		4_1
1748	karyotype_encoding__Karyotype_46,XX[10]	0.0		4_1
1749	karyotype_encoding__Karyotype_46,XX[20]	0.0		4_1
1750	karyotype_encoding__Karyotype_46,XX[20]	0.0		4_1
1751	karyotype_encoding__Karyotype_46,XX[25]	0.0		4_1
1752	karyotype_encoding__Karyotype_46,XX[30]	0.0		4_1
1753	karyotype_encoding__Karyotype_46,XY [20]	0.0		4_1
1754	karyotype_encoding__Karyotype_46,XY,inv(16)(p13q22)[10]	0.0		4_1
1755	karyotype_encoding__Karyotype_46,XY[10]	0.0		4_1
1756	karyotype_encoding__Karyotype_46,XY[20]	0.0		4_1
1757	karyotype_encoding__Karyotype_46,XY[20]	0.0		4_1
1758	karyotype_encoding__Karyotype_46,XY[21]	0.0		4_1
1759	karyotype_encoding__Karyotype_46,XY[25]	0.0		4_1
1760	karyotype_encoding__Karyotype_46,XY[30]	0.0		4_1
1761	karyotype_encoding__Karyotype_47,XX,+8[10]	0.0		4_1
1762	karyotype_encoding__Karyotype___rare_class__	0.012853888537740487		4_1
1763	cat__sexID_False	0.005505465522641242		4_1
1764	cat__sexID_True	0.0016092580441164437		4_1
1765	cat__IsSec_False	0.09925354874586031		4_1
1766	cat__IsSec_True	0.010272043729875653		4_1
1767	cat__IsSec_nan	0.0		4_1
1768	cat__PrevDiag_False	0.01741005776928443		4_1
1769	cat__PrevDiag_True	0.0		4_1
1770	cat__PrevDiag_nan	0.0		4_1
1771	cat__drugdoseC1yn_False	0.0		4_1
1772	cat__drugdoseC1yn_True	0.0		4_1
1773	cat__drugdoseC1yn_nan	0.0		4_1
1774	cat__mylotargC1yn_False	0.0		4_1
1775	cat__mylotargC1yn_True	0.0		4_1
1776	cat__mylotargC1yn_nan	0.0		4_1
1777	cat__mylodoseC1_False	0.0		4_1
1778	cat__mylodoseC1_True	0.0		4_1
1779	cat__mylodoseC1_nan	0.057548397421243486		4_1
1780	cat__NeutrecoveryC1_False	0.0		4_1
1781	cat__NeutrecoveryC1_True	0.0		4_1
1782	cat__NeutrecoveryC1_nan	0.0		4_1
1783	cat__Platrecovery50C1_False	0.0		4_1
1784	cat__Platrecovery50C1_True	0.0		4_1
1785	cat__Platrecovery50C1_nan	0.0		4_1
1786	cat__Platrecovery100C1_False	0.0		4_1
1787	cat__Platrecovery100C1_True	0.0		4_1
1788	cat__Platrecovery100C1_nan	0.0		4_1
1789	cat__drugdoseC2yn_False	0.03098893730486831		4_1
1790	cat__drugdoseC2yn_True	0.11112680971447267		4_1
1791	cat__drugdoseC2yn_nan	0.0		4_1
1792	cat__NeutrecoveryC2_False	0.0		4_1
1793	cat__NeutrecoveryC2_True	0.0		4_1
1794	cat__NeutrecoveryC2_nan	0.0		4_1
1795	cat__Platrecovery50C2_False	0.0		4_1
1796	cat__Platrecovery50C2_True	0.0		4_1
1797	cat__Platrecovery50C2_nan	0.0		4_1
1798	cat__Platrecovery100C2_False	0.0		4_1
1799	cat__Platrecovery100C2_True	0.0		4_1
1800	cat__Platrecovery100C2_nan	0.0		4_1
1801	cat__TissuetypingdoneYNC2_False	0.0		4_1
1802	cat__TissuetypingdoneYNC2_True	0.0		4_1
1803	cat__TissuetypingdoneYNC2_nan	0.0		4_1
1804	cat__TransplantSchedYNC2_False	0.0		4_1
1805	cat__TransplantSchedYNC2_True	0.0		4_1
1806	cat__TransplantSchedYNC2_nan	0.021584161868561765		4_1
1807	cat__amlAgeGroup_15-29	0.0		4_1
1808	cat__amlAgeGroup_30-39	0.0		4_1
1809	cat__amlAgeGroup_40-49	0.0		4_1
1810	cat__amlAgeGroup_50-59	0.03355356892042801		4_1
1811	cat__amlAgeGroup_60+	0.0		4_1
1812	cat__PrevBloodDis_Chronic lymphoblastic leukaemia (CLL)	0.0		4_1
1813	cat__PrevBloodDis_Chronic myelomonocytic leukaemia (CMML)	0.0		4_1
1814	cat__PrevBloodDis_Hodgkin's disease	0.0		4_1
1815	cat__PrevBloodDis_Lymphoma	0.0		4_1
1816	cat__PrevBloodDis_Myelodysplastic syndrome (MDS)/myelodysplasia/pre-leukaemic phase	0.0		4_1
1817	cat__PrevBloodDis_Myelofibrosis	0.0		4_1
1818	cat__PrevBloodDis_Myeloproliferative syndrome	0.0		4_1
1819	cat__PrevBloodDis_Other haematological disorder	0.0		4_1
1820	cat__PrevBloodDis_Polycythaemia rubra vera (PRV)	0.0		4_1
1821	cat__PrevBloodDis_Refractory anaemia with excess of blasts (RAEB, RAEB-t)	0.0		4_1
1822	cat__PrevBloodDis_Thrombocythaemia	0.0		4_1
1823	cat__PrevBloodDis_Thrombocytopenia	0.0		4_1
1824	cat__PrevBloodDis_nan	0.0		4_1
1825	cat__FABtype_0	0.0		4_1
1826	cat__FABtype_1	0.07891780459464716		4_1
1827	cat__FABtype_2	0.08135149286682605		4_1
1828	cat__FABtype_3	0.0		4_1
1829	cat__FABtype_3v	0.0		4_1
1830	cat__FABtype_4	0.0		4_1
1831	cat__FABtype_4e	0.0		4_1
1832	cat__FABtype_5	0.1019912204713702		4_1
1833	cat__FABtype_5a	0.0		4_1
1834	cat__FABtype_5b	0.0		4_1
1835	cat__FABtype_6	0.0		4_1
1836	cat__FABtype_7	0.0		4_1
1837	cat__FABtype_8	0.03623287559033246		4_1
1838	cat__FABtype_B	0.0		4_1
1839	cat__FABtype_R	0.0		4_1
1840	cat__FABtype_RT	0.0		4_1
1841	cat__FABtype_X	0.0		4_1
1842	cat__FABtype_nan	0.0		4_1
1843	cat__CNSinvolveentry_0.0	0.0		4_1
1844	cat__CNSinvolveentry_1.0	0.0		4_1
1845	cat__CNSinvolveentry_2.0	0.006803362556876265		4_1
1846	cat__CNSinvolveentry_nan	0.0		4_1
1847	cat__Localcytoentry_1.0	0.007507505305952589		4_1
1848	cat__Localcytoentry_2.0	0.20453188882794204		4_1
1849	cat__Localcytoentry_3.0	0.0		4_1
1850	cat__Localcytoentry_4.0	0.0		4_1
1851	cat__Localcytoentry_5.0	0.0		4_1
1852	cat__Localcytoentry_nan	0.0		4_1
1853	cat__Localimmentry_1.0	0.12727688864297246		4_1
1854	cat__Localimmentry_2.0	0.0		4_1
1855	cat__Localimmentry_3.0	0.043917024628714926		4_1
1856	cat__Localimmentry_nan	0.0		4_1
1857	cat__CD33entry_1.0	0.0		4_1
1858	cat__CD33entry_2.0	0.0		4_1
1859	cat__CD33entry_3.0	0.0		4_1
1860	cat__CD33entry_nan	0.0		4_1
1861	cat__SmokeHist_1.0	0.03662369015438897		4_1
1862	cat__SmokeHist_2.0	0.0		4_1
1863	cat__SmokeHist_3.0	0.0		4_1
1864	cat__SmokeHist_nan	0.0		4_1
1865	cat__amlType_De novo	0.018512998505329076		4_1
1866	cat__amlType_High risk MDS	0.0		4_1
1867	cat__amlType_Secondary	0.14447298703955724		4_1
1868	cat__CytoResult_Adverse	0.7698684927899739		4_1
1869	cat__CytoResult_Failed	0.0		4_1
1870	cat__CytoResult_Intermediate	0.043045701155092424		4_1
1871	cat__CytoResult_Normal	0.0		4_1
1872	cat__CytoResult_Not done	0.0		4_1
1873	cat__CytoResult_nan	0.0		4_1
1874	cat__CytoResult_t(15;17) / PML-RARA [APL]	0.0		4_1
1875	cat__CytoResult_t(8;21) / inv(16) [CBF]	0.8922396513006247		4_1
1876	cat__ComorArr_0.0	0.0		4_1
1877	cat__ComorArr_1.0	0.0		4_1
1878	cat__ComorArr_2.0	0.0		4_1
1879	cat__ComorArr_nan	0.0		4_1
1880	cat__ComorCard_0.0	0.0		4_1
1881	cat__ComorCard_1.0	0.0		4_1
1882	cat__ComorCard_2.0	0.0		4_1
1883	cat__ComorCard_nan	0.0		4_1
1884	cat__ComorHVD_0.0	0.0		4_1
1885	cat__ComorHVD_1.0	0.0		4_1
1886	cat__ComorHVD_2.0	0.0		4_1
1887	cat__ComorHVD_nan	0.0		4_1
1888	cat__ComorIBD_0.0	0.0		4_1
1889	cat__ComorIBD_1.0	0.0		4_1
1890	cat__ComorIBD_2.0	0.0		4_1
1891	cat__ComorIBD_nan	0.0		4_1
1892	cat__ComorDiab_0.0	0.06970662409659813		4_1
1893	cat__ComorDiab_1.0	0.0		4_1
1894	cat__ComorDiab_2.0	0.0		4_1
1895	cat__ComorDiab_nan	0.0		4_1
1896	cat__ComorCVD_0.0	0.0		4_1
1897	cat__ComorCVD_1.0	0.0		4_1
1898	cat__ComorCVD_2.0	0.0		4_1
1899	cat__ComorCVD_nan	0.0		4_1
1900	cat__ComorPsyc_0.0	0.10231109704967568		4_1
1901	cat__ComorPsyc_1.0	0.1296645876725738		4_1
1902	cat__ComorPsyc_2.0	0.0		4_1
1903	cat__ComorPsyc_nan	0.0		4_1
1904	cat__ComorObe_0.0	0.0		4_1
1905	cat__ComorObe_1.0	0.0		4_1
1906	cat__ComorObe_2.0	0.0		4_1
1907	cat__ComorObe_nan	0.0		4_1
1908	cat__ComorInf_0.0	0.0		4_1
1909	cat__ComorInf_1.0	0.10265484351117113		4_1
1910	cat__ComorInf_2.0	0.0		4_1
1911	cat__ComorInf_nan	0.0		4_1
1912	cat__ComorRheu_0.0	0.0		4_1
1913	cat__ComorRheu_1.0	0.0		4_1
1914	cat__ComorRheu_2.0	0.0		4_1
1915	cat__ComorRheu_nan	0.0		4_1
1916	cat__ComorPrep_0.0	0.0		4_1
1917	cat__ComorPrep_1.0	0.0		4_1
1918	cat__ComorPrep_2.0	0.0		4_1
1919	cat__ComorPrep_nan	0.0		4_1
1920	cat__ComorRen_0.0	0.0		4_1
1921	cat__ComorRen_1.0	0.0		4_1
1922	cat__ComorRen_2.0	0.0		4_1
1923	cat__ComorRen_nan	0.0		4_1
1924	cat__ComorMPul_0.0	0.056901176014658585		4_1
1925	cat__ComorMPul_1.0	0.0		4_1
1926	cat__ComorMPul_2.0	0.0		4_1
1927	cat__ComorMPul_nan	0.0		4_1
1928	cat__ComorSPul_0.0	0.0		4_1
1929	cat__ComorSPul_1.0	0.0		4_1
1930	cat__ComorSPul_2.0	0.0		4_1
1931	cat__ComorSPul_nan	0.0		4_1
1932	cat__ComorPST_0.0	0.0		4_1
1933	cat__ComorPST_1.0	0.0		4_1
1934	cat__ComorPST_2.0	0.0		4_1
1935	cat__ComorPST_nan	0.0		4_1
1936	cat__ComorHepM_0.0	0.0		4_1
1937	cat__ComorHepM_1.0	0.037663776080392466		4_1
1938	cat__ComorHepM_2.0	0.0		4_1
1939	cat__ComorHepM_nan	0.0		4_1
1940	cat__ComorHepS_0.0	0.0		4_1
1941	cat__ComorHepS_1.0	0.0		4_1
1942	cat__ComorHepS_2.0	0.0		4_1
1943	cat__ComorHepS_nan	0.0		4_1
1944	cat__TreatmentC1_ADE Alone	0.185662030027184		4_1
1945	cat__TreatmentC1_ADE and Mylotarg 3mg per m2	0.027191049544053394		4_1
1946	cat__TreatmentC1_ADE and Mylotarg 6mg per m2	0.0		4_1
1947	cat__TreatmentC1_AIDA	0.0		4_1
1948	cat__TreatmentC1_Arsenic and ATRA	0.0		4_1
1949	cat__TreatmentC1_DA High dose (90mg)	0.0		4_1
1950	cat__TreatmentC1_DA Mylotarg 3mg per m2	0.0		4_1
1951	cat__TreatmentC1_DA Mylotarg 6mg per m2	0.0		4_1
1952	cat__TreatmentC1_DA Standard dose (60mg)	0.041378748428223186		4_1
1953	cat__Marrresult1C1_CR	0.11654156074134754		4_1
1954	cat__Marrresult1C1_PR	0.03853085202398657		4_1
1955	cat__Marrresult1C1_RD	0.0		4_1
1956	cat__Marrresult1C1_nan	0.0		4_1
1957	cat__Marrresult2C1_CR	0.0		4_1
1958	cat__Marrresult2C1_PR	0.0		4_1
1959	cat__Marrresult2C1_RD	0.0		4_1
1960	cat__Marrresult2C1_nan	0.0		4_1
1961	cat__Marrresult1C2_CR	0.1733632656106253		4_1
1962	cat__Marrresult1C2_PR	0.0		4_1
1963	cat__Marrresult1C2_RD	0.12117731036494456		4_1
1964	cat__Marrresult1C2_nan	0.0		4_1
1965	cat__TissuetypesibsresultC2_1.0	0.12852371411680397		4_1
1966	cat__TissuetypesibsresultC2_2.0	0.0		4_1
1967	cat__TissuetypesibsresultC2_3.0	0.0		4_1
1968	cat__TissuetypesibsresultC2_nan	0.0		4_1
1969	cat__TransplantTypeC2_1.0	0.0		4_1
1970	cat__TransplantTypeC2_2.0	0.0		4_1
1971	cat__TransplantTypeC2_3.0	0.0		4_1
1972	cat__TransplantTypeC2_nan	0.0		4_1
1973	cat__amlFLToutcomeID_2.0	0.0		4_1
1974	cat__amlFLToutcomeID_3.0	0.0832892289490283		4_1
1975	cat__amlFLToutcomeID_4.0	0.0		4_1
1976	cat__amlFLToutcomeID_nan	0.0		4_1
1977	cat__amlFLTTypeID_1.0	0.0		4_1
1978	cat__amlFLTTypeID_2.0	0.0		4_1
1979	cat__amlFLTTypeID_nan	0.0		4_1
1980	cat__amlDDLFLTTKDID_1.0	0.0		4_1
1981	cat__amlDDLFLTTKDID_2.0	0.0		4_1
1982	cat__amlDDLFLTTKDID_3.0	0.0		4_1
1983	cat__amlDDLFLTTKDID_4.0	0.0		4_1
1984	cat__amlDDLFLTTKDID_8.0	0.0		4_1
1985	cat__amlDDLFLTTKDID_9.0	0.0		4_1
1986	cat__amlDDLFLTTKDID_99.0	0.0		4_1
1987	cat__amlDDLFLTTKDID_nan	0.0		4_1
1988	cat__amlFLTType0ID_1.0	0.04875797538508468		4_1
1989	cat__amlFLTType0ID_2.0	0.0		4_1
1990	cat__amlFLTType0ID_nan	0.01936511727324772		4_1
1991	cat__amlDDLNPM1OutcomeID_1.0	0.18881856571957473		4_1
1992	cat__amlDDLNPM1OutcomeID_3.0	0.18070639917532874		4_1
1993	cat__amlDDLNPM1OutcomeID_5.0	0.0		4_1
1994	cat__amlDDLNPM1OutcomeID_7.0	0.0		4_1
1995	cat__amlDDLNPM1OutcomeID_nan	0.0		4_1
1996	cat__amlDDLNPM1ID_1.0	0.027974105646949708		4_1
1997	cat__amlDDLNPM1ID_2.0	0.0		4_1
1998	cat__amlDDLNPM1ID_3.0	0.0		4_1
[truncated: 6,729 more rows]
