# Supplementary material for: Random Survival Forest Versus Elastic-Net Regularized Cox Regression for Survival Prediction in Acute Myeloid Leukemia at Distinct Treatment Time Points: Model Performance Comparison Study
Source: JMIR Bioinform Biotechnol. 2026 Apr 29;7:e75678. doi: 10.2196/75678 (PMC13128161; doi:10.2196/75678)
Supplement: Multimedia Appendix 9 [file bioinform-v7-e75678-s009.zip › ablation_metrics/repeated_fold_feature_importance/cnet/C2__C2_NGS__fimp.csv]

	feature	importance	std_importance	fold_repeat_idx
0	karyotype_encoding__Karyotype_46,XX [20]	0.0		1_1
1	karyotype_encoding__Karyotype_46,XX,inv(16)(p13q22)[10]	0.0		1_1
2	karyotype_encoding__Karyotype_46,XX[10]	0.0		1_1
3	karyotype_encoding__Karyotype_46,XX[20]	0.21839265310909314		1_1
4	karyotype_encoding__Karyotype_46,XX[20]	0.0		1_1
5	karyotype_encoding__Karyotype_46,XX[25]	0.0		1_1
6	karyotype_encoding__Karyotype_46,XX[30]	0.0		1_1
7	karyotype_encoding__Karyotype_46,XY	0.0		1_1
8	karyotype_encoding__Karyotype_46,XY [20]	0.0		1_1
9	karyotype_encoding__Karyotype_46,XY,inv(16)(p13q22)[10]	0.0		1_1
10	karyotype_encoding__Karyotype_46,XY[10]	0.0		1_1
11	karyotype_encoding__Karyotype_46,XY[20]	0.0		1_1
12	karyotype_encoding__Karyotype_46,XY[20]	0.0		1_1
13	karyotype_encoding__Karyotype_46,XY[25]	0.0		1_1
14	karyotype_encoding__Karyotype_46,XY[30]	0.0		1_1
15	karyotype_encoding__Karyotype_47,XX,+8[10]	0.0		1_1
16	karyotype_encoding__Karyotype___rare_class__	0.0		1_1
17	cat__sexID_False	0.0782646790967284		1_1
18	cat__sexID_True	0.05939194196728402		1_1
19	cat__IsSec_False	0.089885813644317		1_1
20	cat__IsSec_True	0.1475666533773735		1_1
21	cat__IsSec_nan	0.0		1_1
22	cat__PrevDiag_False	0.04735549881019545		1_1
23	cat__PrevDiag_True	0.24577392064981993		1_1
24	cat__PrevDiag_nan	0.0		1_1
25	cat__drugdoseC1yn_False	0.0		1_1
26	cat__drugdoseC1yn_True	0.0		1_1
27	cat__drugdoseC1yn_nan	0.0		1_1
28	cat__mylotargC1yn_False	0.0		1_1
29	cat__mylotargC1yn_True	0.01846996705012371		1_1
30	cat__mylotargC1yn_nan	0.0		1_1
31	cat__mylodoseC1_False	0.0		1_1
32	cat__mylodoseC1_True	0.0		1_1
33	cat__mylodoseC1_nan	0.0		1_1
34	cat__NeutrecoveryC1_False	0.0		1_1
35	cat__NeutrecoveryC1_True	0.0		1_1
36	cat__NeutrecoveryC1_nan	0.0		1_1
37	cat__Platrecovery50C1_False	0.0		1_1
38	cat__Platrecovery50C1_True	0.0		1_1
39	cat__Platrecovery50C1_nan	0.0		1_1
40	cat__Platrecovery100C1_False	0.0		1_1
41	cat__Platrecovery100C1_True	0.0		1_1
42	cat__Platrecovery100C1_nan	0.0		1_1
43	cat__drugdoseC2yn_False	0.21296712670841375		1_1
44	cat__drugdoseC2yn_True	0.0		1_1
45	cat__drugdoseC2yn_nan	0.0		1_1
46	cat__NeutrecoveryC2_False	0.0		1_1
47	cat__NeutrecoveryC2_True	0.0		1_1
48	cat__NeutrecoveryC2_nan	0.03519421045444589		1_1
49	cat__Platrecovery50C2_False	0.0		1_1
50	cat__Platrecovery50C2_True	0.0		1_1
51	cat__Platrecovery50C2_nan	0.0		1_1
52	cat__Platrecovery100C2_False	0.0		1_1
53	cat__Platrecovery100C2_True	0.0		1_1
54	cat__Platrecovery100C2_nan	0.0		1_1
55	cat__TissuetypingdoneYNC2_False	0.0		1_1
56	cat__TissuetypingdoneYNC2_True	0.0		1_1
57	cat__TissuetypingdoneYNC2_nan	0.0		1_1
58	cat__TransplantSchedYNC2_False	0.0		1_1
59	cat__TransplantSchedYNC2_True	0.0		1_1
60	cat__TransplantSchedYNC2_nan	0.030405002999599997		1_1
61	cat__amlAgeGroup_15-29	0.0737585622996018		1_1
62	cat__amlAgeGroup_30-39	0.002698281820701203		1_1
63	cat__amlAgeGroup_40-49	0.0		1_1
64	cat__amlAgeGroup_50-59	0.0		1_1
65	cat__amlAgeGroup_60+	0.0		1_1
66	cat__PrevBloodDis_Chronic lymphoblastic leukaemia (CLL)	0.0		1_1
67	cat__PrevBloodDis_Chronic myelomonocytic leukaemia (CMML)	0.0		1_1
68	cat__PrevBloodDis_Hodgkin's disease	0.0		1_1
69	cat__PrevBloodDis_Lymphoma	0.0		1_1
70	cat__PrevBloodDis_Myelodysplastic syndrome (MDS)/myelodysplasia/pre-leukaemic phase	0.041802792653735016		1_1
71	cat__PrevBloodDis_Myelofibrosis	0.0		1_1
72	cat__PrevBloodDis_Myeloproliferative syndrome	0.0		1_1
73	cat__PrevBloodDis_Other haematological disorder	0.0		1_1
74	cat__PrevBloodDis_Polycythaemia rubra vera (PRV)	0.0		1_1
75	cat__PrevBloodDis_Refractory anaemia with excess of blasts (RAEB, RAEB-t)	0.0		1_1
76	cat__PrevBloodDis_Thrombocythaemia	0.0		1_1
77	cat__PrevBloodDis_Thrombocytopenia	0.0		1_1
78	cat__PrevBloodDis_nan	0.0		1_1
79	cat__FABtype_0	0.0		1_1
80	cat__FABtype_1	0.09375835436048378		1_1
81	cat__FABtype_2	0.0		1_1
82	cat__FABtype_3	0.0		1_1
83	cat__FABtype_4	0.011093534442506383		1_1
84	cat__FABtype_4e	0.0		1_1
85	cat__FABtype_5	0.30377503905257747		1_1
86	cat__FABtype_5a	0.0		1_1
87	cat__FABtype_5b	0.0		1_1
88	cat__FABtype_6	0.043569048819727146		1_1
89	cat__FABtype_7	0.0		1_1
90	cat__FABtype_8	0.06152514450629843		1_1
91	cat__FABtype_B	0.0		1_1
92	cat__FABtype_R	0.0		1_1
93	cat__FABtype_RT	0.0		1_1
94	cat__FABtype_X	0.0		1_1
95	cat__FABtype_nan	0.0		1_1
96	cat__CNSinvolveentry_0.0	0.07590957362631856		1_1
97	cat__CNSinvolveentry_1.0	0.0		1_1
98	cat__CNSinvolveentry_2.0	0.0029047965499545444		1_1
99	cat__CNSinvolveentry_nan	0.0		1_1
100	cat__Localcytoentry_1.0	0.23884788248610853		1_1
101	cat__Localcytoentry_2.0	0.254888308816698		1_1
102	cat__Localcytoentry_3.0	0.0		1_1
103	cat__Localcytoentry_4.0	0.0		1_1
104	cat__Localcytoentry_5.0	0.0		1_1
105	cat__Localcytoentry_nan	0.0		1_1
106	cat__Localimmentry_1.0	0.0		1_1
107	cat__Localimmentry_2.0	0.0		1_1
108	cat__Localimmentry_3.0	0.00781517805016694		1_1
109	cat__Localimmentry_nan	0.0		1_1
110	cat__CD33entry_1.0	0.0		1_1
111	cat__CD33entry_2.0	0.06625325744900812		1_1
112	cat__CD33entry_3.0	0.0		1_1
113	cat__CD33entry_nan	0.0		1_1
114	cat__SmokeHist_1.0	0.030592794108919585		1_1
115	cat__SmokeHist_2.0	0.04503926234016357		1_1
116	cat__SmokeHist_3.0	0.0		1_1
117	cat__SmokeHist_nan	0.0		1_1
118	cat__amlType_De novo	0.021734367984378177		1_1
119	cat__amlType_High risk MDS	0.0		1_1
120	cat__amlType_Secondary	0.16943509830052528		1_1
121	cat__CytoResult_Adverse	0.633221717305581		1_1
122	cat__CytoResult_Failed	0.002770115468244447		1_1
123	cat__CytoResult_Intermediate	0.009453349384818547		1_1
124	cat__CytoResult_Normal	0.0		1_1
125	cat__CytoResult_Not done	0.018661982063222917		1_1
126	cat__CytoResult_nan	0.0		1_1
127	cat__CytoResult_t(15;17) / PML-RARA [APL]	0.0		1_1
128	cat__CytoResult_t(8;21) / inv(16) [CBF]	1.0939069032585116		1_1
129	cat__ComorArr_0.0	0.06250220779583107		1_1
130	cat__ComorArr_1.0	0.19434618549317184		1_1
131	cat__ComorArr_2.0	0.0		1_1
132	cat__ComorArr_nan	0.0		1_1
133	cat__ComorCard_0.0	0.0		1_1
134	cat__ComorCard_1.0	0.0		1_1
135	cat__ComorCard_2.0	0.0		1_1
136	cat__ComorCard_nan	0.0		1_1
137	cat__ComorHVD_0.0	0.0		1_1
138	cat__ComorHVD_1.0	0.0		1_1
139	cat__ComorHVD_2.0	0.0		1_1
140	cat__ComorHVD_nan	0.0		1_1
141	cat__ComorIBD_0.0	0.0		1_1
142	cat__ComorIBD_1.0	0.08342161515597829		1_1
143	cat__ComorIBD_2.0	0.0		1_1
144	cat__ComorIBD_nan	0.0		1_1
145	cat__ComorDiab_0.0	0.0		1_1
146	cat__ComorDiab_1.0	0.0		1_1
147	cat__ComorDiab_2.0	0.0		1_1
148	cat__ComorDiab_nan	0.0		1_1
149	cat__ComorCVD_0.0	0.0		1_1
150	cat__ComorCVD_1.0	0.0		1_1
151	cat__ComorCVD_2.0	0.0		1_1
152	cat__ComorCVD_nan	0.0		1_1
153	cat__ComorPsyc_0.0	0.25482502581628147		1_1
154	cat__ComorPsyc_1.0	0.031122595508260912		1_1
155	cat__ComorPsyc_2.0	0.0		1_1
156	cat__ComorPsyc_nan	0.0		1_1
157	cat__ComorObe_0.0	0.0		1_1
158	cat__ComorObe_1.0	0.0		1_1
159	cat__ComorObe_2.0	0.0		1_1
160	cat__ComorObe_nan	0.0		1_1
161	cat__ComorInf_0.0	0.031598531930848765		1_1
162	cat__ComorInf_1.0	0.0		1_1
163	cat__ComorInf_2.0	0.0		1_1
164	cat__ComorInf_nan	0.0		1_1
165	cat__ComorRheu_0.0	0.053741266970537126		1_1
166	cat__ComorRheu_1.0	0.0		1_1
167	cat__ComorRheu_2.0	0.0		1_1
168	cat__ComorRheu_nan	0.0		1_1
169	cat__ComorPrep_0.0	0.0		1_1
170	cat__ComorPrep_1.0	0.0		1_1
171	cat__ComorPrep_2.0	0.0		1_1
172	cat__ComorPrep_nan	0.0		1_1
173	cat__ComorRen_0.0	0.0		1_1
174	cat__ComorRen_1.0	0.0		1_1
175	cat__ComorRen_2.0	0.0		1_1
176	cat__ComorRen_nan	0.0		1_1
177	cat__ComorMPul_0.0	0.0		1_1
178	cat__ComorMPul_1.0	0.0		1_1
179	cat__ComorMPul_2.0	0.0		1_1
180	cat__ComorMPul_nan	0.0		1_1
181	cat__ComorSPul_0.0	0.0		1_1
182	cat__ComorSPul_1.0	0.0		1_1
183	cat__ComorSPul_2.0	0.0		1_1
184	cat__ComorSPul_nan	0.0		1_1
185	cat__ComorPST_0.0	0.0		1_1
186	cat__ComorPST_1.0	0.0		1_1
187	cat__ComorPST_2.0	0.0		1_1
188	cat__ComorPST_nan	0.0		1_1
189	cat__ComorHepM_0.0	0.033508754928275576		1_1
190	cat__ComorHepM_1.0	0.07580801961824192		1_1
191	cat__ComorHepM_2.0	0.0		1_1
192	cat__ComorHepM_nan	0.0		1_1
193	cat__ComorHepS_0.0	0.07585407166806091		1_1
194	cat__ComorHepS_1.0	0.0		1_1
195	cat__ComorHepS_2.0	0.0		1_1
196	cat__ComorHepS_nan	0.0		1_1
197	cat__TreatmentC1_ADE Alone	0.008485642640916929		1_1
198	cat__TreatmentC1_ADE and Mylotarg 3mg per m2	0.0		1_1
199	cat__TreatmentC1_ADE and Mylotarg 6mg per m2	0.0		1_1
200	cat__TreatmentC1_AIDA	0.0		1_1
201	cat__TreatmentC1_Arsenic and ATRA	0.0		1_1
202	cat__TreatmentC1_DA High dose (90mg)	0.0960885190560647		1_1
203	cat__TreatmentC1_DA Mylotarg 3mg per m2	0.0		1_1
204	cat__TreatmentC1_DA Mylotarg 6mg per m2	0.0		1_1
205	cat__TreatmentC1_DA Standard dose (60mg)	0.08498655198688994		1_1
206	cat__Marrresult1C1_CR	0.12676419887956766		1_1
207	cat__Marrresult1C1_PR	0.0		1_1
208	cat__Marrresult1C1_RD	0.08204818024664011		1_1
209	cat__Marrresult1C1_nan	0.0		1_1
210	cat__Marrresult2C1_CR	0.0		1_1
211	cat__Marrresult2C1_PR	0.0		1_1
212	cat__Marrresult2C1_RD	0.0		1_1
213	cat__Marrresult2C1_nan	0.0		1_1
214	cat__Marrresult1C2_CR	0.3374386354440453		1_1
215	cat__Marrresult1C2_PR	0.0		1_1
216	cat__Marrresult1C2_RD	0.15622910692721673		1_1
217	cat__Marrresult1C2_nan	0.0		1_1
218	cat__TissuetypesibsresultC2_1.0	0.08604831446523566		1_1
219	cat__TissuetypesibsresultC2_2.0	0.0		1_1
220	cat__TissuetypesibsresultC2_3.0	0.01688758471704054		1_1
221	cat__TissuetypesibsresultC2_nan	0.0		1_1
222	cat__TransplantTypeC2_1.0	0.0		1_1
223	cat__TransplantTypeC2_2.0	0.0		1_1
224	cat__TransplantTypeC2_3.0	0.11787471265005366		1_1
225	cat__TransplantTypeC2_nan	0.0		1_1
226	ordinal__NauseagradeC1	0.0027537835640775387		1_1
227	ordinal__AlopeciagradeC1	0.00030651382247117484		1_1
228	ordinal__OralgradeC1	0.0006698330535067241		1_1
229	ordinal__DiarrheagradeC1	0.0018306243454263359		1_1
230	ordinal__CardiacgradeC1	0.0004495944267600932		1_1
231	ordinal__LiverASTgradeC1	0.00013693100837501197		1_1
232	ordinal__LiverALTgradeC1	0.00028462568674826903		1_1
233	ordinal__LiverBilgradeC1	0.0006162838014495397		1_1
234	ordinal__RenaCreatgradeC1	0.0005747742755951199		1_1
235	ordinal__RenaprotgradeC1	0.000356885567747638		1_1
236	ordinal__RenahaemgradeC1	0.00037506945129628236		1_1
237	ordinal__NauseagradeC2	0.0004203755979973542		1_1
238	ordinal__AlopeciagradeC2	5.095258982577115e-05		1_1
239	ordinal__OralgradeC2	0.0002651819813666169		1_1
240	ordinal__DiarrheagradeC2	0.00019926078646742202		1_1
241	ordinal__CardiacgradeC2	9.146366170973883e-05		1_1
242	ordinal__LiverASTgradeC2	0.00037614958676070214		1_1
243	ordinal__LiverALTgradeC2	0.00030887173084004485		1_1
244	ordinal__LiverBilgradeC2	0.0003593718844543943		1_1
245	ordinal__RenaCreatgradeC2	0.000295994650924766		1_1
246	ordinal__RenaprotgradeC2	0.0007136283090069878		1_1
247	ordinal__RenahaemgradeC2	0.0008967599109981938		1_1
248	ordinal__cellularity1C1	0.00030157013665517966		1_1
249	ordinal__cellularity2C1	0.00045111247836740096		1_1
250	ordinal__cellularity1C2	0.00024641087274707065		1_1
251	num__amlAgeAtRand1	0.12859666388125204		1_1
252	num__UnitsbloodC1	4.111716934408787e-06		1_1
253	num__UnitsplateletsC1	0.0010996114713743641		1_1
254	num__UnitsbloodC2	0.0011431302920295082		1_1
255	num__UnitsplateletsC2	0.0029326985376941835		1_1
256	num__DaysIVantibC1	0.0005687751575001584		1_1
257	num__DaysinhospC1	0.0005240163704429166		1_1
258	num__DaysIVantibC2	0.00033791067570970485		1_1
259	num__DaysinhospC2	0.0008232470541674281		1_1
260	num__NauseastartC1	2.1694918883764277e-05		1_1
261	num__NauseastopC1	1.1786484603456076e-05		1_1
262	num__AlopeciastartC1	0.00036007574217977625		1_1
263	num__AlopeciastopC1	0.00015218516459566551		1_1
264	num__OralstartC1	0.00011138308697421349		1_1
265	num__OralstopC1	0.00014837876965150492		1_1
266	num__DiarrheastartC1	0.0005212311574411753		1_1
267	num__DiarrheastopC1	0.0004285956035481602		1_1
268	num__CardiacstartC1	0.00021026601682068387		1_1
269	num__CardiacstopC1	0.00034376558281302343		1_1
270	num__LiverASTstartC1	0.0005420647073431134		1_1
271	num__LiverASTstopC1	0.0004378779243609795		1_1
272	num__LiverALTstartC1	0.0001771969329266132		1_1
273	num__LiverALTstopC1	7.570497472170914e-05		1_1
274	num__LiverBilstartC1	0.0008102573241915875		1_1
275	num__LiverBilstopC1	0.0007254541013912673		1_1
276	num__RenaCreatstartC1	0.0007982956234852274		1_1
277	num__RenaCreatstopC1	0.0006630996638334142		1_1
278	num__RenaprotstartC1	6.92909750487128e-05		1_1
279	num__RenahaemstartC1	0.00030858885392922084		1_1
280	num__RenahaemstopC1	0.0002271986300213478		1_1
281	num__NauseastartC2	0.0008561481139517296		1_1
282	num__NauseastopC2	0.0007249300055060944		1_1
283	num__AlopeciastartC2	3.859660903807913e-05		1_1
284	num__AlopeciastopC2	0.0001469669273733657		1_1
285	num__OralstartC2	0.0006741542582679376		1_1
286	num__OralstopC2	0.0006071750444697546		1_1
287	num__DiarrheastartC2	0.0009806345234640642		1_1
288	num__DiarrheastopC2	0.0007404390861151241		1_1
289	num__CardiacstartC2	0.00021571437542561463		1_1
290	num__LiverASTstartC2	0.00014968179984392604		1_1
291	num__LiverASTstopC2	3.9010114591765365e-05		1_1
292	num__LiverALTstartC2	0.0001681850229449665		1_1
293	num__LiverALTstopC2	0.0001111317795541545		1_1
294	num__LiverBilstartC2	0.0007924002523417768		1_1
295	num__LiverBilstopC2	0.0010608305830272073		1_1
296	num__RenaCreatstartC2	0.00030872924790558977		1_1
297	num__RenaCreatstopC2	5.7347951001251427e-05		1_1
298	num__mylotargdateC1	7.38435611284669e-05		1_1
299	num__marrexamdate1C1	0.00031722334058786666		1_1
300	num__marrexamdate2C1	0.0010083660340831145		1_1
301	num__NeutrecoverydateC1	0.00039601284591275554		1_1
302	num__Platrecovery50dateC1	8.868162483396018e-05		1_1
303	num__Platrecovery100dateC1	0.0003248079133446067		1_1
304	num__DischargeddateC1	0.00011351232026170993		1_1
305	num__chemodateC2	0.000272508755376094		1_1
306	num__marrexamdate1C2	0.00014405582868651557		1_1
307	num__NeutrecoverydateC2	0.00011983015758818749		1_1
308	num__Platrecovery50dateC2	0.00011847737088445593		1_1
309	num__Platrecovery100dateC2	0.00017485188087191982		1_1
310	num__DischargeddateC2	0.0004652739548003369		1_1
311	num__Weight	0.09196148204310667		1_1
312	num__Height	0.08768048881603206		1_1
313	num__BloodDateEntry	0.0009587033726145073		1_1
314	num__HemoglobinEntry	0.0003886295283551172		1_1
315	num__PlateletEntry	0.0011417057781402552		1_1
316	num__MarrowDateEntry	0.00013850693170599381		1_1
317	num__MarrowBlastsEntry	0.00022648293421175094		1_1
318	num__LocalImmPcnt	8.902536697865936e-05		1_1
319	num__SmokePerDay	9.871829889658851e-05		1_1
320	num__chemodateC1	0.0003985673008647321		1_1
321	num__Marrblastperc1C1	0.000284771569278145		1_1
322	num__Marrblastperc2C1	0.0003817841755814567		1_1
323	num__WBCEntry	0.04594130561349363		1_1
324	num__CompmarrrespC1	9.979084092228305e-05		1_1
325	num__Marrclastperc1C2	6.227914614854863e-05		1_1
326	num__CompmarrrespC2	6.112323004630829e-05		1_1
327	num__TransplantSchedDateC2	4.9574541798832215e-05		1_1
328	remainder__IsSec_is_missing	0.0		1_1
329	remainder__PrevDiag_is_missing	0.0		1_1
330	remainder__PrevBloodDis_is_missing	0.0		1_1
331	remainder__Weight_is_missing	0.0		1_1
332	remainder__Height_is_missing	0.0		1_1
333	remainder__BloodDateEntry_is_missing	0.0		1_1
334	remainder__HemoglobinEntry_is_missing	0.0		1_1
335	remainder__PlateletEntry_is_missing	0.0		1_1
336	remainder__MarrowDateEntry_is_missing	0.0		1_1
337	remainder__MarrowBlastsEntry_is_missing	0.0		1_1
338	remainder__FABtype_is_missing	0.0		1_1
339	remainder__CNSinvolveentry_is_missing	0.0		1_1
340	remainder__Localcytoentry_is_missing	0.0		1_1
341	remainder__Localimmentry_is_missing	0.0		1_1
342	remainder__LocalImmPcnt_is_missing	0.0		1_1
343	remainder__CD33entry_is_missing	0.0		1_1
344	remainder__SmokeHist_is_missing	0.0		1_1
345	remainder__SmokePerDay_is_missing	0.0		1_1
346	remainder__CytoResult_is_missing	0.0		1_1
347	remainder__Karyotype_is_missing	0.0		1_1
348	remainder__ComorArr_is_missing	0.0		1_1
349	remainder__ComorCard_is_missing	0.0		1_1
350	remainder__ComorHVD_is_missing	0.0		1_1
351	remainder__ComorIBD_is_missing	0.0		1_1
352	remainder__ComorDiab_is_missing	0.0		1_1
353	remainder__ComorCVD_is_missing	0.0		1_1
354	remainder__ComorPsyc_is_missing	0.0		1_1
355	remainder__ComorObe_is_missing	0.0		1_1
356	remainder__ComorInf_is_missing	0.0		1_1
357	remainder__ComorRheu_is_missing	0.0		1_1
358	remainder__ComorPrep_is_missing	0.0		1_1
359	remainder__ComorRen_is_missing	0.0		1_1
360	remainder__ComorMPul_is_missing	0.0		1_1
361	remainder__ComorSPul_is_missing	0.0		1_1
362	remainder__ComorPST_is_missing	0.0		1_1
363	remainder__ComorHepM_is_missing	0.0		1_1
364	remainder__ComorHepS_is_missing	0.0		1_1
365	remainder__chemodateC1_is_missing	0.0		1_1
366	remainder__drugdoseC1yn_is_missing	0.0		1_1
367	remainder__mylotargC1yn_is_missing	0.0		1_1
368	remainder__mylotargdateC1_is_missing	0.0		1_1
369	remainder__mylodoseC1_is_missing	0.0		1_1
370	remainder__marrexamdate1C1_is_missing	0.0		1_1
371	remainder__marrexamdate2C1_is_missing	0.0		1_1
372	remainder__cellularity1C1_is_missing	0.0		1_1
373	remainder__cellularity2C1_is_missing	0.0		1_1
374	remainder__Marrblastperc1C1_is_missing	0.0		1_1
375	remainder__Marrblastperc2C1_is_missing	0.0		1_1
376	remainder__Marrresult1C1_is_missing	0.0		1_1
377	remainder__Marrresult2C1_is_missing	0.0		1_1
378	remainder__CompmarrrespC1_is_missing	0.0		1_1
379	remainder__NeutrecoveryC1_is_missing	0.0		1_1
380	remainder__NeutrecoverydateC1_is_missing	0.0		1_1
381	remainder__Platrecovery50C1_is_missing	0.0		1_1
382	remainder__Platrecovery50dateC1_is_missing	0.0		1_1
383	remainder__Platrecovery100C1_is_missing	0.0		1_1
384	remainder__Platrecovery100dateC1_is_missing	0.0		1_1
385	remainder__NauseagradeC1_is_missing	0.0		1_1
386	remainder__NauseastartC1_is_missing	0.0		1_1
387	remainder__NauseastopC1_is_missing	0.0		1_1
388	remainder__AlopeciagradeC1_is_missing	0.0		1_1
389	remainder__AlopeciastartC1_is_missing	0.0		1_1
390	remainder__AlopeciastopC1_is_missing	0.0		1_1
391	remainder__OralgradeC1_is_missing	0.0		1_1
392	remainder__OralstartC1_is_missing	0.0		1_1
393	remainder__OralstopC1_is_missing	0.0		1_1
394	remainder__DiarrheagradeC1_is_missing	0.0		1_1
395	remainder__DiarrheastartC1_is_missing	0.0		1_1
396	remainder__DiarrheastopC1_is_missing	0.0		1_1
397	remainder__CardiacgradeC1_is_missing	0.0		1_1
398	remainder__CardiacstartC1_is_missing	0.0		1_1
399	remainder__CardiacstopC1_is_missing	0.0		1_1
400	remainder__LiverASTgradeC1_is_missing	0.0		1_1
401	remainder__LiverASTstartC1_is_missing	0.0		1_1
402	remainder__LiverASTstopC1_is_missing	0.0		1_1
403	remainder__LiverALTgradeC1_is_missing	0.0		1_1
404	remainder__LiverALTstartC1_is_missing	0.0		1_1
405	remainder__LiverALTstopC1_is_missing	0.0		1_1
406	remainder__LiverBilgradeC1_is_missing	0.0		1_1
407	remainder__LiverBilstartC1_is_missing	0.0		1_1
408	remainder__LiverBilstopC1_is_missing	0.0		1_1
409	remainder__RenaCreatgradeC1_is_missing	0.0		1_1
410	remainder__RenaCreatstartC1_is_missing	0.0		1_1
411	remainder__RenaCreatstopC1_is_missing	0.0		1_1
412	remainder__RenaprotgradeC1_is_missing	0.0		1_1
413	remainder__RenaprotstartC1_is_missing	0.0		1_1
414	remainder__RenahaemgradeC1_is_missing	0.0		1_1
415	remainder__RenahaemstartC1_is_missing	0.0		1_1
416	remainder__RenahaemstopC1_is_missing	0.0		1_1
417	remainder__UnitsbloodC1_is_missing	0.0		1_1
418	remainder__UnitsplateletsC1_is_missing	0.0		1_1
419	remainder__DaysIVantibC1_is_missing	0.0		1_1
420	remainder__DaysinhospC1_is_missing	0.0		1_1
421	remainder__DischargeddateC1_is_missing	0.0		1_1
422	remainder__chemodateC2_is_missing	0.0		1_1
423	remainder__drugdoseC2yn_is_missing	0.0		1_1
424	remainder__marrexamdate1C2_is_missing	0.0		1_1
425	remainder__cellularity1C2_is_missing	0.0		1_1
426	remainder__Marrclastperc1C2_is_missing	0.0		1_1
427	remainder__Marrresult1C2_is_missing	0.0		1_1
428	remainder__CompmarrrespC2_is_missing	0.0		1_1
429	remainder__NeutrecoveryC2_is_missing	0.03780741396720938		1_1
430	remainder__NeutrecoverydateC2_is_missing	0.0		1_1
431	remainder__Platrecovery50C2_is_missing	0.0		1_1
432	remainder__Platrecovery50dateC2_is_missing	0.0		1_1
433	remainder__Platrecovery100C2_is_missing	0.0		1_1
434	remainder__Platrecovery100dateC2_is_missing	0.0		1_1
435	remainder__NauseagradeC2_is_missing	0.0		1_1
436	remainder__NauseastartC2_is_missing	0.0		1_1
437	remainder__NauseastopC2_is_missing	0.0		1_1
438	remainder__AlopeciagradeC2_is_missing	0.0		1_1
439	remainder__AlopeciastartC2_is_missing	0.0		1_1
440	remainder__AlopeciastopC2_is_missing	0.0		1_1
441	remainder__OralgradeC2_is_missing	0.0		1_1
442	remainder__OralstartC2_is_missing	0.0		1_1
443	remainder__OralstopC2_is_missing	0.0		1_1
444	remainder__DiarrheagradeC2_is_missing	0.0		1_1
445	remainder__DiarrheastartC2_is_missing	0.0		1_1
446	remainder__DiarrheastopC2_is_missing	0.0		1_1
447	remainder__CardiacgradeC2_is_missing	0.0		1_1
448	remainder__CardiacstartC2_is_missing	0.0		1_1
449	remainder__LiverASTgradeC2_is_missing	0.0		1_1
450	remainder__LiverASTstartC2_is_missing	0.0		1_1
451	remainder__LiverASTstopC2_is_missing	0.0		1_1
452	remainder__LiverALTgradeC2_is_missing	0.0		1_1
453	remainder__LiverALTstartC2_is_missing	0.0		1_1
454	remainder__LiverALTstopC2_is_missing	0.0		1_1
455	remainder__LiverBilgradeC2_is_missing	0.0		1_1
456	remainder__LiverBilstartC2_is_missing	0.0		1_1
457	remainder__LiverBilstopC2_is_missing	0.0		1_1
458	remainder__RenaCreatgradeC2_is_missing	0.0		1_1
459	remainder__RenaCreatstartC2_is_missing	0.0		1_1
460	remainder__RenaCreatstopC2_is_missing	0.0		1_1
461	remainder__RenaprotgradeC2_is_missing	0.0		1_1
462	remainder__RenahaemgradeC2_is_missing	0.0		1_1
463	remainder__UnitsbloodC2_is_missing	0.0		1_1
464	remainder__UnitsplateletsC2_is_missing	0.0		1_1
465	remainder__DaysIVantibC2_is_missing	0.0		1_1
466	remainder__DaysinhospC2_is_missing	0.0		1_1
467	remainder__DischargeddateC2_is_missing	0.0		1_1
468	remainder__TissuetypingdoneYNC2_is_missing	0.0		1_1
469	remainder__TissuetypesibsresultC2_is_missing	0.0		1_1
470	remainder__TransplantSchedYNC2_is_missing	0.03033857814543098		1_1
471	remainder__TransplantSchedDateC2_is_missing	0.0		1_1
472	remainder__TransplantTypeC2_is_missing	0.0		1_1
473	remainder__ASXL1	4.404376550858973e-05		1_1
474	remainder__ASXL2	2.782319062670976e-05		1_1
475	remainder__ASXL3	2.3093516446318106e-09		1_1
476	remainder__BAGE3	0.0		1_1
477	remainder__BCOR	0.0		1_1
478	remainder__BRAF	0.0		1_1
479	remainder__CBL	4.096271227415941e-06		1_1
480	remainder__CEBPA	7.302502818273337e-05		1_1
481	remainder__CREBBP	0.0		1_1
482	remainder__CSF3R	0.0		1_1
483	remainder__CTCF	0.0		1_1
484	remainder__CUL2	0.0		1_1
485	remainder__CUX1	9.259773468350045e-08		1_1
486	remainder__DNMT3A	8.476559619601881e-06		1_1
487	remainder__EED	9.242517202588e-08		1_1
488	remainder__ETV6	0.0		1_1
489	remainder__EZH2	0.0		1_1
490	remainder__FBXW7	2.4198079567215053e-07		1_1
491	remainder__FLT3	0.0		1_1
492	remainder__GATA1	1.7150043436902733e-08		1_1
493	remainder__GATA2	1.5352510882230236e-05		1_1
494	remainder__GNAS	0.0		1_1
495	remainder__IDH1	0.0		1_1
496	remainder__IDH2	2.576036063272592e-05		1_1
497	remainder__JAK2	0.0		1_1
498	remainder__JAK3	1.0602002651647184e-07		1_1
499	remainder__KANSL1	0.0		1_1
500	remainder__KDM6A	0.0		1_1
501	remainder__KIT	1.1474459310064956e-06		1_1
502	remainder__KMT2C	0.0		1_1
503	remainder__KMT2D	0.0		1_1
504	remainder__KMT2E	0.0		1_1
505	remainder__KRAS	0.0		1_1
506	remainder__LUC7L2	0.0		1_1
507	remainder__MED12	0.0		1_1
508	remainder__MLL	4.4113962753881816e-07		1_1
509	remainder__MPL	0.0		1_1
510	remainder__MYC	0.0		1_1
511	remainder__NF1	8.185780705099384e-09		1_1
512	remainder__NFE2	0.0		1_1
513	remainder__NOTCH1	0.0		1_1
514	remainder__NPM1	4.3877434104956685e-06		1_1
515	remainder__NRAS	3.7913904368389855e-07		1_1
516	remainder__PHF6	6.610255507230851e-07		1_1
517	remainder__PRPF8	0.0		1_1
518	remainder__PTEN	0.0		1_1
519	remainder__PTPN11	8.748800439869035e-08		1_1
520	remainder__RAD21	2.8539793141692624e-06		1_1
521	remainder__RIT1	2.2378183041099287e-06		1_1
522	remainder__RUNX1	5.040231907104003e-06		1_1
523	remainder__SETBP1	0.0		1_1
524	remainder__SF1	7.577041186928727e-09		1_1
525	remainder__SF3B1	0.0		1_1
526	remainder__SMC1A	0.0		1_1
527	remainder__SMC3	0.0		1_1
528	remainder__SMG1	0.0		1_1
529	remainder__SRSF2	5.794281916435212e-07		1_1
530	remainder__STAG2	9.945050872717651e-09		1_1
531	remainder__STAT5B	1.0000383663047436e-06		1_1
532	remainder__SUZ12	0.0		1_1
533	remainder__TET2	3.7728782574728554e-08		1_1
534	remainder__TP53	8.716666515980175e-06		1_1
535	remainder__U2AF1	0.0		1_1
536	remainder__WT1	0.0		1_1
537	remainder__ZRSR2	1.3697582300315095e-08		1_1
538	remainder__ngs_is_missing	0.0		1_1
539	karyotype_encoding__Karyotype_45,X,-Y,t(8;21)(q22;q22)[10]	0.0		2_1
540	karyotype_encoding__Karyotype_46,XX [20]	0.0		2_1
541	karyotype_encoding__Karyotype_46,XX,inv(16)(p13q22)[10]	0.0		2_1
542	karyotype_encoding__Karyotype_46,XX,t(8;21)(q22;q22)[10]	0.0		2_1
543	karyotype_encoding__Karyotype_46,XX[10]	0.0		2_1
544	karyotype_encoding__Karyotype_46,XX[20]	0.0		2_1
545	karyotype_encoding__Karyotype_46,XX[20]	0.0		2_1
546	karyotype_encoding__Karyotype_46,XX[25]	0.0		2_1
547	karyotype_encoding__Karyotype_46,XX[30]	0.0		2_1
548	karyotype_encoding__Karyotype_46,XY	0.0		2_1
549	karyotype_encoding__Karyotype_46,XY [20]	0.0		2_1
550	karyotype_encoding__Karyotype_46,XY,inv(16)(p13q22)[10]	0.0		2_1
551	karyotype_encoding__Karyotype_46,XY[20]	0.0		2_1
552	karyotype_encoding__Karyotype_46,XY[20]	0.0		2_1
553	karyotype_encoding__Karyotype_46,XY[21]	0.0		2_1
554	karyotype_encoding__Karyotype_46,XY[25]	0.0		2_1
555	karyotype_encoding__Karyotype_46,XY[30]	0.0		2_1
556	karyotype_encoding__Karyotype___rare_class__	0.0		2_1
557	cat__sexID_False	0.0		2_1
558	cat__sexID_True	0.0		2_1
559	cat__IsSec_False	0.0		2_1
560	cat__IsSec_True	0.0		2_1
561	cat__IsSec_nan	0.0		2_1
562	cat__PrevDiag_False	0.009171231212092635		2_1
563	cat__PrevDiag_True	0.014510423708463525		2_1
564	cat__PrevDiag_nan	0.0		2_1
565	cat__drugdoseC1yn_False	0.0		2_1
566	cat__drugdoseC1yn_True	0.0		2_1
567	cat__drugdoseC1yn_nan	0.0		2_1
568	cat__mylotargC1yn_False	0.0		2_1
569	cat__mylotargC1yn_True	0.0		2_1
570	cat__mylotargC1yn_nan	0.0		2_1
571	cat__mylodoseC1_False	0.0		2_1
572	cat__mylodoseC1_True	0.0		2_1
573	cat__mylodoseC1_nan	0.0		2_1
574	cat__NeutrecoveryC1_False	0.0		2_1
575	cat__NeutrecoveryC1_True	0.0		2_1
576	cat__NeutrecoveryC1_nan	0.0		2_1
577	cat__Platrecovery50C1_False	0.0		2_1
578	cat__Platrecovery50C1_True	0.0		2_1
579	cat__Platrecovery50C1_nan	0.0		2_1
580	cat__Platrecovery100C1_False	0.0		2_1
581	cat__Platrecovery100C1_True	0.0		2_1
582	cat__Platrecovery100C1_nan	0.0		2_1
583	cat__drugdoseC2yn_False	0.1552657664723903		2_1
584	cat__drugdoseC2yn_True	0.0		2_1
585	cat__drugdoseC2yn_nan	0.0		2_1
586	cat__NeutrecoveryC2_False	0.0		2_1
587	cat__NeutrecoveryC2_True	0.0		2_1
588	cat__NeutrecoveryC2_nan	0.0		2_1
589	cat__Platrecovery50C2_False	0.0		2_1
590	cat__Platrecovery50C2_True	0.0		2_1
591	cat__Platrecovery50C2_nan	0.0		2_1
592	cat__Platrecovery100C2_False	0.0		2_1
593	cat__Platrecovery100C2_True	0.0		2_1
594	cat__Platrecovery100C2_nan	0.0		2_1
595	cat__TissuetypingdoneYNC2_False	0.0		2_1
596	cat__TissuetypingdoneYNC2_True	0.0		2_1
597	cat__TissuetypingdoneYNC2_nan	0.0		2_1
598	cat__TransplantSchedYNC2_False	0.0		2_1
599	cat__TransplantSchedYNC2_True	0.0		2_1
600	cat__TransplantSchedYNC2_nan	0.0		2_1
601	cat__amlAgeGroup_15-29	0.0		2_1
602	cat__amlAgeGroup_30-39	0.0		2_1
603	cat__amlAgeGroup_40-49	0.06964927447356253		2_1
604	cat__amlAgeGroup_50-59	0.0		2_1
605	cat__amlAgeGroup_60+	0.0		2_1
606	cat__PrevBloodDis_Chronic lymphoblastic leukaemia (CLL)	0.0		2_1
607	cat__PrevBloodDis_Chronic myelomonocytic leukaemia (CMML)	0.0		2_1
608	cat__PrevBloodDis_Hodgkin's disease	0.0		2_1
609	cat__PrevBloodDis_Lymphoma	0.0		2_1
610	cat__PrevBloodDis_Myelodysplastic syndrome (MDS)/myelodysplasia/pre-leukaemic phase	0.0		2_1
611	cat__PrevBloodDis_Myelofibrosis	0.0		2_1
612	cat__PrevBloodDis_Myeloproliferative syndrome	0.0		2_1
613	cat__PrevBloodDis_Other haematological disorder	0.0		2_1
614	cat__PrevBloodDis_Polycythaemia rubra vera (PRV)	0.0		2_1
615	cat__PrevBloodDis_Refractory anaemia with excess of blasts (RAEB, RAEB-t)	0.0		2_1
616	cat__PrevBloodDis_Thrombocythaemia	0.0		2_1
617	cat__PrevBloodDis_Thrombocytopenia	0.0		2_1
618	cat__PrevBloodDis_nan	0.0		2_1
619	cat__FABtype_0	0.0		2_1
620	cat__FABtype_1	0.0		2_1
621	cat__FABtype_2	0.0		2_1
622	cat__FABtype_3	0.0		2_1
623	cat__FABtype_3v	0.0		2_1
624	cat__FABtype_4	0.033072165584829775		2_1
625	cat__FABtype_4e	0.0		2_1
626	cat__FABtype_5	0.05540692625239605		2_1
627	cat__FABtype_5a	0.0		2_1
628	cat__FABtype_5b	0.0		2_1
629	cat__FABtype_6	0.0		2_1
630	cat__FABtype_7	0.0		2_1
631	cat__FABtype_8	0.06295443713848843		2_1
632	cat__FABtype_B	0.0		2_1
633	cat__FABtype_R	0.0		2_1
634	cat__FABtype_RT	0.0		2_1
635	cat__FABtype_X	0.0		2_1
636	cat__FABtype_nan	0.0		2_1
637	cat__CNSinvolveentry_0.0	0.0		2_1
638	cat__CNSinvolveentry_1.0	0.0		2_1
639	cat__CNSinvolveentry_2.0	0.09828665547679764		2_1
640	cat__CNSinvolveentry_nan	0.0		2_1
641	cat__Localcytoentry_1.0	0.07678827079024017		2_1
642	cat__Localcytoentry_2.0	0.14335414926177678		2_1
643	cat__Localcytoentry_3.0	0.0		2_1
644	cat__Localcytoentry_4.0	0.0		2_1
645	cat__Localcytoentry_5.0	0.0		2_1
646	cat__Localcytoentry_nan	0.0		2_1
647	cat__Localimmentry_1.0	0.0		2_1
648	cat__Localimmentry_2.0	0.0		2_1
649	cat__Localimmentry_3.0	0.0		2_1
650	cat__Localimmentry_nan	0.0		2_1
651	cat__CD33entry_1.0	0.0		2_1
652	cat__CD33entry_2.0	0.0		2_1
653	cat__CD33entry_3.0	0.0		2_1
654	cat__CD33entry_nan	0.0		2_1
655	cat__SmokeHist_1.0	0.004322901102732522		2_1
656	cat__SmokeHist_2.0	0.05915242138028062		2_1
657	cat__SmokeHist_3.0	0.0		2_1
658	cat__SmokeHist_nan	0.0		2_1
659	cat__amlType_De novo	0.15420146009579427		2_1
660	cat__amlType_High risk MDS	0.0		2_1
661	cat__amlType_Secondary	0.0819956021391516		2_1
662	cat__CytoResult_Adverse	0.5605800231634339		2_1
663	cat__CytoResult_Failed	0.0		2_1
664	cat__CytoResult_Intermediate	0.029754232873364775		2_1
665	cat__CytoResult_Normal	0.07295026668003474		2_1
666	cat__CytoResult_Not done	0.0		2_1
667	cat__CytoResult_nan	0.0		2_1
668	cat__CytoResult_t(15;17) / PML-RARA [APL]	0.0		2_1
669	cat__CytoResult_t(8;21) / inv(16) [CBF]	0.7874595868726157		2_1
670	cat__ComorArr_0.0	0.0		2_1
671	cat__ComorArr_1.0	0.0		2_1
672	cat__ComorArr_2.0	0.0		2_1
673	cat__ComorArr_nan	0.0		2_1
674	cat__ComorCard_0.0	0.031080278574685895		2_1
675	cat__ComorCard_1.0	0.0		2_1
676	cat__ComorCard_2.0	0.0		2_1
677	cat__ComorCard_nan	0.0		2_1
678	cat__ComorHVD_0.0	0.0		2_1
679	cat__ComorHVD_1.0	0.0		2_1
680	cat__ComorHVD_2.0	0.0		2_1
681	cat__ComorHVD_nan	0.0		2_1
682	cat__ComorIBD_0.0	0.0		2_1
683	cat__ComorIBD_1.0	0.0		2_1
684	cat__ComorIBD_2.0	0.0		2_1
685	cat__ComorIBD_nan	0.0		2_1
686	cat__ComorDiab_0.0	0.004595784668719132		2_1
687	cat__ComorDiab_1.0	0.0		2_1
688	cat__ComorDiab_2.0	0.0		2_1
689	cat__ComorDiab_nan	0.0		2_1
690	cat__ComorCVD_0.0	0.0		2_1
691	cat__ComorCVD_1.0	0.0		2_1
692	cat__ComorCVD_2.0	0.0		2_1
693	cat__ComorCVD_nan	0.0		2_1
694	cat__ComorPsyc_0.0	0.05941273895673045		2_1
695	cat__ComorPsyc_1.0	0.050808471422330116		2_1
696	cat__ComorPsyc_2.0	0.0		2_1
697	cat__ComorPsyc_nan	0.0		2_1
698	cat__ComorObe_0.0	0.0		2_1
699	cat__ComorObe_1.0	0.0		2_1
700	cat__ComorObe_2.0	0.0		2_1
701	cat__ComorObe_nan	0.0		2_1
702	cat__ComorInf_0.0	0.0		2_1
703	cat__ComorInf_1.0	0.0		2_1
704	cat__ComorInf_2.0	0.0		2_1
705	cat__ComorInf_nan	0.0		2_1
706	cat__ComorRheu_0.0	0.0		2_1
707	cat__ComorRheu_1.0	0.0		2_1
708	cat__ComorRheu_2.0	0.0		2_1
709	cat__ComorRheu_nan	0.0		2_1
710	cat__ComorPrep_0.0	0.0		2_1
711	cat__ComorPrep_1.0	0.0		2_1
712	cat__ComorPrep_2.0	0.0		2_1
713	cat__ComorPrep_nan	0.0		2_1
714	cat__ComorRen_0.0	0.0		2_1
715	cat__ComorRen_1.0	0.0		2_1
716	cat__ComorRen_2.0	0.0		2_1
717	cat__ComorRen_nan	0.0		2_1
718	cat__ComorMPul_0.0	0.0		2_1
719	cat__ComorMPul_1.0	0.0		2_1
720	cat__ComorMPul_2.0	0.0		2_1
721	cat__ComorMPul_nan	0.0		2_1
722	cat__ComorSPul_0.0	0.0		2_1
723	cat__ComorSPul_1.0	0.0		2_1
724	cat__ComorSPul_2.0	0.0		2_1
725	cat__ComorSPul_nan	0.0		2_1
726	cat__ComorPST_0.0	0.0		2_1
727	cat__ComorPST_1.0	0.0		2_1
728	cat__ComorPST_2.0	0.0		2_1
729	cat__ComorPST_nan	0.0		2_1
730	cat__ComorHepM_0.0	0.0		2_1
731	cat__ComorHepM_1.0	0.12708744693173774		2_1
732	cat__ComorHepM_2.0	0.0		2_1
733	cat__ComorHepM_nan	0.0		2_1
734	cat__ComorHepS_0.0	0.0		2_1
735	cat__ComorHepS_1.0	0.0		2_1
736	cat__ComorHepS_2.0	0.0		2_1
737	cat__ComorHepS_nan	0.0		2_1
738	cat__TreatmentC1_ADE Alone	0.09428596561386005		2_1
739	cat__TreatmentC1_ADE and Mylotarg 3mg per m2	0.0		2_1
740	cat__TreatmentC1_ADE and Mylotarg 6mg per m2	0.0		2_1
741	cat__TreatmentC1_AIDA	0.0		2_1
742	cat__TreatmentC1_Arsenic and ATRA	0.0		2_1
743	cat__TreatmentC1_DA High dose (90mg)	0.0		2_1
744	cat__TreatmentC1_DA Mylotarg 3mg per m2	0.0		2_1
745	cat__TreatmentC1_DA Mylotarg 6mg per m2	0.0		2_1
746	cat__TreatmentC1_DA Standard dose (60mg)	0.11922437341421428		2_1
747	cat__Marrresult1C1_CR	0.15717942894320858		2_1
748	cat__Marrresult1C1_PR	0.0		2_1
749	cat__Marrresult1C1_RD	0.23070314340587592		2_1
750	cat__Marrresult1C1_nan	0.0		2_1
751	cat__Marrresult2C1_CR	0.0		2_1
752	cat__Marrresult2C1_PR	0.0		2_1
753	cat__Marrresult2C1_RD	0.0		2_1
754	cat__Marrresult2C1_nan	0.0		2_1
755	cat__Marrresult1C2_CR	0.13106760093498057		2_1
756	cat__Marrresult1C2_PR	0.0		2_1
757	cat__Marrresult1C2_RD	0.11363474172159543		2_1
758	cat__Marrresult1C2_nan	0.0		2_1
759	cat__TissuetypesibsresultC2_1.0	0.10268954199399823		2_1
760	cat__TissuetypesibsresultC2_2.0	0.0		2_1
761	cat__TissuetypesibsresultC2_3.0	0.06901801524229291		2_1
762	cat__TissuetypesibsresultC2_nan	0.0		2_1
763	cat__TransplantTypeC2_1.0	0.0		2_1
764	cat__TransplantTypeC2_2.0	0.0		2_1
765	cat__TransplantTypeC2_3.0	0.0		2_1
766	cat__TransplantTypeC2_nan	0.0		2_1
767	ordinal__NauseagradeC1	0.0016007425123181814		2_1
768	ordinal__AlopeciagradeC1	0.00015652747132734852		2_1
769	ordinal__OralgradeC1	0.00011934317778074482		2_1
770	ordinal__DiarrheagradeC1	0.0007348057394675065		2_1
771	ordinal__CardiacgradeC1	3.637725287512421e-05		2_1
772	ordinal__LiverASTgradeC1	0.00010999677993031798		2_1
773	ordinal__LiverALTgradeC1	1.5761964576575284e-05		2_1
774	ordinal__LiverBilgradeC1	0.00030478416809740606		2_1
775	ordinal__RenaCreatgradeC1	0.0003424116282783877		2_1
776	ordinal__RenaprotgradeC1	0.0004068800028203636		2_1
777	ordinal__RenahaemgradeC1	0.00031375410464807777		2_1
778	ordinal__NauseagradeC2	0.00011083614680137917		2_1
779	ordinal__AlopeciagradeC2	9.008508865836827e-05		2_1
780	ordinal__OralgradeC2	0.00027796568783263083		2_1
781	ordinal__DiarrheagradeC2	0.00047496437231971393		2_1
782	ordinal__CardiacgradeC2	0.0003269308923287324		2_1
783	ordinal__LiverASTgradeC2	4.565985656765696e-05		2_1
784	ordinal__LiverALTgradeC2	5.183620541885213e-05		2_1
785	ordinal__LiverBilgradeC2	0.0002745393844472704		2_1
786	ordinal__RenaCreatgradeC2	0.0002600466797451733		2_1
787	ordinal__RenaprotgradeC2	0.0006124024378117307		2_1
788	ordinal__RenahaemgradeC2	0.0006556821103592933		2_1
789	ordinal__cellularity1C1	0.00015935042413585003		2_1
790	ordinal__cellularity2C1	0.000606494084087185		2_1
791	ordinal__cellularity1C2	3.0482470056141486e-05		2_1
792	num__amlAgeAtRand1	0.09934788159926675		2_1
793	num__UnitsbloodC1	4.7679270718513567e-07		2_1
794	num__UnitsplateletsC1	0.0007344606864062271		2_1
795	num__UnitsbloodC2	0.0005363184786105884		2_1
796	num__UnitsplateletsC2	0.0005238135491402269		2_1
797	num__DaysIVantibC1	0.000166167252725263		2_1
798	num__DaysinhospC1	0.0003390253457412461		2_1
799	num__DaysIVantibC2	0.0003235821456523763		2_1
800	num__DaysinhospC2	0.0005817471596213197		2_1
801	num__NauseastartC1	0.00028274090198931014		2_1
802	num__NauseastopC1	0.00031194078788026973		2_1
803	num__AlopeciastartC1	0.0003296382307203158		2_1
804	num__AlopeciastopC1	0.00015237682892763716		2_1
805	num__OralstartC1	2.850593714966692e-05		2_1
806	num__OralstopC1	8.183963458753039e-05		2_1
807	num__DiarrheastartC1	0.0006944427175176631		2_1
808	num__DiarrheastopC1	0.0006264402271306145		2_1
809	num__CardiacstartC1	0.0002697152118842887		2_1
810	num__CardiacstopC1	0.000490879768735009		2_1
811	num__LiverASTstartC1	0.0010605804269177926		2_1
812	num__LiverASTstopC1	0.001121094226429917		2_1
813	num__LiverALTstartC1	5.802112406289247e-05		2_1
814	num__LiverALTstopC1	5.381983992714437e-05		2_1
815	num__LiverBilstartC1	0.0005730629362492685		2_1
816	num__LiverBilstopC1	0.0005070841687546495		2_1
817	num__RenaCreatstartC1	9.439518903527924e-05		2_1
818	num__RenaCreatstopC1	2.980313623509336e-05		2_1
819	num__RenaprotstartC1	0.00010891800069734731		2_1
820	num__RenahaemstartC1	0.00026317467481286094		2_1
821	num__RenahaemstopC1	0.00019528754130525769		2_1
822	num__NauseastartC2	0.0007916635428567223		2_1
823	num__NauseastopC2	0.0007393613179969092		2_1
824	num__AlopeciastartC2	0.0001503914834851396		2_1
825	num__AlopeciastopC2	6.812824927048874e-05		2_1
826	num__OralstartC2	0.0006410150166766015		2_1
827	num__OralstopC2	0.0005927046506098877		2_1
828	num__DiarrheastartC2	0.00022330893598246202		2_1
829	num__DiarrheastopC2	6.942346107601796e-05		2_1
830	num__CardiacstartC2	0.00039611238174450434		2_1
831	num__LiverASTstartC2	0.0001341885290269756		2_1
832	num__LiverASTstopC2	0.00045353662763430086		2_1
833	num__LiverALTstartC2	1.7726742141410107e-05		2_1
834	num__LiverALTstopC2	0.00015439651128569548		2_1
835	num__LiverBilstartC2	0.0004999066133639605		2_1
836	num__LiverBilstopC2	0.0008291887487441186		2_1
837	num__RenaCreatstartC2	0.000576914142734667		2_1
838	num__RenaCreatstopC2	0.00047826019896273284		2_1
839	num__mylotargdateC1	1.2722369734062078e-05		2_1
840	num__marrexamdate1C1	3.253304241775073e-05		2_1
841	num__marrexamdate2C1	0.0006678190878732043		2_1
842	num__NeutrecoverydateC1	0.0005308315287307543		2_1
843	num__Platrecovery50dateC1	0.0001320780235689941		2_1
844	num__Platrecovery100dateC1	0.00037974228014423585		2_1
845	num__DischargeddateC1	0.0003336182678893416		2_1
846	num__chemodateC2	0.0005965928403862445		2_1
847	num__marrexamdate1C2	1.8074020487303206e-05		2_1
848	num__NeutrecoverydateC2	0.0001349745845303972		2_1
849	num__Platrecovery50dateC2	0.00027774033939861556		2_1
850	num__Platrecovery100dateC2	0.0001811765180443809		2_1
851	num__DischargeddateC2	0.00023057166821810024		2_1
852	num__Weight	0.06997215270047834		2_1
853	num__Height	0.057573234217888965		2_1
854	num__BloodDateEntry	0.0007223075015975697		2_1
855	num__HemoglobinEntry	0.0		2_1
856	num__PlateletEntry	0.0016991497495578568		2_1
857	num__MarrowDateEntry	0.0003825558563025044		2_1
858	num__MarrowBlastsEntry	0.0002501749516725167		2_1
859	num__LocalImmPcnt	0.00015297005455019622		2_1
860	num__SmokePerDay	3.0204782243306785e-05		2_1
861	num__chemodateC1	2.2694316517631596e-05		2_1
862	num__Marrblastperc1C1	0.00022891559055837667		2_1
863	num__Marrblastperc2C1	9.919889763514529e-05		2_1
864	num__WBCEntry	0.0391790043017854		2_1
865	num__CompmarrrespC1	8.382235825284812e-05		2_1
866	num__Marrclastperc1C2	7.313966148632538e-05		2_1
867	num__CompmarrrespC2	5.1277210859248136e-05		2_1
868	num__TransplantSchedDateC2	6.397816555258094e-05		2_1
869	remainder__IsSec_is_missing	0.0		2_1
870	remainder__PrevDiag_is_missing	0.0		2_1
871	remainder__PrevBloodDis_is_missing	0.0		2_1
872	remainder__Weight_is_missing	0.0		2_1
873	remainder__Height_is_missing	0.0		2_1
874	remainder__BloodDateEntry_is_missing	0.0		2_1
875	remainder__HemoglobinEntry_is_missing	0.0		2_1
876	remainder__PlateletEntry_is_missing	0.0		2_1
877	remainder__MarrowDateEntry_is_missing	0.0		2_1
878	remainder__MarrowBlastsEntry_is_missing	0.0		2_1
879	remainder__FABtype_is_missing	0.0		2_1
880	remainder__CNSinvolveentry_is_missing	0.0		2_1
881	remainder__Localcytoentry_is_missing	0.0		2_1
882	remainder__Localimmentry_is_missing	0.0		2_1
883	remainder__LocalImmPcnt_is_missing	0.0		2_1
884	remainder__CD33entry_is_missing	0.0		2_1
885	remainder__SmokeHist_is_missing	0.0		2_1
886	remainder__SmokePerDay_is_missing	0.0		2_1
887	remainder__CytoResult_is_missing	0.0		2_1
888	remainder__Karyotype_is_missing	0.0		2_1
889	remainder__ComorArr_is_missing	0.0		2_1
890	remainder__ComorCard_is_missing	0.0		2_1
891	remainder__ComorHVD_is_missing	0.0		2_1
892	remainder__ComorIBD_is_missing	0.0		2_1
893	remainder__ComorDiab_is_missing	0.0		2_1
894	remainder__ComorCVD_is_missing	0.0		2_1
895	remainder__ComorPsyc_is_missing	0.0		2_1
896	remainder__ComorObe_is_missing	0.0		2_1
897	remainder__ComorInf_is_missing	0.0		2_1
898	remainder__ComorRheu_is_missing	0.0		2_1
899	remainder__ComorPrep_is_missing	0.0		2_1
900	remainder__ComorRen_is_missing	0.0		2_1
901	remainder__ComorMPul_is_missing	0.0		2_1
902	remainder__ComorSPul_is_missing	0.0		2_1
903	remainder__ComorPST_is_missing	0.0		2_1
904	remainder__ComorHepM_is_missing	0.0		2_1
905	remainder__ComorHepS_is_missing	0.0		2_1
906	remainder__chemodateC1_is_missing	0.0		2_1
907	remainder__drugdoseC1yn_is_missing	0.0		2_1
908	remainder__mylotargC1yn_is_missing	0.0		2_1
909	remainder__mylotargdateC1_is_missing	0.0		2_1
910	remainder__mylodoseC1_is_missing	0.0		2_1
911	remainder__marrexamdate1C1_is_missing	0.0		2_1
912	remainder__marrexamdate2C1_is_missing	0.0		2_1
913	remainder__cellularity1C1_is_missing	0.0		2_1
914	remainder__cellularity2C1_is_missing	0.0		2_1
915	remainder__Marrblastperc1C1_is_missing	0.0		2_1
916	remainder__Marrblastperc2C1_is_missing	0.0		2_1
917	remainder__Marrresult1C1_is_missing	0.0		2_1
918	remainder__Marrresult2C1_is_missing	0.0		2_1
919	remainder__CompmarrrespC1_is_missing	0.0		2_1
920	remainder__NeutrecoveryC1_is_missing	0.0		2_1
921	remainder__NeutrecoverydateC1_is_missing	0.0		2_1
922	remainder__Platrecovery50C1_is_missing	0.0		2_1
923	remainder__Platrecovery50dateC1_is_missing	0.0		2_1
924	remainder__Platrecovery100C1_is_missing	0.0		2_1
925	remainder__Platrecovery100dateC1_is_missing	0.0		2_1
926	remainder__NauseagradeC1_is_missing	0.0		2_1
927	remainder__NauseastartC1_is_missing	0.0		2_1
928	remainder__NauseastopC1_is_missing	0.0		2_1
929	remainder__AlopeciagradeC1_is_missing	0.0		2_1
930	remainder__AlopeciastartC1_is_missing	0.0		2_1
931	remainder__AlopeciastopC1_is_missing	0.0		2_1
932	remainder__OralgradeC1_is_missing	0.0		2_1
933	remainder__OralstartC1_is_missing	0.0		2_1
934	remainder__OralstopC1_is_missing	0.0		2_1
935	remainder__DiarrheagradeC1_is_missing	0.0		2_1
936	remainder__DiarrheastartC1_is_missing	0.0		2_1
937	remainder__DiarrheastopC1_is_missing	0.0		2_1
938	remainder__CardiacgradeC1_is_missing	0.0		2_1
939	remainder__CardiacstartC1_is_missing	0.0		2_1
940	remainder__CardiacstopC1_is_missing	0.0		2_1
941	remainder__LiverASTgradeC1_is_missing	0.0		2_1
942	remainder__LiverASTstartC1_is_missing	0.0		2_1
943	remainder__LiverASTstopC1_is_missing	0.0		2_1
944	remainder__LiverALTgradeC1_is_missing	0.0		2_1
945	remainder__LiverALTstartC1_is_missing	0.0		2_1
946	remainder__LiverALTstopC1_is_missing	0.0		2_1
947	remainder__LiverBilgradeC1_is_missing	0.0		2_1
948	remainder__LiverBilstartC1_is_missing	0.0		2_1
949	remainder__LiverBilstopC1_is_missing	0.0		2_1
950	remainder__RenaCreatgradeC1_is_missing	0.0		2_1
951	remainder__RenaCreatstartC1_is_missing	0.0		2_1
952	remainder__RenaCreatstopC1_is_missing	0.0		2_1
953	remainder__RenaprotgradeC1_is_missing	0.0		2_1
954	remainder__RenaprotstartC1_is_missing	0.0		2_1
955	remainder__RenahaemgradeC1_is_missing	0.0		2_1
956	remainder__RenahaemstartC1_is_missing	0.0		2_1
957	remainder__RenahaemstopC1_is_missing	0.0		2_1
958	remainder__UnitsbloodC1_is_missing	0.0		2_1
959	remainder__UnitsplateletsC1_is_missing	0.0		2_1
960	remainder__DaysIVantibC1_is_missing	0.0		2_1
961	remainder__DaysinhospC1_is_missing	0.0		2_1
962	remainder__DischargeddateC1_is_missing	0.0		2_1
963	remainder__chemodateC2_is_missing	0.0		2_1
964	remainder__drugdoseC2yn_is_missing	0.0		2_1
965	remainder__marrexamdate1C2_is_missing	0.0		2_1
966	remainder__cellularity1C2_is_missing	0.0		2_1
967	remainder__Marrclastperc1C2_is_missing	0.0		2_1
968	remainder__Marrresult1C2_is_missing	0.0		2_1
969	remainder__CompmarrrespC2_is_missing	0.0		2_1
970	remainder__NeutrecoveryC2_is_missing	0.0		2_1
971	remainder__NeutrecoverydateC2_is_missing	0.0		2_1
972	remainder__Platrecovery50C2_is_missing	0.0		2_1
973	remainder__Platrecovery50dateC2_is_missing	0.0		2_1
974	remainder__Platrecovery100C2_is_missing	0.0		2_1
975	remainder__Platrecovery100dateC2_is_missing	0.0		2_1
976	remainder__NauseagradeC2_is_missing	0.0		2_1
977	remainder__NauseastartC2_is_missing	0.0		2_1
978	remainder__NauseastopC2_is_missing	0.0		2_1
979	remainder__AlopeciagradeC2_is_missing	0.0		2_1
980	remainder__AlopeciastartC2_is_missing	0.0		2_1
981	remainder__AlopeciastopC2_is_missing	0.0		2_1
982	remainder__OralgradeC2_is_missing	0.0		2_1
983	remainder__OralstartC2_is_missing	0.0		2_1
984	remainder__OralstopC2_is_missing	0.0		2_1
985	remainder__DiarrheagradeC2_is_missing	0.0		2_1
986	remainder__DiarrheastartC2_is_missing	0.0		2_1
987	remainder__DiarrheastopC2_is_missing	0.0		2_1
988	remainder__CardiacgradeC2_is_missing	0.0		2_1
989	remainder__CardiacstartC2_is_missing	0.0		2_1
990	remainder__LiverASTgradeC2_is_missing	0.0		2_1
991	remainder__LiverASTstartC2_is_missing	0.0		2_1
992	remainder__LiverASTstopC2_is_missing	0.0		2_1
993	remainder__LiverALTgradeC2_is_missing	0.0		2_1
994	remainder__LiverALTstartC2_is_missing	0.0		2_1
995	remainder__LiverALTstopC2_is_missing	0.0		2_1
996	remainder__LiverBilgradeC2_is_missing	0.0		2_1
997	remainder__LiverBilstartC2_is_missing	0.0		2_1
998	remainder__LiverBilstopC2_is_missing	0.0		2_1
999	remainder__RenaCreatgradeC2_is_missing	0.0		2_1
1000	remainder__RenaCreatstartC2_is_missing	0.0		2_1
1001	remainder__RenaCreatstopC2_is_missing	0.0		2_1
1002	remainder__RenaprotgradeC2_is_missing	0.0		2_1
1003	remainder__RenahaemgradeC2_is_missing	0.0		2_1
1004	remainder__UnitsbloodC2_is_missing	0.0		2_1
1005	remainder__UnitsplateletsC2_is_missing	0.0		2_1
1006	remainder__DaysIVantibC2_is_missing	0.0		2_1
1007	remainder__DaysinhospC2_is_missing	0.0		2_1
1008	remainder__DischargeddateC2_is_missing	0.0		2_1
1009	remainder__TissuetypingdoneYNC2_is_missing	0.0		2_1
1010	remainder__TissuetypesibsresultC2_is_missing	0.0		2_1
1011	remainder__TransplantSchedYNC2_is_missing	0.0		2_1
1012	remainder__TransplantSchedDateC2_is_missing	0.0		2_1
1013	remainder__TransplantTypeC2_is_missing	0.0		2_1
1014	remainder__ASXL1	6.82742749645046e-05		2_1
1015	remainder__ASXL2	2.7322580726805633e-05		2_1
1016	remainder__ASXL3	2.514403415278291e-08		2_1
1017	remainder__BAGE3	2.5362738907811014e-10		2_1
1018	remainder__BCOR	0.0		2_1
1019	remainder__BRAF	0.0		2_1
1020	remainder__CBL	0.0		2_1
1021	remainder__CEBPA	6.337971341433578e-05		2_1
1022	remainder__CREBBP	0.0		2_1
1023	remainder__CSF3R	0.0		2_1
1024	remainder__CTCF	0.0		2_1
1025	remainder__CUX1	0.0		2_1
1026	remainder__DNMT3A	1.2532435062038159e-07		2_1
1027	remainder__EED	0.0		2_1
1028	remainder__ETV6	0.0		2_1
1029	remainder__EZH2	0.0		2_1
1030	remainder__FBXW7	0.0		2_1
1031	remainder__FLT3	0.0		2_1
1032	remainder__GATA1	0.0		2_1
1033	remainder__GATA2	0.0		2_1
1034	remainder__GNAS	0.0		2_1
1035	remainder__GNB1	0.0		2_1
1036	remainder__IDH1	0.0		2_1
1037	remainder__IDH2	0.0		2_1
1038	remainder__JAK2	0.0		2_1
1039	remainder__JAK3	0.0		2_1
1040	remainder__KANSL1	0.0		2_1
1041	remainder__KDM6A	0.0		2_1
1042	remainder__KIT	0.0		2_1
1043	remainder__KMT2C	0.0		2_1
1044	remainder__KMT2D	0.0		2_1
1045	remainder__KMT2E	0.0		2_1
1046	remainder__KRAS	0.0		2_1
1047	remainder__LUC7L2	0.0		2_1
1048	remainder__MED12	0.0		2_1
1049	remainder__MLL	0.0		2_1
1050	remainder__MPL	0.0		2_1
1051	remainder__MYC	0.0		2_1
1052	remainder__NF1	0.0		2_1
1053	remainder__NFE2	0.0		2_1
1054	remainder__NOTCH1	0.0		2_1
1055	remainder__NPM1	2.9815599012305126e-05		2_1
1056	remainder__NRAS	0.0		2_1
1057	remainder__PDS5B	0.0		2_1
1058	remainder__PHF6	0.0		2_1
1059	remainder__PRPF8	0.0		2_1
1060	remainder__PTPN11	0.0		2_1
1061	remainder__RAD21	0.0		2_1
1062	remainder__RIT1	0.0		2_1
1063	remainder__RUNX1	0.0		2_1
1064	remainder__SETBP1	0.0		2_1
1065	remainder__SF1	0.0		2_1
1066	remainder__SF3B1	0.0		2_1
1067	remainder__SMC1A	0.0		2_1
1068	remainder__SMC3	0.0		2_1
1069	remainder__SRSF2	0.0		2_1
1070	remainder__STAG2	0.0		2_1
1071	remainder__STAT5B	0.0		2_1
1072	remainder__TET2	0.0		2_1
1073	remainder__TP53	4.2637890205788414e-07		2_1
1074	remainder__U2AF1	0.0		2_1
1075	remainder__WT1	5.468044035082868e-06		2_1
1076	remainder__ZRSR2	0.0		2_1
1077	remainder__ngs_is_missing	0.0		2_1
1078	karyotype_encoding__Karyotype_45,X,-Y,t(8;21)(q22;q22)[10]	0.0		3_1
1079	karyotype_encoding__Karyotype_46,XX [20]	0.0		3_1
1080	karyotype_encoding__Karyotype_46,XX [20]	0.0		3_1
1081	karyotype_encoding__Karyotype_46,XX,inv(16)(p13q22)[10]	0.0		3_1
1082	karyotype_encoding__Karyotype_46,XX,t(8;21)(q22;q22)[10]	0.0		3_1
1083	karyotype_encoding__Karyotype_46,XX[10]	0.0		3_1
1084	karyotype_encoding__Karyotype_46,XX[20]	0.0		3_1
1085	karyotype_encoding__Karyotype_46,XX[20]	0.0		3_1
1086	karyotype_encoding__Karyotype_46,XX[25]	0.0		3_1
1087	karyotype_encoding__Karyotype_46,XX[30]	0.0		3_1
1088	karyotype_encoding__Karyotype_46,XY [20]	0.0		3_1
1089	karyotype_encoding__Karyotype_46,XY,inv(16)(p13q22)[10]	0.0		3_1
1090	karyotype_encoding__Karyotype_46,XY[20]	0.0		3_1
1091	karyotype_encoding__Karyotype_46,XY[20]	0.0		3_1
1092	karyotype_encoding__Karyotype_46,XY[21]	0.0		3_1
1093	karyotype_encoding__Karyotype_46,XY[25]	0.0		3_1
1094	karyotype_encoding__Karyotype_46,XY[30]	0.0		3_1
1095	karyotype_encoding__Karyotype_47,XX,+8[10]	0.0		3_1
1096	karyotype_encoding__Karyotype___rare_class__	0.0		3_1
1097	cat__sexID_False	0.0		3_1
1098	cat__sexID_True	0.0		3_1
1099	cat__IsSec_False	0.0		3_1
1100	cat__IsSec_True	0.0		3_1
1101	cat__IsSec_nan	0.0		3_1
1102	cat__PrevDiag_False	0.0		3_1
1103	cat__PrevDiag_True	0.0		3_1
1104	cat__PrevDiag_nan	0.0		3_1
1105	cat__drugdoseC1yn_False	0.0		3_1
1106	cat__drugdoseC1yn_True	0.0		3_1
1107	cat__drugdoseC1yn_nan	0.0		3_1
1108	cat__mylotargC1yn_False	0.0		3_1
1109	cat__mylotargC1yn_True	0.0		3_1
1110	cat__mylotargC1yn_nan	0.0		3_1
1111	cat__mylodoseC1_False	0.0		3_1
1112	cat__mylodoseC1_True	0.0		3_1
1113	cat__mylodoseC1_nan	0.0		3_1
1114	cat__NeutrecoveryC1_False	0.0		3_1
1115	cat__NeutrecoveryC1_True	0.0		3_1
1116	cat__NeutrecoveryC1_nan	0.0		3_1
1117	cat__Platrecovery50C1_False	0.0		3_1
1118	cat__Platrecovery50C1_True	0.0		3_1
1119	cat__Platrecovery50C1_nan	0.0		3_1
1120	cat__Platrecovery100C1_False	0.0		3_1
1121	cat__Platrecovery100C1_True	0.0		3_1
1122	cat__Platrecovery100C1_nan	0.0		3_1
1123	cat__drugdoseC2yn_False	0.20906633992913393		3_1
1124	cat__drugdoseC2yn_True	0.0		3_1
1125	cat__drugdoseC2yn_nan	0.0		3_1
1126	cat__NeutrecoveryC2_False	0.0		3_1
1127	cat__NeutrecoveryC2_True	0.0		3_1
1128	cat__NeutrecoveryC2_nan	0.0		3_1
1129	cat__Platrecovery50C2_False	0.0		3_1
1130	cat__Platrecovery50C2_True	0.0		3_1
1131	cat__Platrecovery50C2_nan	0.0		3_1
1132	cat__Platrecovery100C2_False	0.0		3_1
1133	cat__Platrecovery100C2_True	0.0		3_1
1134	cat__Platrecovery100C2_nan	0.0		3_1
1135	cat__TissuetypingdoneYNC2_False	0.0		3_1
1136	cat__TissuetypingdoneYNC2_True	0.0		3_1
1137	cat__TissuetypingdoneYNC2_nan	0.0		3_1
1138	cat__TransplantSchedYNC2_False	0.0		3_1
1139	cat__TransplantSchedYNC2_True	0.0		3_1
1140	cat__TransplantSchedYNC2_nan	0.009268532416530901		3_1
1141	cat__amlAgeGroup_15-29	0.0		3_1
1142	cat__amlAgeGroup_30-39	0.0		3_1
1143	cat__amlAgeGroup_40-49	0.04317740130647579		3_1
1144	cat__amlAgeGroup_50-59	0.0		3_1
1145	cat__amlAgeGroup_60+	0.0		3_1
1146	cat__PrevBloodDis_Chronic lymphoblastic leukaemia (CLL)	0.0		3_1
1147	cat__PrevBloodDis_Chronic myelomonocytic leukaemia (CMML)	0.0		3_1
1148	cat__PrevBloodDis_Hodgkin's disease	0.0		3_1
1149	cat__PrevBloodDis_Lymphoma	0.0		3_1
1150	cat__PrevBloodDis_Myelodysplastic syndrome (MDS)/myelodysplasia/pre-leukaemic phase	0.0		3_1
1151	cat__PrevBloodDis_Myelofibrosis	0.0		3_1
1152	cat__PrevBloodDis_Myeloproliferative syndrome	0.0		3_1
1153	cat__PrevBloodDis_Other haematological disorder	0.0		3_1
1154	cat__PrevBloodDis_Polycythaemia rubra vera (PRV)	0.0		3_1
1155	cat__PrevBloodDis_Refractory anaemia with excess of blasts (RAEB, RAEB-t)	0.0		3_1
1156	cat__PrevBloodDis_Thrombocythaemia	0.0		3_1
1157	cat__PrevBloodDis_Thrombocytopenia	0.0		3_1
1158	cat__PrevBloodDis_nan	0.0		3_1
1159	cat__FABtype_0	0.0		3_1
1160	cat__FABtype_1	0.02068140719552714		3_1
1161	cat__FABtype_2	0.04499839660635947		3_1
1162	cat__FABtype_3	0.0		3_1
1163	cat__FABtype_3v	0.0		3_1
1164	cat__FABtype_4	0.0		3_1
1165	cat__FABtype_4e	0.0		3_1
1166	cat__FABtype_5	0.21146244295739264		3_1
1167	cat__FABtype_5a	0.0		3_1
1168	cat__FABtype_5b	0.0		3_1
1169	cat__FABtype_6	0.0		3_1
1170	cat__FABtype_7	0.0		3_1
1171	cat__FABtype_8	0.029762455711717067		3_1
1172	cat__FABtype_B	0.0		3_1
1173	cat__FABtype_R	0.0		3_1
1174	cat__FABtype_RT	0.0		3_1
1175	cat__FABtype_X	0.0		3_1
1176	cat__FABtype_nan	0.0		3_1
1177	cat__CNSinvolveentry_0.0	0.02672907129811293		3_1
1178	cat__CNSinvolveentry_1.0	0.0		3_1
1179	cat__CNSinvolveentry_2.0	0.0		3_1
1180	cat__CNSinvolveentry_nan	0.0		3_1
1181	cat__Localcytoentry_1.0	0.2694216028234802		3_1
1182	cat__Localcytoentry_2.0	0.11133888027795943		3_1
1183	cat__Localcytoentry_3.0	0.0		3_1
1184	cat__Localcytoentry_4.0	0.0		3_1
1185	cat__Localcytoentry_5.0	0.0		3_1
1186	cat__Localcytoentry_nan	0.0		3_1
1187	cat__Localimmentry_1.0	0.0		3_1
1188	cat__Localimmentry_2.0	0.0		3_1
1189	cat__Localimmentry_3.0	0.0		3_1
1190	cat__Localimmentry_nan	0.0		3_1
1191	cat__CD33entry_1.0	0.0		3_1
1192	cat__CD33entry_2.0	0.0		3_1
1193	cat__CD33entry_3.0	0.0		3_1
1194	cat__CD33entry_nan	0.0		3_1
1195	cat__SmokeHist_1.0	0.0		3_1
1196	cat__SmokeHist_2.0	0.06346681540435137		3_1
1197	cat__SmokeHist_3.0	0.0		3_1
1198	cat__SmokeHist_nan	0.0		3_1
1199	cat__amlType_De novo	0.15324892501899606		3_1
1200	cat__amlType_High risk MDS	0.0		3_1
1201	cat__amlType_Secondary	0.17458459479120506		3_1
1202	cat__CytoResult_Adverse	0.6472366169933097		3_1
1203	cat__CytoResult_Failed	0.0		3_1
1204	cat__CytoResult_Intermediate	0.09887571697172075		3_1
1205	cat__CytoResult_Normal	0.0		3_1
1206	cat__CytoResult_Not done	0.0		3_1
1207	cat__CytoResult_nan	0.0		3_1
1208	cat__CytoResult_t(15;17) / PML-RARA [APL]	0.0		3_1
1209	cat__CytoResult_t(8;21) / inv(16) [CBF]	0.8698913121061864		3_1
1210	cat__ComorArr_0.0	0.1255421252506692		3_1
1211	cat__ComorArr_1.0	0.0		3_1
1212	cat__ComorArr_2.0	0.0		3_1
1213	cat__ComorArr_nan	0.0		3_1
1214	cat__ComorCard_0.0	0.0		3_1
1215	cat__ComorCard_1.0	0.0		3_1
1216	cat__ComorCard_2.0	0.0		3_1
1217	cat__ComorCard_nan	0.0		3_1
1218	cat__ComorHVD_0.0	0.0		3_1
1219	cat__ComorHVD_1.0	0.0		3_1
1220	cat__ComorHVD_2.0	0.0		3_1
1221	cat__ComorHVD_nan	0.0		3_1
1222	cat__ComorIBD_0.0	0.0		3_1
1223	cat__ComorIBD_1.0	0.0		3_1
1224	cat__ComorIBD_2.0	0.0		3_1
1225	cat__ComorIBD_nan	0.0		3_1
1226	cat__ComorDiab_0.0	0.0		3_1
1227	cat__ComorDiab_1.0	0.0		3_1
1228	cat__ComorDiab_2.0	0.0		3_1
1229	cat__ComorDiab_nan	0.0		3_1
1230	cat__ComorCVD_0.0	0.0		3_1
1231	cat__ComorCVD_1.0	0.0		3_1
1232	cat__ComorCVD_2.0	0.0		3_1
1233	cat__ComorCVD_nan	0.0		3_1
1234	cat__ComorPsyc_0.0	0.2539653988990097		3_1
1235	cat__ComorPsyc_1.0	0.027772058535651876		3_1
1236	cat__ComorPsyc_2.0	0.0		3_1
1237	cat__ComorPsyc_nan	0.0		3_1
1238	cat__ComorObe_0.0	0.0		3_1
1239	cat__ComorObe_1.0	0.0		3_1
1240	cat__ComorObe_2.0	0.0		3_1
1241	cat__ComorObe_nan	0.0		3_1
1242	cat__ComorInf_0.0	0.0		3_1
1243	cat__ComorInf_1.0	0.14485399885470163		3_1
1244	cat__ComorInf_2.0	0.0		3_1
1245	cat__ComorInf_nan	0.0		3_1
1246	cat__ComorRheu_0.0	0.0		3_1
1247	cat__ComorRheu_1.0	0.0		3_1
1248	cat__ComorRheu_2.0	0.0		3_1
1249	cat__ComorRheu_nan	0.0		3_1
1250	cat__ComorPrep_0.0	0.0		3_1
1251	cat__ComorPrep_1.0	0.0		3_1
1252	cat__ComorPrep_2.0	0.0		3_1
1253	cat__ComorPrep_nan	0.0		3_1
1254	cat__ComorRen_0.0	0.0		3_1
1255	cat__ComorRen_1.0	0.0		3_1
1256	cat__ComorRen_2.0	0.0		3_1
1257	cat__ComorRen_nan	0.0		3_1
1258	cat__ComorMPul_0.0	0.0		3_1
1259	cat__ComorMPul_1.0	0.0		3_1
1260	cat__ComorMPul_2.0	0.0		3_1
1261	cat__ComorMPul_nan	0.0		3_1
1262	cat__ComorSPul_0.0	0.0		3_1
1263	cat__ComorSPul_1.0	0.0		3_1
1264	cat__ComorSPul_2.0	0.0		3_1
1265	cat__ComorSPul_nan	0.0		3_1
1266	cat__ComorPST_0.0	0.0		3_1
1267	cat__ComorPST_1.0	0.0		3_1
1268	cat__ComorPST_2.0	0.0		3_1
1269	cat__ComorPST_nan	0.0		3_1
1270	cat__ComorHepM_0.0	0.05800997381141327		3_1
1271	cat__ComorHepM_1.0	0.04090443959854422		3_1
1272	cat__ComorHepM_2.0	0.0		3_1
1273	cat__ComorHepM_nan	0.0		3_1
1274	cat__ComorHepS_0.0	0.0		3_1
1275	cat__ComorHepS_1.0	0.0		3_1
1276	cat__ComorHepS_2.0	0.0		3_1
1277	cat__ComorHepS_nan	0.0		3_1
1278	cat__TreatmentC1_ADE Alone	0.0		3_1
1279	cat__TreatmentC1_ADE and Mylotarg 3mg per m2	0.0		3_1
1280	cat__TreatmentC1_ADE and Mylotarg 6mg per m2	0.0		3_1
1281	cat__TreatmentC1_AIDA	0.0		3_1
1282	cat__TreatmentC1_Arsenic and ATRA	0.0		3_1
1283	cat__TreatmentC1_DA High dose (90mg)	0.0		3_1
1284	cat__TreatmentC1_DA Mylotarg 3mg per m2	0.0		3_1
1285	cat__TreatmentC1_DA Mylotarg 6mg per m2	0.0		3_1
1286	cat__TreatmentC1_DA Standard dose (60mg)	0.0		3_1
1287	cat__Marrresult1C1_CR	0.014271341648242222		3_1
1288	cat__Marrresult1C1_PR	0.06302884252858418		3_1
1289	cat__Marrresult1C1_RD	0.0		3_1
1290	cat__Marrresult1C1_nan	0.0		3_1
1291	cat__Marrresult2C1_CR	0.0		3_1
1292	cat__Marrresult2C1_PR	0.0		3_1
1293	cat__Marrresult2C1_RD	0.0		3_1
1294	cat__Marrresult2C1_nan	0.0		3_1
1295	cat__Marrresult1C2_CR	0.07990776570081536		3_1
1296	cat__Marrresult1C2_PR	0.0		3_1
1297	cat__Marrresult1C2_RD	0.04182416668752283		3_1
1298	cat__Marrresult1C2_nan	0.0		3_1
1299	cat__TissuetypesibsresultC2_1.0	0.16433811634628354		3_1
1300	cat__TissuetypesibsresultC2_2.0	0.0		3_1
1301	cat__TissuetypesibsresultC2_3.0	0.0		3_1
1302	cat__TissuetypesibsresultC2_nan	0.0		3_1
1303	cat__TransplantTypeC2_1.0	0.0		3_1
1304	cat__TransplantTypeC2_2.0	0.0		3_1
1305	cat__TransplantTypeC2_3.0	0.0		3_1
1306	cat__TransplantTypeC2_nan	0.0		3_1
1307	ordinal__NauseagradeC1	0.002550304070111886		3_1
1308	ordinal__AlopeciagradeC1	4.812365153271542e-05		3_1
1309	ordinal__OralgradeC1	0.0004606533363710801		3_1
1310	ordinal__DiarrheagradeC1	0.001306057300312963		3_1
1311	ordinal__CardiacgradeC1	6.775470252927873e-05		3_1
1312	ordinal__LiverASTgradeC1	0.00013393126752278152		3_1
1313	ordinal__LiverALTgradeC1	0.0001680760301370807		3_1
1314	ordinal__LiverBilgradeC1	0.000183696785234882		3_1
1315	ordinal__RenaCreatgradeC1	0.0010018763247065336		3_1
1316	ordinal__RenaprotgradeC1	0.00036825741959376835		3_1
1317	ordinal__RenahaemgradeC1	5.24583894938445e-05		3_1
1318	ordinal__NauseagradeC2	0.0003142566822377594		3_1
1319	ordinal__AlopeciagradeC2	0.00013669291526074181		3_1
1320	ordinal__OralgradeC2	0.00043506674988271344		3_1
1321	ordinal__DiarrheagradeC2	0.00029212870482796423		3_1
1322	ordinal__CardiacgradeC2	6.374623511942183e-05		3_1
1323	ordinal__LiverASTgradeC2	6.548385659977516e-05		3_1
1324	ordinal__LiverALTgradeC2	1.1107528509097708e-05		3_1
1325	ordinal__LiverBilgradeC2	0.00033320975307447306		3_1
1326	ordinal__RenaCreatgradeC2	7.508502115254535e-05		3_1
1327	ordinal__RenaprotgradeC2	0.0009382543212452384		3_1
1328	ordinal__RenahaemgradeC2	0.0007312358934146796		3_1
1329	ordinal__cellularity1C1	0.00032178325279752886		3_1
1330	ordinal__cellularity2C1	0.0004911055392976107		3_1
1331	ordinal__cellularity1C2	0.00024818697658451634		3_1
1332	num__amlAgeAtRand1	0.10976211174520556		3_1
1333	num__UnitsbloodC1	9.214847525279184e-06		3_1
1334	num__UnitsplateletsC1	0.000841239623285273		3_1
1335	num__UnitsbloodC2	0.0024070579184087225		3_1
1336	num__UnitsplateletsC2	0.0005901228943398478		3_1
1337	num__DaysIVantibC1	0.00015550524825739734		3_1
1338	num__DaysinhospC1	0.0007462497104642198		3_1
1339	num__DaysIVantibC2	0.0002548332076803028		3_1
1340	num__DaysinhospC2	0.0004846215674991604		3_1
1341	num__NauseastartC1	0.00024028650859239716		3_1
1342	num__NauseastopC1	0.00020240374833054527		3_1
1343	num__AlopeciastartC1	0.00026130125791003835		3_1
1344	num__AlopeciastopC1	0.00020735219362637739		3_1
1345	num__OralstartC1	5.2508844363483496e-05		3_1
1346	num__OralstopC1	0.00013419737921682116		3_1
1347	num__DiarrheastartC1	0.0008878471355973011		3_1
1348	num__DiarrheastopC1	0.0007937517658247153		3_1
1349	num__CardiacstartC1	0.000329259420774088		3_1
1350	num__CardiacstopC1	0.00039831701882271566		3_1
1351	num__LiverASTstartC1	0.00048211475790982264		3_1
1352	num__LiverASTstopC1	0.0004917444460886148		3_1
1353	num__LiverALTstartC1	0.0002121151722473553		3_1
1354	num__LiverALTstopC1	0.00016500809767874225		3_1
1355	num__LiverBilstartC1	0.0007026259291455295		3_1
1356	num__LiverBilstopC1	0.000697971883545347		3_1
1357	num__RenaCreatstartC1	0.0006602293583039959		3_1
1358	num__RenaCreatstopC1	0.0005121654437035198		3_1
1359	num__RenaprotstartC1	8.406981319772195e-05		3_1
1360	num__RenahaemstartC1	0.0001788081717849432		3_1
1361	num__RenahaemstopC1	0.0001878083359154037		3_1
1362	num__NauseastartC2	0.00046471510966342167		3_1
1363	num__NauseastopC2	0.0003894159614628941		3_1
1364	num__AlopeciastartC2	0.00011826196595550342		3_1
1365	num__AlopeciastopC2	7.373683605980026e-05		3_1
1366	num__OralstartC2	0.0004007757012880894		3_1
1367	num__OralstopC2	0.00036244916392591195		3_1
1368	num__DiarrheastartC2	0.00011286695101300234		3_1
1369	num__DiarrheastopC2	6.700407187178702e-05		3_1
1370	num__CardiacstartC2	0.0004979412420373664		3_1
1371	num__LiverASTstartC2	8.958297915488063e-05		3_1
1372	num__LiverASTstopC2	0.00010656524756376667		3_1
1373	num__LiverALTstartC2	0.00014485758156485896		3_1
1374	num__LiverALTstopC2	7.857244690032853e-05		3_1
1375	num__LiverBilstartC2	0.00027760088684380464		3_1
1376	num__LiverBilstopC2	0.00041092412111173144		3_1
1377	num__RenaCreatstartC2	0.0004371112009041734		3_1
1378	num__RenaCreatstopC2	0.00027175325131825013		3_1
1379	num__mylotargdateC1	0.00012471781604181707		3_1
1380	num__marrexamdate1C1	1.909774636929513e-05		3_1
1381	num__marrexamdate2C1	0.000660543689936044		3_1
1382	num__NeutrecoverydateC1	0.0002012106763804197		3_1
1383	num__Platrecovery50dateC1	1.0113539492528646e-05		3_1
1384	num__Platrecovery100dateC1	0.00013311536098536777		3_1
1385	num__DischargeddateC1	0.0001277641471338159		3_1
1386	num__chemodateC2	0.00017702441644608868		3_1
1387	num__marrexamdate1C2	8.539222096173628e-05		3_1
1388	num__NeutrecoverydateC2	0.00021494297236701205		3_1
1389	num__Platrecovery50dateC2	0.0002094717927326205		3_1
1390	num__Platrecovery100dateC2	0.00033977849862165254		3_1
1391	num__DischargeddateC2	0.000437166767843856		3_1
1392	num__Weight	0.07315976986850997		3_1
1393	num__Height	0.023894902838043783		3_1
1394	num__BloodDateEntry	0.0012784047744695249		3_1
1395	num__HemoglobinEntry	0.00216275794811229		3_1
1396	num__PlateletEntry	0.0008160527141099304		3_1
1397	num__MarrowDateEntry	0.0006858022565118631		3_1
1398	num__MarrowBlastsEntry	0.0002826146897330921		3_1
1399	num__LocalImmPcnt	2.4828017033273924e-05		3_1
1400	num__SmokePerDay	5.9391588398738696e-05		3_1
1401	num__chemodateC1	0.00024961488415542606		3_1
1402	num__Marrblastperc1C1	0.00047412196625604564		3_1
1403	num__Marrblastperc2C1	0.00023956699538761438		3_1
1404	num__WBCEntry	0.06266984712953864		3_1
1405	num__CompmarrrespC1	0.00013704740034998705		3_1
1406	num__Marrclastperc1C2	5.199274517885431e-05		3_1
1407	num__CompmarrrespC2	3.697968063275468e-05		3_1
1408	num__TransplantSchedDateC2	9.343947492917277e-05		3_1
1409	remainder__IsSec_is_missing	0.0		3_1
1410	remainder__PrevDiag_is_missing	0.0		3_1
1411	remainder__PrevBloodDis_is_missing	0.0		3_1
1412	remainder__Weight_is_missing	0.0		3_1
1413	remainder__Height_is_missing	0.0		3_1
1414	remainder__BloodDateEntry_is_missing	0.0		3_1
1415	remainder__HemoglobinEntry_is_missing	0.0		3_1
1416	remainder__PlateletEntry_is_missing	0.0		3_1
1417	remainder__MarrowDateEntry_is_missing	0.0		3_1
1418	remainder__MarrowBlastsEntry_is_missing	0.0		3_1
1419	remainder__FABtype_is_missing	0.0		3_1
1420	remainder__CNSinvolveentry_is_missing	0.0		3_1
1421	remainder__Localcytoentry_is_missing	0.0		3_1
1422	remainder__Localimmentry_is_missing	0.0		3_1
1423	remainder__LocalImmPcnt_is_missing	0.0		3_1
1424	remainder__CD33entry_is_missing	0.0		3_1
1425	remainder__SmokeHist_is_missing	0.0		3_1
1426	remainder__SmokePerDay_is_missing	0.0		3_1
1427	remainder__CytoResult_is_missing	0.0		3_1
1428	remainder__Karyotype_is_missing	0.0		3_1
1429	remainder__ComorArr_is_missing	0.0		3_1
1430	remainder__ComorCard_is_missing	0.0		3_1
1431	remainder__ComorHVD_is_missing	0.0		3_1
1432	remainder__ComorIBD_is_missing	0.0		3_1
1433	remainder__ComorDiab_is_missing	0.0		3_1
1434	remainder__ComorCVD_is_missing	0.0		3_1
1435	remainder__ComorPsyc_is_missing	0.0		3_1
1436	remainder__ComorObe_is_missing	0.0		3_1
1437	remainder__ComorInf_is_missing	0.0		3_1
1438	remainder__ComorRheu_is_missing	0.0		3_1
1439	remainder__ComorPrep_is_missing	0.0		3_1
1440	remainder__ComorRen_is_missing	0.0		3_1
1441	remainder__ComorMPul_is_missing	0.0		3_1
1442	remainder__ComorSPul_is_missing	0.0		3_1
1443	remainder__ComorPST_is_missing	0.0		3_1
1444	remainder__ComorHepM_is_missing	0.0		3_1
1445	remainder__ComorHepS_is_missing	0.0		3_1
1446	remainder__chemodateC1_is_missing	0.0		3_1
1447	remainder__drugdoseC1yn_is_missing	0.0		3_1
1448	remainder__mylotargC1yn_is_missing	0.0		3_1
1449	remainder__mylotargdateC1_is_missing	0.0		3_1
1450	remainder__mylodoseC1_is_missing	0.0		3_1
1451	remainder__marrexamdate1C1_is_missing	0.0		3_1
1452	remainder__marrexamdate2C1_is_missing	0.0		3_1
1453	remainder__cellularity1C1_is_missing	0.0		3_1
1454	remainder__cellularity2C1_is_missing	0.0		3_1
1455	remainder__Marrblastperc1C1_is_missing	0.0		3_1
1456	remainder__Marrblastperc2C1_is_missing	0.0		3_1
1457	remainder__Marrresult1C1_is_missing	0.0		3_1
1458	remainder__Marrresult2C1_is_missing	0.0		3_1
1459	remainder__CompmarrrespC1_is_missing	0.0		3_1
1460	remainder__NeutrecoveryC1_is_missing	0.0		3_1
1461	remainder__NeutrecoverydateC1_is_missing	0.0		3_1
1462	remainder__Platrecovery50C1_is_missing	0.0		3_1
1463	remainder__Platrecovery50dateC1_is_missing	0.0		3_1
1464	remainder__Platrecovery100C1_is_missing	0.0		3_1
1465	remainder__Platrecovery100dateC1_is_missing	0.0		3_1
1466	remainder__NauseagradeC1_is_missing	0.0		3_1
1467	remainder__NauseastartC1_is_missing	0.0		3_1
1468	remainder__NauseastopC1_is_missing	0.0		3_1
1469	remainder__AlopeciagradeC1_is_missing	0.0		3_1
1470	remainder__AlopeciastartC1_is_missing	0.0		3_1
1471	remainder__AlopeciastopC1_is_missing	0.0		3_1
1472	remainder__OralgradeC1_is_missing	0.0		3_1
1473	remainder__OralstartC1_is_missing	0.0		3_1
1474	remainder__OralstopC1_is_missing	0.0		3_1
1475	remainder__DiarrheagradeC1_is_missing	0.0		3_1
1476	remainder__DiarrheastartC1_is_missing	0.0		3_1
1477	remainder__DiarrheastopC1_is_missing	0.0		3_1
1478	remainder__CardiacgradeC1_is_missing	0.0		3_1
1479	remainder__CardiacstartC1_is_missing	0.0		3_1
1480	remainder__CardiacstopC1_is_missing	0.0		3_1
1481	remainder__LiverASTgradeC1_is_missing	0.0		3_1
1482	remainder__LiverASTstartC1_is_missing	0.0		3_1
1483	remainder__LiverASTstopC1_is_missing	0.0		3_1
1484	remainder__LiverALTgradeC1_is_missing	0.0		3_1
1485	remainder__LiverALTstartC1_is_missing	0.0		3_1
1486	remainder__LiverALTstopC1_is_missing	0.0		3_1
1487	remainder__LiverBilgradeC1_is_missing	0.0		3_1
1488	remainder__LiverBilstartC1_is_missing	0.0		3_1
1489	remainder__LiverBilstopC1_is_missing	0.0		3_1
1490	remainder__RenaCreatgradeC1_is_missing	0.0		3_1
1491	remainder__RenaCreatstartC1_is_missing	0.0		3_1
1492	remainder__RenaCreatstopC1_is_missing	0.0		3_1
1493	remainder__RenaprotgradeC1_is_missing	0.0		3_1
1494	remainder__RenaprotstartC1_is_missing	0.0		3_1
1495	remainder__RenahaemgradeC1_is_missing	0.0		3_1
1496	remainder__RenahaemstartC1_is_missing	0.0		3_1
1497	remainder__RenahaemstopC1_is_missing	0.0		3_1
1498	remainder__UnitsbloodC1_is_missing	0.0		3_1
1499	remainder__UnitsplateletsC1_is_missing	0.0		3_1
1500	remainder__DaysIVantibC1_is_missing	0.0		3_1
1501	remainder__DaysinhospC1_is_missing	0.0		3_1
1502	remainder__DischargeddateC1_is_missing	0.0		3_1
1503	remainder__chemodateC2_is_missing	0.0		3_1
1504	remainder__drugdoseC2yn_is_missing	0.0		3_1
1505	remainder__marrexamdate1C2_is_missing	0.0		3_1
1506	remainder__cellularity1C2_is_missing	0.0		3_1
1507	remainder__Marrclastperc1C2_is_missing	0.0		3_1
1508	remainder__Marrresult1C2_is_missing	0.0		3_1
1509	remainder__CompmarrrespC2_is_missing	0.0		3_1
1510	remainder__NeutrecoveryC2_is_missing	0.0		3_1
1511	remainder__NeutrecoverydateC2_is_missing	0.0		3_1
1512	remainder__Platrecovery50C2_is_missing	0.0		3_1
1513	remainder__Platrecovery50dateC2_is_missing	0.0		3_1
1514	remainder__Platrecovery100C2_is_missing	0.0		3_1
1515	remainder__Platrecovery100dateC2_is_missing	0.0		3_1
1516	remainder__NauseagradeC2_is_missing	0.0		3_1
1517	remainder__NauseastartC2_is_missing	0.0		3_1
1518	remainder__NauseastopC2_is_missing	0.0		3_1
1519	remainder__AlopeciagradeC2_is_missing	0.0		3_1
1520	remainder__AlopeciastartC2_is_missing	0.0		3_1
1521	remainder__AlopeciastopC2_is_missing	0.0		3_1
1522	remainder__OralgradeC2_is_missing	0.0		3_1
1523	remainder__OralstartC2_is_missing	0.0		3_1
1524	remainder__OralstopC2_is_missing	0.0		3_1
1525	remainder__DiarrheagradeC2_is_missing	0.0		3_1
1526	remainder__DiarrheastartC2_is_missing	0.0		3_1
1527	remainder__DiarrheastopC2_is_missing	0.0		3_1
1528	remainder__CardiacgradeC2_is_missing	0.0		3_1
1529	remainder__CardiacstartC2_is_missing	0.0		3_1
1530	remainder__LiverASTgradeC2_is_missing	0.0		3_1
1531	remainder__LiverASTstartC2_is_missing	0.0		3_1
1532	remainder__LiverASTstopC2_is_missing	0.0		3_1
1533	remainder__LiverALTgradeC2_is_missing	0.0		3_1
1534	remainder__LiverALTstartC2_is_missing	0.0		3_1
1535	remainder__LiverALTstopC2_is_missing	0.0		3_1
1536	remainder__LiverBilgradeC2_is_missing	0.0		3_1
1537	remainder__LiverBilstartC2_is_missing	0.0		3_1
1538	remainder__LiverBilstopC2_is_missing	0.0		3_1
1539	remainder__RenaCreatgradeC2_is_missing	0.0		3_1
1540	remainder__RenaCreatstartC2_is_missing	0.0		3_1
1541	remainder__RenaCreatstopC2_is_missing	0.0		3_1
1542	remainder__RenaprotgradeC2_is_missing	0.0		3_1
1543	remainder__RenahaemgradeC2_is_missing	0.0		3_1
1544	remainder__UnitsbloodC2_is_missing	0.0		3_1
1545	remainder__UnitsplateletsC2_is_missing	0.0		3_1
1546	remainder__DaysIVantibC2_is_missing	0.0		3_1
1547	remainder__DaysinhospC2_is_missing	0.0		3_1
1548	remainder__DischargeddateC2_is_missing	0.0		3_1
1549	remainder__TissuetypingdoneYNC2_is_missing	0.0		3_1
1550	remainder__TissuetypesibsresultC2_is_missing	0.0		3_1
1551	remainder__TransplantSchedYNC2_is_missing	0.009884818727838888		3_1
1552	remainder__TransplantSchedDateC2_is_missing	0.0		3_1
1553	remainder__TransplantTypeC2_is_missing	0.0		3_1
1554	remainder__ASXL1	7.863008718348298e-06		3_1
1555	remainder__ASXL2	0.0		3_1
1556	remainder__ASXL3	0.0		3_1
1557	remainder__BAGE3	0.0		3_1
1558	remainder__BCOR	4.069285592700307e-06		3_1
1559	remainder__BRAF	0.0		3_1
1560	remainder__CBL	0.0		3_1
1561	remainder__CEBPA	3.2707819831185514e-05		3_1
1562	remainder__CREBBP	0.0		3_1
1563	remainder__CSF3R	0.0		3_1
1564	remainder__CTCF	0.0		3_1
1565	remainder__CUL2	0.0		3_1
1566	remainder__CUX1	0.0		3_1
1567	remainder__DNMT3A	3.2320988568378194e-06		3_1
1568	remainder__EED	0.0		3_1
1569	remainder__ETV6	4.7916002172056305e-09		3_1
1570	remainder__EZH2	0.0		3_1
1571	remainder__FBXW7	2.3636834349805798e-07		3_1
1572	remainder__FLT3	0.0		3_1
1573	remainder__GATA1	0.0		3_1
1574	remainder__GATA2	2.824289839754804e-06		3_1
1575	remainder__GNB1	0.0		3_1
1576	remainder__IDH1	0.0		3_1
1577	remainder__IDH2	0.0		3_1
1578	remainder__JAK2	0.0		3_1
1579	remainder__JAK3	0.0		3_1
1580	remainder__KANSL1	0.0		3_1
1581	remainder__KDM6A	0.0		3_1
1582	remainder__KIT	0.0		3_1
1583	remainder__KMT2C	0.0		3_1
1584	remainder__KMT2D	0.0		3_1
1585	remainder__KMT2E	0.0		3_1
1586	remainder__KRAS	0.0		3_1
1587	remainder__MED12	0.0		3_1
1588	remainder__MLL	0.0		3_1
1589	remainder__MPL	0.0		3_1
1590	remainder__MYC	0.0		3_1
1591	remainder__NF1	0.0		3_1
1592	remainder__NFE2	0.0		3_1
1593	remainder__NOTCH1	0.0		3_1
1594	remainder__NPM1	2.4076270753727575e-05		3_1
1595	remainder__NRAS	0.0		3_1
1596	remainder__PDS5B	0.0		3_1
1597	remainder__PHF6	0.0		3_1
1598	remainder__PRPF8	0.0		3_1
1599	remainder__PTEN	0.0		3_1
1600	remainder__PTPN11	8.279131973576639e-06		3_1
1601	remainder__RAD21	0.0		3_1
1602	remainder__RIT1	0.0		3_1
1603	remainder__RUNX1	4.8085360100786365e-08		3_1
1604	remainder__SETBP1	0.0		3_1
1605	remainder__SF1	0.0		3_1
1606	remainder__SF3B1	0.0		3_1
1607	remainder__SMC1A	0.0		3_1
1608	remainder__SMC3	0.0		3_1
1609	remainder__SMG1	0.0		3_1
1610	remainder__SRSF2	0.0		3_1
1611	remainder__STAG2	0.0		3_1
1612	remainder__STAT5B	0.0		3_1
1613	remainder__SUZ12	0.0		3_1
1614	remainder__TET2	0.0		3_1
1615	remainder__TP53	2.8964167527177483e-06		3_1
1616	remainder__U2AF1	0.0		3_1
1617	remainder__WT1	0.0		3_1
1618	remainder__ZRSR2	0.0		3_1
1619	remainder__ngs_is_missing	0.0		3_1
1620	karyotype_encoding__Karyotype_46,XX [20]	0.0		4_1
1621	karyotype_encoding__Karyotype_46,XX,inv(16)(p13q22)[10]	0.0		4_1
1622	karyotype_encoding__Karyotype_46,XX,t(8;21)(q22;q22)[10]	0.0		4_1
1623	karyotype_encoding__Karyotype_46,XX[10]	0.0		4_1
1624	karyotype_encoding__Karyotype_46,XX[20]	0.0		4_1
1625	karyotype_encoding__Karyotype_46,XX[20]	0.0		4_1
1626	karyotype_encoding__Karyotype_46,XX[25]	0.0		4_1
1627	karyotype_encoding__Karyotype_46,XX[30]	0.0		4_1
1628	karyotype_encoding__Karyotype_46,XY [20]	0.0		4_1
1629	karyotype_encoding__Karyotype_46,XY,inv(16)(p13q22)[10]	0.0		4_1
1630	karyotype_encoding__Karyotype_46,XY[10]	0.0		4_1
1631	karyotype_encoding__Karyotype_46,XY[20]	0.013233180427436103		4_1
1632	karyotype_encoding__Karyotype_46,XY[20]	0.0		4_1
1633	karyotype_encoding__Karyotype_46,XY[21]	0.0		4_1
1634	karyotype_encoding__Karyotype_46,XY[25]	0.0		4_1
1635	karyotype_encoding__Karyotype_46,XY[30]	0.0		4_1
1636	karyotype_encoding__Karyotype_47,XX,+8[10]	0.0		4_1
1637	karyotype_encoding__Karyotype___rare_class__	0.00861577226418831		4_1
1638	cat__sexID_False	0.01811931236781245		4_1
1639	cat__sexID_True	0.011398958797104989		4_1
1640	cat__IsSec_False	0.07287844545040878		4_1
1641	cat__IsSec_True	0.0		4_1
1642	cat__IsSec_nan	0.0		4_1
1643	cat__PrevDiag_False	0.03397533538074305		4_1
1644	cat__PrevDiag_True	0.022713299868253996		4_1
1645	cat__PrevDiag_nan	0.0		4_1
1646	cat__drugdoseC1yn_False	0.0		4_1
1647	cat__drugdoseC1yn_True	0.0		4_1
1648	cat__drugdoseC1yn_nan	0.0		4_1
1649	cat__mylotargC1yn_False	0.0		4_1
1650	cat__mylotargC1yn_True	0.0		4_1
1651	cat__mylotargC1yn_nan	0.0		4_1
1652	cat__mylodoseC1_False	0.0		4_1
1653	cat__mylodoseC1_True	0.0		4_1
1654	cat__mylodoseC1_nan	0.07313496626069353		4_1
1655	cat__NeutrecoveryC1_False	0.0		4_1
1656	cat__NeutrecoveryC1_True	0.0		4_1
1657	cat__NeutrecoveryC1_nan	0.0		4_1
1658	cat__Platrecovery50C1_False	0.0		4_1
1659	cat__Platrecovery50C1_True	0.0		4_1
1660	cat__Platrecovery50C1_nan	0.0		4_1
1661	cat__Platrecovery100C1_False	0.0		4_1
1662	cat__Platrecovery100C1_True	0.0		4_1
1663	cat__Platrecovery100C1_nan	0.0		4_1
1664	cat__drugdoseC2yn_False	0.026490016885515274		4_1
1665	cat__drugdoseC2yn_True	0.10935683100530748		4_1
1666	cat__drugdoseC2yn_nan	0.0		4_1
1667	cat__NeutrecoveryC2_False	0.0		4_1
1668	cat__NeutrecoveryC2_True	0.0		4_1
1669	cat__NeutrecoveryC2_nan	0.0		4_1
1670	cat__Platrecovery50C2_False	0.0		4_1
1671	cat__Platrecovery50C2_True	0.0		4_1
1672	cat__Platrecovery50C2_nan	0.0		4_1
1673	cat__Platrecovery100C2_False	0.0		4_1
1674	cat__Platrecovery100C2_True	0.0		4_1
1675	cat__Platrecovery100C2_nan	0.0		4_1
1676	cat__TissuetypingdoneYNC2_False	0.0		4_1
1677	cat__TissuetypingdoneYNC2_True	0.0		4_1
1678	cat__TissuetypingdoneYNC2_nan	0.0		4_1
1679	cat__TransplantSchedYNC2_False	0.0		4_1
1680	cat__TransplantSchedYNC2_True	0.0		4_1
1681	cat__TransplantSchedYNC2_nan	0.04933355626257863		4_1
1682	cat__amlAgeGroup_15-29	0.021744991284259205		4_1
1683	cat__amlAgeGroup_30-39	0.0		4_1
1684	cat__amlAgeGroup_40-49	0.01930661768207355		4_1
1685	cat__amlAgeGroup_50-59	0.04777966642972292		4_1
1686	cat__amlAgeGroup_60+	0.0		4_1
1687	cat__PrevBloodDis_Chronic lymphoblastic leukaemia (CLL)	0.0		4_1
1688	cat__PrevBloodDis_Chronic myelomonocytic leukaemia (CMML)	0.0		4_1
1689	cat__PrevBloodDis_Hodgkin's disease	0.0		4_1
1690	cat__PrevBloodDis_Lymphoma	0.0		4_1
1691	cat__PrevBloodDis_Myelodysplastic syndrome (MDS)/myelodysplasia/pre-leukaemic phase	0.012717842283878608		4_1
1692	cat__PrevBloodDis_Myelofibrosis	0.0		4_1
1693	cat__PrevBloodDis_Myeloproliferative syndrome	0.0		4_1
1694	cat__PrevBloodDis_Other haematological disorder	0.0		4_1
1695	cat__PrevBloodDis_Polycythaemia rubra vera (PRV)	0.0		4_1
1696	cat__PrevBloodDis_Refractory anaemia with excess of blasts (RAEB, RAEB-t)	0.0		4_1
1697	cat__PrevBloodDis_Thrombocythaemia	0.0		4_1
1698	cat__PrevBloodDis_Thrombocytopenia	0.0		4_1
1699	cat__PrevBloodDis_nan	0.0		4_1
1700	cat__FABtype_0	0.0		4_1
1701	cat__FABtype_1	0.06559578738679629		4_1
1702	cat__FABtype_2	0.03234034234644833		4_1
1703	cat__FABtype_3	0.0		4_1
1704	cat__FABtype_3v	0.0		4_1
1705	cat__FABtype_4	0.0		4_1
1706	cat__FABtype_4e	0.0		4_1
1707	cat__FABtype_5	0.1012507364168787		4_1
1708	cat__FABtype_5a	0.0		4_1
1709	cat__FABtype_5b	0.0		4_1
1710	cat__FABtype_6	0.026380309269247487		4_1
1711	cat__FABtype_7	0.0		4_1
1712	cat__FABtype_8	0.026052935084992065		4_1
1713	cat__FABtype_B	0.0		4_1
1714	cat__FABtype_R	0.0		4_1
1715	cat__FABtype_RT	0.0		4_1
1716	cat__FABtype_X	0.0		4_1
1717	cat__FABtype_nan	0.0		4_1
1718	cat__CNSinvolveentry_0.0	0.0		4_1
1719	cat__CNSinvolveentry_1.0	0.0		4_1
1720	cat__CNSinvolveentry_2.0	0.03743377422867598		4_1
1721	cat__CNSinvolveentry_nan	0.0		4_1
1722	cat__Localcytoentry_1.0	0.022611513627577354		4_1
1723	cat__Localcytoentry_2.0	0.1859282220701191		4_1
1724	cat__Localcytoentry_3.0	0.0		4_1
1725	cat__Localcytoentry_4.0	0.0		4_1
1726	cat__Localcytoentry_5.0	0.0		4_1
1727	cat__Localcytoentry_nan	0.0		4_1
1728	cat__Localimmentry_1.0	0.10039839688191057		4_1
1729	cat__Localimmentry_2.0	0.0		4_1
1730	cat__Localimmentry_3.0	0.08919264812779666		4_1
1731	cat__Localimmentry_nan	0.0		4_1
1732	cat__CD33entry_1.0	0.0		4_1
1733	cat__CD33entry_2.0	0.0		4_1
1734	cat__CD33entry_3.0	0.0		4_1
1735	cat__CD33entry_nan	0.0		4_1
1736	cat__SmokeHist_1.0	0.04780078073493746		4_1
1737	cat__SmokeHist_2.0	0.0		4_1
1738	cat__SmokeHist_3.0	0.01300905432589465		4_1
1739	cat__SmokeHist_nan	0.0		4_1
1740	cat__amlType_De novo	0.030428881262614206		4_1
1741	cat__amlType_High risk MDS	0.0		4_1
1742	cat__amlType_Secondary	0.13627869974372891		4_1
1743	cat__CytoResult_Adverse	0.8120612026327654		4_1
1744	cat__CytoResult_Failed	0.0		4_1
1745	cat__CytoResult_Intermediate	0.10396086960930845		4_1
1746	cat__CytoResult_Normal	0.0		4_1
1747	cat__CytoResult_Not done	0.0		4_1
1748	cat__CytoResult_nan	0.0		4_1
1749	cat__CytoResult_t(15;17) / PML-RARA [APL]	0.0		4_1
1750	cat__CytoResult_t(8;21) / inv(16) [CBF]	0.8499794189260736		4_1
1751	cat__ComorArr_0.0	0.0		4_1
1752	cat__ComorArr_1.0	0.0		4_1
1753	cat__ComorArr_2.0	0.0		4_1
1754	cat__ComorArr_nan	0.0		4_1
1755	cat__ComorCard_0.0	0.04016361239281971		4_1
1756	cat__ComorCard_1.0	0.0		4_1
1757	cat__ComorCard_2.0	0.0		4_1
1758	cat__ComorCard_nan	0.0		4_1
1759	cat__ComorHVD_0.0	0.0		4_1
1760	cat__ComorHVD_1.0	0.0		4_1
1761	cat__ComorHVD_2.0	0.0		4_1
1762	cat__ComorHVD_nan	0.0		4_1
1763	cat__ComorIBD_0.0	0.0		4_1
1764	cat__ComorIBD_1.0	0.0		4_1
1765	cat__ComorIBD_2.0	0.0		4_1
1766	cat__ComorIBD_nan	0.0		4_1
1767	cat__ComorDiab_0.0	0.08943605797734781		4_1
1768	cat__ComorDiab_1.0	0.0		4_1
1769	cat__ComorDiab_2.0	0.0		4_1
1770	cat__ComorDiab_nan	0.0		4_1
1771	cat__ComorCVD_0.0	0.0		4_1
1772	cat__ComorCVD_1.0	0.0		4_1
1773	cat__ComorCVD_2.0	0.0		4_1
1774	cat__ComorCVD_nan	0.0		4_1
1775	cat__ComorPsyc_0.0	0.09691807944532817		4_1
1776	cat__ComorPsyc_1.0	0.14197228791213604		4_1
1777	cat__ComorPsyc_2.0	0.0		4_1
1778	cat__ComorPsyc_nan	0.0		4_1
1779	cat__ComorObe_0.0	0.0		4_1
1780	cat__ComorObe_1.0	0.0		4_1
1781	cat__ComorObe_2.0	0.0		4_1
1782	cat__ComorObe_nan	0.0		4_1
1783	cat__ComorInf_0.0	0.0		4_1
1784	cat__ComorInf_1.0	0.0806029724841993		4_1
1785	cat__ComorInf_2.0	0.0		4_1
1786	cat__ComorInf_nan	0.0		4_1
1787	cat__ComorRheu_0.0	0.0		4_1
1788	cat__ComorRheu_1.0	0.0		4_1
1789	cat__ComorRheu_2.0	0.0		4_1
1790	cat__ComorRheu_nan	0.0		4_1
1791	cat__ComorPrep_0.0	0.0		4_1
1792	cat__ComorPrep_1.0	0.0		4_1
1793	cat__ComorPrep_2.0	0.0		4_1
1794	cat__ComorPrep_nan	0.0		4_1
1795	cat__ComorRen_0.0	0.0		4_1
1796	cat__ComorRen_1.0	0.0		4_1
1797	cat__ComorRen_2.0	0.0		4_1
1798	cat__ComorRen_nan	0.0		4_1
1799	cat__ComorMPul_0.0	0.09354101119721643		4_1
1800	cat__ComorMPul_1.0	0.0		4_1
1801	cat__ComorMPul_2.0	0.0		4_1
1802	cat__ComorMPul_nan	0.0		4_1
1803	cat__ComorSPul_0.0	0.0		4_1
1804	cat__ComorSPul_1.0	0.0		4_1
1805	cat__ComorSPul_2.0	0.0		4_1
1806	cat__ComorSPul_nan	0.0		4_1
1807	cat__ComorPST_0.0	0.0		4_1
1808	cat__ComorPST_1.0	0.0		4_1
1809	cat__ComorPST_2.0	0.0		4_1
1810	cat__ComorPST_nan	0.0		4_1
1811	cat__ComorHepM_0.0	0.0		4_1
1812	cat__ComorHepM_1.0	0.09338720721617602		4_1
1813	cat__ComorHepM_2.0	0.0		4_1
1814	cat__ComorHepM_nan	0.0		4_1
1815	cat__ComorHepS_0.0	0.0		4_1
1816	cat__ComorHepS_1.0	0.0		4_1
1817	cat__ComorHepS_2.0	0.0		4_1
1818	cat__ComorHepS_nan	0.0		4_1
1819	cat__TreatmentC1_ADE Alone	0.17754759470742387		4_1
1820	cat__TreatmentC1_ADE and Mylotarg 3mg per m2	0.06574802161757966		4_1
1821	cat__TreatmentC1_ADE and Mylotarg 6mg per m2	0.0		4_1
1822	cat__TreatmentC1_AIDA	0.0		4_1
1823	cat__TreatmentC1_Arsenic and ATRA	0.0		4_1
1824	cat__TreatmentC1_DA High dose (90mg)	0.0		4_1
1825	cat__TreatmentC1_DA Mylotarg 3mg per m2	0.0		4_1
1826	cat__TreatmentC1_DA Mylotarg 6mg per m2	0.0		4_1
1827	cat__TreatmentC1_DA Standard dose (60mg)	0.03831104914116877		4_1
1828	cat__Marrresult1C1_CR	0.14232768867724815		4_1
1829	cat__Marrresult1C1_PR	0.015037165704457296		4_1
1830	cat__Marrresult1C1_RD	0.0		4_1
1831	cat__Marrresult1C1_nan	0.0		4_1
1832	cat__Marrresult2C1_CR	0.0		4_1
1833	cat__Marrresult2C1_PR	0.0		4_1
1834	cat__Marrresult2C1_RD	0.0		4_1
1835	cat__Marrresult2C1_nan	0.0		4_1
1836	cat__Marrresult1C2_CR	0.16085938710495334		4_1
1837	cat__Marrresult1C2_PR	0.0		4_1
1838	cat__Marrresult1C2_RD	0.1976204252058116		4_1
1839	cat__Marrresult1C2_nan	0.0		4_1
1840	cat__TissuetypesibsresultC2_1.0	0.16919220880724214		4_1
1841	cat__TissuetypesibsresultC2_2.0	0.03457291590803029		4_1
1842	cat__TissuetypesibsresultC2_3.0	0.0		4_1
1843	cat__TissuetypesibsresultC2_nan	0.0		4_1
1844	cat__TransplantTypeC2_1.0	0.0		4_1
1845	cat__TransplantTypeC2_2.0	0.0		4_1
1846	cat__TransplantTypeC2_3.0	0.0		4_1
1847	cat__TransplantTypeC2_nan	0.0		4_1
1848	ordinal__NauseagradeC1	0.0017149864799190244		4_1
1849	ordinal__AlopeciagradeC1	0.000493187663641053		4_1
1850	ordinal__OralgradeC1	0.0006804670347164669		4_1
1851	ordinal__DiarrheagradeC1	0.0008434889806738656		4_1
1852	ordinal__CardiacgradeC1	1.8156075525383663e-05		4_1
1853	ordinal__LiverASTgradeC1	6.064746718513692e-05		4_1
1854	ordinal__LiverALTgradeC1	1.2400102656611183e-05		4_1
1855	ordinal__LiverBilgradeC1	0.0006028831746985505		4_1
1856	ordinal__RenaCreatgradeC1	0.00016184742845172227		4_1
1857	ordinal__RenaprotgradeC1	0.00029787548914293424		4_1
1858	ordinal__RenahaemgradeC1	0.00026235789123368625		4_1
1859	ordinal__NauseagradeC2	3.0043214852091142e-05		4_1
1860	ordinal__AlopeciagradeC2	0.00030600867025090195		4_1
1861	ordinal__OralgradeC2	0.0005003602970806947		4_1
1862	ordinal__DiarrheagradeC2	0.0007483152285619785		4_1
1863	ordinal__CardiacgradeC2	9.599526932472502e-05		4_1
1864	ordinal__LiverASTgradeC2	0.0002279723854234486		4_1
1865	ordinal__LiverALTgradeC2	8.310474558844745e-05		4_1
1866	ordinal__LiverBilgradeC2	0.00021690756761973704		4_1
1867	ordinal__RenaCreatgradeC2	0.00010929899409654352		4_1
1868	ordinal__RenaprotgradeC2	0.0006611774896389793		4_1
1869	ordinal__RenahaemgradeC2	0.0007561938986891339		4_1
1870	ordinal__cellularity1C1	0.0003260576540925309		4_1
1871	ordinal__cellularity2C1	0.0006632938513563746		4_1
1872	ordinal__cellularity1C2	0.00018848521856711014		4_1
1873	num__amlAgeAtRand1	0.11872747845692952		4_1
1874	num__UnitsbloodC1	6.056393130953133e-06		4_1
1875	num__UnitsplateletsC1	0.0010790528674541541		4_1
1876	num__UnitsbloodC2	0.0002902559892915906		4_1
1877	num__UnitsplateletsC2	0.0011177021006870964		4_1
1878	num__DaysIVantibC1	0.0002477842858218076		4_1
1879	num__DaysinhospC1	0.00032823603208621826		4_1
1880	num__DaysIVantibC2	4.632582927802065e-05		4_1
1881	num__DaysinhospC2	0.0004215406919373232		4_1
1882	num__NauseastartC1	4.345713604703114e-05		4_1
1883	num__NauseastopC1	1.5258770248111077e-05		4_1
1884	num__AlopeciastartC1	0.0003735576881086042		4_1
1885	num__AlopeciastopC1	2.715737654384544e-06		4_1
1886	num__OralstartC1	0.0002302515825808418		4_1
1887	num__OralstopC1	0.00021847172974837414		4_1
1888	num__DiarrheastartC1	0.000271603593041242		4_1
1889	num__DiarrheastopC1	0.0003206278474679126		4_1
1890	num__CardiacstartC1	0.00025616630185594427		4_1
1891	num__CardiacstopC1	0.0004994497873103172		4_1
1892	num__LiverASTstartC1	0.0006948032475123789		4_1
1893	num__LiverASTstopC1	0.0005144344475379883		4_1
1894	num__LiverALTstartC1	5.1117776199352567e-05		4_1
1895	num__LiverALTstopC1	5.7547588389608645e-05		4_1
1896	num__LiverBilstartC1	0.0004242108929470337		4_1
1897	num__LiverBilstopC1	0.00044839309809432775		4_1
1898	num__RenaCreatstartC1	0.00010736036382625225		4_1
1899	num__RenaCreatstopC1	8.17770941444035e-06		4_1
1900	num__RenaprotstartC1	2.8014694323595136e-05		4_1
1901	num__RenahaemstartC1	0.00011741918757858936		4_1
1902	num__RenahaemstopC1	1.0639382078887454e-05		4_1
1903	num__NauseastartC2	0.0009954675033108445		4_1
1904	num__NauseastopC2	0.0007920140126465203		4_1
1905	num__AlopeciastartC2	0.00012862621842257878		4_1
1906	num__AlopeciastopC2	0.0003029542878966364		4_1
1907	num__OralstartC2	0.000651292623853103		4_1
1908	num__OralstopC2	0.0005735228379750164		4_1
1909	num__DiarrheastartC2	0.000881082613811433		4_1
1910	num__DiarrheastopC2	0.000645330487517352		4_1
1911	num__CardiacstartC2	0.00018448422030250652		4_1
1912	num__LiverASTstartC2	0.00026443971105611985		4_1
1913	num__LiverASTstopC2	0.00045096792506925094		4_1
1914	num__LiverALTstartC2	4.9073254617738395e-05		4_1
1915	num__LiverALTstopC2	9.561263146131555e-05		4_1
1916	num__LiverBilstartC2	0.0007548261797581033		4_1
1917	num__LiverBilstopC2	0.0009392293166444011		4_1
1918	num__RenaCreatstartC2	0.0003171818451040066		4_1
1919	num__RenaCreatstopC2	0.00022191086611886561		4_1
1920	num__mylotargdateC1	5.820297125868948e-05		4_1
1921	num__marrexamdate1C1	0.00021195831099394454		4_1
1922	num__marrexamdate2C1	0.0006626310341920064		4_1
1923	num__NeutrecoverydateC1	0.0003169756997840001		4_1
1924	num__Platrecovery50dateC1	0.00011594382465547879		4_1
1925	num__Platrecovery100dateC1	0.00040910362013096217		4_1
1926	num__DischargeddateC1	0.00015133853806691532		4_1
1927	num__chemodateC2	0.0005024100233121579		4_1
1928	num__marrexamdate1C2	0.00010235753999076141		4_1
1929	num__NeutrecoverydateC2	0.00010188499117560318		4_1
1930	num__Platrecovery50dateC2	0.0003042950960041845		4_1
1931	num__Platrecovery100dateC2	0.00015310995731988877		4_1
1932	num__DischargeddateC2	0.000186460238599586		4_1
1933	num__Weight	0.06330633188266221		4_1
1934	num__Height	0.024038959258827833		4_1
1935	num__BloodDateEntry	0.00013110835758095191		4_1
1936	num__HemoglobinEntry	0.00026775885639390576		4_1
1937	num__PlateletEntry	0.0014211017367014437		4_1
1938	num__MarrowDateEntry	0.00031961579101406125		4_1
1939	num__MarrowBlastsEntry	0.0001773565904555152		4_1
1940	num__LocalImmPcnt	6.592483041079514e-05		4_1
1941	num__SmokePerDay	1.3761603230732494e-05		4_1
1942	num__chemodateC1	0.001539973813941222		4_1
1943	num__Marrblastperc1C1	0.00032041312027709267		4_1
1944	num__Marrblastperc2C1	0.0001747392327021157		4_1
1945	num__WBCEntry	0.14347367323796942		4_1
1946	num__CompmarrrespC1	8.578260523938685e-06		4_1
1947	num__Marrclastperc1C2	0.00026465994634725435		4_1
1948	num__CompmarrrespC2	2.673234611727902e-05		4_1
1949	num__TransplantSchedDateC2	3.006256595454336e-05		4_1
1950	remainder__IsSec_is_missing	0.0		4_1
1951	remainder__PrevDiag_is_missing	0.0		4_1
1952	remainder__PrevBloodDis_is_missing	0.0		4_1
1953	remainder__Weight_is_missing	0.0		4_1
1954	remainder__Height_is_missing	0.0		4_1
1955	remainder__BloodDateEntry_is_missing	0.0		4_1
1956	remainder__HemoglobinEntry_is_missing	0.0		4_1
1957	remainder__PlateletEntry_is_missing	0.0		4_1
1958	remainder__MarrowDateEntry_is_missing	0.0		4_1
1959	remainder__MarrowBlastsEntry_is_missing	0.0		4_1
1960	remainder__FABtype_is_missing	0.0		4_1
1961	remainder__CNSinvolveentry_is_missing	0.0		4_1
1962	remainder__Localcytoentry_is_missing	0.0		4_1
1963	remainder__Localimmentry_is_missing	0.0		4_1
1964	remainder__LocalImmPcnt_is_missing	0.0		4_1
1965	remainder__CD33entry_is_missing	0.0		4_1
1966	remainder__SmokeHist_is_missing	0.0		4_1
1967	remainder__SmokePerDay_is_missing	0.0		4_1
1968	remainder__CytoResult_is_missing	0.0		4_1
1969	remainder__Karyotype_is_missing	0.0		4_1
1970	remainder__ComorArr_is_missing	0.0		4_1
1971	remainder__ComorCard_is_missing	0.0		4_1
1972	remainder__ComorHVD_is_missing	0.0		4_1
1973	remainder__ComorIBD_is_missing	0.0		4_1
1974	remainder__ComorDiab_is_missing	0.0		4_1
1975	remainder__ComorCVD_is_missing	0.0		4_1
1976	remainder__ComorPsyc_is_missing	0.0		4_1
1977	remainder__ComorObe_is_missing	0.0		4_1
1978	remainder__ComorInf_is_missing	0.0		4_1
1979	remainder__ComorRheu_is_missing	0.0		4_1
1980	remainder__ComorPrep_is_missing	0.0		4_1
1981	remainder__ComorRen_is_missing	0.0		4_1
1982	remainder__ComorMPul_is_missing	0.0		4_1
1983	remainder__ComorSPul_is_missing	0.0		4_1
1984	remainder__ComorPST_is_missing	0.0		4_1
1985	remainder__ComorHepM_is_missing	0.0		4_1
1986	remainder__ComorHepS_is_missing	0.0		4_1
1987	remainder__chemodateC1_is_missing	0.0		4_1
1988	remainder__drugdoseC1yn_is_missing	0.0		4_1
1989	remainder__mylotargC1yn_is_missing	0.0		4_1
1990	remainder__mylotargdateC1_is_missing	0.0		4_1
1991	remainder__mylodoseC1_is_missing	0.06151557587940271		4_1
1992	remainder__marrexamdate1C1_is_missing	0.0		4_1
1993	remainder__marrexamdate2C1_is_missing	0.0		4_1
1994	remainder__cellularity1C1_is_missing	0.0		4_1
1995	remainder__cellularity2C1_is_missing	0.0		4_1
1996	remainder__Marrblastperc1C1_is_missing	0.0		4_1
1997	remainder__Marrblastperc2C1_is_missing	0.0		4_1
1998	remainder__Marrresult1C1_is_missing	0.0		4_1
[truncated: 6,108 more rows]
