# Supplementary material for: Random Survival Forest Versus Elastic-Net Regularized Cox Regression for Survival Prediction in Acute Myeloid Leukemia at Distinct Treatment Time Points: Model Performance Comparison Study
Source: JMIR Bioinform Biotechnol. 2026 Apr 29;7:e75678. doi: 10.2196/75678 (PMC13128161; doi:10.2196/75678)
Supplement: Multimedia Appendix 9 [file bioinform-v7-e75678-s009.zip › ablation_metrics/repeated_fold_feature_importance/cnet/C2__C2__fimp.csv]

	feature	importance	std_importance	fold_repeat_idx
0	karyotype_encoding__Karyotype_46,XX [20]	0.0		1_1
1	karyotype_encoding__Karyotype_46,XX,inv(16)(p13q22)[10]	0.0		1_1
2	karyotype_encoding__Karyotype_46,XX[10]	0.0		1_1
3	karyotype_encoding__Karyotype_46,XX[20]	0.194607048453297		1_1
4	karyotype_encoding__Karyotype_46,XX[20]	0.0		1_1
5	karyotype_encoding__Karyotype_46,XX[25]	0.0		1_1
6	karyotype_encoding__Karyotype_46,XX[30]	0.0		1_1
7	karyotype_encoding__Karyotype_46,XY	0.0		1_1
8	karyotype_encoding__Karyotype_46,XY [20]	0.0		1_1
9	karyotype_encoding__Karyotype_46,XY,inv(16)(p13q22)[10]	0.0		1_1
10	karyotype_encoding__Karyotype_46,XY[10]	0.0		1_1
11	karyotype_encoding__Karyotype_46,XY[20]	0.0		1_1
12	karyotype_encoding__Karyotype_46,XY[20]	0.0		1_1
13	karyotype_encoding__Karyotype_46,XY[25]	0.0		1_1
14	karyotype_encoding__Karyotype_46,XY[30]	0.0		1_1
15	karyotype_encoding__Karyotype_47,XX,+8[10]	0.0		1_1
16	karyotype_encoding__Karyotype___rare_class__	0.0		1_1
17	cat__sexID_False	0.07313988942423487		1_1
18	cat__sexID_True	0.0534683584115962		1_1
19	cat__IsSec_False	0.08445786515871179		1_1
20	cat__IsSec_True	0.13457803167323637		1_1
21	cat__IsSec_nan	0.0		1_1
22	cat__PrevDiag_False	0.07001254788510969		1_1
23	cat__PrevDiag_True	0.25750140016671447		1_1
24	cat__PrevDiag_nan	0.0		1_1
25	cat__drugdoseC1yn_False	0.0		1_1
26	cat__drugdoseC1yn_True	0.0		1_1
27	cat__drugdoseC1yn_nan	0.0		1_1
28	cat__mylotargC1yn_False	0.0		1_1
29	cat__mylotargC1yn_True	0.02384943843689325		1_1
30	cat__mylotargC1yn_nan	0.0		1_1
31	cat__mylodoseC1_False	0.0		1_1
32	cat__mylodoseC1_True	0.0		1_1
33	cat__mylodoseC1_nan	0.0		1_1
34	cat__NeutrecoveryC1_False	0.0		1_1
35	cat__NeutrecoveryC1_True	0.0		1_1
36	cat__NeutrecoveryC1_nan	0.0		1_1
37	cat__Platrecovery50C1_False	0.0		1_1
38	cat__Platrecovery50C1_True	0.0		1_1
39	cat__Platrecovery50C1_nan	0.0		1_1
40	cat__Platrecovery100C1_False	0.0		1_1
41	cat__Platrecovery100C1_True	0.0		1_1
42	cat__Platrecovery100C1_nan	0.0		1_1
43	cat__drugdoseC2yn_False	0.20473153207187575		1_1
44	cat__drugdoseC2yn_True	0.0		1_1
45	cat__drugdoseC2yn_nan	0.0		1_1
46	cat__NeutrecoveryC2_False	0.0		1_1
47	cat__NeutrecoveryC2_True	0.0		1_1
48	cat__NeutrecoveryC2_nan	0.038217428183082464		1_1
49	cat__Platrecovery50C2_False	0.0		1_1
50	cat__Platrecovery50C2_True	0.0		1_1
51	cat__Platrecovery50C2_nan	0.0		1_1
52	cat__Platrecovery100C2_False	0.0		1_1
53	cat__Platrecovery100C2_True	0.0		1_1
54	cat__Platrecovery100C2_nan	0.0		1_1
55	cat__TissuetypingdoneYNC2_False	0.0		1_1
56	cat__TissuetypingdoneYNC2_True	0.0		1_1
57	cat__TissuetypingdoneYNC2_nan	0.0		1_1
58	cat__TransplantSchedYNC2_False	0.0		1_1
59	cat__TransplantSchedYNC2_True	0.0		1_1
60	cat__TransplantSchedYNC2_nan	0.03159944182819286		1_1
61	cat__amlAgeGroup_15-29	0.08047981540012725		1_1
62	cat__amlAgeGroup_30-39	0.0		1_1
63	cat__amlAgeGroup_40-49	0.0		1_1
64	cat__amlAgeGroup_50-59	0.0		1_1
65	cat__amlAgeGroup_60+	0.0		1_1
66	cat__PrevBloodDis_Chronic lymphoblastic leukaemia (CLL)	0.0		1_1
67	cat__PrevBloodDis_Chronic myelomonocytic leukaemia (CMML)	0.0		1_1
68	cat__PrevBloodDis_Hodgkin's disease	0.0		1_1
69	cat__PrevBloodDis_Lymphoma	0.0		1_1
70	cat__PrevBloodDis_Myelodysplastic syndrome (MDS)/myelodysplasia/pre-leukaemic phase	0.07592571918190352		1_1
71	cat__PrevBloodDis_Myelofibrosis	0.0		1_1
72	cat__PrevBloodDis_Myeloproliferative syndrome	0.0		1_1
73	cat__PrevBloodDis_Other haematological disorder	0.0		1_1
74	cat__PrevBloodDis_Polycythaemia rubra vera (PRV)	0.0		1_1
75	cat__PrevBloodDis_Refractory anaemia with excess of blasts (RAEB, RAEB-t)	0.0		1_1
76	cat__PrevBloodDis_Thrombocythaemia	0.0		1_1
77	cat__PrevBloodDis_Thrombocytopenia	0.0		1_1
78	cat__PrevBloodDis_nan	0.0		1_1
79	cat__FABtype_0	0.0		1_1
80	cat__FABtype_1	0.10620814420850426		1_1
81	cat__FABtype_2	0.0		1_1
82	cat__FABtype_3	0.0		1_1
83	cat__FABtype_4	0.023565865803968255		1_1
84	cat__FABtype_4e	0.0		1_1
85	cat__FABtype_5	0.3009584852074396		1_1
86	cat__FABtype_5a	0.0		1_1
87	cat__FABtype_5b	0.0		1_1
88	cat__FABtype_6	0.04617957306191147		1_1
89	cat__FABtype_7	0.0		1_1
90	cat__FABtype_8	0.06528875783958153		1_1
91	cat__FABtype_B	0.0		1_1
92	cat__FABtype_R	0.0		1_1
93	cat__FABtype_RT	0.0		1_1
94	cat__FABtype_X	0.0		1_1
95	cat__FABtype_nan	0.0		1_1
96	cat__CNSinvolveentry_0.0	0.08808932762706759		1_1
97	cat__CNSinvolveentry_1.0	0.0		1_1
98	cat__CNSinvolveentry_2.0	0.0		1_1
99	cat__CNSinvolveentry_nan	0.0		1_1
100	cat__Localcytoentry_1.0	0.2290729106937327		1_1
101	cat__Localcytoentry_2.0	0.2659250956849328		1_1
102	cat__Localcytoentry_3.0	0.0		1_1
103	cat__Localcytoentry_4.0	0.0		1_1
104	cat__Localcytoentry_5.0	0.0		1_1
105	cat__Localcytoentry_nan	0.0		1_1
106	cat__Localimmentry_1.0	0.0		1_1
107	cat__Localimmentry_2.0	0.0		1_1
108	cat__Localimmentry_3.0	0.010236711150954004		1_1
109	cat__Localimmentry_nan	0.0		1_1
110	cat__CD33entry_1.0	0.0		1_1
111	cat__CD33entry_2.0	0.051338563145947244		1_1
112	cat__CD33entry_3.0	0.0		1_1
113	cat__CD33entry_nan	0.0		1_1
114	cat__SmokeHist_1.0	0.04584190433181888		1_1
115	cat__SmokeHist_2.0	0.031007918213566875		1_1
116	cat__SmokeHist_3.0	0.0		1_1
117	cat__SmokeHist_nan	0.0		1_1
118	cat__amlType_De novo	0.026619536792779064		1_1
119	cat__amlType_High risk MDS	0.0		1_1
120	cat__amlType_Secondary	0.15823129890408294		1_1
121	cat__CytoResult_Adverse	0.6476484604906205		1_1
122	cat__CytoResult_Failed	0.0		1_1
123	cat__CytoResult_Intermediate	0.014395538356240635		1_1
124	cat__CytoResult_Normal	0.0		1_1
125	cat__CytoResult_Not done	0.04733326348193914		1_1
126	cat__CytoResult_nan	0.0		1_1
127	cat__CytoResult_t(15;17) / PML-RARA [APL]	0.0		1_1
128	cat__CytoResult_t(8;21) / inv(16) [CBF]	1.099174881241588		1_1
129	cat__ComorArr_0.0	0.04537433285528563		1_1
130	cat__ComorArr_1.0	0.20136852082603804		1_1
131	cat__ComorArr_2.0	0.0		1_1
132	cat__ComorArr_nan	0.0		1_1
133	cat__ComorCard_0.0	0.0		1_1
134	cat__ComorCard_1.0	0.0		1_1
135	cat__ComorCard_2.0	0.0		1_1
136	cat__ComorCard_nan	0.0		1_1
137	cat__ComorHVD_0.0	0.0		1_1
138	cat__ComorHVD_1.0	0.0		1_1
139	cat__ComorHVD_2.0	0.0		1_1
140	cat__ComorHVD_nan	0.0		1_1
141	cat__ComorIBD_0.0	0.0		1_1
142	cat__ComorIBD_1.0	0.10275340170884795		1_1
143	cat__ComorIBD_2.0	0.0		1_1
144	cat__ComorIBD_nan	0.0		1_1
145	cat__ComorDiab_0.0	0.0		1_1
146	cat__ComorDiab_1.0	0.0		1_1
147	cat__ComorDiab_2.0	0.0		1_1
148	cat__ComorDiab_nan	0.0		1_1
149	cat__ComorCVD_0.0	0.0		1_1
150	cat__ComorCVD_1.0	0.0		1_1
151	cat__ComorCVD_2.0	0.0		1_1
152	cat__ComorCVD_nan	0.0		1_1
153	cat__ComorPsyc_0.0	0.2622356337702651		1_1
154	cat__ComorPsyc_1.0	0.014865477449784986		1_1
155	cat__ComorPsyc_2.0	0.0		1_1
156	cat__ComorPsyc_nan	0.0		1_1
157	cat__ComorObe_0.0	0.0		1_1
158	cat__ComorObe_1.0	0.0		1_1
159	cat__ComorObe_2.0	0.0		1_1
160	cat__ComorObe_nan	0.0		1_1
161	cat__ComorInf_0.0	0.017647759536599587		1_1
162	cat__ComorInf_1.0	0.0		1_1
163	cat__ComorInf_2.0	0.0		1_1
164	cat__ComorInf_nan	0.0		1_1
165	cat__ComorRheu_0.0	0.04909837091246711		1_1
166	cat__ComorRheu_1.0	0.0		1_1
167	cat__ComorRheu_2.0	0.0		1_1
168	cat__ComorRheu_nan	0.0		1_1
169	cat__ComorPrep_0.0	0.0		1_1
170	cat__ComorPrep_1.0	0.0		1_1
171	cat__ComorPrep_2.0	0.0		1_1
172	cat__ComorPrep_nan	0.0		1_1
173	cat__ComorRen_0.0	0.0		1_1
174	cat__ComorRen_1.0	0.0		1_1
175	cat__ComorRen_2.0	0.0		1_1
176	cat__ComorRen_nan	0.0		1_1
177	cat__ComorMPul_0.0	0.0		1_1
178	cat__ComorMPul_1.0	0.0		1_1
179	cat__ComorMPul_2.0	0.0		1_1
180	cat__ComorMPul_nan	0.0		1_1
181	cat__ComorSPul_0.0	0.0009178485390062976		1_1
182	cat__ComorSPul_1.0	0.0		1_1
183	cat__ComorSPul_2.0	0.0		1_1
184	cat__ComorSPul_nan	0.0		1_1
185	cat__ComorPST_0.0	0.0		1_1
186	cat__ComorPST_1.0	0.0		1_1
187	cat__ComorPST_2.0	0.0		1_1
188	cat__ComorPST_nan	0.0		1_1
189	cat__ComorHepM_0.0	0.05011670198764862		1_1
190	cat__ComorHepM_1.0	0.0670152895170246		1_1
191	cat__ComorHepM_2.0	0.0		1_1
192	cat__ComorHepM_nan	0.0		1_1
193	cat__ComorHepS_0.0	0.0730161165363442		1_1
194	cat__ComorHepS_1.0	0.0		1_1
195	cat__ComorHepS_2.0	0.0		1_1
196	cat__ComorHepS_nan	0.0		1_1
197	cat__TreatmentC1_ADE Alone	0.012093647411792773		1_1
198	cat__TreatmentC1_ADE and Mylotarg 3mg per m2	0.0		1_1
199	cat__TreatmentC1_ADE and Mylotarg 6mg per m2	0.0		1_1
200	cat__TreatmentC1_AIDA	0.0		1_1
201	cat__TreatmentC1_Arsenic and ATRA	0.0		1_1
202	cat__TreatmentC1_DA High dose (90mg)	0.10272525026868448		1_1
203	cat__TreatmentC1_DA Mylotarg 3mg per m2	0.0		1_1
204	cat__TreatmentC1_DA Mylotarg 6mg per m2	0.0		1_1
205	cat__TreatmentC1_DA Standard dose (60mg)	0.08084675307018722		1_1
206	cat__Marrresult1C1_CR	0.120326973085662		1_1
207	cat__Marrresult1C1_PR	0.0		1_1
208	cat__Marrresult1C1_RD	0.08408470462732445		1_1
209	cat__Marrresult1C1_nan	0.0		1_1
210	cat__Marrresult2C1_CR	0.0		1_1
211	cat__Marrresult2C1_PR	0.0		1_1
212	cat__Marrresult2C1_RD	0.0		1_1
213	cat__Marrresult2C1_nan	0.0		1_1
214	cat__Marrresult1C2_CR	0.3474152672928041		1_1
215	cat__Marrresult1C2_PR	0.0		1_1
216	cat__Marrresult1C2_RD	0.17329166988728295		1_1
217	cat__Marrresult1C2_nan	0.0		1_1
218	cat__TissuetypesibsresultC2_1.0	0.08941140320675774		1_1
219	cat__TissuetypesibsresultC2_2.0	0.0		1_1
220	cat__TissuetypesibsresultC2_3.0	0.012387962741575846		1_1
221	cat__TissuetypesibsresultC2_nan	0.0		1_1
222	cat__TransplantTypeC2_1.0	0.0		1_1
223	cat__TransplantTypeC2_2.0	0.0		1_1
224	cat__TransplantTypeC2_3.0	0.11795093249054195		1_1
225	cat__TransplantTypeC2_nan	0.0		1_1
226	ordinal__NauseagradeC1	0.002823949051169935		1_1
227	ordinal__AlopeciagradeC1	0.00029932103478350346		1_1
228	ordinal__OralgradeC1	0.0006398542147051303		1_1
229	ordinal__DiarrheagradeC1	0.001894620313897637		1_1
230	ordinal__CardiacgradeC1	0.0004552415663468517		1_1
231	ordinal__LiverASTgradeC1	0.00011949605955613395		1_1
232	ordinal__LiverALTgradeC1	0.0002705404124511882		1_1
233	ordinal__LiverBilgradeC1	0.0006172926408020308		1_1
234	ordinal__RenaCreatgradeC1	0.000560830075744006		1_1
235	ordinal__RenaprotgradeC1	0.0003534541796553957		1_1
236	ordinal__RenahaemgradeC1	0.00036536022221435094		1_1
237	ordinal__NauseagradeC2	0.00041470293882803466		1_1
238	ordinal__AlopeciagradeC2	4.75648587078841e-05		1_1
239	ordinal__OralgradeC2	0.0002926900154686058		1_1
240	ordinal__DiarrheagradeC2	0.00017987663922760868		1_1
241	ordinal__CardiacgradeC2	0.00012024385719512331		1_1
242	ordinal__LiverASTgradeC2	0.000372246925666634		1_1
243	ordinal__LiverALTgradeC2	0.0003121226470042071		1_1
244	ordinal__LiverBilgradeC2	0.00034199253878410295		1_1
245	ordinal__RenaCreatgradeC2	0.00028951919557992277		1_1
246	ordinal__RenaprotgradeC2	0.0007155789952185365		1_1
247	ordinal__RenahaemgradeC2	0.0008945968793113888		1_1
248	ordinal__cellularity1C1	0.00029632937014024556		1_1
249	ordinal__cellularity2C1	0.00048383062547740547		1_1
250	ordinal__cellularity1C2	0.0002549603791806523		1_1
251	num__amlAgeAtRand1	0.13043596286468143		1_1
252	num__UnitsbloodC1	3.365497970984899e-07		1_1
253	num__UnitsplateletsC1	0.0011061757341404449		1_1
254	num__UnitsbloodC2	0.0011985810198645581		1_1
255	num__UnitsplateletsC2	0.0029448902533624525		1_1
256	num__DaysIVantibC1	0.0005536315393536018		1_1
257	num__DaysinhospC1	0.0005444593377544958		1_1
258	num__DaysIVantibC2	0.00036384781086501276		1_1
259	num__DaysinhospC2	0.0007385260521995837		1_1
260	num__NauseastartC1	4.475768227257276e-05		1_1
261	num__NauseastopC1	3.671225779829758e-05		1_1
262	num__AlopeciastartC1	0.000349179129259636		1_1
263	num__AlopeciastopC1	0.0001485341815800416		1_1
264	num__OralstartC1	0.0001110283971892071		1_1
265	num__OralstopC1	0.0001522721382187568		1_1
266	num__DiarrheastartC1	0.0005380655987831814		1_1
267	num__DiarrheastopC1	0.00044992954903558475		1_1
268	num__CardiacstartC1	0.0001848209478087378		1_1
269	num__CardiacstopC1	0.00030731939428230615		1_1
270	num__LiverASTstartC1	0.0006452245275973356		1_1
271	num__LiverASTstopC1	0.0005308519055207058		1_1
272	num__LiverALTstartC1	0.0001965599334671135		1_1
273	num__LiverALTstopC1	9.8432594220859e-05		1_1
274	num__LiverBilstartC1	0.0007923558388750046		1_1
275	num__LiverBilstopC1	0.0007102360648286339		1_1
276	num__RenaCreatstartC1	0.0007878155360813573		1_1
277	num__RenaCreatstopC1	0.0006486068833274496		1_1
278	num__RenaprotstartC1	6.195923009567482e-05		1_1
279	num__RenahaemstartC1	0.00030236341109001966		1_1
280	num__RenahaemstopC1	0.0002221329912335699		1_1
281	num__NauseastartC2	0.0008354590880699354		1_1
282	num__NauseastopC2	0.0007094489553076785		1_1
283	num__AlopeciastartC2	2.1201333307476297e-05		1_1
284	num__AlopeciastopC2	0.00013036468459775007		1_1
285	num__OralstartC2	0.00069191287093308		1_1
286	num__OralstopC2	0.0006185909461674583		1_1
287	num__DiarrheastartC2	0.000929775794816659		1_1
288	num__DiarrheastopC2	0.0006910133674809623		1_1
289	num__CardiacstartC2	0.00021378166462707562		1_1
290	num__LiverASTstartC2	0.00014329451708174732		1_1
291	num__LiverASTstopC2	4.172328978911183e-05		1_1
292	num__LiverALTstartC2	0.00014023608734478165		1_1
293	num__LiverALTstopC2	0.00012897227236768964		1_1
294	num__LiverBilstartC2	0.0007983205901934687		1_1
295	num__LiverBilstopC2	0.0010546693535442501		1_1
296	num__RenaCreatstartC2	0.0003030481742557486		1_1
297	num__RenaCreatstopC2	4.538648958963871e-05		1_1
298	num__mylotargdateC1	7.123613659657625e-05		1_1
299	num__marrexamdate1C1	0.0003528788496044563		1_1
300	num__marrexamdate2C1	0.001025996740757303		1_1
301	num__NeutrecoverydateC1	0.0003857586509708284		1_1
302	num__Platrecovery50dateC1	0.0001358957081052765		1_1
303	num__Platrecovery100dateC1	0.00035558171474154893		1_1
304	num__DischargeddateC1	0.00010316949613863827		1_1
305	num__chemodateC2	0.0002323099549354855		1_1
306	num__marrexamdate1C2	0.00015740450235196202		1_1
307	num__NeutrecoverydateC2	0.00012509862030529598		1_1
308	num__Platrecovery50dateC2	0.00010964876011076585		1_1
309	num__Platrecovery100dateC2	0.00016900006909848755		1_1
310	num__DischargeddateC2	0.0004571688809481116		1_1
311	num__Weight	0.09045410822735091		1_1
312	num__Height	0.08638327867727813		1_1
313	num__BloodDateEntry	0.0009682471450382947		1_1
314	num__HemoglobinEntry	0.00038925582933357314		1_1
315	num__PlateletEntry	0.0011320071913306488		1_1
316	num__MarrowDateEntry	0.0001652998117017432		1_1
317	num__MarrowBlastsEntry	0.00023861935460882074		1_1
318	num__LocalImmPcnt	0.00010170956964779837		1_1
319	num__SmokePerDay	0.000108497535935941		1_1
320	num__chemodateC1	0.00048749164610446377		1_1
321	num__Marrblastperc1C1	0.00027101747307751935		1_1
322	num__Marrblastperc2C1	0.00035590481562571295		1_1
323	num__WBCEntry	0.040519670143691185		1_1
324	num__CompmarrrespC1	9.870211938038587e-05		1_1
325	num__Marrclastperc1C2	7.047793467545118e-05		1_1
326	num__CompmarrrespC2	6.00285458842195e-05		1_1
327	num__TransplantSchedDateC2	5.180614097624526e-05		1_1
328	remainder__IsSec_is_missing	0.0		1_1
329	remainder__PrevDiag_is_missing	0.0		1_1
330	remainder__PrevBloodDis_is_missing	0.0		1_1
331	remainder__Weight_is_missing	0.0		1_1
332	remainder__Height_is_missing	0.0		1_1
333	remainder__BloodDateEntry_is_missing	0.0		1_1
334	remainder__HemoglobinEntry_is_missing	0.0		1_1
335	remainder__PlateletEntry_is_missing	0.0		1_1
336	remainder__MarrowDateEntry_is_missing	0.0		1_1
337	remainder__MarrowBlastsEntry_is_missing	0.0		1_1
338	remainder__FABtype_is_missing	0.0		1_1
339	remainder__CNSinvolveentry_is_missing	0.0		1_1
340	remainder__Localcytoentry_is_missing	0.0		1_1
341	remainder__Localimmentry_is_missing	0.0		1_1
342	remainder__LocalImmPcnt_is_missing	0.0		1_1
343	remainder__CD33entry_is_missing	0.0		1_1
344	remainder__SmokeHist_is_missing	0.0		1_1
345	remainder__SmokePerDay_is_missing	0.0		1_1
346	remainder__CytoResult_is_missing	0.0		1_1
347	remainder__Karyotype_is_missing	0.0		1_1
348	remainder__ComorArr_is_missing	0.0		1_1
349	remainder__ComorCard_is_missing	0.0		1_1
350	remainder__ComorHVD_is_missing	0.0		1_1
351	remainder__ComorIBD_is_missing	0.0		1_1
352	remainder__ComorDiab_is_missing	0.0		1_1
353	remainder__ComorCVD_is_missing	0.0		1_1
354	remainder__ComorPsyc_is_missing	0.0		1_1
355	remainder__ComorObe_is_missing	0.0		1_1
356	remainder__ComorInf_is_missing	0.0		1_1
357	remainder__ComorRheu_is_missing	0.0		1_1
358	remainder__ComorPrep_is_missing	0.0		1_1
359	remainder__ComorRen_is_missing	0.0		1_1
360	remainder__ComorMPul_is_missing	0.0		1_1
361	remainder__ComorSPul_is_missing	0.0		1_1
362	remainder__ComorPST_is_missing	0.0		1_1
363	remainder__ComorHepM_is_missing	0.0		1_1
364	remainder__ComorHepS_is_missing	0.0		1_1
365	remainder__chemodateC1_is_missing	0.0		1_1
366	remainder__drugdoseC1yn_is_missing	0.0		1_1
367	remainder__mylotargC1yn_is_missing	0.0		1_1
368	remainder__mylotargdateC1_is_missing	0.0		1_1
369	remainder__mylodoseC1_is_missing	0.0		1_1
370	remainder__marrexamdate1C1_is_missing	0.0		1_1
371	remainder__marrexamdate2C1_is_missing	0.0		1_1
372	remainder__cellularity1C1_is_missing	0.0		1_1
373	remainder__cellularity2C1_is_missing	0.0		1_1
374	remainder__Marrblastperc1C1_is_missing	0.0		1_1
375	remainder__Marrblastperc2C1_is_missing	0.0		1_1
376	remainder__Marrresult1C1_is_missing	0.0		1_1
377	remainder__Marrresult2C1_is_missing	0.0		1_1
378	remainder__CompmarrrespC1_is_missing	0.0		1_1
379	remainder__NeutrecoveryC1_is_missing	0.0		1_1
380	remainder__NeutrecoverydateC1_is_missing	0.0		1_1
381	remainder__Platrecovery50C1_is_missing	0.0		1_1
382	remainder__Platrecovery50dateC1_is_missing	0.0		1_1
383	remainder__Platrecovery100C1_is_missing	0.0		1_1
384	remainder__Platrecovery100dateC1_is_missing	0.0		1_1
385	remainder__NauseagradeC1_is_missing	0.0		1_1
386	remainder__NauseastartC1_is_missing	0.0		1_1
387	remainder__NauseastopC1_is_missing	0.0		1_1
388	remainder__AlopeciagradeC1_is_missing	0.0		1_1
389	remainder__AlopeciastartC1_is_missing	0.0		1_1
390	remainder__AlopeciastopC1_is_missing	0.0		1_1
391	remainder__OralgradeC1_is_missing	0.0		1_1
392	remainder__OralstartC1_is_missing	0.0		1_1
393	remainder__OralstopC1_is_missing	0.0		1_1
394	remainder__DiarrheagradeC1_is_missing	0.0		1_1
395	remainder__DiarrheastartC1_is_missing	0.0		1_1
396	remainder__DiarrheastopC1_is_missing	0.0		1_1
397	remainder__CardiacgradeC1_is_missing	0.0		1_1
398	remainder__CardiacstartC1_is_missing	0.0		1_1
399	remainder__CardiacstopC1_is_missing	0.0		1_1
400	remainder__LiverASTgradeC1_is_missing	0.0		1_1
401	remainder__LiverASTstartC1_is_missing	0.0		1_1
402	remainder__LiverASTstopC1_is_missing	0.0		1_1
403	remainder__LiverALTgradeC1_is_missing	0.0		1_1
404	remainder__LiverALTstartC1_is_missing	0.0		1_1
405	remainder__LiverALTstopC1_is_missing	0.0		1_1
406	remainder__LiverBilgradeC1_is_missing	0.0		1_1
407	remainder__LiverBilstartC1_is_missing	0.0		1_1
408	remainder__LiverBilstopC1_is_missing	0.0		1_1
409	remainder__RenaCreatgradeC1_is_missing	0.0		1_1
410	remainder__RenaCreatstartC1_is_missing	0.0		1_1
411	remainder__RenaCreatstopC1_is_missing	0.0		1_1
412	remainder__RenaprotgradeC1_is_missing	0.0		1_1
413	remainder__RenaprotstartC1_is_missing	0.0		1_1
414	remainder__RenahaemgradeC1_is_missing	0.0		1_1
415	remainder__RenahaemstartC1_is_missing	0.0		1_1
416	remainder__RenahaemstopC1_is_missing	0.0		1_1
417	remainder__UnitsbloodC1_is_missing	0.0		1_1
418	remainder__UnitsplateletsC1_is_missing	0.0		1_1
419	remainder__DaysIVantibC1_is_missing	0.0		1_1
420	remainder__DaysinhospC1_is_missing	0.0		1_1
421	remainder__DischargeddateC1_is_missing	0.0		1_1
422	remainder__chemodateC2_is_missing	0.0		1_1
423	remainder__drugdoseC2yn_is_missing	0.0		1_1
424	remainder__marrexamdate1C2_is_missing	0.0		1_1
425	remainder__cellularity1C2_is_missing	0.0		1_1
426	remainder__Marrclastperc1C2_is_missing	0.0		1_1
427	remainder__Marrresult1C2_is_missing	0.0		1_1
428	remainder__CompmarrrespC2_is_missing	0.0		1_1
429	remainder__NeutrecoveryC2_is_missing	0.04113965180092553		1_1
430	remainder__NeutrecoverydateC2_is_missing	0.0		1_1
431	remainder__Platrecovery50C2_is_missing	0.0		1_1
432	remainder__Platrecovery50dateC2_is_missing	0.0		1_1
433	remainder__Platrecovery100C2_is_missing	0.0		1_1
434	remainder__Platrecovery100dateC2_is_missing	0.0		1_1
435	remainder__NauseagradeC2_is_missing	0.0		1_1
436	remainder__NauseastartC2_is_missing	0.0		1_1
437	remainder__NauseastopC2_is_missing	0.0		1_1
438	remainder__AlopeciagradeC2_is_missing	0.0		1_1
439	remainder__AlopeciastartC2_is_missing	0.0		1_1
440	remainder__AlopeciastopC2_is_missing	0.0		1_1
441	remainder__OralgradeC2_is_missing	0.0		1_1
442	remainder__OralstartC2_is_missing	0.0		1_1
443	remainder__OralstopC2_is_missing	0.0		1_1
444	remainder__DiarrheagradeC2_is_missing	0.0		1_1
445	remainder__DiarrheastartC2_is_missing	0.0		1_1
446	remainder__DiarrheastopC2_is_missing	0.0		1_1
447	remainder__CardiacgradeC2_is_missing	0.0		1_1
448	remainder__CardiacstartC2_is_missing	0.0		1_1
449	remainder__LiverASTgradeC2_is_missing	0.0		1_1
450	remainder__LiverASTstartC2_is_missing	0.0		1_1
451	remainder__LiverASTstopC2_is_missing	0.0		1_1
452	remainder__LiverALTgradeC2_is_missing	0.0		1_1
453	remainder__LiverALTstartC2_is_missing	0.0		1_1
454	remainder__LiverALTstopC2_is_missing	0.0		1_1
455	remainder__LiverBilgradeC2_is_missing	0.0		1_1
456	remainder__LiverBilstartC2_is_missing	0.0		1_1
457	remainder__LiverBilstopC2_is_missing	0.0		1_1
458	remainder__RenaCreatgradeC2_is_missing	0.0		1_1
459	remainder__RenaCreatstartC2_is_missing	0.0		1_1
460	remainder__RenaCreatstopC2_is_missing	0.0		1_1
461	remainder__RenaprotgradeC2_is_missing	0.0		1_1
462	remainder__RenahaemgradeC2_is_missing	0.0		1_1
463	remainder__UnitsbloodC2_is_missing	0.0		1_1
464	remainder__UnitsplateletsC2_is_missing	0.0		1_1
465	remainder__DaysIVantibC2_is_missing	0.0		1_1
466	remainder__DaysinhospC2_is_missing	0.0		1_1
467	remainder__DischargeddateC2_is_missing	0.0		1_1
468	remainder__TissuetypingdoneYNC2_is_missing	0.0		1_1
469	remainder__TissuetypesibsresultC2_is_missing	0.0		1_1
470	remainder__TransplantSchedYNC2_is_missing	0.03110880716715914		1_1
471	remainder__TransplantSchedDateC2_is_missing	0.0		1_1
472	remainder__TransplantTypeC2_is_missing	0.0		1_1
473	karyotype_encoding__Karyotype_45,X,-Y,t(8;21)(q22;q22)[10]	0.0		2_1
474	karyotype_encoding__Karyotype_46,XX [20]	0.0		2_1
475	karyotype_encoding__Karyotype_46,XX,inv(16)(p13q22)[10]	0.0		2_1
476	karyotype_encoding__Karyotype_46,XX,t(8;21)(q22;q22)[10]	0.0		2_1
477	karyotype_encoding__Karyotype_46,XX[10]	0.0		2_1
478	karyotype_encoding__Karyotype_46,XX[20]	0.0		2_1
479	karyotype_encoding__Karyotype_46,XX[20]	0.0		2_1
480	karyotype_encoding__Karyotype_46,XX[25]	0.0		2_1
481	karyotype_encoding__Karyotype_46,XX[30]	0.0		2_1
482	karyotype_encoding__Karyotype_46,XY	0.0		2_1
483	karyotype_encoding__Karyotype_46,XY [20]	0.0		2_1
484	karyotype_encoding__Karyotype_46,XY,inv(16)(p13q22)[10]	0.0		2_1
485	karyotype_encoding__Karyotype_46,XY[20]	0.0		2_1
486	karyotype_encoding__Karyotype_46,XY[20]	0.0		2_1
487	karyotype_encoding__Karyotype_46,XY[21]	0.0		2_1
488	karyotype_encoding__Karyotype_46,XY[25]	0.0		2_1
489	karyotype_encoding__Karyotype_46,XY[30]	0.0		2_1
490	karyotype_encoding__Karyotype___rare_class__	0.0		2_1
491	cat__sexID_False	0.0		2_1
492	cat__sexID_True	0.0		2_1
493	cat__IsSec_False	0.0		2_1
494	cat__IsSec_True	0.0		2_1
495	cat__IsSec_nan	0.0		2_1
496	cat__PrevDiag_False	0.029033553769207663		2_1
497	cat__PrevDiag_True	0.018551855547575047		2_1
498	cat__PrevDiag_nan	0.0		2_1
499	cat__drugdoseC1yn_False	0.0		2_1
500	cat__drugdoseC1yn_True	0.0		2_1
501	cat__drugdoseC1yn_nan	0.0		2_1
502	cat__mylotargC1yn_False	0.0		2_1
503	cat__mylotargC1yn_True	0.0		2_1
504	cat__mylotargC1yn_nan	0.0		2_1
505	cat__mylodoseC1_False	0.0		2_1
506	cat__mylodoseC1_True	0.0		2_1
507	cat__mylodoseC1_nan	0.0		2_1
508	cat__NeutrecoveryC1_False	0.0		2_1
509	cat__NeutrecoveryC1_True	0.0		2_1
510	cat__NeutrecoveryC1_nan	0.0		2_1
511	cat__Platrecovery50C1_False	0.0		2_1
512	cat__Platrecovery50C1_True	0.0		2_1
513	cat__Platrecovery50C1_nan	0.0		2_1
514	cat__Platrecovery100C1_False	0.0		2_1
515	cat__Platrecovery100C1_True	0.0		2_1
516	cat__Platrecovery100C1_nan	0.0		2_1
517	cat__drugdoseC2yn_False	0.15358783867318024		2_1
518	cat__drugdoseC2yn_True	0.0		2_1
519	cat__drugdoseC2yn_nan	0.0		2_1
520	cat__NeutrecoveryC2_False	0.0		2_1
521	cat__NeutrecoveryC2_True	0.0		2_1
522	cat__NeutrecoveryC2_nan	0.0		2_1
523	cat__Platrecovery50C2_False	0.0		2_1
524	cat__Platrecovery50C2_True	0.0		2_1
525	cat__Platrecovery50C2_nan	0.0		2_1
526	cat__Platrecovery100C2_False	0.0		2_1
527	cat__Platrecovery100C2_True	0.0		2_1
528	cat__Platrecovery100C2_nan	0.0		2_1
529	cat__TissuetypingdoneYNC2_False	0.006016112051110322		2_1
530	cat__TissuetypingdoneYNC2_True	0.0		2_1
531	cat__TissuetypingdoneYNC2_nan	0.0		2_1
532	cat__TransplantSchedYNC2_False	0.0		2_1
533	cat__TransplantSchedYNC2_True	0.0		2_1
534	cat__TransplantSchedYNC2_nan	0.0		2_1
535	cat__amlAgeGroup_15-29	0.0		2_1
536	cat__amlAgeGroup_30-39	0.0		2_1
537	cat__amlAgeGroup_40-49	0.08272506329413433		2_1
538	cat__amlAgeGroup_50-59	0.0		2_1
539	cat__amlAgeGroup_60+	0.0		2_1
540	cat__PrevBloodDis_Chronic lymphoblastic leukaemia (CLL)	0.0		2_1
541	cat__PrevBloodDis_Chronic myelomonocytic leukaemia (CMML)	0.0		2_1
542	cat__PrevBloodDis_Hodgkin's disease	0.0		2_1
543	cat__PrevBloodDis_Lymphoma	0.0		2_1
544	cat__PrevBloodDis_Myelodysplastic syndrome (MDS)/myelodysplasia/pre-leukaemic phase	0.0		2_1
545	cat__PrevBloodDis_Myelofibrosis	0.0		2_1
546	cat__PrevBloodDis_Myeloproliferative syndrome	0.0		2_1
547	cat__PrevBloodDis_Other haematological disorder	0.0		2_1
548	cat__PrevBloodDis_Polycythaemia rubra vera (PRV)	0.0		2_1
549	cat__PrevBloodDis_Refractory anaemia with excess of blasts (RAEB, RAEB-t)	0.0		2_1
550	cat__PrevBloodDis_Thrombocythaemia	0.0		2_1
551	cat__PrevBloodDis_Thrombocytopenia	0.0		2_1
552	cat__PrevBloodDis_nan	0.0		2_1
553	cat__FABtype_0	0.0		2_1
554	cat__FABtype_1	0.0		2_1
555	cat__FABtype_2	0.0		2_1
556	cat__FABtype_3	0.0		2_1
557	cat__FABtype_3v	0.0		2_1
558	cat__FABtype_4	0.04385857652845924		2_1
559	cat__FABtype_4e	0.0		2_1
560	cat__FABtype_5	0.08050398927947189		2_1
561	cat__FABtype_5a	0.0		2_1
562	cat__FABtype_5b	0.0		2_1
563	cat__FABtype_6	0.0		2_1
564	cat__FABtype_7	0.0		2_1
565	cat__FABtype_8	0.07899913628005661		2_1
566	cat__FABtype_B	0.0		2_1
567	cat__FABtype_R	0.0		2_1
568	cat__FABtype_RT	0.0		2_1
569	cat__FABtype_X	0.0		2_1
570	cat__FABtype_nan	0.0		2_1
571	cat__CNSinvolveentry_0.0	0.0		2_1
572	cat__CNSinvolveentry_1.0	0.0		2_1
573	cat__CNSinvolveentry_2.0	0.10948613323959679		2_1
574	cat__CNSinvolveentry_nan	0.0		2_1
575	cat__Localcytoentry_1.0	0.06562930052072506		2_1
576	cat__Localcytoentry_2.0	0.15909055030191166		2_1
577	cat__Localcytoentry_3.0	0.0		2_1
578	cat__Localcytoentry_4.0	0.0		2_1
579	cat__Localcytoentry_5.0	0.0		2_1
580	cat__Localcytoentry_nan	0.0		2_1
581	cat__Localimmentry_1.0	0.0		2_1
582	cat__Localimmentry_2.0	0.0		2_1
583	cat__Localimmentry_3.0	0.0		2_1
584	cat__Localimmentry_nan	0.0		2_1
585	cat__CD33entry_1.0	0.0		2_1
586	cat__CD33entry_2.0	0.0		2_1
587	cat__CD33entry_3.0	0.0		2_1
588	cat__CD33entry_nan	0.0		2_1
589	cat__SmokeHist_1.0	0.02172531053556029		2_1
590	cat__SmokeHist_2.0	0.06543653428696393		2_1
591	cat__SmokeHist_3.0	0.0		2_1
592	cat__SmokeHist_nan	0.0		2_1
593	cat__amlType_De novo	0.16414572077753908		2_1
594	cat__amlType_High risk MDS	0.0		2_1
595	cat__amlType_Secondary	0.08137101521273515		2_1
596	cat__CytoResult_Adverse	0.5511139780533408		2_1
597	cat__CytoResult_Failed	0.0		2_1
598	cat__CytoResult_Intermediate	0.005858403623992787		2_1
599	cat__CytoResult_Normal	0.1173329334459324		2_1
600	cat__CytoResult_Not done	0.0		2_1
601	cat__CytoResult_nan	0.0		2_1
602	cat__CytoResult_t(15;17) / PML-RARA [APL]	0.0		2_1
603	cat__CytoResult_t(8;21) / inv(16) [CBF]	0.8481595051351298		2_1
604	cat__ComorArr_0.0	0.0		2_1
605	cat__ComorArr_1.0	0.0		2_1
606	cat__ComorArr_2.0	0.0		2_1
607	cat__ComorArr_nan	0.0		2_1
608	cat__ComorCard_0.0	0.05532638172918002		2_1
609	cat__ComorCard_1.0	0.0		2_1
610	cat__ComorCard_2.0	0.0		2_1
611	cat__ComorCard_nan	0.0		2_1
612	cat__ComorHVD_0.0	0.0		2_1
613	cat__ComorHVD_1.0	0.0		2_1
614	cat__ComorHVD_2.0	0.0		2_1
615	cat__ComorHVD_nan	0.0		2_1
616	cat__ComorIBD_0.0	0.0		2_1
617	cat__ComorIBD_1.0	0.0		2_1
618	cat__ComorIBD_2.0	0.0		2_1
619	cat__ComorIBD_nan	0.0		2_1
620	cat__ComorDiab_0.0	0.017169187308852998		2_1
621	cat__ComorDiab_1.0	0.0		2_1
622	cat__ComorDiab_2.0	0.0		2_1
623	cat__ComorDiab_nan	0.0		2_1
624	cat__ComorCVD_0.0	0.0		2_1
625	cat__ComorCVD_1.0	0.0		2_1
626	cat__ComorCVD_2.0	0.0		2_1
627	cat__ComorCVD_nan	0.0		2_1
628	cat__ComorPsyc_0.0	0.08461468989445917		2_1
629	cat__ComorPsyc_1.0	0.033921272088404814		2_1
630	cat__ComorPsyc_2.0	0.0		2_1
631	cat__ComorPsyc_nan	0.0		2_1
632	cat__ComorObe_0.0	0.0		2_1
633	cat__ComorObe_1.0	0.0		2_1
634	cat__ComorObe_2.0	0.0		2_1
635	cat__ComorObe_nan	0.0		2_1
636	cat__ComorInf_0.0	0.0		2_1
637	cat__ComorInf_1.0	0.0		2_1
638	cat__ComorInf_2.0	0.0		2_1
639	cat__ComorInf_nan	0.0		2_1
640	cat__ComorRheu_0.0	0.0		2_1
641	cat__ComorRheu_1.0	0.0		2_1
642	cat__ComorRheu_2.0	0.0		2_1
643	cat__ComorRheu_nan	0.0		2_1
644	cat__ComorPrep_0.0	0.0		2_1
645	cat__ComorPrep_1.0	0.0		2_1
646	cat__ComorPrep_2.0	0.0		2_1
647	cat__ComorPrep_nan	0.0		2_1
648	cat__ComorRen_0.0	0.0		2_1
649	cat__ComorRen_1.0	0.0		2_1
650	cat__ComorRen_2.0	0.0		2_1
651	cat__ComorRen_nan	0.0		2_1
652	cat__ComorMPul_0.0	0.0		2_1
653	cat__ComorMPul_1.0	0.0		2_1
654	cat__ComorMPul_2.0	0.0		2_1
655	cat__ComorMPul_nan	0.0		2_1
656	cat__ComorSPul_0.0	0.0		2_1
657	cat__ComorSPul_1.0	0.0		2_1
658	cat__ComorSPul_2.0	0.0		2_1
659	cat__ComorSPul_nan	0.0		2_1
660	cat__ComorPST_0.0	0.0		2_1
661	cat__ComorPST_1.0	0.0		2_1
662	cat__ComorPST_2.0	0.0		2_1
663	cat__ComorPST_nan	0.0		2_1
664	cat__ComorHepM_0.0	0.0		2_1
665	cat__ComorHepM_1.0	0.15384174082644048		2_1
666	cat__ComorHepM_2.0	0.0		2_1
667	cat__ComorHepM_nan	0.0		2_1
668	cat__ComorHepS_0.0	0.0		2_1
669	cat__ComorHepS_1.0	0.0		2_1
670	cat__ComorHepS_2.0	0.0		2_1
671	cat__ComorHepS_nan	0.0		2_1
672	cat__TreatmentC1_ADE Alone	0.11001699691072046		2_1
673	cat__TreatmentC1_ADE and Mylotarg 3mg per m2	0.0		2_1
674	cat__TreatmentC1_ADE and Mylotarg 6mg per m2	0.0		2_1
675	cat__TreatmentC1_AIDA	0.0		2_1
676	cat__TreatmentC1_Arsenic and ATRA	0.0		2_1
677	cat__TreatmentC1_DA High dose (90mg)	0.0		2_1
678	cat__TreatmentC1_DA Mylotarg 3mg per m2	0.0		2_1
679	cat__TreatmentC1_DA Mylotarg 6mg per m2	0.0		2_1
680	cat__TreatmentC1_DA Standard dose (60mg)	0.11545138329557074		2_1
681	cat__Marrresult1C1_CR	0.15885781002502447		2_1
682	cat__Marrresult1C1_PR	0.0		2_1
683	cat__Marrresult1C1_RD	0.2540141727980223		2_1
684	cat__Marrresult1C1_nan	0.0		2_1
685	cat__Marrresult2C1_CR	0.0		2_1
686	cat__Marrresult2C1_PR	0.0		2_1
687	cat__Marrresult2C1_RD	0.0		2_1
688	cat__Marrresult2C1_nan	0.0		2_1
689	cat__Marrresult1C2_CR	0.15099011414630248		2_1
690	cat__Marrresult1C2_PR	0.0		2_1
691	cat__Marrresult1C2_RD	0.1547298642319545		2_1
692	cat__Marrresult1C2_nan	0.0		2_1
693	cat__TissuetypesibsresultC2_1.0	0.11314062430148118		2_1
694	cat__TissuetypesibsresultC2_2.0	0.0		2_1
695	cat__TissuetypesibsresultC2_3.0	0.07365425722232848		2_1
696	cat__TissuetypesibsresultC2_nan	0.0		2_1
697	cat__TransplantTypeC2_1.0	0.0		2_1
698	cat__TransplantTypeC2_2.0	0.0		2_1
699	cat__TransplantTypeC2_3.0	0.0		2_1
700	cat__TransplantTypeC2_nan	0.0		2_1
701	ordinal__NauseagradeC1	0.0017265626474256938		2_1
702	ordinal__AlopeciagradeC1	0.00012593980621070604		2_1
703	ordinal__OralgradeC1	0.00010514893009666619		2_1
704	ordinal__DiarrheagradeC1	0.0008056260477486888		2_1
705	ordinal__CardiacgradeC1	2.4431079675855212e-05		2_1
706	ordinal__LiverASTgradeC1	0.00010540826159101539		2_1
707	ordinal__LiverALTgradeC1	4.519347125589466e-05		2_1
708	ordinal__LiverBilgradeC1	0.00029896537899381316		2_1
709	ordinal__RenaCreatgradeC1	0.00035255885097517037		2_1
710	ordinal__RenaprotgradeC1	0.000406138880948365		2_1
711	ordinal__RenahaemgradeC1	0.00031624632398210157		2_1
712	ordinal__NauseagradeC2	9.12507374296676e-05		2_1
713	ordinal__AlopeciagradeC2	0.00010239630871683291		2_1
714	ordinal__OralgradeC2	0.000322786348433454		2_1
715	ordinal__DiarrheagradeC2	0.0004137248514392977		2_1
716	ordinal__CardiacgradeC2	0.00029405276778231694		2_1
717	ordinal__LiverASTgradeC2	6.575754095621818e-05		2_1
718	ordinal__LiverALTgradeC2	5.624037759446743e-05		2_1
719	ordinal__LiverBilgradeC2	0.0002651568007393837		2_1
720	ordinal__RenaCreatgradeC2	0.00027396900762497324		2_1
721	ordinal__RenaprotgradeC2	0.0005941987547820201		2_1
722	ordinal__RenahaemgradeC2	0.0006469151824774791		2_1
723	ordinal__cellularity1C1	0.00015032309903458257		2_1
724	ordinal__cellularity2C1	0.0006262126515425329		2_1
725	ordinal__cellularity1C2	3.863522305046653e-05		2_1
726	num__amlAgeAtRand1	0.10144672482494933		2_1
727	num__UnitsbloodC1	2.6357713785562634e-06		2_1
728	num__UnitsplateletsC1	0.0008074125722285761		2_1
729	num__UnitsbloodC2	0.0005622636439031437		2_1
730	num__UnitsplateletsC2	0.0005202268567820424		2_1
731	num__DaysIVantibC1	0.00017987710122717603		2_1
732	num__DaysinhospC1	0.000347143582612312		2_1
733	num__DaysIVantibC2	0.0002509057440576507		2_1
734	num__DaysinhospC2	0.0005175296390944199		2_1
735	num__NauseastartC1	0.0003004881355909932		2_1
736	num__NauseastopC1	0.00032826686798984685		2_1
737	num__AlopeciastartC1	0.00031833521438966004		2_1
738	num__AlopeciastopC1	0.00014035287178330093		2_1
739	num__OralstartC1	3.2140595998957036e-05		2_1
740	num__OralstopC1	8.18491684651339e-05		2_1
741	num__DiarrheastartC1	0.0006884583958587284		2_1
742	num__DiarrheastopC1	0.0006238705863570543		2_1
743	num__CardiacstartC1	0.00027038409565867405		2_1
744	num__CardiacstopC1	0.0004835171366191084		2_1
745	num__LiverASTstartC1	0.0011583402124615506		2_1
746	num__LiverASTstopC1	0.0012076191477960792		2_1
747	num__LiverALTstartC1	7.963384972744874e-05		2_1
748	num__LiverALTstopC1	3.22291815767737e-05		2_1
749	num__LiverBilstartC1	0.000612654865555331		2_1
750	num__LiverBilstopC1	0.0005485417355514787		2_1
751	num__RenaCreatstartC1	9.082268177595647e-05		2_1
752	num__RenaCreatstopC1	2.8189059796580662e-05		2_1
753	num__RenaprotstartC1	9.787296064916082e-05		2_1
754	num__RenahaemstartC1	0.00025717288452464977		2_1
755	num__RenahaemstopC1	0.0002034027898735268		2_1
756	num__NauseastartC2	0.0007741138459933967		2_1
757	num__NauseastopC2	0.0007360988499861608		2_1
758	num__AlopeciastartC2	0.0001329686438338738		2_1
759	num__AlopeciastopC2	6.56969153243775e-05		2_1
760	num__OralstartC2	0.0006425657284952725		2_1
761	num__OralstopC2	0.0005981174951588426		2_1
762	num__DiarrheastartC2	0.00021581826418634958		2_1
763	num__DiarrheastopC2	6.457242393805639e-05		2_1
764	num__CardiacstartC2	0.0003808743039478585		2_1
765	num__LiverASTstartC2	0.00018135325878984758		2_1
766	num__LiverASTstopC2	0.0005086353665446886		2_1
767	num__LiverALTstartC2	6.261075404100996e-06		2_1
768	num__LiverALTstopC2	0.00017494624395868877		2_1
769	num__LiverBilstartC2	0.0005006093530625121		2_1
770	num__LiverBilstopC2	0.0008163356954472655		2_1
771	num__RenaCreatstartC2	0.0005615074427623518		2_1
772	num__RenaCreatstopC2	0.00046064377713231325		2_1
773	num__mylotargdateC1	1.7656190545694845e-05		2_1
774	num__marrexamdate1C1	8.011696950590414e-05		2_1
775	num__marrexamdate2C1	0.000679773774096714		2_1
776	num__NeutrecoverydateC1	0.0005374034225716306		2_1
777	num__Platrecovery50dateC1	8.519188529800318e-05		2_1
778	num__Platrecovery100dateC1	0.00040284764124967956		2_1
779	num__DischargeddateC1	0.00032402026914787034		2_1
780	num__chemodateC2	0.000585062354083571		2_1
781	num__marrexamdate1C2	4.352513319449857e-06		2_1
782	num__NeutrecoverydateC2	0.0001601948756797189		2_1
783	num__Platrecovery50dateC2	0.00027354850606550176		2_1
784	num__Platrecovery100dateC2	0.00018247368212816144		2_1
785	num__DischargeddateC2	0.00021586355061121193		2_1
786	num__Weight	0.07543367334802173		2_1
787	num__Height	0.05735460406862149		2_1
788	num__BloodDateEntry	0.0007410485004899295		2_1
789	num__HemoglobinEntry	7.36175820853663e-06		2_1
790	num__PlateletEntry	0.0017027812028475515		2_1
791	num__MarrowDateEntry	0.0003978214286976772		2_1
792	num__MarrowBlastsEntry	0.00027823904628924105		2_1
793	num__LocalImmPcnt	0.00016234950786436108		2_1
794	num__SmokePerDay	8.171562239558416e-06		2_1
795	num__chemodateC1	7.417482622716136e-06		2_1
796	num__Marrblastperc1C1	0.00022314419214105802		2_1
797	num__Marrblastperc2C1	0.00010370682274531911		2_1
798	num__WBCEntry	0.03586700165573335		2_1
799	num__CompmarrrespC1	6.766277433574161e-05		2_1
800	num__Marrclastperc1C2	9.168159194072416e-05		2_1
801	num__CompmarrrespC2	5.30113088254679e-05		2_1
802	num__TransplantSchedDateC2	5.096200539126553e-05		2_1
803	remainder__IsSec_is_missing	0.0		2_1
804	remainder__PrevDiag_is_missing	0.0		2_1
805	remainder__PrevBloodDis_is_missing	0.0		2_1
806	remainder__Weight_is_missing	0.0		2_1
807	remainder__Height_is_missing	0.0		2_1
808	remainder__BloodDateEntry_is_missing	0.0		2_1
809	remainder__HemoglobinEntry_is_missing	0.0		2_1
810	remainder__PlateletEntry_is_missing	0.0		2_1
811	remainder__MarrowDateEntry_is_missing	0.0		2_1
812	remainder__MarrowBlastsEntry_is_missing	0.0		2_1
813	remainder__FABtype_is_missing	0.0		2_1
814	remainder__CNSinvolveentry_is_missing	0.0		2_1
815	remainder__Localcytoentry_is_missing	0.0		2_1
816	remainder__Localimmentry_is_missing	0.0		2_1
817	remainder__LocalImmPcnt_is_missing	0.0		2_1
818	remainder__CD33entry_is_missing	0.0		2_1
819	remainder__SmokeHist_is_missing	0.0		2_1
820	remainder__SmokePerDay_is_missing	0.0		2_1
821	remainder__CytoResult_is_missing	0.0		2_1
822	remainder__Karyotype_is_missing	0.0		2_1
823	remainder__ComorArr_is_missing	0.0		2_1
824	remainder__ComorCard_is_missing	0.0		2_1
825	remainder__ComorHVD_is_missing	0.0		2_1
826	remainder__ComorIBD_is_missing	0.0		2_1
827	remainder__ComorDiab_is_missing	0.0		2_1
828	remainder__ComorCVD_is_missing	0.0		2_1
829	remainder__ComorPsyc_is_missing	0.0		2_1
830	remainder__ComorObe_is_missing	0.0		2_1
831	remainder__ComorInf_is_missing	0.0		2_1
832	remainder__ComorRheu_is_missing	0.0		2_1
833	remainder__ComorPrep_is_missing	0.0		2_1
834	remainder__ComorRen_is_missing	0.0		2_1
835	remainder__ComorMPul_is_missing	0.0		2_1
836	remainder__ComorSPul_is_missing	0.0		2_1
837	remainder__ComorPST_is_missing	0.0		2_1
838	remainder__ComorHepM_is_missing	0.0		2_1
839	remainder__ComorHepS_is_missing	0.0		2_1
840	remainder__chemodateC1_is_missing	0.0		2_1
841	remainder__drugdoseC1yn_is_missing	0.0		2_1
842	remainder__mylotargC1yn_is_missing	0.0		2_1
843	remainder__mylotargdateC1_is_missing	0.0		2_1
844	remainder__mylodoseC1_is_missing	0.0		2_1
845	remainder__marrexamdate1C1_is_missing	0.0		2_1
846	remainder__marrexamdate2C1_is_missing	0.0		2_1
847	remainder__cellularity1C1_is_missing	0.0		2_1
848	remainder__cellularity2C1_is_missing	0.0		2_1
849	remainder__Marrblastperc1C1_is_missing	0.0		2_1
850	remainder__Marrblastperc2C1_is_missing	0.0		2_1
851	remainder__Marrresult1C1_is_missing	0.0		2_1
852	remainder__Marrresult2C1_is_missing	0.0		2_1
853	remainder__CompmarrrespC1_is_missing	0.0		2_1
854	remainder__NeutrecoveryC1_is_missing	0.0		2_1
855	remainder__NeutrecoverydateC1_is_missing	0.0		2_1
856	remainder__Platrecovery50C1_is_missing	0.0		2_1
857	remainder__Platrecovery50dateC1_is_missing	0.0		2_1
858	remainder__Platrecovery100C1_is_missing	0.0		2_1
859	remainder__Platrecovery100dateC1_is_missing	0.0		2_1
860	remainder__NauseagradeC1_is_missing	0.0		2_1
861	remainder__NauseastartC1_is_missing	0.0		2_1
862	remainder__NauseastopC1_is_missing	0.0		2_1
863	remainder__AlopeciagradeC1_is_missing	0.0		2_1
864	remainder__AlopeciastartC1_is_missing	0.0		2_1
865	remainder__AlopeciastopC1_is_missing	0.0		2_1
866	remainder__OralgradeC1_is_missing	0.0		2_1
867	remainder__OralstartC1_is_missing	0.0		2_1
868	remainder__OralstopC1_is_missing	0.0		2_1
869	remainder__DiarrheagradeC1_is_missing	0.0		2_1
870	remainder__DiarrheastartC1_is_missing	0.0		2_1
871	remainder__DiarrheastopC1_is_missing	0.0		2_1
872	remainder__CardiacgradeC1_is_missing	0.0		2_1
873	remainder__CardiacstartC1_is_missing	0.0		2_1
874	remainder__CardiacstopC1_is_missing	0.0		2_1
875	remainder__LiverASTgradeC1_is_missing	0.0		2_1
876	remainder__LiverASTstartC1_is_missing	0.0		2_1
877	remainder__LiverASTstopC1_is_missing	0.0		2_1
878	remainder__LiverALTgradeC1_is_missing	0.0		2_1
879	remainder__LiverALTstartC1_is_missing	0.0		2_1
880	remainder__LiverALTstopC1_is_missing	0.0		2_1
881	remainder__LiverBilgradeC1_is_missing	0.0		2_1
882	remainder__LiverBilstartC1_is_missing	0.0		2_1
883	remainder__LiverBilstopC1_is_missing	0.0		2_1
884	remainder__RenaCreatgradeC1_is_missing	0.0		2_1
885	remainder__RenaCreatstartC1_is_missing	0.0		2_1
886	remainder__RenaCreatstopC1_is_missing	0.0		2_1
887	remainder__RenaprotgradeC1_is_missing	0.0		2_1
888	remainder__RenaprotstartC1_is_missing	0.0		2_1
889	remainder__RenahaemgradeC1_is_missing	0.0		2_1
890	remainder__RenahaemstartC1_is_missing	0.0		2_1
891	remainder__RenahaemstopC1_is_missing	0.0		2_1
892	remainder__UnitsbloodC1_is_missing	0.0		2_1
893	remainder__UnitsplateletsC1_is_missing	0.0		2_1
894	remainder__DaysIVantibC1_is_missing	0.0		2_1
895	remainder__DaysinhospC1_is_missing	0.0		2_1
896	remainder__DischargeddateC1_is_missing	0.0		2_1
897	remainder__chemodateC2_is_missing	0.0		2_1
898	remainder__drugdoseC2yn_is_missing	0.0		2_1
899	remainder__marrexamdate1C2_is_missing	0.0		2_1
900	remainder__cellularity1C2_is_missing	0.0		2_1
901	remainder__Marrclastperc1C2_is_missing	0.0		2_1
902	remainder__Marrresult1C2_is_missing	0.0		2_1
903	remainder__CompmarrrespC2_is_missing	0.0		2_1
904	remainder__NeutrecoveryC2_is_missing	0.0		2_1
905	remainder__NeutrecoverydateC2_is_missing	0.0		2_1
906	remainder__Platrecovery50C2_is_missing	0.0		2_1
907	remainder__Platrecovery50dateC2_is_missing	0.0		2_1
908	remainder__Platrecovery100C2_is_missing	0.0		2_1
909	remainder__Platrecovery100dateC2_is_missing	0.0		2_1
910	remainder__NauseagradeC2_is_missing	0.0		2_1
911	remainder__NauseastartC2_is_missing	0.0		2_1
912	remainder__NauseastopC2_is_missing	0.0		2_1
913	remainder__AlopeciagradeC2_is_missing	0.0		2_1
914	remainder__AlopeciastartC2_is_missing	0.0		2_1
915	remainder__AlopeciastopC2_is_missing	0.0		2_1
916	remainder__OralgradeC2_is_missing	0.0		2_1
917	remainder__OralstartC2_is_missing	0.0		2_1
918	remainder__OralstopC2_is_missing	0.0		2_1
919	remainder__DiarrheagradeC2_is_missing	0.0		2_1
920	remainder__DiarrheastartC2_is_missing	0.0		2_1
921	remainder__DiarrheastopC2_is_missing	0.0		2_1
922	remainder__CardiacgradeC2_is_missing	0.0		2_1
923	remainder__CardiacstartC2_is_missing	0.0		2_1
924	remainder__LiverASTgradeC2_is_missing	0.0		2_1
925	remainder__LiverASTstartC2_is_missing	0.0		2_1
926	remainder__LiverASTstopC2_is_missing	0.0		2_1
927	remainder__LiverALTgradeC2_is_missing	0.0		2_1
928	remainder__LiverALTstartC2_is_missing	0.0		2_1
929	remainder__LiverALTstopC2_is_missing	0.0		2_1
930	remainder__LiverBilgradeC2_is_missing	0.0		2_1
931	remainder__LiverBilstartC2_is_missing	0.0		2_1
932	remainder__LiverBilstopC2_is_missing	0.0		2_1
933	remainder__RenaCreatgradeC2_is_missing	0.0		2_1
934	remainder__RenaCreatstartC2_is_missing	0.0		2_1
935	remainder__RenaCreatstopC2_is_missing	0.0		2_1
936	remainder__RenaprotgradeC2_is_missing	0.0		2_1
937	remainder__RenahaemgradeC2_is_missing	0.0		2_1
938	remainder__UnitsbloodC2_is_missing	0.0		2_1
939	remainder__UnitsplateletsC2_is_missing	0.0		2_1
940	remainder__DaysIVantibC2_is_missing	0.0		2_1
941	remainder__DaysinhospC2_is_missing	0.0		2_1
942	remainder__DischargeddateC2_is_missing	0.0		2_1
943	remainder__TissuetypingdoneYNC2_is_missing	0.0		2_1
944	remainder__TissuetypesibsresultC2_is_missing	0.0		2_1
945	remainder__TransplantSchedYNC2_is_missing	0.0		2_1
946	remainder__TransplantSchedDateC2_is_missing	0.0		2_1
947	remainder__TransplantTypeC2_is_missing	0.0		2_1
948	karyotype_encoding__Karyotype_45,X,-Y,t(8;21)(q22;q22)[10]	0.0		3_1
949	karyotype_encoding__Karyotype_46,XX [20]	0.0		3_1
950	karyotype_encoding__Karyotype_46,XX [20]	0.0		3_1
951	karyotype_encoding__Karyotype_46,XX,inv(16)(p13q22)[10]	0.0		3_1
952	karyotype_encoding__Karyotype_46,XX,t(8;21)(q22;q22)[10]	0.0		3_1
953	karyotype_encoding__Karyotype_46,XX[10]	0.0		3_1
954	karyotype_encoding__Karyotype_46,XX[20]	0.0		3_1
955	karyotype_encoding__Karyotype_46,XX[20]	0.0		3_1
956	karyotype_encoding__Karyotype_46,XX[25]	0.0		3_1
957	karyotype_encoding__Karyotype_46,XX[30]	0.0		3_1
958	karyotype_encoding__Karyotype_46,XY [20]	0.0		3_1
959	karyotype_encoding__Karyotype_46,XY,inv(16)(p13q22)[10]	0.0		3_1
960	karyotype_encoding__Karyotype_46,XY[20]	0.0		3_1
961	karyotype_encoding__Karyotype_46,XY[20]	0.0		3_1
962	karyotype_encoding__Karyotype_46,XY[21]	0.0		3_1
963	karyotype_encoding__Karyotype_46,XY[25]	0.0		3_1
964	karyotype_encoding__Karyotype_46,XY[30]	0.0		3_1
965	karyotype_encoding__Karyotype_47,XX,+8[10]	0.0		3_1
966	karyotype_encoding__Karyotype___rare_class__	0.0		3_1
967	cat__sexID_False	0.0		3_1
968	cat__sexID_True	0.0		3_1
969	cat__IsSec_False	0.0		3_1
970	cat__IsSec_True	0.0		3_1
971	cat__IsSec_nan	0.0		3_1
972	cat__PrevDiag_False	0.0		3_1
973	cat__PrevDiag_True	0.0		3_1
974	cat__PrevDiag_nan	0.0		3_1
975	cat__drugdoseC1yn_False	0.0		3_1
976	cat__drugdoseC1yn_True	0.0		3_1
977	cat__drugdoseC1yn_nan	0.0		3_1
978	cat__mylotargC1yn_False	0.0		3_1
979	cat__mylotargC1yn_True	0.0		3_1
980	cat__mylotargC1yn_nan	0.0		3_1
981	cat__mylodoseC1_False	0.0		3_1
982	cat__mylodoseC1_True	0.0		3_1
983	cat__mylodoseC1_nan	0.0		3_1
984	cat__NeutrecoveryC1_False	0.0		3_1
985	cat__NeutrecoveryC1_True	0.0		3_1
986	cat__NeutrecoveryC1_nan	0.0		3_1
987	cat__Platrecovery50C1_False	0.0		3_1
988	cat__Platrecovery50C1_True	0.0		3_1
989	cat__Platrecovery50C1_nan	0.0		3_1
990	cat__Platrecovery100C1_False	0.0		3_1
991	cat__Platrecovery100C1_True	0.0		3_1
992	cat__Platrecovery100C1_nan	0.0		3_1
993	cat__drugdoseC2yn_False	0.20383014846684275		3_1
994	cat__drugdoseC2yn_True	0.0		3_1
995	cat__drugdoseC2yn_nan	0.0		3_1
996	cat__NeutrecoveryC2_False	0.0		3_1
997	cat__NeutrecoveryC2_True	0.0		3_1
998	cat__NeutrecoveryC2_nan	0.0		3_1
999	cat__Platrecovery50C2_False	0.0		3_1
1000	cat__Platrecovery50C2_True	0.0		3_1
1001	cat__Platrecovery50C2_nan	0.0		3_1
1002	cat__Platrecovery100C2_False	0.0		3_1
1003	cat__Platrecovery100C2_True	0.0		3_1
1004	cat__Platrecovery100C2_nan	0.0		3_1
1005	cat__TissuetypingdoneYNC2_False	0.0		3_1
1006	cat__TissuetypingdoneYNC2_True	0.0		3_1
1007	cat__TissuetypingdoneYNC2_nan	0.0		3_1
1008	cat__TransplantSchedYNC2_False	0.0		3_1
1009	cat__TransplantSchedYNC2_True	0.0		3_1
1010	cat__TransplantSchedYNC2_nan	0.010875537056862764		3_1
1011	cat__amlAgeGroup_15-29	0.0		3_1
1012	cat__amlAgeGroup_30-39	0.0		3_1
1013	cat__amlAgeGroup_40-49	0.0439826060520876		3_1
1014	cat__amlAgeGroup_50-59	0.0		3_1
1015	cat__amlAgeGroup_60+	0.0		3_1
1016	cat__PrevBloodDis_Chronic lymphoblastic leukaemia (CLL)	0.0		3_1
1017	cat__PrevBloodDis_Chronic myelomonocytic leukaemia (CMML)	0.0		3_1
1018	cat__PrevBloodDis_Hodgkin's disease	0.0		3_1
1019	cat__PrevBloodDis_Lymphoma	0.0		3_1
1020	cat__PrevBloodDis_Myelodysplastic syndrome (MDS)/myelodysplasia/pre-leukaemic phase	0.0		3_1
1021	cat__PrevBloodDis_Myelofibrosis	0.0		3_1
1022	cat__PrevBloodDis_Myeloproliferative syndrome	0.0		3_1
1023	cat__PrevBloodDis_Other haematological disorder	0.0		3_1
1024	cat__PrevBloodDis_Polycythaemia rubra vera (PRV)	0.0		3_1
1025	cat__PrevBloodDis_Refractory anaemia with excess of blasts (RAEB, RAEB-t)	0.0		3_1
1026	cat__PrevBloodDis_Thrombocythaemia	0.0		3_1
1027	cat__PrevBloodDis_Thrombocytopenia	0.0		3_1
1028	cat__PrevBloodDis_nan	0.0		3_1
1029	cat__FABtype_0	0.0		3_1
1030	cat__FABtype_1	0.02327399953610378		3_1
1031	cat__FABtype_2	0.04800727753811359		3_1
1032	cat__FABtype_3	0.0		3_1
1033	cat__FABtype_3v	0.0		3_1
1034	cat__FABtype_4	0.0		3_1
1035	cat__FABtype_4e	0.0		3_1
1036	cat__FABtype_5	0.21172107358108327		3_1
1037	cat__FABtype_5a	0.0		3_1
1038	cat__FABtype_5b	0.0		3_1
1039	cat__FABtype_6	0.0		3_1
1040	cat__FABtype_7	0.0		3_1
1041	cat__FABtype_8	0.03175199773443224		3_1
1042	cat__FABtype_B	0.0		3_1
1043	cat__FABtype_R	0.0		3_1
1044	cat__FABtype_RT	0.0		3_1
1045	cat__FABtype_X	0.0		3_1
1046	cat__FABtype_nan	0.0		3_1
1047	cat__CNSinvolveentry_0.0	0.029206337601778678		3_1
1048	cat__CNSinvolveentry_1.0	0.0		3_1
1049	cat__CNSinvolveentry_2.0	0.0		3_1
1050	cat__CNSinvolveentry_nan	0.0		3_1
1051	cat__Localcytoentry_1.0	0.26921371590439935		3_1
1052	cat__Localcytoentry_2.0	0.11416155174299117		3_1
1053	cat__Localcytoentry_3.0	0.0		3_1
1054	cat__Localcytoentry_4.0	0.0		3_1
1055	cat__Localcytoentry_5.0	0.0		3_1
1056	cat__Localcytoentry_nan	0.0		3_1
1057	cat__Localimmentry_1.0	0.0		3_1
1058	cat__Localimmentry_2.0	0.0		3_1
1059	cat__Localimmentry_3.0	0.0		3_1
1060	cat__Localimmentry_nan	0.0		3_1
1061	cat__CD33entry_1.0	0.0		3_1
1062	cat__CD33entry_2.0	0.0		3_1
1063	cat__CD33entry_3.0	0.0		3_1
1064	cat__CD33entry_nan	0.0		3_1
1065	cat__SmokeHist_1.0	0.0		3_1
1066	cat__SmokeHist_2.0	0.06433509926551499		3_1
1067	cat__SmokeHist_3.0	0.0		3_1
1068	cat__SmokeHist_nan	0.0		3_1
1069	cat__amlType_De novo	0.15418681248289412		3_1
1070	cat__amlType_High risk MDS	0.0		3_1
1071	cat__amlType_Secondary	0.1749904674493367		3_1
1072	cat__CytoResult_Adverse	0.6505569425792851		3_1
1073	cat__CytoResult_Failed	0.0		3_1
1074	cat__CytoResult_Intermediate	0.10039033253574275		3_1
1075	cat__CytoResult_Normal	0.0		3_1
1076	cat__CytoResult_Not done	0.0		3_1
1077	cat__CytoResult_nan	0.0		3_1
1078	cat__CytoResult_t(15;17) / PML-RARA [APL]	0.0		3_1
1079	cat__CytoResult_t(8;21) / inv(16) [CBF]	0.8710719857026323		3_1
1080	cat__ComorArr_0.0	0.12243485514976402		3_1
1081	cat__ComorArr_1.0	0.0		3_1
1082	cat__ComorArr_2.0	0.0		3_1
1083	cat__ComorArr_nan	0.0		3_1
1084	cat__ComorCard_0.0	0.0		3_1
1085	cat__ComorCard_1.0	0.0		3_1
1086	cat__ComorCard_2.0	0.0		3_1
1087	cat__ComorCard_nan	0.0		3_1
1088	cat__ComorHVD_0.0	0.0		3_1
1089	cat__ComorHVD_1.0	0.0		3_1
1090	cat__ComorHVD_2.0	0.0		3_1
1091	cat__ComorHVD_nan	0.0		3_1
1092	cat__ComorIBD_0.0	0.0		3_1
1093	cat__ComorIBD_1.0	0.0		3_1
1094	cat__ComorIBD_2.0	0.0		3_1
1095	cat__ComorIBD_nan	0.0		3_1
1096	cat__ComorDiab_0.0	0.0		3_1
1097	cat__ComorDiab_1.0	0.0		3_1
1098	cat__ComorDiab_2.0	0.0		3_1
1099	cat__ComorDiab_nan	0.0		3_1
1100	cat__ComorCVD_0.0	0.0		3_1
1101	cat__ComorCVD_1.0	0.0		3_1
1102	cat__ComorCVD_2.0	0.0		3_1
1103	cat__ComorCVD_nan	0.0		3_1
1104	cat__ComorPsyc_0.0	0.25103017074298556		3_1
1105	cat__ComorPsyc_1.0	0.026255734606762397		3_1
1106	cat__ComorPsyc_2.0	0.0		3_1
1107	cat__ComorPsyc_nan	0.0		3_1
1108	cat__ComorObe_0.0	0.0		3_1
1109	cat__ComorObe_1.0	0.0		3_1
1110	cat__ComorObe_2.0	0.0		3_1
1111	cat__ComorObe_nan	0.0		3_1
1112	cat__ComorInf_0.0	0.0		3_1
1113	cat__ComorInf_1.0	0.14141076504961492		3_1
1114	cat__ComorInf_2.0	0.0		3_1
1115	cat__ComorInf_nan	0.0		3_1
1116	cat__ComorRheu_0.0	0.0		3_1
1117	cat__ComorRheu_1.0	0.0		3_1
1118	cat__ComorRheu_2.0	0.0		3_1
1119	cat__ComorRheu_nan	0.0		3_1
1120	cat__ComorPrep_0.0	0.0		3_1
1121	cat__ComorPrep_1.0	0.0		3_1
1122	cat__ComorPrep_2.0	0.0		3_1
1123	cat__ComorPrep_nan	0.0		3_1
1124	cat__ComorRen_0.0	0.0		3_1
1125	cat__ComorRen_1.0	0.0		3_1
1126	cat__ComorRen_2.0	0.0		3_1
1127	cat__ComorRen_nan	0.0		3_1
1128	cat__ComorMPul_0.0	0.0		3_1
1129	cat__ComorMPul_1.0	0.0		3_1
1130	cat__ComorMPul_2.0	0.0		3_1
1131	cat__ComorMPul_nan	0.0		3_1
1132	cat__ComorSPul_0.0	0.0		3_1
1133	cat__ComorSPul_1.0	0.0		3_1
1134	cat__ComorSPul_2.0	0.0		3_1
1135	cat__ComorSPul_nan	0.0		3_1
1136	cat__ComorPST_0.0	0.0		3_1
1137	cat__ComorPST_1.0	0.0		3_1
1138	cat__ComorPST_2.0	0.0		3_1
1139	cat__ComorPST_nan	0.0		3_1
1140	cat__ComorHepM_0.0	0.061216076800197236		3_1
1141	cat__ComorHepM_1.0	0.04015326305429809		3_1
1142	cat__ComorHepM_2.0	0.0		3_1
1143	cat__ComorHepM_nan	0.0		3_1
1144	cat__ComorHepS_0.0	0.0		3_1
1145	cat__ComorHepS_1.0	0.0		3_1
1146	cat__ComorHepS_2.0	0.0		3_1
1147	cat__ComorHepS_nan	0.0		3_1
1148	cat__TreatmentC1_ADE Alone	0.0		3_1
1149	cat__TreatmentC1_ADE and Mylotarg 3mg per m2	0.0		3_1
1150	cat__TreatmentC1_ADE and Mylotarg 6mg per m2	0.0		3_1
1151	cat__TreatmentC1_AIDA	0.0		3_1
1152	cat__TreatmentC1_Arsenic and ATRA	0.0		3_1
1153	cat__TreatmentC1_DA High dose (90mg)	0.0		3_1
1154	cat__TreatmentC1_DA Mylotarg 3mg per m2	0.0		3_1
1155	cat__TreatmentC1_DA Mylotarg 6mg per m2	0.0		3_1
1156	cat__TreatmentC1_DA Standard dose (60mg)	0.0		3_1
1157	cat__Marrresult1C1_CR	0.012913421102019403		3_1
1158	cat__Marrresult1C1_PR	0.060850832217978934		3_1
1159	cat__Marrresult1C1_RD	0.0		3_1
1160	cat__Marrresult1C1_nan	0.0		3_1
1161	cat__Marrresult2C1_CR	0.0		3_1
1162	cat__Marrresult2C1_PR	0.0		3_1
1163	cat__Marrresult2C1_RD	0.0		3_1
1164	cat__Marrresult2C1_nan	0.0		3_1
1165	cat__Marrresult1C2_CR	0.08125301923566937		3_1
1166	cat__Marrresult1C2_PR	0.0		3_1
1167	cat__Marrresult1C2_RD	0.04110463971553607		3_1
1168	cat__Marrresult1C2_nan	0.0		3_1
1169	cat__TissuetypesibsresultC2_1.0	0.1631672120653853		3_1
1170	cat__TissuetypesibsresultC2_2.0	0.0		3_1
1171	cat__TissuetypesibsresultC2_3.0	0.0		3_1
1172	cat__TissuetypesibsresultC2_nan	0.0		3_1
1173	cat__TransplantTypeC2_1.0	0.0		3_1
1174	cat__TransplantTypeC2_2.0	0.0		3_1
1175	cat__TransplantTypeC2_3.0	0.0		3_1
1176	cat__TransplantTypeC2_nan	0.0		3_1
1177	ordinal__NauseagradeC1	0.002574973293675215		3_1
1178	ordinal__AlopeciagradeC1	4.18237278360348e-05		3_1
1179	ordinal__OralgradeC1	0.0004724234222680568		3_1
1180	ordinal__DiarrheagradeC1	0.0013070726178601528		3_1
1181	ordinal__CardiacgradeC1	5.961920107665884e-05		3_1
1182	ordinal__LiverASTgradeC1	0.00013578902174707935		3_1
1183	ordinal__LiverALTgradeC1	0.00017224657870359034		3_1
1184	ordinal__LiverBilgradeC1	0.00018083671551580402		3_1
1185	ordinal__RenaCreatgradeC1	0.0010039644125664831		3_1
1186	ordinal__RenaprotgradeC1	0.0003659263142123124		3_1
1187	ordinal__RenahaemgradeC1	4.86415108170038e-05		3_1
1188	ordinal__NauseagradeC2	0.00031154823410092965		3_1
1189	ordinal__AlopeciagradeC2	0.00013926778046850148		3_1
1190	ordinal__OralgradeC2	0.0004472398528491279		3_1
1191	ordinal__DiarrheagradeC2	0.00027526003035757473		3_1
1192	ordinal__CardiacgradeC2	7.092488001517602e-05		3_1
1193	ordinal__LiverASTgradeC2	6.770634970460899e-05		3_1
1194	ordinal__LiverALTgradeC2	1.1848781959392597e-05		3_1
1195	ordinal__LiverBilgradeC2	0.00035151338278181625		3_1
1196	ordinal__RenaCreatgradeC2	6.181547364362793e-05		3_1
1197	ordinal__RenaprotgradeC2	0.0009331526668227551		3_1
1198	ordinal__RenahaemgradeC2	0.000729416006763917		3_1
1199	ordinal__cellularity1C1	0.0003235207754604172		3_1
1200	ordinal__cellularity2C1	0.000493542397751648		3_1
1201	ordinal__cellularity1C2	0.0002513772405589981		3_1
1202	num__amlAgeAtRand1	0.1095112834696113		3_1
1203	num__UnitsbloodC1	3.658613364884436e-05		3_1
1204	num__UnitsplateletsC1	0.0008806321428987028		3_1
1205	num__UnitsbloodC2	0.0024280201758392693		3_1
1206	num__UnitsplateletsC2	0.0006115031024661668		3_1
1207	num__DaysIVantibC1	0.00015077855961874914		3_1
1208	num__DaysinhospC1	0.000746340250769847		3_1
1209	num__DaysIVantibC2	0.0002576665932474445		3_1
1210	num__DaysinhospC2	0.0004701484490875078		3_1
1211	num__NauseastartC1	0.0002353186617726836		3_1
1212	num__NauseastopC1	0.00019987100754229547		3_1
1213	num__AlopeciastartC1	0.00025862803231742137		3_1
1214	num__AlopeciastopC1	0.0002083565772573125		3_1
1215	num__OralstartC1	5.245046989989278e-05		3_1
1216	num__OralstopC1	0.00013239389940943952		3_1
1217	num__DiarrheastartC1	0.0008897244341766699		3_1
1218	num__DiarrheastopC1	0.0007965756548666309		3_1
1219	num__CardiacstartC1	0.00031940511372052744		3_1
1220	num__CardiacstopC1	0.00038758522147467673		3_1
1221	num__LiverASTstartC1	0.0005053555623735362		3_1
1222	num__LiverASTstopC1	0.0005090309900071949		3_1
1223	num__LiverALTstartC1	0.00022025131969417473		3_1
1224	num__LiverALTstopC1	0.00017357714169257668		3_1
1225	num__LiverBilstartC1	0.0007023632262131408		3_1
1226	num__LiverBilstopC1	0.0006962889392118181		3_1
1227	num__RenaCreatstartC1	0.0006704746346222447		3_1
1228	num__RenaCreatstopC1	0.0005202453805427438		3_1
1229	num__RenaprotstartC1	8.252136923662525e-05		3_1
1230	num__RenahaemstartC1	0.00018196628366796497		3_1
1231	num__RenahaemstopC1	0.00019419650619049254		3_1
1232	num__NauseastartC2	0.0004548098440741924		3_1
1233	num__NauseastopC2	0.0003828096654422754		3_1
1234	num__AlopeciastartC2	0.00011422951895110646		3_1
1235	num__AlopeciastopC2	7.865211728477939e-05		3_1
1236	num__OralstartC2	0.00040463309071715753		3_1
1237	num__OralstopC2	0.00036687873714641976		3_1
1238	num__DiarrheastartC2	0.00010191855486158498		3_1
1239	num__DiarrheastopC2	7.876935990077473e-05		3_1
1240	num__CardiacstartC2	0.0004989978100422141		3_1
1241	num__LiverASTstartC2	6.816473634777227e-05		3_1
1242	num__LiverASTstopC2	0.00012455876746485955		3_1
1243	num__LiverALTstartC2	0.00014186184697756387		3_1
1244	num__LiverALTstopC2	8.070550855870129e-05		3_1
1245	num__LiverBilstartC2	0.00026652527078103837		3_1
1246	num__LiverBilstopC2	0.00039663329313708776		3_1
1247	num__RenaCreatstartC2	0.00044943383045410783		3_1
1248	num__RenaCreatstopC2	0.0002833754294019762		3_1
1249	num__mylotargdateC1	0.00012599748305638125		3_1
1250	num__marrexamdate1C1	4.6154832805911346e-06		3_1
1251	num__marrexamdate2C1	0.0006504456912261684		3_1
1252	num__NeutrecoverydateC1	0.0002039206846149089		3_1
1253	num__Platrecovery50dateC1	0.0		3_1
1254	num__Platrecovery100dateC1	0.00013665933449952435		3_1
1255	num__DischargeddateC1	0.00012133267156598914		3_1
1256	num__chemodateC2	0.00017791038141667936		3_1
1257	num__marrexamdate1C2	9.221953094596393e-05		3_1
1258	num__NeutrecoverydateC2	0.00021350655931999215		3_1
1259	num__Platrecovery50dateC2	0.0002075881289855695		3_1
1260	num__Platrecovery100dateC2	0.0003401258638336362		3_1
1261	num__DischargeddateC2	0.00043547308758684486		3_1
1262	num__Weight	0.07250855115878246		3_1
1263	num__Height	0.023323550834454664		3_1
1264	num__BloodDateEntry	0.0012649543901183796		3_1
1265	num__HemoglobinEntry	0.001988145336818667		3_1
1266	num__PlateletEntry	0.0006428595967565465		3_1
1267	num__MarrowDateEntry	0.0006845903559086239		3_1
1268	num__MarrowBlastsEntry	0.0002858802395566436		3_1
1269	num__LocalImmPcnt	2.574637400344393e-05		3_1
1270	num__SmokePerDay	6.207154160845785e-05		3_1
1271	num__chemodateC1	0.0002725079851625541		3_1
1272	num__Marrblastperc1C1	0.0004753846262945817		3_1
1273	num__Marrblastperc2C1	0.00025569629103678324		3_1
1274	num__WBCEntry	0.06059278872157768		3_1
1275	num__CompmarrrespC1	0.00014049363135068232		3_1
1276	num__Marrclastperc1C2	5.0432224694367124e-05		3_1
1277	num__CompmarrrespC2	3.682681556793946e-05		3_1
1278	num__TransplantSchedDateC2	9.30171733661754e-05		3_1
1279	remainder__IsSec_is_missing	0.0		3_1
1280	remainder__PrevDiag_is_missing	0.0		3_1
1281	remainder__PrevBloodDis_is_missing	0.0		3_1
1282	remainder__Weight_is_missing	0.0		3_1
1283	remainder__Height_is_missing	0.0		3_1
1284	remainder__BloodDateEntry_is_missing	0.0		3_1
1285	remainder__HemoglobinEntry_is_missing	0.0		3_1
1286	remainder__PlateletEntry_is_missing	0.0		3_1
1287	remainder__MarrowDateEntry_is_missing	0.0		3_1
1288	remainder__MarrowBlastsEntry_is_missing	0.0		3_1
1289	remainder__FABtype_is_missing	0.0		3_1
1290	remainder__CNSinvolveentry_is_missing	0.0		3_1
1291	remainder__Localcytoentry_is_missing	0.0		3_1
1292	remainder__Localimmentry_is_missing	0.0		3_1
1293	remainder__LocalImmPcnt_is_missing	0.0		3_1
1294	remainder__CD33entry_is_missing	0.0		3_1
1295	remainder__SmokeHist_is_missing	0.0		3_1
1296	remainder__SmokePerDay_is_missing	0.0		3_1
1297	remainder__CytoResult_is_missing	0.0		3_1
1298	remainder__Karyotype_is_missing	0.0		3_1
1299	remainder__ComorArr_is_missing	0.0		3_1
1300	remainder__ComorCard_is_missing	0.0		3_1
1301	remainder__ComorHVD_is_missing	0.0		3_1
1302	remainder__ComorIBD_is_missing	0.0		3_1
1303	remainder__ComorDiab_is_missing	0.0		3_1
1304	remainder__ComorCVD_is_missing	0.0		3_1
1305	remainder__ComorPsyc_is_missing	0.0		3_1
1306	remainder__ComorObe_is_missing	0.0		3_1
1307	remainder__ComorInf_is_missing	0.0		3_1
1308	remainder__ComorRheu_is_missing	0.0		3_1
1309	remainder__ComorPrep_is_missing	0.0		3_1
1310	remainder__ComorRen_is_missing	0.0		3_1
1311	remainder__ComorMPul_is_missing	0.0		3_1
1312	remainder__ComorSPul_is_missing	0.0		3_1
1313	remainder__ComorPST_is_missing	0.0		3_1
1314	remainder__ComorHepM_is_missing	0.0		3_1
1315	remainder__ComorHepS_is_missing	0.0		3_1
1316	remainder__chemodateC1_is_missing	0.0		3_1
1317	remainder__drugdoseC1yn_is_missing	0.0		3_1
1318	remainder__mylotargC1yn_is_missing	0.0		3_1
1319	remainder__mylotargdateC1_is_missing	0.0		3_1
1320	remainder__mylodoseC1_is_missing	0.0		3_1
1321	remainder__marrexamdate1C1_is_missing	0.0		3_1
1322	remainder__marrexamdate2C1_is_missing	0.0		3_1
1323	remainder__cellularity1C1_is_missing	0.0		3_1
1324	remainder__cellularity2C1_is_missing	0.0		3_1
1325	remainder__Marrblastperc1C1_is_missing	0.0		3_1
1326	remainder__Marrblastperc2C1_is_missing	0.0		3_1
1327	remainder__Marrresult1C1_is_missing	0.0		3_1
1328	remainder__Marrresult2C1_is_missing	0.0		3_1
1329	remainder__CompmarrrespC1_is_missing	0.0		3_1
1330	remainder__NeutrecoveryC1_is_missing	0.0		3_1
1331	remainder__NeutrecoverydateC1_is_missing	0.0		3_1
1332	remainder__Platrecovery50C1_is_missing	0.0		3_1
1333	remainder__Platrecovery50dateC1_is_missing	0.0		3_1
1334	remainder__Platrecovery100C1_is_missing	0.0		3_1
1335	remainder__Platrecovery100dateC1_is_missing	0.0		3_1
1336	remainder__NauseagradeC1_is_missing	0.0		3_1
1337	remainder__NauseastartC1_is_missing	0.0		3_1
1338	remainder__NauseastopC1_is_missing	0.0		3_1
1339	remainder__AlopeciagradeC1_is_missing	0.0		3_1
1340	remainder__AlopeciastartC1_is_missing	0.0		3_1
1341	remainder__AlopeciastopC1_is_missing	0.0		3_1
1342	remainder__OralgradeC1_is_missing	0.0		3_1
1343	remainder__OralstartC1_is_missing	0.0		3_1
1344	remainder__OralstopC1_is_missing	0.0		3_1
1345	remainder__DiarrheagradeC1_is_missing	0.0		3_1
1346	remainder__DiarrheastartC1_is_missing	0.0		3_1
1347	remainder__DiarrheastopC1_is_missing	0.0		3_1
1348	remainder__CardiacgradeC1_is_missing	0.0		3_1
1349	remainder__CardiacstartC1_is_missing	0.0		3_1
1350	remainder__CardiacstopC1_is_missing	0.0		3_1
1351	remainder__LiverASTgradeC1_is_missing	0.0		3_1
1352	remainder__LiverASTstartC1_is_missing	0.0		3_1
1353	remainder__LiverASTstopC1_is_missing	0.0		3_1
1354	remainder__LiverALTgradeC1_is_missing	0.0		3_1
1355	remainder__LiverALTstartC1_is_missing	0.0		3_1
1356	remainder__LiverALTstopC1_is_missing	0.0		3_1
1357	remainder__LiverBilgradeC1_is_missing	0.0		3_1
1358	remainder__LiverBilstartC1_is_missing	0.0		3_1
1359	remainder__LiverBilstopC1_is_missing	0.0		3_1
1360	remainder__RenaCreatgradeC1_is_missing	0.0		3_1
1361	remainder__RenaCreatstartC1_is_missing	0.0		3_1
1362	remainder__RenaCreatstopC1_is_missing	0.0		3_1
1363	remainder__RenaprotgradeC1_is_missing	0.0		3_1
1364	remainder__RenaprotstartC1_is_missing	0.0		3_1
1365	remainder__RenahaemgradeC1_is_missing	0.0		3_1
1366	remainder__RenahaemstartC1_is_missing	0.0		3_1
1367	remainder__RenahaemstopC1_is_missing	0.0		3_1
1368	remainder__UnitsbloodC1_is_missing	0.0		3_1
1369	remainder__UnitsplateletsC1_is_missing	0.0		3_1
1370	remainder__DaysIVantibC1_is_missing	0.0		3_1
1371	remainder__DaysinhospC1_is_missing	0.0		3_1
1372	remainder__DischargeddateC1_is_missing	0.0		3_1
1373	remainder__chemodateC2_is_missing	0.0		3_1
1374	remainder__drugdoseC2yn_is_missing	0.0		3_1
1375	remainder__marrexamdate1C2_is_missing	0.0		3_1
1376	remainder__cellularity1C2_is_missing	0.0		3_1
1377	remainder__Marrclastperc1C2_is_missing	0.0		3_1
1378	remainder__Marrresult1C2_is_missing	0.0		3_1
1379	remainder__CompmarrrespC2_is_missing	0.0		3_1
1380	remainder__NeutrecoveryC2_is_missing	0.0		3_1
1381	remainder__NeutrecoverydateC2_is_missing	0.0		3_1
1382	remainder__Platrecovery50C2_is_missing	0.0		3_1
1383	remainder__Platrecovery50dateC2_is_missing	0.0		3_1
1384	remainder__Platrecovery100C2_is_missing	0.0		3_1
1385	remainder__Platrecovery100dateC2_is_missing	0.0		3_1
1386	remainder__NauseagradeC2_is_missing	0.0		3_1
1387	remainder__NauseastartC2_is_missing	0.0		3_1
1388	remainder__NauseastopC2_is_missing	0.0		3_1
1389	remainder__AlopeciagradeC2_is_missing	0.0		3_1
1390	remainder__AlopeciastartC2_is_missing	0.0		3_1
1391	remainder__AlopeciastopC2_is_missing	0.0		3_1
1392	remainder__OralgradeC2_is_missing	0.0		3_1
1393	remainder__OralstartC2_is_missing	0.0		3_1
1394	remainder__OralstopC2_is_missing	0.0		3_1
1395	remainder__DiarrheagradeC2_is_missing	0.0		3_1
1396	remainder__DiarrheastartC2_is_missing	0.0		3_1
1397	remainder__DiarrheastopC2_is_missing	0.0		3_1
1398	remainder__CardiacgradeC2_is_missing	0.0		3_1
1399	remainder__CardiacstartC2_is_missing	0.0		3_1
1400	remainder__LiverASTgradeC2_is_missing	0.0		3_1
1401	remainder__LiverASTstartC2_is_missing	0.0		3_1
1402	remainder__LiverASTstopC2_is_missing	0.0		3_1
1403	remainder__LiverALTgradeC2_is_missing	0.0		3_1
1404	remainder__LiverALTstartC2_is_missing	0.0		3_1
1405	remainder__LiverALTstopC2_is_missing	0.0		3_1
1406	remainder__LiverBilgradeC2_is_missing	0.0		3_1
1407	remainder__LiverBilstartC2_is_missing	0.0		3_1
1408	remainder__LiverBilstopC2_is_missing	0.0		3_1
1409	remainder__RenaCreatgradeC2_is_missing	0.0		3_1
1410	remainder__RenaCreatstartC2_is_missing	0.0		3_1
1411	remainder__RenaCreatstopC2_is_missing	0.0		3_1
1412	remainder__RenaprotgradeC2_is_missing	0.0		3_1
1413	remainder__RenahaemgradeC2_is_missing	0.0		3_1
1414	remainder__UnitsbloodC2_is_missing	0.0		3_1
1415	remainder__UnitsplateletsC2_is_missing	0.0		3_1
1416	remainder__DaysIVantibC2_is_missing	0.0		3_1
1417	remainder__DaysinhospC2_is_missing	0.0		3_1
1418	remainder__DischargeddateC2_is_missing	0.0		3_1
1419	remainder__TissuetypingdoneYNC2_is_missing	0.0		3_1
1420	remainder__TissuetypesibsresultC2_is_missing	0.0		3_1
1421	remainder__TransplantSchedYNC2_is_missing	0.010041802758643583		3_1
1422	remainder__TransplantSchedDateC2_is_missing	0.0		3_1
1423	remainder__TransplantTypeC2_is_missing	0.0		3_1
1424	karyotype_encoding__Karyotype_46,XX [20]	0.0		4_1
1425	karyotype_encoding__Karyotype_46,XX,inv(16)(p13q22)[10]	0.0		4_1
1426	karyotype_encoding__Karyotype_46,XX,t(8;21)(q22;q22)[10]	0.0		4_1
1427	karyotype_encoding__Karyotype_46,XX[10]	0.0		4_1
1428	karyotype_encoding__Karyotype_46,XX[20]	0.0		4_1
1429	karyotype_encoding__Karyotype_46,XX[20]	0.0		4_1
1430	karyotype_encoding__Karyotype_46,XX[25]	0.0		4_1
1431	karyotype_encoding__Karyotype_46,XX[30]	0.0		4_1
1432	karyotype_encoding__Karyotype_46,XY [20]	0.0		4_1
1433	karyotype_encoding__Karyotype_46,XY,inv(16)(p13q22)[10]	0.0		4_1
1434	karyotype_encoding__Karyotype_46,XY[10]	0.0		4_1
1435	karyotype_encoding__Karyotype_46,XY[20]	0.0		4_1
1436	karyotype_encoding__Karyotype_46,XY[20]	0.0		4_1
1437	karyotype_encoding__Karyotype_46,XY[21]	0.0		4_1
1438	karyotype_encoding__Karyotype_46,XY[25]	0.0		4_1
1439	karyotype_encoding__Karyotype_46,XY[30]	0.0		4_1
1440	karyotype_encoding__Karyotype_47,XX,+8[10]	0.0		4_1
1441	karyotype_encoding__Karyotype___rare_class__	0.0		4_1
1442	cat__sexID_False	0.009995392394793563		4_1
1443	cat__sexID_True	0.004698269909116969		4_1
1444	cat__IsSec_False	0.0638431545326906		4_1
1445	cat__IsSec_True	0.0		4_1
1446	cat__IsSec_nan	0.0		4_1
1447	cat__PrevDiag_False	0.007200245242311382		4_1
1448	cat__PrevDiag_True	0.0		4_1
1449	cat__PrevDiag_nan	0.0		4_1
1450	cat__drugdoseC1yn_False	0.0		4_1
1451	cat__drugdoseC1yn_True	0.0		4_1
1452	cat__drugdoseC1yn_nan	0.0		4_1
1453	cat__mylotargC1yn_False	0.0		4_1
1454	cat__mylotargC1yn_True	0.0		4_1
1455	cat__mylotargC1yn_nan	0.0		4_1
1456	cat__mylodoseC1_False	0.0		4_1
1457	cat__mylodoseC1_True	0.0		4_1
1458	cat__mylodoseC1_nan	0.04947854002375324		4_1
1459	cat__NeutrecoveryC1_False	0.0		4_1
1460	cat__NeutrecoveryC1_True	0.0		4_1
1461	cat__NeutrecoveryC1_nan	0.0		4_1
1462	cat__Platrecovery50C1_False	0.0		4_1
1463	cat__Platrecovery50C1_True	0.0		4_1
1464	cat__Platrecovery50C1_nan	0.0		4_1
1465	cat__Platrecovery100C1_False	0.0		4_1
1466	cat__Platrecovery100C1_True	0.0		4_1
1467	cat__Platrecovery100C1_nan	0.0		4_1
1468	cat__drugdoseC2yn_False	0.0		4_1
1469	cat__drugdoseC2yn_True	0.09505926161821816		4_1
1470	cat__drugdoseC2yn_nan	0.0		4_1
1471	cat__NeutrecoveryC2_False	0.0		4_1
1472	cat__NeutrecoveryC2_True	0.0		4_1
1473	cat__NeutrecoveryC2_nan	0.0		4_1
1474	cat__Platrecovery50C2_False	0.0		4_1
1475	cat__Platrecovery50C2_True	0.0		4_1
1476	cat__Platrecovery50C2_nan	0.0		4_1
1477	cat__Platrecovery100C2_False	0.0		4_1
1478	cat__Platrecovery100C2_True	0.0		4_1
1479	cat__Platrecovery100C2_nan	0.0		4_1
1480	cat__TissuetypingdoneYNC2_False	0.0		4_1
1481	cat__TissuetypingdoneYNC2_True	0.0		4_1
1482	cat__TissuetypingdoneYNC2_nan	0.0		4_1
1483	cat__TransplantSchedYNC2_False	0.0		4_1
1484	cat__TransplantSchedYNC2_True	0.0		4_1
1485	cat__TransplantSchedYNC2_nan	0.029576746155960187		4_1
1486	cat__amlAgeGroup_15-29	0.0		4_1
1487	cat__amlAgeGroup_30-39	0.0		4_1
1488	cat__amlAgeGroup_40-49	0.009383521352163119		4_1
1489	cat__amlAgeGroup_50-59	0.048579064105741435		4_1
1490	cat__amlAgeGroup_60+	0.0		4_1
1491	cat__PrevBloodDis_Chronic lymphoblastic leukaemia (CLL)	0.0		4_1
1492	cat__PrevBloodDis_Chronic myelomonocytic leukaemia (CMML)	0.0		4_1
1493	cat__PrevBloodDis_Hodgkin's disease	0.0		4_1
1494	cat__PrevBloodDis_Lymphoma	0.0		4_1
1495	cat__PrevBloodDis_Myelodysplastic syndrome (MDS)/myelodysplasia/pre-leukaemic phase	0.0		4_1
1496	cat__PrevBloodDis_Myelofibrosis	0.0		4_1
1497	cat__PrevBloodDis_Myeloproliferative syndrome	0.0		4_1
1498	cat__PrevBloodDis_Other haematological disorder	0.0		4_1
1499	cat__PrevBloodDis_Polycythaemia rubra vera (PRV)	0.0		4_1
1500	cat__PrevBloodDis_Refractory anaemia with excess of blasts (RAEB, RAEB-t)	0.0		4_1
1501	cat__PrevBloodDis_Thrombocythaemia	0.0		4_1
1502	cat__PrevBloodDis_Thrombocytopenia	0.0		4_1
1503	cat__PrevBloodDis_nan	0.0		4_1
1504	cat__FABtype_0	0.0		4_1
1505	cat__FABtype_1	0.054824490163404044		4_1
1506	cat__FABtype_2	0.017793574132422142		4_1
1507	cat__FABtype_3	0.0		4_1
1508	cat__FABtype_3v	0.0		4_1
1509	cat__FABtype_4	0.0		4_1
1510	cat__FABtype_4e	0.0		4_1
1511	cat__FABtype_5	0.049081444049962994		4_1
1512	cat__FABtype_5a	0.0		4_1
1513	cat__FABtype_5b	0.0		4_1
1514	cat__FABtype_6	0.0		4_1
1515	cat__FABtype_7	0.0		4_1
1516	cat__FABtype_8	0.02323766880939277		4_1
1517	cat__FABtype_B	0.0		4_1
1518	cat__FABtype_R	0.0		4_1
1519	cat__FABtype_RT	0.0		4_1
1520	cat__FABtype_X	0.0		4_1
1521	cat__FABtype_nan	0.0		4_1
1522	cat__CNSinvolveentry_0.0	0.0		4_1
1523	cat__CNSinvolveentry_1.0	0.0		4_1
1524	cat__CNSinvolveentry_2.0	0.031224698775901477		4_1
1525	cat__CNSinvolveentry_nan	0.0		4_1
1526	cat__Localcytoentry_1.0	0.016074302486536192		4_1
1527	cat__Localcytoentry_2.0	0.17393997857798787		4_1
1528	cat__Localcytoentry_3.0	0.0		4_1
1529	cat__Localcytoentry_4.0	0.0		4_1
1530	cat__Localcytoentry_5.0	0.0		4_1
1531	cat__Localcytoentry_nan	0.0		4_1
1532	cat__Localimmentry_1.0	0.09101905883834284		4_1
1533	cat__Localimmentry_2.0	0.0		4_1
1534	cat__Localimmentry_3.0	0.02845555033803745		4_1
1535	cat__Localimmentry_nan	0.0		4_1
1536	cat__CD33entry_1.0	0.0		4_1
1537	cat__CD33entry_2.0	0.0		4_1
1538	cat__CD33entry_3.0	0.0		4_1
1539	cat__CD33entry_nan	0.0		4_1
1540	cat__SmokeHist_1.0	0.030966170929122072		4_1
1541	cat__SmokeHist_2.0	0.0		4_1
1542	cat__SmokeHist_3.0	0.0		4_1
1543	cat__SmokeHist_nan	0.0		4_1
1544	cat__amlType_De novo	0.05123921390273486		4_1
1545	cat__amlType_High risk MDS	0.0		4_1
1546	cat__amlType_Secondary	0.11760265067682205		4_1
1547	cat__CytoResult_Adverse	0.7589904973604047		4_1
1548	cat__CytoResult_Failed	0.0		4_1
1549	cat__CytoResult_Intermediate	0.06636017434182989		4_1
1550	cat__CytoResult_Normal	0.024214585943325016		4_1
1551	cat__CytoResult_Not done	0.0		4_1
1552	cat__CytoResult_nan	0.0		4_1
1553	cat__CytoResult_t(15;17) / PML-RARA [APL]	0.0		4_1
1554	cat__CytoResult_t(8;21) / inv(16) [CBF]	0.7880896439367819		4_1
1555	cat__ComorArr_0.0	0.0		4_1
1556	cat__ComorArr_1.0	0.0		4_1
1557	cat__ComorArr_2.0	0.0		4_1
1558	cat__ComorArr_nan	0.0		4_1
1559	cat__ComorCard_0.0	0.0		4_1
1560	cat__ComorCard_1.0	0.0		4_1
1561	cat__ComorCard_2.0	0.0		4_1
1562	cat__ComorCard_nan	0.0		4_1
1563	cat__ComorHVD_0.0	0.0		4_1
1564	cat__ComorHVD_1.0	0.0		4_1
1565	cat__ComorHVD_2.0	0.0		4_1
1566	cat__ComorHVD_nan	0.0		4_1
1567	cat__ComorIBD_0.0	0.0		4_1
1568	cat__ComorIBD_1.0	0.0		4_1
1569	cat__ComorIBD_2.0	0.0		4_1
1570	cat__ComorIBD_nan	0.0		4_1
1571	cat__ComorDiab_0.0	0.021040533112217298		4_1
1572	cat__ComorDiab_1.0	0.0		4_1
1573	cat__ComorDiab_2.0	0.0		4_1
1574	cat__ComorDiab_nan	0.0		4_1
1575	cat__ComorCVD_0.0	0.0		4_1
1576	cat__ComorCVD_1.0	0.0		4_1
1577	cat__ComorCVD_2.0	0.0		4_1
1578	cat__ComorCVD_nan	0.0		4_1
1579	cat__ComorPsyc_0.0	0.05405972127518565		4_1
1580	cat__ComorPsyc_1.0	0.09554844301271533		4_1
1581	cat__ComorPsyc_2.0	0.0		4_1
1582	cat__ComorPsyc_nan	0.0		4_1
1583	cat__ComorObe_0.0	0.0		4_1
1584	cat__ComorObe_1.0	0.0		4_1
1585	cat__ComorObe_2.0	0.0		4_1
1586	cat__ComorObe_nan	0.0		4_1
1587	cat__ComorInf_0.0	0.0		4_1
1588	cat__ComorInf_1.0	0.04972518018536056		4_1
1589	cat__ComorInf_2.0	0.0		4_1
1590	cat__ComorInf_nan	0.0		4_1
1591	cat__ComorRheu_0.0	0.0		4_1
1592	cat__ComorRheu_1.0	0.0		4_1
1593	cat__ComorRheu_2.0	0.0		4_1
1594	cat__ComorRheu_nan	0.0		4_1
1595	cat__ComorPrep_0.0	0.0		4_1
1596	cat__ComorPrep_1.0	0.0		4_1
1597	cat__ComorPrep_2.0	0.0		4_1
1598	cat__ComorPrep_nan	0.0		4_1
1599	cat__ComorRen_0.0	0.0		4_1
1600	cat__ComorRen_1.0	0.0		4_1
1601	cat__ComorRen_2.0	0.0		4_1
1602	cat__ComorRen_nan	0.0		4_1
1603	cat__ComorMPul_0.0	0.04665903651627884		4_1
1604	cat__ComorMPul_1.0	0.0		4_1
1605	cat__ComorMPul_2.0	0.0		4_1
1606	cat__ComorMPul_nan	0.0		4_1
1607	cat__ComorSPul_0.0	0.0		4_1
1608	cat__ComorSPul_1.0	0.0		4_1
1609	cat__ComorSPul_2.0	0.0		4_1
1610	cat__ComorSPul_nan	0.0		4_1
1611	cat__ComorPST_0.0	0.0		4_1
1612	cat__ComorPST_1.0	0.0		4_1
1613	cat__ComorPST_2.0	0.0		4_1
1614	cat__ComorPST_nan	0.0		4_1
1615	cat__ComorHepM_0.0	0.0		4_1
1616	cat__ComorHepM_1.0	0.044597846253860575		4_1
1617	cat__ComorHepM_2.0	0.0		4_1
1618	cat__ComorHepM_nan	0.0		4_1
1619	cat__ComorHepS_0.0	0.0		4_1
1620	cat__ComorHepS_1.0	0.0		4_1
1621	cat__ComorHepS_2.0	0.0		4_1
1622	cat__ComorHepS_nan	0.0		4_1
1623	cat__TreatmentC1_ADE Alone	0.12398692186523602		4_1
1624	cat__TreatmentC1_ADE and Mylotarg 3mg per m2	0.0		4_1
1625	cat__TreatmentC1_ADE and Mylotarg 6mg per m2	0.0		4_1
1626	cat__TreatmentC1_AIDA	0.0		4_1
1627	cat__TreatmentC1_Arsenic and ATRA	0.0		4_1
1628	cat__TreatmentC1_DA High dose (90mg)	0.0		4_1
1629	cat__TreatmentC1_DA Mylotarg 3mg per m2	0.0		4_1
1630	cat__TreatmentC1_DA Mylotarg 6mg per m2	0.0		4_1
1631	cat__TreatmentC1_DA Standard dose (60mg)	0.03499425937147397		4_1
1632	cat__Marrresult1C1_CR	0.10005495854230896		4_1
1633	cat__Marrresult1C1_PR	0.0		4_1
1634	cat__Marrresult1C1_RD	0.0		4_1
1635	cat__Marrresult1C1_nan	0.0		4_1
1636	cat__Marrresult2C1_CR	0.0		4_1
1637	cat__Marrresult2C1_PR	0.0		4_1
1638	cat__Marrresult2C1_RD	0.0		4_1
1639	cat__Marrresult2C1_nan	0.0		4_1
1640	cat__Marrresult1C2_CR	0.15253755808527356		4_1
1641	cat__Marrresult1C2_PR	0.0		4_1
1642	cat__Marrresult1C2_RD	0.08792361796745676		4_1
1643	cat__Marrresult1C2_nan	0.0		4_1
1644	cat__TissuetypesibsresultC2_1.0	0.132675441067961		4_1
1645	cat__TissuetypesibsresultC2_2.0	0.0		4_1
1646	cat__TissuetypesibsresultC2_3.0	0.0		4_1
1647	cat__TissuetypesibsresultC2_nan	0.0		4_1
1648	cat__TransplantTypeC2_1.0	0.0		4_1
1649	cat__TransplantTypeC2_2.0	0.0		4_1
1650	cat__TransplantTypeC2_3.0	0.0		4_1
1651	cat__TransplantTypeC2_nan	0.0		4_1
1652	ordinal__NauseagradeC1	0.001764847364535358		4_1
1653	ordinal__AlopeciagradeC1	0.0004524442478276321		4_1
1654	ordinal__OralgradeC1	0.0006785805449015074		4_1
1655	ordinal__DiarrheagradeC1	0.0009077838988385571		4_1
1656	ordinal__CardiacgradeC1	5.443564995054272e-07		4_1
1657	ordinal__LiverASTgradeC1	6.776288190076168e-05		4_1
1658	ordinal__LiverALTgradeC1	1.7047060524916926e-06		4_1
1659	ordinal__LiverBilgradeC1	0.0005450567034566702		4_1
1660	ordinal__RenaCreatgradeC1	0.000171722620914271		4_1
1661	ordinal__RenaprotgradeC1	0.0002990917571293935		4_1
1662	ordinal__RenahaemgradeC1	0.00026347268252944865		4_1
1663	ordinal__NauseagradeC2	6.121385940011365e-05		4_1
1664	ordinal__AlopeciagradeC2	0.0002815365042453408		4_1
1665	ordinal__OralgradeC2	0.00048584476519643983		4_1
1666	ordinal__DiarrheagradeC2	0.0007533892822811256		4_1
1667	ordinal__CardiacgradeC2	6.421499538755128e-05		4_1
1668	ordinal__LiverASTgradeC2	0.00021943336641927063		4_1
1669	ordinal__LiverALTgradeC2	4.5845002332851135e-05		4_1
1670	ordinal__LiverBilgradeC2	0.00026388325011277383		4_1
1671	ordinal__RenaCreatgradeC2	0.00010156348721074349		4_1
1672	ordinal__RenaprotgradeC2	0.0006345969323541018		4_1
1673	ordinal__RenahaemgradeC2	0.0007277137033013481		4_1
1674	ordinal__cellularity1C1	0.00030432482223491717		4_1
1675	ordinal__cellularity2C1	0.0006598355883242484		4_1
1676	ordinal__cellularity1C2	0.00016493149818924943		4_1
1677	num__amlAgeAtRand1	0.11007289285115962		4_1
1678	num__UnitsbloodC1	1.9021707223564392e-07		4_1
1679	num__UnitsplateletsC1	0.0010784962201945587		4_1
1680	num__UnitsbloodC2	0.00036878319976548966		4_1
1681	num__UnitsplateletsC2	0.0010162618721382651		4_1
1682	num__DaysIVantibC1	0.000233661651343763		4_1
1683	num__DaysinhospC1	0.0003044120710709501		4_1
1684	num__DaysIVantibC2	3.422885232727952e-05		4_1
1685	num__DaysinhospC2	0.0003797510082545172		4_1
1686	num__NauseastartC1	8.030184182578328e-05		4_1
1687	num__NauseastopC1	4.2965048463062596e-05		4_1
1688	num__AlopeciastartC1	0.00035068976314148626		4_1
1689	num__AlopeciastopC1	2.678896459579019e-06		4_1
1690	num__OralstartC1	0.00023191995186659162		4_1
1691	num__OralstopC1	0.00022297262801860483		4_1
1692	num__DiarrheastartC1	0.0002822541507574497		4_1
1693	num__DiarrheastopC1	0.00034054731431883584		4_1
1694	num__CardiacstartC1	0.00023521909753873905		4_1
1695	num__CardiacstopC1	0.00046119084446566005		4_1
1696	num__LiverASTstartC1	0.0007656928801804216		4_1
1697	num__LiverASTstopC1	0.00059279517732253		4_1
1698	num__LiverALTstartC1	7.397350749911309e-05		4_1
1699	num__LiverALTstopC1	2.8153810714963897e-05		4_1
1700	num__LiverBilstartC1	0.00046570555147366536		4_1
1701	num__LiverBilstopC1	0.0004910933796372539		4_1
1702	num__RenaCreatstartC1	0.00010971375272577785		4_1
1703	num__RenaCreatstopC1	1.963121944351152e-05		4_1
1704	num__RenaprotstartC1	2.9029308105890698e-05		4_1
1705	num__RenahaemstartC1	9.72016067948601e-05		4_1
1706	num__RenahaemstopC1	1.0128370055923555e-05		4_1
1707	num__NauseastartC2	0.0009648041991974923		4_1
1708	num__NauseastopC2	0.000754092541870158		4_1
1709	num__AlopeciastartC2	0.00011325498872524097		4_1
1710	num__AlopeciastopC2	0.0002930180227927717		4_1
1711	num__OralstartC2	0.0006761700008102766		4_1
1712	num__OralstopC2	0.000607960716570373		4_1
1713	num__DiarrheastartC2	0.000852674197948734		4_1
1714	num__DiarrheastopC2	0.0006045137588097008		4_1
1715	num__CardiacstartC2	0.00016397991772503022		4_1
1716	num__LiverASTstartC2	0.00030765583753070207		4_1
1717	num__LiverASTstopC2	0.0004900023896388268		4_1
1718	num__LiverALTstartC2	5.3041890444407413e-05		4_1
1719	num__LiverALTstopC2	8.283040783088039e-05		4_1
1720	num__LiverBilstartC2	0.0007135340563104779		4_1
1721	num__LiverBilstopC2	0.0008949192377953537		4_1
1722	num__RenaCreatstartC2	0.0003408475692959478		4_1
1723	num__RenaCreatstopC2	0.00021444514291951556		4_1
1724	num__mylotargdateC1	5.966554155680989e-05		4_1
1725	num__marrexamdate1C1	0.0001721828412404015		4_1
1726	num__marrexamdate2C1	0.0006609868173769782		4_1
1727	num__NeutrecoverydateC1	0.0002968906748421289		4_1
1728	num__Platrecovery50dateC1	0.00011761527015208559		4_1
1729	num__Platrecovery100dateC1	0.00042017351915228245		4_1
1730	num__DischargeddateC1	0.00012731872714265798		4_1
1731	num__chemodateC2	0.0004452787877571361		4_1
1732	num__marrexamdate1C2	0.00012293983772873748		4_1
1733	num__NeutrecoverydateC2	6.150286376603273e-05		4_1
1734	num__Platrecovery50dateC2	0.00031096926518308493		4_1
1735	num__Platrecovery100dateC2	0.00014926748622640112		4_1
1736	num__DischargeddateC2	0.00018498414789980893		4_1
1737	num__Weight	0.062035341487603465		4_1
1738	num__Height	0.017323369671488252		4_1
1739	num__BloodDateEntry	6.635464746557073e-06		4_1
1740	num__HemoglobinEntry	0.00011236230521448549		4_1
1741	num__PlateletEntry	0.001375960114323379		4_1
1742	num__MarrowDateEntry	0.0002881470869452351		4_1
1743	num__MarrowBlastsEntry	0.00017465574008885764		4_1
1744	num__LocalImmPcnt	7.082386156973024e-05		4_1
1745	num__SmokePerDay	3.119130491063595e-05		4_1
1746	num__chemodateC1	0.001477808488547901		4_1
1747	num__Marrblastperc1C1	0.0003138757314809849		4_1
1748	num__Marrblastperc2C1	0.00020775074436535175		4_1
1749	num__WBCEntry	0.1259525719381052		4_1
1750	num__CompmarrrespC1	5.8715588661427427e-05		4_1
1751	num__Marrclastperc1C2	0.00026404152979719083		4_1
1752	num__CompmarrrespC2	1.9942111510911124e-05		4_1
1753	num__TransplantSchedDateC2	6.045079323083765e-05		4_1
1754	remainder__IsSec_is_missing	0.0		4_1
1755	remainder__PrevDiag_is_missing	0.0		4_1
1756	remainder__PrevBloodDis_is_missing	0.0		4_1
1757	remainder__Weight_is_missing	0.0		4_1
1758	remainder__Height_is_missing	0.0		4_1
1759	remainder__BloodDateEntry_is_missing	0.0		4_1
1760	remainder__HemoglobinEntry_is_missing	0.0		4_1
1761	remainder__PlateletEntry_is_missing	0.0		4_1
1762	remainder__MarrowDateEntry_is_missing	0.0		4_1
1763	remainder__MarrowBlastsEntry_is_missing	0.0		4_1
1764	remainder__FABtype_is_missing	0.0		4_1
1765	remainder__CNSinvolveentry_is_missing	0.0		4_1
1766	remainder__Localcytoentry_is_missing	0.0		4_1
1767	remainder__Localimmentry_is_missing	0.0		4_1
1768	remainder__LocalImmPcnt_is_missing	0.0		4_1
1769	remainder__CD33entry_is_missing	0.0		4_1
1770	remainder__SmokeHist_is_missing	0.0		4_1
1771	remainder__SmokePerDay_is_missing	0.0		4_1
1772	remainder__CytoResult_is_missing	0.0		4_1
1773	remainder__Karyotype_is_missing	0.0		4_1
1774	remainder__ComorArr_is_missing	0.0		4_1
1775	remainder__ComorCard_is_missing	0.0		4_1
1776	remainder__ComorHVD_is_missing	0.0		4_1
1777	remainder__ComorIBD_is_missing	0.0		4_1
1778	remainder__ComorDiab_is_missing	0.0		4_1
1779	remainder__ComorCVD_is_missing	0.0		4_1
1780	remainder__ComorPsyc_is_missing	0.0		4_1
1781	remainder__ComorObe_is_missing	0.0		4_1
1782	remainder__ComorInf_is_missing	0.0		4_1
1783	remainder__ComorRheu_is_missing	0.0		4_1
1784	remainder__ComorPrep_is_missing	0.0		4_1
1785	remainder__ComorRen_is_missing	0.0		4_1
1786	remainder__ComorMPul_is_missing	0.0		4_1
1787	remainder__ComorSPul_is_missing	0.0		4_1
1788	remainder__ComorPST_is_missing	0.0		4_1
1789	remainder__ComorHepM_is_missing	0.0		4_1
1790	remainder__ComorHepS_is_missing	0.0		4_1
1791	remainder__chemodateC1_is_missing	0.0		4_1
1792	remainder__drugdoseC1yn_is_missing	0.0		4_1
1793	remainder__mylotargC1yn_is_missing	0.0		4_1
1794	remainder__mylotargdateC1_is_missing	0.0		4_1
1795	remainder__mylodoseC1_is_missing	0.03876245671734196		4_1
1796	remainder__marrexamdate1C1_is_missing	0.0		4_1
1797	remainder__marrexamdate2C1_is_missing	0.0		4_1
1798	remainder__cellularity1C1_is_missing	0.0		4_1
1799	remainder__cellularity2C1_is_missing	0.0		4_1
1800	remainder__Marrblastperc1C1_is_missing	0.0		4_1
1801	remainder__Marrblastperc2C1_is_missing	0.0		4_1
1802	remainder__Marrresult1C1_is_missing	0.0		4_1
1803	remainder__Marrresult2C1_is_missing	0.0		4_1
1804	remainder__CompmarrrespC1_is_missing	0.0		4_1
1805	remainder__NeutrecoveryC1_is_missing	0.0		4_1
1806	remainder__NeutrecoverydateC1_is_missing	0.0		4_1
1807	remainder__Platrecovery50C1_is_missing	0.0		4_1
1808	remainder__Platrecovery50dateC1_is_missing	0.0		4_1
1809	remainder__Platrecovery100C1_is_missing	0.0		4_1
1810	remainder__Platrecovery100dateC1_is_missing	0.0		4_1
1811	remainder__NauseagradeC1_is_missing	0.0		4_1
1812	remainder__NauseastartC1_is_missing	0.0		4_1
1813	remainder__NauseastopC1_is_missing	0.0		4_1
1814	remainder__AlopeciagradeC1_is_missing	0.0		4_1
1815	remainder__AlopeciastartC1_is_missing	0.0		4_1
1816	remainder__AlopeciastopC1_is_missing	0.0		4_1
1817	remainder__OralgradeC1_is_missing	0.0		4_1
1818	remainder__OralstartC1_is_missing	0.0		4_1
1819	remainder__OralstopC1_is_missing	0.0		4_1
1820	remainder__DiarrheagradeC1_is_missing	0.0		4_1
1821	remainder__DiarrheastartC1_is_missing	0.0		4_1
1822	remainder__DiarrheastopC1_is_missing	0.0		4_1
1823	remainder__CardiacgradeC1_is_missing	0.0		4_1
1824	remainder__CardiacstartC1_is_missing	0.0		4_1
1825	remainder__CardiacstopC1_is_missing	0.0		4_1
1826	remainder__LiverASTgradeC1_is_missing	0.0		4_1
1827	remainder__LiverASTstartC1_is_missing	0.0		4_1
1828	remainder__LiverASTstopC1_is_missing	0.0		4_1
1829	remainder__LiverALTgradeC1_is_missing	0.0		4_1
1830	remainder__LiverALTstartC1_is_missing	0.0		4_1
1831	remainder__LiverALTstopC1_is_missing	0.0		4_1
1832	remainder__LiverBilgradeC1_is_missing	0.0		4_1
1833	remainder__LiverBilstartC1_is_missing	0.0		4_1
1834	remainder__LiverBilstopC1_is_missing	0.0		4_1
1835	remainder__RenaCreatgradeC1_is_missing	0.0		4_1
1836	remainder__RenaCreatstartC1_is_missing	0.0		4_1
1837	remainder__RenaCreatstopC1_is_missing	0.0		4_1
1838	remainder__RenaprotgradeC1_is_missing	0.0		4_1
1839	remainder__RenaprotstartC1_is_missing	0.0		4_1
1840	remainder__RenahaemgradeC1_is_missing	0.0		4_1
1841	remainder__RenahaemstartC1_is_missing	0.0		4_1
1842	remainder__RenahaemstopC1_is_missing	0.0		4_1
1843	remainder__UnitsbloodC1_is_missing	0.0		4_1
1844	remainder__UnitsplateletsC1_is_missing	0.0		4_1
1845	remainder__DaysIVantibC1_is_missing	0.0		4_1
1846	remainder__DaysinhospC1_is_missing	0.0		4_1
1847	remainder__DischargeddateC1_is_missing	0.0		4_1
1848	remainder__chemodateC2_is_missing	0.0		4_1
1849	remainder__drugdoseC2yn_is_missing	0.0		4_1
1850	remainder__marrexamdate1C2_is_missing	0.0		4_1
1851	remainder__cellularity1C2_is_missing	0.0		4_1
1852	remainder__Marrclastperc1C2_is_missing	0.0		4_1
1853	remainder__Marrresult1C2_is_missing	0.0		4_1
1854	remainder__CompmarrrespC2_is_missing	0.0		4_1
1855	remainder__NeutrecoveryC2_is_missing	0.0		4_1
1856	remainder__NeutrecoverydateC2_is_missing	0.0		4_1
1857	remainder__Platrecovery50C2_is_missing	0.0		4_1
1858	remainder__Platrecovery50dateC2_is_missing	0.0		4_1
1859	remainder__Platrecovery100C2_is_missing	0.0		4_1
1860	remainder__Platrecovery100dateC2_is_missing	0.0		4_1
1861	remainder__NauseagradeC2_is_missing	0.0		4_1
1862	remainder__NauseastartC2_is_missing	0.0		4_1
1863	remainder__NauseastopC2_is_missing	0.0		4_1
1864	remainder__AlopeciagradeC2_is_missing	0.0		4_1
1865	remainder__AlopeciastartC2_is_missing	0.0		4_1
1866	remainder__AlopeciastopC2_is_missing	0.0		4_1
1867	remainder__OralgradeC2_is_missing	0.0		4_1
1868	remainder__OralstartC2_is_missing	0.0		4_1
1869	remainder__OralstopC2_is_missing	0.0		4_1
1870	remainder__DiarrheagradeC2_is_missing	0.0		4_1
1871	remainder__DiarrheastartC2_is_missing	0.0		4_1
1872	remainder__DiarrheastopC2_is_missing	0.0		4_1
1873	remainder__CardiacgradeC2_is_missing	0.0		4_1
1874	remainder__CardiacstartC2_is_missing	0.0		4_1
1875	remainder__LiverASTgradeC2_is_missing	0.0		4_1
1876	remainder__LiverASTstartC2_is_missing	0.0		4_1
1877	remainder__LiverASTstopC2_is_missing	0.0		4_1
1878	remainder__LiverALTgradeC2_is_missing	0.0		4_1
1879	remainder__LiverALTstartC2_is_missing	0.0		4_1
1880	remainder__LiverALTstopC2_is_missing	0.0		4_1
1881	remainder__LiverBilgradeC2_is_missing	0.0		4_1
1882	remainder__LiverBilstartC2_is_missing	0.0		4_1
1883	remainder__LiverBilstopC2_is_missing	0.0		4_1
1884	remainder__RenaCreatgradeC2_is_missing	0.0		4_1
1885	remainder__RenaCreatstartC2_is_missing	0.0		4_1
1886	remainder__RenaCreatstopC2_is_missing	0.0		4_1
1887	remainder__RenaprotgradeC2_is_missing	0.0		4_1
1888	remainder__RenahaemgradeC2_is_missing	0.0		4_1
1889	remainder__UnitsbloodC2_is_missing	0.0		4_1
1890	remainder__UnitsplateletsC2_is_missing	0.0		4_1
1891	remainder__DaysIVantibC2_is_missing	0.0		4_1
1892	remainder__DaysinhospC2_is_missing	0.0		4_1
1893	remainder__DischargeddateC2_is_missing	0.0		4_1
1894	remainder__TissuetypingdoneYNC2_is_missing	0.0		4_1
1895	remainder__TissuetypesibsresultC2_is_missing	0.0		4_1
1896	remainder__TransplantSchedYNC2_is_missing	0.02872331742304395		4_1
1897	remainder__TransplantSchedDateC2_is_missing	0.0		4_1
1898	remainder__TransplantTypeC2_is_missing	0.0		4_1
1899	karyotype_encoding__Karyotype_46,XX [20]	0.0		5_1
1900	karyotype_encoding__Karyotype_46,XX [20]	0.0		5_1
1901	karyotype_encoding__Karyotype_46,XX,inv(16)(p13q22)[10]	0.0		5_1
1902	karyotype_encoding__Karyotype_46,XX,t(8;21)(q22;q22)[10]	0.0		5_1
1903	karyotype_encoding__Karyotype_46,XX[10]	0.0		5_1
1904	karyotype_encoding__Karyotype_46,XX[20]	0.0		5_1
1905	karyotype_encoding__Karyotype_46,XX[20]	0.0		5_1
1906	karyotype_encoding__Karyotype_46,XX[25]	0.0		5_1
1907	karyotype_encoding__Karyotype_46,XX[30]	0.0		5_1
1908	karyotype_encoding__Karyotype_46,XY [20]	0.0		5_1
1909	karyotype_encoding__Karyotype_46,XY,inv(16)(p13q22)[10]	0.0		5_1
1910	karyotype_encoding__Karyotype_46,XY[10]	0.0		5_1
1911	karyotype_encoding__Karyotype_46,XY[20]	0.006335883234698485		5_1
1912	karyotype_encoding__Karyotype_46,XY[20]	0.0		5_1
1913	karyotype_encoding__Karyotype_46,XY[21]	0.0		5_1
1914	karyotype_encoding__Karyotype_46,XY[25]	0.0		5_1
1915	karyotype_encoding__Karyotype_46,XY[30]	0.0		5_1
1916	karyotype_encoding__Karyotype_47,XX,+8[10]	0.0		5_1
1917	karyotype_encoding__Karyotype___rare_class__	0.0		5_1
1918	cat__sexID_False	0.02025247056421547		5_1
1919	cat__sexID_True	0.019678992800755853		5_1
1920	cat__IsSec_False	0.00755433267901368		5_1
1921	cat__IsSec_True	0.09896485888933823		5_1
1922	cat__IsSec_nan	0.0		5_1
1923	cat__PrevDiag_False	0.023919933221823148		5_1
1924	cat__PrevDiag_True	0.20091475279733575		5_1
1925	cat__PrevDiag_nan	0.0		5_1
1926	cat__drugdoseC1yn_False	0.0413093385740515		5_1
1927	cat__drugdoseC1yn_True	0.0		5_1
1928	cat__drugdoseC1yn_nan	0.0		5_1
1929	cat__mylotargC1yn_False	0.0		5_1
1930	cat__mylotargC1yn_True	0.08458861827957032		5_1
1931	cat__mylotargC1yn_nan	0.0		5_1
1932	cat__mylodoseC1_False	0.0		5_1
1933	cat__mylodoseC1_True	0.15421370156152187		5_1
1934	cat__mylodoseC1_nan	0.0		5_1
1935	cat__NeutrecoveryC1_False	0.0		5_1
1936	cat__NeutrecoveryC1_True	0.0		5_1
1937	cat__NeutrecoveryC1_nan	0.0		5_1
1938	cat__Platrecovery50C1_False	0.0		5_1
1939	cat__Platrecovery50C1_True	0.0		5_1
1940	cat__Platrecovery50C1_nan	0.0		5_1
1941	cat__Platrecovery100C1_False	0.0		5_1
1942	cat__Platrecovery100C1_True	0.0		5_1
1943	cat__Platrecovery100C1_nan	0.0		5_1
1944	cat__drugdoseC2yn_False	0.10677281617816219		5_1
1945	cat__drugdoseC2yn_True	0.0		5_1
1946	cat__drugdoseC2yn_nan	0.0		5_1
1947	cat__NeutrecoveryC2_False	0.0		5_1
1948	cat__NeutrecoveryC2_True	0.0		5_1
1949	cat__NeutrecoveryC2_nan	0.0		5_1
1950	cat__Platrecovery50C2_False	0.0		5_1
1951	cat__Platrecovery50C2_True	0.0		5_1
1952	cat__Platrecovery50C2_nan	0.0		5_1
1953	cat__Platrecovery100C2_False	0.0		5_1
1954	cat__Platrecovery100C2_True	0.0		5_1
1955	cat__Platrecovery100C2_nan	0.0		5_1
1956	cat__TissuetypingdoneYNC2_False	0.0		5_1
1957	cat__TissuetypingdoneYNC2_True	0.03392904925769227		5_1
1958	cat__TissuetypingdoneYNC2_nan	0.0		5_1
1959	cat__TransplantSchedYNC2_False	0.08856989633764746		5_1
1960	cat__TransplantSchedYNC2_True	0.0		5_1
1961	cat__TransplantSchedYNC2_nan	0.030543569408932564		5_1
1962	cat__amlAgeGroup_15-29	0.0		5_1
1963	cat__amlAgeGroup_30-39	0.0		5_1
1964	cat__amlAgeGroup_40-49	0.0		5_1
1965	cat__amlAgeGroup_50-59	0.021412250019485393		5_1
1966	cat__amlAgeGroup_60+	0.0		5_1
1967	cat__PrevBloodDis_Chronic myelomonocytic leukaemia (CMML)	0.0		5_1
1968	cat__PrevBloodDis_Hodgkin's disease	0.0		5_1
1969	cat__PrevBloodDis_Lymphoma	0.0		5_1
1970	cat__PrevBloodDis_Myelodysplastic syndrome (MDS)/myelodysplasia/pre-leukaemic phase	0.0		5_1
1971	cat__PrevBloodDis_Myelofibrosis	0.0		5_1
1972	cat__PrevBloodDis_Myeloproliferative syndrome	0.0		5_1
1973	cat__PrevBloodDis_Other haematological disorder	0.0		5_1
1974	cat__PrevBloodDis_Polycythaemia rubra vera (PRV)	0.0		5_1
1975	cat__PrevBloodDis_Refractory anaemia with excess of blasts (RAEB, RAEB-t)	0.0		5_1
1976	cat__PrevBloodDis_Thrombocythaemia	0.0		5_1
1977	cat__PrevBloodDis_Thrombocytopenia	0.0		5_1
1978	cat__PrevBloodDis_nan	0.0		5_1
1979	cat__FABtype_0	0.0		5_1
1980	cat__FABtype_1	0.1474917119949884		5_1
1981	cat__FABtype_2	0.0		5_1
1982	cat__FABtype_3	0.0		5_1
1983	cat__FABtype_3v	0.0		5_1
1984	cat__FABtype_4	0.0		5_1
1985	cat__FABtype_4e	0.0		5_1
1986	cat__FABtype_5	0.19312538116672617		5_1
1987	cat__FABtype_5a	0.0		5_1
1988	cat__FABtype_5b	0.0		5_1
1989	cat__FABtype_6	0.07316735993872008		5_1
1990	cat__FABtype_7	0.0		5_1
1991	cat__FABtype_8	0.0		5_1
1992	cat__FABtype_B	0.0		5_1
1993	cat__FABtype_R	0.0		5_1
1994	cat__FABtype_RT	0.0		5_1
1995	cat__FABtype_X	0.0		5_1
1996	cat__FABtype_nan	0.0		5_1
1997	cat__CNSinvolveentry_0.0	0.06273170254213788		5_1
1998	cat__CNSinvolveentry_1.0	0.0		5_1
[truncated: 5,118 more rows]
