# Supplementary material for: Random Survival Forest Versus Elastic-Net Regularized Cox Regression for Survival Prediction in Acute Myeloid Leukemia at Distinct Treatment Time Points: Model Performance Comparison Study
Source: JMIR Bioinform Biotechnol. 2026 Apr 29;7:e75678. doi: 10.2196/75678 (PMC13128161; doi:10.2196/75678)
Supplement: Multimedia Appendix 9 [file bioinform-v7-e75678-s009.zip › ablation_metrics/repeated_fold_feature_importance/cnet/C2__flt3_npm1__fimp.csv]

	feature	importance	std_importance	fold_repeat_idx
0	cat__amlFLToutcomeID_2.0	0.0		1_1
1	cat__amlFLToutcomeID_3.0	0.0		1_1
2	cat__amlFLToutcomeID_4.0	0.0		1_1
3	cat__amlFLToutcomeID_nan	0.0		1_1
4	cat__amlFLTTypeID_1.0	0.0		1_1
5	cat__amlFLTTypeID_2.0	0.0		1_1
6	cat__amlFLTTypeID_nan	0.0		1_1
7	cat__amlDDLFLTTKDID_1.0	0.0		1_1
8	cat__amlDDLFLTTKDID_2.0	0.0		1_1
9	cat__amlDDLFLTTKDID_3.0	0.0		1_1
10	cat__amlDDLFLTTKDID_4.0	0.0		1_1
11	cat__amlDDLFLTTKDID_6.0	0.0		1_1
12	cat__amlDDLFLTTKDID_8.0	0.0		1_1
13	cat__amlDDLFLTTKDID_99.0	0.0		1_1
14	cat__amlDDLFLTTKDID_nan	0.0		1_1
15	cat__amlFLTType0ID_1.0	0.0		1_1
16	cat__amlFLTType0ID_2.0	0.0		1_1
17	cat__amlFLTType0ID_nan	0.0		1_1
18	cat__amlDDLNPM1OutcomeID_1.0	0.0		1_1
19	cat__amlDDLNPM1OutcomeID_3.0	0.0		1_1
20	cat__amlDDLNPM1OutcomeID_5.0	0.0		1_1
21	cat__amlDDLNPM1OutcomeID_7.0	0.0		1_1
22	cat__amlDDLNPM1OutcomeID_nan	0.0		1_1
23	cat__amlDDLNPM1ID_1.0	0.0		1_1
24	cat__amlDDLNPM1ID_2.0	0.0		1_1
25	cat__amlDDLNPM1ID_3.0	0.0		1_1
26	cat__amlDDLNPM1ID_4.0	0.0		1_1
27	cat__amlDDLNPM1ID_5.0	0.0		1_1
28	cat__amlDDLNPM1ID_nan	0.0		1_1
29	num__TestDate	3.299397526633685e-07		1_1
30	num__ITDPcnt	0.0003438283430700683		1_1
31	num__ITDLength	2.10780168360311e-05		1_1
32	remainder__TestDate_is_missing	0.0		1_1
33	remainder__amlFLToutcomeID_is_missing	0.0		1_1
34	remainder__amlFLTTypeID_is_missing	0.0		1_1
35	remainder__amlDDLFLTTKDID_is_missing	0.0		1_1
36	remainder__ITDPcnt_is_missing	0.0		1_1
37	remainder__ITDLength_is_missing	0.0		1_1
38	remainder__amlFLTType0ID_is_missing	0.0		1_1
39	remainder__amlDDLNPM1OutcomeID_is_missing	0.0		1_1
40	remainder__amlDDLNPM1ID_is_missing	0.0		1_1
41	cat__amlFLToutcomeID_2.0	0.0		2_1
42	cat__amlFLToutcomeID_3.0	0.0		2_1
43	cat__amlFLToutcomeID_4.0	0.0		2_1
44	cat__amlFLToutcomeID_nan	0.0		2_1
45	cat__amlFLTTypeID_1.0	0.0		2_1
46	cat__amlFLTTypeID_2.0	0.0		2_1
47	cat__amlFLTTypeID_nan	0.0		2_1
48	cat__amlDDLFLTTKDID_1.0	0.0		2_1
49	cat__amlDDLFLTTKDID_2.0	0.0		2_1
50	cat__amlDDLFLTTKDID_3.0	0.0		2_1
51	cat__amlDDLFLTTKDID_4.0	0.0		2_1
52	cat__amlDDLFLTTKDID_6.0	0.0		2_1
53	cat__amlDDLFLTTKDID_8.0	0.0		2_1
54	cat__amlDDLFLTTKDID_9.0	0.0		2_1
55	cat__amlDDLFLTTKDID_99.0	0.0		2_1
56	cat__amlDDLFLTTKDID_nan	0.0		2_1
57	cat__amlFLTType0ID_1.0	0.0		2_1
58	cat__amlFLTType0ID_2.0	0.0		2_1
59	cat__amlFLTType0ID_nan	0.0		2_1
60	cat__amlDDLNPM1OutcomeID_1.0	0.0		2_1
61	cat__amlDDLNPM1OutcomeID_3.0	0.0		2_1
62	cat__amlDDLNPM1OutcomeID_5.0	0.0		2_1
63	cat__amlDDLNPM1OutcomeID_7.0	0.0		2_1
64	cat__amlDDLNPM1OutcomeID_nan	0.0		2_1
65	cat__amlDDLNPM1ID_1.0	0.0		2_1
66	cat__amlDDLNPM1ID_2.0	0.0		2_1
67	cat__amlDDLNPM1ID_3.0	0.0		2_1
68	cat__amlDDLNPM1ID_4.0	0.0		2_1
69	cat__amlDDLNPM1ID_5.0	0.0		2_1
70	cat__amlDDLNPM1ID_nan	0.0		2_1
71	num__TestDate	0.00012438002007810308		2_1
72	num__ITDPcnt	0.0002832231555570713		2_1
73	num__ITDLength	3.2794067351136907e-05		2_1
74	remainder__TestDate_is_missing	0.0		2_1
75	remainder__amlFLToutcomeID_is_missing	0.0		2_1
76	remainder__amlFLTTypeID_is_missing	0.0		2_1
77	remainder__amlDDLFLTTKDID_is_missing	0.0		2_1
78	remainder__ITDPcnt_is_missing	0.0		2_1
79	remainder__ITDLength_is_missing	0.0		2_1
80	remainder__amlFLTType0ID_is_missing	0.0		2_1
81	remainder__amlDDLNPM1OutcomeID_is_missing	0.0		2_1
82	remainder__amlDDLNPM1ID_is_missing	0.0		2_1
83	cat__amlFLToutcomeID_2.0	0.0		3_1
84	cat__amlFLToutcomeID_3.0	0.0		3_1
85	cat__amlFLToutcomeID_4.0	0.0		3_1
86	cat__amlFLToutcomeID_nan	0.0		3_1
87	cat__amlFLTTypeID_1.0	0.0		3_1
88	cat__amlFLTTypeID_2.0	0.0		3_1
89	cat__amlFLTTypeID_nan	0.0		3_1
90	cat__amlDDLFLTTKDID_1.0	0.0		3_1
91	cat__amlDDLFLTTKDID_2.0	0.0		3_1
92	cat__amlDDLFLTTKDID_3.0	0.0		3_1
93	cat__amlDDLFLTTKDID_4.0	0.0		3_1
94	cat__amlDDLFLTTKDID_6.0	0.0		3_1
95	cat__amlDDLFLTTKDID_8.0	0.0		3_1
96	cat__amlDDLFLTTKDID_9.0	0.0		3_1
97	cat__amlDDLFLTTKDID_99.0	0.0		3_1
98	cat__amlDDLFLTTKDID_nan	0.0		3_1
99	cat__amlFLTType0ID_1.0	0.0		3_1
100	cat__amlFLTType0ID_2.0	0.0		3_1
101	cat__amlFLTType0ID_nan	0.0		3_1
102	cat__amlDDLNPM1OutcomeID_1.0	0.0		3_1
103	cat__amlDDLNPM1OutcomeID_3.0	0.0		3_1
104	cat__amlDDLNPM1OutcomeID_5.0	0.0		3_1
105	cat__amlDDLNPM1OutcomeID_7.0	0.0		3_1
106	cat__amlDDLNPM1OutcomeID_nan	0.0		3_1
107	cat__amlDDLNPM1ID_1.0	0.0		3_1
108	cat__amlDDLNPM1ID_2.0	0.0		3_1
109	cat__amlDDLNPM1ID_3.0	0.0		3_1
110	cat__amlDDLNPM1ID_4.0	0.0		3_1
111	cat__amlDDLNPM1ID_5.0	0.0		3_1
112	cat__amlDDLNPM1ID_nan	0.0		3_1
113	num__TestDate	0.0		3_1
114	num__ITDPcnt	0.00020582026809311547		3_1
115	num__ITDLength	7.670445804039681e-06		3_1
116	remainder__TestDate_is_missing	0.0		3_1
117	remainder__amlFLToutcomeID_is_missing	0.0		3_1
118	remainder__amlFLTTypeID_is_missing	0.0		3_1
119	remainder__amlDDLFLTTKDID_is_missing	0.0		3_1
120	remainder__ITDPcnt_is_missing	0.0		3_1
121	remainder__ITDLength_is_missing	0.0		3_1
122	remainder__amlFLTType0ID_is_missing	0.0		3_1
123	remainder__amlDDLNPM1OutcomeID_is_missing	0.0		3_1
124	remainder__amlDDLNPM1ID_is_missing	0.0		3_1
125	cat__amlFLToutcomeID_2.0	0.0		4_1
126	cat__amlFLToutcomeID_3.0	0.0		4_1
127	cat__amlFLToutcomeID_4.0	0.0		4_1
128	cat__amlFLToutcomeID_nan	0.0		4_1
129	cat__amlFLTTypeID_1.0	0.0		4_1
130	cat__amlFLTTypeID_2.0	0.0		4_1
131	cat__amlFLTTypeID_nan	0.0		4_1
132	cat__amlDDLFLTTKDID_1.0	0.0		4_1
133	cat__amlDDLFLTTKDID_2.0	0.0		4_1
134	cat__amlDDLFLTTKDID_3.0	0.0		4_1
135	cat__amlDDLFLTTKDID_4.0	0.0		4_1
136	cat__amlDDLFLTTKDID_8.0	0.0		4_1
137	cat__amlDDLFLTTKDID_9.0	0.0		4_1
138	cat__amlDDLFLTTKDID_99.0	0.0		4_1
139	cat__amlDDLFLTTKDID_nan	0.0		4_1
140	cat__amlFLTType0ID_1.0	0.0		4_1
141	cat__amlFLTType0ID_2.0	0.0		4_1
142	cat__amlFLTType0ID_nan	0.0		4_1
143	cat__amlDDLNPM1OutcomeID_1.0	0.0		4_1
144	cat__amlDDLNPM1OutcomeID_3.0	0.0		4_1
145	cat__amlDDLNPM1OutcomeID_5.0	0.0		4_1
146	cat__amlDDLNPM1OutcomeID_7.0	0.0		4_1
147	cat__amlDDLNPM1OutcomeID_nan	0.0		4_1
148	cat__amlDDLNPM1ID_1.0	0.0		4_1
149	cat__amlDDLNPM1ID_2.0	0.0		4_1
150	cat__amlDDLNPM1ID_3.0	0.0		4_1
151	cat__amlDDLNPM1ID_4.0	0.0		4_1
152	cat__amlDDLNPM1ID_5.0	0.0		4_1
153	cat__amlDDLNPM1ID_nan	0.0		4_1
154	num__TestDate	0.0		4_1
155	num__ITDPcnt	0.00020686723269565315		4_1
156	num__ITDLength	3.1070259362972663e-06		4_1
157	remainder__TestDate_is_missing	0.0		4_1
158	remainder__amlFLToutcomeID_is_missing	0.0		4_1
159	remainder__amlFLTTypeID_is_missing	0.0		4_1
160	remainder__amlDDLFLTTKDID_is_missing	0.0		4_1
161	remainder__ITDPcnt_is_missing	0.0		4_1
162	remainder__ITDLength_is_missing	0.0		4_1
163	remainder__amlFLTType0ID_is_missing	0.0		4_1
164	remainder__amlDDLNPM1OutcomeID_is_missing	0.0		4_1
165	remainder__amlDDLNPM1ID_is_missing	0.0		4_1
166	cat__amlFLToutcomeID_2.0	0.0		5_1
167	cat__amlFLToutcomeID_3.0	0.0		5_1
168	cat__amlFLToutcomeID_4.0	0.0		5_1
169	cat__amlFLToutcomeID_nan	0.0		5_1
170	cat__amlFLTTypeID_1.0	0.0		5_1
171	cat__amlFLTTypeID_2.0	0.0		5_1
172	cat__amlFLTTypeID_nan	0.0		5_1
173	cat__amlDDLFLTTKDID_1.0	0.0		5_1
174	cat__amlDDLFLTTKDID_2.0	0.0		5_1
175	cat__amlDDLFLTTKDID_3.0	0.0		5_1
176	cat__amlDDLFLTTKDID_4.0	0.0		5_1
177	cat__amlDDLFLTTKDID_6.0	0.0		5_1
178	cat__amlDDLFLTTKDID_8.0	0.0		5_1
179	cat__amlDDLFLTTKDID_9.0	0.0		5_1
180	cat__amlDDLFLTTKDID_99.0	0.0		5_1
181	cat__amlDDLFLTTKDID_nan	0.0		5_1
182	cat__amlFLTType0ID_1.0	0.0		5_1
183	cat__amlFLTType0ID_2.0	0.0		5_1
184	cat__amlFLTType0ID_nan	0.0		5_1
185	cat__amlDDLNPM1OutcomeID_1.0	0.0		5_1
186	cat__amlDDLNPM1OutcomeID_3.0	0.0		5_1
187	cat__amlDDLNPM1OutcomeID_5.0	0.0		5_1
188	cat__amlDDLNPM1OutcomeID_nan	0.0		5_1
189	cat__amlDDLNPM1ID_1.0	0.0		5_1
190	cat__amlDDLNPM1ID_2.0	0.0		5_1
191	cat__amlDDLNPM1ID_3.0	0.0		5_1
192	cat__amlDDLNPM1ID_4.0	0.0		5_1
193	cat__amlDDLNPM1ID_5.0	0.0		5_1
194	cat__amlDDLNPM1ID_nan	0.0		5_1
195	num__TestDate	0.0		5_1
196	num__ITDPcnt	0.00031208473653752044		5_1
197	num__ITDLength	3.1805175410337966e-05		5_1
198	remainder__TestDate_is_missing	0.0		5_1
199	remainder__amlFLToutcomeID_is_missing	0.0		5_1
200	remainder__amlFLTTypeID_is_missing	0.0		5_1
201	remainder__amlDDLFLTTKDID_is_missing	0.0		5_1
202	remainder__ITDPcnt_is_missing	0.0		5_1
203	remainder__ITDLength_is_missing	0.0		5_1
204	remainder__amlFLTType0ID_is_missing	0.0		5_1
205	remainder__amlDDLNPM1OutcomeID_is_missing	0.0		5_1
206	remainder__amlDDLNPM1ID_is_missing	0.0		5_1
207	cat__amlFLToutcomeID_2.0	0.0		1_2
208	cat__amlFLToutcomeID_3.0	0.0		1_2
209	cat__amlFLToutcomeID_4.0	0.0		1_2
210	cat__amlFLToutcomeID_nan	0.0		1_2
211	cat__amlFLTTypeID_1.0	0.0		1_2
212	cat__amlFLTTypeID_2.0	0.0		1_2
213	cat__amlFLTTypeID_nan	0.0		1_2
214	cat__amlDDLFLTTKDID_1.0	0.0		1_2
215	cat__amlDDLFLTTKDID_2.0	0.0		1_2
216	cat__amlDDLFLTTKDID_3.0	0.0		1_2
217	cat__amlDDLFLTTKDID_4.0	0.0		1_2
218	cat__amlDDLFLTTKDID_8.0	0.0		1_2
219	cat__amlDDLFLTTKDID_9.0	0.0		1_2
220	cat__amlDDLFLTTKDID_99.0	0.0		1_2
221	cat__amlDDLFLTTKDID_nan	0.0		1_2
222	cat__amlFLTType0ID_1.0	0.0		1_2
223	cat__amlFLTType0ID_2.0	0.0		1_2
224	cat__amlFLTType0ID_nan	0.0		1_2
225	cat__amlDDLNPM1OutcomeID_1.0	0.0		1_2
226	cat__amlDDLNPM1OutcomeID_3.0	0.0		1_2
227	cat__amlDDLNPM1OutcomeID_5.0	0.0		1_2
228	cat__amlDDLNPM1OutcomeID_7.0	0.0		1_2
229	cat__amlDDLNPM1OutcomeID_nan	0.0		1_2
230	cat__amlDDLNPM1ID_1.0	0.0		1_2
231	cat__amlDDLNPM1ID_2.0	0.0		1_2
232	cat__amlDDLNPM1ID_3.0	0.0		1_2
233	cat__amlDDLNPM1ID_4.0	0.0		1_2
234	cat__amlDDLNPM1ID_5.0	0.0		1_2
235	cat__amlDDLNPM1ID_nan	0.0		1_2
236	num__TestDate	9.54511867765461e-06		1_2
237	num__ITDPcnt	0.0002504707793570745		1_2
238	num__ITDLength	1.1002298876094643e-05		1_2
239	remainder__TestDate_is_missing	0.0		1_2
240	remainder__amlFLToutcomeID_is_missing	0.0		1_2
241	remainder__amlFLTTypeID_is_missing	0.0		1_2
242	remainder__amlDDLFLTTKDID_is_missing	0.0		1_2
243	remainder__ITDPcnt_is_missing	0.0		1_2
244	remainder__ITDLength_is_missing	0.0		1_2
245	remainder__amlFLTType0ID_is_missing	0.0		1_2
246	remainder__amlDDLNPM1OutcomeID_is_missing	0.0		1_2
247	remainder__amlDDLNPM1ID_is_missing	0.0		1_2
248	cat__amlFLToutcomeID_2.0	0.0		2_2
249	cat__amlFLToutcomeID_3.0	0.0		2_2
250	cat__amlFLToutcomeID_4.0	0.0		2_2
251	cat__amlFLToutcomeID_nan	0.0		2_2
252	cat__amlFLTTypeID_1.0	0.0		2_2
253	cat__amlFLTTypeID_2.0	0.0		2_2
254	cat__amlFLTTypeID_nan	0.0		2_2
255	cat__amlDDLFLTTKDID_1.0	0.0		2_2
256	cat__amlDDLFLTTKDID_2.0	0.0		2_2
257	cat__amlDDLFLTTKDID_3.0	0.0		2_2
258	cat__amlDDLFLTTKDID_4.0	0.0		2_2
259	cat__amlDDLFLTTKDID_6.0	0.0		2_2
260	cat__amlDDLFLTTKDID_8.0	0.0		2_2
261	cat__amlDDLFLTTKDID_9.0	0.0		2_2
262	cat__amlDDLFLTTKDID_99.0	0.0		2_2
263	cat__amlDDLFLTTKDID_nan	0.0		2_2
264	cat__amlFLTType0ID_1.0	0.0		2_2
265	cat__amlFLTType0ID_2.0	0.0		2_2
266	cat__amlFLTType0ID_nan	0.0		2_2
267	cat__amlDDLNPM1OutcomeID_1.0	0.0		2_2
268	cat__amlDDLNPM1OutcomeID_3.0	0.0		2_2
269	cat__amlDDLNPM1OutcomeID_5.0	0.0		2_2
270	cat__amlDDLNPM1OutcomeID_7.0	0.0		2_2
271	cat__amlDDLNPM1OutcomeID_nan	0.0		2_2
272	cat__amlDDLNPM1ID_1.0	0.0		2_2
273	cat__amlDDLNPM1ID_2.0	0.0		2_2
274	cat__amlDDLNPM1ID_3.0	0.0		2_2
275	cat__amlDDLNPM1ID_4.0	0.0		2_2
276	cat__amlDDLNPM1ID_5.0	0.0		2_2
277	cat__amlDDLNPM1ID_nan	0.0		2_2
278	num__TestDate	0.0		2_2
279	num__ITDPcnt	0.0003125328521982142		2_2
280	num__ITDLength	1.7804222734052164e-05		2_2
281	remainder__TestDate_is_missing	0.0		2_2
282	remainder__amlFLToutcomeID_is_missing	0.0		2_2
283	remainder__amlFLTTypeID_is_missing	0.0		2_2
284	remainder__amlDDLFLTTKDID_is_missing	0.0		2_2
285	remainder__ITDPcnt_is_missing	0.0		2_2
286	remainder__ITDLength_is_missing	0.0		2_2
287	remainder__amlFLTType0ID_is_missing	0.0		2_2
288	remainder__amlDDLNPM1OutcomeID_is_missing	0.0		2_2
289	remainder__amlDDLNPM1ID_is_missing	0.0		2_2
290	cat__amlFLToutcomeID_2.0	0.0		3_2
291	cat__amlFLToutcomeID_3.0	0.0		3_2
292	cat__amlFLToutcomeID_4.0	0.0		3_2
293	cat__amlFLToutcomeID_nan	0.0		3_2
294	cat__amlFLTTypeID_1.0	0.0		3_2
295	cat__amlFLTTypeID_2.0	0.0		3_2
296	cat__amlFLTTypeID_nan	0.0		3_2
297	cat__amlDDLFLTTKDID_1.0	0.0		3_2
298	cat__amlDDLFLTTKDID_2.0	0.0		3_2
299	cat__amlDDLFLTTKDID_3.0	0.0		3_2
300	cat__amlDDLFLTTKDID_4.0	0.0		3_2
301	cat__amlDDLFLTTKDID_6.0	0.0		3_2
302	cat__amlDDLFLTTKDID_8.0	0.0		3_2
303	cat__amlDDLFLTTKDID_9.0	0.0		3_2
304	cat__amlDDLFLTTKDID_99.0	0.0		3_2
305	cat__amlDDLFLTTKDID_nan	0.0		3_2
306	cat__amlFLTType0ID_1.0	0.0		3_2
307	cat__amlFLTType0ID_2.0	0.0		3_2
308	cat__amlFLTType0ID_nan	0.0		3_2
309	cat__amlDDLNPM1OutcomeID_1.0	0.0		3_2
310	cat__amlDDLNPM1OutcomeID_3.0	0.0		3_2
311	cat__amlDDLNPM1OutcomeID_5.0	0.0		3_2
312	cat__amlDDLNPM1OutcomeID_nan	0.0		3_2
313	cat__amlDDLNPM1ID_1.0	0.0		3_2
314	cat__amlDDLNPM1ID_2.0	0.0		3_2
315	cat__amlDDLNPM1ID_3.0	0.0		3_2
316	cat__amlDDLNPM1ID_4.0	0.0		3_2
317	cat__amlDDLNPM1ID_5.0	0.0		3_2
318	cat__amlDDLNPM1ID_nan	0.0		3_2
319	num__TestDate	0.0		3_2
320	num__ITDPcnt	0.0003050992928837296		3_2
321	num__ITDLength	1.887102720897053e-05		3_2
322	remainder__TestDate_is_missing	0.0		3_2
323	remainder__amlFLToutcomeID_is_missing	0.0		3_2
324	remainder__amlFLTTypeID_is_missing	0.0		3_2
325	remainder__amlDDLFLTTKDID_is_missing	0.0		3_2
326	remainder__ITDPcnt_is_missing	0.0		3_2
327	remainder__ITDLength_is_missing	0.0		3_2
328	remainder__amlFLTType0ID_is_missing	0.0		3_2
329	remainder__amlDDLNPM1OutcomeID_is_missing	0.0		3_2
330	remainder__amlDDLNPM1ID_is_missing	0.0		3_2
331	cat__amlFLToutcomeID_2.0	0.0		4_2
332	cat__amlFLToutcomeID_3.0	0.0		4_2
333	cat__amlFLToutcomeID_4.0	0.0		4_2
334	cat__amlFLToutcomeID_nan	0.0		4_2
335	cat__amlFLTTypeID_1.0	0.0		4_2
336	cat__amlFLTTypeID_2.0	0.0		4_2
337	cat__amlFLTTypeID_nan	0.0		4_2
338	cat__amlDDLFLTTKDID_1.0	0.0		4_2
339	cat__amlDDLFLTTKDID_2.0	0.0		4_2
340	cat__amlDDLFLTTKDID_3.0	0.0		4_2
341	cat__amlDDLFLTTKDID_4.0	0.0		4_2
342	cat__amlDDLFLTTKDID_6.0	0.0		4_2
343	cat__amlDDLFLTTKDID_8.0	0.0		4_2
344	cat__amlDDLFLTTKDID_9.0	0.0		4_2
345	cat__amlDDLFLTTKDID_99.0	0.0		4_2
346	cat__amlDDLFLTTKDID_nan	0.0		4_2
347	cat__amlFLTType0ID_1.0	0.0		4_2
348	cat__amlFLTType0ID_2.0	0.0		4_2
349	cat__amlFLTType0ID_nan	0.0		4_2
350	cat__amlDDLNPM1OutcomeID_1.0	0.0		4_2
351	cat__amlDDLNPM1OutcomeID_3.0	0.0		4_2
352	cat__amlDDLNPM1OutcomeID_5.0	0.0		4_2
353	cat__amlDDLNPM1OutcomeID_7.0	0.0		4_2
354	cat__amlDDLNPM1OutcomeID_nan	0.0		4_2
355	cat__amlDDLNPM1ID_1.0	0.0		4_2
356	cat__amlDDLNPM1ID_2.0	0.0		4_2
357	cat__amlDDLNPM1ID_3.0	0.0		4_2
358	cat__amlDDLNPM1ID_4.0	0.0		4_2
359	cat__amlDDLNPM1ID_5.0	0.0		4_2
360	cat__amlDDLNPM1ID_nan	0.0		4_2
361	num__TestDate	0.0		4_2
362	num__ITDPcnt	0.0002922543208122855		4_2
363	num__ITDLength	1.4665121068107207e-05		4_2
364	remainder__TestDate_is_missing	0.0		4_2
365	remainder__amlFLToutcomeID_is_missing	0.0		4_2
366	remainder__amlFLTTypeID_is_missing	0.0		4_2
367	remainder__amlDDLFLTTKDID_is_missing	0.0		4_2
368	remainder__ITDPcnt_is_missing	0.0		4_2
369	remainder__ITDLength_is_missing	0.0		4_2
370	remainder__amlFLTType0ID_is_missing	0.0		4_2
371	remainder__amlDDLNPM1OutcomeID_is_missing	0.0		4_2
372	remainder__amlDDLNPM1ID_is_missing	0.0		4_2
373	cat__amlFLToutcomeID_2.0	0.0		5_2
374	cat__amlFLToutcomeID_3.0	0.0		5_2
375	cat__amlFLToutcomeID_4.0	0.0		5_2
376	cat__amlFLToutcomeID_nan	0.0		5_2
377	cat__amlFLTTypeID_1.0	0.0		5_2
378	cat__amlFLTTypeID_2.0	0.0		5_2
379	cat__amlFLTTypeID_nan	0.0		5_2
380	cat__amlDDLFLTTKDID_1.0	0.0		5_2
381	cat__amlDDLFLTTKDID_2.0	0.0		5_2
382	cat__amlDDLFLTTKDID_3.0	0.0		5_2
383	cat__amlDDLFLTTKDID_4.0	0.0		5_2
384	cat__amlDDLFLTTKDID_6.0	0.0		5_2
385	cat__amlDDLFLTTKDID_8.0	0.0		5_2
386	cat__amlDDLFLTTKDID_99.0	0.0		5_2
387	cat__amlDDLFLTTKDID_nan	0.0		5_2
388	cat__amlFLTType0ID_1.0	0.0		5_2
389	cat__amlFLTType0ID_2.0	0.0		5_2
390	cat__amlFLTType0ID_nan	0.0		5_2
391	cat__amlDDLNPM1OutcomeID_1.0	0.0		5_2
392	cat__amlDDLNPM1OutcomeID_3.0	0.0		5_2
393	cat__amlDDLNPM1OutcomeID_5.0	0.0		5_2
394	cat__amlDDLNPM1OutcomeID_7.0	0.0		5_2
395	cat__amlDDLNPM1OutcomeID_nan	0.0		5_2
396	cat__amlDDLNPM1ID_1.0	0.0		5_2
397	cat__amlDDLNPM1ID_2.0	0.0		5_2
398	cat__amlDDLNPM1ID_3.0	0.0		5_2
399	cat__amlDDLNPM1ID_4.0	0.0		5_2
400	cat__amlDDLNPM1ID_5.0	0.0		5_2
401	cat__amlDDLNPM1ID_nan	0.0		5_2
402	num__TestDate	0.0		5_2
403	num__ITDPcnt	8.99395448207346e-05		5_2
404	num__ITDLength	3.1789306399061457e-06		5_2
405	remainder__TestDate_is_missing	0.0		5_2
406	remainder__amlFLToutcomeID_is_missing	0.0		5_2
407	remainder__amlFLTTypeID_is_missing	0.0		5_2
408	remainder__amlDDLFLTTKDID_is_missing	0.0		5_2
409	remainder__ITDPcnt_is_missing	0.0		5_2
410	remainder__ITDLength_is_missing	0.0		5_2
411	remainder__amlFLTType0ID_is_missing	0.0		5_2
412	remainder__amlDDLNPM1OutcomeID_is_missing	0.0		5_2
413	remainder__amlDDLNPM1ID_is_missing	0.0		5_2
414	cat__amlFLToutcomeID_2.0	0.0		1_3
415	cat__amlFLToutcomeID_3.0	0.0		1_3
416	cat__amlFLToutcomeID_4.0	0.0		1_3
417	cat__amlFLToutcomeID_nan	0.0		1_3
418	cat__amlFLTTypeID_1.0	0.0		1_3
419	cat__amlFLTTypeID_2.0	0.0		1_3
420	cat__amlFLTTypeID_nan	0.0		1_3
421	cat__amlDDLFLTTKDID_1.0	0.0		1_3
422	cat__amlDDLFLTTKDID_2.0	0.0		1_3
423	cat__amlDDLFLTTKDID_3.0	0.0		1_3
424	cat__amlDDLFLTTKDID_4.0	0.0		1_3
425	cat__amlDDLFLTTKDID_6.0	0.0		1_3
426	cat__amlDDLFLTTKDID_8.0	0.0		1_3
427	cat__amlDDLFLTTKDID_9.0	0.0		1_3
428	cat__amlDDLFLTTKDID_99.0	0.0		1_3
429	cat__amlDDLFLTTKDID_nan	0.0		1_3
430	cat__amlFLTType0ID_1.0	0.0		1_3
431	cat__amlFLTType0ID_2.0	0.0		1_3
432	cat__amlFLTType0ID_nan	0.0		1_3
433	cat__amlDDLNPM1OutcomeID_1.0	0.0		1_3
434	cat__amlDDLNPM1OutcomeID_3.0	0.0		1_3
435	cat__amlDDLNPM1OutcomeID_5.0	0.0		1_3
436	cat__amlDDLNPM1OutcomeID_7.0	0.0		1_3
437	cat__amlDDLNPM1OutcomeID_nan	0.0		1_3
438	cat__amlDDLNPM1ID_1.0	0.0		1_3
439	cat__amlDDLNPM1ID_2.0	0.0		1_3
440	cat__amlDDLNPM1ID_3.0	0.0		1_3
441	cat__amlDDLNPM1ID_4.0	0.0		1_3
442	cat__amlDDLNPM1ID_5.0	0.0		1_3
443	cat__amlDDLNPM1ID_nan	0.0		1_3
444	num__TestDate	0.0		1_3
445	num__ITDPcnt	0.00031816948436612206		1_3
446	num__ITDLength	2.017184237421325e-05		1_3
447	remainder__TestDate_is_missing	0.0		1_3
448	remainder__amlFLToutcomeID_is_missing	0.0		1_3
449	remainder__amlFLTTypeID_is_missing	0.0		1_3
450	remainder__amlDDLFLTTKDID_is_missing	0.0		1_3
451	remainder__ITDPcnt_is_missing	0.0		1_3
452	remainder__ITDLength_is_missing	0.0		1_3
453	remainder__amlFLTType0ID_is_missing	0.0		1_3
454	remainder__amlDDLNPM1OutcomeID_is_missing	0.0		1_3
455	remainder__amlDDLNPM1ID_is_missing	0.0		1_3
456	cat__amlFLToutcomeID_2.0	0.0		2_3
457	cat__amlFLToutcomeID_3.0	0.0		2_3
458	cat__amlFLToutcomeID_4.0	0.0		2_3
459	cat__amlFLToutcomeID_nan	0.0		2_3
460	cat__amlFLTTypeID_1.0	0.0		2_3
461	cat__amlFLTTypeID_2.0	0.0		2_3
462	cat__amlFLTTypeID_nan	0.0		2_3
463	cat__amlDDLFLTTKDID_1.0	0.0		2_3
464	cat__amlDDLFLTTKDID_2.0	0.0		2_3
465	cat__amlDDLFLTTKDID_3.0	0.0		2_3
466	cat__amlDDLFLTTKDID_4.0	0.0		2_3
467	cat__amlDDLFLTTKDID_6.0	0.0		2_3
468	cat__amlDDLFLTTKDID_8.0	0.0		2_3
469	cat__amlDDLFLTTKDID_9.0	0.0		2_3
470	cat__amlDDLFLTTKDID_99.0	0.0		2_3
471	cat__amlDDLFLTTKDID_nan	0.0		2_3
472	cat__amlFLTType0ID_1.0	0.0		2_3
473	cat__amlFLTType0ID_2.0	0.0		2_3
474	cat__amlFLTType0ID_nan	0.0		2_3
475	cat__amlDDLNPM1OutcomeID_1.0	0.0		2_3
476	cat__amlDDLNPM1OutcomeID_3.0	0.0		2_3
477	cat__amlDDLNPM1OutcomeID_5.0	0.0		2_3
478	cat__amlDDLNPM1OutcomeID_7.0	0.0		2_3
479	cat__amlDDLNPM1OutcomeID_nan	0.0		2_3
480	cat__amlDDLNPM1ID_1.0	0.0		2_3
481	cat__amlDDLNPM1ID_2.0	0.0		2_3
482	cat__amlDDLNPM1ID_3.0	0.0		2_3
483	cat__amlDDLNPM1ID_4.0	0.0		2_3
484	cat__amlDDLNPM1ID_5.0	0.0		2_3
485	cat__amlDDLNPM1ID_nan	0.0		2_3
486	num__TestDate	0.0		2_3
487	num__ITDPcnt	0.00022478649249176684		2_3
488	num__ITDLength	7.945804232239789e-06		2_3
489	remainder__TestDate_is_missing	0.0		2_3
490	remainder__amlFLToutcomeID_is_missing	0.0		2_3
491	remainder__amlFLTTypeID_is_missing	0.0		2_3
492	remainder__amlDDLFLTTKDID_is_missing	0.0		2_3
493	remainder__ITDPcnt_is_missing	0.0		2_3
494	remainder__ITDLength_is_missing	0.0		2_3
495	remainder__amlFLTType0ID_is_missing	0.0		2_3
496	remainder__amlDDLNPM1OutcomeID_is_missing	0.0		2_3
497	remainder__amlDDLNPM1ID_is_missing	0.0		2_3
498	cat__amlFLToutcomeID_2.0	0.0		3_3
499	cat__amlFLToutcomeID_3.0	0.0		3_3
500	cat__amlFLToutcomeID_4.0	0.0		3_3
501	cat__amlFLToutcomeID_nan	0.0		3_3
502	cat__amlFLTTypeID_1.0	0.0		3_3
503	cat__amlFLTTypeID_2.0	0.0		3_3
504	cat__amlFLTTypeID_nan	0.0		3_3
505	cat__amlDDLFLTTKDID_1.0	0.0		3_3
506	cat__amlDDLFLTTKDID_2.0	0.0		3_3
507	cat__amlDDLFLTTKDID_3.0	0.0		3_3
508	cat__amlDDLFLTTKDID_4.0	0.0		3_3
509	cat__amlDDLFLTTKDID_6.0	0.0		3_3
510	cat__amlDDLFLTTKDID_8.0	0.0		3_3
511	cat__amlDDLFLTTKDID_9.0	0.0		3_3
512	cat__amlDDLFLTTKDID_99.0	0.0		3_3
513	cat__amlDDLFLTTKDID_nan	0.0		3_3
514	cat__amlFLTType0ID_1.0	0.0		3_3
515	cat__amlFLTType0ID_2.0	0.0		3_3
516	cat__amlFLTType0ID_nan	0.0		3_3
517	cat__amlDDLNPM1OutcomeID_1.0	0.0		3_3
518	cat__amlDDLNPM1OutcomeID_3.0	0.0		3_3
519	cat__amlDDLNPM1OutcomeID_5.0	0.0		3_3
520	cat__amlDDLNPM1OutcomeID_nan	0.0		3_3
521	cat__amlDDLNPM1ID_1.0	0.0		3_3
522	cat__amlDDLNPM1ID_2.0	0.0		3_3
523	cat__amlDDLNPM1ID_3.0	0.0		3_3
524	cat__amlDDLNPM1ID_4.0	0.0		3_3
525	cat__amlDDLNPM1ID_5.0	0.0		3_3
526	cat__amlDDLNPM1ID_nan	0.0		3_3
527	num__TestDate	0.0		3_3
528	num__ITDPcnt	0.0001515621332677194		3_3
529	num__ITDLength	5.48681191273217e-06		3_3
530	remainder__TestDate_is_missing	0.0		3_3
531	remainder__amlFLToutcomeID_is_missing	0.0		3_3
532	remainder__amlFLTTypeID_is_missing	0.0		3_3
533	remainder__amlDDLFLTTKDID_is_missing	0.0		3_3
534	remainder__ITDPcnt_is_missing	0.0		3_3
535	remainder__ITDLength_is_missing	0.0		3_3
536	remainder__amlFLTType0ID_is_missing	0.0		3_3
537	remainder__amlDDLNPM1OutcomeID_is_missing	0.0		3_3
538	remainder__amlDDLNPM1ID_is_missing	0.0		3_3
539	cat__amlFLToutcomeID_2.0	0.0		4_3
540	cat__amlFLToutcomeID_3.0	0.0		4_3
541	cat__amlFLToutcomeID_4.0	0.0		4_3
542	cat__amlFLToutcomeID_nan	0.0		4_3
543	cat__amlFLTTypeID_1.0	0.0		4_3
544	cat__amlFLTTypeID_2.0	0.0		4_3
545	cat__amlFLTTypeID_nan	0.0		4_3
546	cat__amlDDLFLTTKDID_1.0	0.0		4_3
547	cat__amlDDLFLTTKDID_2.0	0.0		4_3
548	cat__amlDDLFLTTKDID_3.0	0.0		4_3
549	cat__amlDDLFLTTKDID_4.0	0.0		4_3
550	cat__amlDDLFLTTKDID_6.0	0.0		4_3
551	cat__amlDDLFLTTKDID_8.0	0.0		4_3
552	cat__amlDDLFLTTKDID_9.0	0.0		4_3
553	cat__amlDDLFLTTKDID_99.0	0.0		4_3
554	cat__amlDDLFLTTKDID_nan	0.0		4_3
555	cat__amlFLTType0ID_1.0	0.0		4_3
556	cat__amlFLTType0ID_2.0	0.0		4_3
557	cat__amlFLTType0ID_nan	0.0		4_3
558	cat__amlDDLNPM1OutcomeID_1.0	0.0		4_3
559	cat__amlDDLNPM1OutcomeID_3.0	0.0		4_3
560	cat__amlDDLNPM1OutcomeID_5.0	0.0		4_3
561	cat__amlDDLNPM1OutcomeID_7.0	0.0		4_3
562	cat__amlDDLNPM1OutcomeID_nan	0.0		4_3
563	cat__amlDDLNPM1ID_1.0	0.0		4_3
564	cat__amlDDLNPM1ID_2.0	0.0		4_3
565	cat__amlDDLNPM1ID_3.0	0.0		4_3
566	cat__amlDDLNPM1ID_4.0	0.0		4_3
567	cat__amlDDLNPM1ID_5.0	0.0		4_3
568	cat__amlDDLNPM1ID_nan	0.0		4_3
569	num__TestDate	0.0		4_3
570	num__ITDPcnt	0.0002348478543188928		4_3
571	num__ITDLength	1.0633602854095016e-05		4_3
572	remainder__TestDate_is_missing	0.0		4_3
573	remainder__amlFLToutcomeID_is_missing	0.0		4_3
574	remainder__amlFLTTypeID_is_missing	0.0		4_3
575	remainder__amlDDLFLTTKDID_is_missing	0.0		4_3
576	remainder__ITDPcnt_is_missing	0.0		4_3
577	remainder__ITDLength_is_missing	0.0		4_3
578	remainder__amlFLTType0ID_is_missing	0.0		4_3
579	remainder__amlDDLNPM1OutcomeID_is_missing	0.0		4_3
580	remainder__amlDDLNPM1ID_is_missing	0.0		4_3
581	cat__amlFLToutcomeID_2.0	0.0		5_3
582	cat__amlFLToutcomeID_3.0	0.0		5_3
583	cat__amlFLToutcomeID_4.0	0.0		5_3
584	cat__amlFLToutcomeID_nan	0.0		5_3
585	cat__amlFLTTypeID_1.0	0.0		5_3
586	cat__amlFLTTypeID_2.0	0.0		5_3
587	cat__amlFLTTypeID_nan	0.0		5_3
588	cat__amlDDLFLTTKDID_1.0	0.0		5_3
589	cat__amlDDLFLTTKDID_2.0	0.0		5_3
590	cat__amlDDLFLTTKDID_3.0	0.0		5_3
591	cat__amlDDLFLTTKDID_4.0	0.0		5_3
592	cat__amlDDLFLTTKDID_8.0	0.0		5_3
593	cat__amlDDLFLTTKDID_99.0	0.0		5_3
594	cat__amlDDLFLTTKDID_nan	0.0		5_3
595	cat__amlFLTType0ID_1.0	0.0		5_3
596	cat__amlFLTType0ID_2.0	0.0		5_3
597	cat__amlFLTType0ID_nan	0.0		5_3
598	cat__amlDDLNPM1OutcomeID_1.0	0.0		5_3
599	cat__amlDDLNPM1OutcomeID_3.0	0.0		5_3
600	cat__amlDDLNPM1OutcomeID_5.0	0.0		5_3
601	cat__amlDDLNPM1OutcomeID_7.0	0.0		5_3
602	cat__amlDDLNPM1OutcomeID_nan	0.0		5_3
603	cat__amlDDLNPM1ID_1.0	0.0		5_3
604	cat__amlDDLNPM1ID_2.0	0.0		5_3
605	cat__amlDDLNPM1ID_3.0	0.0		5_3
606	cat__amlDDLNPM1ID_4.0	0.0		5_3
607	cat__amlDDLNPM1ID_5.0	0.0		5_3
608	cat__amlDDLNPM1ID_nan	0.0		5_3
609	num__TestDate	4.561306145704633e-06		5_3
610	num__ITDPcnt	0.0002455233650814466		5_3
611	num__ITDLength	1.2778749217183213e-05		5_3
612	remainder__TestDate_is_missing	0.0		5_3
613	remainder__amlFLToutcomeID_is_missing	0.0		5_3
614	remainder__amlFLTTypeID_is_missing	0.0		5_3
615	remainder__amlDDLFLTTKDID_is_missing	0.0		5_3
616	remainder__ITDPcnt_is_missing	0.0		5_3
617	remainder__ITDLength_is_missing	0.0		5_3
618	remainder__amlFLTType0ID_is_missing	0.0		5_3
619	remainder__amlDDLNPM1OutcomeID_is_missing	0.0		5_3
620	remainder__amlDDLNPM1ID_is_missing	0.0		5_3
