# Supplementary material for: Random Survival Forest Versus Elastic-Net Regularized Cox Regression for Survival Prediction in Acute Myeloid Leukemia at Distinct Treatment Time Points: Model Performance Comparison Study
Source: JMIR Bioinform Biotechnol. 2026 Apr 29;7:e75678. doi: 10.2196/75678 (PMC13128161; doi:10.2196/75678)
Supplement: Multimedia Appendix 9 [file bioinform-v7-e75678-s009.zip › ablation_metrics/repeated_fold_feature_importance/cnet/C2__MRD_flt3_npm1__fimp.csv]

	feature	importance	std_importance	fold_repeat_idx
0	cat__MRDA0_False	0.0		1_1
1	cat__MRDA0_True	0.0		1_1
2	cat__MRDA0_nan	0.0		1_1
3	cat__MRDB0_False	0.0		1_1
4	cat__MRDB0_True	0.0		1_1
5	cat__MRDB0_nan	0.0		1_1
6	cat__MRDC0_False	0.0		1_1
7	cat__MRDC0_True	0.0		1_1
8	cat__MRDC0_nan	0.0		1_1
9	cat__MRDA1_False	0.0		1_1
10	cat__MRDA1_True	0.0		1_1
11	cat__MRDA1_nan	0.0		1_1
12	cat__MRDB1_False	0.0		1_1
13	cat__MRDB1_True	0.0		1_1
14	cat__MRDB1_nan	0.0		1_1
15	cat__MRDC1_False	0.0		1_1
16	cat__MRDC1_True	0.0		1_1
17	cat__MRDC1_nan	0.0		1_1
18	cat__MRDA2_False	0.0		1_1
19	cat__MRDA2_True	0.0		1_1
20	cat__MRDA2_nan	0.0		1_1
21	cat__MRDB2_False	0.0		1_1
22	cat__MRDB2_True	0.0		1_1
23	cat__MRDB2_nan	0.0		1_1
24	cat__MRDC2_False	0.0		1_1
25	cat__MRDC2_True	0.0		1_1
26	cat__MRDC2_nan	0.0		1_1
27	cat__amlFLToutcomeID_2.0	0.0		1_1
28	cat__amlFLToutcomeID_3.0	0.0		1_1
29	cat__amlFLToutcomeID_4.0	0.0		1_1
30	cat__amlFLToutcomeID_nan	0.0		1_1
31	cat__amlFLTTypeID_1.0	0.0		1_1
32	cat__amlFLTTypeID_2.0	0.0		1_1
33	cat__amlFLTTypeID_nan	0.0		1_1
34	cat__amlDDLFLTTKDID_1.0	0.0		1_1
35	cat__amlDDLFLTTKDID_2.0	0.0		1_1
36	cat__amlDDLFLTTKDID_3.0	0.0		1_1
37	cat__amlDDLFLTTKDID_4.0	0.0		1_1
38	cat__amlDDLFLTTKDID_6.0	0.0		1_1
39	cat__amlDDLFLTTKDID_8.0	0.0		1_1
40	cat__amlDDLFLTTKDID_99.0	0.0		1_1
41	cat__amlDDLFLTTKDID_nan	0.0		1_1
42	cat__amlFLTType0ID_1.0	0.0		1_1
43	cat__amlFLTType0ID_2.0	0.0		1_1
44	cat__amlFLTType0ID_nan	0.0		1_1
45	cat__amlDDLNPM1OutcomeID_1.0	0.0		1_1
46	cat__amlDDLNPM1OutcomeID_3.0	0.0		1_1
47	cat__amlDDLNPM1OutcomeID_5.0	0.0		1_1
48	cat__amlDDLNPM1OutcomeID_7.0	0.0		1_1
49	cat__amlDDLNPM1OutcomeID_nan	0.0		1_1
50	cat__amlDDLNPM1ID_1.0	0.0		1_1
51	cat__amlDDLNPM1ID_2.0	0.0		1_1
52	cat__amlDDLNPM1ID_3.0	0.0		1_1
53	cat__amlDDLNPM1ID_4.0	0.0		1_1
54	cat__amlDDLNPM1ID_5.0	0.0		1_1
55	cat__amlDDLNPM1ID_nan	0.0		1_1
56	cat__MRDnegativity_<0.0%/not detectable	0.0		1_1
57	cat__MRDnegativity_nan	0.0		1_1
58	cat__MRDguided_No	0.0		1_1
59	cat__MRDguided_nan	0.0		1_1
60	cat__Housekeeping_ABL	0.0		1_1
61	cat__Housekeeping_nan	0.0		1_1
62	cat__MRDA0_method_nan	0.0		1_1
63	cat__MRDA0_method_qPCR-NPM1	0.0		1_1
64	cat__MRDA0_method_qPCR-NPM1 A	0.0		1_1
65	cat__MRDA0_method_qPCR-NPM1 B	0.0		1_1
66	cat__MRDA0_method_qPCR-NPM1 D	0.0		1_1
67	cat__MRDA0_method_qPCR-NPM1 OTHER	0.0		1_1
68	cat__MRDA0_method_qPCR-inv16	0.0		1_1
69	cat__MRDA0_method_qPCR-t8/21	0.0		1_1
70	cat__MRDA0num_ND	0.0		1_1
71	cat__MRDA0num_Pos	0.0		1_1
72	cat__MRDA0num_nan	0.0		1_1
73	cat__MRDA0_specimen_PB	0.0		1_1
74	cat__MRDA0_specimen_nan	0.0		1_1
75	cat__MRDB0_method_nan	0.0		1_1
76	cat__MRDB0_method_qPCR-NPM1	0.0		1_1
77	cat__MRDB0_method_qPCR-NPM1 A	0.0		1_1
78	cat__MRDB0_method_qPCR-NPM1 B	0.0		1_1
79	cat__MRDB0_method_qPCR-NPM1 D	0.0		1_1
80	cat__MRDB0_method_qPCR-NPM1 OTHER	0.0		1_1
81	cat__MRDB0_method_qPCR-inv16	0.0		1_1
82	cat__MRDB0_method_qPCR-t8/21	0.0		1_1
83	cat__MRDB0_specimen_BM	0.0		1_1
84	cat__MRDB0_specimen_nan	0.0		1_1
85	cat__MRDB0num_ND	0.0		1_1
86	cat__MRDB0num_Pos	0.0		1_1
87	cat__MRDB0num_nan	0.0		1_1
88	cat__MRDC0_method_MFC (LAIP+DfN)	0.0		1_1
89	cat__MRDC0_method_nan	0.0		1_1
90	cat__MRDC0_specimen_BM	0.0		1_1
91	cat__MRDC0_specimen_BM	0.0		1_1
92	cat__MRDC0_specimen_PB	0.0		1_1
93	cat__MRDC0_specimen_nan	0.0		1_1
94	cat__MRDC1_specimen_BM	0.0		1_1
95	cat__MRDC1_specimen_PB	0.0		1_1
96	cat__MRDC1_specimen_nan	0.0		1_1
97	cat__MRDC2_specimen_BM	0.0		1_1
98	cat__MRDC2_specimen_PB	0.0		1_1
99	cat__MRDC2_specimen_nan	0.0		1_1
100	cat__MRDC0num_Neg	0.0		1_1
101	cat__MRDC0num_Pos	0.0		1_1
102	cat__MRDC0num_nan	0.0		1_1
103	cat__MRDA1_method_nan	0.0		1_1
104	cat__MRDA1_method_qPCR-NPM1	0.0		1_1
105	cat__MRDA1_method_qPCR-NPM1 A	0.0		1_1
106	cat__MRDA1_method_qPCR-NPM1 B	0.0		1_1
107	cat__MRDA1_method_qPCR-NPM1 D	0.0		1_1
108	cat__MRDA1_method_qPCR-NPM1 OTHER	0.0		1_1
109	cat__MRDA1_method_qPCR-inv16	0.0		1_1
110	cat__MRDA1_method_qPCR-t8/21	0.0		1_1
111	cat__MRDA1num_ND	0.0		1_1
112	cat__MRDA1num_Neg	0.0		1_1
113	cat__MRDA1num_Pos	0.0		1_1
114	cat__MRDA1num_nan	0.0		1_1
115	cat__MRDA1_specimen_PB	0.0		1_1
116	cat__MRDA1_specimen_nan	0.0		1_1
117	cat__MRDB1_method_nan	0.0		1_1
118	cat__MRDB1_method_qPCR-NPM1	0.0		1_1
119	cat__MRDB1_method_qPCR-NPM1 A	0.0		1_1
120	cat__MRDB1_method_qPCR-NPM1 B	0.0		1_1
121	cat__MRDB1_method_qPCR-NPM1 D	0.0		1_1
122	cat__MRDB1_method_qPCR-NPM1 OTHER	0.0		1_1
123	cat__MRDB1_method_qPCR-inv16	0.0		1_1
124	cat__MRDB1_method_qPCR-t8/21	0.0		1_1
125	cat__MRDB1_specimen_BM	0.0		1_1
126	cat__MRDB1_specimen_nan	0.0		1_1
127	cat__MRDB1num_ND	0.0		1_1
128	cat__MRDB1num_Neg	0.0		1_1
129	cat__MRDB1num_Pos	0.0		1_1
130	cat__MRDB1num_nan	0.0		1_1
131	cat__MRDC1_method_MFC (LAIP+DfN)	0.0		1_1
132	cat__MRDC1_method_nan	0.0		1_1
133	cat__MRDC1num_ND	0.0		1_1
134	cat__MRDC1num_Neg	0.0		1_1
135	cat__MRDC1num_Pos	0.0		1_1
136	cat__MRDC1num_nan	0.0		1_1
137	cat__MRDA2_method_nan	0.0		1_1
138	cat__MRDA2_method_qPCR-NPM1	0.0		1_1
139	cat__MRDA2_method_qPCR-NPM1 A	0.0		1_1
140	cat__MRDA2_method_qPCR-NPM1 B	0.0		1_1
141	cat__MRDA2_method_qPCR-NPM1 D	0.0		1_1
142	cat__MRDA2_method_qPCR-NPM1 OTHER	0.0		1_1
143	cat__MRDA2_method_qPCR-inv16	0.0		1_1
144	cat__MRDA2_method_qPCR-t8/21	0.0		1_1
145	cat__MRDA2_specimen_PB	0.0		1_1
146	cat__MRDA2_specimen_nan	0.0		1_1
147	cat__MRDA2num_ND	0.0		1_1
148	cat__MRDA2num_Neg	0.0		1_1
149	cat__MRDA2num_Pos	0.0		1_1
150	cat__MRDA2num_nan	0.0		1_1
151	cat__MRDB2_method_nan	0.0		1_1
152	cat__MRDB2_method_qPCR-NPM1	0.0		1_1
153	cat__MRDB2_method_qPCR-NPM1 A	0.0		1_1
154	cat__MRDB2_method_qPCR-NPM1 B	0.0		1_1
155	cat__MRDB2_method_qPCR-NPM1 D	0.0		1_1
156	cat__MRDB2_method_qPCR-NPM1 OTHER	0.0		1_1
157	cat__MRDB2_method_qPCR-inv16	0.0		1_1
158	cat__MRDB2_method_qPCR-t8/21	0.0		1_1
159	cat__MRDB2_specimen_BM	0.0		1_1
160	cat__MRDB2_specimen_nan	0.0		1_1
161	cat__MRDB2num_ND	0.0		1_1
162	cat__MRDB2num_Neg	0.0		1_1
163	cat__MRDB2num_Pos	0.0		1_1
164	cat__MRDB2num_nan	0.0		1_1
165	cat__MRDC2_method_MFC (LAIP+DfN)	0.0		1_1
166	cat__MRDC2_method_nan	0.0		1_1
167	cat__MRDC2num_ND	0.0		1_1
168	cat__MRDC2num_Neg	0.0		1_1
169	cat__MRDC2num_Pos	0.0		1_1
170	cat__MRDC2num_nan	0.0		1_1
171	num__TestDate	0.00011481580226839179		1_1
172	num__ITDPcnt	0.0004255165595852513		1_1
173	num__ITDLength	6.482461641616509e-05		1_1
174	num__date_MRDA0	0.0001584908306300162		1_1
175	num__MRDA0hodnota	0.00019841146915841937		1_1
176	num__MRDA0logred	0.0		1_1
177	num__date_MRDB0	8.591227865913522e-05		1_1
178	num__MRDB0hodnota	1.5403110139097503e-05		1_1
179	num__MRDB0logred	6.564457071747127e-05		1_1
180	num__MRDC0percentage	8.421254029452761e-05		1_1
181	num__date_MRDA1	8.319044694783757e-05		1_1
182	num__MRDA1hodnota	0.0003419201579228357		1_1
183	num__MRDA1logred	2.624355348831316e-05		1_1
184	num__date_MRDB1	0.00016697166127558038		1_1
185	num__MRDB1hodnota	0.00015531950143449542		1_1
186	num__Date_MRDC1	4.361456421201251e-05		1_1
187	num__MRDC1percentage	0.00026316284258385495		1_1
188	num__date_MRDA2	0.00028318642052578883		1_1
189	num__MRDA2hodnota	7.198896458705315e-05		1_1
190	num__MRDA2logred	5.0051153268246834e-05		1_1
191	num__date_MRDB2	0.0012917273202686754		1_1
192	num__MRDB2hodnota	0.000938147098315434		1_1
193	num__Date_MRDC2	0.000293441510474214		1_1
194	num__MRDC2percentage	0.0006246889183696314		1_1
195	remainder__MRDnegativity_is_missing	0.0		1_1
196	remainder__MRDguided_is_missing	0.0		1_1
197	remainder__Housekeeping_is_missing	0.0		1_1
198	remainder__MRDA0_is_missing	0.0		1_1
199	remainder__date_MRDA0_is_missing	0.0		1_1
200	remainder__MRDA0_method_is_missing	0.0		1_1
201	remainder__MRDA0_specimen_is_missing	0.0		1_1
202	remainder__MRDA0num_is_missing	0.0		1_1
203	remainder__MRDA0hodnota_is_missing	0.0		1_1
204	remainder__MRDA0logred_is_missing	0.0		1_1
205	remainder__MRDB0_is_missing	0.0		1_1
206	remainder__date_MRDB0_is_missing	0.0		1_1
207	remainder__MRDB0_method_is_missing	0.0		1_1
208	remainder__MRDB0_specimen_is_missing	0.0		1_1
209	remainder__MRDB0num_is_missing	0.0		1_1
210	remainder__MRDB0hodnota_is_missing	0.0		1_1
211	remainder__MRDB0logred_is_missing	0.0		1_1
212	remainder__MRDC0_is_missing	0.0		1_1
213	remainder__MRDC0_method_is_missing	0.0		1_1
214	remainder__MRDC0_specimen_is_missing	0.0		1_1
215	remainder__MRDC0num_is_missing	0.0		1_1
216	remainder__MRDC0percentage_is_missing	0.0		1_1
217	remainder__MRDA1_is_missing	0.0		1_1
218	remainder__date_MRDA1_is_missing	0.0		1_1
219	remainder__MRDA1_method_is_missing	0.0		1_1
220	remainder__MRDA1_specimen_is_missing	0.0		1_1
221	remainder__MRDA1num_is_missing	0.0		1_1
222	remainder__MRDA1hodnota_is_missing	0.0		1_1
223	remainder__MRDA1logred_is_missing	0.0		1_1
224	remainder__MRDB1_is_missing	0.0		1_1
225	remainder__date_MRDB1_is_missing	0.0		1_1
226	remainder__MRDB1_method_is_missing	0.0		1_1
227	remainder__MRDB1_specimen_is_missing	0.0		1_1
228	remainder__MRDB1num_is_missing	0.0		1_1
229	remainder__MRDB1hodnota_is_missing	0.0		1_1
230	remainder__MRDC1_is_missing	0.0		1_1
231	remainder__Date_MRDC1_is_missing	0.0		1_1
232	remainder__MRDC1_method_is_missing	0.0		1_1
233	remainder__MRDC1_specimen_is_missing	0.0		1_1
234	remainder__MRDC1num_is_missing	0.0		1_1
235	remainder__MRDC1percentage_is_missing	0.0		1_1
236	remainder__MRDA2_is_missing	0.0		1_1
237	remainder__date_MRDA2_is_missing	0.0		1_1
238	remainder__MRDA2_method_is_missing	0.0		1_1
239	remainder__MRDA2_specimen_is_missing	0.0		1_1
240	remainder__MRDA2num_is_missing	0.0		1_1
241	remainder__MRDA2hodnota_is_missing	0.0		1_1
242	remainder__MRDA2logred_is_missing	0.0		1_1
243	remainder__MRDB2_is_missing	0.0		1_1
244	remainder__date_MRDB2_is_missing	0.0		1_1
245	remainder__MRDB2_method_is_missing	0.0		1_1
246	remainder__MRDB2_specimen_is_missing	0.0		1_1
247	remainder__MRDB2num_is_missing	0.0		1_1
248	remainder__MRDB2hodnota_is_missing	0.0		1_1
249	remainder__MRDC2_is_missing	0.0		1_1
250	remainder__Date_MRDC2_is_missing	0.0		1_1
251	remainder__MRDC2_method_is_missing	0.0		1_1
252	remainder__MRDC2_specimen_is_missing	0.0		1_1
253	remainder__MRDC2num_is_missing	0.0		1_1
254	remainder__MRDC2percentage_is_missing	0.0		1_1
255	remainder__TestDate_is_missing	0.0		1_1
256	remainder__amlFLToutcomeID_is_missing	0.0		1_1
257	remainder__amlFLTTypeID_is_missing	0.0		1_1
258	remainder__amlDDLFLTTKDID_is_missing	0.0		1_1
259	remainder__ITDPcnt_is_missing	0.0		1_1
260	remainder__ITDLength_is_missing	0.0		1_1
261	remainder__amlFLTType0ID_is_missing	0.0		1_1
262	remainder__amlDDLNPM1OutcomeID_is_missing	0.0		1_1
263	remainder__amlDDLNPM1ID_is_missing	0.0		1_1
264	cat__MRDA0_False	0.0		2_1
265	cat__MRDA0_True	0.0		2_1
266	cat__MRDA0_nan	0.0		2_1
267	cat__MRDB0_False	0.0		2_1
268	cat__MRDB0_True	0.0		2_1
269	cat__MRDB0_nan	0.0		2_1
270	cat__MRDC0_False	0.0		2_1
271	cat__MRDC0_True	0.0		2_1
272	cat__MRDC0_nan	0.0		2_1
273	cat__MRDA1_False	0.0		2_1
274	cat__MRDA1_True	0.0		2_1
275	cat__MRDA1_nan	0.0		2_1
276	cat__MRDB1_False	0.0		2_1
277	cat__MRDB1_True	0.0		2_1
278	cat__MRDB1_nan	0.0		2_1
279	cat__MRDC1_False	0.0		2_1
280	cat__MRDC1_True	0.0		2_1
281	cat__MRDC1_nan	0.0		2_1
282	cat__MRDA2_False	0.0		2_1
283	cat__MRDA2_True	0.0		2_1
284	cat__MRDA2_nan	0.0		2_1
285	cat__MRDB2_False	0.0		2_1
286	cat__MRDB2_True	0.0		2_1
287	cat__MRDB2_nan	0.0		2_1
288	cat__MRDC2_False	0.0		2_1
289	cat__MRDC2_True	0.0		2_1
290	cat__MRDC2_nan	0.0		2_1
291	cat__amlFLToutcomeID_2.0	0.0		2_1
292	cat__amlFLToutcomeID_3.0	0.0		2_1
293	cat__amlFLToutcomeID_4.0	0.0		2_1
294	cat__amlFLToutcomeID_nan	0.0		2_1
295	cat__amlFLTTypeID_1.0	0.0		2_1
296	cat__amlFLTTypeID_2.0	0.0		2_1
297	cat__amlFLTTypeID_nan	0.0		2_1
298	cat__amlDDLFLTTKDID_1.0	0.0		2_1
299	cat__amlDDLFLTTKDID_2.0	0.0		2_1
300	cat__amlDDLFLTTKDID_3.0	0.0		2_1
301	cat__amlDDLFLTTKDID_4.0	0.0		2_1
302	cat__amlDDLFLTTKDID_6.0	0.0		2_1
303	cat__amlDDLFLTTKDID_8.0	0.0		2_1
304	cat__amlDDLFLTTKDID_9.0	0.0		2_1
305	cat__amlDDLFLTTKDID_99.0	0.0		2_1
306	cat__amlDDLFLTTKDID_nan	0.0		2_1
307	cat__amlFLTType0ID_1.0	0.0		2_1
308	cat__amlFLTType0ID_2.0	0.0		2_1
309	cat__amlFLTType0ID_nan	0.0		2_1
310	cat__amlDDLNPM1OutcomeID_1.0	0.0		2_1
311	cat__amlDDLNPM1OutcomeID_3.0	0.0		2_1
312	cat__amlDDLNPM1OutcomeID_5.0	0.0		2_1
313	cat__amlDDLNPM1OutcomeID_7.0	0.0		2_1
314	cat__amlDDLNPM1OutcomeID_nan	0.0		2_1
315	cat__amlDDLNPM1ID_1.0	0.0		2_1
316	cat__amlDDLNPM1ID_2.0	0.0		2_1
317	cat__amlDDLNPM1ID_3.0	0.0		2_1
318	cat__amlDDLNPM1ID_4.0	0.0		2_1
319	cat__amlDDLNPM1ID_5.0	0.0		2_1
320	cat__amlDDLNPM1ID_nan	0.0		2_1
321	cat__MRDnegativity_<0.0%/not detectable	0.0		2_1
322	cat__MRDnegativity_nan	0.0		2_1
323	cat__MRDguided_No	0.0		2_1
324	cat__MRDguided_nan	0.0		2_1
325	cat__Housekeeping_ABL	0.0		2_1
326	cat__Housekeeping_nan	0.0		2_1
327	cat__MRDA0_method_nan	0.0		2_1
328	cat__MRDA0_method_qPCR-NPM1	0.0		2_1
329	cat__MRDA0_method_qPCR-NPM1 A	0.0		2_1
330	cat__MRDA0_method_qPCR-NPM1 B	0.0		2_1
331	cat__MRDA0_method_qPCR-NPM1 D	0.0		2_1
332	cat__MRDA0_method_qPCR-NPM1 OTHER	0.0		2_1
333	cat__MRDA0_method_qPCR-inv16	0.0		2_1
334	cat__MRDA0_method_qPCR-t8/21	0.0		2_1
335	cat__MRDA0num_ND	0.0		2_1
336	cat__MRDA0num_Pos	0.0		2_1
337	cat__MRDA0num_nan	0.0		2_1
338	cat__MRDA0_specimen_PB	0.0		2_1
339	cat__MRDA0_specimen_nan	0.0		2_1
340	cat__MRDB0_method_nan	0.0		2_1
341	cat__MRDB0_method_qPCR-NPM1	0.0		2_1
342	cat__MRDB0_method_qPCR-NPM1 A	0.0		2_1
343	cat__MRDB0_method_qPCR-NPM1 B	0.0		2_1
344	cat__MRDB0_method_qPCR-NPM1 D	0.0		2_1
345	cat__MRDB0_method_qPCR-NPM1 OTHER	0.0		2_1
346	cat__MRDB0_method_qPCR-inv16	0.0		2_1
347	cat__MRDB0_method_qPCR-t8/21	0.0		2_1
348	cat__MRDB0_specimen_BM	0.0		2_1
349	cat__MRDB0_specimen_nan	0.0		2_1
350	cat__MRDB0num_ND	0.0		2_1
351	cat__MRDB0num_Pos	0.0		2_1
352	cat__MRDB0num_nan	0.0		2_1
353	cat__MRDC0_method_MFC (LAIP+DfN)	0.0		2_1
354	cat__MRDC0_method_nan	0.0		2_1
355	cat__MRDC0_specimen_BM	0.0		2_1
356	cat__MRDC0_specimen_BM	0.0		2_1
357	cat__MRDC0_specimen_PB	0.0		2_1
358	cat__MRDC0_specimen_nan	0.0		2_1
359	cat__MRDC1_specimen_BM	0.0		2_1
360	cat__MRDC1_specimen_PB	0.0		2_1
361	cat__MRDC1_specimen_nan	0.0		2_1
362	cat__MRDC2_specimen_BM	0.0		2_1
363	cat__MRDC2_specimen_PB	0.0		2_1
364	cat__MRDC2_specimen_nan	0.0		2_1
365	cat__MRDC0num_Neg	0.0		2_1
366	cat__MRDC0num_Pos	0.0		2_1
367	cat__MRDC0num_nan	0.0		2_1
368	cat__MRDA1_method_nan	0.0		2_1
369	cat__MRDA1_method_qPCR-NPM1	0.0		2_1
370	cat__MRDA1_method_qPCR-NPM1 A	0.0		2_1
371	cat__MRDA1_method_qPCR-NPM1 B	0.0		2_1
372	cat__MRDA1_method_qPCR-NPM1 D	0.0		2_1
373	cat__MRDA1_method_qPCR-NPM1 OTHER	0.0		2_1
374	cat__MRDA1_method_qPCR-inv16	0.0		2_1
375	cat__MRDA1_method_qPCR-t8/21	0.0		2_1
376	cat__MRDA1num_ND	0.0		2_1
377	cat__MRDA1num_Neg	0.0		2_1
378	cat__MRDA1num_Pos	0.0		2_1
379	cat__MRDA1num_nan	0.0		2_1
380	cat__MRDA1_specimen_PB	0.0		2_1
381	cat__MRDA1_specimen_nan	0.0		2_1
382	cat__MRDB1_method_nan	0.0		2_1
383	cat__MRDB1_method_qPCR-NPM1	0.0		2_1
384	cat__MRDB1_method_qPCR-NPM1 A	0.0		2_1
385	cat__MRDB1_method_qPCR-NPM1 B	0.0		2_1
386	cat__MRDB1_method_qPCR-NPM1 D	0.0		2_1
387	cat__MRDB1_method_qPCR-NPM1 OTHER	0.0		2_1
388	cat__MRDB1_method_qPCR-inv16	0.0		2_1
389	cat__MRDB1_method_qPCR-t8/21	0.0		2_1
390	cat__MRDB1_specimen_BM	0.0		2_1
391	cat__MRDB1_specimen_nan	0.0		2_1
392	cat__MRDB1num_ND	0.0		2_1
393	cat__MRDB1num_Neg	0.0		2_1
394	cat__MRDB1num_Pos	0.0		2_1
395	cat__MRDB1num_nan	0.0		2_1
396	cat__MRDC1_method_MFC (LAIP+DfN)	0.0		2_1
397	cat__MRDC1_method_nan	0.0		2_1
398	cat__MRDC1num_ND	0.0		2_1
399	cat__MRDC1num_Neg	0.0		2_1
400	cat__MRDC1num_Pos	0.0		2_1
401	cat__MRDC1num_nan	0.0		2_1
402	cat__MRDA2_method_nan	0.0		2_1
403	cat__MRDA2_method_qPCR-NPM1	0.0		2_1
404	cat__MRDA2_method_qPCR-NPM1 A	0.0		2_1
405	cat__MRDA2_method_qPCR-NPM1 B	0.0		2_1
406	cat__MRDA2_method_qPCR-NPM1 D	0.0		2_1
407	cat__MRDA2_method_qPCR-NPM1 OTHER	0.0		2_1
408	cat__MRDA2_method_qPCR-inv16	0.0		2_1
409	cat__MRDA2_method_qPCR-t8/21	0.0		2_1
410	cat__MRDA2_specimen_PB	0.0		2_1
411	cat__MRDA2_specimen_nan	0.0		2_1
412	cat__MRDA2num_ND	0.0		2_1
413	cat__MRDA2num_Neg	0.0		2_1
414	cat__MRDA2num_Pos	0.0		2_1
415	cat__MRDA2num_nan	0.0		2_1
416	cat__MRDB2_method_nan	0.0		2_1
417	cat__MRDB2_method_qPCR-NPM1	0.0		2_1
418	cat__MRDB2_method_qPCR-NPM1 A	0.0		2_1
419	cat__MRDB2_method_qPCR-NPM1 B	0.0		2_1
420	cat__MRDB2_method_qPCR-NPM1 D	0.0		2_1
421	cat__MRDB2_method_qPCR-NPM1 OTHER	0.0		2_1
422	cat__MRDB2_method_qPCR-inv16	0.0		2_1
423	cat__MRDB2_method_qPCR-t8/21	0.0		2_1
424	cat__MRDB2_specimen_BM	0.0		2_1
425	cat__MRDB2_specimen_nan	0.0		2_1
426	cat__MRDB2num_ND	0.0		2_1
427	cat__MRDB2num_Neg	0.0		2_1
428	cat__MRDB2num_Pos	0.0		2_1
429	cat__MRDB2num_nan	0.0		2_1
430	cat__MRDC2_method_MFC (LAIP+DfN)	0.0		2_1
431	cat__MRDC2_method_nan	0.0		2_1
432	cat__MRDC2num_ND	0.0		2_1
433	cat__MRDC2num_Neg	0.0		2_1
434	cat__MRDC2num_Pos	0.0		2_1
435	cat__MRDC2num_nan	0.0		2_1
436	num__TestDate	0.00015701423501500696		2_1
437	num__ITDPcnt	0.00038090769730969885		2_1
438	num__ITDLength	4.192918719988842e-05		2_1
439	num__date_MRDA0	5.8186482240014334e-05		2_1
440	num__MRDA0hodnota	0.0		2_1
441	num__MRDA0logred	0.0		2_1
442	num__date_MRDB0	0.00013345521788639275		2_1
443	num__MRDB0hodnota	0.0		2_1
444	num__MRDB0logred	0.0		2_1
445	num__MRDC0percentage	4.552910768916727e-05		2_1
446	num__date_MRDA1	1.2713199542349778e-05		2_1
447	num__MRDA1hodnota	2.7916020434651782e-05		2_1
448	num__MRDA1logred	0.0		2_1
449	num__date_MRDB1	4.260668399817117e-05		2_1
450	num__MRDB1hodnota	0.0		2_1
451	num__Date_MRDC1	0.00012634966970933033		2_1
452	num__MRDC1percentage	0.0003049071321698831		2_1
453	num__date_MRDA2	0.00018420478183546043		2_1
454	num__MRDA2hodnota	0.0		2_1
455	num__MRDA2logred	0.0		2_1
456	num__date_MRDB2	0.0005248479901025179		2_1
457	num__MRDB2hodnota	0.0002040594251293543		2_1
458	num__Date_MRDC2	0.00018111598980611693		2_1
459	num__MRDC2percentage	0.0005236778748068781		2_1
460	remainder__MRDnegativity_is_missing	0.0		2_1
461	remainder__MRDguided_is_missing	0.0		2_1
462	remainder__Housekeeping_is_missing	0.0		2_1
463	remainder__MRDA0_is_missing	0.0		2_1
464	remainder__date_MRDA0_is_missing	0.0		2_1
465	remainder__MRDA0_method_is_missing	0.0		2_1
466	remainder__MRDA0_specimen_is_missing	0.0		2_1
467	remainder__MRDA0num_is_missing	0.0		2_1
468	remainder__MRDA0hodnota_is_missing	0.0		2_1
469	remainder__MRDA0logred_is_missing	0.0		2_1
470	remainder__MRDB0_is_missing	0.0		2_1
471	remainder__date_MRDB0_is_missing	0.0		2_1
472	remainder__MRDB0_method_is_missing	0.0		2_1
473	remainder__MRDB0_specimen_is_missing	0.0		2_1
474	remainder__MRDB0num_is_missing	0.0		2_1
475	remainder__MRDB0hodnota_is_missing	0.0		2_1
476	remainder__MRDB0logred_is_missing	0.0		2_1
477	remainder__MRDC0_is_missing	0.0		2_1
478	remainder__MRDC0_method_is_missing	0.0		2_1
479	remainder__MRDC0_specimen_is_missing	0.0		2_1
480	remainder__MRDC0num_is_missing	0.0		2_1
481	remainder__MRDC0percentage_is_missing	0.0		2_1
482	remainder__MRDA1_is_missing	0.0		2_1
483	remainder__date_MRDA1_is_missing	0.0		2_1
484	remainder__MRDA1_method_is_missing	0.0		2_1
485	remainder__MRDA1_specimen_is_missing	0.0		2_1
486	remainder__MRDA1num_is_missing	0.0		2_1
487	remainder__MRDA1hodnota_is_missing	0.0		2_1
488	remainder__MRDA1logred_is_missing	0.0		2_1
489	remainder__MRDB1_is_missing	0.0		2_1
490	remainder__date_MRDB1_is_missing	0.0		2_1
491	remainder__MRDB1_method_is_missing	0.0		2_1
492	remainder__MRDB1_specimen_is_missing	0.0		2_1
493	remainder__MRDB1num_is_missing	0.0		2_1
494	remainder__MRDB1hodnota_is_missing	0.0		2_1
495	remainder__MRDC1_is_missing	0.0		2_1
496	remainder__Date_MRDC1_is_missing	0.0		2_1
497	remainder__MRDC1_method_is_missing	0.0		2_1
498	remainder__MRDC1_specimen_is_missing	0.0		2_1
499	remainder__MRDC1num_is_missing	0.0		2_1
500	remainder__MRDC1percentage_is_missing	0.0		2_1
501	remainder__MRDA2_is_missing	0.0		2_1
502	remainder__date_MRDA2_is_missing	0.0		2_1
503	remainder__MRDA2_method_is_missing	0.0		2_1
504	remainder__MRDA2_specimen_is_missing	0.0		2_1
505	remainder__MRDA2num_is_missing	0.0		2_1
506	remainder__MRDA2hodnota_is_missing	0.0		2_1
507	remainder__MRDA2logred_is_missing	0.0		2_1
508	remainder__MRDB2_is_missing	0.0		2_1
509	remainder__date_MRDB2_is_missing	0.0		2_1
510	remainder__MRDB2_method_is_missing	0.0		2_1
511	remainder__MRDB2_specimen_is_missing	0.0		2_1
512	remainder__MRDB2num_is_missing	0.0		2_1
513	remainder__MRDB2hodnota_is_missing	0.0		2_1
514	remainder__MRDC2_is_missing	0.0		2_1
515	remainder__Date_MRDC2_is_missing	0.0		2_1
516	remainder__MRDC2_method_is_missing	0.0		2_1
517	remainder__MRDC2_specimen_is_missing	0.0		2_1
518	remainder__MRDC2num_is_missing	0.0		2_1
519	remainder__MRDC2percentage_is_missing	0.0		2_1
520	remainder__TestDate_is_missing	0.0		2_1
521	remainder__amlFLToutcomeID_is_missing	0.0		2_1
522	remainder__amlFLTTypeID_is_missing	0.0		2_1
523	remainder__amlDDLFLTTKDID_is_missing	0.0		2_1
524	remainder__ITDPcnt_is_missing	0.0		2_1
525	remainder__ITDLength_is_missing	0.0		2_1
526	remainder__amlFLTType0ID_is_missing	0.0		2_1
527	remainder__amlDDLNPM1OutcomeID_is_missing	0.0		2_1
528	remainder__amlDDLNPM1ID_is_missing	0.0		2_1
529	cat__MRDA0_False	0.0		3_1
530	cat__MRDA0_True	0.0		3_1
531	cat__MRDA0_nan	0.0		3_1
532	cat__MRDB0_False	0.0		3_1
533	cat__MRDB0_True	0.0		3_1
534	cat__MRDB0_nan	0.0		3_1
535	cat__MRDC0_False	0.0		3_1
536	cat__MRDC0_True	0.0		3_1
537	cat__MRDC0_nan	0.0		3_1
538	cat__MRDA1_False	0.0		3_1
539	cat__MRDA1_True	0.0		3_1
540	cat__MRDA1_nan	0.0		3_1
541	cat__MRDB1_False	0.0		3_1
542	cat__MRDB1_True	0.0		3_1
543	cat__MRDB1_nan	0.0		3_1
544	cat__MRDC1_False	0.0		3_1
545	cat__MRDC1_True	0.0		3_1
546	cat__MRDC1_nan	0.0		3_1
547	cat__MRDA2_False	0.0		3_1
548	cat__MRDA2_True	0.0		3_1
549	cat__MRDA2_nan	0.0		3_1
550	cat__MRDB2_False	0.0		3_1
551	cat__MRDB2_True	0.0		3_1
552	cat__MRDB2_nan	0.0		3_1
553	cat__MRDC2_False	0.0		3_1
554	cat__MRDC2_True	0.0		3_1
555	cat__MRDC2_nan	0.0		3_1
556	cat__amlFLToutcomeID_2.0	0.0		3_1
557	cat__amlFLToutcomeID_3.0	0.0		3_1
558	cat__amlFLToutcomeID_4.0	0.0		3_1
559	cat__amlFLToutcomeID_nan	0.0		3_1
560	cat__amlFLTTypeID_1.0	0.0		3_1
561	cat__amlFLTTypeID_2.0	0.0		3_1
562	cat__amlFLTTypeID_nan	0.0		3_1
563	cat__amlDDLFLTTKDID_1.0	0.0		3_1
564	cat__amlDDLFLTTKDID_2.0	0.0		3_1
565	cat__amlDDLFLTTKDID_3.0	0.0		3_1
566	cat__amlDDLFLTTKDID_4.0	0.0		3_1
567	cat__amlDDLFLTTKDID_6.0	0.0		3_1
568	cat__amlDDLFLTTKDID_8.0	0.0		3_1
569	cat__amlDDLFLTTKDID_9.0	0.0		3_1
570	cat__amlDDLFLTTKDID_99.0	0.0		3_1
571	cat__amlDDLFLTTKDID_nan	0.0		3_1
572	cat__amlFLTType0ID_1.0	0.0		3_1
573	cat__amlFLTType0ID_2.0	0.0		3_1
574	cat__amlFLTType0ID_nan	0.0		3_1
575	cat__amlDDLNPM1OutcomeID_1.0	0.0		3_1
576	cat__amlDDLNPM1OutcomeID_3.0	0.0		3_1
577	cat__amlDDLNPM1OutcomeID_5.0	0.0		3_1
578	cat__amlDDLNPM1OutcomeID_7.0	0.0		3_1
579	cat__amlDDLNPM1OutcomeID_nan	0.0		3_1
580	cat__amlDDLNPM1ID_1.0	0.0		3_1
581	cat__amlDDLNPM1ID_2.0	0.0		3_1
582	cat__amlDDLNPM1ID_3.0	0.0		3_1
583	cat__amlDDLNPM1ID_4.0	0.0		3_1
584	cat__amlDDLNPM1ID_5.0	0.0		3_1
585	cat__amlDDLNPM1ID_nan	0.0		3_1
586	cat__MRDnegativity_<0.0%/not detectable	0.0		3_1
587	cat__MRDnegativity_nan	0.0		3_1
588	cat__MRDguided_No	0.0		3_1
589	cat__MRDguided_nan	0.0		3_1
590	cat__Housekeeping_ABL	0.0		3_1
591	cat__Housekeeping_nan	0.0		3_1
592	cat__MRDA0_method_nan	0.0		3_1
593	cat__MRDA0_method_qPCR-NPM1	0.0		3_1
594	cat__MRDA0_method_qPCR-NPM1 A	0.0		3_1
595	cat__MRDA0_method_qPCR-NPM1 B	0.0		3_1
596	cat__MRDA0_method_qPCR-NPM1 D	0.0		3_1
597	cat__MRDA0_method_qPCR-NPM1 OTHER	0.0		3_1
598	cat__MRDA0_method_qPCR-inv16	0.0		3_1
599	cat__MRDA0_method_qPCR-t8/21	0.0		3_1
600	cat__MRDA0num_ND	0.0		3_1
601	cat__MRDA0num_Pos	0.0		3_1
602	cat__MRDA0num_nan	0.0		3_1
603	cat__MRDA0_specimen_PB	0.0		3_1
604	cat__MRDA0_specimen_nan	0.0		3_1
605	cat__MRDB0_method_nan	0.0		3_1
606	cat__MRDB0_method_qPCR-NPM1	0.0		3_1
607	cat__MRDB0_method_qPCR-NPM1 A	0.0		3_1
608	cat__MRDB0_method_qPCR-NPM1 B	0.0		3_1
609	cat__MRDB0_method_qPCR-NPM1 D	0.0		3_1
610	cat__MRDB0_method_qPCR-NPM1 OTHER	0.0		3_1
611	cat__MRDB0_method_qPCR-inv16	0.0		3_1
612	cat__MRDB0_method_qPCR-t8/21	0.0		3_1
613	cat__MRDB0_specimen_BM	0.0		3_1
614	cat__MRDB0_specimen_nan	0.0		3_1
615	cat__MRDB0num_ND	0.0		3_1
616	cat__MRDB0num_Pos	0.0		3_1
617	cat__MRDB0num_nan	0.0		3_1
618	cat__MRDC0_method_MFC (LAIP+DfN)	0.0		3_1
619	cat__MRDC0_method_nan	0.0		3_1
620	cat__MRDC0_specimen_BM	0.0		3_1
621	cat__MRDC0_specimen_BM	0.0		3_1
622	cat__MRDC0_specimen_PB	0.0		3_1
623	cat__MRDC0_specimen_nan	0.0		3_1
624	cat__MRDC1_specimen_BM	0.0		3_1
625	cat__MRDC1_specimen_PB	0.0		3_1
626	cat__MRDC1_specimen_nan	0.0		3_1
627	cat__MRDC2_specimen_BM	0.0		3_1
628	cat__MRDC2_specimen_PB	0.0		3_1
629	cat__MRDC2_specimen_nan	0.0		3_1
630	cat__MRDC0num_Neg	0.0		3_1
631	cat__MRDC0num_Pos	0.0		3_1
632	cat__MRDC0num_nan	0.0		3_1
633	cat__MRDA1_method_nan	0.0		3_1
634	cat__MRDA1_method_qPCR-NPM1	0.0		3_1
635	cat__MRDA1_method_qPCR-NPM1 A	0.0		3_1
636	cat__MRDA1_method_qPCR-NPM1 B	0.0		3_1
637	cat__MRDA1_method_qPCR-NPM1 D	0.0		3_1
638	cat__MRDA1_method_qPCR-NPM1 OTHER	0.0		3_1
639	cat__MRDA1_method_qPCR-inv16	0.0		3_1
640	cat__MRDA1_method_qPCR-t8/21	0.0		3_1
641	cat__MRDA1num_ND	0.0		3_1
642	cat__MRDA1num_Neg	0.0		3_1
643	cat__MRDA1num_Pos	0.0		3_1
644	cat__MRDA1num_nan	0.0		3_1
645	cat__MRDA1_specimen_PB	0.0		3_1
646	cat__MRDA1_specimen_nan	0.0		3_1
647	cat__MRDB1_method_nan	0.0		3_1
648	cat__MRDB1_method_qPCR-NPM1	0.0		3_1
649	cat__MRDB1_method_qPCR-NPM1 A	0.0		3_1
650	cat__MRDB1_method_qPCR-NPM1 B	0.0		3_1
651	cat__MRDB1_method_qPCR-NPM1 D	0.0		3_1
652	cat__MRDB1_method_qPCR-NPM1 OTHER	0.0		3_1
653	cat__MRDB1_method_qPCR-inv16	0.0		3_1
654	cat__MRDB1_method_qPCR-t8/21	0.0		3_1
655	cat__MRDB1_specimen_BM	0.0		3_1
656	cat__MRDB1_specimen_nan	0.0		3_1
657	cat__MRDB1num_ND	0.0		3_1
658	cat__MRDB1num_Neg	0.0		3_1
659	cat__MRDB1num_Pos	0.0		3_1
660	cat__MRDB1num_nan	0.0		3_1
661	cat__MRDC1_method_MFC (LAIP+DfN)	0.0		3_1
662	cat__MRDC1_method_nan	0.0		3_1
663	cat__MRDC1num_ND	0.0		3_1
664	cat__MRDC1num_Neg	0.0		3_1
665	cat__MRDC1num_Pos	0.0		3_1
666	cat__MRDC1num_nan	0.0		3_1
667	cat__MRDA2_method_nan	0.0		3_1
668	cat__MRDA2_method_qPCR-NPM1	0.0		3_1
669	cat__MRDA2_method_qPCR-NPM1 A	0.0		3_1
670	cat__MRDA2_method_qPCR-NPM1 B	0.0		3_1
671	cat__MRDA2_method_qPCR-NPM1 D	0.0		3_1
672	cat__MRDA2_method_qPCR-NPM1 OTHER	0.0		3_1
673	cat__MRDA2_method_qPCR-inv16	0.0		3_1
674	cat__MRDA2_method_qPCR-t8/21	0.0		3_1
675	cat__MRDA2_specimen_PB	0.0		3_1
676	cat__MRDA2_specimen_nan	0.0		3_1
677	cat__MRDA2num_ND	0.0		3_1
678	cat__MRDA2num_Neg	0.0		3_1
679	cat__MRDA2num_Pos	0.0		3_1
680	cat__MRDA2num_nan	0.0		3_1
681	cat__MRDB2_method_nan	0.0		3_1
682	cat__MRDB2_method_qPCR-NPM1	0.0		3_1
683	cat__MRDB2_method_qPCR-NPM1 A	0.0		3_1
684	cat__MRDB2_method_qPCR-NPM1 B	0.0		3_1
685	cat__MRDB2_method_qPCR-NPM1 D	0.0		3_1
686	cat__MRDB2_method_qPCR-NPM1 OTHER	0.0		3_1
687	cat__MRDB2_method_qPCR-inv16	0.0		3_1
688	cat__MRDB2_method_qPCR-t8/21	0.0		3_1
689	cat__MRDB2_specimen_BM	0.0		3_1
690	cat__MRDB2_specimen_nan	0.0		3_1
691	cat__MRDB2num_ND	0.0		3_1
692	cat__MRDB2num_Neg	0.0		3_1
693	cat__MRDB2num_Pos	0.0		3_1
694	cat__MRDB2num_nan	0.0		3_1
695	cat__MRDC2_method_MFC (LAIP+DfN)	0.0		3_1
696	cat__MRDC2_method_nan	0.0		3_1
697	cat__MRDC2num_ND	0.0		3_1
698	cat__MRDC2num_Neg	0.0		3_1
699	cat__MRDC2num_Pos	0.0		3_1
700	cat__MRDC2num_nan	0.0		3_1
701	num__TestDate	0.0		3_1
702	num__ITDPcnt	0.00018431311874542893		3_1
703	num__ITDLength	5.322257830299688e-06		3_1
704	num__date_MRDA0	6.452002266048665e-05		3_1
705	num__MRDA0hodnota	0.0		3_1
706	num__MRDA0logred	0.0		3_1
707	num__date_MRDB0	0.00018398485493249618		3_1
708	num__MRDB0hodnota	0.0		3_1
709	num__MRDB0logred	0.0		3_1
710	num__MRDC0percentage	0.0		3_1
711	num__date_MRDA1	0.0		3_1
712	num__MRDA1hodnota	0.0		3_1
713	num__MRDA1logred	0.0		3_1
714	num__date_MRDB1	0.0		3_1
715	num__MRDB1hodnota	0.0		3_1
716	num__Date_MRDC1	5.229986010721154e-05		3_1
717	num__MRDC1percentage	0.00017505584617383448		3_1
718	num__date_MRDA2	8.154147296262176e-05		3_1
719	num__MRDA2hodnota	0.0		3_1
720	num__MRDA2logred	0.0		3_1
721	num__date_MRDB2	0.0		3_1
722	num__MRDB2hodnota	0.0		3_1
723	num__Date_MRDC2	2.4839671112585277e-06		3_1
724	num__MRDC2percentage	0.00021117843333207169		3_1
725	remainder__MRDnegativity_is_missing	0.0		3_1
726	remainder__MRDguided_is_missing	0.0		3_1
727	remainder__Housekeeping_is_missing	0.0		3_1
728	remainder__MRDA0_is_missing	0.0		3_1
729	remainder__date_MRDA0_is_missing	0.0		3_1
730	remainder__MRDA0_method_is_missing	0.0		3_1
731	remainder__MRDA0_specimen_is_missing	0.0		3_1
732	remainder__MRDA0num_is_missing	0.0		3_1
733	remainder__MRDA0hodnota_is_missing	0.0		3_1
734	remainder__MRDA0logred_is_missing	0.0		3_1
735	remainder__MRDB0_is_missing	0.0		3_1
736	remainder__date_MRDB0_is_missing	0.0		3_1
737	remainder__MRDB0_method_is_missing	0.0		3_1
738	remainder__MRDB0_specimen_is_missing	0.0		3_1
739	remainder__MRDB0num_is_missing	0.0		3_1
740	remainder__MRDB0hodnota_is_missing	0.0		3_1
741	remainder__MRDB0logred_is_missing	0.0		3_1
742	remainder__MRDC0_is_missing	0.0		3_1
743	remainder__MRDC0_method_is_missing	0.0		3_1
744	remainder__MRDC0_specimen_is_missing	0.0		3_1
745	remainder__MRDC0num_is_missing	0.0		3_1
746	remainder__MRDC0percentage_is_missing	0.0		3_1
747	remainder__MRDA1_is_missing	0.0		3_1
748	remainder__date_MRDA1_is_missing	0.0		3_1
749	remainder__MRDA1_method_is_missing	0.0		3_1
750	remainder__MRDA1_specimen_is_missing	0.0		3_1
751	remainder__MRDA1num_is_missing	0.0		3_1
752	remainder__MRDA1hodnota_is_missing	0.0		3_1
753	remainder__MRDA1logred_is_missing	0.0		3_1
754	remainder__MRDB1_is_missing	0.0		3_1
755	remainder__date_MRDB1_is_missing	0.0		3_1
756	remainder__MRDB1_method_is_missing	0.0		3_1
757	remainder__MRDB1_specimen_is_missing	0.0		3_1
758	remainder__MRDB1num_is_missing	0.0		3_1
759	remainder__MRDB1hodnota_is_missing	0.0		3_1
760	remainder__MRDC1_is_missing	0.0		3_1
761	remainder__Date_MRDC1_is_missing	0.0		3_1
762	remainder__MRDC1_method_is_missing	0.0		3_1
763	remainder__MRDC1_specimen_is_missing	0.0		3_1
764	remainder__MRDC1num_is_missing	0.0		3_1
765	remainder__MRDC1percentage_is_missing	0.0		3_1
766	remainder__MRDA2_is_missing	0.0		3_1
767	remainder__date_MRDA2_is_missing	0.0		3_1
768	remainder__MRDA2_method_is_missing	0.0		3_1
769	remainder__MRDA2_specimen_is_missing	0.0		3_1
770	remainder__MRDA2num_is_missing	0.0		3_1
771	remainder__MRDA2hodnota_is_missing	0.0		3_1
772	remainder__MRDA2logred_is_missing	0.0		3_1
773	remainder__MRDB2_is_missing	0.0		3_1
774	remainder__date_MRDB2_is_missing	0.0		3_1
775	remainder__MRDB2_method_is_missing	0.0		3_1
776	remainder__MRDB2_specimen_is_missing	0.0		3_1
777	remainder__MRDB2num_is_missing	0.0		3_1
778	remainder__MRDB2hodnota_is_missing	0.0		3_1
779	remainder__MRDC2_is_missing	0.0		3_1
780	remainder__Date_MRDC2_is_missing	0.0		3_1
781	remainder__MRDC2_method_is_missing	0.0		3_1
782	remainder__MRDC2_specimen_is_missing	0.0		3_1
783	remainder__MRDC2num_is_missing	0.0		3_1
784	remainder__MRDC2percentage_is_missing	0.0		3_1
785	remainder__TestDate_is_missing	0.0		3_1
786	remainder__amlFLToutcomeID_is_missing	0.0		3_1
787	remainder__amlFLTTypeID_is_missing	0.0		3_1
788	remainder__amlDDLFLTTKDID_is_missing	0.0		3_1
789	remainder__ITDPcnt_is_missing	0.0		3_1
790	remainder__ITDLength_is_missing	0.0		3_1
791	remainder__amlFLTType0ID_is_missing	0.0		3_1
792	remainder__amlDDLNPM1OutcomeID_is_missing	0.0		3_1
793	remainder__amlDDLNPM1ID_is_missing	0.0		3_1
794	cat__MRDA0_False	0.0		4_1
795	cat__MRDA0_True	0.0		4_1
796	cat__MRDA0_nan	0.0		4_1
797	cat__MRDB0_False	0.0		4_1
798	cat__MRDB0_True	0.0		4_1
799	cat__MRDB0_nan	0.0		4_1
800	cat__MRDC0_False	0.0		4_1
801	cat__MRDC0_True	0.0		4_1
802	cat__MRDC0_nan	0.0		4_1
803	cat__MRDA1_False	0.0		4_1
804	cat__MRDA1_True	0.0		4_1
805	cat__MRDA1_nan	0.0		4_1
806	cat__MRDB1_False	0.0		4_1
807	cat__MRDB1_True	0.0		4_1
808	cat__MRDB1_nan	0.0		4_1
809	cat__MRDC1_False	0.0		4_1
810	cat__MRDC1_True	0.0		4_1
811	cat__MRDC1_nan	0.0		4_1
812	cat__MRDA2_False	0.0		4_1
813	cat__MRDA2_True	0.0		4_1
814	cat__MRDA2_nan	0.0		4_1
815	cat__MRDB2_False	0.0		4_1
816	cat__MRDB2_True	0.0		4_1
817	cat__MRDB2_nan	0.0		4_1
818	cat__MRDC2_False	0.0		4_1
819	cat__MRDC2_True	0.0		4_1
820	cat__MRDC2_nan	0.0		4_1
821	cat__amlFLToutcomeID_2.0	0.0		4_1
822	cat__amlFLToutcomeID_3.0	0.0		4_1
823	cat__amlFLToutcomeID_4.0	0.0		4_1
824	cat__amlFLToutcomeID_nan	0.0		4_1
825	cat__amlFLTTypeID_1.0	0.0		4_1
826	cat__amlFLTTypeID_2.0	0.0		4_1
827	cat__amlFLTTypeID_nan	0.0		4_1
828	cat__amlDDLFLTTKDID_1.0	0.0		4_1
829	cat__amlDDLFLTTKDID_2.0	0.0		4_1
830	cat__amlDDLFLTTKDID_3.0	0.0		4_1
831	cat__amlDDLFLTTKDID_4.0	0.0		4_1
832	cat__amlDDLFLTTKDID_8.0	0.0		4_1
833	cat__amlDDLFLTTKDID_9.0	0.0		4_1
834	cat__amlDDLFLTTKDID_99.0	0.0		4_1
835	cat__amlDDLFLTTKDID_nan	0.0		4_1
836	cat__amlFLTType0ID_1.0	0.0		4_1
837	cat__amlFLTType0ID_2.0	0.0		4_1
838	cat__amlFLTType0ID_nan	0.0		4_1
839	cat__amlDDLNPM1OutcomeID_1.0	0.0		4_1
840	cat__amlDDLNPM1OutcomeID_3.0	0.0		4_1
841	cat__amlDDLNPM1OutcomeID_5.0	0.0		4_1
842	cat__amlDDLNPM1OutcomeID_7.0	0.0		4_1
843	cat__amlDDLNPM1OutcomeID_nan	0.0		4_1
844	cat__amlDDLNPM1ID_1.0	0.0		4_1
845	cat__amlDDLNPM1ID_2.0	0.0		4_1
846	cat__amlDDLNPM1ID_3.0	0.0		4_1
847	cat__amlDDLNPM1ID_4.0	0.0		4_1
848	cat__amlDDLNPM1ID_5.0	0.0		4_1
849	cat__amlDDLNPM1ID_nan	0.0		4_1
850	cat__MRDnegativity_<0.0%/not detectable	0.0		4_1
851	cat__MRDnegativity_nan	0.0		4_1
852	cat__MRDguided_No	0.0		4_1
853	cat__MRDguided_nan	0.0		4_1
854	cat__Housekeeping_ABL	0.0		4_1
855	cat__Housekeeping_nan	0.0		4_1
856	cat__MRDA0_method_nan	0.0		4_1
857	cat__MRDA0_method_qPCR-NPM1	0.0		4_1
858	cat__MRDA0_method_qPCR-NPM1 A	0.0		4_1
859	cat__MRDA0_method_qPCR-NPM1 B	0.0		4_1
860	cat__MRDA0_method_qPCR-NPM1 D	0.0		4_1
861	cat__MRDA0_method_qPCR-NPM1 OTHER	0.0		4_1
862	cat__MRDA0_method_qPCR-inv16	0.0		4_1
863	cat__MRDA0_method_qPCR-t8/21	0.0		4_1
864	cat__MRDA0num_ND	0.0		4_1
865	cat__MRDA0num_Pos	0.0		4_1
866	cat__MRDA0num_nan	0.0		4_1
867	cat__MRDA0_specimen_PB	0.0		4_1
868	cat__MRDA0_specimen_nan	0.0		4_1
869	cat__MRDB0_method_nan	0.0		4_1
870	cat__MRDB0_method_qPCR-NPM1	0.0		4_1
871	cat__MRDB0_method_qPCR-NPM1 A	0.0		4_1
872	cat__MRDB0_method_qPCR-NPM1 B	0.0		4_1
873	cat__MRDB0_method_qPCR-NPM1 D	0.0		4_1
874	cat__MRDB0_method_qPCR-NPM1 OTHER	0.0		4_1
875	cat__MRDB0_method_qPCR-inv16	0.0		4_1
876	cat__MRDB0_method_qPCR-t8/21	0.0		4_1
877	cat__MRDB0_specimen_BM	0.0		4_1
878	cat__MRDB0_specimen_nan	0.0		4_1
879	cat__MRDB0num_ND	0.0		4_1
880	cat__MRDB0num_Pos	0.0		4_1
881	cat__MRDB0num_nan	0.0		4_1
882	cat__MRDC0_method_MFC (LAIP+DfN)	0.0		4_1
883	cat__MRDC0_method_nan	0.0		4_1
884	cat__MRDC0_specimen_BM	0.0		4_1
885	cat__MRDC0_specimen_BM	0.0		4_1
886	cat__MRDC0_specimen_PB	0.0		4_1
887	cat__MRDC0_specimen_nan	0.0		4_1
888	cat__MRDC1_specimen_BM	0.0		4_1
889	cat__MRDC1_specimen_PB	0.0		4_1
890	cat__MRDC1_specimen_nan	0.0		4_1
891	cat__MRDC2_specimen_BM	0.0		4_1
892	cat__MRDC2_specimen_PB	0.0		4_1
893	cat__MRDC2_specimen_nan	0.0		4_1
894	cat__MRDC0num_Neg	0.0		4_1
895	cat__MRDC0num_Pos	0.0		4_1
896	cat__MRDC0num_nan	0.0		4_1
897	cat__MRDA1_method_nan	0.0		4_1
898	cat__MRDA1_method_qPCR-NPM1	0.0		4_1
899	cat__MRDA1_method_qPCR-NPM1 A	0.0		4_1
900	cat__MRDA1_method_qPCR-NPM1 B	0.0		4_1
901	cat__MRDA1_method_qPCR-NPM1 D	0.0		4_1
902	cat__MRDA1_method_qPCR-NPM1 OTHER	0.0		4_1
903	cat__MRDA1_method_qPCR-inv16	0.0		4_1
904	cat__MRDA1_method_qPCR-t8/21	0.0		4_1
905	cat__MRDA1num_ND	0.0		4_1
906	cat__MRDA1num_Neg	0.0		4_1
907	cat__MRDA1num_Pos	0.0		4_1
908	cat__MRDA1num_nan	0.0		4_1
909	cat__MRDA1_specimen_PB	0.0		4_1
910	cat__MRDA1_specimen_nan	0.0		4_1
911	cat__MRDB1_method_nan	0.0		4_1
912	cat__MRDB1_method_qPCR-NPM1	0.0		4_1
913	cat__MRDB1_method_qPCR-NPM1 A	0.0		4_1
914	cat__MRDB1_method_qPCR-NPM1 B	0.0		4_1
915	cat__MRDB1_method_qPCR-NPM1 D	0.0		4_1
916	cat__MRDB1_method_qPCR-NPM1 OTHER	0.0		4_1
917	cat__MRDB1_method_qPCR-inv16	0.0		4_1
918	cat__MRDB1_method_qPCR-t8/21	0.0		4_1
919	cat__MRDB1_specimen_BM	0.0		4_1
920	cat__MRDB1_specimen_nan	0.0		4_1
921	cat__MRDB1num_ND	0.0		4_1
922	cat__MRDB1num_Neg	0.0		4_1
923	cat__MRDB1num_Pos	0.0		4_1
924	cat__MRDB1num_nan	0.0		4_1
925	cat__MRDC1_method_MFC (LAIP+DfN)	0.0		4_1
926	cat__MRDC1_method_nan	0.0		4_1
927	cat__MRDC1num_ND	0.0		4_1
928	cat__MRDC1num_Neg	0.0		4_1
929	cat__MRDC1num_Pos	0.0		4_1
930	cat__MRDC1num_nan	0.0		4_1
931	cat__MRDA2_method_nan	0.0		4_1
932	cat__MRDA2_method_qPCR-NPM1	0.0		4_1
933	cat__MRDA2_method_qPCR-NPM1 A	0.0		4_1
934	cat__MRDA2_method_qPCR-NPM1 B	0.0		4_1
935	cat__MRDA2_method_qPCR-NPM1 D	0.0		4_1
936	cat__MRDA2_method_qPCR-NPM1 OTHER	0.0		4_1
937	cat__MRDA2_method_qPCR-inv16	0.0		4_1
938	cat__MRDA2_method_qPCR-t8/21	0.0		4_1
939	cat__MRDA2_specimen_PB	0.0		4_1
940	cat__MRDA2_specimen_nan	0.0		4_1
941	cat__MRDA2num_ND	0.0		4_1
942	cat__MRDA2num_Neg	0.0		4_1
943	cat__MRDA2num_Pos	0.0		4_1
944	cat__MRDA2num_nan	0.0		4_1
945	cat__MRDB2_method_nan	0.0		4_1
946	cat__MRDB2_method_qPCR-NPM1	0.0		4_1
947	cat__MRDB2_method_qPCR-NPM1 A	0.0		4_1
948	cat__MRDB2_method_qPCR-NPM1 B	0.0		4_1
949	cat__MRDB2_method_qPCR-NPM1 D	0.0		4_1
950	cat__MRDB2_method_qPCR-NPM1 OTHER	0.0		4_1
951	cat__MRDB2_method_qPCR-inv16	0.0		4_1
952	cat__MRDB2_method_qPCR-t8/21	0.0		4_1
953	cat__MRDB2_specimen_BM	0.0		4_1
954	cat__MRDB2_specimen_nan	0.0		4_1
955	cat__MRDB2num_ND	0.0		4_1
956	cat__MRDB2num_Neg	0.0		4_1
957	cat__MRDB2num_Pos	0.0		4_1
958	cat__MRDB2num_nan	0.0		4_1
959	cat__MRDC2_method_MFC (LAIP+DfN)	0.0		4_1
960	cat__MRDC2_method_nan	0.0		4_1
961	cat__MRDC2num_ND	0.0		4_1
962	cat__MRDC2num_Neg	0.0		4_1
963	cat__MRDC2num_Pos	0.0		4_1
964	cat__MRDC2num_nan	0.0		4_1
965	num__TestDate	0.0		4_1
966	num__ITDPcnt	0.00022914143978297437		4_1
967	num__ITDLength	3.2697289265237644e-06		4_1
968	num__date_MRDA0	0.0		4_1
969	num__MRDA0hodnota	1.9543964896613543e-05		4_1
970	num__MRDA0logred	7.157188126358264e-07		4_1
971	num__date_MRDB0	0.0		4_1
972	num__MRDB0hodnota	0.0		4_1
973	num__MRDB0logred	0.0		4_1
974	num__MRDC0percentage	1.4432302434442307e-05		4_1
975	num__date_MRDA1	0.00014440444232366413		4_1
976	num__MRDA1hodnota	0.0		4_1
977	num__MRDA1logred	0.0		4_1
978	num__date_MRDB1	0.0		4_1
979	num__MRDB1hodnota	0.0		4_1
980	num__Date_MRDC1	0.0		4_1
981	num__MRDC1percentage	0.0001748936791650048		4_1
982	num__date_MRDA2	7.23365001657996e-05		4_1
983	num__MRDA2hodnota	0.0		4_1
984	num__MRDA2logred	0.0		4_1
985	num__date_MRDB2	0.00012631854976283258		4_1
986	num__MRDB2hodnota	0.0		4_1
987	num__Date_MRDC2	7.914671632128544e-05		4_1
988	num__MRDC2percentage	0.00029976428518560777		4_1
989	remainder__MRDnegativity_is_missing	0.0		4_1
990	remainder__MRDguided_is_missing	0.0		4_1
991	remainder__Housekeeping_is_missing	0.0		4_1
992	remainder__MRDA0_is_missing	0.0		4_1
993	remainder__date_MRDA0_is_missing	0.0		4_1
994	remainder__MRDA0_method_is_missing	0.0		4_1
995	remainder__MRDA0_specimen_is_missing	0.0		4_1
996	remainder__MRDA0num_is_missing	0.0		4_1
997	remainder__MRDA0hodnota_is_missing	0.0		4_1
998	remainder__MRDA0logred_is_missing	0.0		4_1
999	remainder__MRDB0_is_missing	0.0		4_1
1000	remainder__date_MRDB0_is_missing	0.0		4_1
1001	remainder__MRDB0_method_is_missing	0.0		4_1
1002	remainder__MRDB0_specimen_is_missing	0.0		4_1
1003	remainder__MRDB0num_is_missing	0.0		4_1
1004	remainder__MRDB0hodnota_is_missing	0.0		4_1
1005	remainder__MRDB0logred_is_missing	0.0		4_1
1006	remainder__MRDC0_is_missing	0.0		4_1
1007	remainder__MRDC0_method_is_missing	0.0		4_1
1008	remainder__MRDC0_specimen_is_missing	0.0		4_1
1009	remainder__MRDC0num_is_missing	0.0		4_1
1010	remainder__MRDC0percentage_is_missing	0.0		4_1
1011	remainder__MRDA1_is_missing	0.0		4_1
1012	remainder__date_MRDA1_is_missing	0.0		4_1
1013	remainder__MRDA1_method_is_missing	0.0		4_1
1014	remainder__MRDA1_specimen_is_missing	0.0		4_1
1015	remainder__MRDA1num_is_missing	0.0		4_1
1016	remainder__MRDA1hodnota_is_missing	0.0		4_1
1017	remainder__MRDA1logred_is_missing	0.0		4_1
1018	remainder__MRDB1_is_missing	0.0		4_1
1019	remainder__date_MRDB1_is_missing	0.0		4_1
1020	remainder__MRDB1_method_is_missing	0.0		4_1
1021	remainder__MRDB1_specimen_is_missing	0.0		4_1
1022	remainder__MRDB1num_is_missing	0.0		4_1
1023	remainder__MRDB1hodnota_is_missing	0.0		4_1
1024	remainder__MRDC1_is_missing	0.0		4_1
1025	remainder__Date_MRDC1_is_missing	0.0		4_1
1026	remainder__MRDC1_method_is_missing	0.0		4_1
1027	remainder__MRDC1_specimen_is_missing	0.0		4_1
1028	remainder__MRDC1num_is_missing	0.0		4_1
1029	remainder__MRDC1percentage_is_missing	0.0		4_1
1030	remainder__MRDA2_is_missing	0.0		4_1
1031	remainder__date_MRDA2_is_missing	0.0		4_1
1032	remainder__MRDA2_method_is_missing	0.0		4_1
1033	remainder__MRDA2_specimen_is_missing	0.0		4_1
1034	remainder__MRDA2num_is_missing	0.0		4_1
1035	remainder__MRDA2hodnota_is_missing	0.0		4_1
1036	remainder__MRDA2logred_is_missing	0.0		4_1
1037	remainder__MRDB2_is_missing	0.0		4_1
1038	remainder__date_MRDB2_is_missing	0.0		4_1
1039	remainder__MRDB2_method_is_missing	0.0		4_1
1040	remainder__MRDB2_specimen_is_missing	0.0		4_1
1041	remainder__MRDB2num_is_missing	0.0		4_1
1042	remainder__MRDB2hodnota_is_missing	0.0		4_1
1043	remainder__MRDC2_is_missing	0.0		4_1
1044	remainder__Date_MRDC2_is_missing	0.0		4_1
1045	remainder__MRDC2_method_is_missing	0.0		4_1
1046	remainder__MRDC2_specimen_is_missing	0.0		4_1
1047	remainder__MRDC2num_is_missing	0.0		4_1
1048	remainder__MRDC2percentage_is_missing	0.0		4_1
1049	remainder__TestDate_is_missing	0.0		4_1
1050	remainder__amlFLToutcomeID_is_missing	0.0		4_1
1051	remainder__amlFLTTypeID_is_missing	0.0		4_1
1052	remainder__amlDDLFLTTKDID_is_missing	0.0		4_1
1053	remainder__ITDPcnt_is_missing	0.0		4_1
1054	remainder__ITDLength_is_missing	0.0		4_1
1055	remainder__amlFLTType0ID_is_missing	0.0		4_1
1056	remainder__amlDDLNPM1OutcomeID_is_missing	0.0		4_1
1057	remainder__amlDDLNPM1ID_is_missing	0.0		4_1
1058	cat__MRDA0_False	0.0		5_1
1059	cat__MRDA0_True	0.0		5_1
1060	cat__MRDA0_nan	0.0		5_1
1061	cat__MRDB0_False	0.0		5_1
1062	cat__MRDB0_True	0.0		5_1
1063	cat__MRDB0_nan	0.0		5_1
1064	cat__MRDC0_False	0.0		5_1
1065	cat__MRDC0_True	0.0		5_1
1066	cat__MRDC0_nan	0.0		5_1
1067	cat__MRDA1_False	0.0		5_1
1068	cat__MRDA1_True	0.0		5_1
1069	cat__MRDA1_nan	0.0		5_1
1070	cat__MRDB1_False	0.0		5_1
1071	cat__MRDB1_True	0.0		5_1
1072	cat__MRDB1_nan	0.0		5_1
1073	cat__MRDC1_False	0.0		5_1
1074	cat__MRDC1_True	0.0		5_1
1075	cat__MRDC1_nan	0.0		5_1
1076	cat__MRDA2_False	0.0		5_1
1077	cat__MRDA2_True	0.0		5_1
1078	cat__MRDA2_nan	0.0		5_1
1079	cat__MRDB2_False	0.0		5_1
1080	cat__MRDB2_True	0.0		5_1
1081	cat__MRDB2_nan	0.0		5_1
1082	cat__MRDC2_False	0.0		5_1
1083	cat__MRDC2_True	0.0		5_1
1084	cat__MRDC2_nan	0.0		5_1
1085	cat__amlFLToutcomeID_2.0	0.0		5_1
1086	cat__amlFLToutcomeID_3.0	0.0		5_1
1087	cat__amlFLToutcomeID_4.0	0.0		5_1
1088	cat__amlFLToutcomeID_nan	0.0		5_1
1089	cat__amlFLTTypeID_1.0	0.0		5_1
1090	cat__amlFLTTypeID_2.0	0.0		5_1
1091	cat__amlFLTTypeID_nan	0.0		5_1
1092	cat__amlDDLFLTTKDID_1.0	0.0		5_1
1093	cat__amlDDLFLTTKDID_2.0	0.0		5_1
1094	cat__amlDDLFLTTKDID_3.0	0.0		5_1
1095	cat__amlDDLFLTTKDID_4.0	0.0		5_1
1096	cat__amlDDLFLTTKDID_6.0	0.0		5_1
1097	cat__amlDDLFLTTKDID_8.0	0.0		5_1
1098	cat__amlDDLFLTTKDID_9.0	0.0		5_1
1099	cat__amlDDLFLTTKDID_99.0	0.0		5_1
1100	cat__amlDDLFLTTKDID_nan	0.0		5_1
1101	cat__amlFLTType0ID_1.0	0.0		5_1
1102	cat__amlFLTType0ID_2.0	0.0		5_1
1103	cat__amlFLTType0ID_nan	0.0		5_1
1104	cat__amlDDLNPM1OutcomeID_1.0	0.0		5_1
1105	cat__amlDDLNPM1OutcomeID_3.0	0.0		5_1
1106	cat__amlDDLNPM1OutcomeID_5.0	0.0		5_1
1107	cat__amlDDLNPM1OutcomeID_nan	0.0		5_1
1108	cat__amlDDLNPM1ID_1.0	0.0		5_1
1109	cat__amlDDLNPM1ID_2.0	0.0		5_1
1110	cat__amlDDLNPM1ID_3.0	0.0		5_1
1111	cat__amlDDLNPM1ID_4.0	0.0		5_1
1112	cat__amlDDLNPM1ID_5.0	0.0		5_1
1113	cat__amlDDLNPM1ID_nan	0.0		5_1
1114	cat__MRDnegativity_<0.0%/not detectable	0.0		5_1
1115	cat__MRDnegativity_nan	0.0		5_1
1116	cat__MRDguided_No	0.0		5_1
1117	cat__MRDguided_nan	0.0		5_1
1118	cat__Housekeeping_ABL	0.0		5_1
1119	cat__Housekeeping_nan	0.0		5_1
1120	cat__MRDA0_method_nan	0.0		5_1
1121	cat__MRDA0_method_qPCR-NPM1	0.0		5_1
1122	cat__MRDA0_method_qPCR-NPM1 A	0.0		5_1
1123	cat__MRDA0_method_qPCR-NPM1 B	0.0		5_1
1124	cat__MRDA0_method_qPCR-NPM1 D	0.0		5_1
1125	cat__MRDA0_method_qPCR-NPM1 OTHER	0.0		5_1
1126	cat__MRDA0_method_qPCR-inv16	0.0		5_1
1127	cat__MRDA0_method_qPCR-t8/21	0.0		5_1
1128	cat__MRDA0num_ND	0.0		5_1
1129	cat__MRDA0num_Pos	0.0		5_1
1130	cat__MRDA0num_nan	0.0		5_1
1131	cat__MRDA0_specimen_PB	0.0		5_1
1132	cat__MRDA0_specimen_nan	0.0		5_1
1133	cat__MRDB0_method_nan	0.0		5_1
1134	cat__MRDB0_method_qPCR-NPM1	0.0		5_1
1135	cat__MRDB0_method_qPCR-NPM1 A	0.0		5_1
1136	cat__MRDB0_method_qPCR-NPM1 B	0.0		5_1
1137	cat__MRDB0_method_qPCR-NPM1 D	0.0		5_1
1138	cat__MRDB0_method_qPCR-NPM1 OTHER	0.0		5_1
1139	cat__MRDB0_method_qPCR-inv16	0.0		5_1
1140	cat__MRDB0_method_qPCR-t8/21	0.0		5_1
1141	cat__MRDB0_specimen_BM	0.0		5_1
1142	cat__MRDB0_specimen_nan	0.0		5_1
1143	cat__MRDB0num_ND	0.0		5_1
1144	cat__MRDB0num_Pos	0.0		5_1
1145	cat__MRDB0num_nan	0.0		5_1
1146	cat__MRDC0_method_MFC (LAIP+DfN)	0.0		5_1
1147	cat__MRDC0_method_nan	0.0		5_1
1148	cat__MRDC0_specimen_BM	0.0		5_1
1149	cat__MRDC0_specimen_BM	0.0		5_1
1150	cat__MRDC0_specimen_PB	0.0		5_1
1151	cat__MRDC0_specimen_nan	0.0		5_1
1152	cat__MRDC1_specimen_BM	0.0		5_1
1153	cat__MRDC1_specimen_PB	0.0		5_1
1154	cat__MRDC1_specimen_nan	0.0		5_1
1155	cat__MRDC2_specimen_BM	0.0		5_1
1156	cat__MRDC2_specimen_nan	0.0		5_1
1157	cat__MRDC0num_Neg	0.0		5_1
1158	cat__MRDC0num_Pos	0.0		5_1
1159	cat__MRDC0num_nan	0.0		5_1
1160	cat__MRDA1_method_nan	0.0		5_1
1161	cat__MRDA1_method_qPCR-NPM1	0.0		5_1
1162	cat__MRDA1_method_qPCR-NPM1 A	0.0		5_1
1163	cat__MRDA1_method_qPCR-NPM1 B	0.0		5_1
1164	cat__MRDA1_method_qPCR-NPM1 D	0.0		5_1
1165	cat__MRDA1_method_qPCR-NPM1 OTHER	0.0		5_1
1166	cat__MRDA1_method_qPCR-inv16	0.0		5_1
1167	cat__MRDA1_method_qPCR-t8/21	0.0		5_1
1168	cat__MRDA1num_ND	0.0		5_1
1169	cat__MRDA1num_Neg	0.0		5_1
1170	cat__MRDA1num_Pos	0.0		5_1
1171	cat__MRDA1num_nan	0.0		5_1
1172	cat__MRDA1_specimen_PB	0.0		5_1
1173	cat__MRDA1_specimen_nan	0.0		5_1
1174	cat__MRDB1_method_nan	0.0		5_1
1175	cat__MRDB1_method_qPCR-NPM1	0.0		5_1
1176	cat__MRDB1_method_qPCR-NPM1 A	0.0		5_1
1177	cat__MRDB1_method_qPCR-NPM1 B	0.0		5_1
1178	cat__MRDB1_method_qPCR-NPM1 D	0.0		5_1
1179	cat__MRDB1_method_qPCR-NPM1 OTHER	0.0		5_1
1180	cat__MRDB1_method_qPCR-inv16	0.0		5_1
1181	cat__MRDB1_method_qPCR-t8/21	0.0		5_1
1182	cat__MRDB1_specimen_BM	0.0		5_1
1183	cat__MRDB1_specimen_nan	0.0		5_1
1184	cat__MRDB1num_ND	0.0		5_1
1185	cat__MRDB1num_Neg	0.0		5_1
1186	cat__MRDB1num_Pos	0.0		5_1
1187	cat__MRDB1num_nan	0.0		5_1
1188	cat__MRDC1_method_MFC (LAIP+DfN)	0.0		5_1
1189	cat__MRDC1_method_nan	0.0		5_1
1190	cat__MRDC1num_ND	0.0		5_1
1191	cat__MRDC1num_Neg	0.0		5_1
1192	cat__MRDC1num_Pos	0.0		5_1
1193	cat__MRDC1num_nan	0.0		5_1
1194	cat__MRDA2_method_nan	0.0		5_1
1195	cat__MRDA2_method_qPCR-NPM1	0.0		5_1
1196	cat__MRDA2_method_qPCR-NPM1 A	0.0		5_1
1197	cat__MRDA2_method_qPCR-NPM1 B	0.0		5_1
1198	cat__MRDA2_method_qPCR-NPM1 D	0.0		5_1
1199	cat__MRDA2_method_qPCR-NPM1 OTHER	0.0		5_1
1200	cat__MRDA2_method_qPCR-inv16	0.0		5_1
1201	cat__MRDA2_method_qPCR-t8/21	0.0		5_1
1202	cat__MRDA2_specimen_PB	0.0		5_1
1203	cat__MRDA2_specimen_nan	0.0		5_1
1204	cat__MRDA2num_ND	0.0		5_1
1205	cat__MRDA2num_Neg	0.0		5_1
1206	cat__MRDA2num_Pos	0.0		5_1
1207	cat__MRDA2num_nan	0.0		5_1
1208	cat__MRDB2_method_nan	0.0		5_1
1209	cat__MRDB2_method_qPCR-NPM1	0.0		5_1
1210	cat__MRDB2_method_qPCR-NPM1 A	0.0		5_1
1211	cat__MRDB2_method_qPCR-NPM1 B	0.0		5_1
1212	cat__MRDB2_method_qPCR-NPM1 D	0.0		5_1
1213	cat__MRDB2_method_qPCR-NPM1 OTHER	0.0		5_1
1214	cat__MRDB2_method_qPCR-inv16	0.0		5_1
1215	cat__MRDB2_method_qPCR-t8/21	0.0		5_1
1216	cat__MRDB2_specimen_BM	0.0		5_1
1217	cat__MRDB2_specimen_nan	0.0		5_1
1218	cat__MRDB2num_ND	0.0		5_1
1219	cat__MRDB2num_Neg	0.0		5_1
1220	cat__MRDB2num_Pos	0.0		5_1
1221	cat__MRDB2num_nan	0.0		5_1
1222	cat__MRDC2_method_MFC (LAIP+DfN)	0.0		5_1
1223	cat__MRDC2_method_nan	0.0		5_1
1224	cat__MRDC2num_ND	0.0		5_1
1225	cat__MRDC2num_Neg	0.0		5_1
1226	cat__MRDC2num_Pos	0.0		5_1
1227	cat__MRDC2num_nan	0.0		5_1
1228	num__TestDate	0.0		5_1
1229	num__ITDPcnt	0.0003810768040352204		5_1
1230	num__ITDLength	4.797644499683127e-05		5_1
1231	num__date_MRDA0	0.0		5_1
1232	num__MRDA0hodnota	0.0		5_1
1233	num__MRDA0logred	0.0		5_1
1234	num__date_MRDB0	0.00010800248088237784		5_1
1235	num__MRDB0hodnota	0.0		5_1
1236	num__MRDB0logred	0.0		5_1
1237	num__MRDC0percentage	5.966393936475931e-05		5_1
1238	num__date_MRDA1	0.0		5_1
1239	num__MRDA1hodnota	0.00014277242755683322		5_1
1240	num__MRDA1logred	0.0		5_1
1241	num__date_MRDB1	0.0		5_1
1242	num__MRDB1hodnota	7.629738582955231e-05		5_1
1243	num__Date_MRDC1	1.7870958856833953e-06		5_1
1244	num__MRDC1percentage	0.0003029148550281502		5_1
1245	num__date_MRDA2	0.00015291073269281533		5_1
1246	num__MRDA2hodnota	0.0		5_1
1247	num__MRDA2logred	0.0		5_1
1248	num__date_MRDB2	0.0002825050422768347		5_1
1249	num__MRDB2hodnota	0.0		5_1
1250	num__Date_MRDC2	0.0002197485523514082		5_1
1251	num__MRDC2percentage	0.0004657569631219341		5_1
1252	remainder__MRDnegativity_is_missing	0.0		5_1
1253	remainder__MRDguided_is_missing	0.0		5_1
1254	remainder__Housekeeping_is_missing	0.0		5_1
1255	remainder__MRDA0_is_missing	0.0		5_1
1256	remainder__date_MRDA0_is_missing	0.0		5_1
1257	remainder__MRDA0_method_is_missing	0.0		5_1
1258	remainder__MRDA0_specimen_is_missing	0.0		5_1
1259	remainder__MRDA0num_is_missing	0.0		5_1
1260	remainder__MRDA0hodnota_is_missing	0.0		5_1
1261	remainder__MRDA0logred_is_missing	0.0		5_1
1262	remainder__MRDB0_is_missing	0.0		5_1
1263	remainder__date_MRDB0_is_missing	0.0		5_1
1264	remainder__MRDB0_method_is_missing	0.0		5_1
1265	remainder__MRDB0_specimen_is_missing	0.0		5_1
1266	remainder__MRDB0num_is_missing	0.0		5_1
1267	remainder__MRDB0hodnota_is_missing	0.0		5_1
1268	remainder__MRDB0logred_is_missing	0.0		5_1
1269	remainder__MRDC0_is_missing	0.0		5_1
1270	remainder__MRDC0_method_is_missing	0.0		5_1
1271	remainder__MRDC0_specimen_is_missing	0.0		5_1
1272	remainder__MRDC0num_is_missing	0.0		5_1
1273	remainder__MRDC0percentage_is_missing	0.0		5_1
1274	remainder__MRDA1_is_missing	0.0		5_1
1275	remainder__date_MRDA1_is_missing	0.0		5_1
1276	remainder__MRDA1_method_is_missing	0.0		5_1
1277	remainder__MRDA1_specimen_is_missing	0.0		5_1
1278	remainder__MRDA1num_is_missing	0.0		5_1
1279	remainder__MRDA1hodnota_is_missing	0.0		5_1
1280	remainder__MRDA1logred_is_missing	0.0		5_1
1281	remainder__MRDB1_is_missing	0.0		5_1
1282	remainder__date_MRDB1_is_missing	0.0		5_1
1283	remainder__MRDB1_method_is_missing	0.0		5_1
1284	remainder__MRDB1_specimen_is_missing	0.0		5_1
1285	remainder__MRDB1num_is_missing	0.0		5_1
1286	remainder__MRDB1hodnota_is_missing	0.0		5_1
1287	remainder__MRDC1_is_missing	0.0		5_1
1288	remainder__Date_MRDC1_is_missing	0.0		5_1
1289	remainder__MRDC1_method_is_missing	0.0		5_1
1290	remainder__MRDC1_specimen_is_missing	0.0		5_1
1291	remainder__MRDC1num_is_missing	0.0		5_1
1292	remainder__MRDC1percentage_is_missing	0.0		5_1
1293	remainder__MRDA2_is_missing	0.0		5_1
1294	remainder__date_MRDA2_is_missing	0.0		5_1
1295	remainder__MRDA2_method_is_missing	0.0		5_1
1296	remainder__MRDA2_specimen_is_missing	0.0		5_1
1297	remainder__MRDA2num_is_missing	0.0		5_1
1298	remainder__MRDA2hodnota_is_missing	0.0		5_1
1299	remainder__MRDA2logred_is_missing	0.0		5_1
1300	remainder__MRDB2_is_missing	0.0		5_1
1301	remainder__date_MRDB2_is_missing	0.0		5_1
1302	remainder__MRDB2_method_is_missing	0.0		5_1
1303	remainder__MRDB2_specimen_is_missing	0.0		5_1
1304	remainder__MRDB2num_is_missing	0.0		5_1
1305	remainder__MRDB2hodnota_is_missing	0.0		5_1
1306	remainder__MRDC2_is_missing	0.0		5_1
1307	remainder__Date_MRDC2_is_missing	0.0		5_1
1308	remainder__MRDC2_method_is_missing	0.0		5_1
1309	remainder__MRDC2_specimen_is_missing	0.0		5_1
1310	remainder__MRDC2num_is_missing	0.0		5_1
1311	remainder__MRDC2percentage_is_missing	0.0		5_1
1312	remainder__TestDate_is_missing	0.0		5_1
1313	remainder__amlFLToutcomeID_is_missing	0.0		5_1
1314	remainder__amlFLTTypeID_is_missing	0.0		5_1
1315	remainder__amlDDLFLTTKDID_is_missing	0.0		5_1
1316	remainder__ITDPcnt_is_missing	0.0		5_1
1317	remainder__ITDLength_is_missing	0.0		5_1
1318	remainder__amlFLTType0ID_is_missing	0.0		5_1
1319	remainder__amlDDLNPM1OutcomeID_is_missing	0.0		5_1
1320	remainder__amlDDLNPM1ID_is_missing	0.0		5_1
1321	cat__MRDA0_False	0.0		1_2
1322	cat__MRDA0_True	0.0		1_2
1323	cat__MRDA0_nan	0.0		1_2
1324	cat__MRDB0_False	0.0		1_2
1325	cat__MRDB0_True	0.0		1_2
1326	cat__MRDB0_nan	0.0		1_2
1327	cat__MRDC0_False	0.0		1_2
1328	cat__MRDC0_True	0.0		1_2
1329	cat__MRDC0_nan	0.0		1_2
1330	cat__MRDA1_False	0.0		1_2
1331	cat__MRDA1_True	0.0		1_2
1332	cat__MRDA1_nan	0.0		1_2
1333	cat__MRDB1_False	0.0		1_2
1334	cat__MRDB1_True	0.0		1_2
1335	cat__MRDB1_nan	0.0		1_2
1336	cat__MRDC1_False	0.0		1_2
1337	cat__MRDC1_True	0.0		1_2
1338	cat__MRDC1_nan	0.0		1_2
1339	cat__MRDA2_False	0.0		1_2
1340	cat__MRDA2_True	0.0		1_2
1341	cat__MRDA2_nan	0.0		1_2
1342	cat__MRDB2_False	0.0		1_2
1343	cat__MRDB2_True	0.0		1_2
1344	cat__MRDB2_nan	0.0		1_2
1345	cat__MRDC2_False	0.0		1_2
1346	cat__MRDC2_True	0.0		1_2
1347	cat__MRDC2_nan	0.0		1_2
1348	cat__amlFLToutcomeID_2.0	0.0		1_2
1349	cat__amlFLToutcomeID_3.0	0.0		1_2
1350	cat__amlFLToutcomeID_4.0	0.0		1_2
1351	cat__amlFLToutcomeID_nan	0.0		1_2
1352	cat__amlFLTTypeID_1.0	0.0		1_2
1353	cat__amlFLTTypeID_2.0	0.0		1_2
1354	cat__amlFLTTypeID_nan	0.0		1_2
1355	cat__amlDDLFLTTKDID_1.0	0.0		1_2
1356	cat__amlDDLFLTTKDID_2.0	0.0		1_2
1357	cat__amlDDLFLTTKDID_3.0	0.0		1_2
1358	cat__amlDDLFLTTKDID_4.0	0.0		1_2
1359	cat__amlDDLFLTTKDID_8.0	0.0		1_2
1360	cat__amlDDLFLTTKDID_9.0	0.0		1_2
1361	cat__amlDDLFLTTKDID_99.0	0.0		1_2
1362	cat__amlDDLFLTTKDID_nan	0.0		1_2
1363	cat__amlFLTType0ID_1.0	0.0		1_2
1364	cat__amlFLTType0ID_2.0	0.0		1_2
1365	cat__amlFLTType0ID_nan	0.0		1_2
1366	cat__amlDDLNPM1OutcomeID_1.0	0.0		1_2
1367	cat__amlDDLNPM1OutcomeID_3.0	0.0		1_2
1368	cat__amlDDLNPM1OutcomeID_5.0	0.0		1_2
1369	cat__amlDDLNPM1OutcomeID_7.0	0.0		1_2
1370	cat__amlDDLNPM1OutcomeID_nan	0.0		1_2
1371	cat__amlDDLNPM1ID_1.0	0.0		1_2
1372	cat__amlDDLNPM1ID_2.0	0.0		1_2
1373	cat__amlDDLNPM1ID_3.0	0.0		1_2
1374	cat__amlDDLNPM1ID_4.0	0.0		1_2
1375	cat__amlDDLNPM1ID_5.0	0.0		1_2
1376	cat__amlDDLNPM1ID_nan	0.0		1_2
1377	cat__MRDnegativity_<0.0%/not detectable	0.0		1_2
1378	cat__MRDnegativity_nan	0.0		1_2
1379	cat__MRDguided_No	0.0		1_2
1380	cat__MRDguided_nan	0.0		1_2
1381	cat__Housekeeping_ABL	0.0		1_2
1382	cat__Housekeeping_nan	0.0		1_2
1383	cat__MRDA0_method_nan	0.0		1_2
1384	cat__MRDA0_method_qPCR-NPM1	0.0		1_2
1385	cat__MRDA0_method_qPCR-NPM1 A	0.0		1_2
1386	cat__MRDA0_method_qPCR-NPM1 B	0.0		1_2
1387	cat__MRDA0_method_qPCR-NPM1 D	0.0		1_2
1388	cat__MRDA0_method_qPCR-NPM1 OTHER	0.0		1_2
1389	cat__MRDA0_method_qPCR-inv16	0.0		1_2
1390	cat__MRDA0_method_qPCR-t8/21	0.0		1_2
1391	cat__MRDA0num_ND	0.0		1_2
1392	cat__MRDA0num_Pos	0.0		1_2
1393	cat__MRDA0num_nan	0.0		1_2
1394	cat__MRDA0_specimen_PB	0.0		1_2
1395	cat__MRDA0_specimen_nan	0.0		1_2
1396	cat__MRDB0_method_nan	0.0		1_2
1397	cat__MRDB0_method_qPCR-NPM1	0.0		1_2
1398	cat__MRDB0_method_qPCR-NPM1 A	0.0		1_2
1399	cat__MRDB0_method_qPCR-NPM1 B	0.0		1_2
1400	cat__MRDB0_method_qPCR-NPM1 D	0.0		1_2
1401	cat__MRDB0_method_qPCR-NPM1 OTHER	0.0		1_2
1402	cat__MRDB0_method_qPCR-inv16	0.0		1_2
1403	cat__MRDB0_method_qPCR-t8/21	0.0		1_2
1404	cat__MRDB0_specimen_BM	0.0		1_2
1405	cat__MRDB0_specimen_nan	0.0		1_2
1406	cat__MRDB0num_ND	0.0		1_2
1407	cat__MRDB0num_Pos	0.0		1_2
1408	cat__MRDB0num_nan	0.0		1_2
1409	cat__MRDC0_method_MFC (LAIP+DfN)	0.0		1_2
1410	cat__MRDC0_method_nan	0.0		1_2
1411	cat__MRDC0_specimen_BM	0.0		1_2
1412	cat__MRDC0_specimen_BM	0.0		1_2
1413	cat__MRDC0_specimen_PB	0.0		1_2
1414	cat__MRDC0_specimen_nan	0.0		1_2
1415	cat__MRDC1_specimen_BM	0.0		1_2
1416	cat__MRDC1_specimen_PB	0.0		1_2
1417	cat__MRDC1_specimen_nan	0.0		1_2
1418	cat__MRDC2_specimen_BM	0.0		1_2
1419	cat__MRDC2_specimen_PB	0.0		1_2
1420	cat__MRDC2_specimen_nan	0.0		1_2
1421	cat__MRDC0num_Neg	0.0		1_2
1422	cat__MRDC0num_Pos	0.0		1_2
1423	cat__MRDC0num_nan	0.0		1_2
1424	cat__MRDA1_method_nan	0.0		1_2
1425	cat__MRDA1_method_qPCR-NPM1	0.0		1_2
1426	cat__MRDA1_method_qPCR-NPM1 A	0.0		1_2
1427	cat__MRDA1_method_qPCR-NPM1 B	0.0		1_2
1428	cat__MRDA1_method_qPCR-NPM1 D	0.0		1_2
1429	cat__MRDA1_method_qPCR-NPM1 OTHER	0.0		1_2
1430	cat__MRDA1_method_qPCR-inv16	0.0		1_2
1431	cat__MRDA1_method_qPCR-t8/21	0.0		1_2
1432	cat__MRDA1num_ND	0.0		1_2
1433	cat__MRDA1num_Neg	0.0		1_2
1434	cat__MRDA1num_Pos	0.0		1_2
1435	cat__MRDA1num_nan	0.0		1_2
1436	cat__MRDA1_specimen_PB	0.0		1_2
1437	cat__MRDA1_specimen_nan	0.0		1_2
1438	cat__MRDB1_method_nan	0.0		1_2
1439	cat__MRDB1_method_qPCR-NPM1	0.0		1_2
1440	cat__MRDB1_method_qPCR-NPM1 A	0.0		1_2
1441	cat__MRDB1_method_qPCR-NPM1 B	0.0		1_2
1442	cat__MRDB1_method_qPCR-NPM1 D	0.0		1_2
1443	cat__MRDB1_method_qPCR-NPM1 OTHER	0.0		1_2
1444	cat__MRDB1_method_qPCR-inv16	0.0		1_2
1445	cat__MRDB1_method_qPCR-t8/21	0.0		1_2
1446	cat__MRDB1_specimen_BM	0.0		1_2
1447	cat__MRDB1_specimen_nan	0.0		1_2
1448	cat__MRDB1num_ND	0.0		1_2
1449	cat__MRDB1num_Neg	0.0		1_2
1450	cat__MRDB1num_Pos	0.0		1_2
1451	cat__MRDB1num_nan	0.0		1_2
1452	cat__MRDC1_method_MFC (LAIP+DfN)	0.0		1_2
1453	cat__MRDC1_method_nan	0.0		1_2
1454	cat__MRDC1num_ND	0.0		1_2
1455	cat__MRDC1num_Neg	0.0		1_2
1456	cat__MRDC1num_Pos	0.0		1_2
1457	cat__MRDC1num_nan	0.0		1_2
1458	cat__MRDA2_method_nan	0.0		1_2
1459	cat__MRDA2_method_qPCR-NPM1	0.0		1_2
1460	cat__MRDA2_method_qPCR-NPM1 A	0.0		1_2
1461	cat__MRDA2_method_qPCR-NPM1 B	0.0		1_2
1462	cat__MRDA2_method_qPCR-NPM1 D	0.0		1_2
1463	cat__MRDA2_method_qPCR-NPM1 OTHER	0.0		1_2
1464	cat__MRDA2_method_qPCR-inv16	0.0		1_2
1465	cat__MRDA2_method_qPCR-t8/21	0.0		1_2
1466	cat__MRDA2_specimen_PB	0.0		1_2
1467	cat__MRDA2_specimen_nan	0.0		1_2
1468	cat__MRDA2num_ND	0.0		1_2
1469	cat__MRDA2num_Neg	0.0		1_2
1470	cat__MRDA2num_Pos	0.0		1_2
1471	cat__MRDA2num_nan	0.0		1_2
1472	cat__MRDB2_method_nan	0.0		1_2
1473	cat__MRDB2_method_qPCR-NPM1	0.0		1_2
1474	cat__MRDB2_method_qPCR-NPM1 A	0.0		1_2
1475	cat__MRDB2_method_qPCR-NPM1 B	0.0		1_2
1476	cat__MRDB2_method_qPCR-NPM1 D	0.0		1_2
1477	cat__MRDB2_method_qPCR-NPM1 OTHER	0.0		1_2
1478	cat__MRDB2_method_qPCR-inv16	0.0		1_2
1479	cat__MRDB2_method_qPCR-t8/21	0.0		1_2
1480	cat__MRDB2_specimen_BM	0.0		1_2
1481	cat__MRDB2_specimen_nan	0.0		1_2
1482	cat__MRDB2num_ND	0.0		1_2
1483	cat__MRDB2num_Neg	0.0		1_2
1484	cat__MRDB2num_Pos	0.0		1_2
1485	cat__MRDB2num_nan	0.0		1_2
1486	cat__MRDC2_method_MFC (LAIP+DfN)	0.0		1_2
1487	cat__MRDC2_method_nan	0.0		1_2
1488	cat__MRDC2num_ND	0.0		1_2
1489	cat__MRDC2num_Neg	0.0		1_2
1490	cat__MRDC2num_Pos	0.0		1_2
1491	cat__MRDC2num_nan	0.0		1_2
1492	num__TestDate	0.0		1_2
1493	num__ITDPcnt	0.0003234760490540781		1_2
1494	num__ITDLength	9.765168581358173e-06		1_2
1495	num__date_MRDA0	0.0		1_2
1496	num__MRDA0hodnota	0.00012586880697969315		1_2
1497	num__MRDA0logred	0.0		1_2
1498	num__date_MRDB0	0.0		1_2
1499	num__MRDB0hodnota	0.0		1_2
1500	num__MRDB0logred	0.0		1_2
1501	num__MRDC0percentage	0.0		1_2
1502	num__date_MRDA1	5.283481655757365e-05		1_2
1503	num__MRDA1hodnota	0.0		1_2
1504	num__MRDA1logred	0.0		1_2
1505	num__date_MRDB1	0.0		1_2
1506	num__MRDB1hodnota	0.0		1_2
1507	num__Date_MRDC1	0.0		1_2
1508	num__MRDC1percentage	0.00023649196678689468		1_2
1509	num__date_MRDA2	0.0001768269757436092		1_2
1510	num__MRDA2hodnota	0.0		1_2
1511	num__MRDA2logred	0.0		1_2
1512	num__date_MRDB2	0.0002557139971340823		1_2
1513	num__MRDB2hodnota	0.0		1_2
1514	num__Date_MRDC2	5.516454296155464e-05		1_2
1515	num__MRDC2percentage	0.00030564448299377685		1_2
1516	remainder__MRDnegativity_is_missing	0.0		1_2
1517	remainder__MRDguided_is_missing	0.0		1_2
1518	remainder__Housekeeping_is_missing	0.0		1_2
1519	remainder__MRDA0_is_missing	0.0		1_2
1520	remainder__date_MRDA0_is_missing	0.0		1_2
1521	remainder__MRDA0_method_is_missing	0.0		1_2
1522	remainder__MRDA0_specimen_is_missing	0.0		1_2
1523	remainder__MRDA0num_is_missing	0.0		1_2
1524	remainder__MRDA0hodnota_is_missing	0.0		1_2
1525	remainder__MRDA0logred_is_missing	0.0		1_2
1526	remainder__MRDB0_is_missing	0.0		1_2
1527	remainder__date_MRDB0_is_missing	0.0		1_2
1528	remainder__MRDB0_method_is_missing	0.0		1_2
1529	remainder__MRDB0_specimen_is_missing	0.0		1_2
1530	remainder__MRDB0num_is_missing	0.0		1_2
1531	remainder__MRDB0hodnota_is_missing	0.0		1_2
1532	remainder__MRDB0logred_is_missing	0.0		1_2
1533	remainder__MRDC0_is_missing	0.0		1_2
1534	remainder__MRDC0_method_is_missing	0.0		1_2
1535	remainder__MRDC0_specimen_is_missing	0.0		1_2
1536	remainder__MRDC0num_is_missing	0.0		1_2
1537	remainder__MRDC0percentage_is_missing	0.0		1_2
1538	remainder__MRDA1_is_missing	0.0		1_2
1539	remainder__date_MRDA1_is_missing	0.0		1_2
1540	remainder__MRDA1_method_is_missing	0.0		1_2
1541	remainder__MRDA1_specimen_is_missing	0.0		1_2
1542	remainder__MRDA1num_is_missing	0.0		1_2
1543	remainder__MRDA1hodnota_is_missing	0.0		1_2
1544	remainder__MRDA1logred_is_missing	0.0		1_2
1545	remainder__MRDB1_is_missing	0.0		1_2
1546	remainder__date_MRDB1_is_missing	0.0		1_2
1547	remainder__MRDB1_method_is_missing	0.0		1_2
1548	remainder__MRDB1_specimen_is_missing	0.0		1_2
1549	remainder__MRDB1num_is_missing	0.0		1_2
1550	remainder__MRDB1hodnota_is_missing	0.0		1_2
1551	remainder__MRDC1_is_missing	0.0		1_2
1552	remainder__Date_MRDC1_is_missing	0.0		1_2
1553	remainder__MRDC1_method_is_missing	0.0		1_2
1554	remainder__MRDC1_specimen_is_missing	0.0		1_2
1555	remainder__MRDC1num_is_missing	0.0		1_2
1556	remainder__MRDC1percentage_is_missing	0.0		1_2
1557	remainder__MRDA2_is_missing	0.0		1_2
1558	remainder__date_MRDA2_is_missing	0.0		1_2
1559	remainder__MRDA2_method_is_missing	0.0		1_2
1560	remainder__MRDA2_specimen_is_missing	0.0		1_2
1561	remainder__MRDA2num_is_missing	0.0		1_2
1562	remainder__MRDA2hodnota_is_missing	0.0		1_2
1563	remainder__MRDA2logred_is_missing	0.0		1_2
1564	remainder__MRDB2_is_missing	0.0		1_2
1565	remainder__date_MRDB2_is_missing	0.0		1_2
1566	remainder__MRDB2_method_is_missing	0.0		1_2
1567	remainder__MRDB2_specimen_is_missing	0.0		1_2
1568	remainder__MRDB2num_is_missing	0.0		1_2
1569	remainder__MRDB2hodnota_is_missing	0.0		1_2
1570	remainder__MRDC2_is_missing	0.0		1_2
1571	remainder__Date_MRDC2_is_missing	0.0		1_2
1572	remainder__MRDC2_method_is_missing	0.0		1_2
1573	remainder__MRDC2_specimen_is_missing	0.0		1_2
1574	remainder__MRDC2num_is_missing	0.0		1_2
1575	remainder__MRDC2percentage_is_missing	0.0		1_2
1576	remainder__TestDate_is_missing	0.0		1_2
1577	remainder__amlFLToutcomeID_is_missing	0.0		1_2
1578	remainder__amlFLTTypeID_is_missing	0.0		1_2
1579	remainder__amlDDLFLTTKDID_is_missing	0.0		1_2
1580	remainder__ITDPcnt_is_missing	0.0		1_2
1581	remainder__ITDLength_is_missing	0.0		1_2
1582	remainder__amlFLTType0ID_is_missing	0.0		1_2
1583	remainder__amlDDLNPM1OutcomeID_is_missing	0.0		1_2
1584	remainder__amlDDLNPM1ID_is_missing	0.0		1_2
1585	cat__MRDA0_False	0.0		2_2
1586	cat__MRDA0_True	0.0		2_2
1587	cat__MRDA0_nan	0.0		2_2
1588	cat__MRDB0_False	0.0		2_2
1589	cat__MRDB0_True	0.0		2_2
1590	cat__MRDB0_nan	0.0		2_2
1591	cat__MRDC0_False	0.0		2_2
1592	cat__MRDC0_True	0.0		2_2
1593	cat__MRDC0_nan	0.0		2_2
1594	cat__MRDA1_False	0.0		2_2
1595	cat__MRDA1_True	0.0		2_2
1596	cat__MRDA1_nan	0.0		2_2
1597	cat__MRDB1_False	0.0		2_2
1598	cat__MRDB1_True	0.0		2_2
1599	cat__MRDB1_nan	0.0		2_2
1600	cat__MRDC1_False	0.0		2_2
1601	cat__MRDC1_True	0.0		2_2
1602	cat__MRDC1_nan	0.0		2_2
1603	cat__MRDA2_False	0.0		2_2
1604	cat__MRDA2_True	0.0		2_2
1605	cat__MRDA2_nan	0.0		2_2
1606	cat__MRDB2_False	0.0		2_2
1607	cat__MRDB2_True	0.0		2_2
1608	cat__MRDB2_nan	0.0		2_2
1609	cat__MRDC2_False	0.0		2_2
1610	cat__MRDC2_True	0.0		2_2
1611	cat__MRDC2_nan	0.0		2_2
1612	cat__amlFLToutcomeID_2.0	0.0		2_2
1613	cat__amlFLToutcomeID_3.0	0.0		2_2
1614	cat__amlFLToutcomeID_4.0	0.0		2_2
1615	cat__amlFLToutcomeID_nan	0.0		2_2
1616	cat__amlFLTTypeID_1.0	0.0		2_2
1617	cat__amlFLTTypeID_2.0	0.0		2_2
1618	cat__amlFLTTypeID_nan	0.0		2_2
1619	cat__amlDDLFLTTKDID_1.0	0.0		2_2
1620	cat__amlDDLFLTTKDID_2.0	0.0		2_2
1621	cat__amlDDLFLTTKDID_3.0	0.0		2_2
1622	cat__amlDDLFLTTKDID_4.0	0.0		2_2
1623	cat__amlDDLFLTTKDID_6.0	0.0		2_2
1624	cat__amlDDLFLTTKDID_8.0	0.0		2_2
1625	cat__amlDDLFLTTKDID_9.0	0.0		2_2
1626	cat__amlDDLFLTTKDID_99.0	0.0		2_2
1627	cat__amlDDLFLTTKDID_nan	0.0		2_2
1628	cat__amlFLTType0ID_1.0	0.0		2_2
1629	cat__amlFLTType0ID_2.0	0.0		2_2
1630	cat__amlFLTType0ID_nan	0.0		2_2
1631	cat__amlDDLNPM1OutcomeID_1.0	0.0		2_2
1632	cat__amlDDLNPM1OutcomeID_3.0	0.0		2_2
1633	cat__amlDDLNPM1OutcomeID_5.0	0.0		2_2
1634	cat__amlDDLNPM1OutcomeID_7.0	0.0		2_2
1635	cat__amlDDLNPM1OutcomeID_nan	0.0		2_2
1636	cat__amlDDLNPM1ID_1.0	0.0		2_2
1637	cat__amlDDLNPM1ID_2.0	0.0		2_2
1638	cat__amlDDLNPM1ID_3.0	0.0		2_2
1639	cat__amlDDLNPM1ID_4.0	0.0		2_2
1640	cat__amlDDLNPM1ID_5.0	0.0		2_2
1641	cat__amlDDLNPM1ID_nan	0.0		2_2
1642	cat__MRDnegativity_<0.0%/not detectable	0.0		2_2
1643	cat__MRDnegativity_nan	0.0		2_2
1644	cat__MRDguided_No	0.0		2_2
1645	cat__MRDguided_nan	0.0		2_2
1646	cat__Housekeeping_ABL	0.0		2_2
1647	cat__Housekeeping_nan	0.0		2_2
1648	cat__MRDA0_method_nan	0.0		2_2
1649	cat__MRDA0_method_qPCR-NPM1	0.0		2_2
1650	cat__MRDA0_method_qPCR-NPM1 A	0.0		2_2
1651	cat__MRDA0_method_qPCR-NPM1 B	0.0		2_2
1652	cat__MRDA0_method_qPCR-NPM1 D	0.0		2_2
1653	cat__MRDA0_method_qPCR-NPM1 OTHER	0.0		2_2
1654	cat__MRDA0_method_qPCR-inv16	0.0		2_2
1655	cat__MRDA0_method_qPCR-t8/21	0.0		2_2
1656	cat__MRDA0num_ND	0.0		2_2
1657	cat__MRDA0num_Pos	0.0		2_2
1658	cat__MRDA0num_nan	0.0		2_2
1659	cat__MRDA0_specimen_PB	0.0		2_2
1660	cat__MRDA0_specimen_nan	0.0		2_2
1661	cat__MRDB0_method_nan	0.0		2_2
1662	cat__MRDB0_method_qPCR-NPM1	0.0		2_2
1663	cat__MRDB0_method_qPCR-NPM1 A	0.0		2_2
1664	cat__MRDB0_method_qPCR-NPM1 B	0.0		2_2
1665	cat__MRDB0_method_qPCR-NPM1 D	0.0		2_2
1666	cat__MRDB0_method_qPCR-NPM1 OTHER	0.0		2_2
1667	cat__MRDB0_method_qPCR-inv16	0.0		2_2
1668	cat__MRDB0_method_qPCR-t8/21	0.0		2_2
1669	cat__MRDB0_specimen_BM	0.0		2_2
1670	cat__MRDB0_specimen_nan	0.0		2_2
1671	cat__MRDB0num_ND	0.0		2_2
1672	cat__MRDB0num_Pos	0.0		2_2
1673	cat__MRDB0num_nan	0.0		2_2
1674	cat__MRDC0_method_MFC (LAIP+DfN)	0.0		2_2
1675	cat__MRDC0_method_nan	0.0		2_2
1676	cat__MRDC0_specimen_BM	0.0		2_2
1677	cat__MRDC0_specimen_BM	0.0		2_2
1678	cat__MRDC0_specimen_PB	0.0		2_2
1679	cat__MRDC0_specimen_nan	0.0		2_2
1680	cat__MRDC1_specimen_BM	0.0		2_2
1681	cat__MRDC1_specimen_PB	0.0		2_2
1682	cat__MRDC1_specimen_nan	0.0		2_2
1683	cat__MRDC2_specimen_BM	0.0		2_2
1684	cat__MRDC2_specimen_nan	0.0		2_2
1685	cat__MRDC0num_Neg	0.0		2_2
1686	cat__MRDC0num_Pos	0.0		2_2
1687	cat__MRDC0num_nan	0.0		2_2
1688	cat__MRDA1_method_nan	0.0		2_2
1689	cat__MRDA1_method_qPCR-NPM1	0.0		2_2
1690	cat__MRDA1_method_qPCR-NPM1 A	0.0		2_2
1691	cat__MRDA1_method_qPCR-NPM1 B	0.0		2_2
1692	cat__MRDA1_method_qPCR-NPM1 D	0.0		2_2
1693	cat__MRDA1_method_qPCR-NPM1 OTHER	0.0		2_2
1694	cat__MRDA1_method_qPCR-inv16	0.0		2_2
1695	cat__MRDA1_method_qPCR-t8/21	0.0		2_2
1696	cat__MRDA1num_ND	0.0		2_2
1697	cat__MRDA1num_Neg	0.0		2_2
1698	cat__MRDA1num_Pos	0.0		2_2
1699	cat__MRDA1num_nan	0.0		2_2
1700	cat__MRDA1_specimen_PB	0.0		2_2
1701	cat__MRDA1_specimen_nan	0.0		2_2
1702	cat__MRDB1_method_nan	0.0		2_2
1703	cat__MRDB1_method_qPCR-NPM1	0.0		2_2
1704	cat__MRDB1_method_qPCR-NPM1 A	0.0		2_2
1705	cat__MRDB1_method_qPCR-NPM1 B	0.0		2_2
1706	cat__MRDB1_method_qPCR-NPM1 D	0.0		2_2
1707	cat__MRDB1_method_qPCR-NPM1 OTHER	0.0		2_2
1708	cat__MRDB1_method_qPCR-inv16	0.0		2_2
1709	cat__MRDB1_method_qPCR-t8/21	0.0		2_2
1710	cat__MRDB1_specimen_BM	0.0		2_2
1711	cat__MRDB1_specimen_nan	0.0		2_2
1712	cat__MRDB1num_ND	0.0		2_2
1713	cat__MRDB1num_Neg	0.0		2_2
1714	cat__MRDB1num_Pos	0.0		2_2
1715	cat__MRDB1num_nan	0.0		2_2
1716	cat__MRDC1_method_MFC (LAIP+DfN)	0.0		2_2
1717	cat__MRDC1_method_nan	0.0		2_2
1718	cat__MRDC1num_ND	0.0		2_2
1719	cat__MRDC1num_Neg	0.0		2_2
1720	cat__MRDC1num_Pos	0.0		2_2
1721	cat__MRDC1num_nan	0.0		2_2
1722	cat__MRDA2_method_nan	0.0		2_2
1723	cat__MRDA2_method_qPCR-NPM1	0.0		2_2
1724	cat__MRDA2_method_qPCR-NPM1 A	0.0		2_2
1725	cat__MRDA2_method_qPCR-NPM1 B	0.0		2_2
1726	cat__MRDA2_method_qPCR-NPM1 D	0.0		2_2
1727	cat__MRDA2_method_qPCR-NPM1 OTHER	0.0		2_2
1728	cat__MRDA2_method_qPCR-inv16	0.0		2_2
1729	cat__MRDA2_method_qPCR-t8/21	0.0		2_2
1730	cat__MRDA2_specimen_PB	0.0		2_2
1731	cat__MRDA2_specimen_nan	0.0		2_2
1732	cat__MRDA2num_ND	0.0		2_2
1733	cat__MRDA2num_Neg	0.0		2_2
1734	cat__MRDA2num_Pos	0.0		2_2
1735	cat__MRDA2num_nan	0.0		2_2
1736	cat__MRDB2_method_nan	0.0		2_2
1737	cat__MRDB2_method_qPCR-NPM1	0.0		2_2
1738	cat__MRDB2_method_qPCR-NPM1 A	0.0		2_2
1739	cat__MRDB2_method_qPCR-NPM1 B	0.0		2_2
1740	cat__MRDB2_method_qPCR-NPM1 D	0.0		2_2
1741	cat__MRDB2_method_qPCR-NPM1 OTHER	0.0		2_2
1742	cat__MRDB2_method_qPCR-inv16	0.0		2_2
1743	cat__MRDB2_method_qPCR-t8/21	0.0		2_2
1744	cat__MRDB2_specimen_BM	0.0		2_2
1745	cat__MRDB2_specimen_nan	0.0		2_2
1746	cat__MRDB2num_ND	0.0		2_2
1747	cat__MRDB2num_Neg	0.0		2_2
1748	cat__MRDB2num_Pos	0.0		2_2
1749	cat__MRDB2num_nan	0.0		2_2
1750	cat__MRDC2_method_MFC (LAIP+DfN)	0.0		2_2
1751	cat__MRDC2_method_nan	0.0		2_2
1752	cat__MRDC2num_ND	0.0		2_2
1753	cat__MRDC2num_Neg	0.0		2_2
1754	cat__MRDC2num_Pos	0.0		2_2
1755	cat__MRDC2num_nan	0.0		2_2
1756	num__TestDate	0.0		2_2
1757	num__ITDPcnt	0.00014225579957211843		2_2
1758	num__ITDLength	4.8987937139351235e-06		2_2
1759	num__date_MRDA0	3.526618066728953e-05		2_2
1760	num__MRDA0hodnota	0.0		2_2
1761	num__MRDA0logred	0.0		2_2
1762	num__date_MRDB0	0.0		2_2
1763	num__MRDB0hodnota	0.0		2_2
1764	num__MRDB0logred	0.0		2_2
1765	num__MRDC0percentage	0.0		2_2
1766	num__date_MRDA1	4.0193051473741996e-05		2_2
1767	num__MRDA1hodnota	0.0		2_2
1768	num__MRDA1logred	0.0		2_2
1769	num__date_MRDB1	0.0		2_2
1770	num__MRDB1hodnota	0.0		2_2
1771	num__Date_MRDC1	0.0		2_2
1772	num__MRDC1percentage	7.531316599399684e-05		2_2
1773	num__date_MRDA2	7.217163339637749e-05		2_2
1774	num__MRDA2hodnota	0.0		2_2
1775	num__MRDA2logred	0.0		2_2
1776	num__date_MRDB2	4.501839849438404e-05		2_2
1777	num__MRDB2hodnota	0.0		2_2
1778	num__Date_MRDC2	0.0		2_2
1779	num__MRDC2percentage	0.00021302396065784674		2_2
1780	remainder__MRDnegativity_is_missing	0.0		2_2
1781	remainder__MRDguided_is_missing	0.0		2_2
1782	remainder__Housekeeping_is_missing	0.0		2_2
1783	remainder__MRDA0_is_missing	0.0		2_2
1784	remainder__date_MRDA0_is_missing	0.0		2_2
1785	remainder__MRDA0_method_is_missing	0.0		2_2
1786	remainder__MRDA0_specimen_is_missing	0.0		2_2
1787	remainder__MRDA0num_is_missing	0.0		2_2
1788	remainder__MRDA0hodnota_is_missing	0.0		2_2
1789	remainder__MRDA0logred_is_missing	0.0		2_2
1790	remainder__MRDB0_is_missing	0.0		2_2
1791	remainder__date_MRDB0_is_missing	0.0		2_2
1792	remainder__MRDB0_method_is_missing	0.0		2_2
1793	remainder__MRDB0_specimen_is_missing	0.0		2_2
1794	remainder__MRDB0num_is_missing	0.0		2_2
1795	remainder__MRDB0hodnota_is_missing	0.0		2_2
1796	remainder__MRDB0logred_is_missing	0.0		2_2
1797	remainder__MRDC0_is_missing	0.0		2_2
1798	remainder__MRDC0_method_is_missing	0.0		2_2
1799	remainder__MRDC0_specimen_is_missing	0.0		2_2
1800	remainder__MRDC0num_is_missing	0.0		2_2
1801	remainder__MRDC0percentage_is_missing	0.0		2_2
1802	remainder__MRDA1_is_missing	0.0		2_2
1803	remainder__date_MRDA1_is_missing	0.0		2_2
1804	remainder__MRDA1_method_is_missing	0.0		2_2
1805	remainder__MRDA1_specimen_is_missing	0.0		2_2
1806	remainder__MRDA1num_is_missing	0.0		2_2
1807	remainder__MRDA1hodnota_is_missing	0.0		2_2
1808	remainder__MRDA1logred_is_missing	0.0		2_2
1809	remainder__MRDB1_is_missing	0.0		2_2
1810	remainder__date_MRDB1_is_missing	0.0		2_2
1811	remainder__MRDB1_method_is_missing	0.0		2_2
1812	remainder__MRDB1_specimen_is_missing	0.0		2_2
1813	remainder__MRDB1num_is_missing	0.0		2_2
1814	remainder__MRDB1hodnota_is_missing	0.0		2_2
1815	remainder__MRDC1_is_missing	0.0		2_2
1816	remainder__Date_MRDC1_is_missing	0.0		2_2
1817	remainder__MRDC1_method_is_missing	0.0		2_2
1818	remainder__MRDC1_specimen_is_missing	0.0		2_2
1819	remainder__MRDC1num_is_missing	0.0		2_2
1820	remainder__MRDC1percentage_is_missing	0.0		2_2
1821	remainder__MRDA2_is_missing	0.0		2_2
1822	remainder__date_MRDA2_is_missing	0.0		2_2
1823	remainder__MRDA2_method_is_missing	0.0		2_2
1824	remainder__MRDA2_specimen_is_missing	0.0		2_2
1825	remainder__MRDA2num_is_missing	0.0		2_2
1826	remainder__MRDA2hodnota_is_missing	0.0		2_2
1827	remainder__MRDA2logred_is_missing	0.0		2_2
1828	remainder__MRDB2_is_missing	0.0		2_2
1829	remainder__date_MRDB2_is_missing	0.0		2_2
1830	remainder__MRDB2_method_is_missing	0.0		2_2
1831	remainder__MRDB2_specimen_is_missing	0.0		2_2
1832	remainder__MRDB2num_is_missing	0.0		2_2
1833	remainder__MRDB2hodnota_is_missing	0.0		2_2
1834	remainder__MRDC2_is_missing	0.0		2_2
1835	remainder__Date_MRDC2_is_missing	0.0		2_2
1836	remainder__MRDC2_method_is_missing	0.0		2_2
1837	remainder__MRDC2_specimen_is_missing	0.0		2_2
1838	remainder__MRDC2num_is_missing	0.0		2_2
1839	remainder__MRDC2percentage_is_missing	0.0		2_2
1840	remainder__TestDate_is_missing	0.0		2_2
1841	remainder__amlFLToutcomeID_is_missing	0.0		2_2
1842	remainder__amlFLTTypeID_is_missing	0.0		2_2
1843	remainder__amlDDLFLTTKDID_is_missing	0.0		2_2
1844	remainder__ITDPcnt_is_missing	0.0		2_2
1845	remainder__ITDLength_is_missing	0.0		2_2
1846	remainder__amlFLTType0ID_is_missing	0.0		2_2
1847	remainder__amlDDLNPM1OutcomeID_is_missing	0.0		2_2
1848	remainder__amlDDLNPM1ID_is_missing	0.0		2_2
1849	cat__MRDA0_False	0.0		3_2
1850	cat__MRDA0_True	0.0		3_2
1851	cat__MRDA0_nan	0.0		3_2
1852	cat__MRDB0_False	0.0		3_2
1853	cat__MRDB0_True	0.0		3_2
1854	cat__MRDB0_nan	0.0		3_2
1855	cat__MRDC0_False	0.0		3_2
1856	cat__MRDC0_True	0.0		3_2
1857	cat__MRDC0_nan	0.0		3_2
1858	cat__MRDA1_False	0.0		3_2
1859	cat__MRDA1_True	0.0		3_2
1860	cat__MRDA1_nan	0.0		3_2
1861	cat__MRDB1_False	0.0		3_2
1862	cat__MRDB1_True	0.0		3_2
1863	cat__MRDB1_nan	0.0		3_2
1864	cat__MRDC1_False	0.0		3_2
1865	cat__MRDC1_True	0.0		3_2
1866	cat__MRDC1_nan	0.0		3_2
1867	cat__MRDA2_False	0.0		3_2
1868	cat__MRDA2_True	0.0		3_2
1869	cat__MRDA2_nan	0.0		3_2
1870	cat__MRDB2_False	0.0		3_2
1871	cat__MRDB2_True	0.0		3_2
1872	cat__MRDB2_nan	0.0		3_2
1873	cat__MRDC2_False	0.0		3_2
1874	cat__MRDC2_True	0.0		3_2
1875	cat__MRDC2_nan	0.0		3_2
1876	cat__amlFLToutcomeID_2.0	0.0		3_2
1877	cat__amlFLToutcomeID_3.0	0.0		3_2
1878	cat__amlFLToutcomeID_4.0	0.0		3_2
1879	cat__amlFLToutcomeID_nan	0.0		3_2
1880	cat__amlFLTTypeID_1.0	0.0		3_2
1881	cat__amlFLTTypeID_2.0	0.0		3_2
1882	cat__amlFLTTypeID_nan	0.0		3_2
1883	cat__amlDDLFLTTKDID_1.0	0.0		3_2
1884	cat__amlDDLFLTTKDID_2.0	0.0		3_2
1885	cat__amlDDLFLTTKDID_3.0	0.0		3_2
1886	cat__amlDDLFLTTKDID_4.0	0.0		3_2
1887	cat__amlDDLFLTTKDID_6.0	0.0		3_2
1888	cat__amlDDLFLTTKDID_8.0	0.0		3_2
1889	cat__amlDDLFLTTKDID_9.0	0.0		3_2
1890	cat__amlDDLFLTTKDID_99.0	0.0		3_2
1891	cat__amlDDLFLTTKDID_nan	0.0		3_2
1892	cat__amlFLTType0ID_1.0	0.0		3_2
1893	cat__amlFLTType0ID_2.0	0.0		3_2
1894	cat__amlFLTType0ID_nan	0.0		3_2
1895	cat__amlDDLNPM1OutcomeID_1.0	0.0		3_2
1896	cat__amlDDLNPM1OutcomeID_3.0	0.0		3_2
1897	cat__amlDDLNPM1OutcomeID_5.0	0.0		3_2
1898	cat__amlDDLNPM1OutcomeID_nan	0.0		3_2
1899	cat__amlDDLNPM1ID_1.0	0.0		3_2
1900	cat__amlDDLNPM1ID_2.0	0.0		3_2
1901	cat__amlDDLNPM1ID_3.0	0.0		3_2
1902	cat__amlDDLNPM1ID_4.0	0.0		3_2
1903	cat__amlDDLNPM1ID_5.0	0.0		3_2
1904	cat__amlDDLNPM1ID_nan	0.0		3_2
1905	cat__MRDnegativity_<0.0%/not detectable	0.0		3_2
1906	cat__MRDnegativity_nan	0.0		3_2
1907	cat__MRDguided_No	0.0		3_2
1908	cat__MRDguided_nan	0.0		3_2
1909	cat__Housekeeping_ABL	0.0		3_2
1910	cat__Housekeeping_nan	0.0		3_2
1911	cat__MRDA0_method_nan	0.0		3_2
1912	cat__MRDA0_method_qPCR-NPM1	0.0		3_2
1913	cat__MRDA0_method_qPCR-NPM1 A	0.0		3_2
1914	cat__MRDA0_method_qPCR-NPM1 B	0.0		3_2
1915	cat__MRDA0_method_qPCR-NPM1 D	0.0		3_2
1916	cat__MRDA0_method_qPCR-NPM1 OTHER	0.0		3_2
1917	cat__MRDA0_method_qPCR-inv16	0.0		3_2
1918	cat__MRDA0_method_qPCR-t8/21	0.0		3_2
1919	cat__MRDA0num_ND	0.0		3_2
1920	cat__MRDA0num_Pos	0.0		3_2
1921	cat__MRDA0num_nan	0.0		3_2
1922	cat__MRDA0_specimen_PB	0.0		3_2
1923	cat__MRDA0_specimen_nan	0.0		3_2
1924	cat__MRDB0_method_nan	0.0		3_2
1925	cat__MRDB0_method_qPCR-NPM1	0.0		3_2
1926	cat__MRDB0_method_qPCR-NPM1 A	0.0		3_2
1927	cat__MRDB0_method_qPCR-NPM1 B	0.0		3_2
1928	cat__MRDB0_method_qPCR-NPM1 D	0.0		3_2
1929	cat__MRDB0_method_qPCR-NPM1 OTHER	0.0		3_2
1930	cat__MRDB0_method_qPCR-inv16	0.0		3_2
1931	cat__MRDB0_method_qPCR-t8/21	0.0		3_2
1932	cat__MRDB0_specimen_BM	0.0		3_2
1933	cat__MRDB0_specimen_nan	0.0		3_2
1934	cat__MRDB0num_ND	0.0		3_2
1935	cat__MRDB0num_Pos	0.0		3_2
1936	cat__MRDB0num_nan	0.0		3_2
1937	cat__MRDC0_method_MFC (LAIP+DfN)	0.0		3_2
1938	cat__MRDC0_method_nan	0.0		3_2
1939	cat__MRDC0_specimen_BM	0.0		3_2
1940	cat__MRDC0_specimen_BM	0.0		3_2
1941	cat__MRDC0_specimen_PB	0.0		3_2
1942	cat__MRDC0_specimen_nan	0.0		3_2
1943	cat__MRDC1_specimen_BM	0.0		3_2
1944	cat__MRDC1_specimen_PB	0.0		3_2
1945	cat__MRDC1_specimen_nan	0.0		3_2
1946	cat__MRDC2_specimen_BM	0.0		3_2
1947	cat__MRDC2_specimen_PB	0.0		3_2
1948	cat__MRDC2_specimen_nan	0.0		3_2
1949	cat__MRDC0num_Neg	0.0		3_2
1950	cat__MRDC0num_Pos	0.0		3_2
1951	cat__MRDC0num_nan	0.0		3_2
1952	cat__MRDA1_method_nan	0.0		3_2
1953	cat__MRDA1_method_qPCR-NPM1	0.0		3_2
1954	cat__MRDA1_method_qPCR-NPM1 A	0.0		3_2
1955	cat__MRDA1_method_qPCR-NPM1 B	0.0		3_2
1956	cat__MRDA1_method_qPCR-NPM1 D	0.0		3_2
1957	cat__MRDA1_method_qPCR-NPM1 OTHER	0.0		3_2
1958	cat__MRDA1_method_qPCR-inv16	0.0		3_2
1959	cat__MRDA1_method_qPCR-t8/21	0.0		3_2
1960	cat__MRDA1num_ND	0.0		3_2
1961	cat__MRDA1num_Neg	0.0		3_2
1962	cat__MRDA1num_Pos	0.0		3_2
1963	cat__MRDA1num_nan	0.0		3_2
1964	cat__MRDA1_specimen_PB	0.0		3_2
1965	cat__MRDA1_specimen_nan	0.0		3_2
1966	cat__MRDB1_method_nan	0.0		3_2
1967	cat__MRDB1_method_qPCR-NPM1	0.0		3_2
1968	cat__MRDB1_method_qPCR-NPM1 A	0.0		3_2
1969	cat__MRDB1_method_qPCR-NPM1 D	0.0		3_2
1970	cat__MRDB1_method_qPCR-NPM1 OTHER	0.0		3_2
1971	cat__MRDB1_method_qPCR-inv16	0.0		3_2
1972	cat__MRDB1_method_qPCR-t8/21	0.0		3_2
1973	cat__MRDB1_specimen_BM	0.0		3_2
1974	cat__MRDB1_specimen_nan	0.0		3_2
1975	cat__MRDB1num_ND	0.0		3_2
1976	cat__MRDB1num_Neg	0.0		3_2
1977	cat__MRDB1num_Pos	0.0		3_2
1978	cat__MRDB1num_nan	0.0		3_2
1979	cat__MRDC1_method_MFC (LAIP+DfN)	0.0		3_2
1980	cat__MRDC1_method_nan	0.0		3_2
1981	cat__MRDC1num_ND	0.0		3_2
1982	cat__MRDC1num_Neg	0.0		3_2
1983	cat__MRDC1num_Pos	0.0		3_2
1984	cat__MRDC1num_nan	0.0		3_2
1985	cat__MRDA2_method_nan	0.0		3_2
1986	cat__MRDA2_method_qPCR-NPM1	0.0		3_2
1987	cat__MRDA2_method_qPCR-NPM1 A	0.0		3_2
1988	cat__MRDA2_method_qPCR-NPM1 B	0.0		3_2
1989	cat__MRDA2_method_qPCR-NPM1 D	0.0		3_2
1990	cat__MRDA2_method_qPCR-NPM1 OTHER	0.0		3_2
1991	cat__MRDA2_method_qPCR-inv16	0.0		3_2
1992	cat__MRDA2_method_qPCR-t8/21	0.0		3_2
1993	cat__MRDA2_specimen_PB	0.0		3_2
1994	cat__MRDA2_specimen_nan	0.0		3_2
1995	cat__MRDA2num_ND	0.0		3_2
1996	cat__MRDA2num_Neg	0.0		3_2
1997	cat__MRDA2num_Pos	0.0		3_2
1998	cat__MRDA2num_nan	0.0		3_2
[truncated: 1,963 more rows]
