# Supplementary material for: Random Survival Forest Versus Elastic-Net Regularized Cox Regression for Survival Prediction in Acute Myeloid Leukemia at Distinct Treatment Time Points: Model Performance Comparison Study
Source: JMIR Bioinform Biotechnol. 2026 Apr 29;7:e75678. doi: 10.2196/75678 (PMC13128161; doi:10.2196/75678)
Supplement: Multimedia Appendix 9 [file bioinform-v7-e75678-s009.zip › ablation_metrics/repeated_fold_feature_importance/cnet/C2__MRD_NGS_flt3_npm1__fimp.csv]

	feature	importance	std_importance	fold_repeat_idx
0	cat__MRDA0_False	0.0		1_1
1	cat__MRDA0_True	0.0		1_1
2	cat__MRDA0_nan	0.0		1_1
3	cat__MRDB0_False	0.0		1_1
4	cat__MRDB0_True	0.0		1_1
5	cat__MRDB0_nan	0.0		1_1
6	cat__MRDC0_False	0.0		1_1
7	cat__MRDC0_True	0.0		1_1
8	cat__MRDC0_nan	0.0		1_1
9	cat__MRDA1_False	0.0		1_1
10	cat__MRDA1_True	0.0		1_1
11	cat__MRDA1_nan	0.0		1_1
12	cat__MRDB1_False	0.0		1_1
13	cat__MRDB1_True	0.0		1_1
14	cat__MRDB1_nan	0.0		1_1
15	cat__MRDC1_False	0.0		1_1
16	cat__MRDC1_True	0.0		1_1
17	cat__MRDC1_nan	0.0		1_1
18	cat__MRDA2_False	0.0		1_1
19	cat__MRDA2_True	0.0		1_1
20	cat__MRDA2_nan	0.0		1_1
21	cat__MRDB2_False	0.0		1_1
22	cat__MRDB2_True	0.0		1_1
23	cat__MRDB2_nan	0.0		1_1
24	cat__MRDC2_False	0.0		1_1
25	cat__MRDC2_True	0.0		1_1
26	cat__MRDC2_nan	0.0		1_1
27	cat__amlFLToutcomeID_2.0	0.0		1_1
28	cat__amlFLToutcomeID_3.0	0.0		1_1
29	cat__amlFLToutcomeID_4.0	0.0		1_1
30	cat__amlFLToutcomeID_nan	0.0		1_1
31	cat__amlFLTTypeID_1.0	0.0		1_1
32	cat__amlFLTTypeID_2.0	0.0		1_1
33	cat__amlFLTTypeID_nan	0.0		1_1
34	cat__amlDDLFLTTKDID_1.0	0.0		1_1
35	cat__amlDDLFLTTKDID_2.0	0.0		1_1
36	cat__amlDDLFLTTKDID_3.0	0.0		1_1
37	cat__amlDDLFLTTKDID_4.0	0.0		1_1
38	cat__amlDDLFLTTKDID_6.0	0.0		1_1
39	cat__amlDDLFLTTKDID_8.0	0.0		1_1
40	cat__amlDDLFLTTKDID_99.0	0.0		1_1
41	cat__amlDDLFLTTKDID_nan	0.0		1_1
42	cat__amlFLTType0ID_1.0	0.0		1_1
43	cat__amlFLTType0ID_2.0	0.0		1_1
44	cat__amlFLTType0ID_nan	0.0		1_1
45	cat__amlDDLNPM1OutcomeID_1.0	0.0		1_1
46	cat__amlDDLNPM1OutcomeID_3.0	0.0		1_1
47	cat__amlDDLNPM1OutcomeID_5.0	0.0		1_1
48	cat__amlDDLNPM1OutcomeID_7.0	0.0		1_1
49	cat__amlDDLNPM1OutcomeID_nan	0.0		1_1
50	cat__amlDDLNPM1ID_1.0	0.0		1_1
51	cat__amlDDLNPM1ID_2.0	0.0		1_1
52	cat__amlDDLNPM1ID_3.0	0.0		1_1
53	cat__amlDDLNPM1ID_4.0	0.0		1_1
54	cat__amlDDLNPM1ID_5.0	0.0		1_1
55	cat__amlDDLNPM1ID_nan	0.0		1_1
56	cat__MRDnegativity_<0.0%/not detectable	0.0		1_1
57	cat__MRDnegativity_nan	0.0		1_1
58	cat__MRDguided_No	0.0		1_1
59	cat__MRDguided_nan	0.0		1_1
60	cat__Housekeeping_ABL	0.0		1_1
61	cat__Housekeeping_nan	0.0		1_1
62	cat__MRDA0_method_nan	0.0		1_1
63	cat__MRDA0_method_qPCR-NPM1	0.0		1_1
64	cat__MRDA0_method_qPCR-NPM1 A	0.0		1_1
65	cat__MRDA0_method_qPCR-NPM1 B	0.0		1_1
66	cat__MRDA0_method_qPCR-NPM1 D	0.0		1_1
67	cat__MRDA0_method_qPCR-NPM1 OTHER	0.0		1_1
68	cat__MRDA0_method_qPCR-inv16	0.0		1_1
69	cat__MRDA0_method_qPCR-t8/21	0.0		1_1
70	cat__MRDA0num_ND	0.0		1_1
71	cat__MRDA0num_Pos	0.0		1_1
72	cat__MRDA0num_nan	0.0		1_1
73	cat__MRDA0_specimen_PB	0.0		1_1
74	cat__MRDA0_specimen_nan	0.0		1_1
75	cat__MRDB0_method_nan	0.0		1_1
76	cat__MRDB0_method_qPCR-NPM1	0.0		1_1
77	cat__MRDB0_method_qPCR-NPM1 A	0.0		1_1
78	cat__MRDB0_method_qPCR-NPM1 B	0.0		1_1
79	cat__MRDB0_method_qPCR-NPM1 D	0.0		1_1
80	cat__MRDB0_method_qPCR-NPM1 OTHER	0.0		1_1
81	cat__MRDB0_method_qPCR-inv16	0.0		1_1
82	cat__MRDB0_method_qPCR-t8/21	0.0		1_1
83	cat__MRDB0_specimen_BM	0.0		1_1
84	cat__MRDB0_specimen_nan	0.0		1_1
85	cat__MRDB0num_ND	0.0		1_1
86	cat__MRDB0num_Pos	0.0		1_1
87	cat__MRDB0num_nan	0.0		1_1
88	cat__MRDC0_method_MFC (LAIP+DfN)	0.0		1_1
89	cat__MRDC0_method_nan	0.0		1_1
90	cat__MRDC0_specimen_BM	0.0		1_1
91	cat__MRDC0_specimen_BM	0.0		1_1
92	cat__MRDC0_specimen_PB	0.0		1_1
93	cat__MRDC0_specimen_nan	0.0		1_1
94	cat__MRDC1_specimen_BM	0.0		1_1
95	cat__MRDC1_specimen_PB	0.0		1_1
96	cat__MRDC1_specimen_nan	0.0		1_1
97	cat__MRDC2_specimen_BM	0.0		1_1
98	cat__MRDC2_specimen_PB	0.0		1_1
99	cat__MRDC2_specimen_nan	0.0		1_1
100	cat__MRDC0num_Neg	0.0		1_1
101	cat__MRDC0num_Pos	0.0		1_1
102	cat__MRDC0num_nan	0.0		1_1
103	cat__MRDA1_method_nan	0.0		1_1
104	cat__MRDA1_method_qPCR-NPM1	0.0		1_1
105	cat__MRDA1_method_qPCR-NPM1 A	0.0		1_1
106	cat__MRDA1_method_qPCR-NPM1 B	0.0		1_1
107	cat__MRDA1_method_qPCR-NPM1 D	0.0		1_1
108	cat__MRDA1_method_qPCR-NPM1 OTHER	0.0		1_1
109	cat__MRDA1_method_qPCR-inv16	0.0		1_1
110	cat__MRDA1_method_qPCR-t8/21	0.0		1_1
111	cat__MRDA1num_ND	0.0		1_1
112	cat__MRDA1num_Neg	0.0		1_1
113	cat__MRDA1num_Pos	0.0		1_1
114	cat__MRDA1num_nan	0.0		1_1
115	cat__MRDA1_specimen_PB	0.0		1_1
116	cat__MRDA1_specimen_nan	0.0		1_1
117	cat__MRDB1_method_nan	0.0		1_1
118	cat__MRDB1_method_qPCR-NPM1	0.0		1_1
119	cat__MRDB1_method_qPCR-NPM1 A	0.0		1_1
120	cat__MRDB1_method_qPCR-NPM1 B	0.0		1_1
121	cat__MRDB1_method_qPCR-NPM1 D	0.0		1_1
122	cat__MRDB1_method_qPCR-NPM1 OTHER	0.0		1_1
123	cat__MRDB1_method_qPCR-inv16	0.0		1_1
124	cat__MRDB1_method_qPCR-t8/21	0.0		1_1
125	cat__MRDB1_specimen_BM	0.0		1_1
126	cat__MRDB1_specimen_nan	0.0		1_1
127	cat__MRDB1num_ND	0.0		1_1
128	cat__MRDB1num_Neg	0.0		1_1
129	cat__MRDB1num_Pos	0.0		1_1
130	cat__MRDB1num_nan	0.0		1_1
131	cat__MRDC1_method_MFC (LAIP+DfN)	0.0		1_1
132	cat__MRDC1_method_nan	0.0		1_1
133	cat__MRDC1num_ND	0.0		1_1
134	cat__MRDC1num_Neg	0.0		1_1
135	cat__MRDC1num_Pos	0.0		1_1
136	cat__MRDC1num_nan	0.0		1_1
137	cat__MRDA2_method_nan	0.0		1_1
138	cat__MRDA2_method_qPCR-NPM1	0.0		1_1
139	cat__MRDA2_method_qPCR-NPM1 A	0.0		1_1
140	cat__MRDA2_method_qPCR-NPM1 B	0.0		1_1
141	cat__MRDA2_method_qPCR-NPM1 D	0.0		1_1
142	cat__MRDA2_method_qPCR-NPM1 OTHER	0.0		1_1
143	cat__MRDA2_method_qPCR-inv16	0.0		1_1
144	cat__MRDA2_method_qPCR-t8/21	0.0		1_1
145	cat__MRDA2_specimen_PB	0.0		1_1
146	cat__MRDA2_specimen_nan	0.0		1_1
147	cat__MRDA2num_ND	0.0		1_1
148	cat__MRDA2num_Neg	0.0		1_1
149	cat__MRDA2num_Pos	0.0		1_1
150	cat__MRDA2num_nan	0.0		1_1
151	cat__MRDB2_method_nan	0.0		1_1
152	cat__MRDB2_method_qPCR-NPM1	0.0		1_1
153	cat__MRDB2_method_qPCR-NPM1 A	0.0		1_1
154	cat__MRDB2_method_qPCR-NPM1 B	0.0		1_1
155	cat__MRDB2_method_qPCR-NPM1 D	0.0		1_1
156	cat__MRDB2_method_qPCR-NPM1 OTHER	0.0		1_1
157	cat__MRDB2_method_qPCR-inv16	0.0		1_1
158	cat__MRDB2_method_qPCR-t8/21	0.0		1_1
159	cat__MRDB2_specimen_BM	0.0		1_1
160	cat__MRDB2_specimen_nan	0.0		1_1
161	cat__MRDB2num_ND	0.0		1_1
162	cat__MRDB2num_Neg	0.0		1_1
163	cat__MRDB2num_Pos	0.0		1_1
164	cat__MRDB2num_nan	0.0		1_1
165	cat__MRDC2_method_MFC (LAIP+DfN)	0.0		1_1
166	cat__MRDC2_method_nan	0.0		1_1
167	cat__MRDC2num_ND	0.0		1_1
168	cat__MRDC2num_Neg	0.0		1_1
169	cat__MRDC2num_Pos	0.0		1_1
170	cat__MRDC2num_nan	0.0		1_1
171	num__TestDate	0.00016982767011290787		1_1
172	num__ITDPcnt	0.00042610085159145854		1_1
173	num__ITDLength	6.051298195790185e-05		1_1
174	num__date_MRDA0	0.0001615882032734742		1_1
175	num__MRDA0hodnota	0.00021370558889341457		1_1
176	num__MRDA0logred	0.0		1_1
177	num__date_MRDB0	7.660361230842172e-05		1_1
178	num__MRDB0hodnota	2.2099579232415866e-05		1_1
179	num__MRDB0logred	7.317831357636366e-05		1_1
180	num__MRDC0percentage	6.930079525563201e-05		1_1
181	num__date_MRDA1	0.00011895227824062761		1_1
182	num__MRDA1hodnota	0.0003585853955270405		1_1
183	num__MRDA1logred	3.324421656877195e-05		1_1
184	num__date_MRDB1	0.00020244175050791011		1_1
185	num__MRDB1hodnota	0.00012983956883710603		1_1
186	num__Date_MRDC1	3.6424705235809674e-05		1_1
187	num__MRDC1percentage	0.0002579350640305129		1_1
188	num__date_MRDA2	0.00031268462761020955		1_1
189	num__MRDA2hodnota	9.238000720299946e-05		1_1
190	num__MRDA2logred	8.67322400859611e-05		1_1
191	num__date_MRDB2	0.0014351558871140277		1_1
192	num__MRDB2hodnota	0.0010772521120452198		1_1
193	num__Date_MRDC2	0.000300975916228141		1_1
194	num__MRDC2percentage	0.0006397727224714492		1_1
195	remainder__MRDnegativity_is_missing	0.0		1_1
196	remainder__MRDguided_is_missing	0.0		1_1
197	remainder__Housekeeping_is_missing	0.0		1_1
198	remainder__MRDA0_is_missing	0.0		1_1
199	remainder__date_MRDA0_is_missing	0.0		1_1
200	remainder__MRDA0_method_is_missing	0.0		1_1
201	remainder__MRDA0_specimen_is_missing	0.0		1_1
202	remainder__MRDA0num_is_missing	0.0		1_1
203	remainder__MRDA0hodnota_is_missing	0.0		1_1
204	remainder__MRDA0logred_is_missing	0.0		1_1
205	remainder__MRDB0_is_missing	0.0		1_1
206	remainder__date_MRDB0_is_missing	0.0		1_1
207	remainder__MRDB0_method_is_missing	0.0		1_1
208	remainder__MRDB0_specimen_is_missing	0.0		1_1
209	remainder__MRDB0num_is_missing	0.0		1_1
210	remainder__MRDB0hodnota_is_missing	0.0		1_1
211	remainder__MRDB0logred_is_missing	0.0		1_1
212	remainder__MRDC0_is_missing	0.0		1_1
213	remainder__MRDC0_method_is_missing	0.0		1_1
214	remainder__MRDC0_specimen_is_missing	0.0		1_1
215	remainder__MRDC0num_is_missing	0.0		1_1
216	remainder__MRDC0percentage_is_missing	0.0		1_1
217	remainder__MRDA1_is_missing	0.0		1_1
218	remainder__date_MRDA1_is_missing	0.0		1_1
219	remainder__MRDA1_method_is_missing	0.0		1_1
220	remainder__MRDA1_specimen_is_missing	0.0		1_1
221	remainder__MRDA1num_is_missing	0.0		1_1
222	remainder__MRDA1hodnota_is_missing	0.0		1_1
223	remainder__MRDA1logred_is_missing	0.0		1_1
224	remainder__MRDB1_is_missing	0.0		1_1
225	remainder__date_MRDB1_is_missing	0.0		1_1
226	remainder__MRDB1_method_is_missing	0.0		1_1
227	remainder__MRDB1_specimen_is_missing	0.0		1_1
228	remainder__MRDB1num_is_missing	0.0		1_1
229	remainder__MRDB1hodnota_is_missing	0.0		1_1
230	remainder__MRDC1_is_missing	0.0		1_1
231	remainder__Date_MRDC1_is_missing	0.0		1_1
232	remainder__MRDC1_method_is_missing	0.0		1_1
233	remainder__MRDC1_specimen_is_missing	0.0		1_1
234	remainder__MRDC1num_is_missing	0.0		1_1
235	remainder__MRDC1percentage_is_missing	0.0		1_1
236	remainder__MRDA2_is_missing	0.0		1_1
237	remainder__date_MRDA2_is_missing	0.0		1_1
238	remainder__MRDA2_method_is_missing	0.0		1_1
239	remainder__MRDA2_specimen_is_missing	0.0		1_1
240	remainder__MRDA2num_is_missing	0.0		1_1
241	remainder__MRDA2hodnota_is_missing	0.0		1_1
242	remainder__MRDA2logred_is_missing	0.0		1_1
243	remainder__MRDB2_is_missing	0.0		1_1
244	remainder__date_MRDB2_is_missing	0.0		1_1
245	remainder__MRDB2_method_is_missing	0.0		1_1
246	remainder__MRDB2_specimen_is_missing	0.0		1_1
247	remainder__MRDB2num_is_missing	0.0		1_1
248	remainder__MRDB2hodnota_is_missing	0.0		1_1
249	remainder__MRDC2_is_missing	0.0		1_1
250	remainder__Date_MRDC2_is_missing	0.0		1_1
251	remainder__MRDC2_method_is_missing	0.0		1_1
252	remainder__MRDC2_specimen_is_missing	0.0		1_1
253	remainder__MRDC2num_is_missing	0.0		1_1
254	remainder__MRDC2percentage_is_missing	0.0		1_1
255	remainder__TestDate_is_missing	0.0		1_1
256	remainder__amlFLToutcomeID_is_missing	0.0		1_1
257	remainder__amlFLTTypeID_is_missing	0.0		1_1
258	remainder__amlDDLFLTTKDID_is_missing	0.0		1_1
259	remainder__ITDPcnt_is_missing	0.0		1_1
260	remainder__ITDLength_is_missing	0.0		1_1
261	remainder__amlFLTType0ID_is_missing	0.0		1_1
262	remainder__amlDDLNPM1OutcomeID_is_missing	0.0		1_1
263	remainder__amlDDLNPM1ID_is_missing	0.0		1_1
264	remainder__ASXL1	0.0001170037004455909		1_1
265	remainder__ASXL2	1.4635778243578533e-05		1_1
266	remainder__ASXL3	0.0		1_1
267	remainder__BAGE3	0.0		1_1
268	remainder__BCOR	0.0		1_1
269	remainder__BRAF	0.0		1_1
270	remainder__CBL	2.3775312514452887e-06		1_1
271	remainder__CEBPA	2.8596968503874503e-05		1_1
272	remainder__CREBBP	0.0		1_1
273	remainder__CSF3R	0.0		1_1
274	remainder__CTCF	0.0		1_1
275	remainder__CUL2	0.0		1_1
276	remainder__CUX1	0.0		1_1
277	remainder__DNMT3A	0.0		1_1
278	remainder__EED	0.0		1_1
279	remainder__ETV6	0.0		1_1
280	remainder__EZH2	0.0		1_1
281	remainder__FBXW7	0.0		1_1
282	remainder__FLT3	0.0		1_1
283	remainder__GATA1	0.0		1_1
284	remainder__GATA2	0.0		1_1
285	remainder__GNAS	0.0		1_1
286	remainder__IDH1	0.0		1_1
287	remainder__IDH2	0.0		1_1
288	remainder__JAK2	0.0		1_1
289	remainder__JAK3	0.0		1_1
290	remainder__KANSL1	0.0		1_1
291	remainder__KDM6A	0.0		1_1
292	remainder__KIT	0.0		1_1
293	remainder__KMT2C	0.0		1_1
294	remainder__KMT2D	0.0		1_1
295	remainder__KMT2E	0.0		1_1
296	remainder__KRAS	0.0		1_1
297	remainder__LUC7L2	0.0		1_1
298	remainder__MED12	0.0		1_1
299	remainder__MLL	0.0		1_1
300	remainder__MPL	0.0		1_1
301	remainder__MYC	0.0		1_1
302	remainder__NF1	0.0		1_1
303	remainder__NFE2	0.0		1_1
304	remainder__NOTCH1	0.0		1_1
305	remainder__NPM1	0.0		1_1
306	remainder__NRAS	0.0		1_1
307	remainder__PHF6	0.0		1_1
308	remainder__PRPF8	0.0		1_1
309	remainder__PTEN	0.0		1_1
310	remainder__PTPN11	0.0		1_1
311	remainder__RAD21	5.29521750235845e-07		1_1
312	remainder__RIT1	0.0		1_1
313	remainder__RUNX1	0.0		1_1
314	remainder__SETBP1	0.0		1_1
315	remainder__SF1	0.0		1_1
316	remainder__SF3B1	0.0		1_1
317	remainder__SMC1A	0.0		1_1
318	remainder__SMC3	0.0		1_1
319	remainder__SMG1	0.0		1_1
320	remainder__SRSF2	0.0		1_1
321	remainder__STAG2	0.0		1_1
322	remainder__STAT5B	0.0		1_1
323	remainder__SUZ12	0.0		1_1
324	remainder__TET2	0.0		1_1
325	remainder__TP53	0.0		1_1
326	remainder__U2AF1	0.0		1_1
327	remainder__WT1	0.0		1_1
328	remainder__ZRSR2	0.0		1_1
329	remainder__ngs_is_missing	0.0		1_1
330	cat__MRDA0_False	0.0		2_1
331	cat__MRDA0_True	0.0		2_1
332	cat__MRDA0_nan	0.0		2_1
333	cat__MRDB0_False	0.0		2_1
334	cat__MRDB0_True	0.0		2_1
335	cat__MRDB0_nan	0.0		2_1
336	cat__MRDC0_False	0.0		2_1
337	cat__MRDC0_True	0.0		2_1
338	cat__MRDC0_nan	0.0		2_1
339	cat__MRDA1_False	0.0		2_1
340	cat__MRDA1_True	0.0		2_1
341	cat__MRDA1_nan	0.0		2_1
342	cat__MRDB1_False	0.0		2_1
343	cat__MRDB1_True	0.0		2_1
344	cat__MRDB1_nan	0.0		2_1
345	cat__MRDC1_False	0.0		2_1
346	cat__MRDC1_True	0.0		2_1
347	cat__MRDC1_nan	0.0		2_1
348	cat__MRDA2_False	0.0		2_1
349	cat__MRDA2_True	0.0		2_1
350	cat__MRDA2_nan	0.0		2_1
351	cat__MRDB2_False	0.0		2_1
352	cat__MRDB2_True	0.0		2_1
353	cat__MRDB2_nan	0.0		2_1
354	cat__MRDC2_False	0.0		2_1
355	cat__MRDC2_True	0.0		2_1
356	cat__MRDC2_nan	0.0		2_1
357	cat__amlFLToutcomeID_2.0	0.0		2_1
358	cat__amlFLToutcomeID_3.0	0.0		2_1
359	cat__amlFLToutcomeID_4.0	0.0		2_1
360	cat__amlFLToutcomeID_nan	0.0		2_1
361	cat__amlFLTTypeID_1.0	0.0		2_1
362	cat__amlFLTTypeID_2.0	0.0		2_1
363	cat__amlFLTTypeID_nan	0.0		2_1
364	cat__amlDDLFLTTKDID_1.0	0.0		2_1
365	cat__amlDDLFLTTKDID_2.0	0.0		2_1
366	cat__amlDDLFLTTKDID_3.0	0.0		2_1
367	cat__amlDDLFLTTKDID_4.0	0.0		2_1
368	cat__amlDDLFLTTKDID_6.0	0.0		2_1
369	cat__amlDDLFLTTKDID_8.0	0.0		2_1
370	cat__amlDDLFLTTKDID_9.0	0.0		2_1
371	cat__amlDDLFLTTKDID_99.0	0.0		2_1
372	cat__amlDDLFLTTKDID_nan	0.0		2_1
373	cat__amlFLTType0ID_1.0	0.0		2_1
374	cat__amlFLTType0ID_2.0	0.0		2_1
375	cat__amlFLTType0ID_nan	0.0		2_1
376	cat__amlDDLNPM1OutcomeID_1.0	0.0		2_1
377	cat__amlDDLNPM1OutcomeID_3.0	0.0		2_1
378	cat__amlDDLNPM1OutcomeID_5.0	0.0		2_1
379	cat__amlDDLNPM1OutcomeID_7.0	0.0		2_1
380	cat__amlDDLNPM1OutcomeID_nan	0.0		2_1
381	cat__amlDDLNPM1ID_1.0	0.0		2_1
382	cat__amlDDLNPM1ID_2.0	0.0		2_1
383	cat__amlDDLNPM1ID_3.0	0.0		2_1
384	cat__amlDDLNPM1ID_4.0	0.0		2_1
385	cat__amlDDLNPM1ID_5.0	0.0		2_1
386	cat__amlDDLNPM1ID_nan	0.0		2_1
387	cat__MRDnegativity_<0.0%/not detectable	0.0		2_1
388	cat__MRDnegativity_nan	0.0		2_1
389	cat__MRDguided_No	0.0		2_1
390	cat__MRDguided_nan	0.0		2_1
391	cat__Housekeeping_ABL	0.0		2_1
392	cat__Housekeeping_nan	0.0		2_1
393	cat__MRDA0_method_nan	0.0		2_1
394	cat__MRDA0_method_qPCR-NPM1	0.0		2_1
395	cat__MRDA0_method_qPCR-NPM1 A	0.0		2_1
396	cat__MRDA0_method_qPCR-NPM1 B	0.0		2_1
397	cat__MRDA0_method_qPCR-NPM1 D	0.0		2_1
398	cat__MRDA0_method_qPCR-NPM1 OTHER	0.0		2_1
399	cat__MRDA0_method_qPCR-inv16	0.0		2_1
400	cat__MRDA0_method_qPCR-t8/21	0.0		2_1
401	cat__MRDA0num_ND	0.0		2_1
402	cat__MRDA0num_Pos	0.0		2_1
403	cat__MRDA0num_nan	0.0		2_1
404	cat__MRDA0_specimen_PB	0.0		2_1
405	cat__MRDA0_specimen_nan	0.0		2_1
406	cat__MRDB0_method_nan	0.0		2_1
407	cat__MRDB0_method_qPCR-NPM1	0.0		2_1
408	cat__MRDB0_method_qPCR-NPM1 A	0.0		2_1
409	cat__MRDB0_method_qPCR-NPM1 B	0.0		2_1
410	cat__MRDB0_method_qPCR-NPM1 D	0.0		2_1
411	cat__MRDB0_method_qPCR-NPM1 OTHER	0.0		2_1
412	cat__MRDB0_method_qPCR-inv16	0.0		2_1
413	cat__MRDB0_method_qPCR-t8/21	0.0		2_1
414	cat__MRDB0_specimen_BM	0.0		2_1
415	cat__MRDB0_specimen_nan	0.0		2_1
416	cat__MRDB0num_ND	0.0		2_1
417	cat__MRDB0num_Pos	0.0		2_1
418	cat__MRDB0num_nan	0.0		2_1
419	cat__MRDC0_method_MFC (LAIP+DfN)	0.0		2_1
420	cat__MRDC0_method_nan	0.0		2_1
421	cat__MRDC0_specimen_BM	0.0		2_1
422	cat__MRDC0_specimen_BM	0.0		2_1
423	cat__MRDC0_specimen_PB	0.0		2_1
424	cat__MRDC0_specimen_nan	0.0		2_1
425	cat__MRDC1_specimen_BM	0.0		2_1
426	cat__MRDC1_specimen_PB	0.0		2_1
427	cat__MRDC1_specimen_nan	0.0		2_1
428	cat__MRDC2_specimen_BM	0.0		2_1
429	cat__MRDC2_specimen_PB	0.0		2_1
430	cat__MRDC2_specimen_nan	0.0		2_1
431	cat__MRDC0num_Neg	0.0		2_1
432	cat__MRDC0num_Pos	0.0		2_1
433	cat__MRDC0num_nan	0.0		2_1
434	cat__MRDA1_method_nan	0.0		2_1
435	cat__MRDA1_method_qPCR-NPM1	0.0		2_1
436	cat__MRDA1_method_qPCR-NPM1 A	0.0		2_1
437	cat__MRDA1_method_qPCR-NPM1 B	0.0		2_1
438	cat__MRDA1_method_qPCR-NPM1 D	0.0		2_1
439	cat__MRDA1_method_qPCR-NPM1 OTHER	0.0		2_1
440	cat__MRDA1_method_qPCR-inv16	0.0		2_1
441	cat__MRDA1_method_qPCR-t8/21	0.0		2_1
442	cat__MRDA1num_ND	0.0		2_1
443	cat__MRDA1num_Neg	0.0		2_1
444	cat__MRDA1num_Pos	0.0		2_1
445	cat__MRDA1num_nan	0.0		2_1
446	cat__MRDA1_specimen_PB	0.0		2_1
447	cat__MRDA1_specimen_nan	0.0		2_1
448	cat__MRDB1_method_nan	0.0		2_1
449	cat__MRDB1_method_qPCR-NPM1	0.0		2_1
450	cat__MRDB1_method_qPCR-NPM1 A	0.0		2_1
451	cat__MRDB1_method_qPCR-NPM1 B	0.0		2_1
452	cat__MRDB1_method_qPCR-NPM1 D	0.0		2_1
453	cat__MRDB1_method_qPCR-NPM1 OTHER	0.0		2_1
454	cat__MRDB1_method_qPCR-inv16	0.0		2_1
455	cat__MRDB1_method_qPCR-t8/21	0.0		2_1
456	cat__MRDB1_specimen_BM	0.0		2_1
457	cat__MRDB1_specimen_nan	0.0		2_1
458	cat__MRDB1num_ND	0.0		2_1
459	cat__MRDB1num_Neg	0.0		2_1
460	cat__MRDB1num_Pos	0.0		2_1
461	cat__MRDB1num_nan	0.0		2_1
462	cat__MRDC1_method_MFC (LAIP+DfN)	0.0		2_1
463	cat__MRDC1_method_nan	0.0		2_1
464	cat__MRDC1num_ND	0.0		2_1
465	cat__MRDC1num_Neg	0.0		2_1
466	cat__MRDC1num_Pos	0.0		2_1
467	cat__MRDC1num_nan	0.0		2_1
468	cat__MRDA2_method_nan	0.0		2_1
469	cat__MRDA2_method_qPCR-NPM1	0.0		2_1
470	cat__MRDA2_method_qPCR-NPM1 A	0.0		2_1
471	cat__MRDA2_method_qPCR-NPM1 B	0.0		2_1
472	cat__MRDA2_method_qPCR-NPM1 D	0.0		2_1
473	cat__MRDA2_method_qPCR-NPM1 OTHER	0.0		2_1
474	cat__MRDA2_method_qPCR-inv16	0.0		2_1
475	cat__MRDA2_method_qPCR-t8/21	0.0		2_1
476	cat__MRDA2_specimen_PB	0.0		2_1
477	cat__MRDA2_specimen_nan	0.0		2_1
478	cat__MRDA2num_ND	0.0		2_1
479	cat__MRDA2num_Neg	0.0		2_1
480	cat__MRDA2num_Pos	0.0		2_1
481	cat__MRDA2num_nan	0.0		2_1
482	cat__MRDB2_method_nan	0.0		2_1
483	cat__MRDB2_method_qPCR-NPM1	0.0		2_1
484	cat__MRDB2_method_qPCR-NPM1 A	0.0		2_1
485	cat__MRDB2_method_qPCR-NPM1 B	0.0		2_1
486	cat__MRDB2_method_qPCR-NPM1 D	0.0		2_1
487	cat__MRDB2_method_qPCR-NPM1 OTHER	0.0		2_1
488	cat__MRDB2_method_qPCR-inv16	0.0		2_1
489	cat__MRDB2_method_qPCR-t8/21	0.0		2_1
490	cat__MRDB2_specimen_BM	0.0		2_1
491	cat__MRDB2_specimen_nan	0.0		2_1
492	cat__MRDB2num_ND	0.0		2_1
493	cat__MRDB2num_Neg	0.0		2_1
494	cat__MRDB2num_Pos	0.0		2_1
495	cat__MRDB2num_nan	0.0		2_1
496	cat__MRDC2_method_MFC (LAIP+DfN)	0.0		2_1
497	cat__MRDC2_method_nan	0.0		2_1
498	cat__MRDC2num_ND	0.0		2_1
499	cat__MRDC2num_Neg	0.0		2_1
500	cat__MRDC2num_Pos	0.0		2_1
501	cat__MRDC2num_nan	0.0		2_1
502	num__TestDate	0.00020467631986173472		2_1
503	num__ITDPcnt	0.0003880529793294143		2_1
504	num__ITDLength	3.2968783106743175e-05		2_1
505	num__date_MRDA0	5.8501434462529735e-05		2_1
506	num__MRDA0hodnota	0.0		2_1
507	num__MRDA0logred	0.0		2_1
508	num__date_MRDB0	0.00013357802715654015		2_1
509	num__MRDB0hodnota	0.0		2_1
510	num__MRDB0logred	0.0		2_1
511	num__MRDC0percentage	2.7180261196488226e-05		2_1
512	num__date_MRDA1	1.336169258647321e-05		2_1
513	num__MRDA1hodnota	1.189758380414447e-05		2_1
514	num__MRDA1logred	0.0		2_1
515	num__date_MRDB1	2.9186998938075618e-05		2_1
516	num__MRDB1hodnota	0.0		2_1
517	num__Date_MRDC1	0.00011946038365956055		2_1
518	num__MRDC1percentage	0.00029861316631416663		2_1
519	num__date_MRDA2	0.00018436810718069677		2_1
520	num__MRDA2hodnota	0.0		2_1
521	num__MRDA2logred	0.0		2_1
522	num__date_MRDB2	0.000348109403992138		2_1
523	num__MRDB2hodnota	3.184213456570248e-05		2_1
524	num__Date_MRDC2	0.00018470338704956434		2_1
525	num__MRDC2percentage	0.0005236842251473658		2_1
526	remainder__MRDnegativity_is_missing	0.0		2_1
527	remainder__MRDguided_is_missing	0.0		2_1
528	remainder__Housekeeping_is_missing	0.0		2_1
529	remainder__MRDA0_is_missing	0.0		2_1
530	remainder__date_MRDA0_is_missing	0.0		2_1
531	remainder__MRDA0_method_is_missing	0.0		2_1
532	remainder__MRDA0_specimen_is_missing	0.0		2_1
533	remainder__MRDA0num_is_missing	0.0		2_1
534	remainder__MRDA0hodnota_is_missing	0.0		2_1
535	remainder__MRDA0logred_is_missing	0.0		2_1
536	remainder__MRDB0_is_missing	0.0		2_1
537	remainder__date_MRDB0_is_missing	0.0		2_1
538	remainder__MRDB0_method_is_missing	0.0		2_1
539	remainder__MRDB0_specimen_is_missing	0.0		2_1
540	remainder__MRDB0num_is_missing	0.0		2_1
541	remainder__MRDB0hodnota_is_missing	0.0		2_1
542	remainder__MRDB0logred_is_missing	0.0		2_1
543	remainder__MRDC0_is_missing	0.0		2_1
544	remainder__MRDC0_method_is_missing	0.0		2_1
545	remainder__MRDC0_specimen_is_missing	0.0		2_1
546	remainder__MRDC0num_is_missing	0.0		2_1
547	remainder__MRDC0percentage_is_missing	0.0		2_1
548	remainder__MRDA1_is_missing	0.0		2_1
549	remainder__date_MRDA1_is_missing	0.0		2_1
550	remainder__MRDA1_method_is_missing	0.0		2_1
551	remainder__MRDA1_specimen_is_missing	0.0		2_1
552	remainder__MRDA1num_is_missing	0.0		2_1
553	remainder__MRDA1hodnota_is_missing	0.0		2_1
554	remainder__MRDA1logred_is_missing	0.0		2_1
555	remainder__MRDB1_is_missing	0.0		2_1
556	remainder__date_MRDB1_is_missing	0.0		2_1
557	remainder__MRDB1_method_is_missing	0.0		2_1
558	remainder__MRDB1_specimen_is_missing	0.0		2_1
559	remainder__MRDB1num_is_missing	0.0		2_1
560	remainder__MRDB1hodnota_is_missing	0.0		2_1
561	remainder__MRDC1_is_missing	0.0		2_1
562	remainder__Date_MRDC1_is_missing	0.0		2_1
563	remainder__MRDC1_method_is_missing	0.0		2_1
564	remainder__MRDC1_specimen_is_missing	0.0		2_1
565	remainder__MRDC1num_is_missing	0.0		2_1
566	remainder__MRDC1percentage_is_missing	0.0		2_1
567	remainder__MRDA2_is_missing	0.0		2_1
568	remainder__date_MRDA2_is_missing	0.0		2_1
569	remainder__MRDA2_method_is_missing	0.0		2_1
570	remainder__MRDA2_specimen_is_missing	0.0		2_1
571	remainder__MRDA2num_is_missing	0.0		2_1
572	remainder__MRDA2hodnota_is_missing	0.0		2_1
573	remainder__MRDA2logred_is_missing	0.0		2_1
574	remainder__MRDB2_is_missing	0.0		2_1
575	remainder__date_MRDB2_is_missing	0.0		2_1
576	remainder__MRDB2_method_is_missing	0.0		2_1
577	remainder__MRDB2_specimen_is_missing	0.0		2_1
578	remainder__MRDB2num_is_missing	0.0		2_1
579	remainder__MRDB2hodnota_is_missing	0.0		2_1
580	remainder__MRDC2_is_missing	0.0		2_1
581	remainder__Date_MRDC2_is_missing	0.0		2_1
582	remainder__MRDC2_method_is_missing	0.0		2_1
583	remainder__MRDC2_specimen_is_missing	0.0		2_1
584	remainder__MRDC2num_is_missing	0.0		2_1
585	remainder__MRDC2percentage_is_missing	0.0		2_1
586	remainder__TestDate_is_missing	0.0		2_1
587	remainder__amlFLToutcomeID_is_missing	0.0		2_1
588	remainder__amlFLTTypeID_is_missing	0.0		2_1
589	remainder__amlDDLFLTTKDID_is_missing	0.0		2_1
590	remainder__ITDPcnt_is_missing	0.0		2_1
591	remainder__ITDLength_is_missing	0.0		2_1
592	remainder__amlFLTType0ID_is_missing	0.0		2_1
593	remainder__amlDDLNPM1OutcomeID_is_missing	0.0		2_1
594	remainder__amlDDLNPM1ID_is_missing	0.0		2_1
595	remainder__ASXL1	0.00014940734456478285		2_1
596	remainder__ASXL2	6.25210475279656e-06		2_1
597	remainder__ASXL3	3.5265922649779734e-09		2_1
598	remainder__BAGE3	0.0		2_1
599	remainder__BCOR	0.0		2_1
600	remainder__BRAF	0.0		2_1
601	remainder__CBL	0.0		2_1
602	remainder__CEBPA	1.2479839539604474e-05		2_1
603	remainder__CREBBP	0.0		2_1
604	remainder__CSF3R	0.0		2_1
605	remainder__CTCF	0.0		2_1
606	remainder__CUX1	0.0		2_1
607	remainder__DNMT3A	0.0		2_1
608	remainder__EED	0.0		2_1
609	remainder__ETV6	0.0		2_1
610	remainder__EZH2	0.0		2_1
611	remainder__FBXW7	0.0		2_1
612	remainder__FLT3	0.0		2_1
613	remainder__GATA1	0.0		2_1
614	remainder__GATA2	0.0		2_1
615	remainder__GNAS	0.0		2_1
616	remainder__GNB1	0.0		2_1
617	remainder__IDH1	0.0		2_1
618	remainder__IDH2	0.0		2_1
619	remainder__JAK2	0.0		2_1
620	remainder__JAK3	0.0		2_1
621	remainder__KANSL1	0.0		2_1
622	remainder__KDM6A	0.0		2_1
623	remainder__KIT	0.0		2_1
624	remainder__KMT2C	0.0		2_1
625	remainder__KMT2D	0.0		2_1
626	remainder__KMT2E	0.0		2_1
627	remainder__KRAS	0.0		2_1
628	remainder__LUC7L2	0.0		2_1
629	remainder__MED12	0.0		2_1
630	remainder__MLL	0.0		2_1
631	remainder__MPL	0.0		2_1
632	remainder__MYC	0.0		2_1
633	remainder__NF1	0.0		2_1
634	remainder__NFE2	0.0		2_1
635	remainder__NOTCH1	0.0		2_1
636	remainder__NPM1	5.9876169813788394e-06		2_1
637	remainder__NRAS	0.0		2_1
638	remainder__PDS5B	0.0		2_1
639	remainder__PHF6	0.0		2_1
640	remainder__PRPF8	0.0		2_1
641	remainder__PTPN11	0.0		2_1
642	remainder__RAD21	0.0		2_1
643	remainder__RIT1	0.0		2_1
644	remainder__RUNX1	0.0		2_1
645	remainder__SETBP1	0.0		2_1
646	remainder__SF1	0.0		2_1
647	remainder__SF3B1	0.0		2_1
648	remainder__SMC1A	0.0		2_1
649	remainder__SMC3	0.0		2_1
650	remainder__SRSF2	0.0		2_1
651	remainder__STAG2	0.0		2_1
652	remainder__STAT5B	0.0		2_1
653	remainder__TET2	0.0		2_1
654	remainder__TP53	0.0		2_1
655	remainder__U2AF1	0.0		2_1
656	remainder__WT1	0.0		2_1
657	remainder__ZRSR2	0.0		2_1
658	remainder__ngs_is_missing	0.0		2_1
659	cat__MRDA0_False	0.0		3_1
660	cat__MRDA0_True	0.0		3_1
661	cat__MRDA0_nan	0.0		3_1
662	cat__MRDB0_False	0.0		3_1
663	cat__MRDB0_True	0.0		3_1
664	cat__MRDB0_nan	0.0		3_1
665	cat__MRDC0_False	0.0		3_1
666	cat__MRDC0_True	0.0		3_1
667	cat__MRDC0_nan	0.0		3_1
668	cat__MRDA1_False	0.0		3_1
669	cat__MRDA1_True	0.0		3_1
670	cat__MRDA1_nan	0.0		3_1
671	cat__MRDB1_False	0.0		3_1
672	cat__MRDB1_True	0.0		3_1
673	cat__MRDB1_nan	0.0		3_1
674	cat__MRDC1_False	0.0		3_1
675	cat__MRDC1_True	0.0		3_1
676	cat__MRDC1_nan	0.0		3_1
677	cat__MRDA2_False	0.0		3_1
678	cat__MRDA2_True	0.0		3_1
679	cat__MRDA2_nan	0.0		3_1
680	cat__MRDB2_False	0.0		3_1
681	cat__MRDB2_True	0.0		3_1
682	cat__MRDB2_nan	0.0		3_1
683	cat__MRDC2_False	0.0		3_1
684	cat__MRDC2_True	0.0		3_1
685	cat__MRDC2_nan	0.0		3_1
686	cat__amlFLToutcomeID_2.0	0.0		3_1
687	cat__amlFLToutcomeID_3.0	0.0		3_1
688	cat__amlFLToutcomeID_4.0	0.0		3_1
689	cat__amlFLToutcomeID_nan	0.0		3_1
690	cat__amlFLTTypeID_1.0	0.0		3_1
691	cat__amlFLTTypeID_2.0	0.0		3_1
692	cat__amlFLTTypeID_nan	0.0		3_1
693	cat__amlDDLFLTTKDID_1.0	0.0		3_1
694	cat__amlDDLFLTTKDID_2.0	0.0		3_1
695	cat__amlDDLFLTTKDID_3.0	0.0		3_1
696	cat__amlDDLFLTTKDID_4.0	0.0		3_1
697	cat__amlDDLFLTTKDID_6.0	0.0		3_1
698	cat__amlDDLFLTTKDID_8.0	0.0		3_1
699	cat__amlDDLFLTTKDID_9.0	0.0		3_1
700	cat__amlDDLFLTTKDID_99.0	0.0		3_1
701	cat__amlDDLFLTTKDID_nan	0.0		3_1
702	cat__amlFLTType0ID_1.0	0.0		3_1
703	cat__amlFLTType0ID_2.0	0.0		3_1
704	cat__amlFLTType0ID_nan	0.0		3_1
705	cat__amlDDLNPM1OutcomeID_1.0	0.0		3_1
706	cat__amlDDLNPM1OutcomeID_3.0	0.0		3_1
707	cat__amlDDLNPM1OutcomeID_5.0	0.0		3_1
708	cat__amlDDLNPM1OutcomeID_7.0	0.0		3_1
709	cat__amlDDLNPM1OutcomeID_nan	0.0		3_1
710	cat__amlDDLNPM1ID_1.0	0.0		3_1
711	cat__amlDDLNPM1ID_2.0	0.0		3_1
712	cat__amlDDLNPM1ID_3.0	0.0		3_1
713	cat__amlDDLNPM1ID_4.0	0.0		3_1
714	cat__amlDDLNPM1ID_5.0	0.0		3_1
715	cat__amlDDLNPM1ID_nan	0.0		3_1
716	cat__MRDnegativity_<0.0%/not detectable	0.0		3_1
717	cat__MRDnegativity_nan	0.0		3_1
718	cat__MRDguided_No	0.0		3_1
719	cat__MRDguided_nan	0.0		3_1
720	cat__Housekeeping_ABL	0.0		3_1
721	cat__Housekeeping_nan	0.0		3_1
722	cat__MRDA0_method_nan	0.0		3_1
723	cat__MRDA0_method_qPCR-NPM1	0.0		3_1
724	cat__MRDA0_method_qPCR-NPM1 A	0.0		3_1
725	cat__MRDA0_method_qPCR-NPM1 B	0.0		3_1
726	cat__MRDA0_method_qPCR-NPM1 D	0.0		3_1
727	cat__MRDA0_method_qPCR-NPM1 OTHER	0.0		3_1
728	cat__MRDA0_method_qPCR-inv16	0.0		3_1
729	cat__MRDA0_method_qPCR-t8/21	0.0		3_1
730	cat__MRDA0num_ND	0.0		3_1
731	cat__MRDA0num_Pos	0.0		3_1
732	cat__MRDA0num_nan	0.0		3_1
733	cat__MRDA0_specimen_PB	0.0		3_1
734	cat__MRDA0_specimen_nan	0.0		3_1
735	cat__MRDB0_method_nan	0.0		3_1
736	cat__MRDB0_method_qPCR-NPM1	0.0		3_1
737	cat__MRDB0_method_qPCR-NPM1 A	0.0		3_1
738	cat__MRDB0_method_qPCR-NPM1 B	0.0		3_1
739	cat__MRDB0_method_qPCR-NPM1 D	0.0		3_1
740	cat__MRDB0_method_qPCR-NPM1 OTHER	0.0		3_1
741	cat__MRDB0_method_qPCR-inv16	0.0		3_1
742	cat__MRDB0_method_qPCR-t8/21	0.0		3_1
743	cat__MRDB0_specimen_BM	0.0		3_1
744	cat__MRDB0_specimen_nan	0.0		3_1
745	cat__MRDB0num_ND	0.0		3_1
746	cat__MRDB0num_Pos	0.0		3_1
747	cat__MRDB0num_nan	0.0		3_1
748	cat__MRDC0_method_MFC (LAIP+DfN)	0.0		3_1
749	cat__MRDC0_method_nan	0.0		3_1
750	cat__MRDC0_specimen_BM	0.0		3_1
751	cat__MRDC0_specimen_BM	0.0		3_1
752	cat__MRDC0_specimen_PB	0.0		3_1
753	cat__MRDC0_specimen_nan	0.0		3_1
754	cat__MRDC1_specimen_BM	0.0		3_1
755	cat__MRDC1_specimen_PB	0.0		3_1
756	cat__MRDC1_specimen_nan	0.0		3_1
757	cat__MRDC2_specimen_BM	0.0		3_1
758	cat__MRDC2_specimen_PB	0.0		3_1
759	cat__MRDC2_specimen_nan	0.0		3_1
760	cat__MRDC0num_Neg	0.0		3_1
761	cat__MRDC0num_Pos	0.0		3_1
762	cat__MRDC0num_nan	0.0		3_1
763	cat__MRDA1_method_nan	0.0		3_1
764	cat__MRDA1_method_qPCR-NPM1	0.0		3_1
765	cat__MRDA1_method_qPCR-NPM1 A	0.0		3_1
766	cat__MRDA1_method_qPCR-NPM1 B	0.0		3_1
767	cat__MRDA1_method_qPCR-NPM1 D	0.0		3_1
768	cat__MRDA1_method_qPCR-NPM1 OTHER	0.0		3_1
769	cat__MRDA1_method_qPCR-inv16	0.0		3_1
770	cat__MRDA1_method_qPCR-t8/21	0.0		3_1
771	cat__MRDA1num_ND	0.0		3_1
772	cat__MRDA1num_Neg	0.0		3_1
773	cat__MRDA1num_Pos	0.0		3_1
774	cat__MRDA1num_nan	0.0		3_1
775	cat__MRDA1_specimen_PB	0.0		3_1
776	cat__MRDA1_specimen_nan	0.0		3_1
777	cat__MRDB1_method_nan	0.0		3_1
778	cat__MRDB1_method_qPCR-NPM1	0.0		3_1
779	cat__MRDB1_method_qPCR-NPM1 A	0.0		3_1
780	cat__MRDB1_method_qPCR-NPM1 B	0.0		3_1
781	cat__MRDB1_method_qPCR-NPM1 D	0.0		3_1
782	cat__MRDB1_method_qPCR-NPM1 OTHER	0.0		3_1
783	cat__MRDB1_method_qPCR-inv16	0.0		3_1
784	cat__MRDB1_method_qPCR-t8/21	0.0		3_1
785	cat__MRDB1_specimen_BM	0.0		3_1
786	cat__MRDB1_specimen_nan	0.0		3_1
787	cat__MRDB1num_ND	0.0		3_1
788	cat__MRDB1num_Neg	0.0		3_1
789	cat__MRDB1num_Pos	0.0		3_1
790	cat__MRDB1num_nan	0.0		3_1
791	cat__MRDC1_method_MFC (LAIP+DfN)	0.0		3_1
792	cat__MRDC1_method_nan	0.0		3_1
793	cat__MRDC1num_ND	0.0		3_1
794	cat__MRDC1num_Neg	0.0		3_1
795	cat__MRDC1num_Pos	0.0		3_1
796	cat__MRDC1num_nan	0.0		3_1
797	cat__MRDA2_method_nan	0.0		3_1
798	cat__MRDA2_method_qPCR-NPM1	0.0		3_1
799	cat__MRDA2_method_qPCR-NPM1 A	0.0		3_1
800	cat__MRDA2_method_qPCR-NPM1 B	0.0		3_1
801	cat__MRDA2_method_qPCR-NPM1 D	0.0		3_1
802	cat__MRDA2_method_qPCR-NPM1 OTHER	0.0		3_1
803	cat__MRDA2_method_qPCR-inv16	0.0		3_1
804	cat__MRDA2_method_qPCR-t8/21	0.0		3_1
805	cat__MRDA2_specimen_PB	0.0		3_1
806	cat__MRDA2_specimen_nan	0.0		3_1
807	cat__MRDA2num_ND	0.0		3_1
808	cat__MRDA2num_Neg	0.0		3_1
809	cat__MRDA2num_Pos	0.0		3_1
810	cat__MRDA2num_nan	0.0		3_1
811	cat__MRDB2_method_nan	0.0		3_1
812	cat__MRDB2_method_qPCR-NPM1	0.0		3_1
813	cat__MRDB2_method_qPCR-NPM1 A	0.0		3_1
814	cat__MRDB2_method_qPCR-NPM1 B	0.0		3_1
815	cat__MRDB2_method_qPCR-NPM1 D	0.0		3_1
816	cat__MRDB2_method_qPCR-NPM1 OTHER	0.0		3_1
817	cat__MRDB2_method_qPCR-inv16	0.0		3_1
818	cat__MRDB2_method_qPCR-t8/21	0.0		3_1
819	cat__MRDB2_specimen_BM	0.0		3_1
820	cat__MRDB2_specimen_nan	0.0		3_1
821	cat__MRDB2num_ND	0.0		3_1
822	cat__MRDB2num_Neg	0.0		3_1
823	cat__MRDB2num_Pos	0.0		3_1
824	cat__MRDB2num_nan	0.0		3_1
825	cat__MRDC2_method_MFC (LAIP+DfN)	0.0		3_1
826	cat__MRDC2_method_nan	0.0		3_1
827	cat__MRDC2num_ND	0.0		3_1
828	cat__MRDC2num_Neg	0.0		3_1
829	cat__MRDC2num_Pos	0.0		3_1
830	cat__MRDC2num_nan	0.0		3_1
831	num__TestDate	0.0		3_1
832	num__ITDPcnt	0.00018438736777290568		3_1
833	num__ITDLength	5.320779626691019e-06		3_1
834	num__date_MRDA0	6.444197949043749e-05		3_1
835	num__MRDA0hodnota	0.0		3_1
836	num__MRDA0logred	0.0		3_1
837	num__date_MRDB0	0.000184027776727023		3_1
838	num__MRDB0hodnota	0.0		3_1
839	num__MRDB0logred	0.0		3_1
840	num__MRDC0percentage	0.0		3_1
841	num__date_MRDA1	0.0		3_1
842	num__MRDA1hodnota	0.0		3_1
843	num__MRDA1logred	0.0		3_1
844	num__date_MRDB1	0.0		3_1
845	num__MRDB1hodnota	0.0		3_1
846	num__Date_MRDC1	5.225339167642534e-05		3_1
847	num__MRDC1percentage	0.00017510090215550685		3_1
848	num__date_MRDA2	8.14248484778102e-05		3_1
849	num__MRDA2hodnota	0.0		3_1
850	num__MRDA2logred	0.0		3_1
851	num__date_MRDB2	0.0		3_1
852	num__MRDB2hodnota	0.0		3_1
853	num__Date_MRDC2	2.449880775386478e-06		3_1
854	num__MRDC2percentage	0.00021122815314497223		3_1
855	remainder__MRDnegativity_is_missing	0.0		3_1
856	remainder__MRDguided_is_missing	0.0		3_1
857	remainder__Housekeeping_is_missing	0.0		3_1
858	remainder__MRDA0_is_missing	0.0		3_1
859	remainder__date_MRDA0_is_missing	0.0		3_1
860	remainder__MRDA0_method_is_missing	0.0		3_1
861	remainder__MRDA0_specimen_is_missing	0.0		3_1
862	remainder__MRDA0num_is_missing	0.0		3_1
863	remainder__MRDA0hodnota_is_missing	0.0		3_1
864	remainder__MRDA0logred_is_missing	0.0		3_1
865	remainder__MRDB0_is_missing	0.0		3_1
866	remainder__date_MRDB0_is_missing	0.0		3_1
867	remainder__MRDB0_method_is_missing	0.0		3_1
868	remainder__MRDB0_specimen_is_missing	0.0		3_1
869	remainder__MRDB0num_is_missing	0.0		3_1
870	remainder__MRDB0hodnota_is_missing	0.0		3_1
871	remainder__MRDB0logred_is_missing	0.0		3_1
872	remainder__MRDC0_is_missing	0.0		3_1
873	remainder__MRDC0_method_is_missing	0.0		3_1
874	remainder__MRDC0_specimen_is_missing	0.0		3_1
875	remainder__MRDC0num_is_missing	0.0		3_1
876	remainder__MRDC0percentage_is_missing	0.0		3_1
877	remainder__MRDA1_is_missing	0.0		3_1
878	remainder__date_MRDA1_is_missing	0.0		3_1
879	remainder__MRDA1_method_is_missing	0.0		3_1
880	remainder__MRDA1_specimen_is_missing	0.0		3_1
881	remainder__MRDA1num_is_missing	0.0		3_1
882	remainder__MRDA1hodnota_is_missing	0.0		3_1
883	remainder__MRDA1logred_is_missing	0.0		3_1
884	remainder__MRDB1_is_missing	0.0		3_1
885	remainder__date_MRDB1_is_missing	0.0		3_1
886	remainder__MRDB1_method_is_missing	0.0		3_1
887	remainder__MRDB1_specimen_is_missing	0.0		3_1
888	remainder__MRDB1num_is_missing	0.0		3_1
889	remainder__MRDB1hodnota_is_missing	0.0		3_1
890	remainder__MRDC1_is_missing	0.0		3_1
891	remainder__Date_MRDC1_is_missing	0.0		3_1
892	remainder__MRDC1_method_is_missing	0.0		3_1
893	remainder__MRDC1_specimen_is_missing	0.0		3_1
894	remainder__MRDC1num_is_missing	0.0		3_1
895	remainder__MRDC1percentage_is_missing	0.0		3_1
896	remainder__MRDA2_is_missing	0.0		3_1
897	remainder__date_MRDA2_is_missing	0.0		3_1
898	remainder__MRDA2_method_is_missing	0.0		3_1
899	remainder__MRDA2_specimen_is_missing	0.0		3_1
900	remainder__MRDA2num_is_missing	0.0		3_1
901	remainder__MRDA2hodnota_is_missing	0.0		3_1
902	remainder__MRDA2logred_is_missing	0.0		3_1
903	remainder__MRDB2_is_missing	0.0		3_1
904	remainder__date_MRDB2_is_missing	0.0		3_1
905	remainder__MRDB2_method_is_missing	0.0		3_1
906	remainder__MRDB2_specimen_is_missing	0.0		3_1
907	remainder__MRDB2num_is_missing	0.0		3_1
908	remainder__MRDB2hodnota_is_missing	0.0		3_1
909	remainder__MRDC2_is_missing	0.0		3_1
910	remainder__Date_MRDC2_is_missing	0.0		3_1
911	remainder__MRDC2_method_is_missing	0.0		3_1
912	remainder__MRDC2_specimen_is_missing	0.0		3_1
913	remainder__MRDC2num_is_missing	0.0		3_1
914	remainder__MRDC2percentage_is_missing	0.0		3_1
915	remainder__TestDate_is_missing	0.0		3_1
916	remainder__amlFLToutcomeID_is_missing	0.0		3_1
917	remainder__amlFLTTypeID_is_missing	0.0		3_1
918	remainder__amlDDLFLTTKDID_is_missing	0.0		3_1
919	remainder__ITDPcnt_is_missing	0.0		3_1
920	remainder__ITDLength_is_missing	0.0		3_1
921	remainder__amlFLTType0ID_is_missing	0.0		3_1
922	remainder__amlDDLNPM1OutcomeID_is_missing	0.0		3_1
923	remainder__amlDDLNPM1ID_is_missing	0.0		3_1
924	remainder__ASXL1	7.867111945485619e-07		3_1
925	remainder__ASXL2	3.3780278638524315e-07		3_1
926	remainder__ASXL3	0.0		3_1
927	remainder__BAGE3	0.0		3_1
928	remainder__BCOR	0.0		3_1
929	remainder__BRAF	0.0		3_1
930	remainder__CBL	0.0		3_1
931	remainder__CEBPA	2.2506299563765987e-07		3_1
932	remainder__CREBBP	0.0		3_1
933	remainder__CSF3R	0.0		3_1
934	remainder__CTCF	0.0		3_1
935	remainder__CUL2	0.0		3_1
936	remainder__CUX1	0.0		3_1
937	remainder__DNMT3A	0.0		3_1
938	remainder__EED	0.0		3_1
939	remainder__ETV6	0.0		3_1
940	remainder__EZH2	0.0		3_1
941	remainder__FBXW7	0.0		3_1
942	remainder__FLT3	0.0		3_1
943	remainder__GATA1	0.0		3_1
944	remainder__GATA2	0.0		3_1
945	remainder__GNB1	0.0		3_1
946	remainder__IDH1	0.0		3_1
947	remainder__IDH2	0.0		3_1
948	remainder__JAK2	0.0		3_1
949	remainder__JAK3	0.0		3_1
950	remainder__KANSL1	0.0		3_1
951	remainder__KDM6A	0.0		3_1
952	remainder__KIT	0.0		3_1
953	remainder__KMT2C	0.0		3_1
954	remainder__KMT2D	0.0		3_1
955	remainder__KMT2E	0.0		3_1
956	remainder__KRAS	0.0		3_1
957	remainder__MED12	0.0		3_1
958	remainder__MLL	0.0		3_1
959	remainder__MPL	0.0		3_1
960	remainder__MYC	0.0		3_1
961	remainder__NF1	0.0		3_1
962	remainder__NFE2	0.0		3_1
963	remainder__NOTCH1	0.0		3_1
964	remainder__NPM1	3.647699662209692e-07		3_1
965	remainder__NRAS	0.0		3_1
966	remainder__PDS5B	0.0		3_1
967	remainder__PHF6	0.0		3_1
968	remainder__PRPF8	0.0		3_1
969	remainder__PTEN	0.0		3_1
970	remainder__PTPN11	0.0		3_1
971	remainder__RAD21	0.0		3_1
972	remainder__RIT1	0.0		3_1
973	remainder__RUNX1	0.0		3_1
974	remainder__SETBP1	0.0		3_1
975	remainder__SF1	0.0		3_1
976	remainder__SF3B1	0.0		3_1
977	remainder__SMC1A	0.0		3_1
978	remainder__SMC3	0.0		3_1
979	remainder__SMG1	0.0		3_1
980	remainder__SRSF2	0.0		3_1
981	remainder__STAG2	0.0		3_1
982	remainder__STAT5B	0.0		3_1
983	remainder__SUZ12	0.0		3_1
984	remainder__TET2	0.0		3_1
985	remainder__TP53	0.0		3_1
986	remainder__U2AF1	0.0		3_1
987	remainder__WT1	0.0		3_1
988	remainder__ZRSR2	0.0		3_1
989	remainder__ngs_is_missing	0.0		3_1
990	cat__MRDA0_False	0.0		4_1
991	cat__MRDA0_True	0.0		4_1
992	cat__MRDA0_nan	0.0		4_1
993	cat__MRDB0_False	0.0		4_1
994	cat__MRDB0_True	0.0		4_1
995	cat__MRDB0_nan	0.0		4_1
996	cat__MRDC0_False	0.0		4_1
997	cat__MRDC0_True	0.0		4_1
998	cat__MRDC0_nan	0.0		4_1
999	cat__MRDA1_False	0.0		4_1
1000	cat__MRDA1_True	0.0		4_1
1001	cat__MRDA1_nan	0.0		4_1
1002	cat__MRDB1_False	0.0		4_1
1003	cat__MRDB1_True	0.0		4_1
1004	cat__MRDB1_nan	0.0		4_1
1005	cat__MRDC1_False	0.0		4_1
1006	cat__MRDC1_True	0.0		4_1
1007	cat__MRDC1_nan	0.0		4_1
1008	cat__MRDA2_False	0.0		4_1
1009	cat__MRDA2_True	0.0		4_1
1010	cat__MRDA2_nan	0.0		4_1
1011	cat__MRDB2_False	0.0		4_1
1012	cat__MRDB2_True	0.0		4_1
1013	cat__MRDB2_nan	0.0		4_1
1014	cat__MRDC2_False	0.0		4_1
1015	cat__MRDC2_True	0.0		4_1
1016	cat__MRDC2_nan	0.0		4_1
1017	cat__amlFLToutcomeID_2.0	0.0		4_1
1018	cat__amlFLToutcomeID_3.0	0.0		4_1
1019	cat__amlFLToutcomeID_4.0	0.0		4_1
1020	cat__amlFLToutcomeID_nan	0.0		4_1
1021	cat__amlFLTTypeID_1.0	0.0		4_1
1022	cat__amlFLTTypeID_2.0	0.0		4_1
1023	cat__amlFLTTypeID_nan	0.0		4_1
1024	cat__amlDDLFLTTKDID_1.0	0.0		4_1
1025	cat__amlDDLFLTTKDID_2.0	0.0		4_1
1026	cat__amlDDLFLTTKDID_3.0	0.0		4_1
1027	cat__amlDDLFLTTKDID_4.0	0.0		4_1
1028	cat__amlDDLFLTTKDID_8.0	0.0		4_1
1029	cat__amlDDLFLTTKDID_9.0	0.0		4_1
1030	cat__amlDDLFLTTKDID_99.0	0.0		4_1
1031	cat__amlDDLFLTTKDID_nan	0.0		4_1
1032	cat__amlFLTType0ID_1.0	0.0		4_1
1033	cat__amlFLTType0ID_2.0	0.0		4_1
1034	cat__amlFLTType0ID_nan	0.0		4_1
1035	cat__amlDDLNPM1OutcomeID_1.0	0.0		4_1
1036	cat__amlDDLNPM1OutcomeID_3.0	0.0		4_1
1037	cat__amlDDLNPM1OutcomeID_5.0	0.0		4_1
1038	cat__amlDDLNPM1OutcomeID_7.0	0.0		4_1
1039	cat__amlDDLNPM1OutcomeID_nan	0.0		4_1
1040	cat__amlDDLNPM1ID_1.0	0.0		4_1
1041	cat__amlDDLNPM1ID_2.0	0.0		4_1
1042	cat__amlDDLNPM1ID_3.0	0.0		4_1
1043	cat__amlDDLNPM1ID_4.0	0.0		4_1
1044	cat__amlDDLNPM1ID_5.0	0.0		4_1
1045	cat__amlDDLNPM1ID_nan	0.0		4_1
1046	cat__MRDnegativity_<0.0%/not detectable	0.0		4_1
1047	cat__MRDnegativity_nan	0.0		4_1
1048	cat__MRDguided_No	0.0		4_1
1049	cat__MRDguided_nan	0.0		4_1
1050	cat__Housekeeping_ABL	0.0		4_1
1051	cat__Housekeeping_nan	0.0		4_1
1052	cat__MRDA0_method_nan	0.0		4_1
1053	cat__MRDA0_method_qPCR-NPM1	0.0		4_1
1054	cat__MRDA0_method_qPCR-NPM1 A	0.0		4_1
1055	cat__MRDA0_method_qPCR-NPM1 B	0.0		4_1
1056	cat__MRDA0_method_qPCR-NPM1 D	0.0		4_1
1057	cat__MRDA0_method_qPCR-NPM1 OTHER	0.0		4_1
1058	cat__MRDA0_method_qPCR-inv16	0.0		4_1
1059	cat__MRDA0_method_qPCR-t8/21	0.0		4_1
1060	cat__MRDA0num_ND	0.0		4_1
1061	cat__MRDA0num_Pos	0.0		4_1
1062	cat__MRDA0num_nan	0.0		4_1
1063	cat__MRDA0_specimen_PB	0.0		4_1
1064	cat__MRDA0_specimen_nan	0.0		4_1
1065	cat__MRDB0_method_nan	0.0		4_1
1066	cat__MRDB0_method_qPCR-NPM1	0.0		4_1
1067	cat__MRDB0_method_qPCR-NPM1 A	0.0		4_1
1068	cat__MRDB0_method_qPCR-NPM1 B	0.0		4_1
1069	cat__MRDB0_method_qPCR-NPM1 D	0.0		4_1
1070	cat__MRDB0_method_qPCR-NPM1 OTHER	0.0		4_1
1071	cat__MRDB0_method_qPCR-inv16	0.0		4_1
1072	cat__MRDB0_method_qPCR-t8/21	0.0		4_1
1073	cat__MRDB0_specimen_BM	0.0		4_1
1074	cat__MRDB0_specimen_nan	0.0		4_1
1075	cat__MRDB0num_ND	0.0		4_1
1076	cat__MRDB0num_Pos	0.0		4_1
1077	cat__MRDB0num_nan	0.0		4_1
1078	cat__MRDC0_method_MFC (LAIP+DfN)	0.0		4_1
1079	cat__MRDC0_method_nan	0.0		4_1
1080	cat__MRDC0_specimen_BM	0.0		4_1
1081	cat__MRDC0_specimen_BM	0.0		4_1
1082	cat__MRDC0_specimen_PB	0.0		4_1
1083	cat__MRDC0_specimen_nan	0.0		4_1
1084	cat__MRDC1_specimen_BM	0.0		4_1
1085	cat__MRDC1_specimen_PB	0.0		4_1
1086	cat__MRDC1_specimen_nan	0.0		4_1
1087	cat__MRDC2_specimen_BM	0.0		4_1
1088	cat__MRDC2_specimen_PB	0.0		4_1
1089	cat__MRDC2_specimen_nan	0.0		4_1
1090	cat__MRDC0num_Neg	0.0		4_1
1091	cat__MRDC0num_Pos	0.0		4_1
1092	cat__MRDC0num_nan	0.0		4_1
1093	cat__MRDA1_method_nan	0.0		4_1
1094	cat__MRDA1_method_qPCR-NPM1	0.0		4_1
1095	cat__MRDA1_method_qPCR-NPM1 A	0.0		4_1
1096	cat__MRDA1_method_qPCR-NPM1 B	0.0		4_1
1097	cat__MRDA1_method_qPCR-NPM1 D	0.0		4_1
1098	cat__MRDA1_method_qPCR-NPM1 OTHER	0.0		4_1
1099	cat__MRDA1_method_qPCR-inv16	0.0		4_1
1100	cat__MRDA1_method_qPCR-t8/21	0.0		4_1
1101	cat__MRDA1num_ND	0.0		4_1
1102	cat__MRDA1num_Neg	0.0		4_1
1103	cat__MRDA1num_Pos	0.0		4_1
1104	cat__MRDA1num_nan	0.0		4_1
1105	cat__MRDA1_specimen_PB	0.0		4_1
1106	cat__MRDA1_specimen_nan	0.0		4_1
1107	cat__MRDB1_method_nan	0.0		4_1
1108	cat__MRDB1_method_qPCR-NPM1	0.0		4_1
1109	cat__MRDB1_method_qPCR-NPM1 A	0.0		4_1
1110	cat__MRDB1_method_qPCR-NPM1 B	0.0		4_1
1111	cat__MRDB1_method_qPCR-NPM1 D	0.0		4_1
1112	cat__MRDB1_method_qPCR-NPM1 OTHER	0.0		4_1
1113	cat__MRDB1_method_qPCR-inv16	0.0		4_1
1114	cat__MRDB1_method_qPCR-t8/21	0.0		4_1
1115	cat__MRDB1_specimen_BM	0.0		4_1
1116	cat__MRDB1_specimen_nan	0.0		4_1
1117	cat__MRDB1num_ND	0.0		4_1
1118	cat__MRDB1num_Neg	0.0		4_1
1119	cat__MRDB1num_Pos	0.0		4_1
1120	cat__MRDB1num_nan	0.0		4_1
1121	cat__MRDC1_method_MFC (LAIP+DfN)	0.0		4_1
1122	cat__MRDC1_method_nan	0.0		4_1
1123	cat__MRDC1num_ND	0.0		4_1
1124	cat__MRDC1num_Neg	0.0		4_1
1125	cat__MRDC1num_Pos	0.0		4_1
1126	cat__MRDC1num_nan	0.0		4_1
1127	cat__MRDA2_method_nan	0.0		4_1
1128	cat__MRDA2_method_qPCR-NPM1	0.0		4_1
1129	cat__MRDA2_method_qPCR-NPM1 A	0.0		4_1
1130	cat__MRDA2_method_qPCR-NPM1 B	0.0		4_1
1131	cat__MRDA2_method_qPCR-NPM1 D	0.0		4_1
1132	cat__MRDA2_method_qPCR-NPM1 OTHER	0.0		4_1
1133	cat__MRDA2_method_qPCR-inv16	0.0		4_1
1134	cat__MRDA2_method_qPCR-t8/21	0.0		4_1
1135	cat__MRDA2_specimen_PB	0.0		4_1
1136	cat__MRDA2_specimen_nan	0.0		4_1
1137	cat__MRDA2num_ND	0.0		4_1
1138	cat__MRDA2num_Neg	0.0		4_1
1139	cat__MRDA2num_Pos	0.0		4_1
1140	cat__MRDA2num_nan	0.0		4_1
1141	cat__MRDB2_method_nan	0.0		4_1
1142	cat__MRDB2_method_qPCR-NPM1	0.0		4_1
1143	cat__MRDB2_method_qPCR-NPM1 A	0.0		4_1
1144	cat__MRDB2_method_qPCR-NPM1 B	0.0		4_1
1145	cat__MRDB2_method_qPCR-NPM1 D	0.0		4_1
1146	cat__MRDB2_method_qPCR-NPM1 OTHER	0.0		4_1
1147	cat__MRDB2_method_qPCR-inv16	0.0		4_1
1148	cat__MRDB2_method_qPCR-t8/21	0.0		4_1
1149	cat__MRDB2_specimen_BM	0.0		4_1
1150	cat__MRDB2_specimen_nan	0.0		4_1
1151	cat__MRDB2num_ND	0.0		4_1
1152	cat__MRDB2num_Neg	0.0		4_1
1153	cat__MRDB2num_Pos	0.0		4_1
1154	cat__MRDB2num_nan	0.0		4_1
1155	cat__MRDC2_method_MFC (LAIP+DfN)	0.0		4_1
1156	cat__MRDC2_method_nan	0.0		4_1
1157	cat__MRDC2num_ND	0.0		4_1
1158	cat__MRDC2num_Neg	0.0		4_1
1159	cat__MRDC2num_Pos	0.0		4_1
1160	cat__MRDC2num_nan	0.0		4_1
1161	num__TestDate	0.0		4_1
1162	num__ITDPcnt	0.00023133172605172282		4_1
1163	num__ITDLength	3.1640744932796878e-06		4_1
1164	num__date_MRDA0	0.0		4_1
1165	num__MRDA0hodnota	2.0735463159985622e-05		4_1
1166	num__MRDA0logred	6.355140652699925e-07		4_1
1167	num__date_MRDB0	0.0		4_1
1168	num__MRDB0hodnota	0.0		4_1
1169	num__MRDB0logred	0.0		4_1
1170	num__MRDC0percentage	1.1086541405357619e-05		4_1
1171	num__date_MRDA1	0.0001417988163810746		4_1
1172	num__MRDA1hodnota	0.0		4_1
1173	num__MRDA1logred	0.0		4_1
1174	num__date_MRDB1	0.0		4_1
1175	num__MRDB1hodnota	0.0		4_1
1176	num__Date_MRDC1	0.0		4_1
1177	num__MRDC1percentage	0.00017440728704677124		4_1
1178	num__date_MRDA2	7.150053639733455e-05		4_1
1179	num__MRDA2hodnota	0.0		4_1
1180	num__MRDA2logred	0.0		4_1
1181	num__date_MRDB2	0.0001267458793179916		4_1
1182	num__MRDB2hodnota	0.0		4_1
1183	num__Date_MRDC2	7.987282938301415e-05		4_1
1184	num__MRDC2percentage	0.0003004799875798476		4_1
1185	remainder__MRDnegativity_is_missing	0.0		4_1
1186	remainder__MRDguided_is_missing	0.0		4_1
1187	remainder__Housekeeping_is_missing	0.0		4_1
1188	remainder__MRDA0_is_missing	0.0		4_1
1189	remainder__date_MRDA0_is_missing	0.0		4_1
1190	remainder__MRDA0_method_is_missing	0.0		4_1
1191	remainder__MRDA0_specimen_is_missing	0.0		4_1
1192	remainder__MRDA0num_is_missing	0.0		4_1
1193	remainder__MRDA0hodnota_is_missing	0.0		4_1
1194	remainder__MRDA0logred_is_missing	0.0		4_1
1195	remainder__MRDB0_is_missing	0.0		4_1
1196	remainder__date_MRDB0_is_missing	0.0		4_1
1197	remainder__MRDB0_method_is_missing	0.0		4_1
1198	remainder__MRDB0_specimen_is_missing	0.0		4_1
1199	remainder__MRDB0num_is_missing	0.0		4_1
1200	remainder__MRDB0hodnota_is_missing	0.0		4_1
1201	remainder__MRDB0logred_is_missing	0.0		4_1
1202	remainder__MRDC0_is_missing	0.0		4_1
1203	remainder__MRDC0_method_is_missing	0.0		4_1
1204	remainder__MRDC0_specimen_is_missing	0.0		4_1
1205	remainder__MRDC0num_is_missing	0.0		4_1
1206	remainder__MRDC0percentage_is_missing	0.0		4_1
1207	remainder__MRDA1_is_missing	0.0		4_1
1208	remainder__date_MRDA1_is_missing	0.0		4_1
1209	remainder__MRDA1_method_is_missing	0.0		4_1
1210	remainder__MRDA1_specimen_is_missing	0.0		4_1
1211	remainder__MRDA1num_is_missing	0.0		4_1
1212	remainder__MRDA1hodnota_is_missing	0.0		4_1
1213	remainder__MRDA1logred_is_missing	0.0		4_1
1214	remainder__MRDB1_is_missing	0.0		4_1
1215	remainder__date_MRDB1_is_missing	0.0		4_1
1216	remainder__MRDB1_method_is_missing	0.0		4_1
1217	remainder__MRDB1_specimen_is_missing	0.0		4_1
1218	remainder__MRDB1num_is_missing	0.0		4_1
1219	remainder__MRDB1hodnota_is_missing	0.0		4_1
1220	remainder__MRDC1_is_missing	0.0		4_1
1221	remainder__Date_MRDC1_is_missing	0.0		4_1
1222	remainder__MRDC1_method_is_missing	0.0		4_1
1223	remainder__MRDC1_specimen_is_missing	0.0		4_1
1224	remainder__MRDC1num_is_missing	0.0		4_1
1225	remainder__MRDC1percentage_is_missing	0.0		4_1
1226	remainder__MRDA2_is_missing	0.0		4_1
1227	remainder__date_MRDA2_is_missing	0.0		4_1
1228	remainder__MRDA2_method_is_missing	0.0		4_1
1229	remainder__MRDA2_specimen_is_missing	0.0		4_1
1230	remainder__MRDA2num_is_missing	0.0		4_1
1231	remainder__MRDA2hodnota_is_missing	0.0		4_1
1232	remainder__MRDA2logred_is_missing	0.0		4_1
1233	remainder__MRDB2_is_missing	0.0		4_1
1234	remainder__date_MRDB2_is_missing	0.0		4_1
1235	remainder__MRDB2_method_is_missing	0.0		4_1
1236	remainder__MRDB2_specimen_is_missing	0.0		4_1
1237	remainder__MRDB2num_is_missing	0.0		4_1
1238	remainder__MRDB2hodnota_is_missing	0.0		4_1
1239	remainder__MRDC2_is_missing	0.0		4_1
1240	remainder__Date_MRDC2_is_missing	0.0		4_1
1241	remainder__MRDC2_method_is_missing	0.0		4_1
1242	remainder__MRDC2_specimen_is_missing	0.0		4_1
1243	remainder__MRDC2num_is_missing	0.0		4_1
1244	remainder__MRDC2percentage_is_missing	0.0		4_1
1245	remainder__TestDate_is_missing	0.0		4_1
1246	remainder__amlFLToutcomeID_is_missing	0.0		4_1
1247	remainder__amlFLTTypeID_is_missing	0.0		4_1
1248	remainder__amlDDLFLTTKDID_is_missing	0.0		4_1
1249	remainder__ITDPcnt_is_missing	0.0		4_1
1250	remainder__ITDLength_is_missing	0.0		4_1
1251	remainder__amlFLTType0ID_is_missing	0.0		4_1
1252	remainder__amlDDLNPM1OutcomeID_is_missing	0.0		4_1
1253	remainder__amlDDLNPM1ID_is_missing	0.0		4_1
1254	remainder__ASXL1	2.887768689046269e-05		4_1
1255	remainder__ASXL2	6.053147426258314e-07		4_1
1256	remainder__ASXL3	0.0		4_1
1257	remainder__BAGE3	0.0		4_1
1258	remainder__BCOR	0.0		4_1
1259	remainder__BRAF	0.0		4_1
1260	remainder__CBL	0.0		4_1
1261	remainder__CEBPA	7.055587125734193e-07		4_1
1262	remainder__CREBBP	0.0		4_1
1263	remainder__CSF3R	0.0		4_1
1264	remainder__CTCF	0.0		4_1
1265	remainder__CUL2	0.0		4_1
1266	remainder__CUX1	0.0		4_1
1267	remainder__DNMT3A	0.0		4_1
1268	remainder__EED	0.0		4_1
1269	remainder__ETV6	0.0		4_1
1270	remainder__EZH2	0.0		4_1
1271	remainder__FBXW7	0.0		4_1
1272	remainder__FLT3	0.0		4_1
1273	remainder__GATA1	0.0		4_1
1274	remainder__GATA2	0.0		4_1
1275	remainder__GNAS	0.0		4_1
1276	remainder__GNB1	0.0		4_1
1277	remainder__IDH1	0.0		4_1
1278	remainder__IDH2	0.0		4_1
1279	remainder__JAK2	0.0		4_1
1280	remainder__JAK3	0.0		4_1
1281	remainder__KANSL1	0.0		4_1
1282	remainder__KDM6A	0.0		4_1
1283	remainder__KIT	0.0		4_1
1284	remainder__KMT2C	0.0		4_1
1285	remainder__KMT2D	0.0		4_1
1286	remainder__KMT2E	0.0		4_1
1287	remainder__KRAS	0.0		4_1
1288	remainder__LUC7L2	0.0		4_1
1289	remainder__MED12	0.0		4_1
1290	remainder__MLL	0.0		4_1
1291	remainder__MYC	0.0		4_1
1292	remainder__NF1	0.0		4_1
1293	remainder__NFE2	0.0		4_1
1294	remainder__NOTCH1	0.0		4_1
1295	remainder__NPM1	6.863898736585358e-07		4_1
1296	remainder__NRAS	0.0		4_1
1297	remainder__PDS5B	0.0		4_1
1298	remainder__PHF6	0.0		4_1
1299	remainder__PRPF8	0.0		4_1
1300	remainder__PTEN	0.0		4_1
1301	remainder__PTPN11	5.46293707782755e-08		4_1
1302	remainder__RAD21	0.0		4_1
1303	remainder__RIT1	0.0		4_1
1304	remainder__RUNX1	0.0		4_1
1305	remainder__SETBP1	0.0		4_1
1306	remainder__SF1	0.0		4_1
1307	remainder__SF3B1	0.0		4_1
1308	remainder__SMC1A	0.0		4_1
1309	remainder__SMC3	0.0		4_1
1310	remainder__SMG1	0.0		4_1
1311	remainder__SRSF2	0.0		4_1
1312	remainder__STAG2	0.0		4_1
1313	remainder__STAT5B	0.0		4_1
1314	remainder__SUZ12	0.0		4_1
1315	remainder__TET2	0.0		4_1
1316	remainder__TP53	0.0		4_1
1317	remainder__U2AF1	0.0		4_1
1318	remainder__WT1	0.0		4_1
1319	remainder__ZRSR2	0.0		4_1
1320	remainder__ngs_is_missing	0.0		4_1
1321	cat__MRDA0_False	0.0		5_1
1322	cat__MRDA0_True	0.0		5_1
1323	cat__MRDA0_nan	0.0		5_1
1324	cat__MRDB0_False	0.0		5_1
1325	cat__MRDB0_True	0.0		5_1
1326	cat__MRDB0_nan	0.0		5_1
1327	cat__MRDC0_False	0.0		5_1
1328	cat__MRDC0_True	0.0		5_1
1329	cat__MRDC0_nan	0.0		5_1
1330	cat__MRDA1_False	0.0		5_1
1331	cat__MRDA1_True	0.0		5_1
1332	cat__MRDA1_nan	0.0		5_1
1333	cat__MRDB1_False	0.0		5_1
1334	cat__MRDB1_True	0.0		5_1
1335	cat__MRDB1_nan	0.0		5_1
1336	cat__MRDC1_False	0.0		5_1
1337	cat__MRDC1_True	0.0		5_1
1338	cat__MRDC1_nan	0.0		5_1
1339	cat__MRDA2_False	0.0		5_1
1340	cat__MRDA2_True	0.0		5_1
1341	cat__MRDA2_nan	0.0		5_1
1342	cat__MRDB2_False	0.0		5_1
1343	cat__MRDB2_True	0.0		5_1
1344	cat__MRDB2_nan	0.0		5_1
1345	cat__MRDC2_False	0.0		5_1
1346	cat__MRDC2_True	0.0		5_1
1347	cat__MRDC2_nan	0.0		5_1
1348	cat__amlFLToutcomeID_2.0	0.0		5_1
1349	cat__amlFLToutcomeID_3.0	0.0		5_1
1350	cat__amlFLToutcomeID_4.0	0.0		5_1
1351	cat__amlFLToutcomeID_nan	0.0		5_1
1352	cat__amlFLTTypeID_1.0	0.0		5_1
1353	cat__amlFLTTypeID_2.0	0.0		5_1
1354	cat__amlFLTTypeID_nan	0.0		5_1
1355	cat__amlDDLFLTTKDID_1.0	0.0		5_1
1356	cat__amlDDLFLTTKDID_2.0	0.0		5_1
1357	cat__amlDDLFLTTKDID_3.0	0.0		5_1
1358	cat__amlDDLFLTTKDID_4.0	0.0		5_1
1359	cat__amlDDLFLTTKDID_6.0	0.0		5_1
1360	cat__amlDDLFLTTKDID_8.0	0.0		5_1
1361	cat__amlDDLFLTTKDID_9.0	0.0		5_1
1362	cat__amlDDLFLTTKDID_99.0	0.0		5_1
1363	cat__amlDDLFLTTKDID_nan	0.0		5_1
1364	cat__amlFLTType0ID_1.0	0.0		5_1
1365	cat__amlFLTType0ID_2.0	0.0		5_1
1366	cat__amlFLTType0ID_nan	0.0		5_1
1367	cat__amlDDLNPM1OutcomeID_1.0	0.0		5_1
1368	cat__amlDDLNPM1OutcomeID_3.0	0.0		5_1
1369	cat__amlDDLNPM1OutcomeID_5.0	0.0		5_1
1370	cat__amlDDLNPM1OutcomeID_nan	0.0		5_1
1371	cat__amlDDLNPM1ID_1.0	0.0		5_1
1372	cat__amlDDLNPM1ID_2.0	0.0		5_1
1373	cat__amlDDLNPM1ID_3.0	0.0		5_1
1374	cat__amlDDLNPM1ID_4.0	0.0		5_1
1375	cat__amlDDLNPM1ID_5.0	0.0		5_1
1376	cat__amlDDLNPM1ID_nan	0.0		5_1
1377	cat__MRDnegativity_<0.0%/not detectable	0.0		5_1
1378	cat__MRDnegativity_nan	0.0		5_1
1379	cat__MRDguided_No	0.0		5_1
1380	cat__MRDguided_nan	0.0		5_1
1381	cat__Housekeeping_ABL	0.0		5_1
1382	cat__Housekeeping_nan	0.0		5_1
1383	cat__MRDA0_method_nan	0.0		5_1
1384	cat__MRDA0_method_qPCR-NPM1	0.0		5_1
1385	cat__MRDA0_method_qPCR-NPM1 A	0.0		5_1
1386	cat__MRDA0_method_qPCR-NPM1 B	0.0		5_1
1387	cat__MRDA0_method_qPCR-NPM1 D	0.0		5_1
1388	cat__MRDA0_method_qPCR-NPM1 OTHER	0.0		5_1
1389	cat__MRDA0_method_qPCR-inv16	0.0		5_1
1390	cat__MRDA0_method_qPCR-t8/21	0.0		5_1
1391	cat__MRDA0num_ND	0.0		5_1
1392	cat__MRDA0num_Pos	0.0		5_1
1393	cat__MRDA0num_nan	0.0		5_1
1394	cat__MRDA0_specimen_PB	0.0		5_1
1395	cat__MRDA0_specimen_nan	0.0		5_1
1396	cat__MRDB0_method_nan	0.0		5_1
1397	cat__MRDB0_method_qPCR-NPM1	0.0		5_1
1398	cat__MRDB0_method_qPCR-NPM1 A	0.0		5_1
1399	cat__MRDB0_method_qPCR-NPM1 B	0.0		5_1
1400	cat__MRDB0_method_qPCR-NPM1 D	0.0		5_1
1401	cat__MRDB0_method_qPCR-NPM1 OTHER	0.0		5_1
1402	cat__MRDB0_method_qPCR-inv16	0.0		5_1
1403	cat__MRDB0_method_qPCR-t8/21	0.0		5_1
1404	cat__MRDB0_specimen_BM	0.0		5_1
1405	cat__MRDB0_specimen_nan	0.0		5_1
1406	cat__MRDB0num_ND	0.0		5_1
1407	cat__MRDB0num_Pos	0.0		5_1
1408	cat__MRDB0num_nan	0.0		5_1
1409	cat__MRDC0_method_MFC (LAIP+DfN)	0.0		5_1
1410	cat__MRDC0_method_nan	0.0		5_1
1411	cat__MRDC0_specimen_BM	0.0		5_1
1412	cat__MRDC0_specimen_BM	0.0		5_1
1413	cat__MRDC0_specimen_PB	0.0		5_1
1414	cat__MRDC0_specimen_nan	0.0		5_1
1415	cat__MRDC1_specimen_BM	0.0		5_1
1416	cat__MRDC1_specimen_PB	0.0		5_1
1417	cat__MRDC1_specimen_nan	0.0		5_1
1418	cat__MRDC2_specimen_BM	0.0		5_1
1419	cat__MRDC2_specimen_nan	0.0		5_1
1420	cat__MRDC0num_Neg	0.0		5_1
1421	cat__MRDC0num_Pos	0.0		5_1
1422	cat__MRDC0num_nan	0.0		5_1
1423	cat__MRDA1_method_nan	0.0		5_1
1424	cat__MRDA1_method_qPCR-NPM1	0.0		5_1
1425	cat__MRDA1_method_qPCR-NPM1 A	0.0		5_1
1426	cat__MRDA1_method_qPCR-NPM1 B	0.0		5_1
1427	cat__MRDA1_method_qPCR-NPM1 D	0.0		5_1
1428	cat__MRDA1_method_qPCR-NPM1 OTHER	0.0		5_1
1429	cat__MRDA1_method_qPCR-inv16	0.0		5_1
1430	cat__MRDA1_method_qPCR-t8/21	0.0		5_1
1431	cat__MRDA1num_ND	0.0		5_1
1432	cat__MRDA1num_Neg	0.0		5_1
1433	cat__MRDA1num_Pos	0.0		5_1
1434	cat__MRDA1num_nan	0.0		5_1
1435	cat__MRDA1_specimen_PB	0.0		5_1
1436	cat__MRDA1_specimen_nan	0.0		5_1
1437	cat__MRDB1_method_nan	0.0		5_1
1438	cat__MRDB1_method_qPCR-NPM1	0.0		5_1
1439	cat__MRDB1_method_qPCR-NPM1 A	0.0		5_1
1440	cat__MRDB1_method_qPCR-NPM1 B	0.0		5_1
1441	cat__MRDB1_method_qPCR-NPM1 D	0.0		5_1
1442	cat__MRDB1_method_qPCR-NPM1 OTHER	0.0		5_1
1443	cat__MRDB1_method_qPCR-inv16	0.0		5_1
1444	cat__MRDB1_method_qPCR-t8/21	0.0		5_1
1445	cat__MRDB1_specimen_BM	0.0		5_1
1446	cat__MRDB1_specimen_nan	0.0		5_1
1447	cat__MRDB1num_ND	0.0		5_1
1448	cat__MRDB1num_Neg	0.0		5_1
1449	cat__MRDB1num_Pos	0.0		5_1
1450	cat__MRDB1num_nan	0.0		5_1
1451	cat__MRDC1_method_MFC (LAIP+DfN)	0.0		5_1
1452	cat__MRDC1_method_nan	0.0		5_1
1453	cat__MRDC1num_ND	0.0		5_1
1454	cat__MRDC1num_Neg	0.0		5_1
1455	cat__MRDC1num_Pos	0.0		5_1
1456	cat__MRDC1num_nan	0.0		5_1
1457	cat__MRDA2_method_nan	0.0		5_1
1458	cat__MRDA2_method_qPCR-NPM1	0.0		5_1
1459	cat__MRDA2_method_qPCR-NPM1 A	0.0		5_1
1460	cat__MRDA2_method_qPCR-NPM1 B	0.0		5_1
1461	cat__MRDA2_method_qPCR-NPM1 D	0.0		5_1
1462	cat__MRDA2_method_qPCR-NPM1 OTHER	0.0		5_1
1463	cat__MRDA2_method_qPCR-inv16	0.0		5_1
1464	cat__MRDA2_method_qPCR-t8/21	0.0		5_1
1465	cat__MRDA2_specimen_PB	0.0		5_1
1466	cat__MRDA2_specimen_nan	0.0		5_1
1467	cat__MRDA2num_ND	0.0		5_1
1468	cat__MRDA2num_Neg	0.0		5_1
1469	cat__MRDA2num_Pos	0.0		5_1
1470	cat__MRDA2num_nan	0.0		5_1
1471	cat__MRDB2_method_nan	0.0		5_1
1472	cat__MRDB2_method_qPCR-NPM1	0.0		5_1
1473	cat__MRDB2_method_qPCR-NPM1 A	0.0		5_1
1474	cat__MRDB2_method_qPCR-NPM1 B	0.0		5_1
1475	cat__MRDB2_method_qPCR-NPM1 D	0.0		5_1
1476	cat__MRDB2_method_qPCR-NPM1 OTHER	0.0		5_1
1477	cat__MRDB2_method_qPCR-inv16	0.0		5_1
1478	cat__MRDB2_method_qPCR-t8/21	0.0		5_1
1479	cat__MRDB2_specimen_BM	0.0		5_1
1480	cat__MRDB2_specimen_nan	0.0		5_1
1481	cat__MRDB2num_ND	0.0		5_1
1482	cat__MRDB2num_Neg	0.0		5_1
1483	cat__MRDB2num_Pos	0.0		5_1
1484	cat__MRDB2num_nan	0.0		5_1
1485	cat__MRDC2_method_MFC (LAIP+DfN)	0.0		5_1
1486	cat__MRDC2_method_nan	0.0		5_1
1487	cat__MRDC2num_ND	0.0		5_1
1488	cat__MRDC2num_Neg	0.0		5_1
1489	cat__MRDC2num_Pos	0.0		5_1
1490	cat__MRDC2num_nan	0.0		5_1
1491	num__TestDate	0.0		5_1
1492	num__ITDPcnt	0.0003905913132178814		5_1
1493	num__ITDLength	4.86383916062455e-05		5_1
1494	num__date_MRDA0	0.0		5_1
1495	num__MRDA0hodnota	0.0		5_1
1496	num__MRDA0logred	0.0		5_1
1497	num__date_MRDB0	0.00011763922277792767		5_1
1498	num__MRDB0hodnota	0.0		5_1
1499	num__MRDB0logred	0.0		5_1
1500	num__MRDC0percentage	5.478444001666405e-05		5_1
1501	num__date_MRDA1	0.0		5_1
1502	num__MRDA1hodnota	0.00014501521708293273		5_1
1503	num__MRDA1logred	0.0		5_1
1504	num__date_MRDB1	0.0		5_1
1505	num__MRDB1hodnota	9.813444798247056e-05		5_1
1506	num__Date_MRDC1	1.94431503028829e-06		5_1
1507	num__MRDC1percentage	0.00030538100030455697		5_1
1508	num__date_MRDA2	0.00014735822535072083		5_1
1509	num__MRDA2hodnota	0.0		5_1
1510	num__MRDA2logred	0.0		5_1
1511	num__date_MRDB2	0.0002952114490009388		5_1
1512	num__MRDB2hodnota	0.0		5_1
1513	num__Date_MRDC2	0.00022542850530186964		5_1
1514	num__MRDC2percentage	0.00047258818629667635		5_1
1515	remainder__MRDnegativity_is_missing	0.0		5_1
1516	remainder__MRDguided_is_missing	0.0		5_1
1517	remainder__Housekeeping_is_missing	0.0		5_1
1518	remainder__MRDA0_is_missing	0.0		5_1
1519	remainder__date_MRDA0_is_missing	0.0		5_1
1520	remainder__MRDA0_method_is_missing	0.0		5_1
1521	remainder__MRDA0_specimen_is_missing	0.0		5_1
1522	remainder__MRDA0num_is_missing	0.0		5_1
1523	remainder__MRDA0hodnota_is_missing	0.0		5_1
1524	remainder__MRDA0logred_is_missing	0.0		5_1
1525	remainder__MRDB0_is_missing	0.0		5_1
1526	remainder__date_MRDB0_is_missing	0.0		5_1
1527	remainder__MRDB0_method_is_missing	0.0		5_1
1528	remainder__MRDB0_specimen_is_missing	0.0		5_1
1529	remainder__MRDB0num_is_missing	0.0		5_1
1530	remainder__MRDB0hodnota_is_missing	0.0		5_1
1531	remainder__MRDB0logred_is_missing	0.0		5_1
1532	remainder__MRDC0_is_missing	0.0		5_1
1533	remainder__MRDC0_method_is_missing	0.0		5_1
1534	remainder__MRDC0_specimen_is_missing	0.0		5_1
1535	remainder__MRDC0num_is_missing	0.0		5_1
1536	remainder__MRDC0percentage_is_missing	0.0		5_1
1537	remainder__MRDA1_is_missing	0.0		5_1
1538	remainder__date_MRDA1_is_missing	0.0		5_1
1539	remainder__MRDA1_method_is_missing	0.0		5_1
1540	remainder__MRDA1_specimen_is_missing	0.0		5_1
1541	remainder__MRDA1num_is_missing	0.0		5_1
1542	remainder__MRDA1hodnota_is_missing	0.0		5_1
1543	remainder__MRDA1logred_is_missing	0.0		5_1
1544	remainder__MRDB1_is_missing	0.0		5_1
1545	remainder__date_MRDB1_is_missing	0.0		5_1
1546	remainder__MRDB1_method_is_missing	0.0		5_1
1547	remainder__MRDB1_specimen_is_missing	0.0		5_1
1548	remainder__MRDB1num_is_missing	0.0		5_1
1549	remainder__MRDB1hodnota_is_missing	0.0		5_1
1550	remainder__MRDC1_is_missing	0.0		5_1
1551	remainder__Date_MRDC1_is_missing	0.0		5_1
1552	remainder__MRDC1_method_is_missing	0.0		5_1
1553	remainder__MRDC1_specimen_is_missing	0.0		5_1
1554	remainder__MRDC1num_is_missing	0.0		5_1
1555	remainder__MRDC1percentage_is_missing	0.0		5_1
1556	remainder__MRDA2_is_missing	0.0		5_1
1557	remainder__date_MRDA2_is_missing	0.0		5_1
1558	remainder__MRDA2_method_is_missing	0.0		5_1
1559	remainder__MRDA2_specimen_is_missing	0.0		5_1
1560	remainder__MRDA2num_is_missing	0.0		5_1
1561	remainder__MRDA2hodnota_is_missing	0.0		5_1
1562	remainder__MRDA2logred_is_missing	0.0		5_1
1563	remainder__MRDB2_is_missing	0.0		5_1
1564	remainder__date_MRDB2_is_missing	0.0		5_1
1565	remainder__MRDB2_method_is_missing	0.0		5_1
1566	remainder__MRDB2_specimen_is_missing	0.0		5_1
1567	remainder__MRDB2num_is_missing	0.0		5_1
1568	remainder__MRDB2hodnota_is_missing	0.0		5_1
1569	remainder__MRDC2_is_missing	0.0		5_1
1570	remainder__Date_MRDC2_is_missing	0.0		5_1
1571	remainder__MRDC2_method_is_missing	0.0		5_1
1572	remainder__MRDC2_specimen_is_missing	0.0		5_1
1573	remainder__MRDC2num_is_missing	0.0		5_1
1574	remainder__MRDC2percentage_is_missing	0.0		5_1
1575	remainder__TestDate_is_missing	0.0		5_1
1576	remainder__amlFLToutcomeID_is_missing	0.0		5_1
1577	remainder__amlFLTTypeID_is_missing	0.0		5_1
1578	remainder__amlDDLFLTTKDID_is_missing	0.0		5_1
1579	remainder__ITDPcnt_is_missing	0.0		5_1
1580	remainder__ITDLength_is_missing	0.0		5_1
1581	remainder__amlFLTType0ID_is_missing	0.0		5_1
1582	remainder__amlDDLNPM1OutcomeID_is_missing	0.0		5_1
1583	remainder__amlDDLNPM1ID_is_missing	0.0		5_1
1584	remainder__ASXL1	6.175173599998496e-05		5_1
1585	remainder__ASXL2	3.901416296529504e-06		5_1
1586	remainder__BAGE3	0.0		5_1
1587	remainder__BCOR	0.0		5_1
1588	remainder__BRAF	0.0		5_1
1589	remainder__CBL	6.264217747780517e-09		5_1
1590	remainder__CEBPA	2.8008166870167187e-06		5_1
1591	remainder__CREBBP	0.0		5_1
1592	remainder__CSF3R	0.0		5_1
1593	remainder__CTCF	0.0		5_1
1594	remainder__CUL2	0.0		5_1
1595	remainder__CUX1	0.0		5_1
1596	remainder__DNMT3A	0.0		5_1
1597	remainder__EED	0.0		5_1
1598	remainder__ETV6	0.0		5_1
1599	remainder__EZH2	0.0		5_1
1600	remainder__FBXW7	0.0		5_1
1601	remainder__FLT3	0.0		5_1
1602	remainder__GATA1	0.0		5_1
1603	remainder__GATA2	0.0		5_1
1604	remainder__GNAS	0.0		5_1
1605	remainder__GNB1	0.0		5_1
1606	remainder__IDH1	0.0		5_1
1607	remainder__IDH2	0.0		5_1
1608	remainder__JAK2	0.0		5_1
1609	remainder__JAK3	0.0		5_1
1610	remainder__KANSL1	0.0		5_1
1611	remainder__KDM6A	0.0		5_1
1612	remainder__KIT	0.0		5_1
1613	remainder__KMT2C	0.0		5_1
1614	remainder__KMT2D	0.0		5_1
1615	remainder__KMT2E	0.0		5_1
1616	remainder__KRAS	0.0		5_1
1617	remainder__LUC7L2	0.0		5_1
1618	remainder__MED12	0.0		5_1
1619	remainder__MLL	0.0		5_1
1620	remainder__MPL	0.0		5_1
1621	remainder__MYC	0.0		5_1
1622	remainder__NF1	0.0		5_1
1623	remainder__NFE2	0.0		5_1
1624	remainder__NOTCH1	0.0		5_1
1625	remainder__NPM1	1.981883151328334e-06		5_1
1626	remainder__NRAS	0.0		5_1
1627	remainder__PDS5B	0.0		5_1
1628	remainder__PHF6	0.0		5_1
1629	remainder__PRPF8	0.0		5_1
1630	remainder__PTEN	0.0		5_1
1631	remainder__PTPN11	8.823463656799478e-09		5_1
1632	remainder__RAD21	1.4915271993708508e-06		5_1
1633	remainder__RIT1	0.0		5_1
1634	remainder__RUNX1	0.0		5_1
1635	remainder__SETBP1	0.0		5_1
1636	remainder__SF1	0.0		5_1
1637	remainder__SF3B1	0.0		5_1
1638	remainder__SMC1A	0.0		5_1
1639	remainder__SMC3	0.0		5_1
1640	remainder__SMG1	0.0		5_1
1641	remainder__SRSF2	0.0		5_1
1642	remainder__STAG2	0.0		5_1
1643	remainder__STAT5B	0.0		5_1
1644	remainder__SUZ12	0.0		5_1
1645	remainder__TET2	0.0		5_1
1646	remainder__TP53	0.0		5_1
1647	remainder__U2AF1	0.0		5_1
1648	remainder__WT1	0.0		5_1
1649	remainder__ZRSR2	0.0		5_1
1650	remainder__ngs_is_missing	0.0		5_1
1651	cat__MRDA0_False	0.0		1_2
1652	cat__MRDA0_True	0.0		1_2
1653	cat__MRDA0_nan	0.0		1_2
1654	cat__MRDB0_False	0.0		1_2
1655	cat__MRDB0_True	0.0		1_2
1656	cat__MRDB0_nan	0.0		1_2
1657	cat__MRDC0_False	0.0		1_2
1658	cat__MRDC0_True	0.0		1_2
1659	cat__MRDC0_nan	0.0		1_2
1660	cat__MRDA1_False	0.0		1_2
1661	cat__MRDA1_True	0.0		1_2
1662	cat__MRDA1_nan	0.0		1_2
1663	cat__MRDB1_False	0.0		1_2
1664	cat__MRDB1_True	0.0		1_2
1665	cat__MRDB1_nan	0.0		1_2
1666	cat__MRDC1_False	0.0		1_2
1667	cat__MRDC1_True	0.0		1_2
1668	cat__MRDC1_nan	0.0		1_2
1669	cat__MRDA2_False	0.0		1_2
1670	cat__MRDA2_True	0.0		1_2
1671	cat__MRDA2_nan	0.0		1_2
1672	cat__MRDB2_False	0.0		1_2
1673	cat__MRDB2_True	0.0		1_2
1674	cat__MRDB2_nan	0.0		1_2
1675	cat__MRDC2_False	0.0		1_2
1676	cat__MRDC2_True	0.0		1_2
1677	cat__MRDC2_nan	0.0		1_2
1678	cat__amlFLToutcomeID_2.0	0.0		1_2
1679	cat__amlFLToutcomeID_3.0	0.0		1_2
1680	cat__amlFLToutcomeID_4.0	0.0		1_2
1681	cat__amlFLToutcomeID_nan	0.0		1_2
1682	cat__amlFLTTypeID_1.0	0.0		1_2
1683	cat__amlFLTTypeID_2.0	0.0		1_2
1684	cat__amlFLTTypeID_nan	0.0		1_2
1685	cat__amlDDLFLTTKDID_1.0	0.0		1_2
1686	cat__amlDDLFLTTKDID_2.0	0.0		1_2
1687	cat__amlDDLFLTTKDID_3.0	0.0		1_2
1688	cat__amlDDLFLTTKDID_4.0	0.0		1_2
1689	cat__amlDDLFLTTKDID_8.0	0.0		1_2
1690	cat__amlDDLFLTTKDID_9.0	0.0		1_2
1691	cat__amlDDLFLTTKDID_99.0	0.0		1_2
1692	cat__amlDDLFLTTKDID_nan	0.0		1_2
1693	cat__amlFLTType0ID_1.0	0.0		1_2
1694	cat__amlFLTType0ID_2.0	0.0		1_2
1695	cat__amlFLTType0ID_nan	0.0		1_2
1696	cat__amlDDLNPM1OutcomeID_1.0	0.0		1_2
1697	cat__amlDDLNPM1OutcomeID_3.0	0.0		1_2
1698	cat__amlDDLNPM1OutcomeID_5.0	0.0		1_2
1699	cat__amlDDLNPM1OutcomeID_7.0	0.0		1_2
1700	cat__amlDDLNPM1OutcomeID_nan	0.0		1_2
1701	cat__amlDDLNPM1ID_1.0	0.0		1_2
1702	cat__amlDDLNPM1ID_2.0	0.0		1_2
1703	cat__amlDDLNPM1ID_3.0	0.0		1_2
1704	cat__amlDDLNPM1ID_4.0	0.0		1_2
1705	cat__amlDDLNPM1ID_5.0	0.0		1_2
1706	cat__amlDDLNPM1ID_nan	0.0		1_2
1707	cat__MRDnegativity_<0.0%/not detectable	0.0		1_2
1708	cat__MRDnegativity_nan	0.0		1_2
1709	cat__MRDguided_No	0.0		1_2
1710	cat__MRDguided_nan	0.0		1_2
1711	cat__Housekeeping_ABL	0.0		1_2
1712	cat__Housekeeping_nan	0.0		1_2
1713	cat__MRDA0_method_nan	0.0		1_2
1714	cat__MRDA0_method_qPCR-NPM1	0.0		1_2
1715	cat__MRDA0_method_qPCR-NPM1 A	0.0		1_2
1716	cat__MRDA0_method_qPCR-NPM1 B	0.0		1_2
1717	cat__MRDA0_method_qPCR-NPM1 D	0.0		1_2
1718	cat__MRDA0_method_qPCR-NPM1 OTHER	0.0		1_2
1719	cat__MRDA0_method_qPCR-inv16	0.0		1_2
1720	cat__MRDA0_method_qPCR-t8/21	0.0		1_2
1721	cat__MRDA0num_ND	0.0		1_2
1722	cat__MRDA0num_Pos	0.0		1_2
1723	cat__MRDA0num_nan	0.0		1_2
1724	cat__MRDA0_specimen_PB	0.0		1_2
1725	cat__MRDA0_specimen_nan	0.0		1_2
1726	cat__MRDB0_method_nan	0.0		1_2
1727	cat__MRDB0_method_qPCR-NPM1	0.0		1_2
1728	cat__MRDB0_method_qPCR-NPM1 A	0.0		1_2
1729	cat__MRDB0_method_qPCR-NPM1 B	0.0		1_2
1730	cat__MRDB0_method_qPCR-NPM1 D	0.0		1_2
1731	cat__MRDB0_method_qPCR-NPM1 OTHER	0.0		1_2
1732	cat__MRDB0_method_qPCR-inv16	0.0		1_2
1733	cat__MRDB0_method_qPCR-t8/21	0.0		1_2
1734	cat__MRDB0_specimen_BM	0.0		1_2
1735	cat__MRDB0_specimen_nan	0.0		1_2
1736	cat__MRDB0num_ND	0.0		1_2
1737	cat__MRDB0num_Pos	0.0		1_2
1738	cat__MRDB0num_nan	0.0		1_2
1739	cat__MRDC0_method_MFC (LAIP+DfN)	0.0		1_2
1740	cat__MRDC0_method_nan	0.0		1_2
1741	cat__MRDC0_specimen_BM	0.0		1_2
1742	cat__MRDC0_specimen_BM	0.0		1_2
1743	cat__MRDC0_specimen_PB	0.0		1_2
1744	cat__MRDC0_specimen_nan	0.0		1_2
1745	cat__MRDC1_specimen_BM	0.0		1_2
1746	cat__MRDC1_specimen_PB	0.0		1_2
1747	cat__MRDC1_specimen_nan	0.0		1_2
1748	cat__MRDC2_specimen_BM	0.0		1_2
1749	cat__MRDC2_specimen_PB	0.0		1_2
1750	cat__MRDC2_specimen_nan	0.0		1_2
1751	cat__MRDC0num_Neg	0.0		1_2
1752	cat__MRDC0num_Pos	0.0		1_2
1753	cat__MRDC0num_nan	0.0		1_2
1754	cat__MRDA1_method_nan	0.0		1_2
1755	cat__MRDA1_method_qPCR-NPM1	0.0		1_2
1756	cat__MRDA1_method_qPCR-NPM1 A	0.0		1_2
1757	cat__MRDA1_method_qPCR-NPM1 B	0.0		1_2
1758	cat__MRDA1_method_qPCR-NPM1 D	0.0		1_2
1759	cat__MRDA1_method_qPCR-NPM1 OTHER	0.0		1_2
1760	cat__MRDA1_method_qPCR-inv16	0.0		1_2
1761	cat__MRDA1_method_qPCR-t8/21	0.0		1_2
1762	cat__MRDA1num_ND	0.0		1_2
1763	cat__MRDA1num_Neg	0.0		1_2
1764	cat__MRDA1num_Pos	0.0		1_2
1765	cat__MRDA1num_nan	0.0		1_2
1766	cat__MRDA1_specimen_PB	0.0		1_2
1767	cat__MRDA1_specimen_nan	0.0		1_2
1768	cat__MRDB1_method_nan	0.0		1_2
1769	cat__MRDB1_method_qPCR-NPM1	0.0		1_2
1770	cat__MRDB1_method_qPCR-NPM1 A	0.0		1_2
1771	cat__MRDB1_method_qPCR-NPM1 B	0.0		1_2
1772	cat__MRDB1_method_qPCR-NPM1 D	0.0		1_2
1773	cat__MRDB1_method_qPCR-NPM1 OTHER	0.0		1_2
1774	cat__MRDB1_method_qPCR-inv16	0.0		1_2
1775	cat__MRDB1_method_qPCR-t8/21	0.0		1_2
1776	cat__MRDB1_specimen_BM	0.0		1_2
1777	cat__MRDB1_specimen_nan	0.0		1_2
1778	cat__MRDB1num_ND	0.0		1_2
1779	cat__MRDB1num_Neg	0.0		1_2
1780	cat__MRDB1num_Pos	0.0		1_2
1781	cat__MRDB1num_nan	0.0		1_2
1782	cat__MRDC1_method_MFC (LAIP+DfN)	0.0		1_2
1783	cat__MRDC1_method_nan	0.0		1_2
1784	cat__MRDC1num_ND	0.0		1_2
1785	cat__MRDC1num_Neg	0.0		1_2
1786	cat__MRDC1num_Pos	0.0		1_2
1787	cat__MRDC1num_nan	0.0		1_2
1788	cat__MRDA2_method_nan	0.0		1_2
1789	cat__MRDA2_method_qPCR-NPM1	0.0		1_2
1790	cat__MRDA2_method_qPCR-NPM1 A	0.0		1_2
1791	cat__MRDA2_method_qPCR-NPM1 B	0.0		1_2
1792	cat__MRDA2_method_qPCR-NPM1 D	0.0		1_2
1793	cat__MRDA2_method_qPCR-NPM1 OTHER	0.0		1_2
1794	cat__MRDA2_method_qPCR-inv16	0.0		1_2
1795	cat__MRDA2_method_qPCR-t8/21	0.0		1_2
1796	cat__MRDA2_specimen_PB	0.0		1_2
1797	cat__MRDA2_specimen_nan	0.0		1_2
1798	cat__MRDA2num_ND	0.0		1_2
1799	cat__MRDA2num_Neg	0.0		1_2
1800	cat__MRDA2num_Pos	0.0		1_2
1801	cat__MRDA2num_nan	0.0		1_2
1802	cat__MRDB2_method_nan	0.0		1_2
1803	cat__MRDB2_method_qPCR-NPM1	0.0		1_2
1804	cat__MRDB2_method_qPCR-NPM1 A	0.0		1_2
1805	cat__MRDB2_method_qPCR-NPM1 B	0.0		1_2
1806	cat__MRDB2_method_qPCR-NPM1 D	0.0		1_2
1807	cat__MRDB2_method_qPCR-NPM1 OTHER	0.0		1_2
1808	cat__MRDB2_method_qPCR-inv16	0.0		1_2
1809	cat__MRDB2_method_qPCR-t8/21	0.0		1_2
1810	cat__MRDB2_specimen_BM	0.0		1_2
1811	cat__MRDB2_specimen_nan	0.0		1_2
1812	cat__MRDB2num_ND	0.0		1_2
1813	cat__MRDB2num_Neg	0.0		1_2
1814	cat__MRDB2num_Pos	0.0		1_2
1815	cat__MRDB2num_nan	0.0		1_2
1816	cat__MRDC2_method_MFC (LAIP+DfN)	0.0		1_2
1817	cat__MRDC2_method_nan	0.0		1_2
1818	cat__MRDC2num_ND	0.0		1_2
1819	cat__MRDC2num_Neg	0.0		1_2
1820	cat__MRDC2num_Pos	0.0		1_2
1821	cat__MRDC2num_nan	0.0		1_2
1822	num__TestDate	0.0		1_2
1823	num__ITDPcnt	0.00032505487125968915		1_2
1824	num__ITDLength	9.666265015018154e-06		1_2
1825	num__date_MRDA0	0.0		1_2
1826	num__MRDA0hodnota	0.00012571179890303338		1_2
1827	num__MRDA0logred	0.0		1_2
1828	num__date_MRDB0	0.0		1_2
1829	num__MRDB0hodnota	0.0		1_2
1830	num__MRDB0logred	0.0		1_2
1831	num__MRDC0percentage	0.0		1_2
1832	num__date_MRDA1	5.228768023085545e-05		1_2
1833	num__MRDA1hodnota	0.0		1_2
1834	num__MRDA1logred	0.0		1_2
1835	num__date_MRDB1	0.0		1_2
1836	num__MRDB1hodnota	0.0		1_2
1837	num__Date_MRDC1	0.0		1_2
1838	num__MRDC1percentage	0.00023698049553175641		1_2
1839	num__date_MRDA2	0.000174336195337249		1_2
1840	num__MRDA2hodnota	0.0		1_2
1841	num__MRDA2logred	0.0		1_2
1842	num__date_MRDB2	0.0002551650922777219		1_2
1843	num__MRDB2hodnota	0.0		1_2
1844	num__Date_MRDC2	5.4364198179822863e-05		1_2
1845	num__MRDC2percentage	0.0003073596846665559		1_2
1846	remainder__MRDnegativity_is_missing	0.0		1_2
1847	remainder__MRDguided_is_missing	0.0		1_2
1848	remainder__Housekeeping_is_missing	0.0		1_2
1849	remainder__MRDA0_is_missing	0.0		1_2
1850	remainder__date_MRDA0_is_missing	0.0		1_2
1851	remainder__MRDA0_method_is_missing	0.0		1_2
1852	remainder__MRDA0_specimen_is_missing	0.0		1_2
1853	remainder__MRDA0num_is_missing	0.0		1_2
1854	remainder__MRDA0hodnota_is_missing	0.0		1_2
1855	remainder__MRDA0logred_is_missing	0.0		1_2
1856	remainder__MRDB0_is_missing	0.0		1_2
1857	remainder__date_MRDB0_is_missing	0.0		1_2
1858	remainder__MRDB0_method_is_missing	0.0		1_2
1859	remainder__MRDB0_specimen_is_missing	0.0		1_2
1860	remainder__MRDB0num_is_missing	0.0		1_2
1861	remainder__MRDB0hodnota_is_missing	0.0		1_2
1862	remainder__MRDB0logred_is_missing	0.0		1_2
1863	remainder__MRDC0_is_missing	0.0		1_2
1864	remainder__MRDC0_method_is_missing	0.0		1_2
1865	remainder__MRDC0_specimen_is_missing	0.0		1_2
1866	remainder__MRDC0num_is_missing	0.0		1_2
1867	remainder__MRDC0percentage_is_missing	0.0		1_2
1868	remainder__MRDA1_is_missing	0.0		1_2
1869	remainder__date_MRDA1_is_missing	0.0		1_2
1870	remainder__MRDA1_method_is_missing	0.0		1_2
1871	remainder__MRDA1_specimen_is_missing	0.0		1_2
1872	remainder__MRDA1num_is_missing	0.0		1_2
1873	remainder__MRDA1hodnota_is_missing	0.0		1_2
1874	remainder__MRDA1logred_is_missing	0.0		1_2
1875	remainder__MRDB1_is_missing	0.0		1_2
1876	remainder__date_MRDB1_is_missing	0.0		1_2
1877	remainder__MRDB1_method_is_missing	0.0		1_2
1878	remainder__MRDB1_specimen_is_missing	0.0		1_2
1879	remainder__MRDB1num_is_missing	0.0		1_2
1880	remainder__MRDB1hodnota_is_missing	0.0		1_2
1881	remainder__MRDC1_is_missing	0.0		1_2
1882	remainder__Date_MRDC1_is_missing	0.0		1_2
1883	remainder__MRDC1_method_is_missing	0.0		1_2
1884	remainder__MRDC1_specimen_is_missing	0.0		1_2
1885	remainder__MRDC1num_is_missing	0.0		1_2
1886	remainder__MRDC1percentage_is_missing	0.0		1_2
1887	remainder__MRDA2_is_missing	0.0		1_2
1888	remainder__date_MRDA2_is_missing	0.0		1_2
1889	remainder__MRDA2_method_is_missing	0.0		1_2
1890	remainder__MRDA2_specimen_is_missing	0.0		1_2
1891	remainder__MRDA2num_is_missing	0.0		1_2
1892	remainder__MRDA2hodnota_is_missing	0.0		1_2
1893	remainder__MRDA2logred_is_missing	0.0		1_2
1894	remainder__MRDB2_is_missing	0.0		1_2
1895	remainder__date_MRDB2_is_missing	0.0		1_2
1896	remainder__MRDB2_method_is_missing	0.0		1_2
1897	remainder__MRDB2_specimen_is_missing	0.0		1_2
1898	remainder__MRDB2num_is_missing	0.0		1_2
1899	remainder__MRDB2hodnota_is_missing	0.0		1_2
1900	remainder__MRDC2_is_missing	0.0		1_2
1901	remainder__Date_MRDC2_is_missing	0.0		1_2
1902	remainder__MRDC2_method_is_missing	0.0		1_2
1903	remainder__MRDC2_specimen_is_missing	0.0		1_2
1904	remainder__MRDC2num_is_missing	0.0		1_2
1905	remainder__MRDC2percentage_is_missing	0.0		1_2
1906	remainder__TestDate_is_missing	0.0		1_2
1907	remainder__amlFLToutcomeID_is_missing	0.0		1_2
1908	remainder__amlFLTTypeID_is_missing	0.0		1_2
1909	remainder__amlDDLFLTTKDID_is_missing	0.0		1_2
1910	remainder__ITDPcnt_is_missing	0.0		1_2
1911	remainder__ITDLength_is_missing	0.0		1_2
1912	remainder__amlFLTType0ID_is_missing	0.0		1_2
1913	remainder__amlDDLNPM1OutcomeID_is_missing	0.0		1_2
1914	remainder__amlDDLNPM1ID_is_missing	0.0		1_2
1915	remainder__ASXL1	3.28926583688672e-05		1_2
1916	remainder__ASXL2	1.0534602618129463e-06		1_2
1917	remainder__ASXL3	0.0		1_2
1918	remainder__BAGE3	0.0		1_2
1919	remainder__BCOR	0.0		1_2
1920	remainder__BRAF	0.0		1_2
1921	remainder__CBL	1.0053177057171143e-07		1_2
1922	remainder__CEBPA	1.4356049074207028e-06		1_2
1923	remainder__CREBBP	0.0		1_2
1924	remainder__CSF3R	0.0		1_2
1925	remainder__CTCF	0.0		1_2
1926	remainder__CUL2	0.0		1_2
1927	remainder__CUX1	0.0		1_2
1928	remainder__DNMT3A	0.0		1_2
1929	remainder__EED	0.0		1_2
1930	remainder__ETV6	0.0		1_2
1931	remainder__EZH2	0.0		1_2
1932	remainder__FBXW7	0.0		1_2
1933	remainder__FLT3	0.0		1_2
1934	remainder__GATA1	0.0		1_2
1935	remainder__GATA2	0.0		1_2
1936	remainder__GNAS	0.0		1_2
1937	remainder__GNB1	0.0		1_2
1938	remainder__IDH1	0.0		1_2
1939	remainder__IDH2	0.0		1_2
1940	remainder__JAK2	0.0		1_2
1941	remainder__JAK3	0.0		1_2
1942	remainder__KANSL1	0.0		1_2
1943	remainder__KDM6A	0.0		1_2
1944	remainder__KIT	0.0		1_2
1945	remainder__KMT2C	0.0		1_2
1946	remainder__KMT2D	0.0		1_2
1947	remainder__KMT2E	0.0		1_2
1948	remainder__KRAS	0.0		1_2
1949	remainder__LUC7L2	0.0		1_2
1950	remainder__MED12	0.0		1_2
1951	remainder__MLL	0.0		1_2
1952	remainder__MPL	0.0		1_2
1953	remainder__MYC	0.0		1_2
1954	remainder__NF1	0.0		1_2
1955	remainder__NFE2	0.0		1_2
1956	remainder__NOTCH1	0.0		1_2
1957	remainder__NPM1	9.660861578402165e-07		1_2
1958	remainder__NRAS	0.0		1_2
1959	remainder__PDS5B	0.0		1_2
1960	remainder__PHF6	0.0		1_2
1961	remainder__PRPF8	0.0		1_2
1962	remainder__PTPN11	0.0		1_2
1963	remainder__RAD21	0.0		1_2
1964	remainder__RIT1	0.0		1_2
1965	remainder__RUNX1	0.0		1_2
1966	remainder__SETBP1	0.0		1_2
1967	remainder__SF1	0.0		1_2
1968	remainder__SF3B1	0.0		1_2
1969	remainder__SMC1A	0.0		1_2
1970	remainder__SMC3	0.0		1_2
1971	remainder__SMG1	0.0		1_2
1972	remainder__SRSF2	0.0		1_2
1973	remainder__STAG2	0.0		1_2
1974	remainder__STAT5B	0.0		1_2
1975	remainder__SUZ12	0.0		1_2
1976	remainder__TET2	0.0		1_2
1977	remainder__TP53	0.0		1_2
1978	remainder__U2AF1	0.0		1_2
1979	remainder__WT1	0.0		1_2
1980	remainder__ZRSR2	0.0		1_2
1981	remainder__ngs_is_missing	0.0		1_2
1982	cat__MRDA0_False	0.0		2_2
1983	cat__MRDA0_True	0.0		2_2
1984	cat__MRDA0_nan	0.0		2_2
1985	cat__MRDB0_False	0.0		2_2
1986	cat__MRDB0_True	0.0		2_2
1987	cat__MRDB0_nan	0.0		2_2
1988	cat__MRDC0_False	0.0		2_2
1989	cat__MRDC0_True	0.0		2_2
1990	cat__MRDC0_nan	0.0		2_2
1991	cat__MRDA1_False	0.0		2_2
1992	cat__MRDA1_True	0.0		2_2
1993	cat__MRDA1_nan	0.0		2_2
1994	cat__MRDB1_False	0.0		2_2
1995	cat__MRDB1_True	0.0		2_2
1996	cat__MRDB1_nan	0.0		2_2
1997	cat__MRDC1_False	0.0		2_2
1998	cat__MRDC1_True	0.0		2_2
[truncated: 2,953 more rows]
