# Supplementary material for: Random Survival Forest Versus Elastic-Net Regularized Cox Regression for Survival Prediction in Acute Myeloid Leukemia at Distinct Treatment Time Points: Model Performance Comparison Study
Source: JMIR Bioinform Biotechnol. 2026 Apr 29;7:e75678. doi: 10.2196/75678 (PMC13128161; doi:10.2196/75678)
Supplement: Multimedia Appendix 9 [file bioinform-v7-e75678-s009.zip › ablation_metrics/repeated_fold_feature_importance/cnet/C2__MRD_NGS__fimp.csv]

	feature	importance	std_importance	fold_repeat_idx
0	cat__MRDA0_False	0.0		1_1
1	cat__MRDA0_True	0.0		1_1
2	cat__MRDA0_nan	0.0		1_1
3	cat__MRDB0_False	0.0		1_1
4	cat__MRDB0_True	0.0		1_1
5	cat__MRDB0_nan	0.0		1_1
6	cat__MRDC0_False	0.0		1_1
7	cat__MRDC0_True	0.0		1_1
8	cat__MRDC0_nan	0.0		1_1
9	cat__MRDA1_False	0.0		1_1
10	cat__MRDA1_True	0.0		1_1
11	cat__MRDA1_nan	0.0		1_1
12	cat__MRDB1_False	0.0		1_1
13	cat__MRDB1_True	0.0		1_1
14	cat__MRDB1_nan	0.0		1_1
15	cat__MRDC1_False	0.0		1_1
16	cat__MRDC1_True	0.0		1_1
17	cat__MRDC1_nan	0.0		1_1
18	cat__MRDA2_False	0.0		1_1
19	cat__MRDA2_True	0.0		1_1
20	cat__MRDA2_nan	0.0		1_1
21	cat__MRDB2_False	0.0		1_1
22	cat__MRDB2_True	0.0		1_1
23	cat__MRDB2_nan	0.0		1_1
24	cat__MRDC2_False	0.0		1_1
25	cat__MRDC2_True	0.0		1_1
26	cat__MRDC2_nan	0.0		1_1
27	cat__MRDnegativity_<0.0%/not detectable	0.0		1_1
28	cat__MRDnegativity_nan	0.0		1_1
29	cat__MRDguided_No	0.0		1_1
30	cat__MRDguided_nan	0.0		1_1
31	cat__Housekeeping_ABL	0.0		1_1
32	cat__Housekeeping_nan	0.0		1_1
33	cat__MRDA0_method_nan	0.0		1_1
34	cat__MRDA0_method_qPCR-NPM1	0.0		1_1
35	cat__MRDA0_method_qPCR-NPM1 A	0.0		1_1
36	cat__MRDA0_method_qPCR-NPM1 B	0.0		1_1
37	cat__MRDA0_method_qPCR-NPM1 D	0.0		1_1
38	cat__MRDA0_method_qPCR-NPM1 OTHER	0.0		1_1
39	cat__MRDA0_method_qPCR-inv16	0.0		1_1
40	cat__MRDA0_method_qPCR-t8/21	0.0		1_1
41	cat__MRDA0num_ND	0.0		1_1
42	cat__MRDA0num_Pos	0.0		1_1
43	cat__MRDA0num_nan	0.0		1_1
44	cat__MRDA0_specimen_PB	0.0		1_1
45	cat__MRDA0_specimen_nan	0.0		1_1
46	cat__MRDB0_method_nan	0.0		1_1
47	cat__MRDB0_method_qPCR-NPM1	0.0		1_1
48	cat__MRDB0_method_qPCR-NPM1 A	0.0		1_1
49	cat__MRDB0_method_qPCR-NPM1 B	0.0		1_1
50	cat__MRDB0_method_qPCR-NPM1 D	0.0		1_1
51	cat__MRDB0_method_qPCR-NPM1 OTHER	0.0		1_1
52	cat__MRDB0_method_qPCR-inv16	0.0		1_1
53	cat__MRDB0_method_qPCR-t8/21	0.0		1_1
54	cat__MRDB0_specimen_BM	0.0		1_1
55	cat__MRDB0_specimen_nan	0.0		1_1
56	cat__MRDB0num_ND	0.0		1_1
57	cat__MRDB0num_Pos	0.0		1_1
58	cat__MRDB0num_nan	0.0		1_1
59	cat__MRDC0_method_MFC (LAIP+DfN)	0.0		1_1
60	cat__MRDC0_method_nan	0.0		1_1
61	cat__MRDC0_specimen_BM	0.0		1_1
62	cat__MRDC0_specimen_BM	0.0		1_1
63	cat__MRDC0_specimen_PB	0.0		1_1
64	cat__MRDC0_specimen_nan	0.0		1_1
65	cat__MRDC1_specimen_BM	0.0		1_1
66	cat__MRDC1_specimen_PB	0.0		1_1
67	cat__MRDC1_specimen_nan	0.0		1_1
68	cat__MRDC2_specimen_BM	0.0		1_1
69	cat__MRDC2_specimen_PB	0.0		1_1
70	cat__MRDC2_specimen_nan	0.0		1_1
71	cat__MRDC0num_Neg	0.0		1_1
72	cat__MRDC0num_Pos	0.0		1_1
73	cat__MRDC0num_nan	0.0		1_1
74	cat__MRDA1_method_nan	0.0		1_1
75	cat__MRDA1_method_qPCR-NPM1	0.0		1_1
76	cat__MRDA1_method_qPCR-NPM1 A	0.0		1_1
77	cat__MRDA1_method_qPCR-NPM1 B	0.0		1_1
78	cat__MRDA1_method_qPCR-NPM1 D	0.0		1_1
79	cat__MRDA1_method_qPCR-NPM1 OTHER	0.0		1_1
80	cat__MRDA1_method_qPCR-inv16	0.0		1_1
81	cat__MRDA1_method_qPCR-t8/21	0.0		1_1
82	cat__MRDA1num_ND	0.0		1_1
83	cat__MRDA1num_Neg	0.0		1_1
84	cat__MRDA1num_Pos	0.0		1_1
85	cat__MRDA1num_nan	0.0		1_1
86	cat__MRDA1_specimen_PB	0.0		1_1
87	cat__MRDA1_specimen_nan	0.0		1_1
88	cat__MRDB1_method_nan	0.0		1_1
89	cat__MRDB1_method_qPCR-NPM1	0.0		1_1
90	cat__MRDB1_method_qPCR-NPM1 A	0.0		1_1
91	cat__MRDB1_method_qPCR-NPM1 B	0.0		1_1
92	cat__MRDB1_method_qPCR-NPM1 D	0.0		1_1
93	cat__MRDB1_method_qPCR-NPM1 OTHER	0.0		1_1
94	cat__MRDB1_method_qPCR-inv16	0.0		1_1
95	cat__MRDB1_method_qPCR-t8/21	0.0		1_1
96	cat__MRDB1_specimen_BM	0.0		1_1
97	cat__MRDB1_specimen_nan	0.0		1_1
98	cat__MRDB1num_ND	0.0		1_1
99	cat__MRDB1num_Neg	0.0		1_1
100	cat__MRDB1num_Pos	0.0		1_1
101	cat__MRDB1num_nan	0.0		1_1
102	cat__MRDC1_method_MFC (LAIP+DfN)	0.0		1_1
103	cat__MRDC1_method_nan	0.0		1_1
104	cat__MRDC1num_ND	0.0		1_1
105	cat__MRDC1num_Neg	0.0		1_1
106	cat__MRDC1num_Pos	0.0		1_1
107	cat__MRDC1num_nan	0.0		1_1
108	cat__MRDA2_method_nan	0.0		1_1
109	cat__MRDA2_method_qPCR-NPM1	0.0		1_1
110	cat__MRDA2_method_qPCR-NPM1 A	0.0		1_1
111	cat__MRDA2_method_qPCR-NPM1 B	0.0		1_1
112	cat__MRDA2_method_qPCR-NPM1 D	0.0		1_1
113	cat__MRDA2_method_qPCR-NPM1 OTHER	0.0		1_1
114	cat__MRDA2_method_qPCR-inv16	0.0		1_1
115	cat__MRDA2_method_qPCR-t8/21	0.0		1_1
116	cat__MRDA2_specimen_PB	0.0		1_1
117	cat__MRDA2_specimen_nan	0.0		1_1
118	cat__MRDA2num_ND	0.0		1_1
119	cat__MRDA2num_Neg	0.0		1_1
120	cat__MRDA2num_Pos	0.0		1_1
121	cat__MRDA2num_nan	0.0		1_1
122	cat__MRDB2_method_nan	0.0		1_1
123	cat__MRDB2_method_qPCR-NPM1	0.0		1_1
124	cat__MRDB2_method_qPCR-NPM1 A	0.0		1_1
125	cat__MRDB2_method_qPCR-NPM1 B	0.0		1_1
126	cat__MRDB2_method_qPCR-NPM1 D	0.0		1_1
127	cat__MRDB2_method_qPCR-NPM1 OTHER	0.0		1_1
128	cat__MRDB2_method_qPCR-inv16	0.0		1_1
129	cat__MRDB2_method_qPCR-t8/21	0.0		1_1
130	cat__MRDB2_specimen_BM	0.0		1_1
131	cat__MRDB2_specimen_nan	0.0		1_1
132	cat__MRDB2num_ND	0.0		1_1
133	cat__MRDB2num_Neg	0.0		1_1
134	cat__MRDB2num_Pos	0.0		1_1
135	cat__MRDB2num_nan	0.0		1_1
136	cat__MRDC2_method_MFC (LAIP+DfN)	0.0		1_1
137	cat__MRDC2_method_nan	0.0		1_1
138	cat__MRDC2num_ND	0.0		1_1
139	cat__MRDC2num_Neg	0.0		1_1
140	cat__MRDC2num_Pos	0.0		1_1
141	cat__MRDC2num_nan	0.0		1_1
142	num__date_MRDA0	0.0		1_1
143	num__MRDA0hodnota	0.0		1_1
144	num__MRDA0logred	0.0		1_1
145	num__date_MRDB0	2.4470301191027486e-05		1_1
146	num__MRDB0hodnota	1.725320718070596e-05		1_1
147	num__MRDB0logred	3.211283530635428e-05		1_1
148	num__MRDC0percentage	3.936884313893519e-05		1_1
149	num__date_MRDA1	0.0		1_1
150	num__MRDA1hodnota	0.00014301084261027897		1_1
151	num__MRDA1logred	0.0		1_1
152	num__date_MRDB1	0.00010210439937656547		1_1
153	num__MRDB1hodnota	7.111192737373009e-06		1_1
154	num__Date_MRDC1	3.168032544258362e-05		1_1
155	num__MRDC1percentage	0.00022841958469364224		1_1
156	num__date_MRDA2	0.0001298732718446463		1_1
157	num__MRDA2hodnota	0.0		1_1
158	num__MRDA2logred	0.0		1_1
159	num__date_MRDB2	0.0003026388662659748		1_1
160	num__MRDB2hodnota	0.0		1_1
161	num__Date_MRDC2	0.0002684460473442047		1_1
162	num__MRDC2percentage	0.0005868092751503078		1_1
163	remainder__MRDnegativity_is_missing	0.0		1_1
164	remainder__MRDguided_is_missing	0.0		1_1
165	remainder__Housekeeping_is_missing	0.0		1_1
166	remainder__MRDA0_is_missing	0.0		1_1
167	remainder__date_MRDA0_is_missing	0.0		1_1
168	remainder__MRDA0_method_is_missing	0.0		1_1
169	remainder__MRDA0_specimen_is_missing	0.0		1_1
170	remainder__MRDA0num_is_missing	0.0		1_1
171	remainder__MRDA0hodnota_is_missing	0.0		1_1
172	remainder__MRDA0logred_is_missing	0.0		1_1
173	remainder__MRDB0_is_missing	0.0		1_1
174	remainder__date_MRDB0_is_missing	0.0		1_1
175	remainder__MRDB0_method_is_missing	0.0		1_1
176	remainder__MRDB0_specimen_is_missing	0.0		1_1
177	remainder__MRDB0num_is_missing	0.0		1_1
178	remainder__MRDB0hodnota_is_missing	0.0		1_1
179	remainder__MRDB0logred_is_missing	0.0		1_1
180	remainder__MRDC0_is_missing	0.0		1_1
181	remainder__MRDC0_method_is_missing	0.0		1_1
182	remainder__MRDC0_specimen_is_missing	0.0		1_1
183	remainder__MRDC0num_is_missing	0.0		1_1
184	remainder__MRDC0percentage_is_missing	0.0		1_1
185	remainder__MRDA1_is_missing	0.0		1_1
186	remainder__date_MRDA1_is_missing	0.0		1_1
187	remainder__MRDA1_method_is_missing	0.0		1_1
188	remainder__MRDA1_specimen_is_missing	0.0		1_1
189	remainder__MRDA1num_is_missing	0.0		1_1
190	remainder__MRDA1hodnota_is_missing	0.0		1_1
191	remainder__MRDA1logred_is_missing	0.0		1_1
192	remainder__MRDB1_is_missing	0.0		1_1
193	remainder__date_MRDB1_is_missing	0.0		1_1
194	remainder__MRDB1_method_is_missing	0.0		1_1
195	remainder__MRDB1_specimen_is_missing	0.0		1_1
196	remainder__MRDB1num_is_missing	0.0		1_1
197	remainder__MRDB1hodnota_is_missing	0.0		1_1
198	remainder__MRDC1_is_missing	0.0		1_1
199	remainder__Date_MRDC1_is_missing	0.0		1_1
200	remainder__MRDC1_method_is_missing	0.0		1_1
201	remainder__MRDC1_specimen_is_missing	0.0		1_1
202	remainder__MRDC1num_is_missing	0.0		1_1
203	remainder__MRDC1percentage_is_missing	0.0		1_1
204	remainder__MRDA2_is_missing	0.0		1_1
205	remainder__date_MRDA2_is_missing	0.0		1_1
206	remainder__MRDA2_method_is_missing	0.0		1_1
207	remainder__MRDA2_specimen_is_missing	0.0		1_1
208	remainder__MRDA2num_is_missing	0.0		1_1
209	remainder__MRDA2hodnota_is_missing	0.0		1_1
210	remainder__MRDA2logred_is_missing	0.0		1_1
211	remainder__MRDB2_is_missing	0.0		1_1
212	remainder__date_MRDB2_is_missing	0.0		1_1
213	remainder__MRDB2_method_is_missing	0.0		1_1
214	remainder__MRDB2_specimen_is_missing	0.0		1_1
215	remainder__MRDB2num_is_missing	0.0		1_1
216	remainder__MRDB2hodnota_is_missing	0.0		1_1
217	remainder__MRDC2_is_missing	0.0		1_1
218	remainder__Date_MRDC2_is_missing	0.0		1_1
219	remainder__MRDC2_method_is_missing	0.0		1_1
220	remainder__MRDC2_specimen_is_missing	0.0		1_1
221	remainder__MRDC2num_is_missing	0.0		1_1
222	remainder__MRDC2percentage_is_missing	0.0		1_1
223	remainder__ASXL1	0.00011709462044408733		1_1
224	remainder__ASXL2	4.3163567111934836e-06		1_1
225	remainder__ASXL3	0.0		1_1
226	remainder__BAGE3	0.0		1_1
227	remainder__BCOR	0.0		1_1
228	remainder__BRAF	0.0		1_1
229	remainder__CBL	1.9294418905974505e-09		1_1
230	remainder__CEBPA	9.264137245459854e-06		1_1
231	remainder__CREBBP	0.0		1_1
232	remainder__CSF3R	0.0		1_1
233	remainder__CTCF	0.0		1_1
234	remainder__CUL2	0.0		1_1
235	remainder__CUX1	0.0		1_1
236	remainder__DNMT3A	0.0		1_1
237	remainder__EED	0.0		1_1
238	remainder__ETV6	0.0		1_1
239	remainder__EZH2	0.0		1_1
240	remainder__FBXW7	0.0		1_1
241	remainder__FLT3	0.0		1_1
242	remainder__GATA1	0.0		1_1
243	remainder__GATA2	0.0		1_1
244	remainder__GNAS	0.0		1_1
245	remainder__IDH1	0.0		1_1
246	remainder__IDH2	0.0		1_1
247	remainder__JAK2	0.0		1_1
248	remainder__JAK3	0.0		1_1
249	remainder__KANSL1	0.0		1_1
250	remainder__KDM6A	0.0		1_1
251	remainder__KIT	0.0		1_1
252	remainder__KMT2C	0.0		1_1
253	remainder__KMT2D	0.0		1_1
254	remainder__KMT2E	0.0		1_1
255	remainder__KRAS	0.0		1_1
256	remainder__LUC7L2	0.0		1_1
257	remainder__MED12	0.0		1_1
258	remainder__MLL	0.0		1_1
259	remainder__MPL	0.0		1_1
260	remainder__MYC	0.0		1_1
261	remainder__NF1	0.0		1_1
262	remainder__NFE2	0.0		1_1
263	remainder__NOTCH1	0.0		1_1
264	remainder__NPM1	0.0		1_1
265	remainder__NRAS	0.0		1_1
266	remainder__PHF6	0.0		1_1
267	remainder__PRPF8	0.0		1_1
268	remainder__PTEN	0.0		1_1
269	remainder__PTPN11	0.0		1_1
270	remainder__RAD21	0.0		1_1
271	remainder__RIT1	0.0		1_1
272	remainder__RUNX1	0.0		1_1
273	remainder__SETBP1	0.0		1_1
274	remainder__SF1	0.0		1_1
275	remainder__SF3B1	0.0		1_1
276	remainder__SMC1A	0.0		1_1
277	remainder__SMC3	0.0		1_1
278	remainder__SMG1	0.0		1_1
279	remainder__SRSF2	0.0		1_1
280	remainder__STAG2	0.0		1_1
281	remainder__STAT5B	0.0		1_1
282	remainder__SUZ12	0.0		1_1
283	remainder__TET2	0.0		1_1
284	remainder__TP53	0.0		1_1
285	remainder__U2AF1	0.0		1_1
286	remainder__WT1	0.0		1_1
287	remainder__ZRSR2	0.0		1_1
288	remainder__ngs_is_missing	0.0		1_1
289	cat__MRDA0_False	0.0		2_1
290	cat__MRDA0_True	0.0		2_1
291	cat__MRDA0_nan	0.0		2_1
292	cat__MRDB0_False	0.0		2_1
293	cat__MRDB0_True	0.0		2_1
294	cat__MRDB0_nan	0.0		2_1
295	cat__MRDC0_False	0.0		2_1
296	cat__MRDC0_True	0.0		2_1
297	cat__MRDC0_nan	0.0		2_1
298	cat__MRDA1_False	0.0		2_1
299	cat__MRDA1_True	0.0		2_1
300	cat__MRDA1_nan	0.0		2_1
301	cat__MRDB1_False	0.0		2_1
302	cat__MRDB1_True	0.0		2_1
303	cat__MRDB1_nan	0.0		2_1
304	cat__MRDC1_False	0.0		2_1
305	cat__MRDC1_True	0.0		2_1
306	cat__MRDC1_nan	0.0		2_1
307	cat__MRDA2_False	0.0		2_1
308	cat__MRDA2_True	0.0		2_1
309	cat__MRDA2_nan	0.0		2_1
310	cat__MRDB2_False	0.0		2_1
311	cat__MRDB2_True	0.0		2_1
312	cat__MRDB2_nan	0.0		2_1
313	cat__MRDC2_False	0.0		2_1
314	cat__MRDC2_True	0.0		2_1
315	cat__MRDC2_nan	0.0		2_1
316	cat__MRDnegativity_<0.0%/not detectable	0.0		2_1
317	cat__MRDnegativity_nan	0.0		2_1
318	cat__MRDguided_No	0.0		2_1
319	cat__MRDguided_nan	0.0		2_1
320	cat__Housekeeping_ABL	0.0		2_1
321	cat__Housekeeping_nan	0.0		2_1
322	cat__MRDA0_method_nan	0.0		2_1
323	cat__MRDA0_method_qPCR-NPM1	0.0		2_1
324	cat__MRDA0_method_qPCR-NPM1 A	0.0		2_1
325	cat__MRDA0_method_qPCR-NPM1 B	0.0		2_1
326	cat__MRDA0_method_qPCR-NPM1 D	0.0		2_1
327	cat__MRDA0_method_qPCR-NPM1 OTHER	0.0		2_1
328	cat__MRDA0_method_qPCR-inv16	0.0		2_1
329	cat__MRDA0_method_qPCR-t8/21	0.0		2_1
330	cat__MRDA0num_ND	0.0		2_1
331	cat__MRDA0num_Pos	0.0		2_1
332	cat__MRDA0num_nan	0.0		2_1
333	cat__MRDA0_specimen_PB	0.0		2_1
334	cat__MRDA0_specimen_nan	0.0		2_1
335	cat__MRDB0_method_nan	0.0		2_1
336	cat__MRDB0_method_qPCR-NPM1	0.0		2_1
337	cat__MRDB0_method_qPCR-NPM1 A	0.0		2_1
338	cat__MRDB0_method_qPCR-NPM1 B	0.0		2_1
339	cat__MRDB0_method_qPCR-NPM1 D	0.0		2_1
340	cat__MRDB0_method_qPCR-NPM1 OTHER	0.0		2_1
341	cat__MRDB0_method_qPCR-inv16	0.0		2_1
342	cat__MRDB0_method_qPCR-t8/21	0.0		2_1
343	cat__MRDB0_specimen_BM	0.0		2_1
344	cat__MRDB0_specimen_nan	0.0		2_1
345	cat__MRDB0num_ND	0.0		2_1
346	cat__MRDB0num_Pos	0.0		2_1
347	cat__MRDB0num_nan	0.0		2_1
348	cat__MRDC0_method_MFC (LAIP+DfN)	0.0		2_1
349	cat__MRDC0_method_nan	0.0		2_1
350	cat__MRDC0_specimen_BM	0.0		2_1
351	cat__MRDC0_specimen_BM	0.0		2_1
352	cat__MRDC0_specimen_PB	0.0		2_1
353	cat__MRDC0_specimen_nan	0.0		2_1
354	cat__MRDC1_specimen_BM	0.0		2_1
355	cat__MRDC1_specimen_PB	0.0		2_1
356	cat__MRDC1_specimen_nan	0.0		2_1
357	cat__MRDC2_specimen_BM	0.0		2_1
358	cat__MRDC2_specimen_PB	0.0		2_1
359	cat__MRDC2_specimen_nan	0.0		2_1
360	cat__MRDC0num_Neg	0.0		2_1
361	cat__MRDC0num_Pos	0.0		2_1
362	cat__MRDC0num_nan	0.0		2_1
363	cat__MRDA1_method_nan	0.0		2_1
364	cat__MRDA1_method_qPCR-NPM1	0.0		2_1
365	cat__MRDA1_method_qPCR-NPM1 A	0.0		2_1
366	cat__MRDA1_method_qPCR-NPM1 B	0.0		2_1
367	cat__MRDA1_method_qPCR-NPM1 D	0.0		2_1
368	cat__MRDA1_method_qPCR-NPM1 OTHER	0.0		2_1
369	cat__MRDA1_method_qPCR-inv16	0.0		2_1
370	cat__MRDA1_method_qPCR-t8/21	0.0		2_1
371	cat__MRDA1num_ND	0.0		2_1
372	cat__MRDA1num_Neg	0.0		2_1
373	cat__MRDA1num_Pos	0.0		2_1
374	cat__MRDA1num_nan	0.0		2_1
375	cat__MRDA1_specimen_PB	0.0		2_1
376	cat__MRDA1_specimen_nan	0.0		2_1
377	cat__MRDB1_method_nan	0.0		2_1
378	cat__MRDB1_method_qPCR-NPM1	0.0		2_1
379	cat__MRDB1_method_qPCR-NPM1 A	0.0		2_1
380	cat__MRDB1_method_qPCR-NPM1 B	0.0		2_1
381	cat__MRDB1_method_qPCR-NPM1 D	0.0		2_1
382	cat__MRDB1_method_qPCR-NPM1 OTHER	0.0		2_1
383	cat__MRDB1_method_qPCR-inv16	0.0		2_1
384	cat__MRDB1_method_qPCR-t8/21	0.0		2_1
385	cat__MRDB1_specimen_BM	0.0		2_1
386	cat__MRDB1_specimen_nan	0.0		2_1
387	cat__MRDB1num_ND	0.0		2_1
388	cat__MRDB1num_Neg	0.0		2_1
389	cat__MRDB1num_Pos	0.0		2_1
390	cat__MRDB1num_nan	0.0		2_1
391	cat__MRDC1_method_MFC (LAIP+DfN)	0.0		2_1
392	cat__MRDC1_method_nan	0.0		2_1
393	cat__MRDC1num_ND	0.0		2_1
394	cat__MRDC1num_Neg	0.0		2_1
395	cat__MRDC1num_Pos	0.0		2_1
396	cat__MRDC1num_nan	0.0		2_1
397	cat__MRDA2_method_nan	0.0		2_1
398	cat__MRDA2_method_qPCR-NPM1	0.0		2_1
399	cat__MRDA2_method_qPCR-NPM1 A	0.0		2_1
400	cat__MRDA2_method_qPCR-NPM1 B	0.0		2_1
401	cat__MRDA2_method_qPCR-NPM1 D	0.0		2_1
402	cat__MRDA2_method_qPCR-NPM1 OTHER	0.0		2_1
403	cat__MRDA2_method_qPCR-inv16	0.0		2_1
404	cat__MRDA2_method_qPCR-t8/21	0.0		2_1
405	cat__MRDA2_specimen_PB	0.0		2_1
406	cat__MRDA2_specimen_nan	0.0		2_1
407	cat__MRDA2num_ND	0.0		2_1
408	cat__MRDA2num_Neg	0.0		2_1
409	cat__MRDA2num_Pos	0.0		2_1
410	cat__MRDA2num_nan	0.0		2_1
411	cat__MRDB2_method_nan	0.0		2_1
412	cat__MRDB2_method_qPCR-NPM1	0.0		2_1
413	cat__MRDB2_method_qPCR-NPM1 A	0.0		2_1
414	cat__MRDB2_method_qPCR-NPM1 B	0.0		2_1
415	cat__MRDB2_method_qPCR-NPM1 D	0.0		2_1
416	cat__MRDB2_method_qPCR-NPM1 OTHER	0.0		2_1
417	cat__MRDB2_method_qPCR-inv16	0.0		2_1
418	cat__MRDB2_method_qPCR-t8/21	0.0		2_1
419	cat__MRDB2_specimen_BM	0.0		2_1
420	cat__MRDB2_specimen_nan	0.0		2_1
421	cat__MRDB2num_ND	0.0		2_1
422	cat__MRDB2num_Neg	0.0		2_1
423	cat__MRDB2num_Pos	0.0		2_1
424	cat__MRDB2num_nan	0.0		2_1
425	cat__MRDC2_method_MFC (LAIP+DfN)	0.0		2_1
426	cat__MRDC2_method_nan	0.0		2_1
427	cat__MRDC2num_ND	0.0		2_1
428	cat__MRDC2num_Neg	0.0		2_1
429	cat__MRDC2num_Pos	0.0		2_1
430	cat__MRDC2num_nan	0.0		2_1
431	num__date_MRDA0	0.0		2_1
432	num__MRDA0hodnota	0.0		2_1
433	num__MRDA0logred	0.0		2_1
434	num__date_MRDB0	9.939448078616491e-05		2_1
435	num__MRDB0hodnota	0.0		2_1
436	num__MRDB0logred	0.0		2_1
437	num__MRDC0percentage	2.2182171203473265e-05		2_1
438	num__date_MRDA1	3.123387782519015e-05		2_1
439	num__MRDA1hodnota	0.0		2_1
440	num__MRDA1logred	0.0		2_1
441	num__date_MRDB1	0.0001042171334923663		2_1
442	num__MRDB1hodnota	0.0		2_1
443	num__Date_MRDC1	0.00011356340853324111		2_1
444	num__MRDC1percentage	0.0002967838743479598		2_1
445	num__date_MRDA2	0.00019567579860062289		2_1
446	num__MRDA2hodnota	0.0		2_1
447	num__MRDA2logred	2.0429139332512518e-05		2_1
448	num__date_MRDB2	0.0006752125560343236		2_1
449	num__MRDB2hodnota	0.0003333909900821746		2_1
450	num__Date_MRDC2	0.00018403145995423862		2_1
451	num__MRDC2percentage	0.000508974423994639		2_1
452	remainder__MRDnegativity_is_missing	0.0		2_1
453	remainder__MRDguided_is_missing	0.0		2_1
454	remainder__Housekeeping_is_missing	0.0		2_1
455	remainder__MRDA0_is_missing	0.0		2_1
456	remainder__date_MRDA0_is_missing	0.0		2_1
457	remainder__MRDA0_method_is_missing	0.0		2_1
458	remainder__MRDA0_specimen_is_missing	0.0		2_1
459	remainder__MRDA0num_is_missing	0.0		2_1
460	remainder__MRDA0hodnota_is_missing	0.0		2_1
461	remainder__MRDA0logred_is_missing	0.0		2_1
462	remainder__MRDB0_is_missing	0.0		2_1
463	remainder__date_MRDB0_is_missing	0.0		2_1
464	remainder__MRDB0_method_is_missing	0.0		2_1
465	remainder__MRDB0_specimen_is_missing	0.0		2_1
466	remainder__MRDB0num_is_missing	0.0		2_1
467	remainder__MRDB0hodnota_is_missing	0.0		2_1
468	remainder__MRDB0logred_is_missing	0.0		2_1
469	remainder__MRDC0_is_missing	0.0		2_1
470	remainder__MRDC0_method_is_missing	0.0		2_1
471	remainder__MRDC0_specimen_is_missing	0.0		2_1
472	remainder__MRDC0num_is_missing	0.0		2_1
473	remainder__MRDC0percentage_is_missing	0.0		2_1
474	remainder__MRDA1_is_missing	0.0		2_1
475	remainder__date_MRDA1_is_missing	0.0		2_1
476	remainder__MRDA1_method_is_missing	0.0		2_1
477	remainder__MRDA1_specimen_is_missing	0.0		2_1
478	remainder__MRDA1num_is_missing	0.0		2_1
479	remainder__MRDA1hodnota_is_missing	0.0		2_1
480	remainder__MRDA1logred_is_missing	0.0		2_1
481	remainder__MRDB1_is_missing	0.0		2_1
482	remainder__date_MRDB1_is_missing	0.0		2_1
483	remainder__MRDB1_method_is_missing	0.0		2_1
484	remainder__MRDB1_specimen_is_missing	0.0		2_1
485	remainder__MRDB1num_is_missing	0.0		2_1
486	remainder__MRDB1hodnota_is_missing	0.0		2_1
487	remainder__MRDC1_is_missing	0.0		2_1
488	remainder__Date_MRDC1_is_missing	0.0		2_1
489	remainder__MRDC1_method_is_missing	0.0		2_1
490	remainder__MRDC1_specimen_is_missing	0.0		2_1
491	remainder__MRDC1num_is_missing	0.0		2_1
492	remainder__MRDC1percentage_is_missing	0.0		2_1
493	remainder__MRDA2_is_missing	0.0		2_1
494	remainder__date_MRDA2_is_missing	0.0		2_1
495	remainder__MRDA2_method_is_missing	0.0		2_1
496	remainder__MRDA2_specimen_is_missing	0.0		2_1
497	remainder__MRDA2num_is_missing	0.0		2_1
498	remainder__MRDA2hodnota_is_missing	0.0		2_1
499	remainder__MRDA2logred_is_missing	0.0		2_1
500	remainder__MRDB2_is_missing	0.0		2_1
501	remainder__date_MRDB2_is_missing	0.0		2_1
502	remainder__MRDB2_method_is_missing	0.0		2_1
503	remainder__MRDB2_specimen_is_missing	0.0		2_1
504	remainder__MRDB2num_is_missing	0.0		2_1
505	remainder__MRDB2hodnota_is_missing	0.0		2_1
506	remainder__MRDC2_is_missing	0.0		2_1
507	remainder__Date_MRDC2_is_missing	0.0		2_1
508	remainder__MRDC2_method_is_missing	0.0		2_1
509	remainder__MRDC2_specimen_is_missing	0.0		2_1
510	remainder__MRDC2num_is_missing	0.0		2_1
511	remainder__MRDC2percentage_is_missing	0.0		2_1
512	remainder__ASXL1	0.00012442525844872675		2_1
513	remainder__ASXL2	8.464257368978191e-06		2_1
514	remainder__ASXL3	1.357115310550256e-09		2_1
515	remainder__BAGE3	0.0		2_1
516	remainder__BCOR	0.0		2_1
517	remainder__BRAF	0.0		2_1
518	remainder__CBL	0.0		2_1
519	remainder__CEBPA	1.9270716708127278e-05		2_1
520	remainder__CREBBP	0.0		2_1
521	remainder__CSF3R	0.0		2_1
522	remainder__CTCF	0.0		2_1
523	remainder__CUX1	0.0		2_1
524	remainder__DNMT3A	0.0		2_1
525	remainder__EED	0.0		2_1
526	remainder__ETV6	0.0		2_1
527	remainder__EZH2	0.0		2_1
528	remainder__FBXW7	0.0		2_1
529	remainder__FLT3	0.0		2_1
530	remainder__GATA1	0.0		2_1
531	remainder__GATA2	0.0		2_1
532	remainder__GNAS	0.0		2_1
533	remainder__GNB1	0.0		2_1
534	remainder__IDH1	0.0		2_1
535	remainder__IDH2	0.0		2_1
536	remainder__JAK2	0.0		2_1
537	remainder__JAK3	0.0		2_1
538	remainder__KANSL1	0.0		2_1
539	remainder__KDM6A	0.0		2_1
540	remainder__KIT	0.0		2_1
541	remainder__KMT2C	0.0		2_1
542	remainder__KMT2D	0.0		2_1
543	remainder__KMT2E	0.0		2_1
544	remainder__KRAS	0.0		2_1
545	remainder__LUC7L2	0.0		2_1
546	remainder__MED12	0.0		2_1
547	remainder__MLL	0.0		2_1
548	remainder__MPL	0.0		2_1
549	remainder__MYC	0.0		2_1
550	remainder__NF1	0.0		2_1
551	remainder__NFE2	0.0		2_1
552	remainder__NOTCH1	0.0		2_1
553	remainder__NPM1	3.59229765623235e-08		2_1
554	remainder__NRAS	0.0		2_1
555	remainder__PDS5B	0.0		2_1
556	remainder__PHF6	0.0		2_1
557	remainder__PRPF8	0.0		2_1
558	remainder__PTPN11	0.0		2_1
559	remainder__RAD21	0.0		2_1
560	remainder__RIT1	0.0		2_1
561	remainder__RUNX1	0.0		2_1
562	remainder__SETBP1	0.0		2_1
563	remainder__SF1	0.0		2_1
564	remainder__SF3B1	0.0		2_1
565	remainder__SMC1A	0.0		2_1
566	remainder__SMC3	0.0		2_1
567	remainder__SRSF2	0.0		2_1
568	remainder__STAG2	0.0		2_1
569	remainder__STAT5B	0.0		2_1
570	remainder__TET2	0.0		2_1
571	remainder__TP53	0.0		2_1
572	remainder__U2AF1	0.0		2_1
573	remainder__WT1	0.0		2_1
574	remainder__ZRSR2	0.0		2_1
575	remainder__ngs_is_missing	0.0		2_1
576	cat__MRDA0_False	0.0		3_1
577	cat__MRDA0_True	0.0		3_1
578	cat__MRDA0_nan	0.0		3_1
579	cat__MRDB0_False	0.0		3_1
580	cat__MRDB0_True	0.0		3_1
581	cat__MRDB0_nan	0.0		3_1
582	cat__MRDC0_False	0.0		3_1
583	cat__MRDC0_True	0.0		3_1
584	cat__MRDC0_nan	0.0		3_1
585	cat__MRDA1_False	0.0		3_1
586	cat__MRDA1_True	0.0		3_1
587	cat__MRDA1_nan	0.0		3_1
588	cat__MRDB1_False	0.0		3_1
589	cat__MRDB1_True	0.0		3_1
590	cat__MRDB1_nan	0.0		3_1
591	cat__MRDC1_False	0.0		3_1
592	cat__MRDC1_True	0.0		3_1
593	cat__MRDC1_nan	0.0		3_1
594	cat__MRDA2_False	0.0		3_1
595	cat__MRDA2_True	0.0		3_1
596	cat__MRDA2_nan	0.0		3_1
597	cat__MRDB2_False	0.0		3_1
598	cat__MRDB2_True	0.0		3_1
599	cat__MRDB2_nan	0.0		3_1
600	cat__MRDC2_False	0.0		3_1
601	cat__MRDC2_True	0.0		3_1
602	cat__MRDC2_nan	0.0		3_1
603	cat__MRDnegativity_<0.0%/not detectable	0.0		3_1
604	cat__MRDnegativity_nan	0.0		3_1
605	cat__MRDguided_No	0.0		3_1
606	cat__MRDguided_nan	0.0		3_1
607	cat__Housekeeping_ABL	0.0		3_1
608	cat__Housekeeping_nan	0.0		3_1
609	cat__MRDA0_method_nan	0.0		3_1
610	cat__MRDA0_method_qPCR-NPM1	0.0		3_1
611	cat__MRDA0_method_qPCR-NPM1 A	0.0		3_1
612	cat__MRDA0_method_qPCR-NPM1 B	0.0		3_1
613	cat__MRDA0_method_qPCR-NPM1 D	0.0		3_1
614	cat__MRDA0_method_qPCR-NPM1 OTHER	0.0		3_1
615	cat__MRDA0_method_qPCR-inv16	0.0		3_1
616	cat__MRDA0_method_qPCR-t8/21	0.0		3_1
617	cat__MRDA0num_ND	0.0		3_1
618	cat__MRDA0num_Pos	0.0		3_1
619	cat__MRDA0num_nan	0.0		3_1
620	cat__MRDA0_specimen_PB	0.0		3_1
621	cat__MRDA0_specimen_nan	0.0		3_1
622	cat__MRDB0_method_nan	0.0		3_1
623	cat__MRDB0_method_qPCR-NPM1	0.0		3_1
624	cat__MRDB0_method_qPCR-NPM1 A	0.0		3_1
625	cat__MRDB0_method_qPCR-NPM1 B	0.0		3_1
626	cat__MRDB0_method_qPCR-NPM1 D	0.0		3_1
627	cat__MRDB0_method_qPCR-NPM1 OTHER	0.0		3_1
628	cat__MRDB0_method_qPCR-inv16	0.0		3_1
629	cat__MRDB0_method_qPCR-t8/21	0.0		3_1
630	cat__MRDB0_specimen_BM	0.0		3_1
631	cat__MRDB0_specimen_nan	0.0		3_1
632	cat__MRDB0num_ND	0.0		3_1
633	cat__MRDB0num_Pos	0.0		3_1
634	cat__MRDB0num_nan	0.0		3_1
635	cat__MRDC0_method_MFC (LAIP+DfN)	0.0		3_1
636	cat__MRDC0_method_nan	0.0		3_1
637	cat__MRDC0_specimen_BM	0.0		3_1
638	cat__MRDC0_specimen_BM	0.0		3_1
639	cat__MRDC0_specimen_PB	0.0		3_1
640	cat__MRDC0_specimen_nan	0.0		3_1
641	cat__MRDC1_specimen_BM	0.0		3_1
642	cat__MRDC1_specimen_PB	0.0		3_1
643	cat__MRDC1_specimen_nan	0.0		3_1
644	cat__MRDC2_specimen_BM	0.0		3_1
645	cat__MRDC2_specimen_PB	0.0		3_1
646	cat__MRDC2_specimen_nan	0.0		3_1
647	cat__MRDC0num_Neg	0.0		3_1
648	cat__MRDC0num_Pos	0.0		3_1
649	cat__MRDC0num_nan	0.0		3_1
650	cat__MRDA1_method_nan	0.0		3_1
651	cat__MRDA1_method_qPCR-NPM1	0.0		3_1
652	cat__MRDA1_method_qPCR-NPM1 A	0.0		3_1
653	cat__MRDA1_method_qPCR-NPM1 B	0.0		3_1
654	cat__MRDA1_method_qPCR-NPM1 D	0.0		3_1
655	cat__MRDA1_method_qPCR-NPM1 OTHER	0.0		3_1
656	cat__MRDA1_method_qPCR-inv16	0.0		3_1
657	cat__MRDA1_method_qPCR-t8/21	0.0		3_1
658	cat__MRDA1num_ND	0.0		3_1
659	cat__MRDA1num_Neg	0.0		3_1
660	cat__MRDA1num_Pos	0.0		3_1
661	cat__MRDA1num_nan	0.0		3_1
662	cat__MRDA1_specimen_PB	0.0		3_1
663	cat__MRDA1_specimen_nan	0.0		3_1
664	cat__MRDB1_method_nan	0.0		3_1
665	cat__MRDB1_method_qPCR-NPM1	0.0		3_1
666	cat__MRDB1_method_qPCR-NPM1 A	0.0		3_1
667	cat__MRDB1_method_qPCR-NPM1 B	0.0		3_1
668	cat__MRDB1_method_qPCR-NPM1 D	0.0		3_1
669	cat__MRDB1_method_qPCR-NPM1 OTHER	0.0		3_1
670	cat__MRDB1_method_qPCR-inv16	0.0		3_1
671	cat__MRDB1_method_qPCR-t8/21	0.0		3_1
672	cat__MRDB1_specimen_BM	0.0		3_1
673	cat__MRDB1_specimen_nan	0.0		3_1
674	cat__MRDB1num_ND	0.0		3_1
675	cat__MRDB1num_Neg	0.0		3_1
676	cat__MRDB1num_Pos	0.0		3_1
677	cat__MRDB1num_nan	0.0		3_1
678	cat__MRDC1_method_MFC (LAIP+DfN)	0.0		3_1
679	cat__MRDC1_method_nan	0.0		3_1
680	cat__MRDC1num_ND	0.0		3_1
681	cat__MRDC1num_Neg	0.0		3_1
682	cat__MRDC1num_Pos	0.0		3_1
683	cat__MRDC1num_nan	0.0		3_1
684	cat__MRDA2_method_nan	0.0		3_1
685	cat__MRDA2_method_qPCR-NPM1	0.0		3_1
686	cat__MRDA2_method_qPCR-NPM1 A	0.0		3_1
687	cat__MRDA2_method_qPCR-NPM1 B	0.0		3_1
688	cat__MRDA2_method_qPCR-NPM1 D	0.0		3_1
689	cat__MRDA2_method_qPCR-NPM1 OTHER	0.0		3_1
690	cat__MRDA2_method_qPCR-inv16	0.0		3_1
691	cat__MRDA2_method_qPCR-t8/21	0.0		3_1
692	cat__MRDA2_specimen_PB	0.0		3_1
693	cat__MRDA2_specimen_nan	0.0		3_1
694	cat__MRDA2num_ND	0.0		3_1
695	cat__MRDA2num_Neg	0.0		3_1
696	cat__MRDA2num_Pos	0.0		3_1
697	cat__MRDA2num_nan	0.0		3_1
698	cat__MRDB2_method_nan	0.0		3_1
699	cat__MRDB2_method_qPCR-NPM1	0.0		3_1
700	cat__MRDB2_method_qPCR-NPM1 A	0.0		3_1
701	cat__MRDB2_method_qPCR-NPM1 B	0.0		3_1
702	cat__MRDB2_method_qPCR-NPM1 D	0.0		3_1
703	cat__MRDB2_method_qPCR-NPM1 OTHER	0.0		3_1
704	cat__MRDB2_method_qPCR-inv16	0.0		3_1
705	cat__MRDB2_method_qPCR-t8/21	0.0		3_1
706	cat__MRDB2_specimen_BM	0.0		3_1
707	cat__MRDB2_specimen_nan	0.0		3_1
708	cat__MRDB2num_ND	0.0		3_1
709	cat__MRDB2num_Neg	0.0		3_1
710	cat__MRDB2num_Pos	0.0		3_1
711	cat__MRDB2num_nan	0.0		3_1
712	cat__MRDC2_method_MFC (LAIP+DfN)	0.0		3_1
713	cat__MRDC2_method_nan	0.0		3_1
714	cat__MRDC2num_ND	0.0		3_1
715	cat__MRDC2num_Neg	0.0		3_1
716	cat__MRDC2num_Pos	0.0		3_1
717	cat__MRDC2num_nan	0.0		3_1
718	num__date_MRDA0	4.000058626006759e-05		3_1
719	num__MRDA0hodnota	0.0		3_1
720	num__MRDA0logred	0.0		3_1
721	num__date_MRDB0	0.00020730907534320162		3_1
722	num__MRDB0hodnota	0.0		3_1
723	num__MRDB0logred	0.0		3_1
724	num__MRDC0percentage	0.0		3_1
725	num__date_MRDA1	0.0		3_1
726	num__MRDA1hodnota	0.0		3_1
727	num__MRDA1logred	0.0		3_1
728	num__date_MRDB1	0.0		3_1
729	num__MRDB1hodnota	0.0		3_1
730	num__Date_MRDC1	7.044576083126074e-05		3_1
731	num__MRDC1percentage	0.00019249494226442215		3_1
732	num__date_MRDA2	8.958726510493678e-05		3_1
733	num__MRDA2hodnota	0.0		3_1
734	num__MRDA2logred	0.0		3_1
735	num__date_MRDB2	0.0		3_1
736	num__MRDB2hodnota	0.0		3_1
737	num__Date_MRDC2	3.78292767394374e-05		3_1
738	num__MRDC2percentage	0.0002448515105213304		3_1
739	remainder__MRDnegativity_is_missing	0.0		3_1
740	remainder__MRDguided_is_missing	0.0		3_1
741	remainder__Housekeeping_is_missing	0.0		3_1
742	remainder__MRDA0_is_missing	0.0		3_1
743	remainder__date_MRDA0_is_missing	0.0		3_1
744	remainder__MRDA0_method_is_missing	0.0		3_1
745	remainder__MRDA0_specimen_is_missing	0.0		3_1
746	remainder__MRDA0num_is_missing	0.0		3_1
747	remainder__MRDA0hodnota_is_missing	0.0		3_1
748	remainder__MRDA0logred_is_missing	0.0		3_1
749	remainder__MRDB0_is_missing	0.0		3_1
750	remainder__date_MRDB0_is_missing	0.0		3_1
751	remainder__MRDB0_method_is_missing	0.0		3_1
752	remainder__MRDB0_specimen_is_missing	0.0		3_1
753	remainder__MRDB0num_is_missing	0.0		3_1
754	remainder__MRDB0hodnota_is_missing	0.0		3_1
755	remainder__MRDB0logred_is_missing	0.0		3_1
756	remainder__MRDC0_is_missing	0.0		3_1
757	remainder__MRDC0_method_is_missing	0.0		3_1
758	remainder__MRDC0_specimen_is_missing	0.0		3_1
759	remainder__MRDC0num_is_missing	0.0		3_1
760	remainder__MRDC0percentage_is_missing	0.0		3_1
761	remainder__MRDA1_is_missing	0.0		3_1
762	remainder__date_MRDA1_is_missing	0.0		3_1
763	remainder__MRDA1_method_is_missing	0.0		3_1
764	remainder__MRDA1_specimen_is_missing	0.0		3_1
765	remainder__MRDA1num_is_missing	0.0		3_1
766	remainder__MRDA1hodnota_is_missing	0.0		3_1
767	remainder__MRDA1logred_is_missing	0.0		3_1
768	remainder__MRDB1_is_missing	0.0		3_1
769	remainder__date_MRDB1_is_missing	0.0		3_1
770	remainder__MRDB1_method_is_missing	0.0		3_1
771	remainder__MRDB1_specimen_is_missing	0.0		3_1
772	remainder__MRDB1num_is_missing	0.0		3_1
773	remainder__MRDB1hodnota_is_missing	0.0		3_1
774	remainder__MRDC1_is_missing	0.0		3_1
775	remainder__Date_MRDC1_is_missing	0.0		3_1
776	remainder__MRDC1_method_is_missing	0.0		3_1
777	remainder__MRDC1_specimen_is_missing	0.0		3_1
778	remainder__MRDC1num_is_missing	0.0		3_1
779	remainder__MRDC1percentage_is_missing	0.0		3_1
780	remainder__MRDA2_is_missing	0.0		3_1
781	remainder__date_MRDA2_is_missing	0.0		3_1
782	remainder__MRDA2_method_is_missing	0.0		3_1
783	remainder__MRDA2_specimen_is_missing	0.0		3_1
784	remainder__MRDA2num_is_missing	0.0		3_1
785	remainder__MRDA2hodnota_is_missing	0.0		3_1
786	remainder__MRDA2logred_is_missing	0.0		3_1
787	remainder__MRDB2_is_missing	0.0		3_1
788	remainder__date_MRDB2_is_missing	0.0		3_1
789	remainder__MRDB2_method_is_missing	0.0		3_1
790	remainder__MRDB2_specimen_is_missing	0.0		3_1
791	remainder__MRDB2num_is_missing	0.0		3_1
792	remainder__MRDB2hodnota_is_missing	0.0		3_1
793	remainder__MRDC2_is_missing	0.0		3_1
794	remainder__Date_MRDC2_is_missing	0.0		3_1
795	remainder__MRDC2_method_is_missing	0.0		3_1
796	remainder__MRDC2_specimen_is_missing	0.0		3_1
797	remainder__MRDC2num_is_missing	0.0		3_1
798	remainder__MRDC2percentage_is_missing	0.0		3_1
799	remainder__ASXL1	1.039043975869355e-05		3_1
800	remainder__ASXL2	5.59416354560647e-07		3_1
801	remainder__ASXL3	0.0		3_1
802	remainder__BAGE3	0.0		3_1
803	remainder__BCOR	0.0		3_1
804	remainder__BRAF	0.0		3_1
805	remainder__CBL	0.0		3_1
806	remainder__CEBPA	4.015620712211414e-07		3_1
807	remainder__CREBBP	0.0		3_1
808	remainder__CSF3R	0.0		3_1
809	remainder__CTCF	0.0		3_1
810	remainder__CUL2	0.0		3_1
811	remainder__CUX1	0.0		3_1
812	remainder__DNMT3A	0.0		3_1
813	remainder__EED	0.0		3_1
814	remainder__ETV6	0.0		3_1
815	remainder__EZH2	0.0		3_1
816	remainder__FBXW7	0.0		3_1
817	remainder__FLT3	0.0		3_1
818	remainder__GATA1	0.0		3_1
819	remainder__GATA2	0.0		3_1
820	remainder__GNB1	0.0		3_1
821	remainder__IDH1	0.0		3_1
822	remainder__IDH2	0.0		3_1
823	remainder__JAK2	0.0		3_1
824	remainder__JAK3	0.0		3_1
825	remainder__KANSL1	0.0		3_1
826	remainder__KDM6A	0.0		3_1
827	remainder__KIT	0.0		3_1
828	remainder__KMT2C	0.0		3_1
829	remainder__KMT2D	0.0		3_1
830	remainder__KMT2E	0.0		3_1
831	remainder__KRAS	0.0		3_1
832	remainder__MED12	0.0		3_1
833	remainder__MLL	0.0		3_1
834	remainder__MPL	0.0		3_1
835	remainder__MYC	0.0		3_1
836	remainder__NF1	0.0		3_1
837	remainder__NFE2	0.0		3_1
838	remainder__NOTCH1	0.0		3_1
839	remainder__NPM1	3.358186174595965e-07		3_1
840	remainder__NRAS	0.0		3_1
841	remainder__PDS5B	0.0		3_1
842	remainder__PHF6	0.0		3_1
843	remainder__PRPF8	0.0		3_1
844	remainder__PTEN	0.0		3_1
845	remainder__PTPN11	0.0		3_1
846	remainder__RAD21	0.0		3_1
847	remainder__RIT1	0.0		3_1
848	remainder__RUNX1	0.0		3_1
849	remainder__SETBP1	0.0		3_1
850	remainder__SF1	0.0		3_1
851	remainder__SF3B1	0.0		3_1
852	remainder__SMC1A	0.0		3_1
853	remainder__SMC3	0.0		3_1
854	remainder__SMG1	0.0		3_1
855	remainder__SRSF2	0.0		3_1
856	remainder__STAG2	0.0		3_1
857	remainder__STAT5B	0.0		3_1
858	remainder__SUZ12	0.0		3_1
859	remainder__TET2	0.0		3_1
860	remainder__TP53	0.0		3_1
861	remainder__U2AF1	0.0		3_1
862	remainder__WT1	0.0		3_1
863	remainder__ZRSR2	0.0		3_1
864	remainder__ngs_is_missing	0.0		3_1
865	cat__MRDA0_False	0.0		4_1
866	cat__MRDA0_True	0.0		4_1
867	cat__MRDA0_nan	0.0		4_1
868	cat__MRDB0_False	0.0		4_1
869	cat__MRDB0_True	0.0		4_1
870	cat__MRDB0_nan	0.0		4_1
871	cat__MRDC0_False	0.0		4_1
872	cat__MRDC0_True	0.0		4_1
873	cat__MRDC0_nan	0.0		4_1
874	cat__MRDA1_False	0.0		4_1
875	cat__MRDA1_True	0.0		4_1
876	cat__MRDA1_nan	0.0		4_1
877	cat__MRDB1_False	0.0		4_1
878	cat__MRDB1_True	0.0		4_1
879	cat__MRDB1_nan	0.0		4_1
880	cat__MRDC1_False	0.0		4_1
881	cat__MRDC1_True	0.0		4_1
882	cat__MRDC1_nan	0.0		4_1
883	cat__MRDA2_False	0.0		4_1
884	cat__MRDA2_True	0.0		4_1
885	cat__MRDA2_nan	0.0		4_1
886	cat__MRDB2_False	0.0		4_1
887	cat__MRDB2_True	0.0		4_1
888	cat__MRDB2_nan	0.0		4_1
889	cat__MRDC2_False	0.0		4_1
890	cat__MRDC2_True	0.0		4_1
891	cat__MRDC2_nan	0.0		4_1
892	cat__MRDnegativity_<0.0%/not detectable	0.0		4_1
893	cat__MRDnegativity_nan	0.0		4_1
894	cat__MRDguided_No	0.0		4_1
895	cat__MRDguided_nan	0.0		4_1
896	cat__Housekeeping_ABL	0.0		4_1
897	cat__Housekeeping_nan	0.0		4_1
898	cat__MRDA0_method_nan	0.0		4_1
899	cat__MRDA0_method_qPCR-NPM1	0.0		4_1
900	cat__MRDA0_method_qPCR-NPM1 A	0.0		4_1
901	cat__MRDA0_method_qPCR-NPM1 B	0.0		4_1
902	cat__MRDA0_method_qPCR-NPM1 D	0.0		4_1
903	cat__MRDA0_method_qPCR-NPM1 OTHER	0.0		4_1
904	cat__MRDA0_method_qPCR-inv16	0.0		4_1
905	cat__MRDA0_method_qPCR-t8/21	0.0		4_1
906	cat__MRDA0num_ND	0.0		4_1
907	cat__MRDA0num_Pos	0.0		4_1
908	cat__MRDA0num_nan	0.0		4_1
909	cat__MRDA0_specimen_PB	0.0		4_1
910	cat__MRDA0_specimen_nan	0.0		4_1
911	cat__MRDB0_method_nan	0.0		4_1
912	cat__MRDB0_method_qPCR-NPM1	0.0		4_1
913	cat__MRDB0_method_qPCR-NPM1 A	0.0		4_1
914	cat__MRDB0_method_qPCR-NPM1 B	0.0		4_1
915	cat__MRDB0_method_qPCR-NPM1 D	0.0		4_1
916	cat__MRDB0_method_qPCR-NPM1 OTHER	0.0		4_1
917	cat__MRDB0_method_qPCR-inv16	0.0		4_1
918	cat__MRDB0_method_qPCR-t8/21	0.0		4_1
919	cat__MRDB0_specimen_BM	0.0		4_1
920	cat__MRDB0_specimen_nan	0.0		4_1
921	cat__MRDB0num_ND	0.0		4_1
922	cat__MRDB0num_Pos	0.0		4_1
923	cat__MRDB0num_nan	0.0		4_1
924	cat__MRDC0_method_MFC (LAIP+DfN)	0.0		4_1
925	cat__MRDC0_method_nan	0.0		4_1
926	cat__MRDC0_specimen_BM	0.0		4_1
927	cat__MRDC0_specimen_BM	0.0		4_1
928	cat__MRDC0_specimen_PB	0.0		4_1
929	cat__MRDC0_specimen_nan	0.0		4_1
930	cat__MRDC1_specimen_BM	0.0		4_1
931	cat__MRDC1_specimen_PB	0.0		4_1
932	cat__MRDC1_specimen_nan	0.0		4_1
933	cat__MRDC2_specimen_BM	0.0		4_1
934	cat__MRDC2_specimen_PB	0.0		4_1
935	cat__MRDC2_specimen_nan	0.0		4_1
936	cat__MRDC0num_Neg	0.0		4_1
937	cat__MRDC0num_Pos	0.0		4_1
938	cat__MRDC0num_nan	0.0		4_1
939	cat__MRDA1_method_nan	0.0		4_1
940	cat__MRDA1_method_qPCR-NPM1	0.0		4_1
941	cat__MRDA1_method_qPCR-NPM1 A	0.0		4_1
942	cat__MRDA1_method_qPCR-NPM1 B	0.0		4_1
943	cat__MRDA1_method_qPCR-NPM1 D	0.0		4_1
944	cat__MRDA1_method_qPCR-NPM1 OTHER	0.0		4_1
945	cat__MRDA1_method_qPCR-inv16	0.0		4_1
946	cat__MRDA1_method_qPCR-t8/21	0.0		4_1
947	cat__MRDA1num_ND	0.0		4_1
948	cat__MRDA1num_Neg	0.0		4_1
949	cat__MRDA1num_Pos	0.0		4_1
950	cat__MRDA1num_nan	0.0		4_1
951	cat__MRDA1_specimen_PB	0.0		4_1
952	cat__MRDA1_specimen_nan	0.0		4_1
953	cat__MRDB1_method_nan	0.0		4_1
954	cat__MRDB1_method_qPCR-NPM1	0.0		4_1
955	cat__MRDB1_method_qPCR-NPM1 A	0.0		4_1
956	cat__MRDB1_method_qPCR-NPM1 B	0.0		4_1
957	cat__MRDB1_method_qPCR-NPM1 D	0.0		4_1
958	cat__MRDB1_method_qPCR-NPM1 OTHER	0.0		4_1
959	cat__MRDB1_method_qPCR-inv16	0.0		4_1
960	cat__MRDB1_method_qPCR-t8/21	0.0		4_1
961	cat__MRDB1_specimen_BM	0.0		4_1
962	cat__MRDB1_specimen_nan	0.0		4_1
963	cat__MRDB1num_ND	0.0		4_1
964	cat__MRDB1num_Neg	0.0		4_1
965	cat__MRDB1num_Pos	0.0		4_1
966	cat__MRDB1num_nan	0.0		4_1
967	cat__MRDC1_method_MFC (LAIP+DfN)	0.0		4_1
968	cat__MRDC1_method_nan	0.0		4_1
969	cat__MRDC1num_ND	0.0		4_1
970	cat__MRDC1num_Neg	0.0		4_1
971	cat__MRDC1num_Pos	0.0		4_1
972	cat__MRDC1num_nan	0.0		4_1
973	cat__MRDA2_method_nan	0.0		4_1
974	cat__MRDA2_method_qPCR-NPM1	0.0		4_1
975	cat__MRDA2_method_qPCR-NPM1 A	0.0		4_1
976	cat__MRDA2_method_qPCR-NPM1 B	0.0		4_1
977	cat__MRDA2_method_qPCR-NPM1 D	0.0		4_1
978	cat__MRDA2_method_qPCR-NPM1 OTHER	0.0		4_1
979	cat__MRDA2_method_qPCR-inv16	0.0		4_1
980	cat__MRDA2_method_qPCR-t8/21	0.0		4_1
981	cat__MRDA2_specimen_PB	0.0		4_1
982	cat__MRDA2_specimen_nan	0.0		4_1
983	cat__MRDA2num_ND	0.0		4_1
984	cat__MRDA2num_Neg	0.0		4_1
985	cat__MRDA2num_Pos	0.0		4_1
986	cat__MRDA2num_nan	0.0		4_1
987	cat__MRDB2_method_nan	0.0		4_1
988	cat__MRDB2_method_qPCR-NPM1	0.0		4_1
989	cat__MRDB2_method_qPCR-NPM1 A	0.0		4_1
990	cat__MRDB2_method_qPCR-NPM1 B	0.0		4_1
991	cat__MRDB2_method_qPCR-NPM1 D	0.0		4_1
992	cat__MRDB2_method_qPCR-NPM1 OTHER	0.0		4_1
993	cat__MRDB2_method_qPCR-inv16	0.0		4_1
994	cat__MRDB2_method_qPCR-t8/21	0.0		4_1
995	cat__MRDB2_specimen_BM	0.0		4_1
996	cat__MRDB2_specimen_nan	0.0		4_1
997	cat__MRDB2num_ND	0.0		4_1
998	cat__MRDB2num_Neg	0.0		4_1
999	cat__MRDB2num_Pos	0.0		4_1
1000	cat__MRDB2num_nan	0.0		4_1
1001	cat__MRDC2_method_MFC (LAIP+DfN)	0.0		4_1
1002	cat__MRDC2_method_nan	0.0		4_1
1003	cat__MRDC2num_ND	0.0		4_1
1004	cat__MRDC2num_Neg	0.0		4_1
1005	cat__MRDC2num_Pos	0.0		4_1
1006	cat__MRDC2num_nan	0.0		4_1
1007	num__date_MRDA0	0.0		4_1
1008	num__MRDA0hodnota	0.0		4_1
1009	num__MRDA0logred	0.0		4_1
1010	num__date_MRDB0	0.0		4_1
1011	num__MRDB0hodnota	0.0		4_1
1012	num__MRDB0logred	0.0		4_1
1013	num__MRDC0percentage	0.0		4_1
1014	num__date_MRDA1	0.00010871551115527289		4_1
1015	num__MRDA1hodnota	0.0		4_1
1016	num__MRDA1logred	0.0		4_1
1017	num__date_MRDB1	0.0		4_1
1018	num__MRDB1hodnota	0.0		4_1
1019	num__Date_MRDC1	0.0		4_1
1020	num__MRDC1percentage	0.00014571917093132733		4_1
1021	num__date_MRDA2	5.894307406689703e-05		4_1
1022	num__MRDA2hodnota	0.0		4_1
1023	num__MRDA2logred	0.0		4_1
1024	num__date_MRDB2	7.337558062554041e-05		4_1
1025	num__MRDB2hodnota	0.0		4_1
1026	num__Date_MRDC2	1.2941939861186465e-05		4_1
1027	num__MRDC2percentage	0.00022012280965816346		4_1
1028	remainder__MRDnegativity_is_missing	0.0		4_1
1029	remainder__MRDguided_is_missing	0.0		4_1
1030	remainder__Housekeeping_is_missing	0.0		4_1
1031	remainder__MRDA0_is_missing	0.0		4_1
1032	remainder__date_MRDA0_is_missing	0.0		4_1
1033	remainder__MRDA0_method_is_missing	0.0		4_1
1034	remainder__MRDA0_specimen_is_missing	0.0		4_1
1035	remainder__MRDA0num_is_missing	0.0		4_1
1036	remainder__MRDA0hodnota_is_missing	0.0		4_1
1037	remainder__MRDA0logred_is_missing	0.0		4_1
1038	remainder__MRDB0_is_missing	0.0		4_1
1039	remainder__date_MRDB0_is_missing	0.0		4_1
1040	remainder__MRDB0_method_is_missing	0.0		4_1
1041	remainder__MRDB0_specimen_is_missing	0.0		4_1
1042	remainder__MRDB0num_is_missing	0.0		4_1
1043	remainder__MRDB0hodnota_is_missing	0.0		4_1
1044	remainder__MRDB0logred_is_missing	0.0		4_1
1045	remainder__MRDC0_is_missing	0.0		4_1
1046	remainder__MRDC0_method_is_missing	0.0		4_1
1047	remainder__MRDC0_specimen_is_missing	0.0		4_1
1048	remainder__MRDC0num_is_missing	0.0		4_1
1049	remainder__MRDC0percentage_is_missing	0.0		4_1
1050	remainder__MRDA1_is_missing	0.0		4_1
1051	remainder__date_MRDA1_is_missing	0.0		4_1
1052	remainder__MRDA1_method_is_missing	0.0		4_1
1053	remainder__MRDA1_specimen_is_missing	0.0		4_1
1054	remainder__MRDA1num_is_missing	0.0		4_1
1055	remainder__MRDA1hodnota_is_missing	0.0		4_1
1056	remainder__MRDA1logred_is_missing	0.0		4_1
1057	remainder__MRDB1_is_missing	0.0		4_1
1058	remainder__date_MRDB1_is_missing	0.0		4_1
1059	remainder__MRDB1_method_is_missing	0.0		4_1
1060	remainder__MRDB1_specimen_is_missing	0.0		4_1
1061	remainder__MRDB1num_is_missing	0.0		4_1
1062	remainder__MRDB1hodnota_is_missing	0.0		4_1
1063	remainder__MRDC1_is_missing	0.0		4_1
1064	remainder__Date_MRDC1_is_missing	0.0		4_1
1065	remainder__MRDC1_method_is_missing	0.0		4_1
1066	remainder__MRDC1_specimen_is_missing	0.0		4_1
1067	remainder__MRDC1num_is_missing	0.0		4_1
1068	remainder__MRDC1percentage_is_missing	0.0		4_1
1069	remainder__MRDA2_is_missing	0.0		4_1
1070	remainder__date_MRDA2_is_missing	0.0		4_1
1071	remainder__MRDA2_method_is_missing	0.0		4_1
1072	remainder__MRDA2_specimen_is_missing	0.0		4_1
1073	remainder__MRDA2num_is_missing	0.0		4_1
1074	remainder__MRDA2hodnota_is_missing	0.0		4_1
1075	remainder__MRDA2logred_is_missing	0.0		4_1
1076	remainder__MRDB2_is_missing	0.0		4_1
1077	remainder__date_MRDB2_is_missing	0.0		4_1
1078	remainder__MRDB2_method_is_missing	0.0		4_1
1079	remainder__MRDB2_specimen_is_missing	0.0		4_1
1080	remainder__MRDB2num_is_missing	0.0		4_1
1081	remainder__MRDB2hodnota_is_missing	0.0		4_1
1082	remainder__MRDC2_is_missing	0.0		4_1
1083	remainder__Date_MRDC2_is_missing	0.0		4_1
1084	remainder__MRDC2_method_is_missing	0.0		4_1
1085	remainder__MRDC2_specimen_is_missing	0.0		4_1
1086	remainder__MRDC2num_is_missing	0.0		4_1
1087	remainder__MRDC2percentage_is_missing	0.0		4_1
1088	remainder__ASXL1	0.0		4_1
1089	remainder__ASXL2	0.0		4_1
1090	remainder__ASXL3	0.0		4_1
1091	remainder__BAGE3	0.0		4_1
1092	remainder__BCOR	0.0		4_1
1093	remainder__BRAF	0.0		4_1
1094	remainder__CBL	0.0		4_1
1095	remainder__CEBPA	0.0		4_1
1096	remainder__CREBBP	0.0		4_1
1097	remainder__CSF3R	0.0		4_1
1098	remainder__CTCF	0.0		4_1
1099	remainder__CUL2	0.0		4_1
1100	remainder__CUX1	0.0		4_1
1101	remainder__DNMT3A	0.0		4_1
1102	remainder__EED	0.0		4_1
1103	remainder__ETV6	0.0		4_1
1104	remainder__EZH2	0.0		4_1
1105	remainder__FBXW7	0.0		4_1
1106	remainder__FLT3	0.0		4_1
1107	remainder__GATA1	0.0		4_1
1108	remainder__GATA2	0.0		4_1
1109	remainder__GNAS	0.0		4_1
1110	remainder__GNB1	0.0		4_1
1111	remainder__IDH1	0.0		4_1
1112	remainder__IDH2	0.0		4_1
1113	remainder__JAK2	0.0		4_1
1114	remainder__JAK3	0.0		4_1
1115	remainder__KANSL1	0.0		4_1
1116	remainder__KDM6A	0.0		4_1
1117	remainder__KIT	0.0		4_1
1118	remainder__KMT2C	0.0		4_1
1119	remainder__KMT2D	0.0		4_1
1120	remainder__KMT2E	0.0		4_1
1121	remainder__KRAS	0.0		4_1
1122	remainder__LUC7L2	0.0		4_1
1123	remainder__MED12	0.0		4_1
1124	remainder__MLL	0.0		4_1
1125	remainder__MYC	0.0		4_1
1126	remainder__NF1	0.0		4_1
1127	remainder__NFE2	0.0		4_1
1128	remainder__NOTCH1	0.0		4_1
1129	remainder__NPM1	0.0		4_1
1130	remainder__NRAS	0.0		4_1
1131	remainder__PDS5B	0.0		4_1
1132	remainder__PHF6	0.0		4_1
1133	remainder__PRPF8	0.0		4_1
1134	remainder__PTEN	0.0		4_1
1135	remainder__PTPN11	0.0		4_1
1136	remainder__RAD21	0.0		4_1
1137	remainder__RIT1	0.0		4_1
1138	remainder__RUNX1	0.0		4_1
1139	remainder__SETBP1	0.0		4_1
1140	remainder__SF1	0.0		4_1
1141	remainder__SF3B1	0.0		4_1
1142	remainder__SMC1A	0.0		4_1
1143	remainder__SMC3	0.0		4_1
1144	remainder__SMG1	0.0		4_1
1145	remainder__SRSF2	0.0		4_1
1146	remainder__STAG2	0.0		4_1
1147	remainder__STAT5B	0.0		4_1
1148	remainder__SUZ12	0.0		4_1
1149	remainder__TET2	0.0		4_1
1150	remainder__TP53	0.0		4_1
1151	remainder__U2AF1	0.0		4_1
1152	remainder__WT1	0.0		4_1
1153	remainder__ZRSR2	0.0		4_1
1154	remainder__ngs_is_missing	0.0		4_1
1155	cat__MRDA0_False	0.0		5_1
1156	cat__MRDA0_True	0.0		5_1
1157	cat__MRDA0_nan	0.0		5_1
1158	cat__MRDB0_False	0.0		5_1
1159	cat__MRDB0_True	0.0		5_1
1160	cat__MRDB0_nan	0.0		5_1
1161	cat__MRDC0_False	0.0		5_1
1162	cat__MRDC0_True	0.0		5_1
1163	cat__MRDC0_nan	0.0		5_1
1164	cat__MRDA1_False	0.0		5_1
1165	cat__MRDA1_True	0.0		5_1
1166	cat__MRDA1_nan	0.0		5_1
1167	cat__MRDB1_False	0.0		5_1
1168	cat__MRDB1_True	0.0		5_1
1169	cat__MRDB1_nan	0.0		5_1
1170	cat__MRDC1_False	0.0		5_1
1171	cat__MRDC1_True	0.0		5_1
1172	cat__MRDC1_nan	0.0		5_1
1173	cat__MRDA2_False	0.0		5_1
1174	cat__MRDA2_True	0.0		5_1
1175	cat__MRDA2_nan	0.0		5_1
1176	cat__MRDB2_False	0.0		5_1
1177	cat__MRDB2_True	0.0		5_1
1178	cat__MRDB2_nan	0.0		5_1
1179	cat__MRDC2_False	0.0		5_1
1180	cat__MRDC2_True	0.0		5_1
1181	cat__MRDC2_nan	0.0		5_1
1182	cat__MRDnegativity_<0.0%/not detectable	0.0		5_1
1183	cat__MRDnegativity_nan	0.0		5_1
1184	cat__MRDguided_No	0.0		5_1
1185	cat__MRDguided_nan	0.0		5_1
1186	cat__Housekeeping_ABL	0.0		5_1
1187	cat__Housekeeping_nan	0.0		5_1
1188	cat__MRDA0_method_nan	0.0		5_1
1189	cat__MRDA0_method_qPCR-NPM1	0.0		5_1
1190	cat__MRDA0_method_qPCR-NPM1 A	0.0		5_1
1191	cat__MRDA0_method_qPCR-NPM1 B	0.0		5_1
1192	cat__MRDA0_method_qPCR-NPM1 D	0.0		5_1
1193	cat__MRDA0_method_qPCR-NPM1 OTHER	0.0		5_1
1194	cat__MRDA0_method_qPCR-inv16	0.0		5_1
1195	cat__MRDA0_method_qPCR-t8/21	0.0		5_1
1196	cat__MRDA0num_ND	0.0		5_1
1197	cat__MRDA0num_Pos	0.0		5_1
1198	cat__MRDA0num_nan	0.0		5_1
1199	cat__MRDA0_specimen_PB	0.0		5_1
1200	cat__MRDA0_specimen_nan	0.0		5_1
1201	cat__MRDB0_method_nan	0.0		5_1
1202	cat__MRDB0_method_qPCR-NPM1	0.0		5_1
1203	cat__MRDB0_method_qPCR-NPM1 A	0.0		5_1
1204	cat__MRDB0_method_qPCR-NPM1 B	0.0		5_1
1205	cat__MRDB0_method_qPCR-NPM1 D	0.0		5_1
1206	cat__MRDB0_method_qPCR-NPM1 OTHER	0.0		5_1
1207	cat__MRDB0_method_qPCR-inv16	0.0		5_1
1208	cat__MRDB0_method_qPCR-t8/21	0.0		5_1
1209	cat__MRDB0_specimen_BM	0.0		5_1
1210	cat__MRDB0_specimen_nan	0.0		5_1
1211	cat__MRDB0num_ND	0.0		5_1
1212	cat__MRDB0num_Pos	0.0		5_1
1213	cat__MRDB0num_nan	0.0		5_1
1214	cat__MRDC0_method_MFC (LAIP+DfN)	0.0		5_1
1215	cat__MRDC0_method_nan	0.0		5_1
1216	cat__MRDC0_specimen_BM	0.0		5_1
1217	cat__MRDC0_specimen_BM	0.0		5_1
1218	cat__MRDC0_specimen_PB	0.0		5_1
1219	cat__MRDC0_specimen_nan	0.0		5_1
1220	cat__MRDC1_specimen_BM	0.0		5_1
1221	cat__MRDC1_specimen_PB	0.0		5_1
1222	cat__MRDC1_specimen_nan	0.0		5_1
1223	cat__MRDC2_specimen_BM	0.0		5_1
1224	cat__MRDC2_specimen_nan	0.0		5_1
1225	cat__MRDC0num_Neg	0.0		5_1
1226	cat__MRDC0num_Pos	0.0		5_1
1227	cat__MRDC0num_nan	0.0		5_1
1228	cat__MRDA1_method_nan	0.0		5_1
1229	cat__MRDA1_method_qPCR-NPM1	0.0		5_1
1230	cat__MRDA1_method_qPCR-NPM1 A	0.0		5_1
1231	cat__MRDA1_method_qPCR-NPM1 B	0.0		5_1
1232	cat__MRDA1_method_qPCR-NPM1 D	0.0		5_1
1233	cat__MRDA1_method_qPCR-NPM1 OTHER	0.0		5_1
1234	cat__MRDA1_method_qPCR-inv16	0.0		5_1
1235	cat__MRDA1_method_qPCR-t8/21	0.0		5_1
1236	cat__MRDA1num_ND	0.0		5_1
1237	cat__MRDA1num_Neg	0.0		5_1
1238	cat__MRDA1num_Pos	0.0		5_1
1239	cat__MRDA1num_nan	0.0		5_1
1240	cat__MRDA1_specimen_PB	0.0		5_1
1241	cat__MRDA1_specimen_nan	0.0		5_1
1242	cat__MRDB1_method_nan	0.0		5_1
1243	cat__MRDB1_method_qPCR-NPM1	0.0		5_1
1244	cat__MRDB1_method_qPCR-NPM1 A	0.0		5_1
1245	cat__MRDB1_method_qPCR-NPM1 B	0.0		5_1
1246	cat__MRDB1_method_qPCR-NPM1 D	0.0		5_1
1247	cat__MRDB1_method_qPCR-NPM1 OTHER	0.0		5_1
1248	cat__MRDB1_method_qPCR-inv16	0.0		5_1
1249	cat__MRDB1_method_qPCR-t8/21	0.0		5_1
1250	cat__MRDB1_specimen_BM	0.0		5_1
1251	cat__MRDB1_specimen_nan	0.0		5_1
1252	cat__MRDB1num_ND	0.0		5_1
1253	cat__MRDB1num_Neg	0.0		5_1
1254	cat__MRDB1num_Pos	0.0		5_1
1255	cat__MRDB1num_nan	0.0		5_1
1256	cat__MRDC1_method_MFC (LAIP+DfN)	0.0		5_1
1257	cat__MRDC1_method_nan	0.0		5_1
1258	cat__MRDC1num_ND	0.0		5_1
1259	cat__MRDC1num_Neg	0.0		5_1
1260	cat__MRDC1num_Pos	0.0		5_1
1261	cat__MRDC1num_nan	0.0		5_1
1262	cat__MRDA2_method_nan	0.0		5_1
1263	cat__MRDA2_method_qPCR-NPM1	0.0		5_1
1264	cat__MRDA2_method_qPCR-NPM1 A	0.0		5_1
1265	cat__MRDA2_method_qPCR-NPM1 B	0.0		5_1
1266	cat__MRDA2_method_qPCR-NPM1 D	0.0		5_1
1267	cat__MRDA2_method_qPCR-NPM1 OTHER	0.0		5_1
1268	cat__MRDA2_method_qPCR-inv16	0.0		5_1
1269	cat__MRDA2_method_qPCR-t8/21	0.0		5_1
1270	cat__MRDA2_specimen_PB	0.0		5_1
1271	cat__MRDA2_specimen_nan	0.0		5_1
1272	cat__MRDA2num_ND	0.0		5_1
1273	cat__MRDA2num_Neg	0.0		5_1
1274	cat__MRDA2num_Pos	0.0		5_1
1275	cat__MRDA2num_nan	0.0		5_1
1276	cat__MRDB2_method_nan	0.0		5_1
1277	cat__MRDB2_method_qPCR-NPM1	0.0		5_1
1278	cat__MRDB2_method_qPCR-NPM1 A	0.0		5_1
1279	cat__MRDB2_method_qPCR-NPM1 B	0.0		5_1
1280	cat__MRDB2_method_qPCR-NPM1 D	0.0		5_1
1281	cat__MRDB2_method_qPCR-NPM1 OTHER	0.0		5_1
1282	cat__MRDB2_method_qPCR-inv16	0.0		5_1
1283	cat__MRDB2_method_qPCR-t8/21	0.0		5_1
1284	cat__MRDB2_specimen_BM	0.0		5_1
1285	cat__MRDB2_specimen_nan	0.0		5_1
1286	cat__MRDB2num_ND	0.0		5_1
1287	cat__MRDB2num_Neg	0.0		5_1
1288	cat__MRDB2num_Pos	0.0		5_1
1289	cat__MRDB2num_nan	0.0		5_1
1290	cat__MRDC2_method_MFC (LAIP+DfN)	0.0		5_1
1291	cat__MRDC2_method_nan	0.0		5_1
1292	cat__MRDC2num_ND	0.0		5_1
1293	cat__MRDC2num_Neg	0.0		5_1
1294	cat__MRDC2num_Pos	0.0		5_1
1295	cat__MRDC2num_nan	0.0		5_1
1296	num__date_MRDA0	0.0001169526825060023		5_1
1297	num__MRDA0hodnota	0.0		5_1
1298	num__MRDA0logred	0.0		5_1
1299	num__date_MRDB0	8.208071309672544e-05		5_1
1300	num__MRDB0hodnota	3.636609918356846e-05		5_1
1301	num__MRDB0logred	0.0		5_1
1302	num__MRDC0percentage	6.67465324241834e-05		5_1
1303	num__date_MRDA1	0.0		5_1
1304	num__MRDA1hodnota	0.0002113502966653544		5_1
1305	num__MRDA1logred	0.0		5_1
1306	num__date_MRDB1	2.9085505215703986e-05		5_1
1307	num__MRDB1hodnota	0.00024476416642216713		5_1
1308	num__Date_MRDC1	6.414167516486271e-06		5_1
1309	num__MRDC1percentage	0.00031594957965636825		5_1
1310	num__date_MRDA2	0.00015592977680370197		5_1
1311	num__MRDA2hodnota	4.345676787810934e-06		5_1
1312	num__MRDA2logred	0.0		5_1
1313	num__date_MRDB2	0.0010149580236237241		5_1
1314	num__MRDB2hodnota	0.0006394507234443502		5_1
1315	num__Date_MRDC2	0.00024258572018987532		5_1
1316	num__MRDC2percentage	0.000504843049015064		5_1
1317	remainder__MRDnegativity_is_missing	0.0		5_1
1318	remainder__MRDguided_is_missing	0.0		5_1
1319	remainder__Housekeeping_is_missing	0.0		5_1
1320	remainder__MRDA0_is_missing	0.0		5_1
1321	remainder__date_MRDA0_is_missing	0.0		5_1
1322	remainder__MRDA0_method_is_missing	0.0		5_1
1323	remainder__MRDA0_specimen_is_missing	0.0		5_1
1324	remainder__MRDA0num_is_missing	0.0		5_1
1325	remainder__MRDA0hodnota_is_missing	0.0		5_1
1326	remainder__MRDA0logred_is_missing	0.0		5_1
1327	remainder__MRDB0_is_missing	0.0		5_1
1328	remainder__date_MRDB0_is_missing	0.0		5_1
1329	remainder__MRDB0_method_is_missing	0.0		5_1
1330	remainder__MRDB0_specimen_is_missing	0.0		5_1
1331	remainder__MRDB0num_is_missing	0.0		5_1
1332	remainder__MRDB0hodnota_is_missing	0.0		5_1
1333	remainder__MRDB0logred_is_missing	0.0		5_1
1334	remainder__MRDC0_is_missing	0.0		5_1
1335	remainder__MRDC0_method_is_missing	0.0		5_1
1336	remainder__MRDC0_specimen_is_missing	0.0		5_1
1337	remainder__MRDC0num_is_missing	0.0		5_1
1338	remainder__MRDC0percentage_is_missing	0.0		5_1
1339	remainder__MRDA1_is_missing	0.0		5_1
1340	remainder__date_MRDA1_is_missing	0.0		5_1
1341	remainder__MRDA1_method_is_missing	0.0		5_1
1342	remainder__MRDA1_specimen_is_missing	0.0		5_1
1343	remainder__MRDA1num_is_missing	0.0		5_1
1344	remainder__MRDA1hodnota_is_missing	0.0		5_1
1345	remainder__MRDA1logred_is_missing	0.0		5_1
1346	remainder__MRDB1_is_missing	0.0		5_1
1347	remainder__date_MRDB1_is_missing	0.0		5_1
1348	remainder__MRDB1_method_is_missing	0.0		5_1
1349	remainder__MRDB1_specimen_is_missing	0.0		5_1
1350	remainder__MRDB1num_is_missing	0.0		5_1
1351	remainder__MRDB1hodnota_is_missing	0.0		5_1
1352	remainder__MRDC1_is_missing	0.0		5_1
1353	remainder__Date_MRDC1_is_missing	0.0		5_1
1354	remainder__MRDC1_method_is_missing	0.0		5_1
1355	remainder__MRDC1_specimen_is_missing	0.0		5_1
1356	remainder__MRDC1num_is_missing	0.0		5_1
1357	remainder__MRDC1percentage_is_missing	0.0		5_1
1358	remainder__MRDA2_is_missing	0.0		5_1
1359	remainder__date_MRDA2_is_missing	0.0		5_1
1360	remainder__MRDA2_method_is_missing	0.0		5_1
1361	remainder__MRDA2_specimen_is_missing	0.0		5_1
1362	remainder__MRDA2num_is_missing	0.0		5_1
1363	remainder__MRDA2hodnota_is_missing	0.0		5_1
1364	remainder__MRDA2logred_is_missing	0.0		5_1
1365	remainder__MRDB2_is_missing	0.0		5_1
1366	remainder__date_MRDB2_is_missing	0.0		5_1
1367	remainder__MRDB2_method_is_missing	0.0		5_1
1368	remainder__MRDB2_specimen_is_missing	0.0		5_1
1369	remainder__MRDB2num_is_missing	0.0		5_1
1370	remainder__MRDB2hodnota_is_missing	0.0		5_1
1371	remainder__MRDC2_is_missing	0.0		5_1
1372	remainder__Date_MRDC2_is_missing	0.0		5_1
1373	remainder__MRDC2_method_is_missing	0.0		5_1
1374	remainder__MRDC2_specimen_is_missing	0.0		5_1
1375	remainder__MRDC2num_is_missing	0.0		5_1
1376	remainder__MRDC2percentage_is_missing	0.0		5_1
1377	remainder__ASXL1	3.598403262714044e-05		5_1
1378	remainder__ASXL2	1.0775542516995243e-05		5_1
1379	remainder__BAGE3	0.0		5_1
1380	remainder__BCOR	0.0		5_1
1381	remainder__BRAF	0.0		5_1
1382	remainder__CBL	0.0		5_1
1383	remainder__CEBPA	1.018259215671067e-05		5_1
1384	remainder__CREBBP	0.0		5_1
1385	remainder__CSF3R	0.0		5_1
1386	remainder__CTCF	0.0		5_1
1387	remainder__CUL2	0.0		5_1
1388	remainder__CUX1	0.0		5_1
1389	remainder__DNMT3A	0.0		5_1
1390	remainder__EED	0.0		5_1
1391	remainder__ETV6	0.0		5_1
1392	remainder__EZH2	0.0		5_1
1393	remainder__FBXW7	0.0		5_1
1394	remainder__FLT3	0.0		5_1
1395	remainder__GATA1	0.0		5_1
1396	remainder__GATA2	0.0		5_1
1397	remainder__GNAS	0.0		5_1
1398	remainder__GNB1	0.0		5_1
1399	remainder__IDH1	0.0		5_1
1400	remainder__IDH2	0.0		5_1
1401	remainder__JAK2	0.0		5_1
1402	remainder__JAK3	0.0		5_1
1403	remainder__KANSL1	0.0		5_1
1404	remainder__KDM6A	0.0		5_1
1405	remainder__KIT	0.0		5_1
1406	remainder__KMT2C	0.0		5_1
1407	remainder__KMT2D	0.0		5_1
1408	remainder__KMT2E	0.0		5_1
1409	remainder__KRAS	0.0		5_1
1410	remainder__LUC7L2	0.0		5_1
1411	remainder__MED12	0.0		5_1
1412	remainder__MLL	0.0		5_1
1413	remainder__MPL	0.0		5_1
1414	remainder__MYC	0.0		5_1
1415	remainder__NF1	0.0		5_1
1416	remainder__NFE2	0.0		5_1
1417	remainder__NOTCH1	0.0		5_1
1418	remainder__NPM1	0.0		5_1
1419	remainder__NRAS	2.136828032292907e-06		5_1
1420	remainder__PDS5B	0.0		5_1
1421	remainder__PHF6	0.0		5_1
1422	remainder__PRPF8	0.0		5_1
1423	remainder__PTEN	0.0		5_1
1424	remainder__PTPN11	7.502328193474656e-07		5_1
1425	remainder__RAD21	1.442179472434925e-06		5_1
1426	remainder__RIT1	0.0		5_1
1427	remainder__RUNX1	0.0		5_1
1428	remainder__SETBP1	0.0		5_1
1429	remainder__SF1	0.0		5_1
1430	remainder__SF3B1	0.0		5_1
1431	remainder__SMC1A	0.0		5_1
1432	remainder__SMC3	0.0		5_1
1433	remainder__SMG1	0.0		5_1
1434	remainder__SRSF2	0.0		5_1
1435	remainder__STAG2	0.0		5_1
1436	remainder__STAT5B	0.0		5_1
1437	remainder__SUZ12	0.0		5_1
1438	remainder__TET2	0.0		5_1
1439	remainder__TP53	0.0		5_1
1440	remainder__U2AF1	0.0		5_1
1441	remainder__WT1	0.0		5_1
1442	remainder__ZRSR2	0.0		5_1
1443	remainder__ngs_is_missing	0.0		5_1
1444	cat__MRDA0_False	0.0		1_2
1445	cat__MRDA0_True	0.0		1_2
1446	cat__MRDA0_nan	0.0		1_2
1447	cat__MRDB0_False	0.0		1_2
1448	cat__MRDB0_True	0.0		1_2
1449	cat__MRDB0_nan	0.0		1_2
1450	cat__MRDC0_False	0.0		1_2
1451	cat__MRDC0_True	0.0		1_2
1452	cat__MRDC0_nan	0.0		1_2
1453	cat__MRDA1_False	0.0		1_2
1454	cat__MRDA1_True	0.0		1_2
1455	cat__MRDA1_nan	0.0		1_2
1456	cat__MRDB1_False	0.0		1_2
1457	cat__MRDB1_True	0.0		1_2
1458	cat__MRDB1_nan	0.0		1_2
1459	cat__MRDC1_False	0.0		1_2
1460	cat__MRDC1_True	0.0		1_2
1461	cat__MRDC1_nan	0.0		1_2
1462	cat__MRDA2_False	0.0		1_2
1463	cat__MRDA2_True	0.0		1_2
1464	cat__MRDA2_nan	0.0		1_2
1465	cat__MRDB2_False	0.0		1_2
1466	cat__MRDB2_True	0.0		1_2
1467	cat__MRDB2_nan	0.0		1_2
1468	cat__MRDC2_False	0.0		1_2
1469	cat__MRDC2_True	0.0		1_2
1470	cat__MRDC2_nan	0.0		1_2
1471	cat__MRDnegativity_<0.0%/not detectable	0.0		1_2
1472	cat__MRDnegativity_nan	0.0		1_2
1473	cat__MRDguided_No	0.0		1_2
1474	cat__MRDguided_nan	0.0		1_2
1475	cat__Housekeeping_ABL	0.0		1_2
1476	cat__Housekeeping_nan	0.0		1_2
1477	cat__MRDA0_method_nan	0.0		1_2
1478	cat__MRDA0_method_qPCR-NPM1	0.0		1_2
1479	cat__MRDA0_method_qPCR-NPM1 A	0.0		1_2
1480	cat__MRDA0_method_qPCR-NPM1 B	0.0		1_2
1481	cat__MRDA0_method_qPCR-NPM1 D	0.0		1_2
1482	cat__MRDA0_method_qPCR-NPM1 OTHER	0.0		1_2
1483	cat__MRDA0_method_qPCR-inv16	0.0		1_2
1484	cat__MRDA0_method_qPCR-t8/21	0.0		1_2
1485	cat__MRDA0num_ND	0.0		1_2
1486	cat__MRDA0num_Pos	0.0		1_2
1487	cat__MRDA0num_nan	0.0		1_2
1488	cat__MRDA0_specimen_PB	0.0		1_2
1489	cat__MRDA0_specimen_nan	0.0		1_2
1490	cat__MRDB0_method_nan	0.0		1_2
1491	cat__MRDB0_method_qPCR-NPM1	0.0		1_2
1492	cat__MRDB0_method_qPCR-NPM1 A	0.0		1_2
1493	cat__MRDB0_method_qPCR-NPM1 B	0.0		1_2
1494	cat__MRDB0_method_qPCR-NPM1 D	0.0		1_2
1495	cat__MRDB0_method_qPCR-NPM1 OTHER	0.0		1_2
1496	cat__MRDB0_method_qPCR-inv16	0.0		1_2
1497	cat__MRDB0_method_qPCR-t8/21	0.0		1_2
1498	cat__MRDB0_specimen_BM	0.0		1_2
1499	cat__MRDB0_specimen_nan	0.0		1_2
1500	cat__MRDB0num_ND	0.0		1_2
1501	cat__MRDB0num_Pos	0.0		1_2
1502	cat__MRDB0num_nan	0.0		1_2
1503	cat__MRDC0_method_MFC (LAIP+DfN)	0.0		1_2
1504	cat__MRDC0_method_nan	0.0		1_2
1505	cat__MRDC0_specimen_BM	0.0		1_2
1506	cat__MRDC0_specimen_BM	0.0		1_2
1507	cat__MRDC0_specimen_PB	0.0		1_2
1508	cat__MRDC0_specimen_nan	0.0		1_2
1509	cat__MRDC1_specimen_BM	0.0		1_2
1510	cat__MRDC1_specimen_PB	0.0		1_2
1511	cat__MRDC1_specimen_nan	0.0		1_2
1512	cat__MRDC2_specimen_BM	0.0		1_2
1513	cat__MRDC2_specimen_PB	0.0		1_2
1514	cat__MRDC2_specimen_nan	0.0		1_2
1515	cat__MRDC0num_Neg	0.0		1_2
1516	cat__MRDC0num_Pos	0.0		1_2
1517	cat__MRDC0num_nan	0.0		1_2
1518	cat__MRDA1_method_nan	0.0		1_2
1519	cat__MRDA1_method_qPCR-NPM1	0.0		1_2
1520	cat__MRDA1_method_qPCR-NPM1 A	0.0		1_2
1521	cat__MRDA1_method_qPCR-NPM1 B	0.0		1_2
1522	cat__MRDA1_method_qPCR-NPM1 D	0.0		1_2
1523	cat__MRDA1_method_qPCR-NPM1 OTHER	0.0		1_2
1524	cat__MRDA1_method_qPCR-inv16	0.0		1_2
1525	cat__MRDA1_method_qPCR-t8/21	0.0		1_2
1526	cat__MRDA1num_ND	0.0		1_2
1527	cat__MRDA1num_Neg	0.0		1_2
1528	cat__MRDA1num_Pos	0.0		1_2
1529	cat__MRDA1num_nan	0.0		1_2
1530	cat__MRDA1_specimen_PB	0.0		1_2
1531	cat__MRDA1_specimen_nan	0.0		1_2
1532	cat__MRDB1_method_nan	0.0		1_2
1533	cat__MRDB1_method_qPCR-NPM1	0.0		1_2
1534	cat__MRDB1_method_qPCR-NPM1 A	0.0		1_2
1535	cat__MRDB1_method_qPCR-NPM1 B	0.0		1_2
1536	cat__MRDB1_method_qPCR-NPM1 D	0.0		1_2
1537	cat__MRDB1_method_qPCR-NPM1 OTHER	0.0		1_2
1538	cat__MRDB1_method_qPCR-inv16	0.0		1_2
1539	cat__MRDB1_method_qPCR-t8/21	0.0		1_2
1540	cat__MRDB1_specimen_BM	0.0		1_2
1541	cat__MRDB1_specimen_nan	0.0		1_2
1542	cat__MRDB1num_ND	0.0		1_2
1543	cat__MRDB1num_Neg	0.0		1_2
1544	cat__MRDB1num_Pos	0.0		1_2
1545	cat__MRDB1num_nan	0.0		1_2
1546	cat__MRDC1_method_MFC (LAIP+DfN)	0.0		1_2
1547	cat__MRDC1_method_nan	0.0		1_2
1548	cat__MRDC1num_ND	0.0		1_2
1549	cat__MRDC1num_Neg	0.0		1_2
1550	cat__MRDC1num_Pos	0.0		1_2
1551	cat__MRDC1num_nan	0.0		1_2
1552	cat__MRDA2_method_nan	0.0		1_2
1553	cat__MRDA2_method_qPCR-NPM1	0.0		1_2
1554	cat__MRDA2_method_qPCR-NPM1 A	0.0		1_2
1555	cat__MRDA2_method_qPCR-NPM1 B	0.0		1_2
1556	cat__MRDA2_method_qPCR-NPM1 D	0.0		1_2
1557	cat__MRDA2_method_qPCR-NPM1 OTHER	0.0		1_2
1558	cat__MRDA2_method_qPCR-inv16	0.0		1_2
1559	cat__MRDA2_method_qPCR-t8/21	0.0		1_2
1560	cat__MRDA2_specimen_PB	0.0		1_2
1561	cat__MRDA2_specimen_nan	0.0		1_2
1562	cat__MRDA2num_ND	0.0		1_2
1563	cat__MRDA2num_Neg	0.0		1_2
1564	cat__MRDA2num_Pos	0.0		1_2
1565	cat__MRDA2num_nan	0.0		1_2
1566	cat__MRDB2_method_nan	0.0		1_2
1567	cat__MRDB2_method_qPCR-NPM1	0.0		1_2
1568	cat__MRDB2_method_qPCR-NPM1 A	0.0		1_2
1569	cat__MRDB2_method_qPCR-NPM1 B	0.0		1_2
1570	cat__MRDB2_method_qPCR-NPM1 D	0.0		1_2
1571	cat__MRDB2_method_qPCR-NPM1 OTHER	0.0		1_2
1572	cat__MRDB2_method_qPCR-inv16	0.0		1_2
1573	cat__MRDB2_method_qPCR-t8/21	0.0		1_2
1574	cat__MRDB2_specimen_BM	0.0		1_2
1575	cat__MRDB2_specimen_nan	0.0		1_2
1576	cat__MRDB2num_ND	0.0		1_2
1577	cat__MRDB2num_Neg	0.0		1_2
1578	cat__MRDB2num_Pos	0.0		1_2
1579	cat__MRDB2num_nan	0.0		1_2
1580	cat__MRDC2_method_MFC (LAIP+DfN)	0.0		1_2
1581	cat__MRDC2_method_nan	0.0		1_2
1582	cat__MRDC2num_ND	0.0		1_2
1583	cat__MRDC2num_Neg	0.0		1_2
1584	cat__MRDC2num_Pos	0.0		1_2
1585	cat__MRDC2num_nan	0.0		1_2
1586	num__date_MRDA0	0.0		1_2
1587	num__MRDA0hodnota	8.321875997718787e-05		1_2
1588	num__MRDA0logred	0.0		1_2
1589	num__date_MRDB0	0.0		1_2
1590	num__MRDB0hodnota	0.0		1_2
1591	num__MRDB0logred	0.0		1_2
1592	num__MRDC0percentage	0.0		1_2
1593	num__date_MRDA1	4.556453070104272e-05		1_2
1594	num__MRDA1hodnota	0.0		1_2
1595	num__MRDA1logred	0.0		1_2
1596	num__date_MRDB1	0.0		1_2
1597	num__MRDB1hodnota	0.0		1_2
1598	num__Date_MRDC1	1.214083991322275e-06		1_2
1599	num__MRDC1percentage	0.00023640871731422366		1_2
1600	num__date_MRDA2	0.0001624193520027277		1_2
1601	num__MRDA2hodnota	0.0		1_2
1602	num__MRDA2logred	0.0		1_2
1603	num__date_MRDB2	0.0002741613590050696		1_2
1604	num__MRDB2hodnota	0.0		1_2
1605	num__Date_MRDC2	7.751840437132393e-05		1_2
1606	num__MRDC2percentage	0.00031597233731584017		1_2
1607	remainder__MRDnegativity_is_missing	0.0		1_2
1608	remainder__MRDguided_is_missing	0.0		1_2
1609	remainder__Housekeeping_is_missing	0.0		1_2
1610	remainder__MRDA0_is_missing	0.0		1_2
1611	remainder__date_MRDA0_is_missing	0.0		1_2
1612	remainder__MRDA0_method_is_missing	0.0		1_2
1613	remainder__MRDA0_specimen_is_missing	0.0		1_2
1614	remainder__MRDA0num_is_missing	0.0		1_2
1615	remainder__MRDA0hodnota_is_missing	0.0		1_2
1616	remainder__MRDA0logred_is_missing	0.0		1_2
1617	remainder__MRDB0_is_missing	0.0		1_2
1618	remainder__date_MRDB0_is_missing	0.0		1_2
1619	remainder__MRDB0_method_is_missing	0.0		1_2
1620	remainder__MRDB0_specimen_is_missing	0.0		1_2
1621	remainder__MRDB0num_is_missing	0.0		1_2
1622	remainder__MRDB0hodnota_is_missing	0.0		1_2
1623	remainder__MRDB0logred_is_missing	0.0		1_2
1624	remainder__MRDC0_is_missing	0.0		1_2
1625	remainder__MRDC0_method_is_missing	0.0		1_2
1626	remainder__MRDC0_specimen_is_missing	0.0		1_2
1627	remainder__MRDC0num_is_missing	0.0		1_2
1628	remainder__MRDC0percentage_is_missing	0.0		1_2
1629	remainder__MRDA1_is_missing	0.0		1_2
1630	remainder__date_MRDA1_is_missing	0.0		1_2
1631	remainder__MRDA1_method_is_missing	0.0		1_2
1632	remainder__MRDA1_specimen_is_missing	0.0		1_2
1633	remainder__MRDA1num_is_missing	0.0		1_2
1634	remainder__MRDA1hodnota_is_missing	0.0		1_2
1635	remainder__MRDA1logred_is_missing	0.0		1_2
1636	remainder__MRDB1_is_missing	0.0		1_2
1637	remainder__date_MRDB1_is_missing	0.0		1_2
1638	remainder__MRDB1_method_is_missing	0.0		1_2
1639	remainder__MRDB1_specimen_is_missing	0.0		1_2
1640	remainder__MRDB1num_is_missing	0.0		1_2
1641	remainder__MRDB1hodnota_is_missing	0.0		1_2
1642	remainder__MRDC1_is_missing	0.0		1_2
1643	remainder__Date_MRDC1_is_missing	0.0		1_2
1644	remainder__MRDC1_method_is_missing	0.0		1_2
1645	remainder__MRDC1_specimen_is_missing	0.0		1_2
1646	remainder__MRDC1num_is_missing	0.0		1_2
1647	remainder__MRDC1percentage_is_missing	0.0		1_2
1648	remainder__MRDA2_is_missing	0.0		1_2
1649	remainder__date_MRDA2_is_missing	0.0		1_2
1650	remainder__MRDA2_method_is_missing	0.0		1_2
1651	remainder__MRDA2_specimen_is_missing	0.0		1_2
1652	remainder__MRDA2num_is_missing	0.0		1_2
1653	remainder__MRDA2hodnota_is_missing	0.0		1_2
1654	remainder__MRDA2logred_is_missing	0.0		1_2
1655	remainder__MRDB2_is_missing	0.0		1_2
1656	remainder__date_MRDB2_is_missing	0.0		1_2
1657	remainder__MRDB2_method_is_missing	0.0		1_2
1658	remainder__MRDB2_specimen_is_missing	0.0		1_2
1659	remainder__MRDB2num_is_missing	0.0		1_2
1660	remainder__MRDB2hodnota_is_missing	0.0		1_2
1661	remainder__MRDC2_is_missing	0.0		1_2
1662	remainder__Date_MRDC2_is_missing	0.0		1_2
1663	remainder__MRDC2_method_is_missing	0.0		1_2
1664	remainder__MRDC2_specimen_is_missing	0.0		1_2
1665	remainder__MRDC2num_is_missing	0.0		1_2
1666	remainder__MRDC2percentage_is_missing	0.0		1_2
1667	remainder__ASXL1	3.2000886577944616e-05		1_2
1668	remainder__ASXL2	1.3261475572778456e-06		1_2
1669	remainder__ASXL3	0.0		1_2
1670	remainder__BAGE3	0.0		1_2
1671	remainder__BCOR	0.0		1_2
1672	remainder__BRAF	0.0		1_2
1673	remainder__CBL	1.0821585223841047e-08		1_2
1674	remainder__CEBPA	2.161273211915939e-06		1_2
1675	remainder__CREBBP	0.0		1_2
1676	remainder__CSF3R	0.0		1_2
1677	remainder__CTCF	0.0		1_2
1678	remainder__CUL2	0.0		1_2
1679	remainder__CUX1	0.0		1_2
1680	remainder__DNMT3A	0.0		1_2
1681	remainder__EED	0.0		1_2
1682	remainder__ETV6	0.0		1_2
1683	remainder__EZH2	0.0		1_2
1684	remainder__FBXW7	0.0		1_2
1685	remainder__FLT3	0.0		1_2
1686	remainder__GATA1	0.0		1_2
1687	remainder__GATA2	0.0		1_2
1688	remainder__GNAS	0.0		1_2
1689	remainder__GNB1	0.0		1_2
1690	remainder__IDH1	0.0		1_2
1691	remainder__IDH2	0.0		1_2
1692	remainder__JAK2	0.0		1_2
1693	remainder__JAK3	0.0		1_2
1694	remainder__KANSL1	0.0		1_2
1695	remainder__KDM6A	0.0		1_2
1696	remainder__KIT	0.0		1_2
1697	remainder__KMT2C	0.0		1_2
1698	remainder__KMT2D	0.0		1_2
1699	remainder__KMT2E	0.0		1_2
1700	remainder__KRAS	0.0		1_2
1701	remainder__LUC7L2	0.0		1_2
1702	remainder__MED12	0.0		1_2
1703	remainder__MLL	0.0		1_2
1704	remainder__MPL	0.0		1_2
1705	remainder__MYC	0.0		1_2
1706	remainder__NF1	0.0		1_2
1707	remainder__NFE2	0.0		1_2
1708	remainder__NOTCH1	0.0		1_2
1709	remainder__NPM1	0.0		1_2
1710	remainder__NRAS	2.6969895136627266e-07		1_2
1711	remainder__PDS5B	0.0		1_2
1712	remainder__PHF6	0.0		1_2
1713	remainder__PRPF8	0.0		1_2
1714	remainder__PTPN11	0.0		1_2
1715	remainder__RAD21	0.0		1_2
1716	remainder__RIT1	0.0		1_2
1717	remainder__RUNX1	0.0		1_2
1718	remainder__SETBP1	0.0		1_2
1719	remainder__SF1	0.0		1_2
1720	remainder__SF3B1	0.0		1_2
1721	remainder__SMC1A	0.0		1_2
1722	remainder__SMC3	0.0		1_2
1723	remainder__SMG1	0.0		1_2
1724	remainder__SRSF2	0.0		1_2
1725	remainder__STAG2	0.0		1_2
1726	remainder__STAT5B	0.0		1_2
1727	remainder__SUZ12	0.0		1_2
1728	remainder__TET2	0.0		1_2
1729	remainder__TP53	0.0		1_2
1730	remainder__U2AF1	0.0		1_2
1731	remainder__WT1	0.0		1_2
1732	remainder__ZRSR2	0.0		1_2
1733	remainder__ngs_is_missing	0.0		1_2
1734	cat__MRDA0_False	0.0		2_2
1735	cat__MRDA0_True	0.0		2_2
1736	cat__MRDA0_nan	0.0		2_2
1737	cat__MRDB0_False	0.0		2_2
1738	cat__MRDB0_True	0.0		2_2
1739	cat__MRDB0_nan	0.0		2_2
1740	cat__MRDC0_False	0.0		2_2
1741	cat__MRDC0_True	0.0		2_2
1742	cat__MRDC0_nan	0.0		2_2
1743	cat__MRDA1_False	0.0		2_2
1744	cat__MRDA1_True	0.0		2_2
1745	cat__MRDA1_nan	0.0		2_2
1746	cat__MRDB1_False	0.0		2_2
1747	cat__MRDB1_True	0.0		2_2
1748	cat__MRDB1_nan	0.0		2_2
1749	cat__MRDC1_False	0.0		2_2
1750	cat__MRDC1_True	0.0		2_2
1751	cat__MRDC1_nan	0.0		2_2
1752	cat__MRDA2_False	0.0		2_2
1753	cat__MRDA2_True	0.0		2_2
1754	cat__MRDA2_nan	0.0		2_2
1755	cat__MRDB2_False	0.0		2_2
1756	cat__MRDB2_True	0.0		2_2
1757	cat__MRDB2_nan	0.0		2_2
1758	cat__MRDC2_False	0.0		2_2
1759	cat__MRDC2_True	0.0		2_2
1760	cat__MRDC2_nan	0.0		2_2
1761	cat__MRDnegativity_<0.0%/not detectable	0.0		2_2
1762	cat__MRDnegativity_nan	0.0		2_2
1763	cat__MRDguided_No	0.0		2_2
1764	cat__MRDguided_nan	0.0		2_2
1765	cat__Housekeeping_ABL	0.0		2_2
1766	cat__Housekeeping_nan	0.0		2_2
1767	cat__MRDA0_method_nan	0.0		2_2
1768	cat__MRDA0_method_qPCR-NPM1	0.0		2_2
1769	cat__MRDA0_method_qPCR-NPM1 A	0.0		2_2
1770	cat__MRDA0_method_qPCR-NPM1 B	0.0		2_2
1771	cat__MRDA0_method_qPCR-NPM1 D	0.0		2_2
1772	cat__MRDA0_method_qPCR-NPM1 OTHER	0.0		2_2
1773	cat__MRDA0_method_qPCR-inv16	0.0		2_2
1774	cat__MRDA0_method_qPCR-t8/21	0.0		2_2
1775	cat__MRDA0num_ND	0.0		2_2
1776	cat__MRDA0num_Pos	0.0		2_2
1777	cat__MRDA0num_nan	0.0		2_2
1778	cat__MRDA0_specimen_PB	0.0		2_2
1779	cat__MRDA0_specimen_nan	0.0		2_2
1780	cat__MRDB0_method_nan	0.0		2_2
1781	cat__MRDB0_method_qPCR-NPM1	0.0		2_2
1782	cat__MRDB0_method_qPCR-NPM1 A	0.0		2_2
1783	cat__MRDB0_method_qPCR-NPM1 B	0.0		2_2
1784	cat__MRDB0_method_qPCR-NPM1 D	0.0		2_2
1785	cat__MRDB0_method_qPCR-NPM1 OTHER	0.0		2_2
1786	cat__MRDB0_method_qPCR-inv16	0.0		2_2
1787	cat__MRDB0_method_qPCR-t8/21	0.0		2_2
1788	cat__MRDB0_specimen_BM	0.0		2_2
1789	cat__MRDB0_specimen_nan	0.0		2_2
1790	cat__MRDB0num_ND	0.0		2_2
1791	cat__MRDB0num_Pos	0.0		2_2
1792	cat__MRDB0num_nan	0.0		2_2
1793	cat__MRDC0_method_MFC (LAIP+DfN)	0.0		2_2
1794	cat__MRDC0_method_nan	0.0		2_2
1795	cat__MRDC0_specimen_BM	0.0		2_2
1796	cat__MRDC0_specimen_BM	0.0		2_2
1797	cat__MRDC0_specimen_PB	0.0		2_2
1798	cat__MRDC0_specimen_nan	0.0		2_2
1799	cat__MRDC1_specimen_BM	0.0		2_2
1800	cat__MRDC1_specimen_PB	0.0		2_2
1801	cat__MRDC1_specimen_nan	0.0		2_2
1802	cat__MRDC2_specimen_BM	0.0		2_2
1803	cat__MRDC2_specimen_nan	0.0		2_2
1804	cat__MRDC0num_Neg	0.0		2_2
1805	cat__MRDC0num_Pos	0.0		2_2
1806	cat__MRDC0num_nan	0.0		2_2
1807	cat__MRDA1_method_nan	0.0		2_2
1808	cat__MRDA1_method_qPCR-NPM1	0.0		2_2
1809	cat__MRDA1_method_qPCR-NPM1 A	0.0		2_2
1810	cat__MRDA1_method_qPCR-NPM1 B	0.0		2_2
1811	cat__MRDA1_method_qPCR-NPM1 D	0.0		2_2
1812	cat__MRDA1_method_qPCR-NPM1 OTHER	0.0		2_2
1813	cat__MRDA1_method_qPCR-inv16	0.0		2_2
1814	cat__MRDA1_method_qPCR-t8/21	0.0		2_2
1815	cat__MRDA1num_ND	0.0		2_2
1816	cat__MRDA1num_Neg	0.0		2_2
1817	cat__MRDA1num_Pos	0.0		2_2
1818	cat__MRDA1num_nan	0.0		2_2
1819	cat__MRDA1_specimen_PB	0.0		2_2
1820	cat__MRDA1_specimen_nan	0.0		2_2
1821	cat__MRDB1_method_nan	0.0		2_2
1822	cat__MRDB1_method_qPCR-NPM1	0.0		2_2
1823	cat__MRDB1_method_qPCR-NPM1 A	0.0		2_2
1824	cat__MRDB1_method_qPCR-NPM1 B	0.0		2_2
1825	cat__MRDB1_method_qPCR-NPM1 D	0.0		2_2
1826	cat__MRDB1_method_qPCR-NPM1 OTHER	0.0		2_2
1827	cat__MRDB1_method_qPCR-inv16	0.0		2_2
1828	cat__MRDB1_method_qPCR-t8/21	0.0		2_2
1829	cat__MRDB1_specimen_BM	0.0		2_2
1830	cat__MRDB1_specimen_nan	0.0		2_2
1831	cat__MRDB1num_ND	0.0		2_2
1832	cat__MRDB1num_Neg	0.0		2_2
1833	cat__MRDB1num_Pos	0.0		2_2
1834	cat__MRDB1num_nan	0.0		2_2
1835	cat__MRDC1_method_MFC (LAIP+DfN)	0.0		2_2
1836	cat__MRDC1_method_nan	0.0		2_2
1837	cat__MRDC1num_ND	0.0		2_2
1838	cat__MRDC1num_Neg	0.0		2_2
1839	cat__MRDC1num_Pos	0.0		2_2
1840	cat__MRDC1num_nan	0.0		2_2
1841	cat__MRDA2_method_nan	0.0		2_2
1842	cat__MRDA2_method_qPCR-NPM1	0.0		2_2
1843	cat__MRDA2_method_qPCR-NPM1 A	0.0		2_2
1844	cat__MRDA2_method_qPCR-NPM1 B	0.0		2_2
1845	cat__MRDA2_method_qPCR-NPM1 D	0.0		2_2
1846	cat__MRDA2_method_qPCR-NPM1 OTHER	0.0		2_2
1847	cat__MRDA2_method_qPCR-inv16	0.0		2_2
1848	cat__MRDA2_method_qPCR-t8/21	0.0		2_2
1849	cat__MRDA2_specimen_PB	0.0		2_2
1850	cat__MRDA2_specimen_nan	0.0		2_2
1851	cat__MRDA2num_ND	0.0		2_2
1852	cat__MRDA2num_Neg	0.0		2_2
1853	cat__MRDA2num_Pos	0.0		2_2
1854	cat__MRDA2num_nan	0.0		2_2
1855	cat__MRDB2_method_nan	0.0		2_2
1856	cat__MRDB2_method_qPCR-NPM1	0.0		2_2
1857	cat__MRDB2_method_qPCR-NPM1 A	0.0		2_2
1858	cat__MRDB2_method_qPCR-NPM1 B	0.0		2_2
1859	cat__MRDB2_method_qPCR-NPM1 D	0.0		2_2
1860	cat__MRDB2_method_qPCR-NPM1 OTHER	0.0		2_2
1861	cat__MRDB2_method_qPCR-inv16	0.0		2_2
1862	cat__MRDB2_method_qPCR-t8/21	0.0		2_2
1863	cat__MRDB2_specimen_BM	0.0		2_2
1864	cat__MRDB2_specimen_nan	0.0		2_2
1865	cat__MRDB2num_ND	0.0		2_2
1866	cat__MRDB2num_Neg	0.0		2_2
1867	cat__MRDB2num_Pos	0.0		2_2
1868	cat__MRDB2num_nan	0.0		2_2
1869	cat__MRDC2_method_MFC (LAIP+DfN)	0.0		2_2
1870	cat__MRDC2_method_nan	0.0		2_2
1871	cat__MRDC2num_ND	0.0		2_2
1872	cat__MRDC2num_Neg	0.0		2_2
1873	cat__MRDC2num_Pos	0.0		2_2
1874	cat__MRDC2num_nan	0.0		2_2
1875	num__date_MRDA0	0.0		2_2
1876	num__MRDA0hodnota	0.0		2_2
1877	num__MRDA0logred	0.0		2_2
1878	num__date_MRDB0	0.0		2_2
1879	num__MRDB0hodnota	0.0		2_2
1880	num__MRDB0logred	0.0		2_2
1881	num__MRDC0percentage	0.0		2_2
1882	num__date_MRDA1	0.0		2_2
1883	num__MRDA1hodnota	0.0		2_2
1884	num__MRDA1logred	0.0		2_2
1885	num__date_MRDB1	0.0		2_2
1886	num__MRDB1hodnota	0.0		2_2
1887	num__Date_MRDC1	0.0		2_2
1888	num__MRDC1percentage	3.0216851723993915e-05		2_2
1889	num__date_MRDA2	1.4494155663877591e-05		2_2
1890	num__MRDA2hodnota	0.0		2_2
1891	num__MRDA2logred	0.0		2_2
1892	num__date_MRDB2	0.0		2_2
1893	num__MRDB2hodnota	0.0		2_2
1894	num__Date_MRDC2	0.0		2_2
1895	num__MRDC2percentage	9.27199848500918e-05		2_2
1896	remainder__MRDnegativity_is_missing	0.0		2_2
1897	remainder__MRDguided_is_missing	0.0		2_2
1898	remainder__Housekeeping_is_missing	0.0		2_2
1899	remainder__MRDA0_is_missing	0.0		2_2
1900	remainder__date_MRDA0_is_missing	0.0		2_2
1901	remainder__MRDA0_method_is_missing	0.0		2_2
1902	remainder__MRDA0_specimen_is_missing	0.0		2_2
1903	remainder__MRDA0num_is_missing	0.0		2_2
1904	remainder__MRDA0hodnota_is_missing	0.0		2_2
1905	remainder__MRDA0logred_is_missing	0.0		2_2
1906	remainder__MRDB0_is_missing	0.0		2_2
1907	remainder__date_MRDB0_is_missing	0.0		2_2
1908	remainder__MRDB0_method_is_missing	0.0		2_2
1909	remainder__MRDB0_specimen_is_missing	0.0		2_2
1910	remainder__MRDB0num_is_missing	0.0		2_2
1911	remainder__MRDB0hodnota_is_missing	0.0		2_2
1912	remainder__MRDB0logred_is_missing	0.0		2_2
1913	remainder__MRDC0_is_missing	0.0		2_2
1914	remainder__MRDC0_method_is_missing	0.0		2_2
1915	remainder__MRDC0_specimen_is_missing	0.0		2_2
1916	remainder__MRDC0num_is_missing	0.0		2_2
1917	remainder__MRDC0percentage_is_missing	0.0		2_2
1918	remainder__MRDA1_is_missing	0.0		2_2
1919	remainder__date_MRDA1_is_missing	0.0		2_2
1920	remainder__MRDA1_method_is_missing	0.0		2_2
1921	remainder__MRDA1_specimen_is_missing	0.0		2_2
1922	remainder__MRDA1num_is_missing	0.0		2_2
1923	remainder__MRDA1hodnota_is_missing	0.0		2_2
1924	remainder__MRDA1logred_is_missing	0.0		2_2
1925	remainder__MRDB1_is_missing	0.0		2_2
1926	remainder__date_MRDB1_is_missing	0.0		2_2
1927	remainder__MRDB1_method_is_missing	0.0		2_2
1928	remainder__MRDB1_specimen_is_missing	0.0		2_2
1929	remainder__MRDB1num_is_missing	0.0		2_2
1930	remainder__MRDB1hodnota_is_missing	0.0		2_2
1931	remainder__MRDC1_is_missing	0.0		2_2
1932	remainder__Date_MRDC1_is_missing	0.0		2_2
1933	remainder__MRDC1_method_is_missing	0.0		2_2
1934	remainder__MRDC1_specimen_is_missing	0.0		2_2
1935	remainder__MRDC1num_is_missing	0.0		2_2
1936	remainder__MRDC1percentage_is_missing	0.0		2_2
1937	remainder__MRDA2_is_missing	0.0		2_2
1938	remainder__date_MRDA2_is_missing	0.0		2_2
1939	remainder__MRDA2_method_is_missing	0.0		2_2
1940	remainder__MRDA2_specimen_is_missing	0.0		2_2
1941	remainder__MRDA2num_is_missing	0.0		2_2
1942	remainder__MRDA2hodnota_is_missing	0.0		2_2
1943	remainder__MRDA2logred_is_missing	0.0		2_2
1944	remainder__MRDB2_is_missing	0.0		2_2
1945	remainder__date_MRDB2_is_missing	0.0		2_2
1946	remainder__MRDB2_method_is_missing	0.0		2_2
1947	remainder__MRDB2_specimen_is_missing	0.0		2_2
1948	remainder__MRDB2num_is_missing	0.0		2_2
1949	remainder__MRDB2hodnota_is_missing	0.0		2_2
1950	remainder__MRDC2_is_missing	0.0		2_2
1951	remainder__Date_MRDC2_is_missing	0.0		2_2
1952	remainder__MRDC2_method_is_missing	0.0		2_2
1953	remainder__MRDC2_specimen_is_missing	0.0		2_2
1954	remainder__MRDC2num_is_missing	0.0		2_2
1955	remainder__MRDC2percentage_is_missing	0.0		2_2
1956	remainder__ASXL1	0.0		2_2
1957	remainder__ASXL2	0.0		2_2
1958	remainder__BAGE3	0.0		2_2
1959	remainder__BCOR	0.0		2_2
1960	remainder__BRAF	0.0		2_2
1961	remainder__CBL	0.0		2_2
1962	remainder__CEBPA	0.0		2_2
1963	remainder__CREBBP	0.0		2_2
1964	remainder__CSF3R	0.0		2_2
1965	remainder__CTCF	0.0		2_2
1966	remainder__CUX1	0.0		2_2
1967	remainder__DNMT3A	0.0		2_2
1968	remainder__EED	0.0		2_2
1969	remainder__ETV6	0.0		2_2
1970	remainder__EZH2	0.0		2_2
1971	remainder__FBXW7	0.0		2_2
1972	remainder__FLT3	0.0		2_2
1973	remainder__GATA1	0.0		2_2
1974	remainder__GATA2	0.0		2_2
1975	remainder__GNB1	0.0		2_2
1976	remainder__IDH1	0.0		2_2
1977	remainder__IDH2	0.0		2_2
1978	remainder__JAK2	0.0		2_2
1979	remainder__JAK3	0.0		2_2
1980	remainder__KANSL1	0.0		2_2
1981	remainder__KDM6A	0.0		2_2
1982	remainder__KIT	0.0		2_2
1983	remainder__KMT2C	0.0		2_2
1984	remainder__KMT2D	0.0		2_2
1985	remainder__KMT2E	0.0		2_2
1986	remainder__KRAS	0.0		2_2
1987	remainder__LUC7L2	0.0		2_2
1988	remainder__MED12	0.0		2_2
1989	remainder__MLL	0.0		2_2
1990	remainder__MPL	0.0		2_2
1991	remainder__MYC	0.0		2_2
1992	remainder__NF1	0.0		2_2
1993	remainder__NFE2	0.0		2_2
1994	remainder__NOTCH1	0.0		2_2
1995	remainder__NPM1	0.0		2_2
1996	remainder__NRAS	0.0		2_2
1997	remainder__PDS5B	0.0		2_2
1998	remainder__PHF6	0.0		2_2
[truncated: 2,332 more rows]
