# Supplementary material for: Random Survival Forest Versus Elastic-Net Regularized Cox Regression for Survival Prediction in Acute Myeloid Leukemia at Distinct Treatment Time Points: Model Performance Comparison Study
Source: JMIR Bioinform Biotechnol. 2026 Apr 29;7:e75678. doi: 10.2196/75678 (PMC13128161; doi:10.2196/75678)
Supplement: Multimedia Appendix 9 [file bioinform-v7-e75678-s009.zip › ablation_metrics/repeated_fold_feature_importance/cnet/C2__MRD__fimp.csv]

	feature	importance	std_importance	fold_repeat_idx
0	cat__MRDA0_False	0.0		1_1
1	cat__MRDA0_True	0.0		1_1
2	cat__MRDA0_nan	0.0		1_1
3	cat__MRDB0_False	0.0		1_1
4	cat__MRDB0_True	0.0		1_1
5	cat__MRDB0_nan	0.0		1_1
6	cat__MRDC0_False	0.0		1_1
7	cat__MRDC0_True	0.0		1_1
8	cat__MRDC0_nan	0.0		1_1
9	cat__MRDA1_False	0.0		1_1
10	cat__MRDA1_True	0.0		1_1
11	cat__MRDA1_nan	0.0		1_1
12	cat__MRDB1_False	0.0		1_1
13	cat__MRDB1_True	0.0		1_1
14	cat__MRDB1_nan	0.0		1_1
15	cat__MRDC1_False	0.0		1_1
16	cat__MRDC1_True	0.0		1_1
17	cat__MRDC1_nan	0.0		1_1
18	cat__MRDA2_False	0.0		1_1
19	cat__MRDA2_True	0.0		1_1
20	cat__MRDA2_nan	0.0		1_1
21	cat__MRDB2_False	0.0		1_1
22	cat__MRDB2_True	0.0		1_1
23	cat__MRDB2_nan	0.0		1_1
24	cat__MRDC2_False	0.0		1_1
25	cat__MRDC2_True	0.0		1_1
26	cat__MRDC2_nan	0.0		1_1
27	cat__MRDnegativity_<0.0%/not detectable	0.0		1_1
28	cat__MRDnegativity_nan	0.0		1_1
29	cat__MRDguided_No	0.0		1_1
30	cat__MRDguided_nan	0.0		1_1
31	cat__Housekeeping_ABL	0.0		1_1
32	cat__Housekeeping_nan	0.0		1_1
33	cat__MRDA0_method_nan	0.0		1_1
34	cat__MRDA0_method_qPCR-NPM1	0.0		1_1
35	cat__MRDA0_method_qPCR-NPM1 A	0.0		1_1
36	cat__MRDA0_method_qPCR-NPM1 B	0.0		1_1
37	cat__MRDA0_method_qPCR-NPM1 D	0.0		1_1
38	cat__MRDA0_method_qPCR-NPM1 OTHER	0.0		1_1
39	cat__MRDA0_method_qPCR-inv16	0.0		1_1
40	cat__MRDA0_method_qPCR-t8/21	0.0		1_1
41	cat__MRDA0num_ND	0.0		1_1
42	cat__MRDA0num_Pos	0.0		1_1
43	cat__MRDA0num_nan	0.0		1_1
44	cat__MRDA0_specimen_PB	0.0		1_1
45	cat__MRDA0_specimen_nan	0.0		1_1
46	cat__MRDB0_method_nan	0.0		1_1
47	cat__MRDB0_method_qPCR-NPM1	0.0		1_1
48	cat__MRDB0_method_qPCR-NPM1 A	0.0		1_1
49	cat__MRDB0_method_qPCR-NPM1 B	0.0		1_1
50	cat__MRDB0_method_qPCR-NPM1 D	0.0		1_1
51	cat__MRDB0_method_qPCR-NPM1 OTHER	0.0		1_1
52	cat__MRDB0_method_qPCR-inv16	0.0		1_1
53	cat__MRDB0_method_qPCR-t8/21	0.0		1_1
54	cat__MRDB0_specimen_BM	0.0		1_1
55	cat__MRDB0_specimen_nan	0.0		1_1
56	cat__MRDB0num_ND	0.0		1_1
57	cat__MRDB0num_Pos	0.0		1_1
58	cat__MRDB0num_nan	0.0		1_1
59	cat__MRDC0_method_MFC (LAIP+DfN)	0.0		1_1
60	cat__MRDC0_method_nan	0.0		1_1
61	cat__MRDC0_specimen_BM	0.0		1_1
62	cat__MRDC0_specimen_BM	0.0		1_1
63	cat__MRDC0_specimen_PB	0.0		1_1
64	cat__MRDC0_specimen_nan	0.0		1_1
65	cat__MRDC1_specimen_BM	0.0		1_1
66	cat__MRDC1_specimen_PB	0.0		1_1
67	cat__MRDC1_specimen_nan	0.0		1_1
68	cat__MRDC2_specimen_BM	0.0		1_1
69	cat__MRDC2_specimen_PB	0.0		1_1
70	cat__MRDC2_specimen_nan	0.0		1_1
71	cat__MRDC0num_Neg	0.0		1_1
72	cat__MRDC0num_Pos	0.0		1_1
73	cat__MRDC0num_nan	0.0		1_1
74	cat__MRDA1_method_nan	0.0		1_1
75	cat__MRDA1_method_qPCR-NPM1	0.0		1_1
76	cat__MRDA1_method_qPCR-NPM1 A	0.0		1_1
77	cat__MRDA1_method_qPCR-NPM1 B	0.0		1_1
78	cat__MRDA1_method_qPCR-NPM1 D	0.0		1_1
79	cat__MRDA1_method_qPCR-NPM1 OTHER	0.0		1_1
80	cat__MRDA1_method_qPCR-inv16	0.0		1_1
81	cat__MRDA1_method_qPCR-t8/21	0.0		1_1
82	cat__MRDA1num_ND	0.0		1_1
83	cat__MRDA1num_Neg	0.0		1_1
84	cat__MRDA1num_Pos	0.0		1_1
85	cat__MRDA1num_nan	0.0		1_1
86	cat__MRDA1_specimen_PB	0.0		1_1
87	cat__MRDA1_specimen_nan	0.0		1_1
88	cat__MRDB1_method_nan	0.0		1_1
89	cat__MRDB1_method_qPCR-NPM1	0.0		1_1
90	cat__MRDB1_method_qPCR-NPM1 A	0.0		1_1
91	cat__MRDB1_method_qPCR-NPM1 B	0.0		1_1
92	cat__MRDB1_method_qPCR-NPM1 D	0.0		1_1
93	cat__MRDB1_method_qPCR-NPM1 OTHER	0.0		1_1
94	cat__MRDB1_method_qPCR-inv16	0.0		1_1
95	cat__MRDB1_method_qPCR-t8/21	0.0		1_1
96	cat__MRDB1_specimen_BM	0.0		1_1
97	cat__MRDB1_specimen_nan	0.0		1_1
98	cat__MRDB1num_ND	0.0		1_1
99	cat__MRDB1num_Neg	0.0		1_1
100	cat__MRDB1num_Pos	0.0		1_1
101	cat__MRDB1num_nan	0.0		1_1
102	cat__MRDC1_method_MFC (LAIP+DfN)	0.0		1_1
103	cat__MRDC1_method_nan	0.0		1_1
104	cat__MRDC1num_ND	0.0		1_1
105	cat__MRDC1num_Neg	0.0		1_1
106	cat__MRDC1num_Pos	0.0		1_1
107	cat__MRDC1num_nan	0.0		1_1
108	cat__MRDA2_method_nan	0.0		1_1
109	cat__MRDA2_method_qPCR-NPM1	0.0		1_1
110	cat__MRDA2_method_qPCR-NPM1 A	0.0		1_1
111	cat__MRDA2_method_qPCR-NPM1 B	0.0		1_1
112	cat__MRDA2_method_qPCR-NPM1 D	0.0		1_1
113	cat__MRDA2_method_qPCR-NPM1 OTHER	0.0		1_1
114	cat__MRDA2_method_qPCR-inv16	0.0		1_1
115	cat__MRDA2_method_qPCR-t8/21	0.0		1_1
116	cat__MRDA2_specimen_PB	0.0		1_1
117	cat__MRDA2_specimen_nan	0.0		1_1
118	cat__MRDA2num_ND	0.0		1_1
119	cat__MRDA2num_Neg	0.0		1_1
120	cat__MRDA2num_Pos	0.0		1_1
121	cat__MRDA2num_nan	0.0		1_1
122	cat__MRDB2_method_nan	0.0		1_1
123	cat__MRDB2_method_qPCR-NPM1	0.0		1_1
124	cat__MRDB2_method_qPCR-NPM1 A	0.0		1_1
125	cat__MRDB2_method_qPCR-NPM1 B	0.0		1_1
126	cat__MRDB2_method_qPCR-NPM1 D	0.0		1_1
127	cat__MRDB2_method_qPCR-NPM1 OTHER	0.0		1_1
128	cat__MRDB2_method_qPCR-inv16	0.0		1_1
129	cat__MRDB2_method_qPCR-t8/21	0.0		1_1
130	cat__MRDB2_specimen_BM	0.0		1_1
131	cat__MRDB2_specimen_nan	0.0		1_1
132	cat__MRDB2num_ND	0.0		1_1
133	cat__MRDB2num_Neg	0.0		1_1
134	cat__MRDB2num_Pos	0.0		1_1
135	cat__MRDB2num_nan	0.0		1_1
136	cat__MRDC2_method_MFC (LAIP+DfN)	0.0		1_1
137	cat__MRDC2_method_nan	0.0		1_1
138	cat__MRDC2num_ND	0.0		1_1
139	cat__MRDC2num_Neg	0.0		1_1
140	cat__MRDC2num_Pos	0.0		1_1
141	cat__MRDC2num_nan	0.0		1_1
142	num__date_MRDA0	0.0		1_1
143	num__MRDA0hodnota	0.0		1_1
144	num__MRDA0logred	0.0		1_1
145	num__date_MRDB0	1.581534706056541e-05		1_1
146	num__MRDB0hodnota	0.0		1_1
147	num__MRDB0logred	0.0		1_1
148	num__MRDC0percentage	3.1022839971344984e-05		1_1
149	num__date_MRDA1	0.0		1_1
150	num__MRDA1hodnota	0.00012955237541056194		1_1
151	num__MRDA1logred	0.0		1_1
152	num__date_MRDB1	0.0		1_1
153	num__MRDB1hodnota	0.0		1_1
154	num__Date_MRDC1	2.90265203805582e-05		1_1
155	num__MRDC1percentage	0.00020932533557275186		1_1
156	num__date_MRDA2	0.00013827197916424906		1_1
157	num__MRDA2hodnota	0.0		1_1
158	num__MRDA2logred	0.0		1_1
159	num__date_MRDB2	0.00022883537525981114		1_1
160	num__MRDB2hodnota	0.0		1_1
161	num__Date_MRDC2	0.0002329919523736365		1_1
162	num__MRDC2percentage	0.0005388593831519104		1_1
163	remainder__MRDnegativity_is_missing	0.0		1_1
164	remainder__MRDguided_is_missing	0.0		1_1
165	remainder__Housekeeping_is_missing	0.0		1_1
166	remainder__MRDA0_is_missing	0.0		1_1
167	remainder__date_MRDA0_is_missing	0.0		1_1
168	remainder__MRDA0_method_is_missing	0.0		1_1
169	remainder__MRDA0_specimen_is_missing	0.0		1_1
170	remainder__MRDA0num_is_missing	0.0		1_1
171	remainder__MRDA0hodnota_is_missing	0.0		1_1
172	remainder__MRDA0logred_is_missing	0.0		1_1
173	remainder__MRDB0_is_missing	0.0		1_1
174	remainder__date_MRDB0_is_missing	0.0		1_1
175	remainder__MRDB0_method_is_missing	0.0		1_1
176	remainder__MRDB0_specimen_is_missing	0.0		1_1
177	remainder__MRDB0num_is_missing	0.0		1_1
178	remainder__MRDB0hodnota_is_missing	0.0		1_1
179	remainder__MRDB0logred_is_missing	0.0		1_1
180	remainder__MRDC0_is_missing	0.0		1_1
181	remainder__MRDC0_method_is_missing	0.0		1_1
182	remainder__MRDC0_specimen_is_missing	0.0		1_1
183	remainder__MRDC0num_is_missing	0.0		1_1
184	remainder__MRDC0percentage_is_missing	0.0		1_1
185	remainder__MRDA1_is_missing	0.0		1_1
186	remainder__date_MRDA1_is_missing	0.0		1_1
187	remainder__MRDA1_method_is_missing	0.0		1_1
188	remainder__MRDA1_specimen_is_missing	0.0		1_1
189	remainder__MRDA1num_is_missing	0.0		1_1
190	remainder__MRDA1hodnota_is_missing	0.0		1_1
191	remainder__MRDA1logred_is_missing	0.0		1_1
192	remainder__MRDB1_is_missing	0.0		1_1
193	remainder__date_MRDB1_is_missing	0.0		1_1
194	remainder__MRDB1_method_is_missing	0.0		1_1
195	remainder__MRDB1_specimen_is_missing	0.0		1_1
196	remainder__MRDB1num_is_missing	0.0		1_1
197	remainder__MRDB1hodnota_is_missing	0.0		1_1
198	remainder__MRDC1_is_missing	0.0		1_1
199	remainder__Date_MRDC1_is_missing	0.0		1_1
200	remainder__MRDC1_method_is_missing	0.0		1_1
201	remainder__MRDC1_specimen_is_missing	0.0		1_1
202	remainder__MRDC1num_is_missing	0.0		1_1
203	remainder__MRDC1percentage_is_missing	0.0		1_1
204	remainder__MRDA2_is_missing	0.0		1_1
205	remainder__date_MRDA2_is_missing	0.0		1_1
206	remainder__MRDA2_method_is_missing	0.0		1_1
207	remainder__MRDA2_specimen_is_missing	0.0		1_1
208	remainder__MRDA2num_is_missing	0.0		1_1
209	remainder__MRDA2hodnota_is_missing	0.0		1_1
210	remainder__MRDA2logred_is_missing	0.0		1_1
211	remainder__MRDB2_is_missing	0.0		1_1
212	remainder__date_MRDB2_is_missing	0.0		1_1
213	remainder__MRDB2_method_is_missing	0.0		1_1
214	remainder__MRDB2_specimen_is_missing	0.0		1_1
215	remainder__MRDB2num_is_missing	0.0		1_1
216	remainder__MRDB2hodnota_is_missing	0.0		1_1
217	remainder__MRDC2_is_missing	0.0		1_1
218	remainder__Date_MRDC2_is_missing	0.0		1_1
219	remainder__MRDC2_method_is_missing	0.0		1_1
220	remainder__MRDC2_specimen_is_missing	0.0		1_1
221	remainder__MRDC2num_is_missing	0.0		1_1
222	remainder__MRDC2percentage_is_missing	0.0		1_1
223	cat__MRDA0_False	0.0		2_1
224	cat__MRDA0_True	0.0		2_1
225	cat__MRDA0_nan	0.0		2_1
226	cat__MRDB0_False	0.0		2_1
227	cat__MRDB0_True	0.0		2_1
228	cat__MRDB0_nan	0.0		2_1
229	cat__MRDC0_False	0.0		2_1
230	cat__MRDC0_True	0.0		2_1
231	cat__MRDC0_nan	0.0		2_1
232	cat__MRDA1_False	0.0		2_1
233	cat__MRDA1_True	0.0		2_1
234	cat__MRDA1_nan	0.0		2_1
235	cat__MRDB1_False	0.0		2_1
236	cat__MRDB1_True	0.0		2_1
237	cat__MRDB1_nan	0.0		2_1
238	cat__MRDC1_False	0.0		2_1
239	cat__MRDC1_True	0.0		2_1
240	cat__MRDC1_nan	0.0		2_1
241	cat__MRDA2_False	0.0		2_1
242	cat__MRDA2_True	0.0		2_1
243	cat__MRDA2_nan	0.0		2_1
244	cat__MRDB2_False	0.0		2_1
245	cat__MRDB2_True	0.0		2_1
246	cat__MRDB2_nan	0.0		2_1
247	cat__MRDC2_False	0.0		2_1
248	cat__MRDC2_True	0.0		2_1
249	cat__MRDC2_nan	0.0		2_1
250	cat__MRDnegativity_<0.0%/not detectable	0.0		2_1
251	cat__MRDnegativity_nan	0.0		2_1
252	cat__MRDguided_No	0.0		2_1
253	cat__MRDguided_nan	0.0		2_1
254	cat__Housekeeping_ABL	0.0		2_1
255	cat__Housekeeping_nan	0.0		2_1
256	cat__MRDA0_method_nan	0.0		2_1
257	cat__MRDA0_method_qPCR-NPM1	0.0		2_1
258	cat__MRDA0_method_qPCR-NPM1 A	0.0		2_1
259	cat__MRDA0_method_qPCR-NPM1 B	0.0		2_1
260	cat__MRDA0_method_qPCR-NPM1 D	0.0		2_1
261	cat__MRDA0_method_qPCR-NPM1 OTHER	0.0		2_1
262	cat__MRDA0_method_qPCR-inv16	0.0		2_1
263	cat__MRDA0_method_qPCR-t8/21	0.0		2_1
264	cat__MRDA0num_ND	0.0		2_1
265	cat__MRDA0num_Pos	0.0		2_1
266	cat__MRDA0num_nan	0.0		2_1
267	cat__MRDA0_specimen_PB	0.0		2_1
268	cat__MRDA0_specimen_nan	0.0		2_1
269	cat__MRDB0_method_nan	0.0		2_1
270	cat__MRDB0_method_qPCR-NPM1	0.0		2_1
271	cat__MRDB0_method_qPCR-NPM1 A	0.0		2_1
272	cat__MRDB0_method_qPCR-NPM1 B	0.0		2_1
273	cat__MRDB0_method_qPCR-NPM1 D	0.0		2_1
274	cat__MRDB0_method_qPCR-NPM1 OTHER	0.0		2_1
275	cat__MRDB0_method_qPCR-inv16	0.0		2_1
276	cat__MRDB0_method_qPCR-t8/21	0.0		2_1
277	cat__MRDB0_specimen_BM	0.0		2_1
278	cat__MRDB0_specimen_nan	0.0		2_1
279	cat__MRDB0num_ND	0.0		2_1
280	cat__MRDB0num_Pos	0.0		2_1
281	cat__MRDB0num_nan	0.0		2_1
282	cat__MRDC0_method_MFC (LAIP+DfN)	0.0		2_1
283	cat__MRDC0_method_nan	0.0		2_1
284	cat__MRDC0_specimen_BM	0.0		2_1
285	cat__MRDC0_specimen_BM	0.0		2_1
286	cat__MRDC0_specimen_PB	0.0		2_1
287	cat__MRDC0_specimen_nan	0.0		2_1
288	cat__MRDC1_specimen_BM	0.0		2_1
289	cat__MRDC1_specimen_PB	0.0		2_1
290	cat__MRDC1_specimen_nan	0.0		2_1
291	cat__MRDC2_specimen_BM	0.0		2_1
292	cat__MRDC2_specimen_PB	0.0		2_1
293	cat__MRDC2_specimen_nan	0.0		2_1
294	cat__MRDC0num_Neg	0.0		2_1
295	cat__MRDC0num_Pos	0.0		2_1
296	cat__MRDC0num_nan	0.0		2_1
297	cat__MRDA1_method_nan	0.0		2_1
298	cat__MRDA1_method_qPCR-NPM1	0.0		2_1
299	cat__MRDA1_method_qPCR-NPM1 A	0.0		2_1
300	cat__MRDA1_method_qPCR-NPM1 B	0.0		2_1
301	cat__MRDA1_method_qPCR-NPM1 D	0.0		2_1
302	cat__MRDA1_method_qPCR-NPM1 OTHER	0.0		2_1
303	cat__MRDA1_method_qPCR-inv16	0.0		2_1
304	cat__MRDA1_method_qPCR-t8/21	0.0		2_1
305	cat__MRDA1num_ND	0.0		2_1
306	cat__MRDA1num_Neg	0.0		2_1
307	cat__MRDA1num_Pos	0.0		2_1
308	cat__MRDA1num_nan	0.0		2_1
309	cat__MRDA1_specimen_PB	0.0		2_1
310	cat__MRDA1_specimen_nan	0.0		2_1
311	cat__MRDB1_method_nan	0.0		2_1
312	cat__MRDB1_method_qPCR-NPM1	0.0		2_1
313	cat__MRDB1_method_qPCR-NPM1 A	0.0		2_1
314	cat__MRDB1_method_qPCR-NPM1 B	0.0		2_1
315	cat__MRDB1_method_qPCR-NPM1 D	0.0		2_1
316	cat__MRDB1_method_qPCR-NPM1 OTHER	0.0		2_1
317	cat__MRDB1_method_qPCR-inv16	0.0		2_1
318	cat__MRDB1_method_qPCR-t8/21	0.0		2_1
319	cat__MRDB1_specimen_BM	0.0		2_1
320	cat__MRDB1_specimen_nan	0.0		2_1
321	cat__MRDB1num_ND	0.0		2_1
322	cat__MRDB1num_Neg	0.0		2_1
323	cat__MRDB1num_Pos	0.0		2_1
324	cat__MRDB1num_nan	0.0		2_1
325	cat__MRDC1_method_MFC (LAIP+DfN)	0.0		2_1
326	cat__MRDC1_method_nan	0.0		2_1
327	cat__MRDC1num_ND	0.0		2_1
328	cat__MRDC1num_Neg	0.0		2_1
329	cat__MRDC1num_Pos	0.0		2_1
330	cat__MRDC1num_nan	0.0		2_1
331	cat__MRDA2_method_nan	0.0		2_1
332	cat__MRDA2_method_qPCR-NPM1	0.0		2_1
333	cat__MRDA2_method_qPCR-NPM1 A	0.0		2_1
334	cat__MRDA2_method_qPCR-NPM1 B	0.0		2_1
335	cat__MRDA2_method_qPCR-NPM1 D	0.0		2_1
336	cat__MRDA2_method_qPCR-NPM1 OTHER	0.0		2_1
337	cat__MRDA2_method_qPCR-inv16	0.0		2_1
338	cat__MRDA2_method_qPCR-t8/21	0.0		2_1
339	cat__MRDA2_specimen_PB	0.0		2_1
340	cat__MRDA2_specimen_nan	0.0		2_1
341	cat__MRDA2num_ND	0.0		2_1
342	cat__MRDA2num_Neg	0.0		2_1
343	cat__MRDA2num_Pos	0.0		2_1
344	cat__MRDA2num_nan	0.0		2_1
345	cat__MRDB2_method_nan	0.0		2_1
346	cat__MRDB2_method_qPCR-NPM1	0.0		2_1
347	cat__MRDB2_method_qPCR-NPM1 A	0.0		2_1
348	cat__MRDB2_method_qPCR-NPM1 B	0.0		2_1
349	cat__MRDB2_method_qPCR-NPM1 D	0.0		2_1
350	cat__MRDB2_method_qPCR-NPM1 OTHER	0.0		2_1
351	cat__MRDB2_method_qPCR-inv16	0.0		2_1
352	cat__MRDB2_method_qPCR-t8/21	0.0		2_1
353	cat__MRDB2_specimen_BM	0.0		2_1
354	cat__MRDB2_specimen_nan	0.0		2_1
355	cat__MRDB2num_ND	0.0		2_1
356	cat__MRDB2num_Neg	0.0		2_1
357	cat__MRDB2num_Pos	0.0		2_1
358	cat__MRDB2num_nan	0.0		2_1
359	cat__MRDC2_method_MFC (LAIP+DfN)	0.0		2_1
360	cat__MRDC2_method_nan	0.0		2_1
361	cat__MRDC2num_ND	0.0		2_1
362	cat__MRDC2num_Neg	0.0		2_1
363	cat__MRDC2num_Pos	0.0		2_1
364	cat__MRDC2num_nan	0.0		2_1
365	num__date_MRDA0	0.0		2_1
366	num__MRDA0hodnota	0.0		2_1
367	num__MRDA0logred	0.0		2_1
368	num__date_MRDB0	9.80265557294705e-05		2_1
369	num__MRDB0hodnota	0.0		2_1
370	num__MRDB0logred	0.0		2_1
371	num__MRDC0percentage	4.008857826389258e-05		2_1
372	num__date_MRDA1	5.077233893440227e-05		2_1
373	num__MRDA1hodnota	0.0		2_1
374	num__MRDA1logred	0.0		2_1
375	num__date_MRDB1	0.00012518278631071852		2_1
376	num__MRDB1hodnota	0.0		2_1
377	num__Date_MRDC1	0.0001217848097671529		2_1
378	num__MRDC1percentage	0.0003014684852058142		2_1
379	num__date_MRDA2	0.00022931108774800992		2_1
380	num__MRDA2hodnota	0.0		2_1
381	num__MRDA2logred	6.493621550046534e-05		2_1
382	num__date_MRDB2	0.0011096013171567093		2_1
383	num__MRDB2hodnota	0.0007629131897581398		2_1
384	num__Date_MRDC2	0.00018316234401675774		2_1
385	num__MRDC2percentage	0.0005140445770769965		2_1
386	remainder__MRDnegativity_is_missing	0.0		2_1
387	remainder__MRDguided_is_missing	0.0		2_1
388	remainder__Housekeeping_is_missing	0.0		2_1
389	remainder__MRDA0_is_missing	0.0		2_1
390	remainder__date_MRDA0_is_missing	0.0		2_1
391	remainder__MRDA0_method_is_missing	0.0		2_1
392	remainder__MRDA0_specimen_is_missing	0.0		2_1
393	remainder__MRDA0num_is_missing	0.0		2_1
394	remainder__MRDA0hodnota_is_missing	0.0		2_1
395	remainder__MRDA0logred_is_missing	0.0		2_1
396	remainder__MRDB0_is_missing	0.0		2_1
397	remainder__date_MRDB0_is_missing	0.0		2_1
398	remainder__MRDB0_method_is_missing	0.0		2_1
399	remainder__MRDB0_specimen_is_missing	0.0		2_1
400	remainder__MRDB0num_is_missing	0.0		2_1
401	remainder__MRDB0hodnota_is_missing	0.0		2_1
402	remainder__MRDB0logred_is_missing	0.0		2_1
403	remainder__MRDC0_is_missing	0.0		2_1
404	remainder__MRDC0_method_is_missing	0.0		2_1
405	remainder__MRDC0_specimen_is_missing	0.0		2_1
406	remainder__MRDC0num_is_missing	0.0		2_1
407	remainder__MRDC0percentage_is_missing	0.0		2_1
408	remainder__MRDA1_is_missing	0.0		2_1
409	remainder__date_MRDA1_is_missing	0.0		2_1
410	remainder__MRDA1_method_is_missing	0.0		2_1
411	remainder__MRDA1_specimen_is_missing	0.0		2_1
412	remainder__MRDA1num_is_missing	0.0		2_1
413	remainder__MRDA1hodnota_is_missing	0.0		2_1
414	remainder__MRDA1logred_is_missing	0.0		2_1
415	remainder__MRDB1_is_missing	0.0		2_1
416	remainder__date_MRDB1_is_missing	0.0		2_1
417	remainder__MRDB1_method_is_missing	0.0		2_1
418	remainder__MRDB1_specimen_is_missing	0.0		2_1
419	remainder__MRDB1num_is_missing	0.0		2_1
420	remainder__MRDB1hodnota_is_missing	0.0		2_1
421	remainder__MRDC1_is_missing	0.0		2_1
422	remainder__Date_MRDC1_is_missing	0.0		2_1
423	remainder__MRDC1_method_is_missing	0.0		2_1
424	remainder__MRDC1_specimen_is_missing	0.0		2_1
425	remainder__MRDC1num_is_missing	0.0		2_1
426	remainder__MRDC1percentage_is_missing	0.0		2_1
427	remainder__MRDA2_is_missing	0.0		2_1
428	remainder__date_MRDA2_is_missing	0.0		2_1
429	remainder__MRDA2_method_is_missing	0.0		2_1
430	remainder__MRDA2_specimen_is_missing	0.0		2_1
431	remainder__MRDA2num_is_missing	0.0		2_1
432	remainder__MRDA2hodnota_is_missing	0.0		2_1
433	remainder__MRDA2logred_is_missing	0.0		2_1
434	remainder__MRDB2_is_missing	0.0		2_1
435	remainder__date_MRDB2_is_missing	0.0		2_1
436	remainder__MRDB2_method_is_missing	0.0		2_1
437	remainder__MRDB2_specimen_is_missing	0.0		2_1
438	remainder__MRDB2num_is_missing	0.0		2_1
439	remainder__MRDB2hodnota_is_missing	0.0		2_1
440	remainder__MRDC2_is_missing	0.0		2_1
441	remainder__Date_MRDC2_is_missing	0.0		2_1
442	remainder__MRDC2_method_is_missing	0.0		2_1
443	remainder__MRDC2_specimen_is_missing	0.0		2_1
444	remainder__MRDC2num_is_missing	0.0		2_1
445	remainder__MRDC2percentage_is_missing	0.0		2_1
446	cat__MRDA0_False	0.0		3_1
447	cat__MRDA0_True	0.0		3_1
448	cat__MRDA0_nan	0.0		3_1
449	cat__MRDB0_False	0.0		3_1
450	cat__MRDB0_True	0.0		3_1
451	cat__MRDB0_nan	0.0		3_1
452	cat__MRDC0_False	0.0		3_1
453	cat__MRDC0_True	0.0		3_1
454	cat__MRDC0_nan	0.0		3_1
455	cat__MRDA1_False	0.0		3_1
456	cat__MRDA1_True	0.0		3_1
457	cat__MRDA1_nan	0.0		3_1
458	cat__MRDB1_False	0.0		3_1
459	cat__MRDB1_True	0.0		3_1
460	cat__MRDB1_nan	0.0		3_1
461	cat__MRDC1_False	0.0		3_1
462	cat__MRDC1_True	0.0		3_1
463	cat__MRDC1_nan	0.0		3_1
464	cat__MRDA2_False	0.0		3_1
465	cat__MRDA2_True	0.0		3_1
466	cat__MRDA2_nan	0.0		3_1
467	cat__MRDB2_False	0.0		3_1
468	cat__MRDB2_True	0.0		3_1
469	cat__MRDB2_nan	0.0		3_1
470	cat__MRDC2_False	0.0		3_1
471	cat__MRDC2_True	0.0		3_1
472	cat__MRDC2_nan	0.0		3_1
473	cat__MRDnegativity_<0.0%/not detectable	0.0		3_1
474	cat__MRDnegativity_nan	0.0		3_1
475	cat__MRDguided_No	0.0		3_1
476	cat__MRDguided_nan	0.0		3_1
477	cat__Housekeeping_ABL	0.0		3_1
478	cat__Housekeeping_nan	0.0		3_1
479	cat__MRDA0_method_nan	0.0		3_1
480	cat__MRDA0_method_qPCR-NPM1	0.0		3_1
481	cat__MRDA0_method_qPCR-NPM1 A	0.0		3_1
482	cat__MRDA0_method_qPCR-NPM1 B	0.0		3_1
483	cat__MRDA0_method_qPCR-NPM1 D	0.0		3_1
484	cat__MRDA0_method_qPCR-NPM1 OTHER	0.0		3_1
485	cat__MRDA0_method_qPCR-inv16	0.0		3_1
486	cat__MRDA0_method_qPCR-t8/21	0.0		3_1
487	cat__MRDA0num_ND	0.0		3_1
488	cat__MRDA0num_Pos	0.0		3_1
489	cat__MRDA0num_nan	0.0		3_1
490	cat__MRDA0_specimen_PB	0.0		3_1
491	cat__MRDA0_specimen_nan	0.0		3_1
492	cat__MRDB0_method_nan	0.0		3_1
493	cat__MRDB0_method_qPCR-NPM1	0.0		3_1
494	cat__MRDB0_method_qPCR-NPM1 A	0.0		3_1
495	cat__MRDB0_method_qPCR-NPM1 B	0.0		3_1
496	cat__MRDB0_method_qPCR-NPM1 D	0.0		3_1
497	cat__MRDB0_method_qPCR-NPM1 OTHER	0.0		3_1
498	cat__MRDB0_method_qPCR-inv16	0.0		3_1
499	cat__MRDB0_method_qPCR-t8/21	0.0		3_1
500	cat__MRDB0_specimen_BM	0.0		3_1
501	cat__MRDB0_specimen_nan	0.0		3_1
502	cat__MRDB0num_ND	0.0		3_1
503	cat__MRDB0num_Pos	0.0		3_1
504	cat__MRDB0num_nan	0.0		3_1
505	cat__MRDC0_method_MFC (LAIP+DfN)	0.0		3_1
506	cat__MRDC0_method_nan	0.0		3_1
507	cat__MRDC0_specimen_BM	0.0		3_1
508	cat__MRDC0_specimen_BM	0.0		3_1
509	cat__MRDC0_specimen_PB	0.0		3_1
510	cat__MRDC0_specimen_nan	0.0		3_1
511	cat__MRDC1_specimen_BM	0.0		3_1
512	cat__MRDC1_specimen_PB	0.0		3_1
513	cat__MRDC1_specimen_nan	0.0		3_1
514	cat__MRDC2_specimen_BM	0.0		3_1
515	cat__MRDC2_specimen_PB	0.0		3_1
516	cat__MRDC2_specimen_nan	0.0		3_1
517	cat__MRDC0num_Neg	0.0		3_1
518	cat__MRDC0num_Pos	0.0		3_1
519	cat__MRDC0num_nan	0.0		3_1
520	cat__MRDA1_method_nan	0.0		3_1
521	cat__MRDA1_method_qPCR-NPM1	0.0		3_1
522	cat__MRDA1_method_qPCR-NPM1 A	0.0		3_1
523	cat__MRDA1_method_qPCR-NPM1 B	0.0		3_1
524	cat__MRDA1_method_qPCR-NPM1 D	0.0		3_1
525	cat__MRDA1_method_qPCR-NPM1 OTHER	0.0		3_1
526	cat__MRDA1_method_qPCR-inv16	0.0		3_1
527	cat__MRDA1_method_qPCR-t8/21	0.0		3_1
528	cat__MRDA1num_ND	0.0		3_1
529	cat__MRDA1num_Neg	0.0		3_1
530	cat__MRDA1num_Pos	0.0		3_1
531	cat__MRDA1num_nan	0.0		3_1
532	cat__MRDA1_specimen_PB	0.0		3_1
533	cat__MRDA1_specimen_nan	0.0		3_1
534	cat__MRDB1_method_nan	0.0		3_1
535	cat__MRDB1_method_qPCR-NPM1	0.0		3_1
536	cat__MRDB1_method_qPCR-NPM1 A	0.0		3_1
537	cat__MRDB1_method_qPCR-NPM1 B	0.0		3_1
538	cat__MRDB1_method_qPCR-NPM1 D	0.0		3_1
539	cat__MRDB1_method_qPCR-NPM1 OTHER	0.0		3_1
540	cat__MRDB1_method_qPCR-inv16	0.0		3_1
541	cat__MRDB1_method_qPCR-t8/21	0.0		3_1
542	cat__MRDB1_specimen_BM	0.0		3_1
543	cat__MRDB1_specimen_nan	0.0		3_1
544	cat__MRDB1num_ND	0.0		3_1
545	cat__MRDB1num_Neg	0.0		3_1
546	cat__MRDB1num_Pos	0.0		3_1
547	cat__MRDB1num_nan	0.0		3_1
548	cat__MRDC1_method_MFC (LAIP+DfN)	0.0		3_1
549	cat__MRDC1_method_nan	0.0		3_1
550	cat__MRDC1num_ND	0.0		3_1
551	cat__MRDC1num_Neg	0.0		3_1
552	cat__MRDC1num_Pos	0.0		3_1
553	cat__MRDC1num_nan	0.0		3_1
554	cat__MRDA2_method_nan	0.0		3_1
555	cat__MRDA2_method_qPCR-NPM1	0.0		3_1
556	cat__MRDA2_method_qPCR-NPM1 A	0.0		3_1
557	cat__MRDA2_method_qPCR-NPM1 B	0.0		3_1
558	cat__MRDA2_method_qPCR-NPM1 D	0.0		3_1
559	cat__MRDA2_method_qPCR-NPM1 OTHER	0.0		3_1
560	cat__MRDA2_method_qPCR-inv16	0.0		3_1
561	cat__MRDA2_method_qPCR-t8/21	0.0		3_1
562	cat__MRDA2_specimen_PB	0.0		3_1
563	cat__MRDA2_specimen_nan	0.0		3_1
564	cat__MRDA2num_ND	0.0		3_1
565	cat__MRDA2num_Neg	0.0		3_1
566	cat__MRDA2num_Pos	0.0		3_1
567	cat__MRDA2num_nan	0.0		3_1
568	cat__MRDB2_method_nan	0.0		3_1
569	cat__MRDB2_method_qPCR-NPM1	0.0		3_1
570	cat__MRDB2_method_qPCR-NPM1 A	0.0		3_1
571	cat__MRDB2_method_qPCR-NPM1 B	0.0		3_1
572	cat__MRDB2_method_qPCR-NPM1 D	0.0		3_1
573	cat__MRDB2_method_qPCR-NPM1 OTHER	0.0		3_1
574	cat__MRDB2_method_qPCR-inv16	0.0		3_1
575	cat__MRDB2_method_qPCR-t8/21	0.0		3_1
576	cat__MRDB2_specimen_BM	0.0		3_1
577	cat__MRDB2_specimen_nan	0.0		3_1
578	cat__MRDB2num_ND	0.0		3_1
579	cat__MRDB2num_Neg	0.0		3_1
580	cat__MRDB2num_Pos	0.0		3_1
581	cat__MRDB2num_nan	0.0		3_1
582	cat__MRDC2_method_MFC (LAIP+DfN)	0.0		3_1
583	cat__MRDC2_method_nan	0.0		3_1
584	cat__MRDC2num_ND	0.0		3_1
585	cat__MRDC2num_Neg	0.0		3_1
586	cat__MRDC2num_Pos	0.0		3_1
587	cat__MRDC2num_nan	0.0		3_1
588	num__date_MRDA0	4.0620020014424126e-05		3_1
589	num__MRDA0hodnota	0.0		3_1
590	num__MRDA0logred	0.0		3_1
591	num__date_MRDB0	0.0002070429458352048		3_1
592	num__MRDB0hodnota	0.0		3_1
593	num__MRDB0logred	0.0		3_1
594	num__MRDC0percentage	0.0		3_1
595	num__date_MRDA1	0.0		3_1
596	num__MRDA1hodnota	0.0		3_1
597	num__MRDA1logred	0.0		3_1
598	num__date_MRDB1	0.0		3_1
599	num__MRDB1hodnota	0.0		3_1
600	num__Date_MRDC1	7.077428425928584e-05		3_1
601	num__MRDC1percentage	0.0001921561823607236		3_1
602	num__date_MRDA2	9.038087631416281e-05		3_1
603	num__MRDA2hodnota	0.0		3_1
604	num__MRDA2logred	0.0		3_1
605	num__date_MRDB2	0.0		3_1
606	num__MRDB2hodnota	0.0		3_1
607	num__Date_MRDC2	3.811108796817136e-05		3_1
608	num__MRDC2percentage	0.00024457718478813727		3_1
609	remainder__MRDnegativity_is_missing	0.0		3_1
610	remainder__MRDguided_is_missing	0.0		3_1
611	remainder__Housekeeping_is_missing	0.0		3_1
612	remainder__MRDA0_is_missing	0.0		3_1
613	remainder__date_MRDA0_is_missing	0.0		3_1
614	remainder__MRDA0_method_is_missing	0.0		3_1
615	remainder__MRDA0_specimen_is_missing	0.0		3_1
616	remainder__MRDA0num_is_missing	0.0		3_1
617	remainder__MRDA0hodnota_is_missing	0.0		3_1
618	remainder__MRDA0logred_is_missing	0.0		3_1
619	remainder__MRDB0_is_missing	0.0		3_1
620	remainder__date_MRDB0_is_missing	0.0		3_1
621	remainder__MRDB0_method_is_missing	0.0		3_1
622	remainder__MRDB0_specimen_is_missing	0.0		3_1
623	remainder__MRDB0num_is_missing	0.0		3_1
624	remainder__MRDB0hodnota_is_missing	0.0		3_1
625	remainder__MRDB0logred_is_missing	0.0		3_1
626	remainder__MRDC0_is_missing	0.0		3_1
627	remainder__MRDC0_method_is_missing	0.0		3_1
628	remainder__MRDC0_specimen_is_missing	0.0		3_1
629	remainder__MRDC0num_is_missing	0.0		3_1
630	remainder__MRDC0percentage_is_missing	0.0		3_1
631	remainder__MRDA1_is_missing	0.0		3_1
632	remainder__date_MRDA1_is_missing	0.0		3_1
633	remainder__MRDA1_method_is_missing	0.0		3_1
634	remainder__MRDA1_specimen_is_missing	0.0		3_1
635	remainder__MRDA1num_is_missing	0.0		3_1
636	remainder__MRDA1hodnota_is_missing	0.0		3_1
637	remainder__MRDA1logred_is_missing	0.0		3_1
638	remainder__MRDB1_is_missing	0.0		3_1
639	remainder__date_MRDB1_is_missing	0.0		3_1
640	remainder__MRDB1_method_is_missing	0.0		3_1
641	remainder__MRDB1_specimen_is_missing	0.0		3_1
642	remainder__MRDB1num_is_missing	0.0		3_1
643	remainder__MRDB1hodnota_is_missing	0.0		3_1
644	remainder__MRDC1_is_missing	0.0		3_1
645	remainder__Date_MRDC1_is_missing	0.0		3_1
646	remainder__MRDC1_method_is_missing	0.0		3_1
647	remainder__MRDC1_specimen_is_missing	0.0		3_1
648	remainder__MRDC1num_is_missing	0.0		3_1
649	remainder__MRDC1percentage_is_missing	0.0		3_1
650	remainder__MRDA2_is_missing	0.0		3_1
651	remainder__date_MRDA2_is_missing	0.0		3_1
652	remainder__MRDA2_method_is_missing	0.0		3_1
653	remainder__MRDA2_specimen_is_missing	0.0		3_1
654	remainder__MRDA2num_is_missing	0.0		3_1
655	remainder__MRDA2hodnota_is_missing	0.0		3_1
656	remainder__MRDA2logred_is_missing	0.0		3_1
657	remainder__MRDB2_is_missing	0.0		3_1
658	remainder__date_MRDB2_is_missing	0.0		3_1
659	remainder__MRDB2_method_is_missing	0.0		3_1
660	remainder__MRDB2_specimen_is_missing	0.0		3_1
661	remainder__MRDB2num_is_missing	0.0		3_1
662	remainder__MRDB2hodnota_is_missing	0.0		3_1
663	remainder__MRDC2_is_missing	0.0		3_1
664	remainder__Date_MRDC2_is_missing	0.0		3_1
665	remainder__MRDC2_method_is_missing	0.0		3_1
666	remainder__MRDC2_specimen_is_missing	0.0		3_1
667	remainder__MRDC2num_is_missing	0.0		3_1
668	remainder__MRDC2percentage_is_missing	0.0		3_1
669	cat__MRDA0_False	0.0		4_1
670	cat__MRDA0_True	0.0		4_1
671	cat__MRDA0_nan	0.0		4_1
672	cat__MRDB0_False	0.0		4_1
673	cat__MRDB0_True	0.0		4_1
674	cat__MRDB0_nan	0.0		4_1
675	cat__MRDC0_False	0.0		4_1
676	cat__MRDC0_True	0.0		4_1
677	cat__MRDC0_nan	0.0		4_1
678	cat__MRDA1_False	0.0		4_1
679	cat__MRDA1_True	0.0		4_1
680	cat__MRDA1_nan	0.0		4_1
681	cat__MRDB1_False	0.0		4_1
682	cat__MRDB1_True	0.0		4_1
683	cat__MRDB1_nan	0.0		4_1
684	cat__MRDC1_False	0.0		4_1
685	cat__MRDC1_True	0.0		4_1
686	cat__MRDC1_nan	0.0		4_1
687	cat__MRDA2_False	0.0		4_1
688	cat__MRDA2_True	0.0		4_1
689	cat__MRDA2_nan	0.0		4_1
690	cat__MRDB2_False	0.0		4_1
691	cat__MRDB2_True	0.0		4_1
692	cat__MRDB2_nan	0.0		4_1
693	cat__MRDC2_False	0.0		4_1
694	cat__MRDC2_True	0.0		4_1
695	cat__MRDC2_nan	0.0		4_1
696	cat__MRDnegativity_<0.0%/not detectable	0.0		4_1
697	cat__MRDnegativity_nan	0.0		4_1
698	cat__MRDguided_No	0.0		4_1
699	cat__MRDguided_nan	0.0		4_1
700	cat__Housekeeping_ABL	0.0		4_1
701	cat__Housekeeping_nan	0.0		4_1
702	cat__MRDA0_method_nan	0.0		4_1
703	cat__MRDA0_method_qPCR-NPM1	0.0		4_1
704	cat__MRDA0_method_qPCR-NPM1 A	0.0		4_1
705	cat__MRDA0_method_qPCR-NPM1 B	0.0		4_1
706	cat__MRDA0_method_qPCR-NPM1 D	0.0		4_1
707	cat__MRDA0_method_qPCR-NPM1 OTHER	0.0		4_1
708	cat__MRDA0_method_qPCR-inv16	0.0		4_1
709	cat__MRDA0_method_qPCR-t8/21	0.0		4_1
710	cat__MRDA0num_ND	0.0		4_1
711	cat__MRDA0num_Pos	0.0		4_1
712	cat__MRDA0num_nan	0.0		4_1
713	cat__MRDA0_specimen_PB	0.0		4_1
714	cat__MRDA0_specimen_nan	0.0		4_1
715	cat__MRDB0_method_nan	0.0		4_1
716	cat__MRDB0_method_qPCR-NPM1	0.0		4_1
717	cat__MRDB0_method_qPCR-NPM1 A	0.0		4_1
718	cat__MRDB0_method_qPCR-NPM1 B	0.0		4_1
719	cat__MRDB0_method_qPCR-NPM1 D	0.0		4_1
720	cat__MRDB0_method_qPCR-NPM1 OTHER	0.0		4_1
721	cat__MRDB0_method_qPCR-inv16	0.0		4_1
722	cat__MRDB0_method_qPCR-t8/21	0.0		4_1
723	cat__MRDB0_specimen_BM	0.0		4_1
724	cat__MRDB0_specimen_nan	0.0		4_1
725	cat__MRDB0num_ND	0.0		4_1
726	cat__MRDB0num_Pos	0.0		4_1
727	cat__MRDB0num_nan	0.0		4_1
728	cat__MRDC0_method_MFC (LAIP+DfN)	0.0		4_1
729	cat__MRDC0_method_nan	0.0		4_1
730	cat__MRDC0_specimen_BM	0.0		4_1
731	cat__MRDC0_specimen_BM	0.0		4_1
732	cat__MRDC0_specimen_PB	0.0		4_1
733	cat__MRDC0_specimen_nan	0.0		4_1
734	cat__MRDC1_specimen_BM	0.0		4_1
735	cat__MRDC1_specimen_PB	0.0		4_1
736	cat__MRDC1_specimen_nan	0.0		4_1
737	cat__MRDC2_specimen_BM	0.0		4_1
738	cat__MRDC2_specimen_PB	0.0		4_1
739	cat__MRDC2_specimen_nan	0.0		4_1
740	cat__MRDC0num_Neg	0.0		4_1
741	cat__MRDC0num_Pos	0.0		4_1
742	cat__MRDC0num_nan	0.0		4_1
743	cat__MRDA1_method_nan	0.0		4_1
744	cat__MRDA1_method_qPCR-NPM1	0.0		4_1
745	cat__MRDA1_method_qPCR-NPM1 A	0.0		4_1
746	cat__MRDA1_method_qPCR-NPM1 B	0.0		4_1
747	cat__MRDA1_method_qPCR-NPM1 D	0.0		4_1
748	cat__MRDA1_method_qPCR-NPM1 OTHER	0.0		4_1
749	cat__MRDA1_method_qPCR-inv16	0.0		4_1
750	cat__MRDA1_method_qPCR-t8/21	0.0		4_1
751	cat__MRDA1num_ND	0.0		4_1
752	cat__MRDA1num_Neg	0.0		4_1
753	cat__MRDA1num_Pos	0.0		4_1
754	cat__MRDA1num_nan	0.0		4_1
755	cat__MRDA1_specimen_PB	0.0		4_1
756	cat__MRDA1_specimen_nan	0.0		4_1
757	cat__MRDB1_method_nan	0.0		4_1
758	cat__MRDB1_method_qPCR-NPM1	0.0		4_1
759	cat__MRDB1_method_qPCR-NPM1 A	0.0		4_1
760	cat__MRDB1_method_qPCR-NPM1 B	0.0		4_1
761	cat__MRDB1_method_qPCR-NPM1 D	0.0		4_1
762	cat__MRDB1_method_qPCR-NPM1 OTHER	0.0		4_1
763	cat__MRDB1_method_qPCR-inv16	0.0		4_1
764	cat__MRDB1_method_qPCR-t8/21	0.0		4_1
765	cat__MRDB1_specimen_BM	0.0		4_1
766	cat__MRDB1_specimen_nan	0.0		4_1
767	cat__MRDB1num_ND	0.0		4_1
768	cat__MRDB1num_Neg	0.0		4_1
769	cat__MRDB1num_Pos	0.0		4_1
770	cat__MRDB1num_nan	0.0		4_1
771	cat__MRDC1_method_MFC (LAIP+DfN)	0.0		4_1
772	cat__MRDC1_method_nan	0.0		4_1
773	cat__MRDC1num_ND	0.0		4_1
774	cat__MRDC1num_Neg	0.0		4_1
775	cat__MRDC1num_Pos	0.0		4_1
776	cat__MRDC1num_nan	0.0		4_1
777	cat__MRDA2_method_nan	0.0		4_1
778	cat__MRDA2_method_qPCR-NPM1	0.0		4_1
779	cat__MRDA2_method_qPCR-NPM1 A	0.0		4_1
780	cat__MRDA2_method_qPCR-NPM1 B	0.0		4_1
781	cat__MRDA2_method_qPCR-NPM1 D	0.0		4_1
782	cat__MRDA2_method_qPCR-NPM1 OTHER	0.0		4_1
783	cat__MRDA2_method_qPCR-inv16	0.0		4_1
784	cat__MRDA2_method_qPCR-t8/21	0.0		4_1
785	cat__MRDA2_specimen_PB	0.0		4_1
786	cat__MRDA2_specimen_nan	0.0		4_1
787	cat__MRDA2num_ND	0.0		4_1
788	cat__MRDA2num_Neg	0.0		4_1
789	cat__MRDA2num_Pos	0.0		4_1
790	cat__MRDA2num_nan	0.0		4_1
791	cat__MRDB2_method_nan	0.0		4_1
792	cat__MRDB2_method_qPCR-NPM1	0.0		4_1
793	cat__MRDB2_method_qPCR-NPM1 A	0.0		4_1
794	cat__MRDB2_method_qPCR-NPM1 B	0.0		4_1
795	cat__MRDB2_method_qPCR-NPM1 D	0.0		4_1
796	cat__MRDB2_method_qPCR-NPM1 OTHER	0.0		4_1
797	cat__MRDB2_method_qPCR-inv16	0.0		4_1
798	cat__MRDB2_method_qPCR-t8/21	0.0		4_1
799	cat__MRDB2_specimen_BM	0.0		4_1
800	cat__MRDB2_specimen_nan	0.0		4_1
801	cat__MRDB2num_ND	0.0		4_1
802	cat__MRDB2num_Neg	0.0		4_1
803	cat__MRDB2num_Pos	0.0		4_1
804	cat__MRDB2num_nan	0.0		4_1
805	cat__MRDC2_method_MFC (LAIP+DfN)	0.0		4_1
806	cat__MRDC2_method_nan	0.0		4_1
807	cat__MRDC2num_ND	0.0		4_1
808	cat__MRDC2num_Neg	0.0		4_1
809	cat__MRDC2num_Pos	0.0		4_1
810	cat__MRDC2num_nan	0.0		4_1
811	num__date_MRDA0	0.0		4_1
812	num__MRDA0hodnota	0.0		4_1
813	num__MRDA0logred	0.0		4_1
814	num__date_MRDB0	0.0		4_1
815	num__MRDB0hodnota	0.0		4_1
816	num__MRDB0logred	0.0		4_1
817	num__MRDC0percentage	0.0		4_1
818	num__date_MRDA1	0.00010871551115527289		4_1
819	num__MRDA1hodnota	0.0		4_1
820	num__MRDA1logred	0.0		4_1
821	num__date_MRDB1	0.0		4_1
822	num__MRDB1hodnota	0.0		4_1
823	num__Date_MRDC1	0.0		4_1
824	num__MRDC1percentage	0.00014571917093132733		4_1
825	num__date_MRDA2	5.894307406689703e-05		4_1
826	num__MRDA2hodnota	0.0		4_1
827	num__MRDA2logred	0.0		4_1
828	num__date_MRDB2	7.337558062554041e-05		4_1
829	num__MRDB2hodnota	0.0		4_1
830	num__Date_MRDC2	1.2941939861186465e-05		4_1
831	num__MRDC2percentage	0.00022012280965816346		4_1
832	remainder__MRDnegativity_is_missing	0.0		4_1
833	remainder__MRDguided_is_missing	0.0		4_1
834	remainder__Housekeeping_is_missing	0.0		4_1
835	remainder__MRDA0_is_missing	0.0		4_1
836	remainder__date_MRDA0_is_missing	0.0		4_1
837	remainder__MRDA0_method_is_missing	0.0		4_1
838	remainder__MRDA0_specimen_is_missing	0.0		4_1
839	remainder__MRDA0num_is_missing	0.0		4_1
840	remainder__MRDA0hodnota_is_missing	0.0		4_1
841	remainder__MRDA0logred_is_missing	0.0		4_1
842	remainder__MRDB0_is_missing	0.0		4_1
843	remainder__date_MRDB0_is_missing	0.0		4_1
844	remainder__MRDB0_method_is_missing	0.0		4_1
845	remainder__MRDB0_specimen_is_missing	0.0		4_1
846	remainder__MRDB0num_is_missing	0.0		4_1
847	remainder__MRDB0hodnota_is_missing	0.0		4_1
848	remainder__MRDB0logred_is_missing	0.0		4_1
849	remainder__MRDC0_is_missing	0.0		4_1
850	remainder__MRDC0_method_is_missing	0.0		4_1
851	remainder__MRDC0_specimen_is_missing	0.0		4_1
852	remainder__MRDC0num_is_missing	0.0		4_1
853	remainder__MRDC0percentage_is_missing	0.0		4_1
854	remainder__MRDA1_is_missing	0.0		4_1
855	remainder__date_MRDA1_is_missing	0.0		4_1
856	remainder__MRDA1_method_is_missing	0.0		4_1
857	remainder__MRDA1_specimen_is_missing	0.0		4_1
858	remainder__MRDA1num_is_missing	0.0		4_1
859	remainder__MRDA1hodnota_is_missing	0.0		4_1
860	remainder__MRDA1logred_is_missing	0.0		4_1
861	remainder__MRDB1_is_missing	0.0		4_1
862	remainder__date_MRDB1_is_missing	0.0		4_1
863	remainder__MRDB1_method_is_missing	0.0		4_1
864	remainder__MRDB1_specimen_is_missing	0.0		4_1
865	remainder__MRDB1num_is_missing	0.0		4_1
866	remainder__MRDB1hodnota_is_missing	0.0		4_1
867	remainder__MRDC1_is_missing	0.0		4_1
868	remainder__Date_MRDC1_is_missing	0.0		4_1
869	remainder__MRDC1_method_is_missing	0.0		4_1
870	remainder__MRDC1_specimen_is_missing	0.0		4_1
871	remainder__MRDC1num_is_missing	0.0		4_1
872	remainder__MRDC1percentage_is_missing	0.0		4_1
873	remainder__MRDA2_is_missing	0.0		4_1
874	remainder__date_MRDA2_is_missing	0.0		4_1
875	remainder__MRDA2_method_is_missing	0.0		4_1
876	remainder__MRDA2_specimen_is_missing	0.0		4_1
877	remainder__MRDA2num_is_missing	0.0		4_1
878	remainder__MRDA2hodnota_is_missing	0.0		4_1
879	remainder__MRDA2logred_is_missing	0.0		4_1
880	remainder__MRDB2_is_missing	0.0		4_1
881	remainder__date_MRDB2_is_missing	0.0		4_1
882	remainder__MRDB2_method_is_missing	0.0		4_1
883	remainder__MRDB2_specimen_is_missing	0.0		4_1
884	remainder__MRDB2num_is_missing	0.0		4_1
885	remainder__MRDB2hodnota_is_missing	0.0		4_1
886	remainder__MRDC2_is_missing	0.0		4_1
887	remainder__Date_MRDC2_is_missing	0.0		4_1
888	remainder__MRDC2_method_is_missing	0.0		4_1
889	remainder__MRDC2_specimen_is_missing	0.0		4_1
890	remainder__MRDC2num_is_missing	0.0		4_1
891	remainder__MRDC2percentage_is_missing	0.0		4_1
892	cat__MRDA0_False	0.0		5_1
893	cat__MRDA0_True	0.0		5_1
894	cat__MRDA0_nan	0.0		5_1
895	cat__MRDB0_False	0.0		5_1
896	cat__MRDB0_True	0.0		5_1
897	cat__MRDB0_nan	0.0		5_1
898	cat__MRDC0_False	0.0		5_1
899	cat__MRDC0_True	0.0		5_1
900	cat__MRDC0_nan	0.0		5_1
901	cat__MRDA1_False	0.0		5_1
902	cat__MRDA1_True	0.0		5_1
903	cat__MRDA1_nan	0.0		5_1
904	cat__MRDB1_False	0.0		5_1
905	cat__MRDB1_True	0.0		5_1
906	cat__MRDB1_nan	0.0		5_1
907	cat__MRDC1_False	0.0		5_1
908	cat__MRDC1_True	0.0		5_1
909	cat__MRDC1_nan	0.0		5_1
910	cat__MRDA2_False	0.0		5_1
911	cat__MRDA2_True	0.0		5_1
912	cat__MRDA2_nan	0.0		5_1
913	cat__MRDB2_False	0.0		5_1
914	cat__MRDB2_True	0.0		5_1
915	cat__MRDB2_nan	0.0		5_1
916	cat__MRDC2_False	0.0		5_1
917	cat__MRDC2_True	0.0		5_1
918	cat__MRDC2_nan	0.0		5_1
919	cat__MRDnegativity_<0.0%/not detectable	0.0		5_1
920	cat__MRDnegativity_nan	0.0		5_1
921	cat__MRDguided_No	0.0		5_1
922	cat__MRDguided_nan	0.0		5_1
923	cat__Housekeeping_ABL	0.0		5_1
924	cat__Housekeeping_nan	0.0		5_1
925	cat__MRDA0_method_nan	0.0		5_1
926	cat__MRDA0_method_qPCR-NPM1	0.0		5_1
927	cat__MRDA0_method_qPCR-NPM1 A	0.0		5_1
928	cat__MRDA0_method_qPCR-NPM1 B	0.0		5_1
929	cat__MRDA0_method_qPCR-NPM1 D	0.0		5_1
930	cat__MRDA0_method_qPCR-NPM1 OTHER	0.0		5_1
931	cat__MRDA0_method_qPCR-inv16	0.0		5_1
932	cat__MRDA0_method_qPCR-t8/21	0.0		5_1
933	cat__MRDA0num_ND	0.0		5_1
934	cat__MRDA0num_Pos	0.0		5_1
935	cat__MRDA0num_nan	0.0		5_1
936	cat__MRDA0_specimen_PB	0.0		5_1
937	cat__MRDA0_specimen_nan	0.0		5_1
938	cat__MRDB0_method_nan	0.0		5_1
939	cat__MRDB0_method_qPCR-NPM1	0.0		5_1
940	cat__MRDB0_method_qPCR-NPM1 A	0.0		5_1
941	cat__MRDB0_method_qPCR-NPM1 B	0.0		5_1
942	cat__MRDB0_method_qPCR-NPM1 D	0.0		5_1
943	cat__MRDB0_method_qPCR-NPM1 OTHER	0.0		5_1
944	cat__MRDB0_method_qPCR-inv16	0.0		5_1
945	cat__MRDB0_method_qPCR-t8/21	0.0		5_1
946	cat__MRDB0_specimen_BM	0.0		5_1
947	cat__MRDB0_specimen_nan	0.0		5_1
948	cat__MRDB0num_ND	0.0		5_1
949	cat__MRDB0num_Pos	0.0		5_1
950	cat__MRDB0num_nan	0.0		5_1
951	cat__MRDC0_method_MFC (LAIP+DfN)	0.0		5_1
952	cat__MRDC0_method_nan	0.0		5_1
953	cat__MRDC0_specimen_BM	0.0		5_1
954	cat__MRDC0_specimen_BM	0.0		5_1
955	cat__MRDC0_specimen_PB	0.0		5_1
956	cat__MRDC0_specimen_nan	0.0		5_1
957	cat__MRDC1_specimen_BM	0.0		5_1
958	cat__MRDC1_specimen_PB	0.0		5_1
959	cat__MRDC1_specimen_nan	0.0		5_1
960	cat__MRDC2_specimen_BM	0.0		5_1
961	cat__MRDC2_specimen_nan	0.0		5_1
962	cat__MRDC0num_Neg	0.0		5_1
963	cat__MRDC0num_Pos	0.0		5_1
964	cat__MRDC0num_nan	0.0		5_1
965	cat__MRDA1_method_nan	0.0		5_1
966	cat__MRDA1_method_qPCR-NPM1	0.0		5_1
967	cat__MRDA1_method_qPCR-NPM1 A	0.0		5_1
968	cat__MRDA1_method_qPCR-NPM1 B	0.0		5_1
969	cat__MRDA1_method_qPCR-NPM1 D	0.0		5_1
970	cat__MRDA1_method_qPCR-NPM1 OTHER	0.0		5_1
971	cat__MRDA1_method_qPCR-inv16	0.0		5_1
972	cat__MRDA1_method_qPCR-t8/21	0.0		5_1
973	cat__MRDA1num_ND	0.0		5_1
974	cat__MRDA1num_Neg	0.0		5_1
975	cat__MRDA1num_Pos	0.0		5_1
976	cat__MRDA1num_nan	0.0		5_1
977	cat__MRDA1_specimen_PB	0.0		5_1
978	cat__MRDA1_specimen_nan	0.0		5_1
979	cat__MRDB1_method_nan	0.0		5_1
980	cat__MRDB1_method_qPCR-NPM1	0.0		5_1
981	cat__MRDB1_method_qPCR-NPM1 A	0.0		5_1
982	cat__MRDB1_method_qPCR-NPM1 B	0.0		5_1
983	cat__MRDB1_method_qPCR-NPM1 D	0.0		5_1
984	cat__MRDB1_method_qPCR-NPM1 OTHER	0.0		5_1
985	cat__MRDB1_method_qPCR-inv16	0.0		5_1
986	cat__MRDB1_method_qPCR-t8/21	0.0		5_1
987	cat__MRDB1_specimen_BM	0.0		5_1
988	cat__MRDB1_specimen_nan	0.0		5_1
989	cat__MRDB1num_ND	0.0		5_1
990	cat__MRDB1num_Neg	0.0		5_1
991	cat__MRDB1num_Pos	0.0		5_1
992	cat__MRDB1num_nan	0.0		5_1
993	cat__MRDC1_method_MFC (LAIP+DfN)	0.0		5_1
994	cat__MRDC1_method_nan	0.0		5_1
995	cat__MRDC1num_ND	0.0		5_1
996	cat__MRDC1num_Neg	0.0		5_1
997	cat__MRDC1num_Pos	0.0		5_1
998	cat__MRDC1num_nan	0.0		5_1
999	cat__MRDA2_method_nan	0.0		5_1
1000	cat__MRDA2_method_qPCR-NPM1	0.0		5_1
1001	cat__MRDA2_method_qPCR-NPM1 A	0.0		5_1
1002	cat__MRDA2_method_qPCR-NPM1 B	0.0		5_1
1003	cat__MRDA2_method_qPCR-NPM1 D	0.0		5_1
1004	cat__MRDA2_method_qPCR-NPM1 OTHER	0.0		5_1
1005	cat__MRDA2_method_qPCR-inv16	0.0		5_1
1006	cat__MRDA2_method_qPCR-t8/21	0.0		5_1
1007	cat__MRDA2_specimen_PB	0.0		5_1
1008	cat__MRDA2_specimen_nan	0.0		5_1
1009	cat__MRDA2num_ND	0.0		5_1
1010	cat__MRDA2num_Neg	0.0		5_1
1011	cat__MRDA2num_Pos	0.0		5_1
1012	cat__MRDA2num_nan	0.0		5_1
1013	cat__MRDB2_method_nan	0.0		5_1
1014	cat__MRDB2_method_qPCR-NPM1	0.0		5_1
1015	cat__MRDB2_method_qPCR-NPM1 A	0.0		5_1
1016	cat__MRDB2_method_qPCR-NPM1 B	0.0		5_1
1017	cat__MRDB2_method_qPCR-NPM1 D	0.0		5_1
1018	cat__MRDB2_method_qPCR-NPM1 OTHER	0.0		5_1
1019	cat__MRDB2_method_qPCR-inv16	0.0		5_1
1020	cat__MRDB2_method_qPCR-t8/21	0.0		5_1
1021	cat__MRDB2_specimen_BM	0.0		5_1
1022	cat__MRDB2_specimen_nan	0.0		5_1
1023	cat__MRDB2num_ND	0.0		5_1
1024	cat__MRDB2num_Neg	0.0		5_1
1025	cat__MRDB2num_Pos	0.0		5_1
1026	cat__MRDB2num_nan	0.0		5_1
1027	cat__MRDC2_method_MFC (LAIP+DfN)	0.0		5_1
1028	cat__MRDC2_method_nan	0.0		5_1
1029	cat__MRDC2num_ND	0.0		5_1
1030	cat__MRDC2num_Neg	0.0		5_1
1031	cat__MRDC2num_Pos	0.0		5_1
1032	cat__MRDC2num_nan	0.0		5_1
1033	num__date_MRDA0	8.517881497148726e-05		5_1
1034	num__MRDA0hodnota	0.0		5_1
1035	num__MRDA0logred	0.0		5_1
1036	num__date_MRDB0	0.0001040095134545411		5_1
1037	num__MRDB0hodnota	0.0		5_1
1038	num__MRDB0logred	0.0		5_1
1039	num__MRDC0percentage	6.888234114157637e-05		5_1
1040	num__date_MRDA1	0.0		5_1
1041	num__MRDA1hodnota	0.00018793526917146		5_1
1042	num__MRDA1logred	0.0		5_1
1043	num__date_MRDB1	0.0		5_1
1044	num__MRDB1hodnota	0.00024134830334591968		5_1
1045	num__Date_MRDC1	6.204104944321727e-06		5_1
1046	num__MRDC1percentage	0.0003116723741334358		5_1
1047	num__date_MRDA2	0.00015242700388811944		5_1
1048	num__MRDA2hodnota	0.0		5_1
1049	num__MRDA2logred	0.0		5_1
1050	num__date_MRDB2	0.0006903066746340214		5_1
1051	num__MRDB2hodnota	0.00031949950978600556		5_1
1052	num__Date_MRDC2	0.00023601660777398584		5_1
1053	num__MRDC2percentage	0.0004951873258321754		5_1
1054	remainder__MRDnegativity_is_missing	0.0		5_1
1055	remainder__MRDguided_is_missing	0.0		5_1
1056	remainder__Housekeeping_is_missing	0.0		5_1
1057	remainder__MRDA0_is_missing	0.0		5_1
1058	remainder__date_MRDA0_is_missing	0.0		5_1
1059	remainder__MRDA0_method_is_missing	0.0		5_1
1060	remainder__MRDA0_specimen_is_missing	0.0		5_1
1061	remainder__MRDA0num_is_missing	0.0		5_1
1062	remainder__MRDA0hodnota_is_missing	0.0		5_1
1063	remainder__MRDA0logred_is_missing	0.0		5_1
1064	remainder__MRDB0_is_missing	0.0		5_1
1065	remainder__date_MRDB0_is_missing	0.0		5_1
1066	remainder__MRDB0_method_is_missing	0.0		5_1
1067	remainder__MRDB0_specimen_is_missing	0.0		5_1
1068	remainder__MRDB0num_is_missing	0.0		5_1
1069	remainder__MRDB0hodnota_is_missing	0.0		5_1
1070	remainder__MRDB0logred_is_missing	0.0		5_1
1071	remainder__MRDC0_is_missing	0.0		5_1
1072	remainder__MRDC0_method_is_missing	0.0		5_1
1073	remainder__MRDC0_specimen_is_missing	0.0		5_1
1074	remainder__MRDC0num_is_missing	0.0		5_1
1075	remainder__MRDC0percentage_is_missing	0.0		5_1
1076	remainder__MRDA1_is_missing	0.0		5_1
1077	remainder__date_MRDA1_is_missing	0.0		5_1
1078	remainder__MRDA1_method_is_missing	0.0		5_1
1079	remainder__MRDA1_specimen_is_missing	0.0		5_1
1080	remainder__MRDA1num_is_missing	0.0		5_1
1081	remainder__MRDA1hodnota_is_missing	0.0		5_1
1082	remainder__MRDA1logred_is_missing	0.0		5_1
1083	remainder__MRDB1_is_missing	0.0		5_1
1084	remainder__date_MRDB1_is_missing	0.0		5_1
1085	remainder__MRDB1_method_is_missing	0.0		5_1
1086	remainder__MRDB1_specimen_is_missing	0.0		5_1
1087	remainder__MRDB1num_is_missing	0.0		5_1
1088	remainder__MRDB1hodnota_is_missing	0.0		5_1
1089	remainder__MRDC1_is_missing	0.0		5_1
1090	remainder__Date_MRDC1_is_missing	0.0		5_1
1091	remainder__MRDC1_method_is_missing	0.0		5_1
1092	remainder__MRDC1_specimen_is_missing	0.0		5_1
1093	remainder__MRDC1num_is_missing	0.0		5_1
1094	remainder__MRDC1percentage_is_missing	0.0		5_1
1095	remainder__MRDA2_is_missing	0.0		5_1
1096	remainder__date_MRDA2_is_missing	0.0		5_1
1097	remainder__MRDA2_method_is_missing	0.0		5_1
1098	remainder__MRDA2_specimen_is_missing	0.0		5_1
1099	remainder__MRDA2num_is_missing	0.0		5_1
1100	remainder__MRDA2hodnota_is_missing	0.0		5_1
1101	remainder__MRDA2logred_is_missing	0.0		5_1
1102	remainder__MRDB2_is_missing	0.0		5_1
1103	remainder__date_MRDB2_is_missing	0.0		5_1
1104	remainder__MRDB2_method_is_missing	0.0		5_1
1105	remainder__MRDB2_specimen_is_missing	0.0		5_1
1106	remainder__MRDB2num_is_missing	0.0		5_1
1107	remainder__MRDB2hodnota_is_missing	0.0		5_1
1108	remainder__MRDC2_is_missing	0.0		5_1
1109	remainder__Date_MRDC2_is_missing	0.0		5_1
1110	remainder__MRDC2_method_is_missing	0.0		5_1
1111	remainder__MRDC2_specimen_is_missing	0.0		5_1
1112	remainder__MRDC2num_is_missing	0.0		5_1
1113	remainder__MRDC2percentage_is_missing	0.0		5_1
1114	cat__MRDA0_False	0.0		1_2
1115	cat__MRDA0_True	0.0		1_2
1116	cat__MRDA0_nan	0.0		1_2
1117	cat__MRDB0_False	0.0		1_2
1118	cat__MRDB0_True	0.0		1_2
1119	cat__MRDB0_nan	0.0		1_2
1120	cat__MRDC0_False	0.0		1_2
1121	cat__MRDC0_True	0.0		1_2
1122	cat__MRDC0_nan	0.0		1_2
1123	cat__MRDA1_False	0.0		1_2
1124	cat__MRDA1_True	0.0		1_2
1125	cat__MRDA1_nan	0.0		1_2
1126	cat__MRDB1_False	0.0		1_2
1127	cat__MRDB1_True	0.0		1_2
1128	cat__MRDB1_nan	0.0		1_2
1129	cat__MRDC1_False	0.0		1_2
1130	cat__MRDC1_True	0.0		1_2
1131	cat__MRDC1_nan	0.0		1_2
1132	cat__MRDA2_False	0.0		1_2
1133	cat__MRDA2_True	0.0		1_2
1134	cat__MRDA2_nan	0.0		1_2
1135	cat__MRDB2_False	0.0		1_2
1136	cat__MRDB2_True	0.0		1_2
1137	cat__MRDB2_nan	0.0		1_2
1138	cat__MRDC2_False	0.0		1_2
1139	cat__MRDC2_True	0.0		1_2
1140	cat__MRDC2_nan	0.0		1_2
1141	cat__MRDnegativity_<0.0%/not detectable	0.0		1_2
1142	cat__MRDnegativity_nan	0.0		1_2
1143	cat__MRDguided_No	0.0		1_2
1144	cat__MRDguided_nan	0.0		1_2
1145	cat__Housekeeping_ABL	0.0		1_2
1146	cat__Housekeeping_nan	0.0		1_2
1147	cat__MRDA0_method_nan	0.0		1_2
1148	cat__MRDA0_method_qPCR-NPM1	0.0		1_2
1149	cat__MRDA0_method_qPCR-NPM1 A	0.0		1_2
1150	cat__MRDA0_method_qPCR-NPM1 B	0.0		1_2
1151	cat__MRDA0_method_qPCR-NPM1 D	0.0		1_2
1152	cat__MRDA0_method_qPCR-NPM1 OTHER	0.0		1_2
1153	cat__MRDA0_method_qPCR-inv16	0.0		1_2
1154	cat__MRDA0_method_qPCR-t8/21	0.0		1_2
1155	cat__MRDA0num_ND	0.0		1_2
1156	cat__MRDA0num_Pos	0.0		1_2
1157	cat__MRDA0num_nan	0.0		1_2
1158	cat__MRDA0_specimen_PB	0.0		1_2
1159	cat__MRDA0_specimen_nan	0.0		1_2
1160	cat__MRDB0_method_nan	0.0		1_2
1161	cat__MRDB0_method_qPCR-NPM1	0.0		1_2
1162	cat__MRDB0_method_qPCR-NPM1 A	0.0		1_2
1163	cat__MRDB0_method_qPCR-NPM1 B	0.0		1_2
1164	cat__MRDB0_method_qPCR-NPM1 D	0.0		1_2
1165	cat__MRDB0_method_qPCR-NPM1 OTHER	0.0		1_2
1166	cat__MRDB0_method_qPCR-inv16	0.0		1_2
1167	cat__MRDB0_method_qPCR-t8/21	0.0		1_2
1168	cat__MRDB0_specimen_BM	0.0		1_2
1169	cat__MRDB0_specimen_nan	0.0		1_2
1170	cat__MRDB0num_ND	0.0		1_2
1171	cat__MRDB0num_Pos	0.0		1_2
1172	cat__MRDB0num_nan	0.0		1_2
1173	cat__MRDC0_method_MFC (LAIP+DfN)	0.0		1_2
1174	cat__MRDC0_method_nan	0.0		1_2
1175	cat__MRDC0_specimen_BM	0.0		1_2
1176	cat__MRDC0_specimen_BM	0.0		1_2
1177	cat__MRDC0_specimen_PB	0.0		1_2
1178	cat__MRDC0_specimen_nan	0.0		1_2
1179	cat__MRDC1_specimen_BM	0.0		1_2
1180	cat__MRDC1_specimen_PB	0.0		1_2
1181	cat__MRDC1_specimen_nan	0.0		1_2
1182	cat__MRDC2_specimen_BM	0.0		1_2
1183	cat__MRDC2_specimen_PB	0.0		1_2
1184	cat__MRDC2_specimen_nan	0.0		1_2
1185	cat__MRDC0num_Neg	0.0		1_2
1186	cat__MRDC0num_Pos	0.0		1_2
1187	cat__MRDC0num_nan	0.0		1_2
1188	cat__MRDA1_method_nan	0.0		1_2
1189	cat__MRDA1_method_qPCR-NPM1	0.0		1_2
1190	cat__MRDA1_method_qPCR-NPM1 A	0.0		1_2
1191	cat__MRDA1_method_qPCR-NPM1 B	0.0		1_2
1192	cat__MRDA1_method_qPCR-NPM1 D	0.0		1_2
1193	cat__MRDA1_method_qPCR-NPM1 OTHER	0.0		1_2
1194	cat__MRDA1_method_qPCR-inv16	0.0		1_2
1195	cat__MRDA1_method_qPCR-t8/21	0.0		1_2
1196	cat__MRDA1num_ND	0.0		1_2
1197	cat__MRDA1num_Neg	0.0		1_2
1198	cat__MRDA1num_Pos	0.0		1_2
1199	cat__MRDA1num_nan	0.0		1_2
1200	cat__MRDA1_specimen_PB	0.0		1_2
1201	cat__MRDA1_specimen_nan	0.0		1_2
1202	cat__MRDB1_method_nan	0.0		1_2
1203	cat__MRDB1_method_qPCR-NPM1	0.0		1_2
1204	cat__MRDB1_method_qPCR-NPM1 A	0.0		1_2
1205	cat__MRDB1_method_qPCR-NPM1 B	0.0		1_2
1206	cat__MRDB1_method_qPCR-NPM1 D	0.0		1_2
1207	cat__MRDB1_method_qPCR-NPM1 OTHER	0.0		1_2
1208	cat__MRDB1_method_qPCR-inv16	0.0		1_2
1209	cat__MRDB1_method_qPCR-t8/21	0.0		1_2
1210	cat__MRDB1_specimen_BM	0.0		1_2
1211	cat__MRDB1_specimen_nan	0.0		1_2
1212	cat__MRDB1num_ND	0.0		1_2
1213	cat__MRDB1num_Neg	0.0		1_2
1214	cat__MRDB1num_Pos	0.0		1_2
1215	cat__MRDB1num_nan	0.0		1_2
1216	cat__MRDC1_method_MFC (LAIP+DfN)	0.0		1_2
1217	cat__MRDC1_method_nan	0.0		1_2
1218	cat__MRDC1num_ND	0.0		1_2
1219	cat__MRDC1num_Neg	0.0		1_2
1220	cat__MRDC1num_Pos	0.0		1_2
1221	cat__MRDC1num_nan	0.0		1_2
1222	cat__MRDA2_method_nan	0.0		1_2
1223	cat__MRDA2_method_qPCR-NPM1	0.0		1_2
1224	cat__MRDA2_method_qPCR-NPM1 A	0.0		1_2
1225	cat__MRDA2_method_qPCR-NPM1 B	0.0		1_2
1226	cat__MRDA2_method_qPCR-NPM1 D	0.0		1_2
1227	cat__MRDA2_method_qPCR-NPM1 OTHER	0.0		1_2
1228	cat__MRDA2_method_qPCR-inv16	0.0		1_2
1229	cat__MRDA2_method_qPCR-t8/21	0.0		1_2
1230	cat__MRDA2_specimen_PB	0.0		1_2
1231	cat__MRDA2_specimen_nan	0.0		1_2
1232	cat__MRDA2num_ND	0.0		1_2
1233	cat__MRDA2num_Neg	0.0		1_2
1234	cat__MRDA2num_Pos	0.0		1_2
1235	cat__MRDA2num_nan	0.0		1_2
1236	cat__MRDB2_method_nan	0.0		1_2
1237	cat__MRDB2_method_qPCR-NPM1	0.0		1_2
1238	cat__MRDB2_method_qPCR-NPM1 A	0.0		1_2
1239	cat__MRDB2_method_qPCR-NPM1 B	0.0		1_2
1240	cat__MRDB2_method_qPCR-NPM1 D	0.0		1_2
1241	cat__MRDB2_method_qPCR-NPM1 OTHER	0.0		1_2
1242	cat__MRDB2_method_qPCR-inv16	0.0		1_2
1243	cat__MRDB2_method_qPCR-t8/21	0.0		1_2
1244	cat__MRDB2_specimen_BM	0.0		1_2
1245	cat__MRDB2_specimen_nan	0.0		1_2
1246	cat__MRDB2num_ND	0.0		1_2
1247	cat__MRDB2num_Neg	0.0		1_2
1248	cat__MRDB2num_Pos	0.0		1_2
1249	cat__MRDB2num_nan	0.0		1_2
1250	cat__MRDC2_method_MFC (LAIP+DfN)	0.0		1_2
1251	cat__MRDC2_method_nan	0.0		1_2
1252	cat__MRDC2num_ND	0.0		1_2
1253	cat__MRDC2num_Neg	0.0		1_2
1254	cat__MRDC2num_Pos	0.0		1_2
1255	cat__MRDC2num_nan	0.0		1_2
1256	num__date_MRDA0	0.0		1_2
1257	num__MRDA0hodnota	7.954550491797814e-05		1_2
1258	num__MRDA0logred	0.0		1_2
1259	num__date_MRDB0	0.0		1_2
1260	num__MRDB0hodnota	0.0		1_2
1261	num__MRDB0logred	0.0		1_2
1262	num__MRDC0percentage	0.0		1_2
1263	num__date_MRDA1	4.618368369884821e-05		1_2
1264	num__MRDA1hodnota	0.0		1_2
1265	num__MRDA1logred	0.0		1_2
1266	num__date_MRDB1	0.0		1_2
1267	num__MRDB1hodnota	0.0		1_2
1268	num__Date_MRDC1	1.2139979893687643e-07		1_2
1269	num__MRDC1percentage	0.0002327777326560149		1_2
1270	num__date_MRDA2	0.00016482423367331187		1_2
1271	num__MRDA2hodnota	0.0		1_2
1272	num__MRDA2logred	0.0		1_2
1273	num__date_MRDB2	0.0002655736724644426		1_2
1274	num__MRDB2hodnota	0.0		1_2
1275	num__Date_MRDC2	6.890153718707989e-05		1_2
1276	num__MRDC2percentage	0.000304547355304825		1_2
1277	remainder__MRDnegativity_is_missing	0.0		1_2
1278	remainder__MRDguided_is_missing	0.0		1_2
1279	remainder__Housekeeping_is_missing	0.0		1_2
1280	remainder__MRDA0_is_missing	0.0		1_2
1281	remainder__date_MRDA0_is_missing	0.0		1_2
1282	remainder__MRDA0_method_is_missing	0.0		1_2
1283	remainder__MRDA0_specimen_is_missing	0.0		1_2
1284	remainder__MRDA0num_is_missing	0.0		1_2
1285	remainder__MRDA0hodnota_is_missing	0.0		1_2
1286	remainder__MRDA0logred_is_missing	0.0		1_2
1287	remainder__MRDB0_is_missing	0.0		1_2
1288	remainder__date_MRDB0_is_missing	0.0		1_2
1289	remainder__MRDB0_method_is_missing	0.0		1_2
1290	remainder__MRDB0_specimen_is_missing	0.0		1_2
1291	remainder__MRDB0num_is_missing	0.0		1_2
1292	remainder__MRDB0hodnota_is_missing	0.0		1_2
1293	remainder__MRDB0logred_is_missing	0.0		1_2
1294	remainder__MRDC0_is_missing	0.0		1_2
1295	remainder__MRDC0_method_is_missing	0.0		1_2
1296	remainder__MRDC0_specimen_is_missing	0.0		1_2
1297	remainder__MRDC0num_is_missing	0.0		1_2
1298	remainder__MRDC0percentage_is_missing	0.0		1_2
1299	remainder__MRDA1_is_missing	0.0		1_2
1300	remainder__date_MRDA1_is_missing	0.0		1_2
1301	remainder__MRDA1_method_is_missing	0.0		1_2
1302	remainder__MRDA1_specimen_is_missing	0.0		1_2
1303	remainder__MRDA1num_is_missing	0.0		1_2
1304	remainder__MRDA1hodnota_is_missing	0.0		1_2
1305	remainder__MRDA1logred_is_missing	0.0		1_2
1306	remainder__MRDB1_is_missing	0.0		1_2
1307	remainder__date_MRDB1_is_missing	0.0		1_2
1308	remainder__MRDB1_method_is_missing	0.0		1_2
1309	remainder__MRDB1_specimen_is_missing	0.0		1_2
1310	remainder__MRDB1num_is_missing	0.0		1_2
1311	remainder__MRDB1hodnota_is_missing	0.0		1_2
1312	remainder__MRDC1_is_missing	0.0		1_2
1313	remainder__Date_MRDC1_is_missing	0.0		1_2
1314	remainder__MRDC1_method_is_missing	0.0		1_2
1315	remainder__MRDC1_specimen_is_missing	0.0		1_2
1316	remainder__MRDC1num_is_missing	0.0		1_2
1317	remainder__MRDC1percentage_is_missing	0.0		1_2
1318	remainder__MRDA2_is_missing	0.0		1_2
1319	remainder__date_MRDA2_is_missing	0.0		1_2
1320	remainder__MRDA2_method_is_missing	0.0		1_2
1321	remainder__MRDA2_specimen_is_missing	0.0		1_2
1322	remainder__MRDA2num_is_missing	0.0		1_2
1323	remainder__MRDA2hodnota_is_missing	0.0		1_2
1324	remainder__MRDA2logred_is_missing	0.0		1_2
1325	remainder__MRDB2_is_missing	0.0		1_2
1326	remainder__date_MRDB2_is_missing	0.0		1_2
1327	remainder__MRDB2_method_is_missing	0.0		1_2
1328	remainder__MRDB2_specimen_is_missing	0.0		1_2
1329	remainder__MRDB2num_is_missing	0.0		1_2
1330	remainder__MRDB2hodnota_is_missing	0.0		1_2
1331	remainder__MRDC2_is_missing	0.0		1_2
1332	remainder__Date_MRDC2_is_missing	0.0		1_2
1333	remainder__MRDC2_method_is_missing	0.0		1_2
1334	remainder__MRDC2_specimen_is_missing	0.0		1_2
1335	remainder__MRDC2num_is_missing	0.0		1_2
1336	remainder__MRDC2percentage_is_missing	0.0		1_2
1337	cat__MRDA0_False	0.0		2_2
1338	cat__MRDA0_True	0.0		2_2
1339	cat__MRDA0_nan	0.0		2_2
1340	cat__MRDB0_False	0.0		2_2
1341	cat__MRDB0_True	0.0		2_2
1342	cat__MRDB0_nan	0.0		2_2
1343	cat__MRDC0_False	0.0		2_2
1344	cat__MRDC0_True	0.0		2_2
1345	cat__MRDC0_nan	0.0		2_2
1346	cat__MRDA1_False	0.0		2_2
1347	cat__MRDA1_True	0.0		2_2
1348	cat__MRDA1_nan	0.0		2_2
1349	cat__MRDB1_False	0.0		2_2
1350	cat__MRDB1_True	0.0		2_2
1351	cat__MRDB1_nan	0.0		2_2
1352	cat__MRDC1_False	0.0		2_2
1353	cat__MRDC1_True	0.0		2_2
1354	cat__MRDC1_nan	0.0		2_2
1355	cat__MRDA2_False	0.0		2_2
1356	cat__MRDA2_True	0.0		2_2
1357	cat__MRDA2_nan	0.0		2_2
1358	cat__MRDB2_False	0.0		2_2
1359	cat__MRDB2_True	0.0		2_2
1360	cat__MRDB2_nan	0.0		2_2
1361	cat__MRDC2_False	0.0		2_2
1362	cat__MRDC2_True	0.0		2_2
1363	cat__MRDC2_nan	0.0		2_2
1364	cat__MRDnegativity_<0.0%/not detectable	0.0		2_2
1365	cat__MRDnegativity_nan	0.0		2_2
1366	cat__MRDguided_No	0.0		2_2
1367	cat__MRDguided_nan	0.0		2_2
1368	cat__Housekeeping_ABL	0.0		2_2
1369	cat__Housekeeping_nan	0.0		2_2
1370	cat__MRDA0_method_nan	0.0		2_2
1371	cat__MRDA0_method_qPCR-NPM1	0.0		2_2
1372	cat__MRDA0_method_qPCR-NPM1 A	0.0		2_2
1373	cat__MRDA0_method_qPCR-NPM1 B	0.0		2_2
1374	cat__MRDA0_method_qPCR-NPM1 D	0.0		2_2
1375	cat__MRDA0_method_qPCR-NPM1 OTHER	0.0		2_2
1376	cat__MRDA0_method_qPCR-inv16	0.0		2_2
1377	cat__MRDA0_method_qPCR-t8/21	0.0		2_2
1378	cat__MRDA0num_ND	0.0		2_2
1379	cat__MRDA0num_Pos	0.0		2_2
1380	cat__MRDA0num_nan	0.0		2_2
1381	cat__MRDA0_specimen_PB	0.0		2_2
1382	cat__MRDA0_specimen_nan	0.0		2_2
1383	cat__MRDB0_method_nan	0.0		2_2
1384	cat__MRDB0_method_qPCR-NPM1	0.0		2_2
1385	cat__MRDB0_method_qPCR-NPM1 A	0.0		2_2
1386	cat__MRDB0_method_qPCR-NPM1 B	0.0		2_2
1387	cat__MRDB0_method_qPCR-NPM1 D	0.0		2_2
1388	cat__MRDB0_method_qPCR-NPM1 OTHER	0.0		2_2
1389	cat__MRDB0_method_qPCR-inv16	0.0		2_2
1390	cat__MRDB0_method_qPCR-t8/21	0.0		2_2
1391	cat__MRDB0_specimen_BM	0.0		2_2
1392	cat__MRDB0_specimen_nan	0.0		2_2
1393	cat__MRDB0num_ND	0.0		2_2
1394	cat__MRDB0num_Pos	0.0		2_2
1395	cat__MRDB0num_nan	0.0		2_2
1396	cat__MRDC0_method_MFC (LAIP+DfN)	0.0		2_2
1397	cat__MRDC0_method_nan	0.0		2_2
1398	cat__MRDC0_specimen_BM	0.0		2_2
1399	cat__MRDC0_specimen_BM	0.0		2_2
1400	cat__MRDC0_specimen_PB	0.0		2_2
1401	cat__MRDC0_specimen_nan	0.0		2_2
1402	cat__MRDC1_specimen_BM	0.0		2_2
1403	cat__MRDC1_specimen_PB	0.0		2_2
1404	cat__MRDC1_specimen_nan	0.0		2_2
1405	cat__MRDC2_specimen_BM	0.0		2_2
1406	cat__MRDC2_specimen_nan	0.0		2_2
1407	cat__MRDC0num_Neg	0.0		2_2
1408	cat__MRDC0num_Pos	0.0		2_2
1409	cat__MRDC0num_nan	0.0		2_2
1410	cat__MRDA1_method_nan	0.0		2_2
1411	cat__MRDA1_method_qPCR-NPM1	0.0		2_2
1412	cat__MRDA1_method_qPCR-NPM1 A	0.0		2_2
1413	cat__MRDA1_method_qPCR-NPM1 B	0.0		2_2
1414	cat__MRDA1_method_qPCR-NPM1 D	0.0		2_2
1415	cat__MRDA1_method_qPCR-NPM1 OTHER	0.0		2_2
1416	cat__MRDA1_method_qPCR-inv16	0.0		2_2
1417	cat__MRDA1_method_qPCR-t8/21	0.0		2_2
1418	cat__MRDA1num_ND	0.0		2_2
1419	cat__MRDA1num_Neg	0.0		2_2
1420	cat__MRDA1num_Pos	0.0		2_2
1421	cat__MRDA1num_nan	0.0		2_2
1422	cat__MRDA1_specimen_PB	0.0		2_2
1423	cat__MRDA1_specimen_nan	0.0		2_2
1424	cat__MRDB1_method_nan	0.0		2_2
1425	cat__MRDB1_method_qPCR-NPM1	0.0		2_2
1426	cat__MRDB1_method_qPCR-NPM1 A	0.0		2_2
1427	cat__MRDB1_method_qPCR-NPM1 B	0.0		2_2
1428	cat__MRDB1_method_qPCR-NPM1 D	0.0		2_2
1429	cat__MRDB1_method_qPCR-NPM1 OTHER	0.0		2_2
1430	cat__MRDB1_method_qPCR-inv16	0.0		2_2
1431	cat__MRDB1_method_qPCR-t8/21	0.0		2_2
1432	cat__MRDB1_specimen_BM	0.0		2_2
1433	cat__MRDB1_specimen_nan	0.0		2_2
1434	cat__MRDB1num_ND	0.0		2_2
1435	cat__MRDB1num_Neg	0.0		2_2
1436	cat__MRDB1num_Pos	0.0		2_2
1437	cat__MRDB1num_nan	0.0		2_2
1438	cat__MRDC1_method_MFC (LAIP+DfN)	0.0		2_2
1439	cat__MRDC1_method_nan	0.0		2_2
1440	cat__MRDC1num_ND	0.0		2_2
1441	cat__MRDC1num_Neg	0.0		2_2
1442	cat__MRDC1num_Pos	0.0		2_2
1443	cat__MRDC1num_nan	0.0		2_2
1444	cat__MRDA2_method_nan	0.0		2_2
1445	cat__MRDA2_method_qPCR-NPM1	0.0		2_2
1446	cat__MRDA2_method_qPCR-NPM1 A	0.0		2_2
1447	cat__MRDA2_method_qPCR-NPM1 B	0.0		2_2
1448	cat__MRDA2_method_qPCR-NPM1 D	0.0		2_2
1449	cat__MRDA2_method_qPCR-NPM1 OTHER	0.0		2_2
1450	cat__MRDA2_method_qPCR-inv16	0.0		2_2
1451	cat__MRDA2_method_qPCR-t8/21	0.0		2_2
1452	cat__MRDA2_specimen_PB	0.0		2_2
1453	cat__MRDA2_specimen_nan	0.0		2_2
1454	cat__MRDA2num_ND	0.0		2_2
1455	cat__MRDA2num_Neg	0.0		2_2
1456	cat__MRDA2num_Pos	0.0		2_2
1457	cat__MRDA2num_nan	0.0		2_2
1458	cat__MRDB2_method_nan	0.0		2_2
1459	cat__MRDB2_method_qPCR-NPM1	0.0		2_2
1460	cat__MRDB2_method_qPCR-NPM1 A	0.0		2_2
1461	cat__MRDB2_method_qPCR-NPM1 B	0.0		2_2
1462	cat__MRDB2_method_qPCR-NPM1 D	0.0		2_2
1463	cat__MRDB2_method_qPCR-NPM1 OTHER	0.0		2_2
1464	cat__MRDB2_method_qPCR-inv16	0.0		2_2
1465	cat__MRDB2_method_qPCR-t8/21	0.0		2_2
1466	cat__MRDB2_specimen_BM	0.0		2_2
1467	cat__MRDB2_specimen_nan	0.0		2_2
1468	cat__MRDB2num_ND	0.0		2_2
1469	cat__MRDB2num_Neg	0.0		2_2
1470	cat__MRDB2num_Pos	0.0		2_2
1471	cat__MRDB2num_nan	0.0		2_2
1472	cat__MRDC2_method_MFC (LAIP+DfN)	0.0		2_2
1473	cat__MRDC2_method_nan	0.0		2_2
1474	cat__MRDC2num_ND	0.0		2_2
1475	cat__MRDC2num_Neg	0.0		2_2
1476	cat__MRDC2num_Pos	0.0		2_2
1477	cat__MRDC2num_nan	0.0		2_2
1478	num__date_MRDA0	0.0		2_2
1479	num__MRDA0hodnota	0.0		2_2
1480	num__MRDA0logred	0.0		2_2
1481	num__date_MRDB0	0.0		2_2
1482	num__MRDB0hodnota	0.0		2_2
1483	num__MRDB0logred	0.0		2_2
1484	num__MRDC0percentage	0.0		2_2
1485	num__date_MRDA1	0.0		2_2
1486	num__MRDA1hodnota	0.0		2_2
1487	num__MRDA1logred	0.0		2_2
1488	num__date_MRDB1	0.0		2_2
1489	num__MRDB1hodnota	0.0		2_2
1490	num__Date_MRDC1	0.0		2_2
1491	num__MRDC1percentage	3.0216851723993915e-05		2_2
1492	num__date_MRDA2	1.4494155663877591e-05		2_2
1493	num__MRDA2hodnota	0.0		2_2
1494	num__MRDA2logred	0.0		2_2
1495	num__date_MRDB2	0.0		2_2
1496	num__MRDB2hodnota	0.0		2_2
1497	num__Date_MRDC2	0.0		2_2
1498	num__MRDC2percentage	9.27199848500918e-05		2_2
1499	remainder__MRDnegativity_is_missing	0.0		2_2
1500	remainder__MRDguided_is_missing	0.0		2_2
1501	remainder__Housekeeping_is_missing	0.0		2_2
1502	remainder__MRDA0_is_missing	0.0		2_2
1503	remainder__date_MRDA0_is_missing	0.0		2_2
1504	remainder__MRDA0_method_is_missing	0.0		2_2
1505	remainder__MRDA0_specimen_is_missing	0.0		2_2
1506	remainder__MRDA0num_is_missing	0.0		2_2
1507	remainder__MRDA0hodnota_is_missing	0.0		2_2
1508	remainder__MRDA0logred_is_missing	0.0		2_2
1509	remainder__MRDB0_is_missing	0.0		2_2
1510	remainder__date_MRDB0_is_missing	0.0		2_2
1511	remainder__MRDB0_method_is_missing	0.0		2_2
1512	remainder__MRDB0_specimen_is_missing	0.0		2_2
1513	remainder__MRDB0num_is_missing	0.0		2_2
1514	remainder__MRDB0hodnota_is_missing	0.0		2_2
1515	remainder__MRDB0logred_is_missing	0.0		2_2
1516	remainder__MRDC0_is_missing	0.0		2_2
1517	remainder__MRDC0_method_is_missing	0.0		2_2
1518	remainder__MRDC0_specimen_is_missing	0.0		2_2
1519	remainder__MRDC0num_is_missing	0.0		2_2
1520	remainder__MRDC0percentage_is_missing	0.0		2_2
1521	remainder__MRDA1_is_missing	0.0		2_2
1522	remainder__date_MRDA1_is_missing	0.0		2_2
1523	remainder__MRDA1_method_is_missing	0.0		2_2
1524	remainder__MRDA1_specimen_is_missing	0.0		2_2
1525	remainder__MRDA1num_is_missing	0.0		2_2
1526	remainder__MRDA1hodnota_is_missing	0.0		2_2
1527	remainder__MRDA1logred_is_missing	0.0		2_2
1528	remainder__MRDB1_is_missing	0.0		2_2
1529	remainder__date_MRDB1_is_missing	0.0		2_2
1530	remainder__MRDB1_method_is_missing	0.0		2_2
1531	remainder__MRDB1_specimen_is_missing	0.0		2_2
1532	remainder__MRDB1num_is_missing	0.0		2_2
1533	remainder__MRDB1hodnota_is_missing	0.0		2_2
1534	remainder__MRDC1_is_missing	0.0		2_2
1535	remainder__Date_MRDC1_is_missing	0.0		2_2
1536	remainder__MRDC1_method_is_missing	0.0		2_2
1537	remainder__MRDC1_specimen_is_missing	0.0		2_2
1538	remainder__MRDC1num_is_missing	0.0		2_2
1539	remainder__MRDC1percentage_is_missing	0.0		2_2
1540	remainder__MRDA2_is_missing	0.0		2_2
1541	remainder__date_MRDA2_is_missing	0.0		2_2
1542	remainder__MRDA2_method_is_missing	0.0		2_2
1543	remainder__MRDA2_specimen_is_missing	0.0		2_2
1544	remainder__MRDA2num_is_missing	0.0		2_2
1545	remainder__MRDA2hodnota_is_missing	0.0		2_2
1546	remainder__MRDA2logred_is_missing	0.0		2_2
1547	remainder__MRDB2_is_missing	0.0		2_2
1548	remainder__date_MRDB2_is_missing	0.0		2_2
1549	remainder__MRDB2_method_is_missing	0.0		2_2
1550	remainder__MRDB2_specimen_is_missing	0.0		2_2
1551	remainder__MRDB2num_is_missing	0.0		2_2
1552	remainder__MRDB2hodnota_is_missing	0.0		2_2
1553	remainder__MRDC2_is_missing	0.0		2_2
1554	remainder__Date_MRDC2_is_missing	0.0		2_2
1555	remainder__MRDC2_method_is_missing	0.0		2_2
1556	remainder__MRDC2_specimen_is_missing	0.0		2_2
1557	remainder__MRDC2num_is_missing	0.0		2_2
1558	remainder__MRDC2percentage_is_missing	0.0		2_2
1559	cat__MRDA0_False	0.0		3_2
1560	cat__MRDA0_True	0.0		3_2
1561	cat__MRDA0_nan	0.0		3_2
1562	cat__MRDB0_False	0.0		3_2
1563	cat__MRDB0_True	0.0		3_2
1564	cat__MRDB0_nan	0.0		3_2
1565	cat__MRDC0_False	0.0		3_2
1566	cat__MRDC0_True	0.0		3_2
1567	cat__MRDC0_nan	0.0		3_2
1568	cat__MRDA1_False	0.0		3_2
1569	cat__MRDA1_True	0.0		3_2
1570	cat__MRDA1_nan	0.0		3_2
1571	cat__MRDB1_False	0.0		3_2
1572	cat__MRDB1_True	0.0		3_2
1573	cat__MRDB1_nan	0.0		3_2
1574	cat__MRDC1_False	0.0		3_2
1575	cat__MRDC1_True	0.0		3_2
1576	cat__MRDC1_nan	0.0		3_2
1577	cat__MRDA2_False	0.0		3_2
1578	cat__MRDA2_True	0.0		3_2
1579	cat__MRDA2_nan	0.0		3_2
1580	cat__MRDB2_False	0.0		3_2
1581	cat__MRDB2_True	0.0		3_2
1582	cat__MRDB2_nan	0.0		3_2
1583	cat__MRDC2_False	0.0		3_2
1584	cat__MRDC2_True	0.0		3_2
1585	cat__MRDC2_nan	0.0		3_2
1586	cat__MRDnegativity_<0.0%/not detectable	0.0		3_2
1587	cat__MRDnegativity_nan	0.0		3_2
1588	cat__MRDguided_No	0.0		3_2
1589	cat__MRDguided_nan	0.0		3_2
1590	cat__Housekeeping_ABL	0.0		3_2
1591	cat__Housekeeping_nan	0.0		3_2
1592	cat__MRDA0_method_nan	0.0		3_2
1593	cat__MRDA0_method_qPCR-NPM1	0.0		3_2
1594	cat__MRDA0_method_qPCR-NPM1 A	0.0		3_2
1595	cat__MRDA0_method_qPCR-NPM1 B	0.0		3_2
1596	cat__MRDA0_method_qPCR-NPM1 D	0.0		3_2
1597	cat__MRDA0_method_qPCR-NPM1 OTHER	0.0		3_2
1598	cat__MRDA0_method_qPCR-inv16	0.0		3_2
1599	cat__MRDA0_method_qPCR-t8/21	0.0		3_2
1600	cat__MRDA0num_ND	0.0		3_2
1601	cat__MRDA0num_Pos	0.0		3_2
1602	cat__MRDA0num_nan	0.0		3_2
1603	cat__MRDA0_specimen_PB	0.0		3_2
1604	cat__MRDA0_specimen_nan	0.0		3_2
1605	cat__MRDB0_method_nan	0.0		3_2
1606	cat__MRDB0_method_qPCR-NPM1	0.0		3_2
1607	cat__MRDB0_method_qPCR-NPM1 A	0.0		3_2
1608	cat__MRDB0_method_qPCR-NPM1 B	0.0		3_2
1609	cat__MRDB0_method_qPCR-NPM1 D	0.0		3_2
1610	cat__MRDB0_method_qPCR-NPM1 OTHER	0.0		3_2
1611	cat__MRDB0_method_qPCR-inv16	0.0		3_2
1612	cat__MRDB0_method_qPCR-t8/21	0.0		3_2
1613	cat__MRDB0_specimen_BM	0.0		3_2
1614	cat__MRDB0_specimen_nan	0.0		3_2
1615	cat__MRDB0num_ND	0.0		3_2
1616	cat__MRDB0num_Pos	0.0		3_2
1617	cat__MRDB0num_nan	0.0		3_2
1618	cat__MRDC0_method_MFC (LAIP+DfN)	0.0		3_2
1619	cat__MRDC0_method_nan	0.0		3_2
1620	cat__MRDC0_specimen_BM	0.0		3_2
1621	cat__MRDC0_specimen_BM	0.0		3_2
1622	cat__MRDC0_specimen_PB	0.0		3_2
1623	cat__MRDC0_specimen_nan	0.0		3_2
1624	cat__MRDC1_specimen_BM	0.0		3_2
1625	cat__MRDC1_specimen_PB	0.0		3_2
1626	cat__MRDC1_specimen_nan	0.0		3_2
1627	cat__MRDC2_specimen_BM	0.0		3_2
1628	cat__MRDC2_specimen_PB	0.0		3_2
1629	cat__MRDC2_specimen_nan	0.0		3_2
1630	cat__MRDC0num_Neg	0.0		3_2
1631	cat__MRDC0num_Pos	0.0		3_2
1632	cat__MRDC0num_nan	0.0		3_2
1633	cat__MRDA1_method_nan	0.0		3_2
1634	cat__MRDA1_method_qPCR-NPM1	0.0		3_2
1635	cat__MRDA1_method_qPCR-NPM1 A	0.0		3_2
1636	cat__MRDA1_method_qPCR-NPM1 B	0.0		3_2
1637	cat__MRDA1_method_qPCR-NPM1 D	0.0		3_2
1638	cat__MRDA1_method_qPCR-NPM1 OTHER	0.0		3_2
1639	cat__MRDA1_method_qPCR-inv16	0.0		3_2
1640	cat__MRDA1_method_qPCR-t8/21	0.0		3_2
1641	cat__MRDA1num_ND	0.0		3_2
1642	cat__MRDA1num_Neg	0.0		3_2
1643	cat__MRDA1num_Pos	0.0		3_2
1644	cat__MRDA1num_nan	0.0		3_2
1645	cat__MRDA1_specimen_PB	0.0		3_2
1646	cat__MRDA1_specimen_nan	0.0		3_2
1647	cat__MRDB1_method_nan	0.0		3_2
1648	cat__MRDB1_method_qPCR-NPM1	0.0		3_2
1649	cat__MRDB1_method_qPCR-NPM1 A	0.0		3_2
1650	cat__MRDB1_method_qPCR-NPM1 D	0.0		3_2
1651	cat__MRDB1_method_qPCR-NPM1 OTHER	0.0		3_2
1652	cat__MRDB1_method_qPCR-inv16	0.0		3_2
1653	cat__MRDB1_method_qPCR-t8/21	0.0		3_2
1654	cat__MRDB1_specimen_BM	0.0		3_2
1655	cat__MRDB1_specimen_nan	0.0		3_2
1656	cat__MRDB1num_ND	0.0		3_2
1657	cat__MRDB1num_Neg	0.0		3_2
1658	cat__MRDB1num_Pos	0.0		3_2
1659	cat__MRDB1num_nan	0.0		3_2
1660	cat__MRDC1_method_MFC (LAIP+DfN)	0.0		3_2
1661	cat__MRDC1_method_nan	0.0		3_2
1662	cat__MRDC1num_ND	0.0		3_2
1663	cat__MRDC1num_Neg	0.0		3_2
1664	cat__MRDC1num_Pos	0.0		3_2
1665	cat__MRDC1num_nan	0.0		3_2
1666	cat__MRDA2_method_nan	0.0		3_2
1667	cat__MRDA2_method_qPCR-NPM1	0.0		3_2
1668	cat__MRDA2_method_qPCR-NPM1 A	0.0		3_2
1669	cat__MRDA2_method_qPCR-NPM1 B	0.0		3_2
1670	cat__MRDA2_method_qPCR-NPM1 D	0.0		3_2
1671	cat__MRDA2_method_qPCR-NPM1 OTHER	0.0		3_2
1672	cat__MRDA2_method_qPCR-inv16	0.0		3_2
1673	cat__MRDA2_method_qPCR-t8/21	0.0		3_2
1674	cat__MRDA2_specimen_PB	0.0		3_2
1675	cat__MRDA2_specimen_nan	0.0		3_2
1676	cat__MRDA2num_ND	0.0		3_2
1677	cat__MRDA2num_Neg	0.0		3_2
1678	cat__MRDA2num_Pos	0.0		3_2
1679	cat__MRDA2num_nan	0.0		3_2
1680	cat__MRDB2_method_nan	0.0		3_2
1681	cat__MRDB2_method_qPCR-NPM1	0.0		3_2
1682	cat__MRDB2_method_qPCR-NPM1 A	0.0		3_2
1683	cat__MRDB2_method_qPCR-NPM1 B	0.0		3_2
1684	cat__MRDB2_method_qPCR-NPM1 D	0.0		3_2
1685	cat__MRDB2_method_qPCR-NPM1 OTHER	0.0		3_2
1686	cat__MRDB2_method_qPCR-inv16	0.0		3_2
1687	cat__MRDB2_method_qPCR-t8/21	0.0		3_2
1688	cat__MRDB2_specimen_BM	0.0		3_2
1689	cat__MRDB2_specimen_nan	0.0		3_2
1690	cat__MRDB2num_ND	0.0		3_2
1691	cat__MRDB2num_Neg	0.0		3_2
1692	cat__MRDB2num_Pos	0.0		3_2
1693	cat__MRDB2num_nan	0.0		3_2
1694	cat__MRDC2_method_MFC (LAIP+DfN)	0.0		3_2
1695	cat__MRDC2_method_nan	0.0		3_2
1696	cat__MRDC2num_ND	0.0		3_2
1697	cat__MRDC2num_Neg	0.0		3_2
1698	cat__MRDC2num_Pos	0.0		3_2
1699	cat__MRDC2num_nan	0.0		3_2
1700	num__date_MRDA0	0.0		3_2
1701	num__MRDA0hodnota	0.0		3_2
1702	num__MRDA0logred	0.0		3_2
1703	num__date_MRDB0	0.0		3_2
1704	num__MRDB0hodnota	0.0		3_2
1705	num__MRDB0logred	0.0		3_2
1706	num__MRDC0percentage	0.0		3_2
1707	num__date_MRDA1	0.0		3_2
1708	num__MRDA1hodnota	0.0		3_2
1709	num__MRDA1logred	0.0		3_2
1710	num__date_MRDB1	0.0		3_2
1711	num__MRDB1hodnota	0.0		3_2
1712	num__Date_MRDC1	1.1181450434261906e-05		3_2
1713	num__MRDC1percentage	0.0001806753188731482		3_2
1714	num__date_MRDA2	4.7032177251877536e-05		3_2
1715	num__MRDA2hodnota	0.0		3_2
1716	num__MRDA2logred	0.0		3_2
1717	num__date_MRDB2	3.872631296747058e-05		3_2
1718	num__MRDB2hodnota	0.0		3_2
1719	num__Date_MRDC2	1.86347259076574e-05		3_2
1720	num__MRDC2percentage	0.0002544190569562436		3_2
1721	remainder__MRDnegativity_is_missing	0.0		3_2
1722	remainder__MRDguided_is_missing	0.0		3_2
1723	remainder__Housekeeping_is_missing	0.0		3_2
1724	remainder__MRDA0_is_missing	0.0		3_2
1725	remainder__date_MRDA0_is_missing	0.0		3_2
1726	remainder__MRDA0_method_is_missing	0.0		3_2
1727	remainder__MRDA0_specimen_is_missing	0.0		3_2
1728	remainder__MRDA0num_is_missing	0.0		3_2
1729	remainder__MRDA0hodnota_is_missing	0.0		3_2
1730	remainder__MRDA0logred_is_missing	0.0		3_2
1731	remainder__MRDB0_is_missing	0.0		3_2
1732	remainder__date_MRDB0_is_missing	0.0		3_2
1733	remainder__MRDB0_method_is_missing	0.0		3_2
1734	remainder__MRDB0_specimen_is_missing	0.0		3_2
1735	remainder__MRDB0num_is_missing	0.0		3_2
1736	remainder__MRDB0hodnota_is_missing	0.0		3_2
1737	remainder__MRDB0logred_is_missing	0.0		3_2
1738	remainder__MRDC0_is_missing	0.0		3_2
1739	remainder__MRDC0_method_is_missing	0.0		3_2
1740	remainder__MRDC0_specimen_is_missing	0.0		3_2
1741	remainder__MRDC0num_is_missing	0.0		3_2
1742	remainder__MRDC0percentage_is_missing	0.0		3_2
1743	remainder__MRDA1_is_missing	0.0		3_2
1744	remainder__date_MRDA1_is_missing	0.0		3_2
1745	remainder__MRDA1_method_is_missing	0.0		3_2
1746	remainder__MRDA1_specimen_is_missing	0.0		3_2
1747	remainder__MRDA1num_is_missing	0.0		3_2
1748	remainder__MRDA1hodnota_is_missing	0.0		3_2
1749	remainder__MRDA1logred_is_missing	0.0		3_2
1750	remainder__MRDB1_is_missing	0.0		3_2
1751	remainder__date_MRDB1_is_missing	0.0		3_2
1752	remainder__MRDB1_method_is_missing	0.0		3_2
1753	remainder__MRDB1_specimen_is_missing	0.0		3_2
1754	remainder__MRDB1num_is_missing	0.0		3_2
1755	remainder__MRDB1hodnota_is_missing	0.0		3_2
1756	remainder__MRDC1_is_missing	0.0		3_2
1757	remainder__Date_MRDC1_is_missing	0.0		3_2
1758	remainder__MRDC1_method_is_missing	0.0		3_2
1759	remainder__MRDC1_specimen_is_missing	0.0		3_2
1760	remainder__MRDC1num_is_missing	0.0		3_2
1761	remainder__MRDC1percentage_is_missing	0.0		3_2
1762	remainder__MRDA2_is_missing	0.0		3_2
1763	remainder__date_MRDA2_is_missing	0.0		3_2
1764	remainder__MRDA2_method_is_missing	0.0		3_2
1765	remainder__MRDA2_specimen_is_missing	0.0		3_2
1766	remainder__MRDA2num_is_missing	0.0		3_2
1767	remainder__MRDA2hodnota_is_missing	0.0		3_2
1768	remainder__MRDA2logred_is_missing	0.0		3_2
1769	remainder__MRDB2_is_missing	0.0		3_2
1770	remainder__date_MRDB2_is_missing	0.0		3_2
1771	remainder__MRDB2_method_is_missing	0.0		3_2
1772	remainder__MRDB2_specimen_is_missing	0.0		3_2
1773	remainder__MRDB2num_is_missing	0.0		3_2
1774	remainder__MRDB2hodnota_is_missing	0.0		3_2
1775	remainder__MRDC2_is_missing	0.0		3_2
1776	remainder__Date_MRDC2_is_missing	0.0		3_2
1777	remainder__MRDC2_method_is_missing	0.0		3_2
1778	remainder__MRDC2_specimen_is_missing	0.0		3_2
1779	remainder__MRDC2num_is_missing	0.0		3_2
1780	remainder__MRDC2percentage_is_missing	0.0		3_2
1781	cat__MRDA0_False	0.0		4_2
1782	cat__MRDA0_True	0.0		4_2
1783	cat__MRDA0_nan	0.0		4_2
1784	cat__MRDB0_False	0.0		4_2
1785	cat__MRDB0_True	0.0		4_2
1786	cat__MRDB0_nan	0.0		4_2
1787	cat__MRDC0_False	0.0		4_2
1788	cat__MRDC0_True	0.0		4_2
1789	cat__MRDC0_nan	0.0		4_2
1790	cat__MRDA1_False	0.0		4_2
1791	cat__MRDA1_True	0.0		4_2
1792	cat__MRDA1_nan	0.0		4_2
1793	cat__MRDB1_False	0.0		4_2
1794	cat__MRDB1_True	0.0		4_2
1795	cat__MRDB1_nan	0.0		4_2
1796	cat__MRDC1_False	0.0		4_2
1797	cat__MRDC1_True	0.0		4_2
1798	cat__MRDC1_nan	0.0		4_2
1799	cat__MRDA2_False	0.0		4_2
1800	cat__MRDA2_True	0.0		4_2
1801	cat__MRDA2_nan	0.0		4_2
1802	cat__MRDB2_False	0.0		4_2
1803	cat__MRDB2_True	0.0		4_2
1804	cat__MRDB2_nan	0.0		4_2
1805	cat__MRDC2_False	0.0		4_2
1806	cat__MRDC2_True	0.0		4_2
1807	cat__MRDC2_nan	0.0		4_2
1808	cat__MRDnegativity_<0.0%/not detectable	0.0		4_2
1809	cat__MRDnegativity_nan	0.0		4_2
1810	cat__MRDguided_No	0.0		4_2
1811	cat__MRDguided_nan	0.0		4_2
1812	cat__Housekeeping_ABL	0.0		4_2
1813	cat__Housekeeping_nan	0.0		4_2
1814	cat__MRDA0_method_nan	0.0		4_2
1815	cat__MRDA0_method_qPCR-NPM1	0.0		4_2
1816	cat__MRDA0_method_qPCR-NPM1 A	0.0		4_2
1817	cat__MRDA0_method_qPCR-NPM1 B	0.0		4_2
1818	cat__MRDA0_method_qPCR-NPM1 D	0.0		4_2
1819	cat__MRDA0_method_qPCR-NPM1 OTHER	0.0		4_2
1820	cat__MRDA0_method_qPCR-inv16	0.0		4_2
1821	cat__MRDA0_method_qPCR-t8/21	0.0		4_2
1822	cat__MRDA0num_ND	0.0		4_2
1823	cat__MRDA0num_Pos	0.0		4_2
1824	cat__MRDA0num_nan	0.0		4_2
1825	cat__MRDA0_specimen_PB	0.0		4_2
1826	cat__MRDA0_specimen_nan	0.0		4_2
1827	cat__MRDB0_method_nan	0.0		4_2
1828	cat__MRDB0_method_qPCR-NPM1	0.0		4_2
1829	cat__MRDB0_method_qPCR-NPM1 A	0.0		4_2
1830	cat__MRDB0_method_qPCR-NPM1 B	0.0		4_2
1831	cat__MRDB0_method_qPCR-NPM1 D	0.0		4_2
1832	cat__MRDB0_method_qPCR-NPM1 OTHER	0.0		4_2
1833	cat__MRDB0_method_qPCR-inv16	0.0		4_2
1834	cat__MRDB0_method_qPCR-t8/21	0.0		4_2
1835	cat__MRDB0_specimen_BM	0.0		4_2
1836	cat__MRDB0_specimen_nan	0.0		4_2
1837	cat__MRDB0num_ND	0.0		4_2
1838	cat__MRDB0num_Pos	0.0		4_2
1839	cat__MRDB0num_nan	0.0		4_2
1840	cat__MRDC0_method_MFC (LAIP+DfN)	0.0		4_2
1841	cat__MRDC0_method_nan	0.0		4_2
1842	cat__MRDC0_specimen_BM	0.0		4_2
1843	cat__MRDC0_specimen_BM	0.0		4_2
1844	cat__MRDC0_specimen_PB	0.0		4_2
1845	cat__MRDC0_specimen_nan	0.0		4_2
1846	cat__MRDC1_specimen_BM	0.0		4_2
1847	cat__MRDC1_specimen_PB	0.0		4_2
1848	cat__MRDC1_specimen_nan	0.0		4_2
1849	cat__MRDC2_specimen_BM	0.0		4_2
1850	cat__MRDC2_specimen_PB	0.0		4_2
1851	cat__MRDC2_specimen_nan	0.0		4_2
1852	cat__MRDC0num_Neg	0.0		4_2
1853	cat__MRDC0num_Pos	0.0		4_2
1854	cat__MRDC0num_nan	0.0		4_2
1855	cat__MRDA1_method_nan	0.0		4_2
1856	cat__MRDA1_method_qPCR-NPM1	0.0		4_2
1857	cat__MRDA1_method_qPCR-NPM1 A	0.0		4_2
1858	cat__MRDA1_method_qPCR-NPM1 B	0.0		4_2
1859	cat__MRDA1_method_qPCR-NPM1 D	0.0		4_2
1860	cat__MRDA1_method_qPCR-NPM1 OTHER	0.0		4_2
1861	cat__MRDA1_method_qPCR-inv16	0.0		4_2
1862	cat__MRDA1_method_qPCR-t8/21	0.0		4_2
1863	cat__MRDA1num_ND	0.0		4_2
1864	cat__MRDA1num_Neg	0.0		4_2
1865	cat__MRDA1num_Pos	0.0		4_2
1866	cat__MRDA1num_nan	0.0		4_2
1867	cat__MRDA1_specimen_PB	0.0		4_2
1868	cat__MRDA1_specimen_nan	0.0		4_2
1869	cat__MRDB1_method_nan	0.0		4_2
1870	cat__MRDB1_method_qPCR-NPM1	0.0		4_2
1871	cat__MRDB1_method_qPCR-NPM1 A	0.0		4_2
1872	cat__MRDB1_method_qPCR-NPM1 B	0.0		4_2
1873	cat__MRDB1_method_qPCR-NPM1 D	0.0		4_2
1874	cat__MRDB1_method_qPCR-NPM1 OTHER	0.0		4_2
1875	cat__MRDB1_method_qPCR-inv16	0.0		4_2
1876	cat__MRDB1_method_qPCR-t8/21	0.0		4_2
1877	cat__MRDB1_specimen_BM	0.0		4_2
1878	cat__MRDB1_specimen_nan	0.0		4_2
1879	cat__MRDB1num_ND	0.0		4_2
1880	cat__MRDB1num_Neg	0.0		4_2
1881	cat__MRDB1num_Pos	0.0		4_2
1882	cat__MRDB1num_nan	0.0		4_2
1883	cat__MRDC1_method_MFC (LAIP+DfN)	0.0		4_2
1884	cat__MRDC1_method_nan	0.0		4_2
1885	cat__MRDC1num_ND	0.0		4_2
1886	cat__MRDC1num_Neg	0.0		4_2
1887	cat__MRDC1num_Pos	0.0		4_2
1888	cat__MRDC1num_nan	0.0		4_2
1889	cat__MRDA2_method_nan	0.0		4_2
1890	cat__MRDA2_method_qPCR-NPM1	0.0		4_2
1891	cat__MRDA2_method_qPCR-NPM1 A	0.0		4_2
1892	cat__MRDA2_method_qPCR-NPM1 B	0.0		4_2
1893	cat__MRDA2_method_qPCR-NPM1 D	0.0		4_2
1894	cat__MRDA2_method_qPCR-NPM1 OTHER	0.0		4_2
1895	cat__MRDA2_method_qPCR-inv16	0.0		4_2
1896	cat__MRDA2_method_qPCR-t8/21	0.0		4_2
1897	cat__MRDA2_specimen_PB	0.0		4_2
1898	cat__MRDA2_specimen_nan	0.0		4_2
1899	cat__MRDA2num_ND	0.0		4_2
1900	cat__MRDA2num_Neg	0.0		4_2
1901	cat__MRDA2num_Pos	0.0		4_2
1902	cat__MRDA2num_nan	0.0		4_2
1903	cat__MRDB2_method_nan	0.0		4_2
1904	cat__MRDB2_method_qPCR-NPM1	0.0		4_2
1905	cat__MRDB2_method_qPCR-NPM1 A	0.0		4_2
1906	cat__MRDB2_method_qPCR-NPM1 B	0.0		4_2
1907	cat__MRDB2_method_qPCR-NPM1 D	0.0		4_2
1908	cat__MRDB2_method_qPCR-NPM1 OTHER	0.0		4_2
1909	cat__MRDB2_method_qPCR-inv16	0.0		4_2
1910	cat__MRDB2_method_qPCR-t8/21	0.0		4_2
1911	cat__MRDB2_specimen_BM	0.0		4_2
1912	cat__MRDB2_specimen_nan	0.0		4_2
1913	cat__MRDB2num_ND	0.0		4_2
1914	cat__MRDB2num_Neg	0.0		4_2
1915	cat__MRDB2num_Pos	0.0		4_2
1916	cat__MRDB2num_nan	0.0		4_2
1917	cat__MRDC2_method_MFC (LAIP+DfN)	0.0		4_2
1918	cat__MRDC2_method_nan	0.0		4_2
1919	cat__MRDC2num_ND	0.0		4_2
1920	cat__MRDC2num_Neg	0.0		4_2
1921	cat__MRDC2num_Pos	0.0		4_2
1922	cat__MRDC2num_nan	0.0		4_2
1923	num__date_MRDA0	0.0		4_2
1924	num__MRDA0hodnota	0.0		4_2
1925	num__MRDA0logred	0.0		4_2
1926	num__date_MRDB0	0.0		4_2
1927	num__MRDB0hodnota	0.0		4_2
1928	num__MRDB0logred	0.0		4_2
1929	num__MRDC0percentage	0.0		4_2
1930	num__date_MRDA1	2.1282489093051185e-05		4_2
1931	num__MRDA1hodnota	8.793512584833882e-05		4_2
1932	num__MRDA1logred	0.0		4_2
1933	num__date_MRDB1	0.0		4_2
1934	num__MRDB1hodnota	0.0		4_2
1935	num__Date_MRDC1	4.373952595420213e-05		4_2
1936	num__MRDC1percentage	0.0001641174510949043		4_2
1937	num__date_MRDA2	0.00011201611204971843		4_2
1938	num__MRDA2hodnota	0.0		4_2
1939	num__MRDA2logred	0.0		4_2
1940	num__date_MRDB2	0.00011131144149548303		4_2
1941	num__MRDB2hodnota	0.0		4_2
1942	num__Date_MRDC2	1.8109231840989524e-05		4_2
1943	num__MRDC2percentage	0.00022786298601059637		4_2
1944	remainder__MRDnegativity_is_missing	0.0		4_2
1945	remainder__MRDguided_is_missing	0.0		4_2
1946	remainder__Housekeeping_is_missing	0.0		4_2
1947	remainder__MRDA0_is_missing	0.0		4_2
1948	remainder__date_MRDA0_is_missing	0.0		4_2
1949	remainder__MRDA0_method_is_missing	0.0		4_2
1950	remainder__MRDA0_specimen_is_missing	0.0		4_2
1951	remainder__MRDA0num_is_missing	0.0		4_2
1952	remainder__MRDA0hodnota_is_missing	0.0		4_2
1953	remainder__MRDA0logred_is_missing	0.0		4_2
1954	remainder__MRDB0_is_missing	0.0		4_2
1955	remainder__date_MRDB0_is_missing	0.0		4_2
1956	remainder__MRDB0_method_is_missing	0.0		4_2
1957	remainder__MRDB0_specimen_is_missing	0.0		4_2
1958	remainder__MRDB0num_is_missing	0.0		4_2
1959	remainder__MRDB0hodnota_is_missing	0.0		4_2
1960	remainder__MRDB0logred_is_missing	0.0		4_2
1961	remainder__MRDC0_is_missing	0.0		4_2
1962	remainder__MRDC0_method_is_missing	0.0		4_2
1963	remainder__MRDC0_specimen_is_missing	0.0		4_2
1964	remainder__MRDC0num_is_missing	0.0		4_2
1965	remainder__MRDC0percentage_is_missing	0.0		4_2
1966	remainder__MRDA1_is_missing	0.0		4_2
1967	remainder__date_MRDA1_is_missing	0.0		4_2
1968	remainder__MRDA1_method_is_missing	0.0		4_2
1969	remainder__MRDA1_specimen_is_missing	0.0		4_2
1970	remainder__MRDA1num_is_missing	0.0		4_2
1971	remainder__MRDA1hodnota_is_missing	0.0		4_2
1972	remainder__MRDA1logred_is_missing	0.0		4_2
1973	remainder__MRDB1_is_missing	0.0		4_2
1974	remainder__date_MRDB1_is_missing	0.0		4_2
1975	remainder__MRDB1_method_is_missing	0.0		4_2
1976	remainder__MRDB1_specimen_is_missing	0.0		4_2
1977	remainder__MRDB1num_is_missing	0.0		4_2
1978	remainder__MRDB1hodnota_is_missing	0.0		4_2
1979	remainder__MRDC1_is_missing	0.0		4_2
1980	remainder__Date_MRDC1_is_missing	0.0		4_2
1981	remainder__MRDC1_method_is_missing	0.0		4_2
1982	remainder__MRDC1_specimen_is_missing	0.0		4_2
1983	remainder__MRDC1num_is_missing	0.0		4_2
1984	remainder__MRDC1percentage_is_missing	0.0		4_2
1985	remainder__MRDA2_is_missing	0.0		4_2
1986	remainder__date_MRDA2_is_missing	0.0		4_2
1987	remainder__MRDA2_method_is_missing	0.0		4_2
1988	remainder__MRDA2_specimen_is_missing	0.0		4_2
1989	remainder__MRDA2num_is_missing	0.0		4_2
1990	remainder__MRDA2hodnota_is_missing	0.0		4_2
1991	remainder__MRDA2logred_is_missing	0.0		4_2
1992	remainder__MRDB2_is_missing	0.0		4_2
1993	remainder__date_MRDB2_is_missing	0.0		4_2
1994	remainder__MRDB2_method_is_missing	0.0		4_2
1995	remainder__MRDB2_specimen_is_missing	0.0		4_2
1996	remainder__MRDB2num_is_missing	0.0		4_2
1997	remainder__MRDB2hodnota_is_missing	0.0		4_2
1998	remainder__MRDC2_is_missing	0.0		4_2
[truncated: 1,342 more rows]
