# Supplementary material for: Random Survival Forest Versus Elastic-Net Regularized Cox Regression for Survival Prediction in Acute Myeloid Leukemia at Distinct Treatment Time Points: Model Performance Comparison Study
Source: JMIR Bioinform Biotechnol. 2026 Apr 29;7:e75678. doi: 10.2196/75678 (PMC13128161; doi:10.2196/75678)
Supplement: Multimedia Appendix 9 [file bioinform-v7-e75678-s009.zip › ablation_metrics/repeated_fold_feature_importance/cnet/C2__NGS_flt3_npm1__fimp.csv]

	feature	importance	std_importance	fold_repeat_idx
0	cat__amlFLToutcomeID_2.0	0.0		1_1
1	cat__amlFLToutcomeID_3.0	0.0		1_1
2	cat__amlFLToutcomeID_4.0	0.0		1_1
3	cat__amlFLToutcomeID_nan	0.0		1_1
4	cat__amlFLTTypeID_1.0	0.0		1_1
5	cat__amlFLTTypeID_2.0	0.0		1_1
6	cat__amlFLTTypeID_nan	0.0		1_1
7	cat__amlDDLFLTTKDID_1.0	0.0		1_1
8	cat__amlDDLFLTTKDID_2.0	0.0		1_1
9	cat__amlDDLFLTTKDID_3.0	0.0		1_1
10	cat__amlDDLFLTTKDID_4.0	0.0		1_1
11	cat__amlDDLFLTTKDID_6.0	0.0		1_1
12	cat__amlDDLFLTTKDID_8.0	0.0		1_1
13	cat__amlDDLFLTTKDID_99.0	0.0		1_1
14	cat__amlDDLFLTTKDID_nan	0.0		1_1
15	cat__amlFLTType0ID_1.0	0.0		1_1
16	cat__amlFLTType0ID_2.0	0.0		1_1
17	cat__amlFLTType0ID_nan	0.0		1_1
18	cat__amlDDLNPM1OutcomeID_1.0	0.0		1_1
19	cat__amlDDLNPM1OutcomeID_3.0	0.0		1_1
20	cat__amlDDLNPM1OutcomeID_5.0	0.0		1_1
21	cat__amlDDLNPM1OutcomeID_7.0	0.0		1_1
22	cat__amlDDLNPM1OutcomeID_nan	0.0		1_1
23	cat__amlDDLNPM1ID_1.0	0.0		1_1
24	cat__amlDDLNPM1ID_2.0	0.0		1_1
25	cat__amlDDLNPM1ID_3.0	0.0		1_1
26	cat__amlDDLNPM1ID_4.0	0.0		1_1
27	cat__amlDDLNPM1ID_5.0	0.0		1_1
28	cat__amlDDLNPM1ID_nan	0.0		1_1
29	num__TestDate	6.91196497834749e-06		1_1
30	num__ITDPcnt	0.0003360574206204641		1_1
31	num__ITDLength	1.7132095235162863e-05		1_1
32	remainder__TestDate_is_missing	0.0		1_1
33	remainder__amlFLToutcomeID_is_missing	0.0		1_1
34	remainder__amlFLTTypeID_is_missing	0.0		1_1
35	remainder__amlDDLFLTTKDID_is_missing	0.0		1_1
36	remainder__ITDPcnt_is_missing	0.0		1_1
37	remainder__ITDLength_is_missing	0.0		1_1
38	remainder__amlFLTType0ID_is_missing	0.0		1_1
39	remainder__amlDDLNPM1OutcomeID_is_missing	0.0		1_1
40	remainder__amlDDLNPM1ID_is_missing	0.0		1_1
41	remainder__ASXL1	0.0001306530197410623		1_1
42	remainder__ASXL2	3.6620300402585635e-06		1_1
43	remainder__ASXL3	0.0		1_1
44	remainder__BAGE3	0.0		1_1
45	remainder__BCOR	0.0		1_1
46	remainder__BRAF	0.0		1_1
47	remainder__CBL	1.2558630226259393e-07		1_1
48	remainder__CEBPA	4.838400727378186e-06		1_1
49	remainder__CREBBP	0.0		1_1
50	remainder__CSF3R	0.0		1_1
51	remainder__CTCF	0.0		1_1
52	remainder__CUL2	0.0		1_1
53	remainder__CUX1	0.0		1_1
54	remainder__DNMT3A	0.0		1_1
55	remainder__EED	0.0		1_1
56	remainder__ETV6	0.0		1_1
57	remainder__EZH2	0.0		1_1
58	remainder__FBXW7	0.0		1_1
59	remainder__FLT3	0.0		1_1
60	remainder__GATA1	0.0		1_1
61	remainder__GATA2	0.0		1_1
62	remainder__GNAS	0.0		1_1
63	remainder__IDH1	0.0		1_1
64	remainder__IDH2	0.0		1_1
65	remainder__JAK2	0.0		1_1
66	remainder__JAK3	0.0		1_1
67	remainder__KANSL1	0.0		1_1
68	remainder__KDM6A	0.0		1_1
69	remainder__KIT	0.0		1_1
70	remainder__KMT2C	0.0		1_1
71	remainder__KMT2D	0.0		1_1
72	remainder__KMT2E	0.0		1_1
73	remainder__KRAS	0.0		1_1
74	remainder__LUC7L2	0.0		1_1
75	remainder__MED12	0.0		1_1
76	remainder__MLL	0.0		1_1
77	remainder__MPL	0.0		1_1
78	remainder__MYC	0.0		1_1
79	remainder__NF1	0.0		1_1
80	remainder__NFE2	0.0		1_1
81	remainder__NOTCH1	0.0		1_1
82	remainder__NPM1	7.701655486935023e-06		1_1
83	remainder__NRAS	0.0		1_1
84	remainder__PHF6	0.0		1_1
85	remainder__PRPF8	0.0		1_1
86	remainder__PTEN	0.0		1_1
87	remainder__PTPN11	0.0		1_1
88	remainder__RAD21	0.0		1_1
89	remainder__RIT1	0.0		1_1
90	remainder__RUNX1	0.0		1_1
91	remainder__SETBP1	0.0		1_1
92	remainder__SF1	0.0		1_1
93	remainder__SF3B1	0.0		1_1
94	remainder__SMC1A	0.0		1_1
95	remainder__SMC3	0.0		1_1
96	remainder__SMG1	0.0		1_1
97	remainder__SRSF2	0.0		1_1
98	remainder__STAG2	0.0		1_1
99	remainder__STAT5B	0.0		1_1
100	remainder__SUZ12	0.0		1_1
101	remainder__TET2	0.0		1_1
102	remainder__TP53	0.0		1_1
103	remainder__U2AF1	0.0		1_1
104	remainder__WT1	0.0		1_1
105	remainder__ZRSR2	0.0		1_1
106	remainder__ngs_is_missing	0.0		1_1
107	cat__amlFLToutcomeID_2.0	0.0		2_1
108	cat__amlFLToutcomeID_3.0	0.0		2_1
109	cat__amlFLToutcomeID_4.0	0.0		2_1
110	cat__amlFLToutcomeID_nan	0.0		2_1
111	cat__amlFLTTypeID_1.0	0.0		2_1
112	cat__amlFLTTypeID_2.0	0.0		2_1
113	cat__amlFLTTypeID_nan	0.0		2_1
114	cat__amlDDLFLTTKDID_1.0	0.0		2_1
115	cat__amlDDLFLTTKDID_2.0	0.0		2_1
116	cat__amlDDLFLTTKDID_3.0	0.0		2_1
117	cat__amlDDLFLTTKDID_4.0	0.0		2_1
118	cat__amlDDLFLTTKDID_6.0	0.0		2_1
119	cat__amlDDLFLTTKDID_8.0	0.0		2_1
120	cat__amlDDLFLTTKDID_9.0	0.0		2_1
121	cat__amlDDLFLTTKDID_99.0	0.0		2_1
122	cat__amlDDLFLTTKDID_nan	0.0		2_1
123	cat__amlFLTType0ID_1.0	0.0		2_1
124	cat__amlFLTType0ID_2.0	0.0		2_1
125	cat__amlFLTType0ID_nan	0.0		2_1
126	cat__amlDDLNPM1OutcomeID_1.0	0.0		2_1
127	cat__amlDDLNPM1OutcomeID_3.0	0.0		2_1
128	cat__amlDDLNPM1OutcomeID_5.0	0.0		2_1
129	cat__amlDDLNPM1OutcomeID_7.0	0.0		2_1
130	cat__amlDDLNPM1OutcomeID_nan	0.0		2_1
131	cat__amlDDLNPM1ID_1.0	0.0		2_1
132	cat__amlDDLNPM1ID_2.0	0.0		2_1
133	cat__amlDDLNPM1ID_3.0	0.0		2_1
134	cat__amlDDLNPM1ID_4.0	0.0		2_1
135	cat__amlDDLNPM1ID_5.0	0.0		2_1
136	cat__amlDDLNPM1ID_nan	0.0		2_1
137	num__TestDate	0.00015660319308976383		2_1
138	num__ITDPcnt	0.0002880381596987306		2_1
139	num__ITDLength	2.6096761876511128e-05		2_1
140	remainder__TestDate_is_missing	0.0		2_1
141	remainder__amlFLToutcomeID_is_missing	0.0		2_1
142	remainder__amlFLTTypeID_is_missing	0.0		2_1
143	remainder__amlDDLFLTTKDID_is_missing	0.0		2_1
144	remainder__ITDPcnt_is_missing	0.0		2_1
145	remainder__ITDLength_is_missing	0.0		2_1
146	remainder__amlFLTType0ID_is_missing	0.0		2_1
147	remainder__amlDDLNPM1OutcomeID_is_missing	0.0		2_1
148	remainder__amlDDLNPM1ID_is_missing	0.0		2_1
149	remainder__ASXL1	0.00015500229502220039		2_1
150	remainder__ASXL2	5.705666074125814e-06		2_1
151	remainder__ASXL3	3.254248200518259e-09		2_1
152	remainder__BAGE3	0.0		2_1
153	remainder__BCOR	0.0		2_1
154	remainder__BRAF	0.0		2_1
155	remainder__CBL	0.0		2_1
156	remainder__CEBPA	8.546667168557881e-06		2_1
157	remainder__CREBBP	0.0		2_1
158	remainder__CSF3R	0.0		2_1
159	remainder__CTCF	0.0		2_1
160	remainder__CUX1	0.0		2_1
161	remainder__DNMT3A	0.0		2_1
162	remainder__EED	0.0		2_1
163	remainder__ETV6	0.0		2_1
164	remainder__EZH2	0.0		2_1
165	remainder__FBXW7	0.0		2_1
166	remainder__FLT3	0.0		2_1
167	remainder__GATA1	0.0		2_1
168	remainder__GATA2	0.0		2_1
169	remainder__GNAS	0.0		2_1
170	remainder__GNB1	0.0		2_1
171	remainder__IDH1	0.0		2_1
172	remainder__IDH2	0.0		2_1
173	remainder__JAK2	0.0		2_1
174	remainder__JAK3	0.0		2_1
175	remainder__KANSL1	0.0		2_1
176	remainder__KDM6A	0.0		2_1
177	remainder__KIT	0.0		2_1
178	remainder__KMT2C	0.0		2_1
179	remainder__KMT2D	0.0		2_1
180	remainder__KMT2E	0.0		2_1
181	remainder__KRAS	0.0		2_1
182	remainder__LUC7L2	0.0		2_1
183	remainder__MED12	0.0		2_1
184	remainder__MLL	0.0		2_1
185	remainder__MPL	0.0		2_1
186	remainder__MYC	0.0		2_1
187	remainder__NF1	0.0		2_1
188	remainder__NFE2	0.0		2_1
189	remainder__NOTCH1	0.0		2_1
190	remainder__NPM1	1.2839567602253129e-05		2_1
191	remainder__NRAS	0.0		2_1
192	remainder__PDS5B	0.0		2_1
193	remainder__PHF6	0.0		2_1
194	remainder__PRPF8	0.0		2_1
195	remainder__PTPN11	0.0		2_1
196	remainder__RAD21	0.0		2_1
197	remainder__RIT1	0.0		2_1
198	remainder__RUNX1	0.0		2_1
199	remainder__SETBP1	0.0		2_1
200	remainder__SF1	0.0		2_1
201	remainder__SF3B1	0.0		2_1
202	remainder__SMC1A	0.0		2_1
203	remainder__SMC3	0.0		2_1
204	remainder__SRSF2	0.0		2_1
205	remainder__STAG2	0.0		2_1
206	remainder__STAT5B	0.0		2_1
207	remainder__TET2	0.0		2_1
208	remainder__TP53	0.0		2_1
209	remainder__U2AF1	0.0		2_1
210	remainder__WT1	0.0		2_1
211	remainder__ZRSR2	0.0		2_1
212	remainder__ngs_is_missing	0.0		2_1
213	cat__amlFLToutcomeID_2.0	0.0		3_1
214	cat__amlFLToutcomeID_3.0	0.0		3_1
215	cat__amlFLToutcomeID_4.0	0.0		3_1
216	cat__amlFLToutcomeID_nan	0.0		3_1
217	cat__amlFLTTypeID_1.0	0.0		3_1
218	cat__amlFLTTypeID_2.0	0.0		3_1
219	cat__amlFLTTypeID_nan	0.0		3_1
220	cat__amlDDLFLTTKDID_1.0	0.0		3_1
221	cat__amlDDLFLTTKDID_2.0	0.0		3_1
222	cat__amlDDLFLTTKDID_3.0	0.0		3_1
223	cat__amlDDLFLTTKDID_4.0	0.0		3_1
224	cat__amlDDLFLTTKDID_6.0	0.0		3_1
225	cat__amlDDLFLTTKDID_8.0	0.0		3_1
226	cat__amlDDLFLTTKDID_9.0	0.0		3_1
227	cat__amlDDLFLTTKDID_99.0	0.0		3_1
228	cat__amlDDLFLTTKDID_nan	0.0		3_1
229	cat__amlFLTType0ID_1.0	0.0		3_1
230	cat__amlFLTType0ID_2.0	0.0		3_1
231	cat__amlFLTType0ID_nan	0.0		3_1
232	cat__amlDDLNPM1OutcomeID_1.0	0.0		3_1
233	cat__amlDDLNPM1OutcomeID_3.0	0.0		3_1
234	cat__amlDDLNPM1OutcomeID_5.0	0.0		3_1
235	cat__amlDDLNPM1OutcomeID_7.0	0.0		3_1
236	cat__amlDDLNPM1OutcomeID_nan	0.0		3_1
237	cat__amlDDLNPM1ID_1.0	0.0		3_1
238	cat__amlDDLNPM1ID_2.0	0.0		3_1
239	cat__amlDDLNPM1ID_3.0	0.0		3_1
240	cat__amlDDLNPM1ID_4.0	0.0		3_1
241	cat__amlDDLNPM1ID_5.0	0.0		3_1
242	cat__amlDDLNPM1ID_nan	0.0		3_1
243	num__TestDate	0.0		3_1
244	num__ITDPcnt	0.0002144784959846755		3_1
245	num__ITDLength	7.857850234244722e-06		3_1
246	remainder__TestDate_is_missing	0.0		3_1
247	remainder__amlFLToutcomeID_is_missing	0.0		3_1
248	remainder__amlFLTTypeID_is_missing	0.0		3_1
249	remainder__amlDDLFLTTKDID_is_missing	0.0		3_1
250	remainder__ITDPcnt_is_missing	0.0		3_1
251	remainder__ITDLength_is_missing	0.0		3_1
252	remainder__amlFLTType0ID_is_missing	0.0		3_1
253	remainder__amlDDLNPM1OutcomeID_is_missing	0.0		3_1
254	remainder__amlDDLNPM1ID_is_missing	0.0		3_1
255	remainder__ASXL1	5.5054844137720266e-05		3_1
256	remainder__ASXL2	2.8414717895745288e-06		3_1
257	remainder__ASXL3	0.0		3_1
258	remainder__BAGE3	0.0		3_1
259	remainder__BCOR	0.0		3_1
260	remainder__BRAF	0.0		3_1
261	remainder__CBL	0.0		3_1
262	remainder__CEBPA	1.3581693815965939e-06		3_1
263	remainder__CREBBP	0.0		3_1
264	remainder__CSF3R	0.0		3_1
265	remainder__CTCF	0.0		3_1
266	remainder__CUL2	0.0		3_1
267	remainder__CUX1	0.0		3_1
268	remainder__DNMT3A	0.0		3_1
269	remainder__EED	0.0		3_1
270	remainder__ETV6	0.0		3_1
271	remainder__EZH2	0.0		3_1
272	remainder__FBXW7	0.0		3_1
273	remainder__FLT3	0.0		3_1
274	remainder__GATA1	0.0		3_1
275	remainder__GATA2	0.0		3_1
276	remainder__GNB1	0.0		3_1
277	remainder__IDH1	0.0		3_1
278	remainder__IDH2	0.0		3_1
279	remainder__JAK2	0.0		3_1
280	remainder__JAK3	0.0		3_1
281	remainder__KANSL1	0.0		3_1
282	remainder__KDM6A	0.0		3_1
283	remainder__KIT	0.0		3_1
284	remainder__KMT2C	0.0		3_1
285	remainder__KMT2D	0.0		3_1
286	remainder__KMT2E	0.0		3_1
287	remainder__KRAS	0.0		3_1
288	remainder__MED12	0.0		3_1
289	remainder__MLL	0.0		3_1
290	remainder__MPL	0.0		3_1
291	remainder__MYC	0.0		3_1
292	remainder__NF1	0.0		3_1
293	remainder__NFE2	0.0		3_1
294	remainder__NOTCH1	0.0		3_1
295	remainder__NPM1	4.746603392830574e-06		3_1
296	remainder__NRAS	0.0		3_1
297	remainder__PDS5B	0.0		3_1
298	remainder__PHF6	0.0		3_1
299	remainder__PRPF8	0.0		3_1
300	remainder__PTEN	0.0		3_1
301	remainder__PTPN11	0.0		3_1
302	remainder__RAD21	0.0		3_1
303	remainder__RIT1	0.0		3_1
304	remainder__RUNX1	0.0		3_1
305	remainder__SETBP1	0.0		3_1
306	remainder__SF1	0.0		3_1
307	remainder__SF3B1	0.0		3_1
308	remainder__SMC1A	0.0		3_1
309	remainder__SMC3	0.0		3_1
310	remainder__SMG1	0.0		3_1
311	remainder__SRSF2	0.0		3_1
312	remainder__STAG2	0.0		3_1
313	remainder__STAT5B	0.0		3_1
314	remainder__SUZ12	0.0		3_1
315	remainder__TET2	0.0		3_1
316	remainder__TP53	0.0		3_1
317	remainder__U2AF1	0.0		3_1
318	remainder__WT1	0.0		3_1
319	remainder__ZRSR2	0.0		3_1
320	remainder__ngs_is_missing	0.0		3_1
321	cat__amlFLToutcomeID_2.0	0.0		4_1
322	cat__amlFLToutcomeID_3.0	0.0		4_1
323	cat__amlFLToutcomeID_4.0	0.0		4_1
324	cat__amlFLToutcomeID_nan	0.0		4_1
325	cat__amlFLTTypeID_1.0	0.0		4_1
326	cat__amlFLTTypeID_2.0	0.0		4_1
327	cat__amlFLTTypeID_nan	0.0		4_1
328	cat__amlDDLFLTTKDID_1.0	0.0		4_1
329	cat__amlDDLFLTTKDID_2.0	0.0		4_1
330	cat__amlDDLFLTTKDID_3.0	0.0		4_1
331	cat__amlDDLFLTTKDID_4.0	0.0		4_1
332	cat__amlDDLFLTTKDID_8.0	0.0		4_1
333	cat__amlDDLFLTTKDID_9.0	0.0		4_1
334	cat__amlDDLFLTTKDID_99.0	0.0		4_1
335	cat__amlDDLFLTTKDID_nan	0.0		4_1
336	cat__amlFLTType0ID_1.0	0.0		4_1
337	cat__amlFLTType0ID_2.0	0.0		4_1
338	cat__amlFLTType0ID_nan	0.0		4_1
339	cat__amlDDLNPM1OutcomeID_1.0	0.0		4_1
340	cat__amlDDLNPM1OutcomeID_3.0	0.0		4_1
341	cat__amlDDLNPM1OutcomeID_5.0	0.0		4_1
342	cat__amlDDLNPM1OutcomeID_7.0	0.0		4_1
343	cat__amlDDLNPM1OutcomeID_nan	0.0		4_1
344	cat__amlDDLNPM1ID_1.0	0.0		4_1
345	cat__amlDDLNPM1ID_2.0	0.0		4_1
346	cat__amlDDLNPM1ID_3.0	0.0		4_1
347	cat__amlDDLNPM1ID_4.0	0.0		4_1
348	cat__amlDDLNPM1ID_5.0	0.0		4_1
349	cat__amlDDLNPM1ID_nan	0.0		4_1
350	num__TestDate	0.0		4_1
351	num__ITDPcnt	0.00022142795409390786		4_1
352	num__ITDLength	3.246575211591279e-06		4_1
353	remainder__TestDate_is_missing	0.0		4_1
354	remainder__amlFLToutcomeID_is_missing	0.0		4_1
355	remainder__amlFLTTypeID_is_missing	0.0		4_1
356	remainder__amlDDLFLTTKDID_is_missing	0.0		4_1
357	remainder__ITDPcnt_is_missing	0.0		4_1
358	remainder__ITDLength_is_missing	0.0		4_1
359	remainder__amlFLTType0ID_is_missing	0.0		4_1
360	remainder__amlDDLNPM1OutcomeID_is_missing	0.0		4_1
361	remainder__amlDDLNPM1ID_is_missing	0.0		4_1
362	remainder__ASXL1	6.100946988318588e-05		4_1
363	remainder__ASXL2	8.626893920947664e-07		4_1
364	remainder__ASXL3	0.0		4_1
365	remainder__BAGE3	0.0		4_1
366	remainder__BCOR	0.0		4_1
367	remainder__BRAF	0.0		4_1
368	remainder__CBL	0.0		4_1
369	remainder__CEBPA	6.235767096953992e-07		4_1
370	remainder__CREBBP	0.0		4_1
371	remainder__CSF3R	0.0		4_1
372	remainder__CTCF	0.0		4_1
373	remainder__CUL2	0.0		4_1
374	remainder__CUX1	0.0		4_1
375	remainder__DNMT3A	0.0		4_1
376	remainder__EED	0.0		4_1
377	remainder__ETV6	0.0		4_1
378	remainder__EZH2	0.0		4_1
379	remainder__FBXW7	0.0		4_1
380	remainder__FLT3	0.0		4_1
381	remainder__GATA1	0.0		4_1
382	remainder__GATA2	0.0		4_1
383	remainder__GNAS	0.0		4_1
384	remainder__GNB1	0.0		4_1
385	remainder__IDH1	0.0		4_1
386	remainder__IDH2	0.0		4_1
387	remainder__JAK2	0.0		4_1
388	remainder__JAK3	0.0		4_1
389	remainder__KANSL1	0.0		4_1
390	remainder__KDM6A	0.0		4_1
391	remainder__KIT	0.0		4_1
392	remainder__KMT2C	0.0		4_1
393	remainder__KMT2D	0.0		4_1
394	remainder__KMT2E	0.0		4_1
395	remainder__KRAS	0.0		4_1
396	remainder__LUC7L2	0.0		4_1
397	remainder__MED12	0.0		4_1
398	remainder__MLL	0.0		4_1
399	remainder__MYC	0.0		4_1
400	remainder__NF1	1.8206629696635194e-07		4_1
401	remainder__NFE2	0.0		4_1
402	remainder__NOTCH1	0.0		4_1
403	remainder__NPM1	2.220096209053133e-06		4_1
404	remainder__NRAS	0.0		4_1
405	remainder__PDS5B	0.0		4_1
406	remainder__PHF6	0.0		4_1
407	remainder__PRPF8	0.0		4_1
408	remainder__PTEN	0.0		4_1
409	remainder__PTPN11	0.0		4_1
410	remainder__RAD21	0.0		4_1
411	remainder__RIT1	0.0		4_1
412	remainder__RUNX1	0.0		4_1
413	remainder__SETBP1	0.0		4_1
414	remainder__SF1	0.0		4_1
415	remainder__SF3B1	0.0		4_1
416	remainder__SMC1A	0.0		4_1
417	remainder__SMC3	0.0		4_1
418	remainder__SMG1	0.0		4_1
419	remainder__SRSF2	0.0		4_1
420	remainder__STAG2	0.0		4_1
421	remainder__STAT5B	0.0		4_1
422	remainder__SUZ12	0.0		4_1
423	remainder__TET2	0.0		4_1
424	remainder__TP53	0.0		4_1
425	remainder__U2AF1	0.0		4_1
426	remainder__WT1	0.0		4_1
427	remainder__ZRSR2	0.0		4_1
428	remainder__ngs_is_missing	0.0		4_1
429	cat__amlFLToutcomeID_2.0	0.0		5_1
430	cat__amlFLToutcomeID_3.0	0.0		5_1
431	cat__amlFLToutcomeID_4.0	0.0		5_1
432	cat__amlFLToutcomeID_nan	0.0		5_1
433	cat__amlFLTTypeID_1.0	0.0		5_1
434	cat__amlFLTTypeID_2.0	0.0		5_1
435	cat__amlFLTTypeID_nan	0.0		5_1
436	cat__amlDDLFLTTKDID_1.0	0.0		5_1
437	cat__amlDDLFLTTKDID_2.0	0.0		5_1
438	cat__amlDDLFLTTKDID_3.0	0.0		5_1
439	cat__amlDDLFLTTKDID_4.0	0.0		5_1
440	cat__amlDDLFLTTKDID_6.0	0.0		5_1
441	cat__amlDDLFLTTKDID_8.0	0.0		5_1
442	cat__amlDDLFLTTKDID_9.0	0.0		5_1
443	cat__amlDDLFLTTKDID_99.0	0.0		5_1
444	cat__amlDDLFLTTKDID_nan	0.0		5_1
445	cat__amlFLTType0ID_1.0	0.0		5_1
446	cat__amlFLTType0ID_2.0	0.0		5_1
447	cat__amlFLTType0ID_nan	0.0		5_1
448	cat__amlDDLNPM1OutcomeID_1.0	0.0		5_1
449	cat__amlDDLNPM1OutcomeID_3.0	0.0		5_1
450	cat__amlDDLNPM1OutcomeID_5.0	0.0		5_1
451	cat__amlDDLNPM1OutcomeID_nan	0.0		5_1
452	cat__amlDDLNPM1ID_1.0	0.0		5_1
453	cat__amlDDLNPM1ID_2.0	0.0		5_1
454	cat__amlDDLNPM1ID_3.0	0.0		5_1
455	cat__amlDDLNPM1ID_4.0	0.0		5_1
456	cat__amlDDLNPM1ID_5.0	0.0		5_1
457	cat__amlDDLNPM1ID_nan	0.0		5_1
458	num__TestDate	0.0		5_1
459	num__ITDPcnt	0.00033258202546959615		5_1
460	num__ITDLength	3.434127433839552e-05		5_1
461	remainder__TestDate_is_missing	0.0		5_1
462	remainder__amlFLToutcomeID_is_missing	0.0		5_1
463	remainder__amlFLTTypeID_is_missing	0.0		5_1
464	remainder__amlDDLFLTTKDID_is_missing	0.0		5_1
465	remainder__ITDPcnt_is_missing	0.0		5_1
466	remainder__ITDLength_is_missing	0.0		5_1
467	remainder__amlFLTType0ID_is_missing	0.0		5_1
468	remainder__amlDDLNPM1OutcomeID_is_missing	0.0		5_1
469	remainder__amlDDLNPM1ID_is_missing	0.0		5_1
470	remainder__ASXL1	8.185328839375732e-05		5_1
471	remainder__ASXL2	3.927372684118555e-06		5_1
472	remainder__BAGE3	0.0		5_1
473	remainder__BCOR	0.0		5_1
474	remainder__BRAF	0.0		5_1
475	remainder__CBL	3.7611686021557035e-09		5_1
476	remainder__CEBPA	2.3212865150255957e-06		5_1
477	remainder__CREBBP	0.0		5_1
478	remainder__CSF3R	0.0		5_1
479	remainder__CTCF	0.0		5_1
480	remainder__CUL2	0.0		5_1
481	remainder__CUX1	0.0		5_1
482	remainder__DNMT3A	0.0		5_1
483	remainder__EED	0.0		5_1
484	remainder__ETV6	0.0		5_1
485	remainder__EZH2	0.0		5_1
486	remainder__FBXW7	0.0		5_1
487	remainder__FLT3	0.0		5_1
488	remainder__GATA1	0.0		5_1
489	remainder__GATA2	0.0		5_1
490	remainder__GNAS	0.0		5_1
491	remainder__GNB1	0.0		5_1
492	remainder__IDH1	0.0		5_1
493	remainder__IDH2	0.0		5_1
494	remainder__JAK2	0.0		5_1
495	remainder__JAK3	0.0		5_1
496	remainder__KANSL1	0.0		5_1
497	remainder__KDM6A	0.0		5_1
498	remainder__KIT	0.0		5_1
499	remainder__KMT2C	0.0		5_1
500	remainder__KMT2D	0.0		5_1
501	remainder__KMT2E	0.0		5_1
502	remainder__KRAS	0.0		5_1
503	remainder__LUC7L2	0.0		5_1
504	remainder__MED12	0.0		5_1
505	remainder__MLL	0.0		5_1
506	remainder__MPL	0.0		5_1
507	remainder__MYC	0.0		5_1
508	remainder__NF1	0.0		5_1
509	remainder__NFE2	0.0		5_1
510	remainder__NOTCH1	0.0		5_1
511	remainder__NPM1	8.058042527213904e-06		5_1
512	remainder__NRAS	0.0		5_1
513	remainder__PDS5B	0.0		5_1
514	remainder__PHF6	0.0		5_1
515	remainder__PRPF8	0.0		5_1
516	remainder__PTEN	0.0		5_1
517	remainder__PTPN11	0.0		5_1
518	remainder__RAD21	0.0		5_1
519	remainder__RIT1	0.0		5_1
520	remainder__RUNX1	0.0		5_1
521	remainder__SETBP1	0.0		5_1
522	remainder__SF1	0.0		5_1
523	remainder__SF3B1	0.0		5_1
524	remainder__SMC1A	0.0		5_1
525	remainder__SMC3	0.0		5_1
526	remainder__SMG1	0.0		5_1
527	remainder__SRSF2	0.0		5_1
528	remainder__STAG2	0.0		5_1
529	remainder__STAT5B	0.0		5_1
530	remainder__SUZ12	0.0		5_1
531	remainder__TET2	0.0		5_1
532	remainder__TP53	0.0		5_1
533	remainder__U2AF1	0.0		5_1
534	remainder__WT1	0.0		5_1
535	remainder__ZRSR2	0.0		5_1
536	remainder__ngs_is_missing	0.0		5_1
537	cat__amlFLToutcomeID_2.0	0.0		1_2
538	cat__amlFLToutcomeID_3.0	0.0		1_2
539	cat__amlFLToutcomeID_4.0	0.0		1_2
540	cat__amlFLToutcomeID_nan	0.0		1_2
541	cat__amlFLTTypeID_1.0	0.0		1_2
542	cat__amlFLTTypeID_2.0	0.0		1_2
543	cat__amlFLTTypeID_nan	0.0		1_2
544	cat__amlDDLFLTTKDID_1.0	0.0		1_2
545	cat__amlDDLFLTTKDID_2.0	0.0		1_2
546	cat__amlDDLFLTTKDID_3.0	0.0		1_2
547	cat__amlDDLFLTTKDID_4.0	0.0		1_2
548	cat__amlDDLFLTTKDID_8.0	0.0		1_2
549	cat__amlDDLFLTTKDID_9.0	0.0		1_2
550	cat__amlDDLFLTTKDID_99.0	0.0		1_2
551	cat__amlDDLFLTTKDID_nan	0.0		1_2
552	cat__amlFLTType0ID_1.0	0.0		1_2
553	cat__amlFLTType0ID_2.0	0.0		1_2
554	cat__amlFLTType0ID_nan	0.0		1_2
555	cat__amlDDLNPM1OutcomeID_1.0	0.0		1_2
556	cat__amlDDLNPM1OutcomeID_3.0	0.0		1_2
557	cat__amlDDLNPM1OutcomeID_5.0	0.0		1_2
558	cat__amlDDLNPM1OutcomeID_7.0	0.0		1_2
559	cat__amlDDLNPM1OutcomeID_nan	0.0		1_2
560	cat__amlDDLNPM1ID_1.0	0.0		1_2
561	cat__amlDDLNPM1ID_2.0	0.0		1_2
562	cat__amlDDLNPM1ID_3.0	0.0		1_2
563	cat__amlDDLNPM1ID_4.0	0.0		1_2
564	cat__amlDDLNPM1ID_5.0	0.0		1_2
565	cat__amlDDLNPM1ID_nan	0.0		1_2
566	num__TestDate	4.439814839324332e-06		1_2
567	num__ITDPcnt	0.00024602938838580256		1_2
568	num__ITDLength	9.778558858642908e-06		1_2
569	remainder__TestDate_is_missing	0.0		1_2
570	remainder__amlFLToutcomeID_is_missing	0.0		1_2
571	remainder__amlFLTTypeID_is_missing	0.0		1_2
572	remainder__amlDDLFLTTKDID_is_missing	0.0		1_2
573	remainder__ITDPcnt_is_missing	0.0		1_2
574	remainder__ITDLength_is_missing	0.0		1_2
575	remainder__amlFLTType0ID_is_missing	0.0		1_2
576	remainder__amlDDLNPM1OutcomeID_is_missing	0.0		1_2
577	remainder__amlDDLNPM1ID_is_missing	0.0		1_2
578	remainder__ASXL1	5.355940765023755e-05		1_2
579	remainder__ASXL2	1.7569856388802952e-06		1_2
580	remainder__ASXL3	0.0		1_2
581	remainder__BAGE3	0.0		1_2
582	remainder__BCOR	0.0		1_2
583	remainder__BRAF	0.0		1_2
584	remainder__CBL	1.046401219039895e-07		1_2
585	remainder__CEBPA	1.834448274408483e-06		1_2
586	remainder__CREBBP	0.0		1_2
587	remainder__CSF3R	0.0		1_2
588	remainder__CTCF	0.0		1_2
589	remainder__CUL2	0.0		1_2
590	remainder__CUX1	0.0		1_2
591	remainder__DNMT3A	0.0		1_2
592	remainder__EED	0.0		1_2
593	remainder__ETV6	0.0		1_2
594	remainder__EZH2	0.0		1_2
595	remainder__FBXW7	0.0		1_2
596	remainder__FLT3	0.0		1_2
597	remainder__GATA1	0.0		1_2
598	remainder__GATA2	0.0		1_2
599	remainder__GNAS	0.0		1_2
600	remainder__GNB1	0.0		1_2
601	remainder__IDH1	0.0		1_2
602	remainder__IDH2	0.0		1_2
603	remainder__JAK2	0.0		1_2
604	remainder__JAK3	0.0		1_2
605	remainder__KANSL1	0.0		1_2
606	remainder__KDM6A	0.0		1_2
607	remainder__KIT	0.0		1_2
608	remainder__KMT2C	0.0		1_2
609	remainder__KMT2D	0.0		1_2
610	remainder__KMT2E	0.0		1_2
611	remainder__KRAS	0.0		1_2
612	remainder__LUC7L2	0.0		1_2
613	remainder__MED12	0.0		1_2
614	remainder__MLL	0.0		1_2
615	remainder__MPL	0.0		1_2
616	remainder__MYC	0.0		1_2
617	remainder__NF1	0.0		1_2
618	remainder__NFE2	0.0		1_2
619	remainder__NOTCH1	0.0		1_2
620	remainder__NPM1	4.361399968959096e-06		1_2
621	remainder__NRAS	0.0		1_2
622	remainder__PDS5B	0.0		1_2
623	remainder__PHF6	0.0		1_2
624	remainder__PRPF8	0.0		1_2
625	remainder__PTPN11	0.0		1_2
626	remainder__RAD21	0.0		1_2
627	remainder__RIT1	0.0		1_2
628	remainder__RUNX1	0.0		1_2
629	remainder__SETBP1	0.0		1_2
630	remainder__SF1	0.0		1_2
631	remainder__SF3B1	0.0		1_2
632	remainder__SMC1A	0.0		1_2
633	remainder__SMC3	0.0		1_2
634	remainder__SMG1	0.0		1_2
635	remainder__SRSF2	0.0		1_2
636	remainder__STAG2	0.0		1_2
637	remainder__STAT5B	0.0		1_2
638	remainder__SUZ12	0.0		1_2
639	remainder__TET2	0.0		1_2
640	remainder__TP53	0.0		1_2
641	remainder__U2AF1	0.0		1_2
642	remainder__WT1	0.0		1_2
643	remainder__ZRSR2	0.0		1_2
644	remainder__ngs_is_missing	0.0		1_2
645	cat__amlFLToutcomeID_2.0	0.0		2_2
646	cat__amlFLToutcomeID_3.0	0.0		2_2
647	cat__amlFLToutcomeID_4.0	0.0		2_2
648	cat__amlFLToutcomeID_nan	0.0		2_2
649	cat__amlFLTTypeID_1.0	0.0		2_2
650	cat__amlFLTTypeID_2.0	0.0		2_2
651	cat__amlFLTTypeID_nan	0.0		2_2
652	cat__amlDDLFLTTKDID_1.0	0.0		2_2
653	cat__amlDDLFLTTKDID_2.0	0.0		2_2
654	cat__amlDDLFLTTKDID_3.0	0.0		2_2
655	cat__amlDDLFLTTKDID_4.0	0.0		2_2
656	cat__amlDDLFLTTKDID_6.0	0.0		2_2
657	cat__amlDDLFLTTKDID_8.0	0.0		2_2
658	cat__amlDDLFLTTKDID_9.0	0.0		2_2
659	cat__amlDDLFLTTKDID_99.0	0.0		2_2
660	cat__amlDDLFLTTKDID_nan	0.0		2_2
661	cat__amlFLTType0ID_1.0	0.0		2_2
662	cat__amlFLTType0ID_2.0	0.0		2_2
663	cat__amlFLTType0ID_nan	0.0		2_2
664	cat__amlDDLNPM1OutcomeID_1.0	0.0		2_2
665	cat__amlDDLNPM1OutcomeID_3.0	0.0		2_2
666	cat__amlDDLNPM1OutcomeID_5.0	0.0		2_2
667	cat__amlDDLNPM1OutcomeID_7.0	0.0		2_2
668	cat__amlDDLNPM1OutcomeID_nan	0.0		2_2
669	cat__amlDDLNPM1ID_1.0	0.0		2_2
670	cat__amlDDLNPM1ID_2.0	0.0		2_2
671	cat__amlDDLNPM1ID_3.0	0.0		2_2
672	cat__amlDDLNPM1ID_4.0	0.0		2_2
673	cat__amlDDLNPM1ID_5.0	0.0		2_2
674	cat__amlDDLNPM1ID_nan	0.0		2_2
675	num__TestDate	0.0		2_2
676	num__ITDPcnt	0.00029336888409793496		2_2
677	num__ITDLength	1.275325640714157e-05		2_2
678	remainder__TestDate_is_missing	0.0		2_2
679	remainder__amlFLToutcomeID_is_missing	0.0		2_2
680	remainder__amlFLTTypeID_is_missing	0.0		2_2
681	remainder__amlDDLFLTTKDID_is_missing	0.0		2_2
682	remainder__ITDPcnt_is_missing	0.0		2_2
683	remainder__ITDLength_is_missing	0.0		2_2
684	remainder__amlFLTType0ID_is_missing	0.0		2_2
685	remainder__amlDDLNPM1OutcomeID_is_missing	0.0		2_2
686	remainder__amlDDLNPM1ID_is_missing	0.0		2_2
687	remainder__ASXL1	5.545364873857335e-05		2_2
688	remainder__ASXL2	2.1186358275697656e-06		2_2
689	remainder__BAGE3	0.0		2_2
690	remainder__BCOR	0.0		2_2
691	remainder__BRAF	0.0		2_2
692	remainder__CBL	0.0		2_2
693	remainder__CEBPA	1.0514781334137671e-06		2_2
694	remainder__CREBBP	0.0		2_2
695	remainder__CSF3R	0.0		2_2
696	remainder__CTCF	0.0		2_2
697	remainder__CUX1	0.0		2_2
698	remainder__DNMT3A	0.0		2_2
699	remainder__EED	0.0		2_2
700	remainder__ETV6	0.0		2_2
701	remainder__EZH2	0.0		2_2
702	remainder__FBXW7	0.0		2_2
703	remainder__FLT3	0.0		2_2
704	remainder__GATA1	0.0		2_2
705	remainder__GATA2	0.0		2_2
706	remainder__GNB1	0.0		2_2
707	remainder__IDH1	0.0		2_2
708	remainder__IDH2	0.0		2_2
709	remainder__JAK2	0.0		2_2
710	remainder__JAK3	0.0		2_2
711	remainder__KANSL1	0.0		2_2
712	remainder__KDM6A	0.0		2_2
713	remainder__KIT	0.0		2_2
714	remainder__KMT2C	0.0		2_2
715	remainder__KMT2D	0.0		2_2
716	remainder__KMT2E	0.0		2_2
717	remainder__KRAS	0.0		2_2
718	remainder__LUC7L2	0.0		2_2
719	remainder__MED12	0.0		2_2
720	remainder__MLL	0.0		2_2
721	remainder__MPL	0.0		2_2
722	remainder__MYC	0.0		2_2
723	remainder__NF1	9.404866534196135e-08		2_2
724	remainder__NFE2	0.0		2_2
725	remainder__NOTCH1	0.0		2_2
726	remainder__NPM1	6.6793943737051886e-06		2_2
727	remainder__NRAS	0.0		2_2
728	remainder__PDS5B	0.0		2_2
729	remainder__PHF6	0.0		2_2
730	remainder__PRPF8	0.0		2_2
731	remainder__PTEN	0.0		2_2
732	remainder__PTPN11	0.0		2_2
733	remainder__RAD21	0.0		2_2
734	remainder__RIT1	0.0		2_2
735	remainder__RUNX1	0.0		2_2
736	remainder__SETBP1	0.0		2_2
737	remainder__SF1	0.0		2_2
738	remainder__SF3B1	0.0		2_2
739	remainder__SMC1A	0.0		2_2
740	remainder__SMC3	0.0		2_2
741	remainder__SMG1	0.0		2_2
742	remainder__SRSF2	0.0		2_2
743	remainder__STAG2	0.0		2_2
744	remainder__STAT5B	0.0		2_2
745	remainder__SUZ12	0.0		2_2
746	remainder__TET2	0.0		2_2
747	remainder__TP53	0.0		2_2
748	remainder__U2AF1	0.0		2_2
749	remainder__WT1	0.0		2_2
750	remainder__ZRSR2	0.0		2_2
751	remainder__ngs_is_missing	0.0		2_2
752	cat__amlFLToutcomeID_2.0	0.0		3_2
753	cat__amlFLToutcomeID_3.0	0.0		3_2
754	cat__amlFLToutcomeID_4.0	0.0		3_2
755	cat__amlFLToutcomeID_nan	0.0		3_2
756	cat__amlFLTTypeID_1.0	0.0		3_2
757	cat__amlFLTTypeID_2.0	0.0		3_2
758	cat__amlFLTTypeID_nan	0.0		3_2
759	cat__amlDDLFLTTKDID_1.0	0.0		3_2
760	cat__amlDDLFLTTKDID_2.0	0.0		3_2
761	cat__amlDDLFLTTKDID_3.0	0.0		3_2
762	cat__amlDDLFLTTKDID_4.0	0.0		3_2
763	cat__amlDDLFLTTKDID_6.0	0.0		3_2
764	cat__amlDDLFLTTKDID_8.0	0.0		3_2
765	cat__amlDDLFLTTKDID_9.0	0.0		3_2
766	cat__amlDDLFLTTKDID_99.0	0.0		3_2
767	cat__amlDDLFLTTKDID_nan	0.0		3_2
768	cat__amlFLTType0ID_1.0	0.0		3_2
769	cat__amlFLTType0ID_2.0	0.0		3_2
770	cat__amlFLTType0ID_nan	0.0		3_2
771	cat__amlDDLNPM1OutcomeID_1.0	0.0		3_2
772	cat__amlDDLNPM1OutcomeID_3.0	0.0		3_2
773	cat__amlDDLNPM1OutcomeID_5.0	0.0		3_2
774	cat__amlDDLNPM1OutcomeID_nan	0.0		3_2
775	cat__amlDDLNPM1ID_1.0	0.0		3_2
776	cat__amlDDLNPM1ID_2.0	0.0		3_2
777	cat__amlDDLNPM1ID_3.0	0.0		3_2
778	cat__amlDDLNPM1ID_4.0	0.0		3_2
779	cat__amlDDLNPM1ID_5.0	0.0		3_2
780	cat__amlDDLNPM1ID_nan	0.0		3_2
781	num__TestDate	0.0		3_2
782	num__ITDPcnt	0.00031807528871814484		3_2
783	num__ITDLength	1.9599635882429455e-05		3_2
784	remainder__TestDate_is_missing	0.0		3_2
785	remainder__amlFLToutcomeID_is_missing	0.0		3_2
786	remainder__amlFLTTypeID_is_missing	0.0		3_2
787	remainder__amlDDLFLTTKDID_is_missing	0.0		3_2
788	remainder__ITDPcnt_is_missing	0.0		3_2
789	remainder__ITDLength_is_missing	0.0		3_2
790	remainder__amlFLTType0ID_is_missing	0.0		3_2
791	remainder__amlDDLNPM1OutcomeID_is_missing	0.0		3_2
792	remainder__amlDDLNPM1ID_is_missing	0.0		3_2
793	remainder__ASXL1	9.596933770043027e-05		3_2
794	remainder__ASXL2	3.614891697886268e-06		3_2
795	remainder__ASXL3	0.0		3_2
796	remainder__BAGE3	0.0		3_2
797	remainder__BCOR	0.0		3_2
798	remainder__BRAF	0.0		3_2
799	remainder__CBL	0.0		3_2
800	remainder__CEBPA	5.209695743821032e-06		3_2
801	remainder__CREBBP	0.0		3_2
802	remainder__CSF3R	0.0		3_2
803	remainder__CTCF	0.0		3_2
804	remainder__CUL2	0.0		3_2
805	remainder__CUX1	0.0		3_2
806	remainder__DNMT3A	0.0		3_2
807	remainder__EED	0.0		3_2
808	remainder__ETV6	0.0		3_2
809	remainder__EZH2	0.0		3_2
810	remainder__FBXW7	0.0		3_2
811	remainder__FLT3	0.0		3_2
812	remainder__GATA1	0.0		3_2
813	remainder__GATA2	0.0		3_2
814	remainder__GNAS	0.0		3_2
815	remainder__GNB1	0.0		3_2
816	remainder__IDH1	0.0		3_2
817	remainder__IDH2	0.0		3_2
818	remainder__JAK2	0.0		3_2
819	remainder__JAK3	0.0		3_2
820	remainder__KANSL1	0.0		3_2
821	remainder__KDM6A	0.0		3_2
822	remainder__KIT	0.0		3_2
823	remainder__KMT2C	0.0		3_2
824	remainder__KMT2D	0.0		3_2
825	remainder__KMT2E	0.0		3_2
826	remainder__KRAS	0.0		3_2
827	remainder__LUC7L2	0.0		3_2
828	remainder__MED12	0.0		3_2
829	remainder__MLL	0.0		3_2
830	remainder__MPL	0.0		3_2
831	remainder__MYC	0.0		3_2
832	remainder__NF1	0.0		3_2
833	remainder__NFE2	0.0		3_2
834	remainder__NOTCH1	0.0		3_2
835	remainder__NPM1	3.348008666287713e-06		3_2
836	remainder__NRAS	0.0		3_2
837	remainder__PHF6	0.0		3_2
838	remainder__PRPF8	0.0		3_2
839	remainder__PTEN	0.0		3_2
840	remainder__PTPN11	0.0		3_2
841	remainder__RAD21	0.0		3_2
842	remainder__RIT1	0.0		3_2
843	remainder__RUNX1	0.0		3_2
844	remainder__SETBP1	0.0		3_2
845	remainder__SF1	0.0		3_2
846	remainder__SF3B1	0.0		3_2
847	remainder__SMC1A	0.0		3_2
848	remainder__SMC3	0.0		3_2
849	remainder__SMG1	0.0		3_2
850	remainder__SRSF2	0.0		3_2
851	remainder__STAG2	0.0		3_2
852	remainder__STAT5B	0.0		3_2
853	remainder__SUZ12	0.0		3_2
854	remainder__TET2	0.0		3_2
855	remainder__TP53	0.0		3_2
856	remainder__U2AF1	0.0		3_2
857	remainder__WT1	0.0		3_2
858	remainder__ZRSR2	0.0		3_2
859	remainder__ngs_is_missing	0.0		3_2
860	cat__amlFLToutcomeID_2.0	0.0		4_2
861	cat__amlFLToutcomeID_3.0	0.0		4_2
862	cat__amlFLToutcomeID_4.0	0.0		4_2
863	cat__amlFLToutcomeID_nan	0.0		4_2
864	cat__amlFLTTypeID_1.0	0.0		4_2
865	cat__amlFLTTypeID_2.0	0.0		4_2
866	cat__amlFLTTypeID_nan	0.0		4_2
867	cat__amlDDLFLTTKDID_1.0	0.0		4_2
868	cat__amlDDLFLTTKDID_2.0	0.0		4_2
869	cat__amlDDLFLTTKDID_3.0	0.0		4_2
870	cat__amlDDLFLTTKDID_4.0	0.0		4_2
871	cat__amlDDLFLTTKDID_6.0	0.0		4_2
872	cat__amlDDLFLTTKDID_8.0	0.0		4_2
873	cat__amlDDLFLTTKDID_9.0	0.0		4_2
874	cat__amlDDLFLTTKDID_99.0	0.0		4_2
875	cat__amlDDLFLTTKDID_nan	0.0		4_2
876	cat__amlFLTType0ID_1.0	0.0		4_2
877	cat__amlFLTType0ID_2.0	0.0		4_2
878	cat__amlFLTType0ID_nan	0.0		4_2
879	cat__amlDDLNPM1OutcomeID_1.0	0.0		4_2
880	cat__amlDDLNPM1OutcomeID_3.0	0.0		4_2
881	cat__amlDDLNPM1OutcomeID_5.0	0.0		4_2
882	cat__amlDDLNPM1OutcomeID_7.0	0.0		4_2
883	cat__amlDDLNPM1OutcomeID_nan	0.0		4_2
884	cat__amlDDLNPM1ID_1.0	0.0		4_2
885	cat__amlDDLNPM1ID_2.0	0.0		4_2
886	cat__amlDDLNPM1ID_3.0	0.0		4_2
887	cat__amlDDLNPM1ID_4.0	0.0		4_2
888	cat__amlDDLNPM1ID_5.0	0.0		4_2
889	cat__amlDDLNPM1ID_nan	0.0		4_2
890	num__TestDate	0.0		4_2
891	num__ITDPcnt	0.0002936519342720631		4_2
892	num__ITDLength	1.3323708838989535e-05		4_2
893	remainder__TestDate_is_missing	0.0		4_2
894	remainder__amlFLToutcomeID_is_missing	0.0		4_2
895	remainder__amlFLTTypeID_is_missing	0.0		4_2
896	remainder__amlDDLFLTTKDID_is_missing	0.0		4_2
897	remainder__ITDPcnt_is_missing	0.0		4_2
898	remainder__ITDLength_is_missing	0.0		4_2
899	remainder__amlFLTType0ID_is_missing	0.0		4_2
900	remainder__amlDDLNPM1OutcomeID_is_missing	0.0		4_2
901	remainder__amlDDLNPM1ID_is_missing	0.0		4_2
902	remainder__ASXL1	0.000117362170736074		4_2
903	remainder__ASXL2	1.9062475412966598e-06		4_2
904	remainder__ASXL3	0.0		4_2
905	remainder__BAGE3	0.0		4_2
906	remainder__BCOR	0.0		4_2
907	remainder__BRAF	0.0		4_2
908	remainder__CBL	0.0		4_2
909	remainder__CEBPA	1.908449376000921e-06		4_2
910	remainder__CREBBP	0.0		4_2
911	remainder__CSF3R	0.0		4_2
912	remainder__CTCF	0.0		4_2
913	remainder__CUL2	0.0		4_2
914	remainder__CUX1	0.0		4_2
915	remainder__DNMT3A	0.0		4_2
916	remainder__EED	0.0		4_2
917	remainder__ETV6	0.0		4_2
918	remainder__EZH2	0.0		4_2
919	remainder__FBXW7	0.0		4_2
920	remainder__FLT3	0.0		4_2
921	remainder__GATA1	0.0		4_2
922	remainder__GATA2	0.0		4_2
923	remainder__GNAS	0.0		4_2
924	remainder__GNB1	0.0		4_2
925	remainder__IDH1	0.0		4_2
926	remainder__IDH2	0.0		4_2
927	remainder__JAK2	0.0		4_2
928	remainder__JAK3	0.0		4_2
929	remainder__KANSL1	0.0		4_2
930	remainder__KDM6A	0.0		4_2
931	remainder__KIT	0.0		4_2
932	remainder__KMT2C	0.0		4_2
933	remainder__KMT2D	0.0		4_2
934	remainder__KMT2E	0.0		4_2
935	remainder__KRAS	0.0		4_2
936	remainder__MED12	0.0		4_2
937	remainder__MLL	0.0		4_2
938	remainder__MPL	0.0		4_2
939	remainder__MYC	0.0		4_2
940	remainder__NF1	0.0		4_2
941	remainder__NFE2	0.0		4_2
942	remainder__NOTCH1	0.0		4_2
943	remainder__NPM1	5.197322462398435e-06		4_2
944	remainder__NRAS	0.0		4_2
945	remainder__PDS5B	0.0		4_2
946	remainder__PHF6	0.0		4_2
947	remainder__PRPF8	0.0		4_2
948	remainder__PTEN	0.0		4_2
949	remainder__PTPN11	0.0		4_2
950	remainder__RAD21	0.0		4_2
951	remainder__RIT1	0.0		4_2
952	remainder__RUNX1	0.0		4_2
953	remainder__SETBP1	0.0		4_2
954	remainder__SF1	0.0		4_2
955	remainder__SF3B1	0.0		4_2
956	remainder__SMC1A	0.0		4_2
957	remainder__SMC3	0.0		4_2
958	remainder__SRSF2	0.0		4_2
959	remainder__STAG2	0.0		4_2
960	remainder__STAT5B	0.0		4_2
961	remainder__SUZ12	0.0		4_2
962	remainder__TET2	0.0		4_2
963	remainder__TP53	0.0		4_2
964	remainder__U2AF1	0.0		4_2
965	remainder__WT1	0.0		4_2
966	remainder__ZRSR2	0.0		4_2
967	remainder__ngs_is_missing	0.0		4_2
968	cat__amlFLToutcomeID_2.0	0.0		5_2
969	cat__amlFLToutcomeID_3.0	0.0		5_2
970	cat__amlFLToutcomeID_4.0	0.0		5_2
971	cat__amlFLToutcomeID_nan	0.0		5_2
972	cat__amlFLTTypeID_1.0	0.0		5_2
973	cat__amlFLTTypeID_2.0	0.0		5_2
974	cat__amlFLTTypeID_nan	0.0		5_2
975	cat__amlDDLFLTTKDID_1.0	0.0		5_2
976	cat__amlDDLFLTTKDID_2.0	0.0		5_2
977	cat__amlDDLFLTTKDID_3.0	0.0		5_2
978	cat__amlDDLFLTTKDID_4.0	0.0		5_2
979	cat__amlDDLFLTTKDID_6.0	0.0		5_2
980	cat__amlDDLFLTTKDID_8.0	0.0		5_2
981	cat__amlDDLFLTTKDID_99.0	0.0		5_2
982	cat__amlDDLFLTTKDID_nan	0.0		5_2
983	cat__amlFLTType0ID_1.0	0.0		5_2
984	cat__amlFLTType0ID_2.0	0.0		5_2
985	cat__amlFLTType0ID_nan	0.0		5_2
986	cat__amlDDLNPM1OutcomeID_1.0	0.0		5_2
987	cat__amlDDLNPM1OutcomeID_3.0	0.0		5_2
988	cat__amlDDLNPM1OutcomeID_5.0	0.0		5_2
989	cat__amlDDLNPM1OutcomeID_7.0	0.0		5_2
990	cat__amlDDLNPM1OutcomeID_nan	0.0		5_2
991	cat__amlDDLNPM1ID_1.0	0.0		5_2
992	cat__amlDDLNPM1ID_2.0	0.0		5_2
993	cat__amlDDLNPM1ID_3.0	0.0		5_2
994	cat__amlDDLNPM1ID_4.0	0.0		5_2
995	cat__amlDDLNPM1ID_5.0	0.0		5_2
996	cat__amlDDLNPM1ID_nan	0.0		5_2
997	num__TestDate	0.0		5_2
998	num__ITDPcnt	0.00011100024291121382		5_2
999	num__ITDLength	3.927235629016091e-06		5_2
1000	remainder__TestDate_is_missing	0.0		5_2
1001	remainder__amlFLToutcomeID_is_missing	0.0		5_2
1002	remainder__amlFLTTypeID_is_missing	0.0		5_2
1003	remainder__amlDDLFLTTKDID_is_missing	0.0		5_2
1004	remainder__ITDPcnt_is_missing	0.0		5_2
1005	remainder__ITDLength_is_missing	0.0		5_2
1006	remainder__amlFLTType0ID_is_missing	0.0		5_2
1007	remainder__amlDDLNPM1OutcomeID_is_missing	0.0		5_2
1008	remainder__amlDDLNPM1ID_is_missing	0.0		5_2
1009	remainder__ASXL1	5.4317396829529715e-05		5_2
1010	remainder__ASXL2	8.775127766952581e-07		5_2
1011	remainder__ASXL3	0.0		5_2
1012	remainder__BAGE3	0.0		5_2
1013	remainder__BCOR	0.0		5_2
1014	remainder__BRAF	0.0		5_2
1015	remainder__CBL	0.0		5_2
1016	remainder__CEBPA	7.064682493772567e-07		5_2
1017	remainder__CREBBP	0.0		5_2
1018	remainder__CSF3R	0.0		5_2
1019	remainder__CTCF	0.0		5_2
1020	remainder__CUL2	0.0		5_2
1021	remainder__CUX1	0.0		5_2
1022	remainder__DNMT3A	0.0		5_2
1023	remainder__EED	0.0		5_2
1024	remainder__ETV6	0.0		5_2
1025	remainder__EZH2	0.0		5_2
1026	remainder__FBXW7	0.0		5_2
1027	remainder__FLT3	0.0		5_2
1028	remainder__GATA1	0.0		5_2
1029	remainder__GATA2	0.0		5_2
1030	remainder__GNAS	0.0		5_2
1031	remainder__IDH1	0.0		5_2
1032	remainder__IDH2	0.0		5_2
1033	remainder__JAK2	0.0		5_2
1034	remainder__JAK3	0.0		5_2
1035	remainder__KANSL1	0.0		5_2
1036	remainder__KDM6A	0.0		5_2
1037	remainder__KIT	5.080621534420108e-08		5_2
1038	remainder__KMT2C	0.0		5_2
1039	remainder__KMT2D	0.0		5_2
1040	remainder__KMT2E	0.0		5_2
1041	remainder__KRAS	0.0		5_2
1042	remainder__LUC7L2	0.0		5_2
1043	remainder__MED12	0.0		5_2
1044	remainder__MLL	0.0		5_2
1045	remainder__MYC	0.0		5_2
1046	remainder__NF1	0.0		5_2
1047	remainder__NFE2	0.0		5_2
1048	remainder__NOTCH1	0.0		5_2
1049	remainder__NPM1	9.595623832164795e-07		5_2
1050	remainder__NRAS	0.0		5_2
1051	remainder__PDS5B	0.0		5_2
1052	remainder__PHF6	0.0		5_2
1053	remainder__PRPF8	0.0		5_2
1054	remainder__PTEN	0.0		5_2
1055	remainder__PTPN11	0.0		5_2
1056	remainder__RAD21	0.0		5_2
1057	remainder__RIT1	0.0		5_2
1058	remainder__RUNX1	0.0		5_2
1059	remainder__SETBP1	0.0		5_2
1060	remainder__SF1	0.0		5_2
1061	remainder__SF3B1	0.0		5_2
1062	remainder__SMC1A	0.0		5_2
1063	remainder__SMC3	0.0		5_2
1064	remainder__SMG1	0.0		5_2
1065	remainder__SRSF2	0.0		5_2
1066	remainder__STAG2	0.0		5_2
1067	remainder__STAT5B	0.0		5_2
1068	remainder__SUZ12	0.0		5_2
1069	remainder__TET2	0.0		5_2
1070	remainder__TP53	0.0		5_2
1071	remainder__U2AF1	0.0		5_2
1072	remainder__WT1	0.0		5_2
1073	remainder__ZRSR2	0.0		5_2
1074	remainder__ngs_is_missing	0.0		5_2
1075	cat__amlFLToutcomeID_2.0	0.0		1_3
1076	cat__amlFLToutcomeID_3.0	0.0		1_3
1077	cat__amlFLToutcomeID_4.0	0.0		1_3
1078	cat__amlFLToutcomeID_nan	0.0		1_3
1079	cat__amlFLTTypeID_1.0	0.0		1_3
1080	cat__amlFLTTypeID_2.0	0.0		1_3
1081	cat__amlFLTTypeID_nan	0.0		1_3
1082	cat__amlDDLFLTTKDID_1.0	0.0		1_3
1083	cat__amlDDLFLTTKDID_2.0	0.0		1_3
1084	cat__amlDDLFLTTKDID_3.0	0.0		1_3
1085	cat__amlDDLFLTTKDID_4.0	0.0		1_3
1086	cat__amlDDLFLTTKDID_6.0	0.0		1_3
1087	cat__amlDDLFLTTKDID_8.0	0.0		1_3
1088	cat__amlDDLFLTTKDID_9.0	0.0		1_3
1089	cat__amlDDLFLTTKDID_99.0	0.0		1_3
1090	cat__amlDDLFLTTKDID_nan	0.0		1_3
1091	cat__amlFLTType0ID_1.0	0.0		1_3
1092	cat__amlFLTType0ID_2.0	0.0		1_3
1093	cat__amlFLTType0ID_nan	0.0		1_3
1094	cat__amlDDLNPM1OutcomeID_1.0	0.0		1_3
1095	cat__amlDDLNPM1OutcomeID_3.0	0.0		1_3
1096	cat__amlDDLNPM1OutcomeID_5.0	0.0		1_3
1097	cat__amlDDLNPM1OutcomeID_7.0	0.0		1_3
1098	cat__amlDDLNPM1OutcomeID_nan	0.0		1_3
1099	cat__amlDDLNPM1ID_1.0	0.0		1_3
1100	cat__amlDDLNPM1ID_2.0	0.0		1_3
1101	cat__amlDDLNPM1ID_3.0	0.0		1_3
1102	cat__amlDDLNPM1ID_4.0	0.0		1_3
1103	cat__amlDDLNPM1ID_5.0	0.0		1_3
1104	cat__amlDDLNPM1ID_nan	0.0		1_3
1105	num__TestDate	0.0		1_3
1106	num__ITDPcnt	0.0003108298911807633		1_3
1107	num__ITDLength	1.6386368017600954e-05		1_3
1108	remainder__TestDate_is_missing	0.0		1_3
1109	remainder__amlFLToutcomeID_is_missing	0.0		1_3
1110	remainder__amlFLTTypeID_is_missing	0.0		1_3
1111	remainder__amlDDLFLTTKDID_is_missing	0.0		1_3
1112	remainder__ITDPcnt_is_missing	0.0		1_3
1113	remainder__ITDLength_is_missing	0.0		1_3
1114	remainder__amlFLTType0ID_is_missing	0.0		1_3
1115	remainder__amlDDLNPM1OutcomeID_is_missing	0.0		1_3
1116	remainder__amlDDLNPM1ID_is_missing	0.0		1_3
1117	remainder__ASXL1	0.00011792097609416555		1_3
1118	remainder__ASXL2	3.1101917791923635e-06		1_3
1119	remainder__ASXL3	2.786029658896067e-07		1_3
1120	remainder__BAGE3	0.0		1_3
1121	remainder__BCOR	0.0		1_3
1122	remainder__BRAF	0.0		1_3
1123	remainder__CBL	9.09666805553117e-08		1_3
1124	remainder__CEBPA	3.918491282350345e-06		1_3
1125	remainder__CREBBP	0.0		1_3
1126	remainder__CSF3R	0.0		1_3
1127	remainder__CTCF	0.0		1_3
1128	remainder__CUL2	0.0		1_3
1129	remainder__CUX1	0.0		1_3
1130	remainder__DNMT3A	0.0		1_3
1131	remainder__EED	0.0		1_3
1132	remainder__ETV6	0.0		1_3
1133	remainder__EZH2	0.0		1_3
1134	remainder__FBXW7	0.0		1_3
1135	remainder__FLT3	0.0		1_3
1136	remainder__GATA1	0.0		1_3
1137	remainder__GATA2	0.0		1_3
1138	remainder__IDH1	0.0		1_3
1139	remainder__IDH2	0.0		1_3
1140	remainder__JAK2	0.0		1_3
1141	remainder__JAK3	0.0		1_3
1142	remainder__KANSL1	0.0		1_3
1143	remainder__KDM6A	0.0		1_3
1144	remainder__KIT	0.0		1_3
1145	remainder__KMT2C	0.0		1_3
1146	remainder__KMT2D	0.0		1_3
1147	remainder__KRAS	0.0		1_3
1148	remainder__MED12	0.0		1_3
1149	remainder__MLL	0.0		1_3
1150	remainder__MPL	0.0		1_3
1151	remainder__MYC	0.0		1_3
1152	remainder__NF1	0.0		1_3
1153	remainder__NFE2	0.0		1_3
1154	remainder__NOTCH1	0.0		1_3
1155	remainder__NPM1	8.760901762832294e-06		1_3
1156	remainder__NRAS	0.0		1_3
1157	remainder__PDS5B	0.0		1_3
1158	remainder__PHF6	0.0		1_3
1159	remainder__PRPF8	0.0		1_3
1160	remainder__PTEN	0.0		1_3
1161	remainder__PTPN11	0.0		1_3
1162	remainder__RAD21	0.0		1_3
1163	remainder__RIT1	0.0		1_3
1164	remainder__RUNX1	0.0		1_3
1165	remainder__SETBP1	0.0		1_3
1166	remainder__SF1	0.0		1_3
1167	remainder__SF3B1	0.0		1_3
1168	remainder__SMC1A	0.0		1_3
1169	remainder__SMC3	0.0		1_3
1170	remainder__SRSF2	0.0		1_3
1171	remainder__STAG2	0.0		1_3
1172	remainder__STAT5B	0.0		1_3
1173	remainder__SUZ12	0.0		1_3
1174	remainder__TET2	0.0		1_3
1175	remainder__TP53	0.0		1_3
1176	remainder__U2AF1	0.0		1_3
1177	remainder__WT1	0.0		1_3
1178	remainder__ZRSR2	0.0		1_3
1179	remainder__ngs_is_missing	0.0		1_3
1180	cat__amlFLToutcomeID_2.0	0.0		2_3
1181	cat__amlFLToutcomeID_3.0	0.0		2_3
1182	cat__amlFLToutcomeID_4.0	0.0		2_3
1183	cat__amlFLToutcomeID_nan	0.0		2_3
1184	cat__amlFLTTypeID_1.0	0.0		2_3
1185	cat__amlFLTTypeID_2.0	0.0		2_3
1186	cat__amlFLTTypeID_nan	0.0		2_3
1187	cat__amlDDLFLTTKDID_1.0	0.0		2_3
1188	cat__amlDDLFLTTKDID_2.0	0.0		2_3
1189	cat__amlDDLFLTTKDID_3.0	0.0		2_3
1190	cat__amlDDLFLTTKDID_4.0	0.0		2_3
1191	cat__amlDDLFLTTKDID_6.0	0.0		2_3
1192	cat__amlDDLFLTTKDID_8.0	0.0		2_3
1193	cat__amlDDLFLTTKDID_9.0	0.0		2_3
1194	cat__amlDDLFLTTKDID_99.0	0.0		2_3
1195	cat__amlDDLFLTTKDID_nan	0.0		2_3
1196	cat__amlFLTType0ID_1.0	0.0		2_3
1197	cat__amlFLTType0ID_2.0	0.0		2_3
1198	cat__amlFLTType0ID_nan	0.0		2_3
1199	cat__amlDDLNPM1OutcomeID_1.0	0.0		2_3
1200	cat__amlDDLNPM1OutcomeID_3.0	0.0		2_3
1201	cat__amlDDLNPM1OutcomeID_5.0	0.0		2_3
1202	cat__amlDDLNPM1OutcomeID_7.0	0.0		2_3
1203	cat__amlDDLNPM1OutcomeID_nan	0.0		2_3
1204	cat__amlDDLNPM1ID_1.0	0.0		2_3
1205	cat__amlDDLNPM1ID_2.0	0.0		2_3
1206	cat__amlDDLNPM1ID_3.0	0.0		2_3
1207	cat__amlDDLNPM1ID_4.0	0.0		2_3
1208	cat__amlDDLNPM1ID_5.0	0.0		2_3
1209	cat__amlDDLNPM1ID_nan	0.0		2_3
1210	num__TestDate	0.0		2_3
1211	num__ITDPcnt	0.0002256452333408195		2_3
1212	num__ITDLength	7.914225147327447e-06		2_3
1213	remainder__TestDate_is_missing	0.0		2_3
1214	remainder__amlFLToutcomeID_is_missing	0.0		2_3
1215	remainder__amlFLTTypeID_is_missing	0.0		2_3
1216	remainder__amlDDLFLTTKDID_is_missing	0.0		2_3
1217	remainder__ITDPcnt_is_missing	0.0		2_3
1218	remainder__ITDLength_is_missing	0.0		2_3
1219	remainder__amlFLTType0ID_is_missing	0.0		2_3
1220	remainder__amlDDLNPM1OutcomeID_is_missing	0.0		2_3
1221	remainder__amlDDLNPM1ID_is_missing	0.0		2_3
1222	remainder__ASXL1	2.6668016745417267e-05		2_3
1223	remainder__ASXL2	1.0476605157326655e-06		2_3
1224	remainder__ASXL3	0.0		2_3
1225	remainder__BAGE3	0.0		2_3
1226	remainder__BCOR	0.0		2_3
1227	remainder__BRAF	0.0		2_3
1228	remainder__CBL	0.0		2_3
1229	remainder__CEBPA	7.163563720405193e-07		2_3
1230	remainder__CREBBP	0.0		2_3
1231	remainder__CSF3R	0.0		2_3
1232	remainder__CTCF	0.0		2_3
1233	remainder__CUL2	0.0		2_3
1234	remainder__CUX1	0.0		2_3
1235	remainder__DNMT3A	0.0		2_3
1236	remainder__EED	0.0		2_3
1237	remainder__ETV6	0.0		2_3
1238	remainder__EZH2	0.0		2_3
1239	remainder__FBXW7	0.0		2_3
1240	remainder__FLT3	0.0		2_3
1241	remainder__GATA1	0.0		2_3
1242	remainder__GATA2	0.0		2_3
1243	remainder__GNAS	0.0		2_3
1244	remainder__GNB1	0.0		2_3
1245	remainder__IDH1	0.0		2_3
1246	remainder__IDH2	0.0		2_3
1247	remainder__JAK2	0.0		2_3
1248	remainder__JAK3	0.0		2_3
1249	remainder__KANSL1	0.0		2_3
1250	remainder__KDM6A	0.0		2_3
1251	remainder__KIT	0.0		2_3
1252	remainder__KMT2C	0.0		2_3
1253	remainder__KMT2D	0.0		2_3
1254	remainder__KMT2E	0.0		2_3
1255	remainder__KRAS	0.0		2_3
1256	remainder__LUC7L2	0.0		2_3
1257	remainder__MED12	0.0		2_3
1258	remainder__MLL	0.0		2_3
1259	remainder__MYC	0.0		2_3
1260	remainder__NF1	0.0		2_3
1261	remainder__NFE2	0.0		2_3
1262	remainder__NOTCH1	0.0		2_3
1263	remainder__NPM1	1.7946578891245312e-06		2_3
1264	remainder__NRAS	0.0		2_3
1265	remainder__PDS5B	0.0		2_3
1266	remainder__PHF6	0.0		2_3
1267	remainder__PRPF8	0.0		2_3
1268	remainder__PTEN	0.0		2_3
1269	remainder__PTPN11	0.0		2_3
1270	remainder__RAD21	0.0		2_3
1271	remainder__RIT1	0.0		2_3
1272	remainder__RUNX1	0.0		2_3
1273	remainder__SETBP1	0.0		2_3
1274	remainder__SF1	0.0		2_3
1275	remainder__SF3B1	0.0		2_3
1276	remainder__SMC1A	0.0		2_3
1277	remainder__SMC3	0.0		2_3
1278	remainder__SMG1	0.0		2_3
1279	remainder__SRSF2	0.0		2_3
1280	remainder__STAG2	0.0		2_3
1281	remainder__STAT5B	0.0		2_3
1282	remainder__SUZ12	0.0		2_3
1283	remainder__TET2	0.0		2_3
1284	remainder__TP53	0.0		2_3
1285	remainder__U2AF1	0.0		2_3
1286	remainder__WT1	0.0		2_3
1287	remainder__ZRSR2	0.0		2_3
1288	remainder__ngs_is_missing	0.0		2_3
1289	cat__amlFLToutcomeID_2.0	0.0		3_3
1290	cat__amlFLToutcomeID_3.0	0.0		3_3
1291	cat__amlFLToutcomeID_4.0	0.0		3_3
1292	cat__amlFLToutcomeID_nan	0.0		3_3
1293	cat__amlFLTTypeID_1.0	0.0		3_3
1294	cat__amlFLTTypeID_2.0	0.0		3_3
1295	cat__amlFLTTypeID_nan	0.0		3_3
1296	cat__amlDDLFLTTKDID_1.0	0.0		3_3
1297	cat__amlDDLFLTTKDID_2.0	0.0		3_3
1298	cat__amlDDLFLTTKDID_3.0	0.0		3_3
1299	cat__amlDDLFLTTKDID_4.0	0.0		3_3
1300	cat__amlDDLFLTTKDID_6.0	0.0		3_3
1301	cat__amlDDLFLTTKDID_8.0	0.0		3_3
1302	cat__amlDDLFLTTKDID_9.0	0.0		3_3
1303	cat__amlDDLFLTTKDID_99.0	0.0		3_3
1304	cat__amlDDLFLTTKDID_nan	0.0		3_3
1305	cat__amlFLTType0ID_1.0	0.0		3_3
1306	cat__amlFLTType0ID_2.0	0.0		3_3
1307	cat__amlFLTType0ID_nan	0.0		3_3
1308	cat__amlDDLNPM1OutcomeID_1.0	0.0		3_3
1309	cat__amlDDLNPM1OutcomeID_3.0	0.0		3_3
1310	cat__amlDDLNPM1OutcomeID_5.0	0.0		3_3
1311	cat__amlDDLNPM1OutcomeID_nan	0.0		3_3
1312	cat__amlDDLNPM1ID_1.0	0.0		3_3
1313	cat__amlDDLNPM1ID_2.0	0.0		3_3
1314	cat__amlDDLNPM1ID_3.0	0.0		3_3
1315	cat__amlDDLNPM1ID_4.0	0.0		3_3
1316	cat__amlDDLNPM1ID_5.0	0.0		3_3
1317	cat__amlDDLNPM1ID_nan	0.0		3_3
1318	num__TestDate	0.0		3_3
1319	num__ITDPcnt	0.00017202056399199376		3_3
1320	num__ITDLength	6.303781969491063e-06		3_3
1321	remainder__TestDate_is_missing	0.0		3_3
1322	remainder__amlFLToutcomeID_is_missing	0.0		3_3
1323	remainder__amlFLTTypeID_is_missing	0.0		3_3
1324	remainder__amlDDLFLTTKDID_is_missing	0.0		3_3
1325	remainder__ITDPcnt_is_missing	0.0		3_3
1326	remainder__ITDLength_is_missing	0.0		3_3
1327	remainder__amlFLTType0ID_is_missing	0.0		3_3
1328	remainder__amlDDLNPM1OutcomeID_is_missing	0.0		3_3
1329	remainder__amlDDLNPM1ID_is_missing	0.0		3_3
1330	remainder__ASXL1	6.050509572951413e-05		3_3
1331	remainder__ASXL2	9.413720560238053e-07		3_3
1332	remainder__ASXL3	0.0		3_3
1333	remainder__BAGE3	0.0		3_3
1334	remainder__BCOR	0.0		3_3
1335	remainder__BRAF	0.0		3_3
1336	remainder__CBL	0.0		3_3
1337	remainder__CEBPA	1.138672800833273e-06		3_3
1338	remainder__CREBBP	0.0		3_3
1339	remainder__CSF3R	0.0		3_3
1340	remainder__CTCF	0.0		3_3
1341	remainder__CUL2	0.0		3_3
1342	remainder__CUX1	0.0		3_3
1343	remainder__DNMT3A	0.0		3_3
1344	remainder__EED	0.0		3_3
1345	remainder__ETV6	0.0		3_3
1346	remainder__EZH2	0.0		3_3
1347	remainder__FBXW7	0.0		3_3
1348	remainder__FLT3	0.0		3_3
1349	remainder__GATA1	0.0		3_3
1350	remainder__GATA2	0.0		3_3
1351	remainder__GNAS	0.0		3_3
1352	remainder__GNB1	0.0		3_3
1353	remainder__IDH1	0.0		3_3
1354	remainder__IDH2	0.0		3_3
1355	remainder__JAK2	0.0		3_3
1356	remainder__JAK3	0.0		3_3
1357	remainder__KANSL1	0.0		3_3
1358	remainder__KDM6A	0.0		3_3
1359	remainder__KIT	0.0		3_3
1360	remainder__KMT2C	0.0		3_3
1361	remainder__KMT2D	0.0		3_3
1362	remainder__KMT2E	0.0		3_3
1363	remainder__KRAS	0.0		3_3
1364	remainder__LUC7L2	0.0		3_3
1365	remainder__MED12	0.0		3_3
1366	remainder__MLL	0.0		3_3
1367	remainder__MPL	0.0		3_3
1368	remainder__MYC	0.0		3_3
1369	remainder__NF1	0.0		3_3
1370	remainder__NFE2	0.0		3_3
1371	remainder__NOTCH1	0.0		3_3
1372	remainder__NPM1	1.6872160212689314e-06		3_3
1373	remainder__NRAS	0.0		3_3
1374	remainder__PHF6	0.0		3_3
1375	remainder__PRPF8	0.0		3_3
1376	remainder__PTEN	0.0		3_3
1377	remainder__PTPN11	0.0		3_3
1378	remainder__RAD21	0.0		3_3
1379	remainder__RIT1	0.0		3_3
1380	remainder__RUNX1	0.0		3_3
1381	remainder__SETBP1	0.0		3_3
1382	remainder__SF1	0.0		3_3
1383	remainder__SF3B1	0.0		3_3
1384	remainder__SMC1A	0.0		3_3
1385	remainder__SMC3	0.0		3_3
1386	remainder__SMG1	0.0		3_3
1387	remainder__SRSF2	0.0		3_3
1388	remainder__STAG2	0.0		3_3
1389	remainder__STAT5B	0.0		3_3
1390	remainder__TET2	0.0		3_3
1391	remainder__TP53	0.0		3_3
1392	remainder__U2AF1	0.0		3_3
1393	remainder__WT1	0.0		3_3
1394	remainder__ZRSR2	0.0		3_3
1395	remainder__ngs_is_missing	0.0		3_3
1396	cat__amlFLToutcomeID_2.0	0.0		4_3
1397	cat__amlFLToutcomeID_3.0	0.0		4_3
1398	cat__amlFLToutcomeID_4.0	0.0		4_3
1399	cat__amlFLToutcomeID_nan	0.0		4_3
1400	cat__amlFLTTypeID_1.0	0.0		4_3
1401	cat__amlFLTTypeID_2.0	0.0		4_3
1402	cat__amlFLTTypeID_nan	0.0		4_3
1403	cat__amlDDLFLTTKDID_1.0	0.0		4_3
1404	cat__amlDDLFLTTKDID_2.0	0.0		4_3
1405	cat__amlDDLFLTTKDID_3.0	0.0		4_3
1406	cat__amlDDLFLTTKDID_4.0	0.0		4_3
1407	cat__amlDDLFLTTKDID_6.0	0.0		4_3
1408	cat__amlDDLFLTTKDID_8.0	0.0		4_3
1409	cat__amlDDLFLTTKDID_9.0	0.0		4_3
1410	cat__amlDDLFLTTKDID_99.0	0.0		4_3
1411	cat__amlDDLFLTTKDID_nan	0.0		4_3
1412	cat__amlFLTType0ID_1.0	0.0		4_3
1413	cat__amlFLTType0ID_2.0	0.0		4_3
1414	cat__amlFLTType0ID_nan	0.0		4_3
1415	cat__amlDDLNPM1OutcomeID_1.0	0.0		4_3
1416	cat__amlDDLNPM1OutcomeID_3.0	0.0		4_3
1417	cat__amlDDLNPM1OutcomeID_5.0	0.0		4_3
1418	cat__amlDDLNPM1OutcomeID_7.0	0.0		4_3
1419	cat__amlDDLNPM1OutcomeID_nan	0.0		4_3
1420	cat__amlDDLNPM1ID_1.0	0.0		4_3
1421	cat__amlDDLNPM1ID_2.0	0.0		4_3
1422	cat__amlDDLNPM1ID_3.0	0.0		4_3
1423	cat__amlDDLNPM1ID_4.0	0.0		4_3
1424	cat__amlDDLNPM1ID_5.0	0.0		4_3
1425	cat__amlDDLNPM1ID_nan	0.0		4_3
1426	num__TestDate	0.0		4_3
1427	num__ITDPcnt	0.0002680724312248357		4_3
1428	num__ITDLength	1.3277753576542459e-05		4_3
1429	remainder__TestDate_is_missing	0.0		4_3
1430	remainder__amlFLToutcomeID_is_missing	0.0		4_3
1431	remainder__amlFLTTypeID_is_missing	0.0		4_3
1432	remainder__amlDDLFLTTKDID_is_missing	0.0		4_3
1433	remainder__ITDPcnt_is_missing	0.0		4_3
1434	remainder__ITDLength_is_missing	0.0		4_3
1435	remainder__amlFLTType0ID_is_missing	0.0		4_3
1436	remainder__amlDDLNPM1OutcomeID_is_missing	0.0		4_3
1437	remainder__amlDDLNPM1ID_is_missing	0.0		4_3
1438	remainder__ASXL1	5.0268155741550014e-05		4_3
1439	remainder__ASXL2	1.2301804038071642e-06		4_3
1440	remainder__BAGE3	0.0		4_3
1441	remainder__BCOR	0.0		4_3
1442	remainder__BRAF	0.0		4_3
1443	remainder__CBL	0.0		4_3
1444	remainder__CEBPA	1.0595132825746423e-06		4_3
1445	remainder__CREBBP	0.0		4_3
1446	remainder__CSF3R	0.0		4_3
1447	remainder__CTCF	0.0		4_3
1448	remainder__CUL2	0.0		4_3
1449	remainder__CUX1	0.0		4_3
1450	remainder__DNMT3A	0.0		4_3
1451	remainder__EED	0.0		4_3
1452	remainder__ETV6	0.0		4_3
1453	remainder__EZH2	0.0		4_3
1454	remainder__FBXW7	0.0		4_3
1455	remainder__FLT3	0.0		4_3
1456	remainder__GATA1	0.0		4_3
1457	remainder__GATA2	0.0		4_3
1458	remainder__GNAS	0.0		4_3
1459	remainder__GNB1	0.0		4_3
1460	remainder__IDH1	0.0		4_3
1461	remainder__IDH2	0.0		4_3
1462	remainder__JAK2	0.0		4_3
1463	remainder__JAK3	0.0		4_3
1464	remainder__KANSL1	0.0		4_3
1465	remainder__KDM6A	0.0		4_3
1466	remainder__KIT	0.0		4_3
1467	remainder__KMT2C	0.0		4_3
1468	remainder__KMT2D	0.0		4_3
1469	remainder__KMT2E	0.0		4_3
1470	remainder__KRAS	0.0		4_3
1471	remainder__LUC7L2	0.0		4_3
1472	remainder__MED12	0.0		4_3
1473	remainder__MLL	0.0		4_3
1474	remainder__MPL	0.0		4_3
1475	remainder__MYC	0.0		4_3
1476	remainder__NF1	0.0		4_3
1477	remainder__NFE2	0.0		4_3
1478	remainder__NOTCH1	0.0		4_3
1479	remainder__NPM1	2.5554772133239445e-06		4_3
1480	remainder__NRAS	0.0		4_3
1481	remainder__PDS5B	0.0		4_3
1482	remainder__PHF6	0.0		4_3
1483	remainder__PRPF8	0.0		4_3
1484	remainder__PTPN11	0.0		4_3
1485	remainder__RAD21	0.0		4_3
1486	remainder__RIT1	0.0		4_3
1487	remainder__RUNX1	0.0		4_3
1488	remainder__SETBP1	0.0		4_3
1489	remainder__SF1	0.0		4_3
1490	remainder__SF3B1	0.0		4_3
1491	remainder__SMC1A	0.0		4_3
1492	remainder__SMC3	0.0		4_3
1493	remainder__SMG1	0.0		4_3
1494	remainder__SRSF2	0.0		4_3
1495	remainder__STAG2	0.0		4_3
1496	remainder__STAT5B	0.0		4_3
1497	remainder__SUZ12	0.0		4_3
1498	remainder__TET2	0.0		4_3
1499	remainder__TP53	0.0		4_3
1500	remainder__U2AF1	0.0		4_3
1501	remainder__WT1	0.0		4_3
1502	remainder__ZRSR2	0.0		4_3
1503	remainder__ngs_is_missing	0.0		4_3
1504	cat__amlFLToutcomeID_2.0	0.0		5_3
1505	cat__amlFLToutcomeID_3.0	0.0		5_3
1506	cat__amlFLToutcomeID_4.0	0.0		5_3
1507	cat__amlFLToutcomeID_nan	0.0		5_3
1508	cat__amlFLTTypeID_1.0	0.0		5_3
1509	cat__amlFLTTypeID_2.0	0.0		5_3
1510	cat__amlFLTTypeID_nan	0.0		5_3
1511	cat__amlDDLFLTTKDID_1.0	0.0		5_3
1512	cat__amlDDLFLTTKDID_2.0	0.0		5_3
1513	cat__amlDDLFLTTKDID_3.0	0.0		5_3
1514	cat__amlDDLFLTTKDID_4.0	0.0		5_3
1515	cat__amlDDLFLTTKDID_8.0	0.0		5_3
1516	cat__amlDDLFLTTKDID_99.0	0.0		5_3
1517	cat__amlDDLFLTTKDID_nan	0.0		5_3
1518	cat__amlFLTType0ID_1.0	0.0		5_3
1519	cat__amlFLTType0ID_2.0	0.0		5_3
1520	cat__amlFLTType0ID_nan	0.0		5_3
1521	cat__amlDDLNPM1OutcomeID_1.0	0.0		5_3
1522	cat__amlDDLNPM1OutcomeID_3.0	0.0		5_3
1523	cat__amlDDLNPM1OutcomeID_5.0	0.0		5_3
1524	cat__amlDDLNPM1OutcomeID_7.0	0.0		5_3
1525	cat__amlDDLNPM1OutcomeID_nan	0.0		5_3
1526	cat__amlDDLNPM1ID_1.0	0.0		5_3
1527	cat__amlDDLNPM1ID_2.0	0.0		5_3
1528	cat__amlDDLNPM1ID_3.0	0.0		5_3
1529	cat__amlDDLNPM1ID_4.0	0.0		5_3
1530	cat__amlDDLNPM1ID_5.0	0.0		5_3
1531	cat__amlDDLNPM1ID_nan	0.0		5_3
1532	num__TestDate	3.2107786228498654e-06		5_3
1533	num__ITDPcnt	0.0002436520082721944		5_3
1534	num__ITDLength	1.1224114714771382e-05		5_3
1535	remainder__TestDate_is_missing	0.0		5_3
1536	remainder__amlFLToutcomeID_is_missing	0.0		5_3
1537	remainder__amlFLTTypeID_is_missing	0.0		5_3
1538	remainder__amlDDLFLTTKDID_is_missing	0.0		5_3
1539	remainder__ITDPcnt_is_missing	0.0		5_3
1540	remainder__ITDLength_is_missing	0.0		5_3
1541	remainder__amlFLTType0ID_is_missing	0.0		5_3
1542	remainder__amlDDLNPM1OutcomeID_is_missing	0.0		5_3
1543	remainder__amlDDLNPM1ID_is_missing	0.0		5_3
1544	remainder__ASXL1	8.404299565964153e-05		5_3
1545	remainder__ASXL2	3.45237828450299e-06		5_3
1546	remainder__ASXL3	0.0		5_3
1547	remainder__BAGE3	0.0		5_3
1548	remainder__BCOR	0.0		5_3
1549	remainder__BRAF	0.0		5_3
1550	remainder__CBL	0.0		5_3
1551	remainder__CEBPA	3.3739997612649647e-06		5_3
1552	remainder__CREBBP	0.0		5_3
1553	remainder__CSF3R	0.0		5_3
1554	remainder__CTCF	0.0		5_3
1555	remainder__CUX1	0.0		5_3
1556	remainder__DNMT3A	0.0		5_3
1557	remainder__EED	0.0		5_3
1558	remainder__ETV6	0.0		5_3
1559	remainder__EZH2	0.0		5_3
1560	remainder__FBXW7	0.0		5_3
1561	remainder__FLT3	0.0		5_3
1562	remainder__GATA1	0.0		5_3
1563	remainder__GATA2	0.0		5_3
1564	remainder__GNAS	0.0		5_3
1565	remainder__GNB1	0.0		5_3
1566	remainder__IDH1	0.0		5_3
1567	remainder__IDH2	0.0		5_3
1568	remainder__JAK2	0.0		5_3
1569	remainder__JAK3	0.0		5_3
1570	remainder__KANSL1	0.0		5_3
1571	remainder__KDM6A	0.0		5_3
1572	remainder__KIT	0.0		5_3
1573	remainder__KMT2C	0.0		5_3
1574	remainder__KMT2D	0.0		5_3
1575	remainder__KMT2E	0.0		5_3
1576	remainder__KRAS	0.0		5_3
1577	remainder__LUC7L2	0.0		5_3
1578	remainder__MED12	0.0		5_3
1579	remainder__MLL	0.0		5_3
1580	remainder__MPL	0.0		5_3
1581	remainder__MYC	0.0		5_3
1582	remainder__NF1	0.0		5_3
1583	remainder__NFE2	0.0		5_3
1584	remainder__NOTCH1	0.0		5_3
1585	remainder__NPM1	1.0548318286716713e-05		5_3
1586	remainder__NRAS	0.0		5_3
1587	remainder__PDS5B	0.0		5_3
1588	remainder__PHF6	0.0		5_3
1589	remainder__PRPF8	0.0		5_3
1590	remainder__PTEN	0.0		5_3
1591	remainder__PTPN11	0.0		5_3
1592	remainder__RAD21	0.0		5_3
1593	remainder__RIT1	0.0		5_3
1594	remainder__RUNX1	0.0		5_3
1595	remainder__SETBP1	0.0		5_3
1596	remainder__SF1	0.0		5_3
1597	remainder__SF3B1	0.0		5_3
1598	remainder__SMC1A	0.0		5_3
1599	remainder__SMC3	0.0		5_3
1600	remainder__SMG1	0.0		5_3
1601	remainder__SRSF2	0.0		5_3
1602	remainder__STAG2	0.0		5_3
1603	remainder__STAT5B	0.0		5_3
1604	remainder__SUZ12	0.0		5_3
1605	remainder__TET2	0.0		5_3
1606	remainder__TP53	0.0		5_3
1607	remainder__U2AF1	0.0		5_3
1608	remainder__WT1	0.0		5_3
1609	remainder__ZRSR2	0.0		5_3
1610	remainder__ngs_is_missing	0.0		5_3
