# Supplementary material for: Random Survival Forest Versus Elastic-Net Regularized Cox Regression for Survival Prediction in Acute Myeloid Leukemia at Distinct Treatment Time Points: Model Performance Comparison Study
Source: JMIR Bioinform Biotechnol. 2026 Apr 29;7:e75678. doi: 10.2196/75678 (PMC13128161; doi:10.2196/75678)
Supplement: Multimedia Appendix 9 [file bioinform-v7-e75678-s009.zip › ablation_metrics/repeated_fold_feature_importance/cnet/C3__C3_flt3_npm1__fimp.csv]

	feature	importance	std_importance	fold_repeat_idx
0	karyotype_encoding__Karyotype_46,XX [20]	0.0		1_1
1	karyotype_encoding__Karyotype_46,XX,inv(16)(p13q22)[10]	0.0		1_1
2	karyotype_encoding__Karyotype_46,XX[20]	0.00306823324375452		1_1
3	karyotype_encoding__Karyotype_46,XX[25]	0.043973129319960544		1_1
4	karyotype_encoding__Karyotype_46,XY [20]	0.0		1_1
5	karyotype_encoding__Karyotype_46,XY[20]	0.0		1_1
6	karyotype_encoding__Karyotype_46,XY[25]	0.0		1_1
7	karyotype_encoding__Karyotype___rare_class__	0.0402504339261661		1_1
8	cat__sexID_False	0.0		1_1
9	cat__sexID_True	0.0		1_1
10	cat__IsSec_False	0.0		1_1
11	cat__IsSec_True	0.084866910885819		1_1
12	cat__IsSec_nan	0.0		1_1
13	cat__PrevDiag_False	0.0		1_1
14	cat__PrevDiag_True	0.0		1_1
15	cat__PrevDiag_nan	0.0		1_1
16	cat__drugdoseC1yn_False	0.15878070535673874		1_1
17	cat__drugdoseC1yn_True	0.35657345811716834		1_1
18	cat__drugdoseC1yn_nan	0.0		1_1
19	cat__mylotargC1yn_False	0.0		1_1
20	cat__mylotargC1yn_True	0.0		1_1
21	cat__mylotargC1yn_nan	0.0		1_1
22	cat__mylodoseC1_False	0.19936873257876944		1_1
23	cat__mylodoseC1_True	0.0		1_1
24	cat__mylodoseC1_nan	0.02550271170394615		1_1
25	cat__NeutrecoveryC1_False	0.0		1_1
26	cat__NeutrecoveryC1_True	0.0		1_1
27	cat__Platrecovery50C1_False	0.0		1_1
28	cat__Platrecovery50C1_True	0.0		1_1
29	cat__Platrecovery50C1_nan	0.0		1_1
30	cat__Platrecovery100C1_False	0.0		1_1
31	cat__Platrecovery100C1_True	0.0		1_1
32	cat__Platrecovery100C1_nan	0.0		1_1
33	cat__drugdoseC2yn_False	0.22816049213214878		1_1
34	cat__drugdoseC2yn_True	0.0		1_1
35	cat__drugdoseC2yn_nan	0.0		1_1
36	cat__NeutrecoveryC2_False	0.0		1_1
37	cat__NeutrecoveryC2_True	0.0		1_1
38	cat__NeutrecoveryC2_nan	0.0		1_1
39	cat__Platrecovery50C2_False	0.0		1_1
40	cat__Platrecovery50C2_True	0.0		1_1
41	cat__Platrecovery50C2_nan	0.0		1_1
42	cat__Platrecovery100C2_False	0.0		1_1
43	cat__Platrecovery100C2_True	0.0		1_1
44	cat__Platrecovery100C2_nan	0.0		1_1
45	cat__TissuetypingdoneYNC2_False	0.12620617524403732		1_1
46	cat__TissuetypingdoneYNC2_True	0.0		1_1
47	cat__TissuetypingdoneYNC2_nan	0.0		1_1
48	cat__TransplantSchedYNC2_False	0.3282038973864414		1_1
49	cat__TransplantSchedYNC2_True	0.119922413876159		1_1
50	cat__TransplantSchedYNC2_nan	0.0		1_1
51	cat__TreatmentgivenC3YN_False	0.0		1_1
52	cat__TreatmentgivenC3YN_True	0.0		1_1
53	cat__drugdosecorrectYNC3_False	0.0		1_1
54	cat__drugdosecorrectYNC3_True	0.20322896031177903		1_1
55	cat__drugdosecorrectYNC3_nan	0.0		1_1
56	cat__NeutrecoveryC3_False	0.0		1_1
57	cat__NeutrecoveryC3_True	0.0		1_1
58	cat__NeutrecoveryC3_nan	0.0		1_1
59	cat__Platrecovery50C3_False	0.0		1_1
60	cat__Platrecovery50C3_True	0.0		1_1
61	cat__Platrecovery50C3_nan	0.0		1_1
62	cat__Platrecovery100C3_False	0.0		1_1
63	cat__Platrecovery100C3_True	0.0		1_1
64	cat__Platrecovery100C3_nan	0.0		1_1
65	cat__CepTreatmentGivenC3_False	0.0		1_1
66	cat__CepTreatmentGivenC3_True	0.0		1_1
67	cat__CepTreatmentGivenC3_nan	0.12804844686705788		1_1
68	cat__mTORGivenC3_False	0.11298925855452996		1_1
69	cat__mTORGivenC3_True	0.0		1_1
70	cat__mTORGivenC3_nan	0.0		1_1
71	cat__amlAgeGroup_15-29	0.0		1_1
72	cat__amlAgeGroup_30-39	0.0		1_1
73	cat__amlAgeGroup_40-49	0.06446153897294672		1_1
74	cat__amlAgeGroup_50-59	0.0		1_1
75	cat__amlAgeGroup_60+	0.0		1_1
76	cat__PrevBloodDis_Chronic myelomonocytic leukaemia (CMML)	0.0		1_1
77	cat__PrevBloodDis_Hodgkin's disease	0.0		1_1
78	cat__PrevBloodDis_Myelodysplastic syndrome (MDS)/myelodysplasia/pre-leukaemic phase	0.0		1_1
79	cat__PrevBloodDis_Other haematological disorder	0.0		1_1
80	cat__PrevBloodDis_Refractory anaemia with excess of blasts (RAEB, RAEB-t)	0.0		1_1
81	cat__PrevBloodDis_nan	0.0642612872769291		1_1
82	cat__FABtype_0	0.0		1_1
83	cat__FABtype_1	0.015974370203464244		1_1
84	cat__FABtype_2	0.21633805101434925		1_1
85	cat__FABtype_3	0.0		1_1
86	cat__FABtype_4	0.0		1_1
87	cat__FABtype_4e	0.0		1_1
88	cat__FABtype_5	0.0037244954234970733		1_1
89	cat__FABtype_5a	0.11609213959711512		1_1
90	cat__FABtype_5b	0.0		1_1
91	cat__FABtype_6	0.4304908836595112		1_1
92	cat__FABtype_7	0.0		1_1
93	cat__FABtype_8	0.3093894780347776		1_1
94	cat__FABtype_R	0.0		1_1
95	cat__FABtype_RT	0.0		1_1
96	cat__FABtype_X	0.0		1_1
97	cat__FABtype_nan	0.0		1_1
98	cat__CNSinvolveentry_0.0	0.0		1_1
99	cat__CNSinvolveentry_1.0	0.0		1_1
100	cat__CNSinvolveentry_2.0	0.048317153411034916		1_1
101	cat__CNSinvolveentry_nan	0.0		1_1
102	cat__Localcytoentry_1.0	0.2893834264657545		1_1
103	cat__Localcytoentry_2.0	0.2556091042978207		1_1
104	cat__Localcytoentry_3.0	0.0		1_1
105	cat__Localcytoentry_4.0	0.04131166529112432		1_1
106	cat__Localcytoentry_5.0	0.09436774496950895		1_1
107	cat__Localcytoentry_nan	0.0		1_1
108	cat__Localimmentry_1.0	0.0		1_1
109	cat__Localimmentry_2.0	0.0		1_1
110	cat__Localimmentry_3.0	0.3568776098944801		1_1
111	cat__Localimmentry_nan	0.0		1_1
112	cat__CD33entry_1.0	0.058419844034825814		1_1
113	cat__CD33entry_2.0	0.0		1_1
114	cat__CD33entry_3.0	0.0		1_1
115	cat__CD33entry_nan	0.0480048618938671		1_1
116	cat__SmokeHist_1.0	0.25289272277650343		1_1
117	cat__SmokeHist_2.0	0.0		1_1
118	cat__SmokeHist_3.0	0.0		1_1
119	cat__SmokeHist_nan	0.0		1_1
120	cat__amlType_De novo	0.18068686526851824		1_1
121	cat__amlType_High risk MDS	0.0		1_1
122	cat__amlType_Secondary	0.32236225171458116		1_1
123	cat__CytoResult_Adverse	0.6242281164506955		1_1
124	cat__CytoResult_Failed	0.3326113111390064		1_1
125	cat__CytoResult_Intermediate	0.0		1_1
126	cat__CytoResult_Normal	0.0		1_1
127	cat__CytoResult_Not done	0.0		1_1
128	cat__CytoResult_nan	0.0		1_1
129	cat__CytoResult_t(15;17) / PML-RARA [APL]	0.0		1_1
130	cat__CytoResult_t(8;21) / inv(16) [CBF]	1.5520719903503681		1_1
131	cat__ComorArr_0.0	0.0		1_1
132	cat__ComorArr_1.0	0.0		1_1
133	cat__ComorArr_nan	0.0		1_1
134	cat__ComorCard_0.0	0.0		1_1
135	cat__ComorCard_1.0	0.0		1_1
136	cat__ComorCard_2.0	0.0		1_1
137	cat__ComorCard_nan	0.0		1_1
138	cat__ComorHVD_0.0	0.0		1_1
139	cat__ComorHVD_2.0	0.0		1_1
140	cat__ComorHVD_nan	0.0		1_1
141	cat__ComorIBD_0.0	0.0		1_1
142	cat__ComorIBD_1.0	0.0		1_1
143	cat__ComorIBD_nan	0.0		1_1
144	cat__ComorDiab_0.0	0.0		1_1
145	cat__ComorDiab_1.0	0.0		1_1
146	cat__ComorDiab_nan	0.0		1_1
147	cat__ComorCVD_0.0	0.0		1_1
148	cat__ComorCVD_1.0	0.0		1_1
149	cat__ComorCVD_2.0	0.0		1_1
150	cat__ComorCVD_nan	0.0		1_1
151	cat__ComorPsyc_0.0	0.5205349827353595		1_1
152	cat__ComorPsyc_1.0	0.19647661883863807		1_1
153	cat__ComorPsyc_2.0	0.0		1_1
154	cat__ComorPsyc_nan	0.0		1_1
155	cat__ComorObe_0.0	0.0		1_1
156	cat__ComorObe_1.0	0.0		1_1
157	cat__ComorObe_2.0	0.0		1_1
158	cat__ComorObe_nan	0.0		1_1
159	cat__ComorInf_0.0	0.0		1_1
160	cat__ComorInf_1.0	0.1852999093918054		1_1
161	cat__ComorInf_2.0	0.0		1_1
162	cat__ComorInf_nan	0.0		1_1
163	cat__ComorRheu_0.0	0.0		1_1
164	cat__ComorRheu_1.0	0.0		1_1
165	cat__ComorRheu_nan	0.0		1_1
166	cat__ComorPrep_0.0	0.0		1_1
167	cat__ComorPrep_1.0	0.0		1_1
168	cat__ComorPrep_nan	0.0		1_1
169	cat__ComorRen_0.0	0.0		1_1
170	cat__ComorRen_1.0	0.0		1_1
171	cat__ComorRen_nan	0.0		1_1
172	cat__ComorMPul_0.0	0.0		1_1
173	cat__ComorMPul_1.0	0.0		1_1
174	cat__ComorMPul_2.0	0.0		1_1
175	cat__ComorMPul_nan	0.0		1_1
176	cat__ComorSPul_0.0	0.0		1_1
177	cat__ComorSPul_1.0	0.0		1_1
178	cat__ComorSPul_2.0	0.0		1_1
179	cat__ComorSPul_nan	0.0		1_1
180	cat__ComorPST_0.0	0.0		1_1
181	cat__ComorPST_1.0	0.0		1_1
182	cat__ComorPST_2.0	0.0		1_1
183	cat__ComorPST_nan	0.0		1_1
184	cat__ComorHepM_0.0	0.0		1_1
185	cat__ComorHepM_1.0	0.14654993955277423		1_1
186	cat__ComorHepM_2.0	0.0		1_1
187	cat__ComorHepM_nan	0.0		1_1
188	cat__ComorHepS_0.0	0.0		1_1
189	cat__ComorHepS_1.0	0.0		1_1
190	cat__ComorHepS_2.0	0.0		1_1
191	cat__ComorHepS_nan	0.0		1_1
192	cat__TreatmentC1_ADE Alone	0.0		1_1
193	cat__TreatmentC1_ADE and Mylotarg 3mg per m2	0.0		1_1
194	cat__TreatmentC1_ADE and Mylotarg 6mg per m2	0.0		1_1
195	cat__TreatmentC1_Arsenic and ATRA	0.0		1_1
196	cat__TreatmentC1_DA High dose (90mg)	0.0		1_1
197	cat__TreatmentC1_DA Mylotarg 3mg per m2	0.0		1_1
198	cat__TreatmentC1_DA Mylotarg 6mg per m2	0.0		1_1
199	cat__TreatmentC1_DA Standard dose (60mg)	0.0036791385995421284		1_1
200	cat__Marrresult1C1_CR	0.3352765965217043		1_1
201	cat__Marrresult1C1_PR	0.06821696195217289		1_1
202	cat__Marrresult1C1_RD	0.17490054546016692		1_1
203	cat__Marrresult1C1_nan	0.0		1_1
204	cat__Marrresult2C1_CR	0.1258022206723813		1_1
205	cat__Marrresult2C1_PR	0.0		1_1
206	cat__Marrresult2C1_RD	0.0		1_1
207	cat__Marrresult2C1_nan	0.0		1_1
208	cat__Marrresult1C2_CR	0.0		1_1
209	cat__Marrresult1C2_PR	0.0		1_1
210	cat__Marrresult1C2_RD	0.08157695842564373		1_1
211	cat__Marrresult1C2_nan	0.0		1_1
212	cat__TissuetypesibsresultC2_1.0	0.0		1_1
213	cat__TissuetypesibsresultC2_2.0	0.1656861701053819		1_1
214	cat__TissuetypesibsresultC2_3.0	0.0		1_1
215	cat__TissuetypesibsresultC2_nan	0.023013617439981968		1_1
216	cat__TransplantTypeC2_1.0	0.0		1_1
217	cat__TransplantTypeC2_2.0	0.0		1_1
218	cat__TransplantTypeC2_3.0	0.0		1_1
219	cat__TransplantTypeC2_nan	0.06663827754623491		1_1
220	cat__TreatmentC3_Ara-C 3g/m2	0.10315529540686878		1_1
221	cat__TreatmentC3_Dclo	0.0		1_1
222	cat__TreatmentC3_Flag-Ida	0.10504886067192819		1_1
223	cat__TreatmentC3_MACE	0.07536599283611317		1_1
224	cat__TreatmentC3_MidAc	0.0		1_1
225	cat__TreatmentC3_Other	0.5826855423674937		1_1
226	cat__TreatmentC3_nan	0.0		1_1
227	cat__amlFLToutcomeID_2.0	0.0		1_1
228	cat__amlFLToutcomeID_3.0	0.12379806098609066		1_1
229	cat__amlFLToutcomeID_4.0	0.010378146686073677		1_1
230	cat__amlFLToutcomeID_nan	0.0		1_1
231	cat__amlFLTTypeID_1.0	0.0		1_1
232	cat__amlFLTTypeID_2.0	0.013046826619081152		1_1
233	cat__amlFLTTypeID_nan	0.009672351221269231		1_1
234	cat__amlDDLFLTTKDID_1.0	0.0		1_1
235	cat__amlDDLFLTTKDID_2.0	0.0		1_1
236	cat__amlDDLFLTTKDID_3.0	0.0		1_1
237	cat__amlDDLFLTTKDID_8.0	0.0		1_1
238	cat__amlDDLFLTTKDID_99.0	0.0		1_1
239	cat__amlDDLFLTTKDID_nan	0.013066398383049202		1_1
240	cat__amlFLTType0ID_1.0	0.15906626713610186		1_1
241	cat__amlFLTType0ID_2.0	0.0		1_1
242	cat__amlFLTType0ID_nan	0.0		1_1
243	cat__amlDDLNPM1OutcomeID_1.0	0.4476396052371932		1_1
244	cat__amlDDLNPM1OutcomeID_3.0	0.0		1_1
245	cat__amlDDLNPM1OutcomeID_5.0	0.0		1_1
246	cat__amlDDLNPM1OutcomeID_7.0	0.0		1_1
247	cat__amlDDLNPM1OutcomeID_nan	0.0		1_1
248	cat__amlDDLNPM1ID_1.0	0.3079890490375274		1_1
249	cat__amlDDLNPM1ID_2.0	0.0		1_1
250	cat__amlDDLNPM1ID_3.0	0.0		1_1
251	cat__amlDDLNPM1ID_4.0	0.0		1_1
252	cat__amlDDLNPM1ID_5.0	0.0		1_1
253	cat__amlDDLNPM1ID_nan	0.07615397552871032		1_1
254	ordinal__NauseagradeC1	0.000897080523719298		1_1
255	ordinal__AlopeciagradeC1	0.00045346032746900524		1_1
256	ordinal__OralgradeC1	0.0007076996817081708		1_1
257	ordinal__DiarrheagradeC1	0.0010069199484493594		1_1
258	ordinal__CardiacgradeC1	0.0008338503238862705		1_1
259	ordinal__LiverASTgradeC1	0.0005639690496536568		1_1
260	ordinal__LiverALTgradeC1	0.0007744628431222856		1_1
261	ordinal__LiverBilgradeC1	0.000992027955716679		1_1
262	ordinal__RenaCreatgradeC1	0.003268435889275932		1_1
263	ordinal__RenaprotgradeC1	0.001819356207055287		1_1
264	ordinal__RenahaemgradeC1	0.0015004953807836183		1_1
265	ordinal__NauseagradeC2	0.00041500547620267324		1_1
266	ordinal__AlopeciagradeC2	0.00044939283925251206		1_1
267	ordinal__OralgradeC2	0.00023612534901161202		1_1
268	ordinal__DiarrheagradeC2	0.0012311992550430014		1_1
269	ordinal__CardiacgradeC2	0.00038950425779630453		1_1
270	ordinal__LiverASTgradeC2	0.0008596687653982698		1_1
271	ordinal__LiverALTgradeC2	0.0011938611768397343		1_1
272	ordinal__LiverBilgradeC2	0.0014146008745945819		1_1
273	ordinal__RenaCreatgradeC2	0.0007569644203381379		1_1
274	ordinal__RenaprotgradeC2	0.0019832356884400206		1_1
275	ordinal__RenahaemgradeC2	0.0012945620104092062		1_1
276	ordinal__NauseagradeC3	0.001547109045503967		1_1
277	ordinal__AlopeciagradeC3	0.0002442848394456932		1_1
278	ordinal__OralgradeC3	0.000980929449748173		1_1
279	ordinal__DiarrheagradeC3	9.001373881707747e-05		1_1
280	ordinal__CardiacgradeC3	0.0011990771679042935		1_1
281	ordinal__LiverASTgradeC3	4.823722504820469e-05		1_1
282	ordinal__LiverALTgradeC3	0.00035158648032746235		1_1
283	ordinal__LiverBilgradeC3	0.000997343239150683		1_1
284	ordinal__RenaCreatgradeC3	0.0004844007947431685		1_1
285	ordinal__RenaprotgradeC3	0.0005580575602515763		1_1
286	ordinal__RenahaemgradeC3	0.0011378190428017023		1_1
287	ordinal__cellularity1C1	0.00035397705907295356		1_1
288	ordinal__cellularity2C1	0.0010636176578967726		1_1
289	ordinal__cellularity1C2	8.687879958664855e-05		1_1
290	num__amlAgeAtRand1	0.29071589100613027		1_1
291	num__UnitsbloodC1	0.0022693802673777056		1_1
292	num__UnitsplateletsC1	0.0010939847686186961		1_1
293	num__UnitsbloodC2	0.0048685430286773985		1_1
294	num__UnitsplateletsC2	0.0014457583951395425		1_1
295	num__UnitsbloodC3	8.121856752431783e-05		1_1
296	num__UnitsplateletsC3	3.613207479088358e-05		1_1
297	num__DaysIVantibC1	0.002727830482674824		1_1
298	num__DaysinhospC1	0.0008161183317758469		1_1
299	num__DaysIVantibC2	0.001564700928959436		1_1
300	num__DaysinhospC2	0.0011357150821988647		1_1
301	num__DaysIVantibC3	0.0013419597613680662		1_1
302	num__DaysinhospC3	0.0013601336814482387		1_1
303	num__TestDate	0.00012636974672772738		1_1
304	num__ITDPcnt	5.912214458637263e-05		1_1
305	num__ITDLength	0.00044015275656380105		1_1
306	num__NauseastartC1	0.0008543425717286939		1_1
307	num__NauseastopC1	0.0010754385087201302		1_1
308	num__AlopeciastartC1	3.225721890496788e-05		1_1
309	num__AlopeciastopC1	0.0005327003290377918		1_1
310	num__OralstartC1	0.0008175471464020633		1_1
311	num__OralstopC1	0.000902417455636895		1_1
312	num__DiarrheastartC1	0.001388772729492708		1_1
313	num__DiarrheastopC1	0.0014306290853551974		1_1
314	num__CardiacstartC1	0.00023112151224390003		1_1
315	num__CardiacstopC1	0.00036294313011272274		1_1
316	num__LiverASTstartC1	0.005331116583479512		1_1
317	num__LiverASTstopC1	0.005526438742093345		1_1
318	num__LiverALTstartC1	6.890156629015239e-06		1_1
319	num__LiverALTstopC1	0.00011191005576296042		1_1
320	num__LiverBilstartC1	0.0005716972180793957		1_1
321	num__LiverBilstopC1	0.0009411903842020779		1_1
322	num__RenaCreatstartC1	0.0009052296760140591		1_1
323	num__RenaCreatstopC1	0.0009745166545196168		1_1
324	num__RenaprotstartC1	0.0014234241842974195		1_1
325	num__RenahaemstartC1	0.0010208522926476698		1_1
326	num__RenahaemstopC1	0.00018548071066665597		1_1
327	num__NauseastartC2	0.0013219935445959708		1_1
328	num__NauseastopC2	0.0011516555058029706		1_1
329	num__AlopeciastartC2	0.00010380451843296118		1_1
330	num__AlopeciastopC2	0.00029772917351634105		1_1
331	num__OralstartC2	0.0006864970014489264		1_1
332	num__OralstopC2	0.00020195151665426984		1_1
333	num__DiarrheastartC2	0.0010927737567441947		1_1
334	num__DiarrheastopC2	0.0011209722282860429		1_1
335	num__CardiacstartC2	0.00024976367549318175		1_1
336	num__LiverASTstartC2	0.00014215162664264189		1_1
337	num__LiverASTstopC2	0.0007053732878246042		1_1
338	num__LiverALTstartC2	0.0006360404522422536		1_1
339	num__LiverALTstopC2	0.0006260025904165963		1_1
340	num__LiverBilstartC2	0.0020637445588963777		1_1
341	num__LiverBilstopC2	0.0016342780609302778		1_1
342	num__RenaCreatstartC2	8.595490465331534e-05		1_1
343	num__RenaCreatstopC2	4.263382311297155e-05		1_1
344	num__NauseastartC3	0.00040472876879259277		1_1
345	num__NauseastopC3	0.0004726275834707335		1_1
346	num__AlopeciastartC3	4.0184393879015924e-05		1_1
347	num__OralstartC3	0.0009641503765509708		1_1
348	num__OralstopC3	0.00101223973269001		1_1
349	num__DiarrheastartC3	0.002606505568220306		1_1
350	num__DiarrheastopC3	0.003057121653341063		1_1
351	num__LiverASTstartC3	0.0018204737130096576		1_1
352	num__LiverASTstopC3	0.0012165946854638195		1_1
353	num__LiverALTstartC3	0.0005203420963879264		1_1
354	num__LiverALTstopC3	0.0005298608120210865		1_1
355	num__LiverBilstartC3	0.002531301998558511		1_1
356	num__LiverBilstopC3	0.0025947635473674304		1_1
357	num__RenaCreatstartC3	0.0013560604132593077		1_1
358	num__RenaCreatstopC3	0.0011476416636926688		1_1
359	num__mylotargdateC1	0.0002260690399694445		1_1
360	num__marrexamdate1C1	0.0002868065926200864		1_1
361	num__marrexamdate2C1	0.002467243399643422		1_1
362	num__NeutrecoverydateC1	0.0009613266673287364		1_1
363	num__Platrecovery50dateC1	6.214717151225988e-05		1_1
364	num__Platrecovery100dateC1	0.0008200460034381129		1_1
365	num__DischargeddateC1	6.824979922322267e-05		1_1
366	num__chemodateC2	0.00021769347758913922		1_1
367	num__marrexamdate1C2	0.0002954887056309386		1_1
368	num__NeutrecoverydateC2	0.00019993363363273722		1_1
369	num__Platrecovery50dateC2	0.0015660636993234318		1_1
370	num__Platrecovery100dateC2	0.0003967313251227909		1_1
371	num__DischargeddateC2	0.0003188882323619508		1_1
372	num__chemodateC3	0.0		1_1
373	num__NeutrecoverydateC3	0.00019465025252465013		1_1
374	num__Platrecovery50dateC3	0.0004766082173949233		1_1
375	num__Platrecovery100C3date	8.129139431554246e-05		1_1
376	num__DischargeddateC3	6.375187144256941e-05		1_1
377	num__Weight	0.0		1_1
378	num__Height	0.006818462477102404		1_1
379	num__BloodDateEntry	0.004834477703104365		1_1
380	num__HemoglobinEntry	0.002471418414083086		1_1
381	num__PlateletEntry	0.001589993078364736		1_1
382	num__MarrowDateEntry	0.005115652991896227		1_1
383	num__MarrowBlastsEntry	2.2512104056802214e-05		1_1
384	num__LocalImmPcnt	0.00045400291013423003		1_1
385	num__SmokePerDay	0.0002434603549265801		1_1
386	num__chemodateC1	0.0		1_1
387	num__Marrblastperc1C1	0.00016920520627272228		1_1
388	num__Marrblastperc2C1	0.0010682686555311468		1_1
389	num__WBCEntry	0.32870422561285606		1_1
390	num__CompmarrrespC1	5.484512958015164e-05		1_1
391	num__Marrclastperc1C2	0.00011399117427700927		1_1
392	num__CompmarrrespC2	1.5586640940351126e-05		1_1
393	num__TransplantSchedDateC2	0.0012602937695423294		1_1
394	remainder__IsSec_is_missing	0.0		1_1
395	remainder__PrevDiag_is_missing	0.0		1_1
396	remainder__PrevBloodDis_is_missing	0.06459145674241262		1_1
397	remainder__BloodDateEntry_is_missing	0.0		1_1
398	remainder__HemoglobinEntry_is_missing	0.0		1_1
399	remainder__PlateletEntry_is_missing	0.0		1_1
400	remainder__MarrowDateEntry_is_missing	0.0		1_1
401	remainder__MarrowBlastsEntry_is_missing	0.0		1_1
402	remainder__FABtype_is_missing	0.0		1_1
403	remainder__CNSinvolveentry_is_missing	0.0		1_1
404	remainder__Localcytoentry_is_missing	0.0		1_1
405	remainder__Localimmentry_is_missing	0.0		1_1
406	remainder__LocalImmPcnt_is_missing	0.0		1_1
407	remainder__CD33entry_is_missing	0.04733630414172166		1_1
408	remainder__SmokeHist_is_missing	0.0		1_1
409	remainder__SmokePerDay_is_missing	0.0		1_1
410	remainder__CytoResult_is_missing	0.0		1_1
411	remainder__Karyotype_is_missing	0.0		1_1
412	remainder__ComorArr_is_missing	0.0		1_1
413	remainder__ComorCard_is_missing	0.0		1_1
414	remainder__ComorHVD_is_missing	0.0		1_1
415	remainder__ComorIBD_is_missing	0.0		1_1
416	remainder__ComorDiab_is_missing	0.0		1_1
417	remainder__ComorCVD_is_missing	0.0		1_1
418	remainder__ComorPsyc_is_missing	0.0		1_1
419	remainder__ComorObe_is_missing	0.0		1_1
420	remainder__ComorInf_is_missing	0.0		1_1
421	remainder__ComorRheu_is_missing	0.0		1_1
422	remainder__ComorPrep_is_missing	0.0		1_1
423	remainder__ComorRen_is_missing	0.0		1_1
424	remainder__ComorMPul_is_missing	0.0		1_1
425	remainder__ComorSPul_is_missing	0.0		1_1
426	remainder__ComorPST_is_missing	0.0		1_1
427	remainder__ComorHepM_is_missing	0.0		1_1
428	remainder__ComorHepS_is_missing	0.0		1_1
429	remainder__chemodateC1_is_missing	0.0		1_1
430	remainder__drugdoseC1yn_is_missing	0.0		1_1
431	remainder__mylotargC1yn_is_missing	0.0		1_1
432	remainder__mylotargdateC1_is_missing	0.0		1_1
433	remainder__mylodoseC1_is_missing	0.026356007581626272		1_1
434	remainder__marrexamdate1C1_is_missing	0.0		1_1
435	remainder__marrexamdate2C1_is_missing	0.0		1_1
436	remainder__cellularity1C1_is_missing	0.0		1_1
437	remainder__cellularity2C1_is_missing	0.0		1_1
438	remainder__Marrblastperc1C1_is_missing	0.0		1_1
439	remainder__Marrblastperc2C1_is_missing	0.0		1_1
440	remainder__Marrresult1C1_is_missing	0.0		1_1
441	remainder__Marrresult2C1_is_missing	0.0		1_1
442	remainder__CompmarrrespC1_is_missing	0.0		1_1
443	remainder__NeutrecoverydateC1_is_missing	0.0		1_1
444	remainder__Platrecovery50C1_is_missing	0.0		1_1
445	remainder__Platrecovery50dateC1_is_missing	0.0		1_1
446	remainder__Platrecovery100C1_is_missing	0.0		1_1
447	remainder__Platrecovery100dateC1_is_missing	0.0		1_1
448	remainder__NauseagradeC1_is_missing	0.0		1_1
449	remainder__NauseastartC1_is_missing	0.0		1_1
450	remainder__NauseastopC1_is_missing	0.0		1_1
451	remainder__AlopeciagradeC1_is_missing	0.0		1_1
452	remainder__AlopeciastartC1_is_missing	0.0		1_1
453	remainder__AlopeciastopC1_is_missing	0.0		1_1
454	remainder__OralgradeC1_is_missing	0.0		1_1
455	remainder__OralstartC1_is_missing	0.0		1_1
456	remainder__OralstopC1_is_missing	0.0		1_1
457	remainder__DiarrheagradeC1_is_missing	0.0		1_1
458	remainder__DiarrheastartC1_is_missing	0.0		1_1
459	remainder__DiarrheastopC1_is_missing	0.0		1_1
460	remainder__CardiacgradeC1_is_missing	0.0		1_1
461	remainder__CardiacstartC1_is_missing	0.0		1_1
462	remainder__CardiacstopC1_is_missing	0.0		1_1
463	remainder__LiverASTgradeC1_is_missing	0.0		1_1
464	remainder__LiverASTstartC1_is_missing	0.0		1_1
465	remainder__LiverASTstopC1_is_missing	0.0		1_1
466	remainder__LiverALTgradeC1_is_missing	0.0		1_1
467	remainder__LiverALTstartC1_is_missing	0.0		1_1
468	remainder__LiverALTstopC1_is_missing	0.0		1_1
469	remainder__LiverBilgradeC1_is_missing	0.0		1_1
470	remainder__LiverBilstartC1_is_missing	0.0		1_1
471	remainder__LiverBilstopC1_is_missing	0.0		1_1
472	remainder__RenaCreatgradeC1_is_missing	0.0		1_1
473	remainder__RenaCreatstartC1_is_missing	0.0		1_1
474	remainder__RenaCreatstopC1_is_missing	0.0		1_1
475	remainder__RenaprotgradeC1_is_missing	0.0		1_1
476	remainder__RenaprotstartC1_is_missing	0.0		1_1
477	remainder__RenahaemgradeC1_is_missing	0.0		1_1
478	remainder__RenahaemstartC1_is_missing	0.0		1_1
479	remainder__RenahaemstopC1_is_missing	0.0		1_1
480	remainder__UnitsbloodC1_is_missing	0.0		1_1
481	remainder__UnitsplateletsC1_is_missing	0.0		1_1
482	remainder__DaysIVantibC1_is_missing	0.0		1_1
483	remainder__DaysinhospC1_is_missing	0.0		1_1
484	remainder__DischargeddateC1_is_missing	0.0		1_1
485	remainder__chemodateC2_is_missing	0.0		1_1
486	remainder__drugdoseC2yn_is_missing	0.0		1_1
487	remainder__marrexamdate1C2_is_missing	0.0		1_1
488	remainder__cellularity1C2_is_missing	0.0		1_1
489	remainder__Marrclastperc1C2_is_missing	0.0		1_1
490	remainder__Marrresult1C2_is_missing	0.0		1_1
491	remainder__CompmarrrespC2_is_missing	0.0		1_1
492	remainder__NeutrecoveryC2_is_missing	0.0		1_1
493	remainder__NeutrecoverydateC2_is_missing	0.0		1_1
494	remainder__Platrecovery50C2_is_missing	0.0		1_1
495	remainder__Platrecovery50dateC2_is_missing	0.0		1_1
496	remainder__Platrecovery100C2_is_missing	0.0		1_1
497	remainder__Platrecovery100dateC2_is_missing	0.0		1_1
498	remainder__NauseagradeC2_is_missing	0.0		1_1
499	remainder__NauseastartC2_is_missing	0.0		1_1
500	remainder__NauseastopC2_is_missing	0.0		1_1
501	remainder__AlopeciagradeC2_is_missing	0.0		1_1
502	remainder__AlopeciastartC2_is_missing	0.0		1_1
503	remainder__AlopeciastopC2_is_missing	0.0		1_1
504	remainder__OralgradeC2_is_missing	0.0		1_1
505	remainder__OralstartC2_is_missing	0.0		1_1
506	remainder__OralstopC2_is_missing	0.0		1_1
507	remainder__DiarrheagradeC2_is_missing	0.0		1_1
508	remainder__DiarrheastartC2_is_missing	0.0		1_1
509	remainder__DiarrheastopC2_is_missing	0.0		1_1
510	remainder__CardiacgradeC2_is_missing	0.0		1_1
511	remainder__CardiacstartC2_is_missing	0.0		1_1
512	remainder__LiverASTgradeC2_is_missing	0.0		1_1
513	remainder__LiverASTstartC2_is_missing	0.0		1_1
514	remainder__LiverASTstopC2_is_missing	0.0		1_1
515	remainder__LiverALTgradeC2_is_missing	0.0		1_1
516	remainder__LiverALTstartC2_is_missing	0.0		1_1
517	remainder__LiverALTstopC2_is_missing	0.0		1_1
518	remainder__LiverBilgradeC2_is_missing	0.0		1_1
519	remainder__LiverBilstartC2_is_missing	0.0		1_1
520	remainder__LiverBilstopC2_is_missing	0.0		1_1
521	remainder__RenaCreatgradeC2_is_missing	0.0		1_1
522	remainder__RenaCreatstartC2_is_missing	0.0		1_1
523	remainder__RenaCreatstopC2_is_missing	0.0		1_1
524	remainder__RenaprotgradeC2_is_missing	0.0		1_1
525	remainder__RenahaemgradeC2_is_missing	0.0		1_1
526	remainder__UnitsbloodC2_is_missing	0.0		1_1
527	remainder__UnitsplateletsC2_is_missing	0.0		1_1
528	remainder__DaysIVantibC2_is_missing	0.0		1_1
529	remainder__DaysinhospC2_is_missing	0.0		1_1
530	remainder__DischargeddateC2_is_missing	0.0		1_1
531	remainder__TissuetypingdoneYNC2_is_missing	0.0		1_1
532	remainder__TissuetypesibsresultC2_is_missing	0.022897724088732526		1_1
533	remainder__TransplantSchedYNC2_is_missing	0.0		1_1
534	remainder__TransplantSchedDateC2_is_missing	0.0		1_1
535	remainder__TransplantTypeC2_is_missing	0.06639598482541641		1_1
536	remainder__TreatmentC3_is_missing	0.0		1_1
537	remainder__drugdosecorrectYNC3_is_missing	0.0		1_1
538	remainder__NeutrecoveryC3_is_missing	0.0		1_1
539	remainder__NeutrecoverydateC3_is_missing	0.0		1_1
540	remainder__Platrecovery50C3_is_missing	0.0		1_1
541	remainder__Platrecovery50dateC3_is_missing	0.0		1_1
542	remainder__Platrecovery100C3_is_missing	0.0		1_1
543	remainder__Platrecovery100C3date_is_missing	0.0		1_1
544	remainder__NauseagradeC3_is_missing	0.0		1_1
545	remainder__NauseastartC3_is_missing	0.0		1_1
546	remainder__NauseastopC3_is_missing	0.0		1_1
547	remainder__AlopeciagradeC3_is_missing	0.0		1_1
548	remainder__AlopeciastartC3_is_missing	0.0		1_1
549	remainder__OralgradeC3_is_missing	0.0		1_1
550	remainder__OralstartC3_is_missing	0.0		1_1
551	remainder__OralstopC3_is_missing	0.0		1_1
552	remainder__DiarrheagradeC3_is_missing	0.0		1_1
553	remainder__DiarrheastartC3_is_missing	0.0		1_1
554	remainder__DiarrheastopC3_is_missing	0.0		1_1
555	remainder__CardiacgradeC3_is_missing	0.0		1_1
556	remainder__LiverASTgradeC3_is_missing	0.0		1_1
557	remainder__LiverASTstartC3_is_missing	0.0		1_1
558	remainder__LiverASTstopC3_is_missing	0.0		1_1
559	remainder__LiverALTgradeC3_is_missing	0.0		1_1
560	remainder__LiverALTstartC3_is_missing	0.0		1_1
561	remainder__LiverALTstopC3_is_missing	0.0		1_1
562	remainder__LiverBilgradeC3_is_missing	0.0		1_1
563	remainder__LiverBilstartC3_is_missing	0.0		1_1
564	remainder__LiverBilstopC3_is_missing	0.0		1_1
565	remainder__RenaCreatgradeC3_is_missing	0.0		1_1
566	remainder__RenaCreatstartC3_is_missing	0.0		1_1
567	remainder__RenaCreatstopC3_is_missing	0.0		1_1
568	remainder__RenaprotgradeC3_is_missing	0.0		1_1
569	remainder__RenahaemgradeC3_is_missing	0.0		1_1
570	remainder__UnitsbloodC3_is_missing	0.0		1_1
571	remainder__UnitsplateletsC3_is_missing	0.0		1_1
572	remainder__DaysIVantibC3_is_missing	0.0		1_1
573	remainder__DaysinhospC3_is_missing	0.0		1_1
574	remainder__DischargeddateC3_is_missing	0.0		1_1
575	remainder__CepTreatmentGivenC3_is_missing	0.1286023602643788		1_1
576	remainder__mTORGivenC3_is_missing	0.0		1_1
577	remainder__TestDate_is_missing	0.0		1_1
578	remainder__amlFLToutcomeID_is_missing	0.0		1_1
579	remainder__amlFLTTypeID_is_missing	0.008709181364563261		1_1
580	remainder__amlDDLFLTTKDID_is_missing	0.013191042578227764		1_1
581	remainder__ITDPcnt_is_missing	0.0		1_1
582	remainder__ITDLength_is_missing	0.0		1_1
583	remainder__amlFLTType0ID_is_missing	0.0		1_1
584	remainder__amlDDLNPM1OutcomeID_is_missing	0.0		1_1
585	remainder__amlDDLNPM1ID_is_missing	0.07481892322543165		1_1
586	karyotype_encoding__Karyotype_46,XX [20]	0.0		2_1
587	karyotype_encoding__Karyotype_46,XX,inv(16)(p13q22)[10]	0.0		2_1
588	karyotype_encoding__Karyotype_46,XX[20]	0.0049376219379796		2_1
589	karyotype_encoding__Karyotype_46,XX[25]	0.0		2_1
590	karyotype_encoding__Karyotype_46,XY [20]	0.0		2_1
591	karyotype_encoding__Karyotype_46,XY,inv(16)(p13q22)[10]	0.0		2_1
592	karyotype_encoding__Karyotype_46,XY[20]	0.0		2_1
593	karyotype_encoding__Karyotype_46,XY[25]	0.05204272718352632		2_1
594	karyotype_encoding__Karyotype___rare_class__	0.0913681889847278		2_1
595	cat__sexID_False	0.01317836999576578		2_1
596	cat__sexID_True	0.011421857444805603		2_1
597	cat__IsSec_False	0.0		2_1
598	cat__IsSec_True	0.0		2_1
599	cat__IsSec_nan	0.0		2_1
600	cat__PrevDiag_False	0.0		2_1
601	cat__PrevDiag_True	0.0		2_1
602	cat__PrevDiag_nan	0.0		2_1
603	cat__drugdoseC1yn_False	0.1873185627578203		2_1
604	cat__drugdoseC1yn_True	0.26336524523954374		2_1
605	cat__drugdoseC1yn_nan	0.0		2_1
606	cat__mylotargC1yn_False	0.0		2_1
607	cat__mylotargC1yn_True	0.0		2_1
608	cat__mylotargC1yn_nan	0.0		2_1
609	cat__mylodoseC1_False	0.0		2_1
610	cat__mylodoseC1_True	0.07092518289387628		2_1
611	cat__mylodoseC1_nan	0.0		2_1
612	cat__NeutrecoveryC1_False	0.0		2_1
613	cat__NeutrecoveryC1_True	0.0		2_1
614	cat__Platrecovery50C1_False	0.0		2_1
615	cat__Platrecovery50C1_True	0.0		2_1
616	cat__Platrecovery50C1_nan	0.0		2_1
617	cat__Platrecovery100C1_False	0.0		2_1
618	cat__Platrecovery100C1_True	0.0		2_1
619	cat__Platrecovery100C1_nan	0.0		2_1
620	cat__drugdoseC2yn_False	0.0		2_1
621	cat__drugdoseC2yn_True	0.05022300489408203		2_1
622	cat__drugdoseC2yn_nan	0.0		2_1
623	cat__NeutrecoveryC2_False	0.0		2_1
624	cat__NeutrecoveryC2_True	0.0		2_1
625	cat__NeutrecoveryC2_nan	0.0		2_1
626	cat__Platrecovery50C2_False	0.0		2_1
627	cat__Platrecovery50C2_True	0.0		2_1
628	cat__Platrecovery50C2_nan	0.0		2_1
629	cat__Platrecovery100C2_False	0.0		2_1
630	cat__Platrecovery100C2_True	0.0		2_1
631	cat__Platrecovery100C2_nan	0.0		2_1
632	cat__TissuetypingdoneYNC2_False	0.0		2_1
633	cat__TissuetypingdoneYNC2_True	0.0		2_1
634	cat__TissuetypingdoneYNC2_nan	0.0		2_1
635	cat__TransplantSchedYNC2_False	0.38660820622751035		2_1
636	cat__TransplantSchedYNC2_True	0.0		2_1
637	cat__TransplantSchedYNC2_nan	0.05567250164676906		2_1
638	cat__TreatmentgivenC3YN_False	0.0		2_1
639	cat__TreatmentgivenC3YN_True	0.0		2_1
640	cat__drugdosecorrectYNC3_False	0.0		2_1
641	cat__drugdosecorrectYNC3_True	0.0		2_1
642	cat__drugdosecorrectYNC3_nan	0.0		2_1
643	cat__NeutrecoveryC3_False	0.0		2_1
644	cat__NeutrecoveryC3_True	0.0		2_1
645	cat__NeutrecoveryC3_nan	0.0		2_1
646	cat__Platrecovery50C3_False	0.0		2_1
647	cat__Platrecovery50C3_True	0.0		2_1
648	cat__Platrecovery50C3_nan	0.0		2_1
649	cat__Platrecovery100C3_False	0.0		2_1
650	cat__Platrecovery100C3_True	0.0		2_1
651	cat__Platrecovery100C3_nan	0.0		2_1
652	cat__CepTreatmentGivenC3_False	0.0		2_1
653	cat__CepTreatmentGivenC3_True	0.1207184148886019		2_1
654	cat__CepTreatmentGivenC3_nan	0.14020075823393197		2_1
655	cat__mTORGivenC3_False	0.1581661513021851		2_1
656	cat__mTORGivenC3_True	0.0		2_1
657	cat__mTORGivenC3_nan	0.0		2_1
658	cat__amlAgeGroup_15-29	0.0		2_1
659	cat__amlAgeGroup_30-39	0.0		2_1
660	cat__amlAgeGroup_40-49	0.0		2_1
661	cat__amlAgeGroup_50-59	0.0		2_1
662	cat__amlAgeGroup_60+	0.0		2_1
663	cat__PrevBloodDis_Chronic myelomonocytic leukaemia (CMML)	0.0		2_1
664	cat__PrevBloodDis_Hodgkin's disease	0.0		2_1
665	cat__PrevBloodDis_Myelodysplastic syndrome (MDS)/myelodysplasia/pre-leukaemic phase	0.18650957666062823		2_1
666	cat__PrevBloodDis_Other haematological disorder	0.0		2_1
667	cat__PrevBloodDis_Refractory anaemia with excess of blasts (RAEB, RAEB-t)	0.0		2_1
668	cat__PrevBloodDis_nan	0.0		2_1
669	cat__FABtype_0	0.0		2_1
670	cat__FABtype_1	0.0		2_1
671	cat__FABtype_2	0.291049280266517		2_1
672	cat__FABtype_3	0.0		2_1
673	cat__FABtype_4	0.06854706497030748		2_1
674	cat__FABtype_4e	0.0		2_1
675	cat__FABtype_5	0.0		2_1
676	cat__FABtype_5a	0.0		2_1
677	cat__FABtype_5b	0.0		2_1
678	cat__FABtype_6	0.6158002698724816		2_1
679	cat__FABtype_7	0.0		2_1
680	cat__FABtype_8	0.007673877904157771		2_1
681	cat__FABtype_B	0.0		2_1
682	cat__FABtype_R	0.0		2_1
683	cat__FABtype_RT	0.0		2_1
684	cat__FABtype_X	0.0		2_1
685	cat__FABtype_nan	0.0		2_1
686	cat__CNSinvolveentry_0.0	0.0		2_1
687	cat__CNSinvolveentry_1.0	0.0		2_1
688	cat__CNSinvolveentry_2.0	0.031399317543630394		2_1
689	cat__CNSinvolveentry_nan	0.0		2_1
690	cat__Localcytoentry_1.0	0.23753453082412743		2_1
691	cat__Localcytoentry_2.0	0.09440599893860094		2_1
692	cat__Localcytoentry_3.0	0.0		2_1
693	cat__Localcytoentry_4.0	0.0		2_1
694	cat__Localcytoentry_5.0	0.00144033905585343		2_1
695	cat__Localcytoentry_nan	0.0		2_1
696	cat__Localimmentry_1.0	0.18914098796457385		2_1
697	cat__Localimmentry_2.0	0.0		2_1
698	cat__Localimmentry_3.0	0.1708761338748694		2_1
699	cat__Localimmentry_nan	0.0		2_1
700	cat__CD33entry_1.0	0.0		2_1
701	cat__CD33entry_2.0	0.0		2_1
702	cat__CD33entry_3.0	0.0		2_1
703	cat__CD33entry_nan	0.0		2_1
704	cat__SmokeHist_1.0	0.014235723952288948		2_1
705	cat__SmokeHist_2.0	0.0		2_1
706	cat__SmokeHist_3.0	0.09513365789794108		2_1
707	cat__SmokeHist_nan	0.0		2_1
708	cat__amlType_De novo	0.294027978775442		2_1
709	cat__amlType_High risk MDS	0.0		2_1
710	cat__amlType_Secondary	0.0		2_1
711	cat__CytoResult_Adverse	0.48037989648873863		2_1
712	cat__CytoResult_Failed	0.0		2_1
713	cat__CytoResult_Intermediate	0.0		2_1
714	cat__CytoResult_Normal	0.0		2_1
715	cat__CytoResult_Not done	0.0		2_1
716	cat__CytoResult_nan	0.0		2_1
717	cat__CytoResult_t(15;17) / PML-RARA [APL]	0.0		2_1
718	cat__CytoResult_t(8;21) / inv(16) [CBF]	1.1332002369036673		2_1
719	cat__ComorArr_0.0	0.0		2_1
720	cat__ComorArr_1.0	0.0		2_1
721	cat__ComorArr_nan	0.0		2_1
722	cat__ComorCard_0.0	0.0		2_1
723	cat__ComorCard_1.0	0.0		2_1
724	cat__ComorCard_2.0	0.0		2_1
725	cat__ComorCard_nan	0.0		2_1
726	cat__ComorHVD_0.0	0.0		2_1
727	cat__ComorHVD_1.0	0.0		2_1
728	cat__ComorHVD_2.0	0.0		2_1
729	cat__ComorHVD_nan	0.0		2_1
730	cat__ComorIBD_0.0	0.0		2_1
731	cat__ComorIBD_1.0	0.0		2_1
732	cat__ComorIBD_nan	0.0		2_1
733	cat__ComorDiab_0.0	0.0		2_1
734	cat__ComorDiab_1.0	0.0		2_1
735	cat__ComorDiab_nan	0.0		2_1
736	cat__ComorCVD_0.0	0.0		2_1
737	cat__ComorCVD_1.0	0.0		2_1
738	cat__ComorCVD_2.0	0.0		2_1
739	cat__ComorCVD_nan	0.0		2_1
740	cat__ComorPsyc_0.0	0.3804270575012472		2_1
741	cat__ComorPsyc_1.0	0.3303161402251787		2_1
742	cat__ComorPsyc_2.0	0.0		2_1
743	cat__ComorPsyc_nan	0.0		2_1
744	cat__ComorObe_0.0	0.14429161924353714		2_1
745	cat__ComorObe_1.0	0.0		2_1
746	cat__ComorObe_2.0	0.0		2_1
747	cat__ComorObe_nan	0.0		2_1
748	cat__ComorInf_0.0	0.0		2_1
749	cat__ComorInf_1.0	0.22184502154657157		2_1
750	cat__ComorInf_2.0	0.0		2_1
751	cat__ComorInf_nan	0.0		2_1
752	cat__ComorRheu_0.0	0.0		2_1
753	cat__ComorRheu_1.0	0.0		2_1
754	cat__ComorRheu_nan	0.0		2_1
755	cat__ComorPrep_0.0	0.0		2_1
756	cat__ComorPrep_1.0	0.0		2_1
757	cat__ComorPrep_nan	0.0		2_1
758	cat__ComorRen_0.0	0.0		2_1
759	cat__ComorRen_1.0	0.0		2_1
760	cat__ComorRen_nan	0.0		2_1
761	cat__ComorMPul_0.0	0.0		2_1
762	cat__ComorMPul_1.0	0.0		2_1
763	cat__ComorMPul_2.0	0.0		2_1
764	cat__ComorMPul_nan	0.0		2_1
765	cat__ComorSPul_0.0	0.0		2_1
766	cat__ComorSPul_1.0	0.0		2_1
767	cat__ComorSPul_2.0	0.0		2_1
768	cat__ComorSPul_nan	0.0		2_1
769	cat__ComorPST_0.0	0.0		2_1
770	cat__ComorPST_1.0	0.0		2_1
771	cat__ComorPST_2.0	0.0		2_1
772	cat__ComorPST_nan	0.0		2_1
773	cat__ComorHepM_0.0	0.0		2_1
774	cat__ComorHepM_1.0	0.3521089985297439		2_1
775	cat__ComorHepM_2.0	0.0		2_1
776	cat__ComorHepM_nan	0.0		2_1
777	cat__ComorHepS_0.0	0.0		2_1
778	cat__ComorHepS_1.0	0.0		2_1
779	cat__ComorHepS_2.0	0.0		2_1
780	cat__ComorHepS_nan	0.0		2_1
781	cat__TreatmentC1_ADE Alone	0.015226239235957822		2_1
782	cat__TreatmentC1_ADE and Mylotarg 3mg per m2	0.0		2_1
783	cat__TreatmentC1_ADE and Mylotarg 6mg per m2	0.0		2_1
784	cat__TreatmentC1_Arsenic and ATRA	0.0		2_1
785	cat__TreatmentC1_DA High dose (90mg)	0.0		2_1
786	cat__TreatmentC1_DA Mylotarg 3mg per m2	0.0		2_1
787	cat__TreatmentC1_DA Mylotarg 6mg per m2	0.08744897300214038		2_1
788	cat__TreatmentC1_DA Standard dose (60mg)	0.1884085458223611		2_1
789	cat__Marrresult1C1_CR	0.36682186264802885		2_1
790	cat__Marrresult1C1_PR	0.0		2_1
791	cat__Marrresult1C1_RD	0.0		2_1
792	cat__Marrresult1C1_nan	0.0		2_1
793	cat__Marrresult2C1_CR	0.0		2_1
794	cat__Marrresult2C1_PR	0.0		2_1
795	cat__Marrresult2C1_RD	0.0		2_1
796	cat__Marrresult2C1_nan	0.0		2_1
797	cat__Marrresult1C2_CR	0.20759033655913484		2_1
798	cat__Marrresult1C2_PR	0.0		2_1
799	cat__Marrresult1C2_RD	0.0		2_1
800	cat__Marrresult1C2_nan	0.04018474707897195		2_1
801	cat__TissuetypesibsresultC2_1.0	0.0		2_1
802	cat__TissuetypesibsresultC2_2.0	0.14267632970179617		2_1
803	cat__TissuetypesibsresultC2_3.0	0.0		2_1
804	cat__TissuetypesibsresultC2_nan	0.13226704551189988		2_1
805	cat__TransplantTypeC2_1.0	0.0		2_1
806	cat__TransplantTypeC2_2.0	0.0		2_1
807	cat__TransplantTypeC2_3.0	0.0		2_1
808	cat__TransplantTypeC2_nan	0.040382461942190646		2_1
809	cat__TreatmentC3_AIDA	0.0		2_1
810	cat__TreatmentC3_Ara-C 3g/m2	0.35354593836562015		2_1
811	cat__TreatmentC3_Dclo	0.03956115192397127		2_1
812	cat__TreatmentC3_Flag-Ida	0.0		2_1
813	cat__TreatmentC3_MACE	0.5102934510214967		2_1
814	cat__TreatmentC3_MidAc	0.0		2_1
815	cat__TreatmentC3_Other	0.5298102183111382		2_1
816	cat__TreatmentC3_nan	0.0		2_1
817	cat__amlFLToutcomeID_2.0	0.0		2_1
818	cat__amlFLToutcomeID_3.0	0.11479026314990498		2_1
819	cat__amlFLToutcomeID_4.0	0.03350024016591428		2_1
820	cat__amlFLToutcomeID_nan	0.0		2_1
821	cat__amlFLTTypeID_1.0	0.0		2_1
822	cat__amlFLTTypeID_2.0	0.044246497976561834		2_1
823	cat__amlFLTTypeID_nan	0.03029511964624034		2_1
824	cat__amlDDLFLTTKDID_1.0	0.0		2_1
825	cat__amlDDLFLTTKDID_2.0	0.0		2_1
826	cat__amlDDLFLTTKDID_3.0	0.04131218414147235		2_1
827	cat__amlDDLFLTTKDID_4.0	0.0		2_1
828	cat__amlDDLFLTTKDID_8.0	0.0		2_1
829	cat__amlDDLFLTTKDID_9.0	0.0		2_1
830	cat__amlDDLFLTTKDID_99.0	0.0		2_1
831	cat__amlDDLFLTTKDID_nan	0.044505428204084714		2_1
832	cat__amlFLTType0ID_1.0	0.0		2_1
833	cat__amlFLTType0ID_2.0	0.0		2_1
834	cat__amlFLTType0ID_nan	0.0		2_1
835	cat__amlDDLNPM1OutcomeID_1.0	0.4653184955718357		2_1
836	cat__amlDDLNPM1OutcomeID_3.0	0.000993902036876388		2_1
837	cat__amlDDLNPM1OutcomeID_5.0	0.0		2_1
838	cat__amlDDLNPM1OutcomeID_7.0	0.0		2_1
839	cat__amlDDLNPM1OutcomeID_nan	0.0		2_1
840	cat__amlDDLNPM1ID_1.0	0.0		2_1
841	cat__amlDDLNPM1ID_2.0	0.0		2_1
842	cat__amlDDLNPM1ID_3.0	0.0		2_1
843	cat__amlDDLNPM1ID_4.0	0.0		2_1
844	cat__amlDDLNPM1ID_5.0	0.0045191625466798		2_1
845	cat__amlDDLNPM1ID_nan	0.1766330058318644		2_1
846	ordinal__NauseagradeC1	7.405524908384797e-05		2_1
847	ordinal__AlopeciagradeC1	0.0002351536441467229		2_1
848	ordinal__OralgradeC1	0.0014582315302845742		2_1
849	ordinal__DiarrheagradeC1	0.0010861764252747498		2_1
850	ordinal__CardiacgradeC1	0.00013258264139979093		2_1
851	ordinal__LiverASTgradeC1	8.888443494712381e-05		2_1
852	ordinal__LiverALTgradeC1	0.0010303416229531525		2_1
853	ordinal__LiverBilgradeC1	0.0009228043539639398		2_1
854	ordinal__RenaCreatgradeC1	0.003039058252308724		2_1
855	ordinal__RenaprotgradeC1	0.0015684932799223698		2_1
856	ordinal__RenahaemgradeC1	0.0013710659849361993		2_1
857	ordinal__NauseagradeC2	0.0002293973602283298		2_1
858	ordinal__AlopeciagradeC2	0.0004189040503314258		2_1
859	ordinal__OralgradeC2	5.578167242078343e-05		2_1
860	ordinal__DiarrheagradeC2	0.0008518482677354669		2_1
861	ordinal__CardiacgradeC2	0.0005484284158637263		2_1
862	ordinal__LiverASTgradeC2	0.00081443870855515		2_1
863	ordinal__LiverALTgradeC2	0.0005227597298042247		2_1
864	ordinal__LiverBilgradeC2	0.005500104436748354		2_1
865	ordinal__RenaCreatgradeC2	0.005092722519762704		2_1
866	ordinal__RenaprotgradeC2	0.0010252850860077596		2_1
867	ordinal__RenahaemgradeC2	0.0007350532230787663		2_1
868	ordinal__NauseagradeC3	0.0001839791149189144		2_1
869	ordinal__AlopeciagradeC3	0.0002220478489966245		2_1
870	ordinal__OralgradeC3	0.0014268044294035672		2_1
871	ordinal__DiarrheagradeC3	0.0018768687664555903		2_1
872	ordinal__CardiacgradeC3	0.0005082093378845478		2_1
873	ordinal__LiverASTgradeC3	0.00044546921872250824		2_1
874	ordinal__LiverALTgradeC3	0.0003078232896580954		2_1
875	ordinal__LiverBilgradeC3	0.0007798841967970641		2_1
876	ordinal__RenaCreatgradeC3	1.599582750696281e-06		2_1
877	ordinal__RenaprotgradeC3	0.0007360595169032195		2_1
878	ordinal__RenahaemgradeC3	0.0005953536956777195		2_1
879	ordinal__cellularity1C1	0.00031005524398507455		2_1
880	ordinal__cellularity2C1	0.0008588801269741735		2_1
881	ordinal__cellularity1C2	0.0001754718211264922		2_1
882	num__amlAgeAtRand1	0.16104750624949898		2_1
883	num__UnitsbloodC1	0.07294870116085003		2_1
884	num__UnitsplateletsC1	0.02199770677158249		2_1
885	num__UnitsbloodC2	0.0037820626798605803		2_1
886	num__UnitsplateletsC2	0.0006531604881237032		2_1
887	num__UnitsbloodC3	0.0004165864745370108		2_1
888	num__UnitsplateletsC3	0.0		2_1
889	num__DaysIVantibC1	0.0016884021895076475		2_1
890	num__DaysinhospC1	0.0010445683387816814		2_1
891	num__DaysIVantibC2	0.00019525695001527385		2_1
892	num__DaysinhospC2	0.0010412072678584782		2_1
893	num__DaysIVantibC3	0.0010624450591613013		2_1
894	num__DaysinhospC3	0.0012994488803711626		2_1
895	num__TestDate	1.2934129996653147e-05		2_1
896	num__ITDPcnt	0.000332013023303234		2_1
897	num__ITDLength	0.0002574606673274878		2_1
898	num__NauseastartC1	0.0005605071129236566		2_1
899	num__NauseastopC1	0.0005804306206488572		2_1
900	num__AlopeciastartC1	0.0002942099438679462		2_1
901	num__AlopeciastopC1	0.00026859398498003994		2_1
902	num__OralstartC1	0.0012090121795726998		2_1
903	num__OralstopC1	0.0012172271552716284		2_1
904	num__DiarrheastartC1	0.0003873394972422711		2_1
905	num__DiarrheastopC1	0.0007296532550145864		2_1
906	num__CardiacstartC1	0.00027967115193042327		2_1
907	num__CardiacstopC1	0.00027750234534882116		2_1
908	num__LiverASTstartC1	0.005745923421904997		2_1
909	num__LiverASTstopC1	0.005701843250503274		2_1
910	num__LiverALTstartC1	4.8662849406669346e-05		2_1
911	num__LiverALTstopC1	6.097930589594242e-05		2_1
912	num__LiverBilstartC1	0.003440937015600063		2_1
913	num__LiverBilstopC1	0.003503097667206988		2_1
914	num__RenaCreatstartC1	0.00044139404825262163		2_1
915	num__RenaCreatstopC1	0.00019947871736586458		2_1
916	num__RenaprotstartC1	0.0009553579022956983		2_1
917	num__RenahaemstartC1	0.0005845766376405436		2_1
918	num__RenahaemstopC1	0.0002158998155888593		2_1
919	num__NauseastartC2	0.0011859805999610183		2_1
920	num__NauseastopC2	0.0009879774456416377		2_1
921	num__AlopeciastartC2	0.00012644481269725313		2_1
922	num__AlopeciastopC2	0.0004383836476441112		2_1
923	num__OralstartC2	3.0283226634264047e-05		2_1
924	num__OralstopC2	4.0352499542527334e-05		2_1
925	num__DiarrheastartC2	0.00044398194828182137		2_1
926	num__DiarrheastopC2	0.00037202786993970874		2_1
927	num__CardiacstartC2	6.614314799472048e-06		2_1
928	num__LiverASTstartC2	0.0010023781869372577		2_1
929	num__LiverASTstopC2	0.001658500491845449		2_1
930	num__LiverALTstartC2	5.4541093915751524e-05		2_1
931	num__LiverALTstopC2	0.0001820998086688949		2_1
932	num__LiverBilstartC2	0.004696955724875163		2_1
933	num__LiverBilstopC2	0.004078874998831415		2_1
934	num__RenaCreatstartC2	0.0005946226495550946		2_1
935	num__RenaCreatstopC2	0.000749804225160243		2_1
936	num__NauseastartC3	1.5338378877032657e-05		2_1
937	num__NauseastopC3	3.500105350857913e-05		2_1
938	num__AlopeciastartC3	4.869756632288817e-06		2_1
939	num__OralstartC3	0.00019554166570263243		2_1
940	num__OralstopC3	0.00017178032397242236		2_1
941	num__DiarrheastartC3	0.0011435695166191352		2_1
942	num__DiarrheastopC3	0.001274544434494331		2_1
943	num__LiverASTstartC3	0.0017219960294732523		2_1
944	num__LiverASTstopC3	0.001023930659136718		2_1
945	num__LiverALTstartC3	0.0001416125180973746		2_1
946	num__LiverALTstopC3	0.0004821634874761106		2_1
947	num__LiverBilstartC3	0.0008665846920233123		2_1
948	num__LiverBilstopC3	0.0010951763222067036		2_1
949	num__RenaCreatstartC3	0.0011904130967166277		2_1
950	num__RenaCreatstopC3	0.0007798089828250584		2_1
951	num__mylotargdateC1	0.00023344903788057337		2_1
952	num__marrexamdate1C1	0.0010155093017074005		2_1
953	num__marrexamdate2C1	0.0011899180253631015		2_1
954	num__NeutrecoverydateC1	0.0013738776857546338		2_1
955	num__Platrecovery50dateC1	0.0006087742100440465		2_1
956	num__Platrecovery100dateC1	0.0005335676116713567		2_1
957	num__DischargeddateC1	0.00011319726743204149		2_1
958	num__chemodateC2	0.0011005062300227112		2_1
959	num__marrexamdate1C2	0.00012450607001685365		2_1
960	num__NeutrecoverydateC2	0.0005933419477308113		2_1
961	num__Platrecovery50dateC2	0.0011121602478315034		2_1
962	num__Platrecovery100dateC2	0.0004012414973561418		2_1
963	num__DischargeddateC2	0.00016282991135133982		2_1
964	num__chemodateC3	0.0		2_1
965	num__NeutrecoverydateC3	0.00027843769691862625		2_1
966	num__Platrecovery50dateC3	0.0003675426317815149		2_1
967	num__Platrecovery100C3date	0.0001898251686053944		2_1
968	num__DischargeddateC3	2.8196917730923894e-05		2_1
969	num__Weight	0.002156396956361956		2_1
970	num__Height	0.0		2_1
971	num__BloodDateEntry	0.16695870446317052		2_1
972	num__HemoglobinEntry	0.05089750661555192		2_1
973	num__PlateletEntry	0.0019037985674314336		2_1
974	num__MarrowDateEntry	0.0011212982065223684		2_1
975	num__MarrowBlastsEntry	0.000520078192024454		2_1
976	num__LocalImmPcnt	8.806831457233633e-05		2_1
977	num__SmokePerDay	9.071621428071011e-05		2_1
978	num__chemodateC1	0.0		2_1
979	num__Marrblastperc1C1	0.0002050040790139021		2_1
980	num__Marrblastperc2C1	0.0019795437944350796		2_1
981	num__WBCEntry	0.3201812854002766		2_1
982	num__CompmarrrespC1	0.0001970388356858618		2_1
983	num__Marrclastperc1C2	0.0001370344378032492		2_1
984	num__CompmarrrespC2	4.664606361202678e-05		2_1
985	num__TransplantSchedDateC2	0.0007717466980428999		2_1
986	remainder__IsSec_is_missing	0.0		2_1
987	remainder__PrevDiag_is_missing	0.0		2_1
988	remainder__PrevBloodDis_is_missing	0.0		2_1
989	remainder__HemoglobinEntry_is_missing	0.0		2_1
990	remainder__PlateletEntry_is_missing	0.0		2_1
991	remainder__MarrowDateEntry_is_missing	0.0		2_1
992	remainder__MarrowBlastsEntry_is_missing	0.0		2_1
993	remainder__FABtype_is_missing	0.0		2_1
994	remainder__CNSinvolveentry_is_missing	0.0		2_1
995	remainder__Localcytoentry_is_missing	0.0		2_1
996	remainder__Localimmentry_is_missing	0.0		2_1
997	remainder__LocalImmPcnt_is_missing	0.0		2_1
998	remainder__CD33entry_is_missing	0.0		2_1
999	remainder__SmokeHist_is_missing	0.0		2_1
1000	remainder__SmokePerDay_is_missing	0.0		2_1
1001	remainder__CytoResult_is_missing	0.0		2_1
1002	remainder__Karyotype_is_missing	0.0		2_1
1003	remainder__ComorArr_is_missing	0.0		2_1
1004	remainder__ComorCard_is_missing	0.0		2_1
1005	remainder__ComorHVD_is_missing	0.0		2_1
1006	remainder__ComorIBD_is_missing	0.0		2_1
1007	remainder__ComorDiab_is_missing	0.0		2_1
1008	remainder__ComorCVD_is_missing	0.0		2_1
1009	remainder__ComorPsyc_is_missing	0.0		2_1
1010	remainder__ComorObe_is_missing	0.0		2_1
1011	remainder__ComorInf_is_missing	0.0		2_1
1012	remainder__ComorRheu_is_missing	0.0		2_1
1013	remainder__ComorPrep_is_missing	0.0		2_1
1014	remainder__ComorRen_is_missing	0.0		2_1
1015	remainder__ComorMPul_is_missing	0.0		2_1
1016	remainder__ComorSPul_is_missing	0.0		2_1
1017	remainder__ComorPST_is_missing	0.0		2_1
1018	remainder__ComorHepM_is_missing	0.0		2_1
1019	remainder__ComorHepS_is_missing	0.0		2_1
1020	remainder__drugdoseC1yn_is_missing	0.0		2_1
1021	remainder__mylotargC1yn_is_missing	0.0		2_1
1022	remainder__mylotargdateC1_is_missing	0.0		2_1
1023	remainder__mylodoseC1_is_missing	0.0		2_1
1024	remainder__marrexamdate1C1_is_missing	0.0		2_1
1025	remainder__marrexamdate2C1_is_missing	0.0		2_1
1026	remainder__cellularity1C1_is_missing	0.0		2_1
1027	remainder__cellularity2C1_is_missing	0.0		2_1
1028	remainder__Marrblastperc1C1_is_missing	0.0		2_1
1029	remainder__Marrblastperc2C1_is_missing	0.0		2_1
1030	remainder__Marrresult1C1_is_missing	0.0		2_1
1031	remainder__Marrresult2C1_is_missing	0.0		2_1
1032	remainder__CompmarrrespC1_is_missing	0.0		2_1
1033	remainder__NeutrecoverydateC1_is_missing	0.0		2_1
1034	remainder__Platrecovery50C1_is_missing	0.0		2_1
1035	remainder__Platrecovery50dateC1_is_missing	0.0		2_1
1036	remainder__Platrecovery100C1_is_missing	0.0		2_1
1037	remainder__Platrecovery100dateC1_is_missing	0.0		2_1
1038	remainder__NauseagradeC1_is_missing	0.0		2_1
1039	remainder__NauseastartC1_is_missing	0.0		2_1
1040	remainder__NauseastopC1_is_missing	0.0		2_1
1041	remainder__AlopeciagradeC1_is_missing	0.0		2_1
1042	remainder__AlopeciastartC1_is_missing	0.0		2_1
1043	remainder__AlopeciastopC1_is_missing	0.0		2_1
1044	remainder__OralgradeC1_is_missing	0.0		2_1
1045	remainder__OralstartC1_is_missing	0.0		2_1
1046	remainder__OralstopC1_is_missing	0.0		2_1
1047	remainder__DiarrheagradeC1_is_missing	0.0		2_1
1048	remainder__DiarrheastartC1_is_missing	0.0		2_1
1049	remainder__DiarrheastopC1_is_missing	0.0		2_1
1050	remainder__CardiacgradeC1_is_missing	0.0		2_1
1051	remainder__CardiacstartC1_is_missing	0.0		2_1
1052	remainder__CardiacstopC1_is_missing	0.0		2_1
1053	remainder__LiverASTgradeC1_is_missing	0.0		2_1
1054	remainder__LiverASTstartC1_is_missing	0.0		2_1
1055	remainder__LiverASTstopC1_is_missing	0.0		2_1
1056	remainder__LiverALTgradeC1_is_missing	0.0		2_1
1057	remainder__LiverALTstartC1_is_missing	0.0		2_1
1058	remainder__LiverALTstopC1_is_missing	0.0		2_1
1059	remainder__LiverBilgradeC1_is_missing	0.0		2_1
1060	remainder__LiverBilstartC1_is_missing	0.0		2_1
1061	remainder__LiverBilstopC1_is_missing	0.0		2_1
1062	remainder__RenaCreatgradeC1_is_missing	0.0		2_1
1063	remainder__RenaCreatstartC1_is_missing	0.0		2_1
1064	remainder__RenaCreatstopC1_is_missing	0.0		2_1
1065	remainder__RenaprotgradeC1_is_missing	0.0		2_1
1066	remainder__RenaprotstartC1_is_missing	0.0		2_1
1067	remainder__RenahaemgradeC1_is_missing	0.0		2_1
1068	remainder__RenahaemstartC1_is_missing	0.0		2_1
1069	remainder__RenahaemstopC1_is_missing	0.0		2_1
1070	remainder__UnitsbloodC1_is_missing	0.0		2_1
1071	remainder__UnitsplateletsC1_is_missing	0.0		2_1
1072	remainder__DaysIVantibC1_is_missing	0.0		2_1
1073	remainder__DaysinhospC1_is_missing	0.0		2_1
1074	remainder__DischargeddateC1_is_missing	0.0		2_1
1075	remainder__chemodateC2_is_missing	0.0		2_1
1076	remainder__drugdoseC2yn_is_missing	0.0		2_1
1077	remainder__marrexamdate1C2_is_missing	0.0		2_1
1078	remainder__cellularity1C2_is_missing	0.0		2_1
1079	remainder__Marrclastperc1C2_is_missing	0.0		2_1
1080	remainder__Marrresult1C2_is_missing	0.04542468224013762		2_1
1081	remainder__CompmarrrespC2_is_missing	0.0		2_1
1082	remainder__NeutrecoveryC2_is_missing	0.0		2_1
1083	remainder__NeutrecoverydateC2_is_missing	0.0		2_1
1084	remainder__Platrecovery50C2_is_missing	0.0		2_1
1085	remainder__Platrecovery50dateC2_is_missing	0.0		2_1
1086	remainder__Platrecovery100C2_is_missing	0.0		2_1
1087	remainder__Platrecovery100dateC2_is_missing	0.0		2_1
1088	remainder__NauseagradeC2_is_missing	0.0		2_1
1089	remainder__NauseastartC2_is_missing	0.0		2_1
1090	remainder__NauseastopC2_is_missing	0.0		2_1
1091	remainder__AlopeciagradeC2_is_missing	0.0		2_1
1092	remainder__AlopeciastartC2_is_missing	0.0		2_1
1093	remainder__AlopeciastopC2_is_missing	0.0		2_1
1094	remainder__OralgradeC2_is_missing	0.0		2_1
1095	remainder__OralstartC2_is_missing	0.0		2_1
1096	remainder__OralstopC2_is_missing	0.0		2_1
1097	remainder__DiarrheagradeC2_is_missing	0.0		2_1
1098	remainder__DiarrheastartC2_is_missing	0.0		2_1
1099	remainder__DiarrheastopC2_is_missing	0.0		2_1
1100	remainder__CardiacgradeC2_is_missing	0.0		2_1
1101	remainder__CardiacstartC2_is_missing	0.0		2_1
1102	remainder__LiverASTgradeC2_is_missing	0.0		2_1
1103	remainder__LiverASTstartC2_is_missing	0.0		2_1
1104	remainder__LiverASTstopC2_is_missing	0.0		2_1
1105	remainder__LiverALTgradeC2_is_missing	0.0		2_1
1106	remainder__LiverALTstartC2_is_missing	0.0		2_1
1107	remainder__LiverALTstopC2_is_missing	0.0		2_1
1108	remainder__LiverBilgradeC2_is_missing	0.0		2_1
1109	remainder__LiverBilstartC2_is_missing	0.0		2_1
1110	remainder__LiverBilstopC2_is_missing	0.0		2_1
1111	remainder__RenaCreatgradeC2_is_missing	0.0		2_1
1112	remainder__RenaCreatstartC2_is_missing	0.0		2_1
1113	remainder__RenaCreatstopC2_is_missing	0.0		2_1
1114	remainder__RenaprotgradeC2_is_missing	0.0		2_1
1115	remainder__RenahaemgradeC2_is_missing	0.0		2_1
1116	remainder__UnitsbloodC2_is_missing	0.0		2_1
1117	remainder__UnitsplateletsC2_is_missing	0.0		2_1
1118	remainder__DaysIVantibC2_is_missing	0.0		2_1
1119	remainder__DaysinhospC2_is_missing	0.0		2_1
1120	remainder__DischargeddateC2_is_missing	0.0		2_1
1121	remainder__TissuetypingdoneYNC2_is_missing	0.0		2_1
1122	remainder__TissuetypesibsresultC2_is_missing	0.1318357915170756		2_1
1123	remainder__TransplantSchedYNC2_is_missing	0.057673983737130646		2_1
1124	remainder__TransplantSchedDateC2_is_missing	0.0		2_1
1125	remainder__TransplantTypeC2_is_missing	0.043873325350506746		2_1
1126	remainder__TreatmentC3_is_missing	0.0		2_1
1127	remainder__drugdosecorrectYNC3_is_missing	0.0		2_1
1128	remainder__NeutrecoveryC3_is_missing	0.0		2_1
1129	remainder__NeutrecoverydateC3_is_missing	0.0		2_1
1130	remainder__Platrecovery50C3_is_missing	0.0		2_1
1131	remainder__Platrecovery50dateC3_is_missing	0.0		2_1
1132	remainder__Platrecovery100C3_is_missing	0.0		2_1
1133	remainder__Platrecovery100C3date_is_missing	0.0		2_1
1134	remainder__NauseagradeC3_is_missing	0.0		2_1
1135	remainder__NauseastartC3_is_missing	0.0		2_1
1136	remainder__NauseastopC3_is_missing	0.0		2_1
1137	remainder__AlopeciagradeC3_is_missing	0.0		2_1
1138	remainder__AlopeciastartC3_is_missing	0.0		2_1
1139	remainder__OralgradeC3_is_missing	0.0		2_1
1140	remainder__OralstartC3_is_missing	0.0		2_1
1141	remainder__OralstopC3_is_missing	0.0		2_1
1142	remainder__DiarrheagradeC3_is_missing	0.0		2_1
1143	remainder__DiarrheastartC3_is_missing	0.0		2_1
1144	remainder__DiarrheastopC3_is_missing	0.0		2_1
1145	remainder__CardiacgradeC3_is_missing	0.0		2_1
1146	remainder__LiverASTgradeC3_is_missing	0.0		2_1
1147	remainder__LiverASTstartC3_is_missing	0.0		2_1
1148	remainder__LiverASTstopC3_is_missing	0.0		2_1
1149	remainder__LiverALTgradeC3_is_missing	0.0		2_1
1150	remainder__LiverALTstartC3_is_missing	0.0		2_1
1151	remainder__LiverALTstopC3_is_missing	0.0		2_1
1152	remainder__LiverBilgradeC3_is_missing	0.0		2_1
1153	remainder__LiverBilstartC3_is_missing	0.0		2_1
1154	remainder__LiverBilstopC3_is_missing	0.0		2_1
1155	remainder__RenaCreatgradeC3_is_missing	0.0		2_1
1156	remainder__RenaCreatstartC3_is_missing	0.0		2_1
1157	remainder__RenaCreatstopC3_is_missing	0.0		2_1
1158	remainder__RenaprotgradeC3_is_missing	0.0		2_1
1159	remainder__RenahaemgradeC3_is_missing	0.0		2_1
1160	remainder__UnitsbloodC3_is_missing	0.0		2_1
1161	remainder__UnitsplateletsC3_is_missing	0.0		2_1
1162	remainder__DaysIVantibC3_is_missing	0.0		2_1
1163	remainder__DaysinhospC3_is_missing	0.0		2_1
1164	remainder__DischargeddateC3_is_missing	0.0		2_1
1165	remainder__CepTreatmentGivenC3_is_missing	0.13841715569834565		2_1
1166	remainder__mTORGivenC3_is_missing	0.0		2_1
1167	remainder__TestDate_is_missing	0.0		2_1
1168	remainder__amlFLToutcomeID_is_missing	0.0		2_1
1169	remainder__amlFLTTypeID_is_missing	0.034708223861737345		2_1
1170	remainder__amlDDLFLTTKDID_is_missing	0.04575049563818117		2_1
1171	remainder__ITDPcnt_is_missing	0.0		2_1
1172	remainder__ITDLength_is_missing	0.0		2_1
1173	remainder__amlFLTType0ID_is_missing	0.0		2_1
1174	remainder__amlDDLNPM1OutcomeID_is_missing	0.0		2_1
1175	remainder__amlDDLNPM1ID_is_missing	0.17598983612081354		2_1
1176	karyotype_encoding__Karyotype_46,XX [20]	0.0		3_1
1177	karyotype_encoding__Karyotype_46,XX,inv(16)(p13q22)[10]	0.0		3_1
1178	karyotype_encoding__Karyotype_46,XX,t(8;21)(q22;q22)[10]	0.0		3_1
1179	karyotype_encoding__Karyotype_46,XX[20]	0.012045427116775323		3_1
1180	karyotype_encoding__Karyotype_46,XX[25]	0.4668486096314304		3_1
1181	karyotype_encoding__Karyotype_46,XY [20]	0.0		3_1
1182	karyotype_encoding__Karyotype_46,XY[20]	0.0		3_1
1183	karyotype_encoding__Karyotype_46,XY[25]	0.0		3_1
1184	karyotype_encoding__Karyotype___rare_class__	0.1393322251899846		3_1
1185	cat__sexID_False	0.0		3_1
1186	cat__sexID_True	0.0		3_1
1187	cat__IsSec_False	0.0		3_1
1188	cat__IsSec_True	0.0		3_1
1189	cat__IsSec_nan	0.0		3_1
1190	cat__PrevDiag_False	0.11127099130420331		3_1
1191	cat__PrevDiag_True	0.0		3_1
1192	cat__PrevDiag_nan	0.0		3_1
1193	cat__drugdoseC1yn_False	0.2506539265335819		3_1
1194	cat__drugdoseC1yn_True	0.3743000531930956		3_1
1195	cat__drugdoseC1yn_nan	0.0		3_1
1196	cat__mylotargC1yn_False	0.0		3_1
1197	cat__mylotargC1yn_True	0.0		3_1
1198	cat__mylotargC1yn_nan	0.0		3_1
1199	cat__mylodoseC1_False	0.13596607894645604		3_1
1200	cat__mylodoseC1_True	0.07972655261719862		3_1
1201	cat__mylodoseC1_nan	0.0		3_1
1202	cat__NeutrecoveryC1_False	0.0		3_1
1203	cat__NeutrecoveryC1_True	0.0		3_1
1204	cat__Platrecovery50C1_False	0.0		3_1
1205	cat__Platrecovery50C1_True	0.0		3_1
1206	cat__Platrecovery50C1_nan	0.0		3_1
1207	cat__Platrecovery100C1_False	0.0		3_1
1208	cat__Platrecovery100C1_True	0.0		3_1
1209	cat__Platrecovery100C1_nan	0.0		3_1
1210	cat__drugdoseC2yn_False	0.2542425669587604		3_1
1211	cat__drugdoseC2yn_True	0.08461392130994498		3_1
1212	cat__drugdoseC2yn_nan	0.0		3_1
1213	cat__NeutrecoveryC2_False	0.0		3_1
1214	cat__NeutrecoveryC2_True	0.0		3_1
1215	cat__NeutrecoveryC2_nan	0.0		3_1
1216	cat__Platrecovery50C2_False	0.0		3_1
1217	cat__Platrecovery50C2_True	0.0		3_1
1218	cat__Platrecovery50C2_nan	0.0		3_1
1219	cat__Platrecovery100C2_False	0.0		3_1
1220	cat__Platrecovery100C2_True	0.0		3_1
1221	cat__Platrecovery100C2_nan	0.0		3_1
1222	cat__TissuetypingdoneYNC2_False	0.044693348165526496		3_1
1223	cat__TissuetypingdoneYNC2_True	0.0		3_1
1224	cat__TissuetypingdoneYNC2_nan	0.04005055096056639		3_1
1225	cat__TransplantSchedYNC2_False	0.16244964413894405		3_1
1226	cat__TransplantSchedYNC2_True	0.0		3_1
1227	cat__TransplantSchedYNC2_nan	0.2587527301121634		3_1
1228	cat__TreatmentgivenC3YN_True	0.0		3_1
1229	cat__drugdosecorrectYNC3_False	0.0		3_1
1230	cat__drugdosecorrectYNC3_True	0.11909012728029603		3_1
1231	cat__drugdosecorrectYNC3_nan	0.0		3_1
1232	cat__NeutrecoveryC3_False	0.0		3_1
1233	cat__NeutrecoveryC3_True	0.0		3_1
1234	cat__NeutrecoveryC3_nan	0.0		3_1
1235	cat__Platrecovery50C3_False	0.0		3_1
1236	cat__Platrecovery50C3_True	0.0		3_1
1237	cat__Platrecovery50C3_nan	0.0		3_1
1238	cat__Platrecovery100C3_False	0.0		3_1
1239	cat__Platrecovery100C3_True	0.0		3_1
1240	cat__Platrecovery100C3_nan	0.0		3_1
1241	cat__CepTreatmentGivenC3_False	0.0		3_1
1242	cat__CepTreatmentGivenC3_True	0.4050896277144229		3_1
1243	cat__CepTreatmentGivenC3_nan	0.13892966825014447		3_1
1244	cat__mTORGivenC3_False	0.28524312531557394		3_1
1245	cat__mTORGivenC3_True	0.0		3_1
1246	cat__mTORGivenC3_nan	0.0		3_1
1247	cat__amlAgeGroup_15-29	0.0		3_1
1248	cat__amlAgeGroup_30-39	0.0		3_1
1249	cat__amlAgeGroup_40-49	0.0		3_1
1250	cat__amlAgeGroup_50-59	0.16609743484306091		3_1
1251	cat__amlAgeGroup_60+	0.0		3_1
1252	cat__PrevBloodDis_Chronic myelomonocytic leukaemia (CMML)	0.0		3_1
1253	cat__PrevBloodDis_Hodgkin's disease	0.0		3_1
1254	cat__PrevBloodDis_Myelodysplastic syndrome (MDS)/myelodysplasia/pre-leukaemic phase	0.0		3_1
1255	cat__PrevBloodDis_Other haematological disorder	0.0		3_1
1256	cat__PrevBloodDis_Refractory anaemia with excess of blasts (RAEB, RAEB-t)	0.0		3_1
1257	cat__PrevBloodDis_nan	0.0		3_1
1258	cat__FABtype_0	0.0		3_1
1259	cat__FABtype_1	0.0		3_1
1260	cat__FABtype_2	0.0		3_1
1261	cat__FABtype_3	0.0		3_1
1262	cat__FABtype_4	0.15007240567389668		3_1
1263	cat__FABtype_4e	0.0		3_1
1264	cat__FABtype_5	0.0		3_1
1265	cat__FABtype_5a	0.0		3_1
1266	cat__FABtype_5b	0.0		3_1
1267	cat__FABtype_6	0.26632171938977456		3_1
1268	cat__FABtype_7	0.0		3_1
1269	cat__FABtype_8	0.15760006803133164		3_1
1270	cat__FABtype_B	0.0		3_1
1271	cat__FABtype_R	0.0		3_1
1272	cat__FABtype_RT	0.0		3_1
1273	cat__FABtype_X	0.0		3_1
1274	cat__FABtype_nan	0.0		3_1
1275	cat__CNSinvolveentry_0.0	0.0		3_1
1276	cat__CNSinvolveentry_1.0	0.0		3_1
1277	cat__CNSinvolveentry_2.0	0.03969339630349701		3_1
1278	cat__CNSinvolveentry_nan	0.0		3_1
1279	cat__Localcytoentry_1.0	0.0		3_1
1280	cat__Localcytoentry_2.0	0.13856346568680988		3_1
1281	cat__Localcytoentry_3.0	0.0		3_1
1282	cat__Localcytoentry_4.0	0.0		3_1
1283	cat__Localcytoentry_5.0	0.06764844728254771		3_1
1284	cat__Localcytoentry_nan	0.0		3_1
1285	cat__Localimmentry_1.0	0.17151863779144186		3_1
1286	cat__Localimmentry_2.0	0.0		3_1
1287	cat__Localimmentry_3.0	0.1662255869421259		3_1
1288	cat__Localimmentry_nan	0.0		3_1
1289	cat__CD33entry_1.0	0.023797174723583794		3_1
1290	cat__CD33entry_2.0	0.0		3_1
1291	cat__CD33entry_3.0	0.0		3_1
1292	cat__CD33entry_nan	0.01645318715993701		3_1
1293	cat__SmokeHist_1.0	0.0		3_1
1294	cat__SmokeHist_2.0	0.0		3_1
1295	cat__SmokeHist_3.0	0.14279440161179527		3_1
1296	cat__SmokeHist_nan	0.0		3_1
1297	cat__amlType_De novo	0.33368090749334706		3_1
1298	cat__amlType_High risk MDS	0.0		3_1
1299	cat__amlType_Secondary	0.09964445610900823		3_1
1300	cat__CytoResult_Adverse	0.25411884650244726		3_1
1301	cat__CytoResult_Failed	0.0		3_1
1302	cat__CytoResult_Intermediate	0.0		3_1
1303	cat__CytoResult_Normal	0.0		3_1
1304	cat__CytoResult_Not done	0.0		3_1
1305	cat__CytoResult_nan	0.0		3_1
1306	cat__CytoResult_t(15;17) / PML-RARA [APL]	0.0		3_1
1307	cat__CytoResult_t(8;21) / inv(16) [CBF]	1.2321174744511019		3_1
1308	cat__ComorArr_0.0	0.0		3_1
1309	cat__ComorArr_1.0	0.0		3_1
1310	cat__ComorArr_nan	0.0		3_1
1311	cat__ComorCard_0.0	0.003194169782271964		3_1
1312	cat__ComorCard_1.0	0.0		3_1
1313	cat__ComorCard_2.0	0.0		3_1
1314	cat__ComorCard_nan	0.0		3_1
1315	cat__ComorHVD_0.0	0.0		3_1
1316	cat__ComorHVD_1.0	0.0		3_1
1317	cat__ComorHVD_2.0	0.0		3_1
1318	cat__ComorHVD_nan	0.0		3_1
1319	cat__ComorIBD_0.0	0.0		3_1
1320	cat__ComorIBD_1.0	0.0		3_1
1321	cat__ComorIBD_nan	0.0		3_1
1322	cat__ComorDiab_0.0	0.0		3_1
1323	cat__ComorDiab_1.0	0.0		3_1
1324	cat__ComorDiab_nan	0.0		3_1
1325	cat__ComorCVD_0.0	0.0		3_1
1326	cat__ComorCVD_1.0	0.0		3_1
1327	cat__ComorCVD_2.0	0.0		3_1
1328	cat__ComorCVD_nan	0.0		3_1
1329	cat__ComorPsyc_0.0	0.5933253269927624		3_1
1330	cat__ComorPsyc_1.0	0.2653666642902319		3_1
1331	cat__ComorPsyc_2.0	0.0		3_1
1332	cat__ComorPsyc_nan	0.0		3_1
1333	cat__ComorObe_0.0	0.01731093702474422		3_1
1334	cat__ComorObe_1.0	0.028581761218442633		3_1
1335	cat__ComorObe_2.0	0.0		3_1
1336	cat__ComorObe_nan	0.0		3_1
1337	cat__ComorInf_0.0	0.011549752132994105		3_1
1338	cat__ComorInf_1.0	0.0		3_1
1339	cat__ComorInf_2.0	0.0		3_1
1340	cat__ComorInf_nan	0.0		3_1
1341	cat__ComorRheu_0.0	0.0		3_1
1342	cat__ComorRheu_1.0	0.0		3_1
1343	cat__ComorRheu_nan	0.0		3_1
1344	cat__ComorPrep_0.0	0.0		3_1
1345	cat__ComorPrep_1.0	0.0		3_1
1346	cat__ComorPrep_nan	0.0		3_1
1347	cat__ComorRen_0.0	0.0		3_1
1348	cat__ComorRen_1.0	0.0		3_1
1349	cat__ComorRen_nan	0.0		3_1
1350	cat__ComorMPul_0.0	0.0		3_1
1351	cat__ComorMPul_1.0	0.0		3_1
1352	cat__ComorMPul_2.0	0.0		3_1
1353	cat__ComorMPul_nan	0.0		3_1
1354	cat__ComorSPul_0.0	0.0		3_1
1355	cat__ComorSPul_1.0	0.0		3_1
1356	cat__ComorSPul_2.0	0.0		3_1
1357	cat__ComorSPul_nan	0.0		3_1
1358	cat__ComorPST_0.0	0.0		3_1
1359	cat__ComorPST_1.0	0.0		3_1
1360	cat__ComorPST_2.0	0.0		3_1
1361	cat__ComorPST_nan	0.0		3_1
1362	cat__ComorHepM_0.0	0.0		3_1
1363	cat__ComorHepM_1.0	0.059211072873179615		3_1
1364	cat__ComorHepM_2.0	0.0		3_1
1365	cat__ComorHepM_nan	0.0		3_1
1366	cat__ComorHepS_0.0	0.0		3_1
1367	cat__ComorHepS_1.0	0.0		3_1
1368	cat__ComorHepS_2.0	0.0		3_1
1369	cat__ComorHepS_nan	0.0		3_1
1370	cat__TreatmentC1_ADE Alone	0.0		3_1
1371	cat__TreatmentC1_ADE and Mylotarg 3mg per m2	0.0		3_1
1372	cat__TreatmentC1_ADE and Mylotarg 6mg per m2	0.0		3_1
1373	cat__TreatmentC1_Arsenic and ATRA	0.0		3_1
1374	cat__TreatmentC1_DA High dose (90mg)	0.0		3_1
1375	cat__TreatmentC1_DA Mylotarg 3mg per m2	0.00736988419841797		3_1
1376	cat__TreatmentC1_DA Mylotarg 6mg per m2	0.0		3_1
1377	cat__TreatmentC1_DA Standard dose (60mg)	0.19028929354901064		3_1
1378	cat__Marrresult1C1_CR	0.22594790310326102		3_1
1379	cat__Marrresult1C1_PR	0.0		3_1
1380	cat__Marrresult1C1_RD	0.0		3_1
1381	cat__Marrresult1C1_nan	0.0		3_1
1382	cat__Marrresult2C1_CR	0.0		3_1
1383	cat__Marrresult2C1_PR	0.0		3_1
1384	cat__Marrresult2C1_RD	0.0		3_1
1385	cat__Marrresult2C1_nan	0.0		3_1
1386	cat__Marrresult1C2_CR	0.14833112527154282		3_1
1387	cat__Marrresult1C2_PR	0.0		3_1
1388	cat__Marrresult1C2_RD	0.0		3_1
1389	cat__Marrresult1C2_nan	0.14228165714882227		3_1
1390	cat__TissuetypesibsresultC2_1.0	0.17881817140215953		3_1
1391	cat__TissuetypesibsresultC2_2.0	0.0		3_1
1392	cat__TissuetypesibsresultC2_3.0	0.0		3_1
1393	cat__TissuetypesibsresultC2_nan	0.1823252047497301		3_1
1394	cat__TransplantTypeC2_1.0	0.0		3_1
1395	cat__TransplantTypeC2_2.0	0.0		3_1
1396	cat__TransplantTypeC2_3.0	0.03611621597101141		3_1
1397	cat__TransplantTypeC2_nan	0.0		3_1
1398	cat__TreatmentC3_AIDA	0.0		3_1
1399	cat__TreatmentC3_Ara-C 3g/m2	0.13619643681423535		3_1
1400	cat__TreatmentC3_Dclo	0.0		3_1
1401	cat__TreatmentC3_Flag-Ida	0.0		3_1
1402	cat__TreatmentC3_MACE	0.19769729893024654		3_1
1403	cat__TreatmentC3_MidAc	0.0		3_1
1404	cat__TreatmentC3_Other	0.7067443602610903		3_1
1405	cat__TreatmentC3_nan	0.0		3_1
1406	cat__amlFLToutcomeID_2.0	0.0		3_1
1407	cat__amlFLToutcomeID_3.0	0.0		3_1
1408	cat__amlFLToutcomeID_4.0	0.0676377472879668		3_1
1409	cat__amlFLToutcomeID_nan	0.0		3_1
1410	cat__amlFLTTypeID_1.0	0.0		3_1
1411	cat__amlFLTTypeID_2.0	0.07254983769510931		3_1
1412	cat__amlFLTTypeID_nan	0.06313149749431682		3_1
1413	cat__amlDDLFLTTKDID_1.0	0.0		3_1
1414	cat__amlDDLFLTTKDID_2.0	0.0		3_1
1415	cat__amlDDLFLTTKDID_3.0	0.004112120582697439		3_1
1416	cat__amlDDLFLTTKDID_4.0	0.0		3_1
1417	cat__amlDDLFLTTKDID_8.0	0.0		3_1
1418	cat__amlDDLFLTTKDID_9.0	0.0		3_1
1419	cat__amlDDLFLTTKDID_99.0	0.0		3_1
1420	cat__amlDDLFLTTKDID_nan	0.07225940699014177		3_1
1421	cat__amlFLTType0ID_1.0	0.09240397966012136		3_1
1422	cat__amlFLTType0ID_2.0	0.0		3_1
1423	cat__amlFLTType0ID_nan	0.2538271920377575		3_1
1424	cat__amlDDLNPM1OutcomeID_1.0	0.47563877721904047		3_1
1425	cat__amlDDLNPM1OutcomeID_3.0	0.0		3_1
1426	cat__amlDDLNPM1OutcomeID_5.0	0.0		3_1
1427	cat__amlDDLNPM1OutcomeID_7.0	0.0		3_1
1428	cat__amlDDLNPM1OutcomeID_nan	0.0		3_1
1429	cat__amlDDLNPM1ID_1.0	0.0		3_1
1430	cat__amlDDLNPM1ID_2.0	0.0		3_1
1431	cat__amlDDLNPM1ID_3.0	0.0		3_1
1432	cat__amlDDLNPM1ID_4.0	0.0		3_1
1433	cat__amlDDLNPM1ID_5.0	0.05842608754143352		3_1
1434	cat__amlDDLNPM1ID_nan	0.1250612749851026		3_1
1435	ordinal__NauseagradeC1	0.00015530341371587064		3_1
1436	ordinal__AlopeciagradeC1	0.0003590411615408362		3_1
1437	ordinal__OralgradeC1	0.0009810038325438874		3_1
1438	ordinal__DiarrheagradeC1	0.0011516426825027635		3_1
1439	ordinal__CardiacgradeC1	0.00016581749291495876		3_1
1440	ordinal__LiverASTgradeC1	7.31358712531225e-05		3_1
1441	ordinal__LiverALTgradeC1	0.001456543859894842		3_1
1442	ordinal__LiverBilgradeC1	0.00030492506728531106		3_1
1443	ordinal__RenaCreatgradeC1	0.005530513377736535		3_1
1444	ordinal__RenaprotgradeC1	0.002727152827638342		3_1
1445	ordinal__RenahaemgradeC1	0.0017603853918715766		3_1
1446	ordinal__NauseagradeC2	0.0003627177425343275		3_1
1447	ordinal__AlopeciagradeC2	0.0004563259397623594		3_1
1448	ordinal__OralgradeC2	0.0017373967524398981		3_1
1449	ordinal__DiarrheagradeC2	0.001715518295142721		3_1
1450	ordinal__CardiacgradeC2	0.0009052454700619055		3_1
1451	ordinal__LiverASTgradeC2	0.0004767791373685669		3_1
1452	ordinal__LiverALTgradeC2	0.0008966894480233338		3_1
1453	ordinal__LiverBilgradeC2	0.0014236951926680588		3_1
1454	ordinal__RenaCreatgradeC2	0.00045666359251143044		3_1
1455	ordinal__RenaprotgradeC2	0.0027778031256366427		3_1
1456	ordinal__RenahaemgradeC2	0.0016325519259555994		3_1
1457	ordinal__NauseagradeC3	0.00011541741769212643		3_1
1458	ordinal__AlopeciagradeC3	0.00033558171681340366		3_1
1459	ordinal__OralgradeC3	0.001260318507356967		3_1
1460	ordinal__DiarrheagradeC3	0.002168450309272306		3_1
1461	ordinal__CardiacgradeC3	0.0014454028110996101		3_1
1462	ordinal__LiverASTgradeC3	0.00019484461289691983		3_1
1463	ordinal__LiverALTgradeC3	0.0004495166506815945		3_1
1464	ordinal__LiverBilgradeC3	0.0015033421411793403		3_1
1465	ordinal__RenaCreatgradeC3	0.000371825664443144		3_1
1466	ordinal__RenaprotgradeC3	0.001796167557849337		3_1
1467	ordinal__RenahaemgradeC3	0.001990487019436735		3_1
1468	ordinal__cellularity1C1	0.0002167699852783759		3_1
1469	ordinal__cellularity2C1	0.0		3_1
1470	ordinal__cellularity1C2	0.0005096952917563367		3_1
1471	num__amlAgeAtRand1	0.26542978550151985		3_1
1472	num__UnitsbloodC1	0.0034625864096845854		3_1
1473	num__UnitsplateletsC1	0.002632123282499515		3_1
1474	num__UnitsbloodC2	0.004394481625037938		3_1
1475	num__UnitsplateletsC2	8.904965598752355e-06		3_1
1476	num__UnitsbloodC3	0.00121706826598829		3_1
1477	num__UnitsplateletsC3	0.0004376907727277161		3_1
1478	num__DaysIVantibC1	0.006572872000344313		3_1
1479	num__DaysinhospC1	0.0015603310923580874		3_1
1480	num__DaysIVantibC2	0.00019841790881905795		3_1
1481	num__DaysinhospC2	0.000330998631383484		3_1
1482	num__DaysIVantibC3	0.0012499894777159546		3_1
1483	num__DaysinhospC3	0.001759516918792749		3_1
1484	num__TestDate	0.0001961832995777929		3_1
1485	num__ITDPcnt	0.00010924172682152084		3_1
1486	num__ITDLength	0.0003040501615506604		3_1
1487	num__NauseastartC1	0.0003140528855173943		3_1
1488	num__NauseastopC1	6.477090970575359e-05		3_1
1489	num__AlopeciastartC1	7.352689141737973e-05		3_1
1490	num__AlopeciastopC1	0.00011988460027583977		3_1
1491	num__OralstartC1	0.001030300726026383		3_1
1492	num__OralstopC1	0.0012370227212455537		3_1
1493	num__DiarrheastartC1	0.0007340914807553987		3_1
1494	num__DiarrheastopC1	0.0010322657280300608		3_1
1495	num__CardiacstartC1	0.00104248149240257		3_1
1496	num__CardiacstopC1	0.0005318858143508615		3_1
1497	num__LiverASTstartC1	0.003944741928650727		3_1
1498	num__LiverASTstopC1	0.0040576906739841654		3_1
1499	num__LiverALTstartC1	0.00011337497715762141		3_1
1500	num__LiverALTstopC1	0.00017922702621639967		3_1
1501	num__LiverBilstartC1	0.0012269436733069955		3_1
1502	num__LiverBilstopC1	0.00133908141781543		3_1
1503	num__RenaCreatstartC1	0.0013128788967803257		3_1
1504	num__RenaCreatstopC1	0.001332408985851748		3_1
1505	num__RenaprotstartC1	0.001270676133403843		3_1
1506	num__RenahaemstartC1	0.0006119156887677818		3_1
1507	num__RenahaemstopC1	0.00030872853959579375		3_1
1508	num__NauseastartC2	0.000546557045577771		3_1
1509	num__NauseastopC2	0.0006084162926647117		3_1
1510	num__AlopeciastartC2	1.0445708879882682e-05		3_1
1511	num__AlopeciastopC2	0.0007874657783501672		3_1
1512	num__OralstartC2	0.00039879407149205745		3_1
1513	num__OralstopC2	0.00037901709470463784		3_1
1514	num__DiarrheastartC2	0.0006963500686931256		3_1
1515	num__DiarrheastopC2	0.0007397348460544249		3_1
1516	num__CardiacstartC2	0.0009204982445825159		3_1
1517	num__LiverASTstartC2	0.0010929535564190994		3_1
1518	num__LiverASTstopC2	0.001945242178244895		3_1
1519	num__LiverALTstartC2	0.00022722453133387768		3_1
1520	num__LiverALTstopC2	0.000410739922604103		3_1
1521	num__LiverBilstartC2	0.001989145908288408		3_1
1522	num__LiverBilstopC2	0.0018234654893693487		3_1
1523	num__RenaCreatstartC2	0.00197471597683791		3_1
1524	num__RenaCreatstopC2	0.0018082500433434766		3_1
1525	num__NauseastartC3	0.00035643274310116356		3_1
1526	num__NauseastopC3	0.00040127295459944153		3_1
1527	num__AlopeciastartC3	0.0004292816057329101		3_1
1528	num__OralstartC3	0.0018726838415885733		3_1
1529	num__OralstopC3	0.0016007810902165303		3_1
1530	num__DiarrheastartC3	8.216525487425604e-05		3_1
1531	num__DiarrheastopC3	0.00014371610658867767		3_1
1532	num__LiverASTstartC3	0.0021834324785035917		3_1
1533	num__LiverASTstopC3	0.0015409190110357504		3_1
1534	num__LiverALTstartC3	0.000773092474972042		3_1
1535	num__LiverALTstopC3	0.0009064617649122034		3_1
1536	num__LiverBilstartC3	0.0020415322961997158		3_1
1537	num__LiverBilstopC3	0.002207138821494163		3_1
1538	num__RenaCreatstartC3	0.0016991364756643518		3_1
1539	num__RenaCreatstopC3	0.0011736465570240328		3_1
1540	num__mylotargdateC1	7.913990452264427e-05		3_1
1541	num__marrexamdate1C1	4.145319417998153e-05		3_1
1542	num__marrexamdate2C1	0.0035150633709522573		3_1
1543	num__NeutrecoverydateC1	0.0007305133968832337		3_1
1544	num__Platrecovery50dateC1	0.0015061992347991718		3_1
1545	num__Platrecovery100dateC1	0.0005470490216986702		3_1
1546	num__DischargeddateC1	0.0003144945786665264		3_1
1547	num__chemodateC2	0.0030785380510245015		3_1
1548	num__marrexamdate1C2	4.646691157833581e-05		3_1
1549	num__NeutrecoverydateC2	0.0005084247032593872		3_1
1550	num__Platrecovery50dateC2	0.0006857228335435414		3_1
1551	num__Platrecovery100dateC2	0.0002212637645976147		3_1
1552	num__DischargeddateC2	0.00010698038401866211		3_1
1553	num__chemodateC3	0.08788893032945423		3_1
1554	num__NeutrecoverydateC3	0.0006107519196425556		3_1
1555	num__Platrecovery50dateC3	0.0003467986114777414		3_1
1556	num__Platrecovery100C3date	0.0002840440949509314		3_1
1557	num__DischargeddateC3	0.0010730324822729332		3_1
1558	num__Weight	0.06061482584986142		3_1
1559	num__Height	0.0		3_1
1560	num__BloodDateEntry	0.0012265394545505433		3_1
1561	num__HemoglobinEntry	0.0009349687071416467		3_1
1562	num__PlateletEntry	0.003541231856684573		3_1
1563	num__MarrowDateEntry	5.3966213178998595e-05		3_1
1564	num__MarrowBlastsEntry	0.0009930057689714093		3_1
1565	num__LocalImmPcnt	0.00012790900267735535		3_1
1566	num__SmokePerDay	6.732016380875642e-05		3_1
1567	num__chemodateC1	0.0		3_1
1568	num__Marrblastperc1C1	0.00029494544463287416		3_1
1569	num__Marrblastperc2C1	0.0035397456581338746		3_1
1570	num__WBCEntry	0.3259329443650193		3_1
1571	num__CompmarrrespC1	0.00010873093355715882		3_1
1572	num__Marrclastperc1C2	0.0003941390439866796		3_1
1573	num__CompmarrrespC2	6.522439316742061e-05		3_1
1574	num__TransplantSchedDateC2	0.000542844172061846		3_1
1575	remainder__IsSec_is_missing	0.0		3_1
1576	remainder__PrevDiag_is_missing	0.0		3_1
1577	remainder__PrevBloodDis_is_missing	0.0		3_1
1578	remainder__BloodDateEntry_is_missing	0.0		3_1
1579	remainder__HemoglobinEntry_is_missing	0.0		3_1
1580	remainder__PlateletEntry_is_missing	0.0		3_1
1581	remainder__MarrowDateEntry_is_missing	0.0		3_1
1582	remainder__MarrowBlastsEntry_is_missing	0.0		3_1
1583	remainder__FABtype_is_missing	0.0		3_1
1584	remainder__CNSinvolveentry_is_missing	0.0		3_1
1585	remainder__Localcytoentry_is_missing	0.0		3_1
1586	remainder__Localimmentry_is_missing	0.0		3_1
1587	remainder__LocalImmPcnt_is_missing	0.0		3_1
1588	remainder__CD33entry_is_missing	0.014772238967484402		3_1
1589	remainder__SmokeHist_is_missing	0.0		3_1
1590	remainder__SmokePerDay_is_missing	0.0		3_1
1591	remainder__CytoResult_is_missing	0.0		3_1
1592	remainder__Karyotype_is_missing	0.0		3_1
1593	remainder__ComorArr_is_missing	0.0		3_1
1594	remainder__ComorCard_is_missing	0.0		3_1
1595	remainder__ComorHVD_is_missing	0.0		3_1
1596	remainder__ComorIBD_is_missing	0.0		3_1
1597	remainder__ComorDiab_is_missing	0.0		3_1
1598	remainder__ComorCVD_is_missing	0.0		3_1
1599	remainder__ComorPsyc_is_missing	0.0		3_1
1600	remainder__ComorObe_is_missing	0.0		3_1
1601	remainder__ComorInf_is_missing	0.0		3_1
1602	remainder__ComorRheu_is_missing	0.0		3_1
1603	remainder__ComorPrep_is_missing	0.0		3_1
1604	remainder__ComorRen_is_missing	0.0		3_1
1605	remainder__ComorMPul_is_missing	0.0		3_1
1606	remainder__ComorSPul_is_missing	0.0		3_1
1607	remainder__ComorPST_is_missing	0.0		3_1
1608	remainder__ComorHepM_is_missing	0.0		3_1
1609	remainder__ComorHepS_is_missing	0.0		3_1
1610	remainder__chemodateC1_is_missing	0.0		3_1
1611	remainder__drugdoseC1yn_is_missing	0.0		3_1
1612	remainder__mylotargC1yn_is_missing	0.0		3_1
1613	remainder__mylotargdateC1_is_missing	0.0		3_1
1614	remainder__mylodoseC1_is_missing	0.0		3_1
1615	remainder__marrexamdate1C1_is_missing	0.0		3_1
1616	remainder__marrexamdate2C1_is_missing	0.0		3_1
1617	remainder__cellularity1C1_is_missing	0.0		3_1
1618	remainder__cellularity2C1_is_missing	0.0		3_1
1619	remainder__Marrblastperc1C1_is_missing	0.0		3_1
1620	remainder__Marrblastperc2C1_is_missing	0.0		3_1
1621	remainder__Marrresult1C1_is_missing	0.0		3_1
1622	remainder__Marrresult2C1_is_missing	0.0		3_1
1623	remainder__CompmarrrespC1_is_missing	0.0		3_1
1624	remainder__NeutrecoverydateC1_is_missing	0.0		3_1
1625	remainder__Platrecovery50C1_is_missing	0.0		3_1
1626	remainder__Platrecovery50dateC1_is_missing	0.0		3_1
1627	remainder__Platrecovery100C1_is_missing	0.0		3_1
1628	remainder__Platrecovery100dateC1_is_missing	0.0		3_1
1629	remainder__NauseagradeC1_is_missing	0.0		3_1
1630	remainder__NauseastartC1_is_missing	0.0		3_1
1631	remainder__NauseastopC1_is_missing	0.0		3_1
1632	remainder__AlopeciagradeC1_is_missing	0.0		3_1
1633	remainder__AlopeciastartC1_is_missing	0.0		3_1
1634	remainder__AlopeciastopC1_is_missing	0.0		3_1
1635	remainder__OralgradeC1_is_missing	0.0		3_1
1636	remainder__OralstartC1_is_missing	0.0		3_1
1637	remainder__OralstopC1_is_missing	0.0		3_1
1638	remainder__DiarrheagradeC1_is_missing	0.0		3_1
1639	remainder__DiarrheastartC1_is_missing	0.0		3_1
1640	remainder__DiarrheastopC1_is_missing	0.0		3_1
1641	remainder__CardiacgradeC1_is_missing	0.0		3_1
1642	remainder__CardiacstartC1_is_missing	0.0		3_1
1643	remainder__CardiacstopC1_is_missing	0.0		3_1
1644	remainder__LiverASTgradeC1_is_missing	0.0		3_1
1645	remainder__LiverASTstartC1_is_missing	0.0		3_1
1646	remainder__LiverASTstopC1_is_missing	0.0		3_1
1647	remainder__LiverALTgradeC1_is_missing	0.0		3_1
1648	remainder__LiverALTstartC1_is_missing	0.0		3_1
1649	remainder__LiverALTstopC1_is_missing	0.0		3_1
1650	remainder__LiverBilgradeC1_is_missing	0.0		3_1
1651	remainder__LiverBilstartC1_is_missing	0.0		3_1
1652	remainder__LiverBilstopC1_is_missing	0.0		3_1
1653	remainder__RenaCreatgradeC1_is_missing	0.0		3_1
1654	remainder__RenaCreatstartC1_is_missing	0.0		3_1
1655	remainder__RenaCreatstopC1_is_missing	0.0		3_1
1656	remainder__RenaprotgradeC1_is_missing	0.0		3_1
1657	remainder__RenaprotstartC1_is_missing	0.0		3_1
1658	remainder__RenahaemgradeC1_is_missing	0.0		3_1
1659	remainder__RenahaemstartC1_is_missing	0.0		3_1
1660	remainder__RenahaemstopC1_is_missing	0.0		3_1
1661	remainder__UnitsbloodC1_is_missing	0.0		3_1
1662	remainder__UnitsplateletsC1_is_missing	0.0		3_1
1663	remainder__DaysIVantibC1_is_missing	0.0		3_1
1664	remainder__DaysinhospC1_is_missing	0.0		3_1
1665	remainder__DischargeddateC1_is_missing	0.0		3_1
1666	remainder__chemodateC2_is_missing	0.0		3_1
1667	remainder__drugdoseC2yn_is_missing	0.0		3_1
1668	remainder__marrexamdate1C2_is_missing	0.0		3_1
1669	remainder__cellularity1C2_is_missing	0.0		3_1
1670	remainder__Marrclastperc1C2_is_missing	0.0		3_1
1671	remainder__Marrresult1C2_is_missing	0.1462577242159759		3_1
1672	remainder__CompmarrrespC2_is_missing	0.0		3_1
1673	remainder__NeutrecoveryC2_is_missing	0.0		3_1
1674	remainder__NeutrecoverydateC2_is_missing	0.0		3_1
1675	remainder__Platrecovery50C2_is_missing	0.0		3_1
1676	remainder__Platrecovery50dateC2_is_missing	0.0		3_1
1677	remainder__Platrecovery100C2_is_missing	0.0		3_1
1678	remainder__Platrecovery100dateC2_is_missing	0.0		3_1
1679	remainder__NauseagradeC2_is_missing	0.0		3_1
1680	remainder__NauseastartC2_is_missing	0.0		3_1
1681	remainder__NauseastopC2_is_missing	0.0		3_1
1682	remainder__AlopeciagradeC2_is_missing	0.0		3_1
1683	remainder__AlopeciastartC2_is_missing	0.0		3_1
1684	remainder__AlopeciastopC2_is_missing	0.0		3_1
1685	remainder__OralgradeC2_is_missing	0.0		3_1
1686	remainder__OralstartC2_is_missing	0.0		3_1
1687	remainder__OralstopC2_is_missing	0.0		3_1
1688	remainder__DiarrheagradeC2_is_missing	0.0		3_1
1689	remainder__DiarrheastartC2_is_missing	0.0		3_1
1690	remainder__DiarrheastopC2_is_missing	0.0		3_1
1691	remainder__CardiacgradeC2_is_missing	0.0		3_1
1692	remainder__CardiacstartC2_is_missing	0.0		3_1
1693	remainder__LiverASTgradeC2_is_missing	0.0		3_1
1694	remainder__LiverASTstartC2_is_missing	0.0		3_1
1695	remainder__LiverASTstopC2_is_missing	0.0		3_1
1696	remainder__LiverALTgradeC2_is_missing	0.0		3_1
1697	remainder__LiverALTstartC2_is_missing	0.0		3_1
1698	remainder__LiverALTstopC2_is_missing	0.0		3_1
1699	remainder__LiverBilgradeC2_is_missing	0.0		3_1
1700	remainder__LiverBilstartC2_is_missing	0.0		3_1
1701	remainder__LiverBilstopC2_is_missing	0.0		3_1
1702	remainder__RenaCreatgradeC2_is_missing	0.0		3_1
1703	remainder__RenaCreatstartC2_is_missing	0.0		3_1
1704	remainder__RenaCreatstopC2_is_missing	0.0		3_1
1705	remainder__RenaprotgradeC2_is_missing	0.0		3_1
1706	remainder__RenahaemgradeC2_is_missing	0.0		3_1
1707	remainder__UnitsbloodC2_is_missing	0.0		3_1
1708	remainder__UnitsplateletsC2_is_missing	0.0		3_1
1709	remainder__DaysIVantibC2_is_missing	0.0		3_1
1710	remainder__DaysinhospC2_is_missing	0.0		3_1
1711	remainder__DischargeddateC2_is_missing	0.0		3_1
1712	remainder__TissuetypingdoneYNC2_is_missing	0.03980428308221822		3_1
1713	remainder__TissuetypesibsresultC2_is_missing	0.1800471010765026		3_1
1714	remainder__TransplantSchedYNC2_is_missing	0.25852492196646637		3_1
1715	remainder__TransplantSchedDateC2_is_missing	0.0		3_1
1716	remainder__TransplantTypeC2_is_missing	0.0		3_1
1717	remainder__TreatmentC3_is_missing	0.0		3_1
1718	remainder__drugdosecorrectYNC3_is_missing	0.0		3_1
1719	remainder__NeutrecoveryC3_is_missing	0.0		3_1
1720	remainder__NeutrecoverydateC3_is_missing	0.0		3_1
1721	remainder__Platrecovery50C3_is_missing	0.0		3_1
1722	remainder__Platrecovery50dateC3_is_missing	0.0		3_1
1723	remainder__Platrecovery100C3_is_missing	0.0		3_1
1724	remainder__Platrecovery100C3date_is_missing	0.0		3_1
1725	remainder__NauseagradeC3_is_missing	0.0		3_1
1726	remainder__NauseastartC3_is_missing	0.0		3_1
1727	remainder__NauseastopC3_is_missing	0.0		3_1
1728	remainder__AlopeciagradeC3_is_missing	0.0		3_1
1729	remainder__AlopeciastartC3_is_missing	0.0		3_1
1730	remainder__OralgradeC3_is_missing	0.0		3_1
1731	remainder__OralstartC3_is_missing	0.0		3_1
1732	remainder__OralstopC3_is_missing	0.0		3_1
1733	remainder__DiarrheagradeC3_is_missing	0.0		3_1
1734	remainder__DiarrheastartC3_is_missing	0.0		3_1
1735	remainder__DiarrheastopC3_is_missing	0.0		3_1
1736	remainder__CardiacgradeC3_is_missing	0.0		3_1
1737	remainder__LiverASTgradeC3_is_missing	0.0		3_1
1738	remainder__LiverASTstartC3_is_missing	0.0		3_1
1739	remainder__LiverASTstopC3_is_missing	0.0		3_1
1740	remainder__LiverALTgradeC3_is_missing	0.0		3_1
1741	remainder__LiverALTstartC3_is_missing	0.0		3_1
1742	remainder__LiverALTstopC3_is_missing	0.0		3_1
1743	remainder__LiverBilgradeC3_is_missing	0.0		3_1
1744	remainder__LiverBilstartC3_is_missing	0.0		3_1
1745	remainder__LiverBilstopC3_is_missing	0.0		3_1
1746	remainder__RenaCreatgradeC3_is_missing	0.0		3_1
1747	remainder__RenaCreatstartC3_is_missing	0.0		3_1
1748	remainder__RenaCreatstopC3_is_missing	0.0		3_1
1749	remainder__RenaprotgradeC3_is_missing	0.0		3_1
1750	remainder__RenahaemgradeC3_is_missing	0.0		3_1
1751	remainder__UnitsbloodC3_is_missing	0.0		3_1
1752	remainder__UnitsplateletsC3_is_missing	0.0		3_1
1753	remainder__DaysIVantibC3_is_missing	0.0		3_1
1754	remainder__DaysinhospC3_is_missing	0.0		3_1
1755	remainder__DischargeddateC3_is_missing	0.0		3_1
1756	remainder__CepTreatmentGivenC3_is_missing	0.1363855098173942		3_1
1757	remainder__mTORGivenC3_is_missing	0.0		3_1
1758	remainder__TestDate_is_missing	0.0		3_1
1759	remainder__amlFLToutcomeID_is_missing	0.0		3_1
1760	remainder__amlFLTTypeID_is_missing	0.06098835478542597		3_1
1761	remainder__amlDDLFLTTKDID_is_missing	0.07027987958063975		3_1
1762	remainder__ITDPcnt_is_missing	0.0		3_1
1763	remainder__ITDLength_is_missing	0.0		3_1
1764	remainder__amlFLTType0ID_is_missing	0.252846507248882		3_1
1765	remainder__amlDDLNPM1OutcomeID_is_missing	0.0		3_1
1766	remainder__amlDDLNPM1ID_is_missing	0.12509175993440788		3_1
1767	karyotype_encoding__Karyotype_46,XX [20]	0.0		4_1
1768	karyotype_encoding__Karyotype_46,XX,inv(16)(p13q22)[10]	0.0		4_1
1769	karyotype_encoding__Karyotype_46,XX[10]	0.0		4_1
1770	karyotype_encoding__Karyotype_46,XX[20]	0.19468635310641424		4_1
1771	karyotype_encoding__Karyotype_46,XX[25]	0.0		4_1
1772	karyotype_encoding__Karyotype_46,XY [20]	0.5313371673570563		4_1
1773	karyotype_encoding__Karyotype_46,XY,inv(16)(p13q22)[10]	0.0		4_1
1774	karyotype_encoding__Karyotype_46,XY[20]	0.07321896374768841		4_1
1775	karyotype_encoding__Karyotype_46,XY[25]	0.0		4_1
1776	karyotype_encoding__Karyotype___rare_class__	0.20084557430101202		4_1
1777	cat__sexID_False	0.08620212511592293		4_1
1778	cat__sexID_True	0.08601677651138699		4_1
1779	cat__IsSec_False	0.0		4_1
1780	cat__IsSec_True	0.0		4_1
1781	cat__IsSec_nan	0.0		4_1
1782	cat__PrevDiag_False	0.0		4_1
1783	cat__PrevDiag_True	0.0		4_1
1784	cat__PrevDiag_nan	0.0		4_1
1785	cat__drugdoseC1yn_False	0.16532262943122172		4_1
1786	cat__drugdoseC1yn_True	0.38972674539521707		4_1
1787	cat__drugdoseC1yn_nan	0.0		4_1
1788	cat__mylotargC1yn_False	0.07332143735868747		4_1
1789	cat__mylotargC1yn_True	0.21151654016151258		4_1
1790	cat__mylotargC1yn_nan	0.0		4_1
1791	cat__mylodoseC1_False	0.07293778652088088		4_1
1792	cat__mylodoseC1_True	0.0		4_1
1793	cat__mylodoseC1_nan	0.019193930118116282		4_1
1794	cat__NeutrecoveryC1_False	0.0		4_1
1795	cat__NeutrecoveryC1_True	0.0		4_1
1796	cat__Platrecovery50C1_False	0.0		4_1
1797	cat__Platrecovery50C1_True	0.0		4_1
1798	cat__Platrecovery100C1_False	0.0		4_1
1799	cat__Platrecovery100C1_True	0.0		4_1
1800	cat__drugdoseC2yn_False	0.07930675049285299		4_1
1801	cat__drugdoseC2yn_True	0.0		4_1
1802	cat__drugdoseC2yn_nan	0.0		4_1
1803	cat__NeutrecoveryC2_False	0.0		4_1
1804	cat__NeutrecoveryC2_True	0.0		4_1
1805	cat__NeutrecoveryC2_nan	0.0		4_1
1806	cat__Platrecovery50C2_False	0.2947841783388193		4_1
1807	cat__Platrecovery50C2_True	0.0		4_1
1808	cat__Platrecovery50C2_nan	0.0		4_1
1809	cat__Platrecovery100C2_False	0.0		4_1
1810	cat__Platrecovery100C2_True	0.0		4_1
1811	cat__Platrecovery100C2_nan	0.0		4_1
1812	cat__TissuetypingdoneYNC2_False	0.1991724372578875		4_1
1813	cat__TissuetypingdoneYNC2_True	0.0		4_1
1814	cat__TissuetypingdoneYNC2_nan	0.12592434436696534		4_1
1815	cat__TransplantSchedYNC2_False	0.3387030963576352		4_1
1816	cat__TransplantSchedYNC2_True	0.0		4_1
1817	cat__TransplantSchedYNC2_nan	0.01486657907248845		4_1
1818	cat__TreatmentgivenC3YN_False	0.10067958716759492		4_1
1819	cat__TreatmentgivenC3YN_True	0.10074247539778926		4_1
1820	cat__drugdosecorrectYNC3_False	0.0		4_1
1821	cat__drugdosecorrectYNC3_True	0.09397201291508399		4_1
1822	cat__drugdosecorrectYNC3_nan	0.0		4_1
1823	cat__NeutrecoveryC3_False	0.0		4_1
1824	cat__NeutrecoveryC3_True	0.0		4_1
1825	cat__NeutrecoveryC3_nan	0.0		4_1
1826	cat__Platrecovery50C3_False	0.0		4_1
1827	cat__Platrecovery50C3_True	0.0		4_1
1828	cat__Platrecovery50C3_nan	0.0		4_1
1829	cat__Platrecovery100C3_False	0.0		4_1
1830	cat__Platrecovery100C3_True	0.0		4_1
1831	cat__Platrecovery100C3_nan	0.0		4_1
1832	cat__CepTreatmentGivenC3_False	0.0		4_1
1833	cat__CepTreatmentGivenC3_True	0.08036756339805658		4_1
1834	cat__CepTreatmentGivenC3_nan	0.4170349662081217		4_1
1835	cat__mTORGivenC3_False	0.052873137144717704		4_1
1836	cat__mTORGivenC3_True	0.0		4_1
1837	cat__mTORGivenC3_nan	0.1695414969159244		4_1
1838	cat__amlAgeGroup_15-29	0.0		4_1
1839	cat__amlAgeGroup_30-39	0.2311157630811672		4_1
1840	cat__amlAgeGroup_40-49	0.0		4_1
1841	cat__amlAgeGroup_50-59	0.0		4_1
1842	cat__amlAgeGroup_60+	0.0		4_1
1843	cat__PrevBloodDis_Chronic myelomonocytic leukaemia (CMML)	0.0		4_1
1844	cat__PrevBloodDis_Hodgkin's disease	0.0		4_1
1845	cat__PrevBloodDis_Myelodysplastic syndrome (MDS)/myelodysplasia/pre-leukaemic phase	0.0		4_1
1846	cat__PrevBloodDis_Other haematological disorder	0.0		4_1
1847	cat__PrevBloodDis_Refractory anaemia with excess of blasts (RAEB, RAEB-t)	0.0		4_1
1848	cat__PrevBloodDis_nan	0.0		4_1
1849	cat__FABtype_0	0.0		4_1
1850	cat__FABtype_1	0.01549341058636388		4_1
1851	cat__FABtype_2	0.311660581250486		4_1
1852	cat__FABtype_3	0.170178285216952		4_1
1853	cat__FABtype_4	0.37195014036800106		4_1
1854	cat__FABtype_4e	0.3400324144627244		4_1
1855	cat__FABtype_5	0.3425551661831356		4_1
1856	cat__FABtype_5a	0.7432582543207672		4_1
1857	cat__FABtype_5b	0.24145161309479507		4_1
1858	cat__FABtype_6	0.3737244125018682		4_1
1859	cat__FABtype_7	0.0		4_1
1860	cat__FABtype_8	0.21610698129842945		4_1
1861	cat__FABtype_B	0.0		4_1
1862	cat__FABtype_R	0.0		4_1
1863	cat__FABtype_RT	0.0		4_1
1864	cat__FABtype_X	0.062544669307985		4_1
1865	cat__FABtype_nan	0.0		4_1
1866	cat__CNSinvolveentry_0.0	0.0		4_1
1867	cat__CNSinvolveentry_1.0	0.1728533709435651		4_1
1868	cat__CNSinvolveentry_2.0	0.36875125734948		4_1
1869	cat__CNSinvolveentry_nan	0.0		4_1
1870	cat__Localcytoentry_1.0	0.34704665876947993		4_1
1871	cat__Localcytoentry_2.0	0.24539838214703857		4_1
1872	cat__Localcytoentry_3.0	0.12345780110767975		4_1
1873	cat__Localcytoentry_4.0	0.14578962691852523		4_1
1874	cat__Localcytoentry_5.0	0.03289268926726276		4_1
1875	cat__Localcytoentry_nan	0.0		4_1
1876	cat__Localimmentry_1.0	0.17145561462706854		4_1
1877	cat__Localimmentry_2.0	0.0		4_1
1878	cat__Localimmentry_3.0	0.04558766387868287		4_1
1879	cat__Localimmentry_nan	0.0		4_1
1880	cat__CD33entry_1.0	0.04505923472067756		4_1
1881	cat__CD33entry_2.0	0.03674806465116628		4_1
1882	cat__CD33entry_3.0	0.02428829486067277		4_1
1883	cat__CD33entry_nan	0.05823165714516918		4_1
1884	cat__SmokeHist_1.0	0.0		4_1
1885	cat__SmokeHist_2.0	0.0		4_1
1886	cat__SmokeHist_3.0	0.10199845262491063		4_1
1887	cat__SmokeHist_nan	0.0		4_1
1888	cat__amlType_De novo	0.40275865765302243		4_1
1889	cat__amlType_High risk MDS	0.2200631737627145		4_1
1890	cat__amlType_Secondary	0.0		4_1
1891	cat__CytoResult_Adverse	0.5521004175532637		4_1
1892	cat__CytoResult_Failed	0.24260646447600662		4_1
1893	cat__CytoResult_Intermediate	0.0		4_1
1894	cat__CytoResult_Normal	0.0938263430346546		4_1
1895	cat__CytoResult_Not done	0.0		4_1
1896	cat__CytoResult_nan	0.0		4_1
1897	cat__CytoResult_t(15;17) / PML-RARA [APL]	0.0		4_1
1898	cat__CytoResult_t(8;21) / inv(16) [CBF]	1.7784321682512292		4_1
1899	cat__ComorArr_0.0	0.0		4_1
1900	cat__ComorArr_1.0	0.0		4_1
1901	cat__ComorArr_nan	0.0		4_1
1902	cat__ComorCard_0.0	0.2844915756423299		4_1
1903	cat__ComorCard_1.0	0.0		4_1
1904	cat__ComorCard_2.0	0.0		4_1
1905	cat__ComorCard_nan	0.0		4_1
1906	cat__ComorHVD_0.0	0.0		4_1
1907	cat__ComorHVD_1.0	0.0		4_1
1908	cat__ComorHVD_2.0	0.0		4_1
1909	cat__ComorHVD_nan	0.0		4_1
1910	cat__ComorIBD_0.0	0.0		4_1
1911	cat__ComorIBD_1.0	0.0		4_1
1912	cat__ComorIBD_nan	0.0		4_1
1913	cat__ComorDiab_0.0	0.0		4_1
1914	cat__ComorDiab_1.0	0.0		4_1
1915	cat__ComorDiab_nan	0.0		4_1
1916	cat__ComorCVD_0.0	0.0		4_1
1917	cat__ComorCVD_1.0	0.0		4_1
1918	cat__ComorCVD_2.0	0.0		4_1
1919	cat__ComorCVD_nan	0.0		4_1
1920	cat__ComorPsyc_0.0	0.4474469677980315		4_1
1921	cat__ComorPsyc_1.0	0.16745433525847278		4_1
1922	cat__ComorPsyc_2.0	0.0		4_1
1923	cat__ComorPsyc_nan	0.0		4_1
1924	cat__ComorObe_0.0	0.034977569371431066		4_1
1925	cat__ComorObe_1.0	0.07194522536267883		4_1
1926	cat__ComorObe_2.0	0.0		4_1
1927	cat__ComorObe_nan	0.0		4_1
1928	cat__ComorInf_0.0	0.0		4_1
1929	cat__ComorInf_1.0	0.04016744607874546		4_1
1930	cat__ComorInf_2.0	0.0		4_1
1931	cat__ComorInf_nan	0.0		4_1
1932	cat__ComorRheu_0.0	0.0		4_1
1933	cat__ComorRheu_1.0	0.022966213281939762		4_1
1934	cat__ComorRheu_nan	0.0		4_1
1935	cat__ComorPrep_0.0	0.32094117027227603		4_1
1936	cat__ComorPrep_1.0	0.0		4_1
1937	cat__ComorPrep_nan	0.0		4_1
1938	cat__ComorRen_0.0	0.0		4_1
1939	cat__ComorRen_1.0	0.0		4_1
1940	cat__ComorRen_nan	0.0		4_1
1941	cat__ComorMPul_0.0	0.0		4_1
1942	cat__ComorMPul_1.0	0.0		4_1
1943	cat__ComorMPul_2.0	0.0		4_1
1944	cat__ComorMPul_nan	0.0		4_1
1945	cat__ComorSPul_0.0	0.18810649239291566		4_1
1946	cat__ComorSPul_1.0	0.0		4_1
1947	cat__ComorSPul_2.0	0.0		4_1
1948	cat__ComorSPul_nan	0.0		4_1
1949	cat__ComorPST_0.0	0.15125089702307173		4_1
1950	cat__ComorPST_1.0	0.0		4_1
1951	cat__ComorPST_2.0	0.0		4_1
1952	cat__ComorPST_nan	0.0		4_1
1953	cat__ComorHepM_0.0	0.0		4_1
1954	cat__ComorHepM_1.0	0.17611409902865743		4_1
1955	cat__ComorHepM_2.0	0.0		4_1
1956	cat__ComorHepM_nan	0.0		4_1
1957	cat__ComorHepS_0.0	0.0		4_1
1958	cat__ComorHepS_1.0	0.0		4_1
1959	cat__ComorHepS_nan	0.0		4_1
1960	cat__TreatmentC1_ADE Alone	0.0		4_1
1961	cat__TreatmentC1_ADE and Mylotarg 3mg per m2	0.024513051124922008		4_1
1962	cat__TreatmentC1_ADE and Mylotarg 6mg per m2	0.18935477194150285		4_1
1963	cat__TreatmentC1_Arsenic and ATRA	0.0		4_1
1964	cat__TreatmentC1_DA High dose (90mg)	0.0374162494056317		4_1
1965	cat__TreatmentC1_DA Mylotarg 3mg per m2	0.4047312472928865		4_1
1966	cat__TreatmentC1_DA Mylotarg 6mg per m2	0.0		4_1
1967	cat__TreatmentC1_DA Standard dose (60mg)	0.39888823386302685		4_1
1968	cat__Marrresult1C1_CR	0.737800164264862		4_1
1969	cat__Marrresult1C1_PR	0.2893329964203884		4_1
1970	cat__Marrresult1C1_RD	0.061086049744883256		4_1
1971	cat__Marrresult1C1_nan	0.0		4_1
1972	cat__Marrresult2C1_CR	0.973878288763534		4_1
1973	cat__Marrresult2C1_PR	0.0		4_1
1974	cat__Marrresult2C1_RD	0.0		4_1
1975	cat__Marrresult2C1_nan	0.0		4_1
1976	cat__Marrresult1C2_CR	0.0		4_1
1977	cat__Marrresult1C2_PR	0.039980298291314026		4_1
1978	cat__Marrresult1C2_RD	0.0		4_1
1979	cat__Marrresult1C2_nan	0.08142234167070313		4_1
1980	cat__TissuetypesibsresultC2_1.0	0.23998879805789203		4_1
1981	cat__TissuetypesibsresultC2_2.0	0.08623089466307822		4_1
1982	cat__TissuetypesibsresultC2_3.0	0.2151954591713044		4_1
1983	cat__TissuetypesibsresultC2_nan	0.11268568010072534		4_1
1984	cat__TransplantTypeC2_1.0	0.0		4_1
1985	cat__TransplantTypeC2_2.0	0.0		4_1
1986	cat__TransplantTypeC2_3.0	0.38699279743110854		4_1
1987	cat__TransplantTypeC2_nan	0.24015125101378418		4_1
1988	cat__TreatmentC3_AIDA	0.0		4_1
1989	cat__TreatmentC3_Ara-C 3g/m2	0.0		4_1
1990	cat__TreatmentC3_Dclo	0.0		4_1
1991	cat__TreatmentC3_Flag-Ida	0.49562661315238177		4_1
1992	cat__TreatmentC3_MACE	0.5285089259387488		4_1
1993	cat__TreatmentC3_MidAc	0.25544253942396067		4_1
1994	cat__TreatmentC3_Other	0.9114635045530877		4_1
1995	cat__TreatmentC3_nan	0.0		4_1
1996	cat__amlFLToutcomeID_2.0	0.0		4_1
1997	cat__amlFLToutcomeID_3.0	0.16854853910702494		4_1
1998	cat__amlFLToutcomeID_4.0	0.0044692972270177315		4_1
[truncated: 6,827 more rows]
