# Supplementary material for: Random Survival Forest Versus Elastic-Net Regularized Cox Regression for Survival Prediction in Acute Myeloid Leukemia at Distinct Treatment Time Points: Model Performance Comparison Study
Source: JMIR Bioinform Biotechnol. 2026 Apr 29;7:e75678. doi: 10.2196/75678 (PMC13128161; doi:10.2196/75678)
Supplement: Multimedia Appendix 9 [file bioinform-v7-e75678-s009.zip › ablation_metrics/repeated_fold_feature_importance/cnet/C3__C3_MRD__fimp.csv]

	feature	importance	std_importance	fold_repeat_idx
0	karyotype_encoding__Karyotype_46,XX [20]	0.0		1_1
1	karyotype_encoding__Karyotype_46,XX,inv(16)(p13q22)[10]	0.0		1_1
2	karyotype_encoding__Karyotype_46,XX[20]	0.0		1_1
3	karyotype_encoding__Karyotype_46,XX[25]	0.0		1_1
4	karyotype_encoding__Karyotype_46,XY [20]	0.0		1_1
5	karyotype_encoding__Karyotype_46,XY[20]	0.0		1_1
6	karyotype_encoding__Karyotype_46,XY[25]	0.0		1_1
7	karyotype_encoding__Karyotype___rare_class__	0.0		1_1
8	cat__sexID_False	0.0		1_1
9	cat__sexID_True	0.0		1_1
10	cat__IsSec_False	0.0		1_1
11	cat__IsSec_True	0.0		1_1
12	cat__IsSec_nan	0.0		1_1
13	cat__PrevDiag_False	0.0		1_1
14	cat__PrevDiag_True	0.0		1_1
15	cat__PrevDiag_nan	0.0		1_1
16	cat__drugdoseC1yn_False	0.0		1_1
17	cat__drugdoseC1yn_True	0.0		1_1
18	cat__drugdoseC1yn_nan	0.0		1_1
19	cat__mylotargC1yn_False	0.0		1_1
20	cat__mylotargC1yn_True	0.0		1_1
21	cat__mylotargC1yn_nan	0.0		1_1
22	cat__mylodoseC1_False	0.0		1_1
23	cat__mylodoseC1_True	0.0		1_1
24	cat__mylodoseC1_nan	0.0		1_1
25	cat__NeutrecoveryC1_False	0.0		1_1
26	cat__NeutrecoveryC1_True	0.0		1_1
27	cat__Platrecovery50C1_False	0.0		1_1
28	cat__Platrecovery50C1_True	0.0		1_1
29	cat__Platrecovery50C1_nan	0.0		1_1
30	cat__Platrecovery100C1_False	0.0		1_1
31	cat__Platrecovery100C1_True	0.0		1_1
32	cat__Platrecovery100C1_nan	0.0		1_1
33	cat__drugdoseC2yn_False	0.0		1_1
34	cat__drugdoseC2yn_True	0.0		1_1
35	cat__drugdoseC2yn_nan	0.0		1_1
36	cat__NeutrecoveryC2_False	0.0		1_1
37	cat__NeutrecoveryC2_True	0.0		1_1
38	cat__NeutrecoveryC2_nan	0.0		1_1
39	cat__Platrecovery50C2_False	0.0		1_1
40	cat__Platrecovery50C2_True	0.0		1_1
41	cat__Platrecovery50C2_nan	0.0		1_1
42	cat__Platrecovery100C2_False	0.0		1_1
43	cat__Platrecovery100C2_True	0.0		1_1
44	cat__Platrecovery100C2_nan	0.0		1_1
45	cat__TissuetypingdoneYNC2_False	0.0		1_1
46	cat__TissuetypingdoneYNC2_True	0.0		1_1
47	cat__TissuetypingdoneYNC2_nan	0.0		1_1
48	cat__TransplantSchedYNC2_False	0.0		1_1
49	cat__TransplantSchedYNC2_True	0.0		1_1
50	cat__TransplantSchedYNC2_nan	0.0		1_1
51	cat__TreatmentgivenC3YN_False	0.0		1_1
52	cat__TreatmentgivenC3YN_True	0.0		1_1
53	cat__drugdosecorrectYNC3_False	0.0		1_1
54	cat__drugdosecorrectYNC3_True	0.0		1_1
55	cat__drugdosecorrectYNC3_nan	0.0		1_1
56	cat__NeutrecoveryC3_False	0.0		1_1
57	cat__NeutrecoveryC3_True	0.0		1_1
58	cat__NeutrecoveryC3_nan	0.0		1_1
59	cat__Platrecovery50C3_False	0.0		1_1
60	cat__Platrecovery50C3_True	0.0		1_1
61	cat__Platrecovery50C3_nan	0.0		1_1
62	cat__Platrecovery100C3_False	0.0		1_1
63	cat__Platrecovery100C3_True	0.0		1_1
64	cat__Platrecovery100C3_nan	0.0		1_1
65	cat__CepTreatmentGivenC3_False	0.0		1_1
66	cat__CepTreatmentGivenC3_True	0.0		1_1
67	cat__CepTreatmentGivenC3_nan	0.0		1_1
68	cat__mTORGivenC3_False	0.0		1_1
69	cat__mTORGivenC3_True	0.0		1_1
70	cat__mTORGivenC3_nan	0.0		1_1
71	cat__MRDA0_False	0.0		1_1
72	cat__MRDA0_True	0.0		1_1
73	cat__MRDA0_nan	0.0		1_1
74	cat__MRDB0_False	0.0		1_1
75	cat__MRDB0_True	0.0		1_1
76	cat__MRDB0_nan	0.0		1_1
77	cat__MRDC0_False	0.0		1_1
78	cat__MRDC0_True	0.0		1_1
79	cat__MRDC0_nan	0.0		1_1
80	cat__MRDA1_False	0.0		1_1
81	cat__MRDA1_True	0.0		1_1
82	cat__MRDA1_nan	0.0		1_1
83	cat__MRDB1_False	0.0		1_1
84	cat__MRDB1_True	0.0		1_1
85	cat__MRDB1_nan	0.0		1_1
86	cat__MRDC1_False	0.0		1_1
87	cat__MRDC1_True	0.0		1_1
88	cat__MRDC1_nan	0.0		1_1
89	cat__MRDA2_False	0.0		1_1
90	cat__MRDA2_True	0.0		1_1
91	cat__MRDA2_nan	0.0		1_1
92	cat__MRDB2_False	0.0		1_1
93	cat__MRDB2_True	0.0		1_1
94	cat__MRDB2_nan	0.0		1_1
95	cat__MRDC2_False	0.0		1_1
96	cat__MRDC2_True	0.0		1_1
97	cat__MRDC2_nan	0.0		1_1
98	cat__MRDA3_False	0.0		1_1
99	cat__MRDA3_True	0.0		1_1
100	cat__MRDA3_nan	0.0		1_1
101	cat__MRDB3_False	0.0		1_1
102	cat__MRDB3_True	0.0		1_1
103	cat__MRDB3_nan	0.0		1_1
104	cat__MRDC3_False	0.0		1_1
105	cat__MRDC3_True	0.0		1_1
106	cat__MRDC3_nan	0.0		1_1
107	cat__amlAgeGroup_15-29	0.0		1_1
108	cat__amlAgeGroup_30-39	0.0		1_1
109	cat__amlAgeGroup_40-49	0.0		1_1
110	cat__amlAgeGroup_50-59	0.0		1_1
111	cat__amlAgeGroup_60+	0.0		1_1
112	cat__PrevBloodDis_Chronic myelomonocytic leukaemia (CMML)	0.0		1_1
113	cat__PrevBloodDis_Hodgkin's disease	0.0		1_1
114	cat__PrevBloodDis_Myelodysplastic syndrome (MDS)/myelodysplasia/pre-leukaemic phase	0.0		1_1
115	cat__PrevBloodDis_Other haematological disorder	0.0		1_1
116	cat__PrevBloodDis_Refractory anaemia with excess of blasts (RAEB, RAEB-t)	0.0		1_1
117	cat__PrevBloodDis_nan	0.0		1_1
118	cat__FABtype_0	0.0		1_1
119	cat__FABtype_1	0.0		1_1
120	cat__FABtype_2	0.0		1_1
121	cat__FABtype_3	0.0		1_1
122	cat__FABtype_4	0.0		1_1
123	cat__FABtype_4e	0.0		1_1
124	cat__FABtype_5	0.0		1_1
125	cat__FABtype_5a	0.0		1_1
126	cat__FABtype_5b	0.0		1_1
127	cat__FABtype_6	0.0		1_1
128	cat__FABtype_7	0.0		1_1
129	cat__FABtype_8	0.0		1_1
130	cat__FABtype_R	0.0		1_1
131	cat__FABtype_RT	0.0		1_1
132	cat__FABtype_X	0.0		1_1
133	cat__FABtype_nan	0.0		1_1
134	cat__CNSinvolveentry_0.0	0.0		1_1
135	cat__CNSinvolveentry_1.0	0.0		1_1
136	cat__CNSinvolveentry_2.0	0.0		1_1
137	cat__CNSinvolveentry_nan	0.0		1_1
138	cat__Localcytoentry_1.0	0.0		1_1
139	cat__Localcytoentry_2.0	0.0		1_1
140	cat__Localcytoentry_3.0	0.0		1_1
141	cat__Localcytoentry_4.0	0.0		1_1
142	cat__Localcytoentry_5.0	0.0		1_1
143	cat__Localcytoentry_nan	0.0		1_1
144	cat__Localimmentry_1.0	0.0		1_1
145	cat__Localimmentry_2.0	0.0		1_1
146	cat__Localimmentry_3.0	0.0		1_1
147	cat__Localimmentry_nan	0.0		1_1
148	cat__CD33entry_1.0	0.0		1_1
149	cat__CD33entry_2.0	0.0		1_1
150	cat__CD33entry_3.0	0.0		1_1
151	cat__CD33entry_nan	0.0		1_1
152	cat__SmokeHist_1.0	0.0		1_1
153	cat__SmokeHist_2.0	0.0		1_1
154	cat__SmokeHist_3.0	0.0		1_1
155	cat__SmokeHist_nan	0.0		1_1
156	cat__amlType_De novo	0.0		1_1
157	cat__amlType_High risk MDS	0.0		1_1
158	cat__amlType_Secondary	0.0		1_1
159	cat__CytoResult_Adverse	0.0		1_1
160	cat__CytoResult_Failed	0.0		1_1
161	cat__CytoResult_Intermediate	0.0		1_1
162	cat__CytoResult_Normal	0.0		1_1
163	cat__CytoResult_Not done	0.0		1_1
164	cat__CytoResult_nan	0.0		1_1
165	cat__CytoResult_t(15;17) / PML-RARA [APL]	0.0		1_1
166	cat__CytoResult_t(8;21) / inv(16) [CBF]	0.0		1_1
167	cat__ComorArr_0.0	0.0		1_1
168	cat__ComorArr_1.0	0.0		1_1
169	cat__ComorArr_nan	0.0		1_1
170	cat__ComorCard_0.0	0.0		1_1
171	cat__ComorCard_1.0	0.0		1_1
172	cat__ComorCard_2.0	0.0		1_1
173	cat__ComorCard_nan	0.0		1_1
174	cat__ComorHVD_0.0	0.0		1_1
175	cat__ComorHVD_2.0	0.0		1_1
176	cat__ComorHVD_nan	0.0		1_1
177	cat__ComorIBD_0.0	0.0		1_1
178	cat__ComorIBD_1.0	0.0		1_1
179	cat__ComorIBD_nan	0.0		1_1
180	cat__ComorDiab_0.0	0.0		1_1
181	cat__ComorDiab_1.0	0.0		1_1
182	cat__ComorDiab_nan	0.0		1_1
183	cat__ComorCVD_0.0	0.0		1_1
184	cat__ComorCVD_1.0	0.0		1_1
185	cat__ComorCVD_2.0	0.0		1_1
186	cat__ComorCVD_nan	0.0		1_1
187	cat__ComorPsyc_0.0	0.0		1_1
188	cat__ComorPsyc_1.0	0.0		1_1
189	cat__ComorPsyc_2.0	0.0		1_1
190	cat__ComorPsyc_nan	0.0		1_1
191	cat__ComorObe_0.0	0.0		1_1
192	cat__ComorObe_1.0	0.0		1_1
193	cat__ComorObe_2.0	0.0		1_1
194	cat__ComorObe_nan	0.0		1_1
195	cat__ComorInf_0.0	0.0		1_1
196	cat__ComorInf_1.0	0.0		1_1
197	cat__ComorInf_2.0	0.0		1_1
198	cat__ComorInf_nan	0.0		1_1
199	cat__ComorRheu_0.0	0.0		1_1
200	cat__ComorRheu_1.0	0.0		1_1
201	cat__ComorRheu_nan	0.0		1_1
202	cat__ComorPrep_0.0	0.0		1_1
203	cat__ComorPrep_1.0	0.0		1_1
204	cat__ComorPrep_nan	0.0		1_1
205	cat__ComorRen_0.0	0.0		1_1
206	cat__ComorRen_1.0	0.0		1_1
207	cat__ComorRen_nan	0.0		1_1
208	cat__ComorMPul_0.0	0.0		1_1
209	cat__ComorMPul_1.0	0.0		1_1
210	cat__ComorMPul_2.0	0.0		1_1
211	cat__ComorMPul_nan	0.0		1_1
212	cat__ComorSPul_0.0	0.0		1_1
213	cat__ComorSPul_1.0	0.0		1_1
214	cat__ComorSPul_2.0	0.0		1_1
215	cat__ComorSPul_nan	0.0		1_1
216	cat__ComorPST_0.0	0.0		1_1
217	cat__ComorPST_1.0	0.0		1_1
218	cat__ComorPST_2.0	0.0		1_1
219	cat__ComorPST_nan	0.0		1_1
220	cat__ComorHepM_0.0	0.0		1_1
221	cat__ComorHepM_1.0	0.0		1_1
222	cat__ComorHepM_2.0	0.0		1_1
223	cat__ComorHepM_nan	0.0		1_1
224	cat__ComorHepS_0.0	0.0		1_1
225	cat__ComorHepS_1.0	0.0		1_1
226	cat__ComorHepS_2.0	0.0		1_1
227	cat__ComorHepS_nan	0.0		1_1
228	cat__TreatmentC1_ADE Alone	0.0		1_1
229	cat__TreatmentC1_ADE and Mylotarg 3mg per m2	0.0		1_1
230	cat__TreatmentC1_ADE and Mylotarg 6mg per m2	0.0		1_1
231	cat__TreatmentC1_Arsenic and ATRA	0.0		1_1
232	cat__TreatmentC1_DA High dose (90mg)	0.0		1_1
233	cat__TreatmentC1_DA Mylotarg 3mg per m2	0.0		1_1
234	cat__TreatmentC1_DA Mylotarg 6mg per m2	0.0		1_1
235	cat__TreatmentC1_DA Standard dose (60mg)	0.0		1_1
236	cat__Marrresult1C1_CR	0.0		1_1
237	cat__Marrresult1C1_PR	0.0		1_1
238	cat__Marrresult1C1_RD	0.0		1_1
239	cat__Marrresult1C1_nan	0.0		1_1
240	cat__Marrresult2C1_CR	0.0		1_1
241	cat__Marrresult2C1_PR	0.0		1_1
242	cat__Marrresult2C1_RD	0.0		1_1
243	cat__Marrresult2C1_nan	0.0		1_1
244	cat__Marrresult1C2_CR	0.0		1_1
245	cat__Marrresult1C2_PR	0.0		1_1
246	cat__Marrresult1C2_RD	0.0		1_1
247	cat__Marrresult1C2_nan	0.0		1_1
248	cat__TissuetypesibsresultC2_1.0	0.0		1_1
249	cat__TissuetypesibsresultC2_2.0	0.0		1_1
250	cat__TissuetypesibsresultC2_3.0	0.0		1_1
251	cat__TissuetypesibsresultC2_nan	0.0		1_1
252	cat__TransplantTypeC2_1.0	0.0		1_1
253	cat__TransplantTypeC2_2.0	0.0		1_1
254	cat__TransplantTypeC2_3.0	0.0		1_1
255	cat__TransplantTypeC2_nan	0.0		1_1
256	cat__TreatmentC3_Ara-C 3g/m2	0.0		1_1
257	cat__TreatmentC3_Dclo	0.0		1_1
258	cat__TreatmentC3_Flag-Ida	0.0		1_1
259	cat__TreatmentC3_MACE	0.0		1_1
260	cat__TreatmentC3_MidAc	0.0		1_1
261	cat__TreatmentC3_Other	0.0		1_1
262	cat__TreatmentC3_nan	0.0		1_1
263	cat__MRDnegativity_<0.0%/not detectable	0.0		1_1
264	cat__MRDnegativity_nan	0.0		1_1
265	cat__MRDguided_No	0.0		1_1
266	cat__MRDguided_nan	0.0		1_1
267	cat__Housekeeping_ABL	0.0		1_1
268	cat__Housekeeping_nan	0.0		1_1
269	cat__MRDA0_method_nan	0.0		1_1
270	cat__MRDA0_method_qPCR-NPM1	0.0		1_1
271	cat__MRDA0_method_qPCR-NPM1 A	0.0		1_1
272	cat__MRDA0_method_qPCR-NPM1 B	0.0		1_1
273	cat__MRDA0_method_qPCR-NPM1 D	0.0		1_1
274	cat__MRDA0_method_qPCR-NPM1 OTHER	0.0		1_1
275	cat__MRDA0_method_qPCR-inv16	0.0		1_1
276	cat__MRDA0_method_qPCR-t8/21	0.0		1_1
277	cat__MRDA0num_ND	0.0		1_1
278	cat__MRDA0num_Pos	0.0		1_1
279	cat__MRDA0num_nan	0.0		1_1
280	cat__MRDA0_specimen_PB	0.0		1_1
281	cat__MRDA0_specimen_nan	0.0		1_1
282	cat__MRDB0_method_nan	0.0		1_1
283	cat__MRDB0_method_qPCR-NPM1	0.0		1_1
284	cat__MRDB0_method_qPCR-NPM1 A	0.0		1_1
285	cat__MRDB0_method_qPCR-NPM1 B	0.0		1_1
286	cat__MRDB0_method_qPCR-NPM1 D	0.0		1_1
287	cat__MRDB0_method_qPCR-NPM1 OTHER	0.0		1_1
288	cat__MRDB0_method_qPCR-inv16	0.0		1_1
289	cat__MRDB0_method_qPCR-t8/21	0.0		1_1
290	cat__MRDB0_specimen_BM	0.0		1_1
291	cat__MRDB0_specimen_nan	0.0		1_1
292	cat__MRDB0num_ND	0.0		1_1
293	cat__MRDB0num_Pos	0.0		1_1
294	cat__MRDB0num_nan	0.0		1_1
295	cat__MRDC0_method_MFC (LAIP+DfN)	0.0		1_1
296	cat__MRDC0_method_nan	0.0		1_1
297	cat__MRDC0_specimen_BM	0.0		1_1
298	cat__MRDC0_specimen_BM	0.0		1_1
299	cat__MRDC0_specimen_PB	0.0		1_1
300	cat__MRDC0_specimen_nan	0.0		1_1
301	cat__MRDC1_specimen_BM	0.0		1_1
302	cat__MRDC1_specimen_PB	0.0		1_1
303	cat__MRDC1_specimen_nan	0.0		1_1
304	cat__MRDC2_specimen_BM	0.0		1_1
305	cat__MRDC2_specimen_PB	0.0		1_1
306	cat__MRDC2_specimen_nan	0.0		1_1
307	cat__MRDC3_specimen_BM	0.0		1_1
308	cat__MRDC3_specimen_nan	0.0		1_1
309	cat__MRDC0num_Pos	0.0		1_1
310	cat__MRDC0num_nan	0.0		1_1
311	cat__MRDA1_method_nan	0.0		1_1
312	cat__MRDA1_method_qPCR-NPM1	0.0		1_1
313	cat__MRDA1_method_qPCR-NPM1 A	0.0		1_1
314	cat__MRDA1_method_qPCR-NPM1 B	0.0		1_1
315	cat__MRDA1_method_qPCR-NPM1 D	0.0		1_1
316	cat__MRDA1_method_qPCR-NPM1 OTHER	0.0		1_1
317	cat__MRDA1_method_qPCR-inv16	0.0		1_1
318	cat__MRDA1_method_qPCR-t8/21	0.0		1_1
319	cat__MRDA1num_ND	0.0		1_1
320	cat__MRDA1num_Neg	0.0		1_1
321	cat__MRDA1num_Pos	0.0		1_1
322	cat__MRDA1num_nan	0.0		1_1
323	cat__MRDA1_specimen_PB	0.0		1_1
324	cat__MRDA1_specimen_nan	0.0		1_1
325	cat__MRDB1_method_nan	0.0		1_1
326	cat__MRDB1_method_qPCR-NPM1	0.0		1_1
327	cat__MRDB1_method_qPCR-NPM1 A	0.0		1_1
328	cat__MRDB1_method_qPCR-NPM1 D	0.0		1_1
329	cat__MRDB1_method_qPCR-NPM1 OTHER	0.0		1_1
330	cat__MRDB1_method_qPCR-inv16	0.0		1_1
331	cat__MRDB1_method_qPCR-t8/21	0.0		1_1
332	cat__MRDB1_specimen_BM	0.0		1_1
333	cat__MRDB1_specimen_nan	0.0		1_1
334	cat__MRDB1num_ND	0.0		1_1
335	cat__MRDB1num_Neg	0.0		1_1
336	cat__MRDB1num_Pos	0.0		1_1
337	cat__MRDB1num_nan	0.0		1_1
338	cat__MRDC1_method_MFC (LAIP+DfN)	0.0		1_1
339	cat__MRDC1_method_nan	0.0		1_1
340	cat__MRDC1num_ND	0.0		1_1
341	cat__MRDC1num_Neg	0.0		1_1
342	cat__MRDC1num_Pos	0.0		1_1
343	cat__MRDC1num_nan	0.0		1_1
344	cat__MRDA2_method_nan	0.0		1_1
345	cat__MRDA2_method_qPCR-NPM1	0.0		1_1
346	cat__MRDA2_method_qPCR-NPM1 A	0.0		1_1
347	cat__MRDA2_method_qPCR-NPM1 B	0.0		1_1
348	cat__MRDA2_method_qPCR-NPM1 D	0.0		1_1
349	cat__MRDA2_method_qPCR-NPM1 OTHER	0.0		1_1
350	cat__MRDA2_method_qPCR-inv16	0.0		1_1
351	cat__MRDA2_method_qPCR-t8/21	0.0		1_1
352	cat__MRDA2_specimen_PB	0.0		1_1
353	cat__MRDA2_specimen_nan	0.0		1_1
354	cat__MRDA2num_ND	0.0		1_1
355	cat__MRDA2num_Neg	0.0		1_1
356	cat__MRDA2num_Pos	0.0		1_1
357	cat__MRDA2num_nan	0.0		1_1
358	cat__MRDB2_method_nan	0.0		1_1
359	cat__MRDB2_method_qPCR-NPM1	0.0		1_1
360	cat__MRDB2_method_qPCR-NPM1 A	0.0		1_1
361	cat__MRDB2_method_qPCR-NPM1 B	0.0		1_1
362	cat__MRDB2_method_qPCR-NPM1 D	0.0		1_1
363	cat__MRDB2_method_qPCR-NPM1 OTHER	0.0		1_1
364	cat__MRDB2_method_qPCR-inv16	0.0		1_1
365	cat__MRDB2_method_qPCR-t8/21	0.0		1_1
366	cat__MRDB2_specimen_BM	0.0		1_1
367	cat__MRDB2_specimen_nan	0.0		1_1
368	cat__MRDB2num_ND	0.0		1_1
369	cat__MRDB2num_Neg	0.0		1_1
370	cat__MRDB2num_Pos	0.0		1_1
371	cat__MRDB2num_nan	0.0		1_1
372	cat__MRDC2_method_MFC (LAIP+DfN)	0.0		1_1
373	cat__MRDC2_method_nan	0.0		1_1
374	cat__MRDC2num_ND	0.0		1_1
375	cat__MRDC2num_Neg	0.0		1_1
376	cat__MRDC2num_Pos	0.0		1_1
377	cat__MRDC2num_nan	0.0		1_1
378	cat__MRDA3_method_nan	0.0		1_1
379	cat__MRDA3_method_qPCR-NPM1	0.0		1_1
380	cat__MRDA3_method_qPCR-NPM1 A	0.0		1_1
381	cat__MRDA3_method_qPCR-NPM1 B	0.0		1_1
382	cat__MRDA3_method_qPCR-NPM1 D	0.0		1_1
383	cat__MRDA3_method_qPCR-NPM1 OTHER	0.0		1_1
384	cat__MRDA3_method_qPCR-inv16	0.0		1_1
385	cat__MRDA3_method_qPCR-t8/21	0.0		1_1
386	cat__MRDA3_specimen_PB	0.0		1_1
387	cat__MRDA3_specimen_nan	0.0		1_1
388	cat__MRDA3num_ND	0.0		1_1
389	cat__MRDA3num_Neg	0.0		1_1
390	cat__MRDA3num_Pos	0.0		1_1
391	cat__MRDA3num_nan	0.0		1_1
392	cat__MRDB3_method_nan	0.0		1_1
393	cat__MRDB3_method_qPCR-NPM1	0.0		1_1
394	cat__MRDB3_method_qPCR-NPM1 A	0.0		1_1
395	cat__MRDB3_method_qPCR-NPM1 B	0.0		1_1
396	cat__MRDB3_method_qPCR-NPM1 D	0.0		1_1
397	cat__MRDB3_method_qPCR-NPM1 OTHER	0.0		1_1
398	cat__MRDB3_method_qPCR-inv16	0.0		1_1
399	cat__MRDB3_method_qPCR-t8/21	0.0		1_1
400	cat__MRDB3_specimen_BM	0.0		1_1
401	cat__MRDB3_specimen_nan	0.0		1_1
402	cat__MRDB3num_ND	0.0		1_1
403	cat__MRDB3num_Neg	0.0		1_1
404	cat__MRDB3num_Pos	0.0		1_1
405	cat__MRDB3num_nan	0.0		1_1
406	cat__MRDC3_method_MFC (LAIP+DfN)	0.0		1_1
407	cat__MRDC3_method_nan	0.0		1_1
408	cat__MRDC3num_Neg	0.0		1_1
409	cat__MRDC3num_Pos	0.0		1_1
410	cat__MRDC3num_nan	0.0		1_1
411	ordinal__NauseagradeC1	0.0		1_1
412	ordinal__AlopeciagradeC1	0.0		1_1
413	ordinal__OralgradeC1	0.0		1_1
414	ordinal__DiarrheagradeC1	0.0		1_1
415	ordinal__CardiacgradeC1	0.0001212135023581104		1_1
416	ordinal__LiverASTgradeC1	0.0		1_1
417	ordinal__LiverALTgradeC1	0.0		1_1
418	ordinal__LiverBilgradeC1	0.0		1_1
419	ordinal__RenaCreatgradeC1	0.0		1_1
420	ordinal__RenaprotgradeC1	0.0		1_1
421	ordinal__RenahaemgradeC1	0.0		1_1
422	ordinal__NauseagradeC2	0.0		1_1
423	ordinal__AlopeciagradeC2	0.0		1_1
424	ordinal__OralgradeC2	0.0		1_1
425	ordinal__DiarrheagradeC2	0.0		1_1
426	ordinal__CardiacgradeC2	0.0		1_1
427	ordinal__LiverASTgradeC2	0.0		1_1
428	ordinal__LiverALTgradeC2	4.598863646608559e-05		1_1
429	ordinal__LiverBilgradeC2	0.0		1_1
430	ordinal__RenaCreatgradeC2	0.0		1_1
431	ordinal__RenaprotgradeC2	0.00020410902571639153		1_1
432	ordinal__RenahaemgradeC2	0.0		1_1
433	ordinal__NauseagradeC3	0.0		1_1
434	ordinal__AlopeciagradeC3	0.0		1_1
435	ordinal__OralgradeC3	0.0		1_1
436	ordinal__DiarrheagradeC3	0.0		1_1
437	ordinal__CardiacgradeC3	0.00026009828254040676		1_1
438	ordinal__LiverASTgradeC3	0.0		1_1
439	ordinal__LiverALTgradeC3	0.0		1_1
440	ordinal__LiverBilgradeC3	0.0		1_1
441	ordinal__RenaCreatgradeC3	0.0		1_1
442	ordinal__RenaprotgradeC3	0.0		1_1
443	ordinal__RenahaemgradeC3	0.0002416727485091951		1_1
444	ordinal__cellularity1C1	0.0		1_1
445	ordinal__cellularity2C1	0.0		1_1
446	ordinal__cellularity1C2	1.3727204943196651e-05		1_1
447	num__amlAgeAtRand1	0.0		1_1
448	num__UnitsbloodC1	0.0		1_1
449	num__UnitsplateletsC1	0.0		1_1
450	num__UnitsbloodC2	0.00021021995465639998		1_1
451	num__UnitsplateletsC2	0.0		1_1
452	num__UnitsbloodC3	0.0		1_1
453	num__UnitsplateletsC3	0.0		1_1
454	num__DaysIVantibC1	0.0		1_1
455	num__DaysinhospC1	0.0		1_1
456	num__DaysIVantibC2	0.0		1_1
457	num__DaysinhospC2	0.0		1_1
458	num__DaysIVantibC3	0.0		1_1
459	num__DaysinhospC3	0.0		1_1
460	num__date_MRDA0	0.0		1_1
461	num__MRDA0hodnota	0.0		1_1
462	num__MRDA0logred	0.0		1_1
463	num__date_MRDB0	0.0		1_1
464	num__MRDB0hodnota	0.0		1_1
465	num__MRDB0logred	0.0		1_1
466	num__MRDC0percentage	0.00011443903528939526		1_1
467	num__date_MRDA1	0.00011132947504514984		1_1
468	num__MRDA1hodnota	0.0		1_1
469	num__MRDA1logred	0.0		1_1
470	num__date_MRDB1	0.00022271456406990778		1_1
471	num__MRDB1hodnota	0.0001542984093218777		1_1
472	num__Date_MRDC1	0.000326278194316177		1_1
473	num__MRDC1percentage	0.00038471639428207255		1_1
474	num__date_MRDA2	0.0		1_1
475	num__MRDA2hodnota	0.00010877510851246682		1_1
476	num__MRDA2logred	0.0		1_1
477	num__date_MRDB2	0.0		1_1
478	num__MRDB2hodnota	0.0		1_1
479	num__Date_MRDC2	0.0		1_1
480	num__MRDC2percentage	0.0004054157074106399		1_1
481	num__date_MRDA3	0.0		1_1
482	num__MRDA3hodnota	0.0		1_1
483	num__MRDA3logred	2.429918875686376e-05		1_1
484	num__date_MRDB3	0.000442146975540006		1_1
485	num__MRDB3hodnota	0.0		1_1
486	num__Date_MRDC3	2.5574570207425415e-05		1_1
487	num__MRDC3percentage	0.0001131097022134544		1_1
488	num__NauseastartC1	0.0		1_1
489	num__NauseastopC1	2.8753001096731605e-06		1_1
490	num__AlopeciastartC1	3.5314510351155285e-05		1_1
491	num__AlopeciastopC1	0.0		1_1
492	num__OralstartC1	0.0		1_1
493	num__OralstopC1	0.0		1_1
494	num__DiarrheastartC1	0.0		1_1
495	num__DiarrheastopC1	0.0		1_1
496	num__CardiacstartC1	0.0		1_1
497	num__CardiacstopC1	0.0		1_1
498	num__LiverASTstartC1	8.882010188733144e-05		1_1
499	num__LiverASTstopC1	0.0		1_1
500	num__LiverALTstartC1	0.0		1_1
501	num__LiverALTstopC1	0.0		1_1
502	num__LiverBilstartC1	0.0		1_1
503	num__LiverBilstopC1	4.07049951709857e-05		1_1
504	num__RenaCreatstartC1	0.0		1_1
505	num__RenaCreatstopC1	0.0		1_1
506	num__RenaprotstartC1	0.0002905623347838115		1_1
507	num__RenahaemstartC1	0.0		1_1
508	num__RenahaemstopC1	0.0		1_1
509	num__NauseastartC2	0.00018264283724550999		1_1
510	num__NauseastopC2	0.0		1_1
511	num__AlopeciastartC2	0.0		1_1
512	num__AlopeciastopC2	0.0		1_1
513	num__OralstartC2	0.0		1_1
514	num__OralstopC2	0.0		1_1
515	num__DiarrheastartC2	0.0001575319985104065		1_1
516	num__DiarrheastopC2	0.0		1_1
517	num__CardiacstartC2	0.0		1_1
518	num__LiverASTstartC2	1.5724305319626073e-06		1_1
519	num__LiverASTstopC2	0.0		1_1
520	num__LiverALTstartC2	0.0		1_1
521	num__LiverALTstopC2	0.0		1_1
522	num__LiverBilstartC2	0.0		1_1
523	num__LiverBilstopC2	0.0		1_1
524	num__RenaCreatstartC2	0.00020979858326423408		1_1
525	num__RenaCreatstopC2	0.0		1_1
526	num__NauseastartC3	0.0		1_1
527	num__NauseastopC3	6.675931434565927e-05		1_1
528	num__AlopeciastartC3	0.0		1_1
529	num__OralstartC3	0.0		1_1
530	num__OralstopC3	0.0		1_1
531	num__DiarrheastartC3	0.0		1_1
532	num__DiarrheastopC3	0.00023108572474499203		1_1
533	num__LiverASTstartC3	0.00025459627514904444		1_1
534	num__LiverASTstopC3	0.0		1_1
535	num__LiverALTstartC3	3.38678650772294e-05		1_1
536	num__LiverALTstopC3	0.0		1_1
537	num__LiverBilstartC3	0.0		1_1
538	num__LiverBilstopC3	0.0001024600925405297		1_1
539	num__RenaCreatstartC3	0.0		1_1
540	num__RenaCreatstopC3	0.0		1_1
541	num__mylotargdateC1	0.0		1_1
542	num__marrexamdate1C1	0.0		1_1
543	num__marrexamdate2C1	0.0		1_1
544	num__NeutrecoverydateC1	0.0		1_1
545	num__Platrecovery50dateC1	0.0		1_1
546	num__Platrecovery100dateC1	0.000589006697879248		1_1
547	num__DischargeddateC1	0.0		1_1
548	num__chemodateC2	0.0		1_1
549	num__marrexamdate1C2	0.0		1_1
550	num__NeutrecoverydateC2	0.0		1_1
551	num__Platrecovery50dateC2	0.0001840707699113425		1_1
552	num__Platrecovery100dateC2	0.0		1_1
553	num__DischargeddateC2	0.0		1_1
554	num__chemodateC3	0.0		1_1
555	num__NeutrecoverydateC3	0.0		1_1
556	num__Platrecovery50dateC3	0.0002822188697771786		1_1
557	num__Platrecovery100C3date	0.0		1_1
558	num__DischargeddateC3	0.0		1_1
559	num__Weight	0.0		1_1
560	num__Height	0.0		1_1
561	num__BloodDateEntry	0.0		1_1
562	num__HemoglobinEntry	0.0		1_1
563	num__PlateletEntry	0.0		1_1
564	num__MarrowDateEntry	0.0		1_1
565	num__MarrowBlastsEntry	0.0		1_1
566	num__LocalImmPcnt	1.4464956349917262e-05		1_1
567	num__SmokePerDay	0.0001151116383302795		1_1
568	num__chemodateC1	0.0		1_1
569	num__Marrblastperc1C1	0.0		1_1
570	num__Marrblastperc2C1	0.0		1_1
571	num__WBCEntry	0.0		1_1
572	num__CompmarrrespC1	5.715335787792056e-05		1_1
573	num__Marrclastperc1C2	4.32331408402788e-05		1_1
574	num__CompmarrrespC2	0.0		1_1
575	num__TransplantSchedDateC2	0.0		1_1
576	remainder__IsSec_is_missing	0.0		1_1
577	remainder__PrevDiag_is_missing	0.0		1_1
578	remainder__PrevBloodDis_is_missing	0.0		1_1
579	remainder__BloodDateEntry_is_missing	0.0		1_1
580	remainder__HemoglobinEntry_is_missing	0.0		1_1
581	remainder__PlateletEntry_is_missing	0.0		1_1
582	remainder__MarrowDateEntry_is_missing	0.0		1_1
583	remainder__MarrowBlastsEntry_is_missing	0.0		1_1
584	remainder__FABtype_is_missing	0.0		1_1
585	remainder__CNSinvolveentry_is_missing	0.0		1_1
586	remainder__Localcytoentry_is_missing	0.0		1_1
587	remainder__Localimmentry_is_missing	0.0		1_1
588	remainder__LocalImmPcnt_is_missing	0.0		1_1
589	remainder__CD33entry_is_missing	0.0		1_1
590	remainder__SmokeHist_is_missing	0.0		1_1
591	remainder__SmokePerDay_is_missing	0.0		1_1
592	remainder__CytoResult_is_missing	0.0		1_1
593	remainder__Karyotype_is_missing	0.0		1_1
594	remainder__ComorArr_is_missing	0.0		1_1
595	remainder__ComorCard_is_missing	0.0		1_1
596	remainder__ComorHVD_is_missing	0.0		1_1
597	remainder__ComorIBD_is_missing	0.0		1_1
598	remainder__ComorDiab_is_missing	0.0		1_1
599	remainder__ComorCVD_is_missing	0.0		1_1
600	remainder__ComorPsyc_is_missing	0.0		1_1
601	remainder__ComorObe_is_missing	0.0		1_1
602	remainder__ComorInf_is_missing	0.0		1_1
603	remainder__ComorRheu_is_missing	0.0		1_1
604	remainder__ComorPrep_is_missing	0.0		1_1
605	remainder__ComorRen_is_missing	0.0		1_1
606	remainder__ComorMPul_is_missing	0.0		1_1
607	remainder__ComorSPul_is_missing	0.0		1_1
608	remainder__ComorPST_is_missing	0.0		1_1
609	remainder__ComorHepM_is_missing	0.0		1_1
610	remainder__ComorHepS_is_missing	0.0		1_1
611	remainder__chemodateC1_is_missing	0.0		1_1
612	remainder__drugdoseC1yn_is_missing	0.0		1_1
613	remainder__mylotargC1yn_is_missing	0.0		1_1
614	remainder__mylotargdateC1_is_missing	0.0		1_1
615	remainder__mylodoseC1_is_missing	0.0		1_1
616	remainder__marrexamdate1C1_is_missing	0.0		1_1
617	remainder__marrexamdate2C1_is_missing	0.0		1_1
618	remainder__cellularity1C1_is_missing	0.0		1_1
619	remainder__cellularity2C1_is_missing	0.0		1_1
620	remainder__Marrblastperc1C1_is_missing	0.0		1_1
621	remainder__Marrblastperc2C1_is_missing	0.0		1_1
622	remainder__Marrresult1C1_is_missing	0.0		1_1
623	remainder__Marrresult2C1_is_missing	0.0		1_1
624	remainder__CompmarrrespC1_is_missing	0.0		1_1
625	remainder__NeutrecoverydateC1_is_missing	0.0		1_1
626	remainder__Platrecovery50C1_is_missing	0.0		1_1
627	remainder__Platrecovery50dateC1_is_missing	0.0		1_1
628	remainder__Platrecovery100C1_is_missing	0.0		1_1
629	remainder__Platrecovery100dateC1_is_missing	0.0		1_1
630	remainder__NauseagradeC1_is_missing	0.0		1_1
631	remainder__NauseastartC1_is_missing	0.0		1_1
632	remainder__NauseastopC1_is_missing	0.0		1_1
633	remainder__AlopeciagradeC1_is_missing	0.0		1_1
634	remainder__AlopeciastartC1_is_missing	0.0		1_1
635	remainder__AlopeciastopC1_is_missing	0.0		1_1
636	remainder__OralgradeC1_is_missing	0.0		1_1
637	remainder__OralstartC1_is_missing	0.0		1_1
638	remainder__OralstopC1_is_missing	0.0		1_1
639	remainder__DiarrheagradeC1_is_missing	0.0		1_1
640	remainder__DiarrheastartC1_is_missing	0.0		1_1
641	remainder__DiarrheastopC1_is_missing	0.0		1_1
642	remainder__CardiacgradeC1_is_missing	0.0		1_1
643	remainder__CardiacstartC1_is_missing	0.0		1_1
644	remainder__CardiacstopC1_is_missing	0.0		1_1
645	remainder__LiverASTgradeC1_is_missing	0.0		1_1
646	remainder__LiverASTstartC1_is_missing	0.0		1_1
647	remainder__LiverASTstopC1_is_missing	0.0		1_1
648	remainder__LiverALTgradeC1_is_missing	0.0		1_1
649	remainder__LiverALTstartC1_is_missing	0.0		1_1
650	remainder__LiverALTstopC1_is_missing	0.0		1_1
651	remainder__LiverBilgradeC1_is_missing	0.0		1_1
652	remainder__LiverBilstartC1_is_missing	0.0		1_1
653	remainder__LiverBilstopC1_is_missing	0.0		1_1
654	remainder__RenaCreatgradeC1_is_missing	0.0		1_1
655	remainder__RenaCreatstartC1_is_missing	0.0		1_1
656	remainder__RenaCreatstopC1_is_missing	0.0		1_1
657	remainder__RenaprotgradeC1_is_missing	0.0		1_1
658	remainder__RenaprotstartC1_is_missing	0.0		1_1
659	remainder__RenahaemgradeC1_is_missing	0.0		1_1
660	remainder__RenahaemstartC1_is_missing	0.0		1_1
661	remainder__RenahaemstopC1_is_missing	0.0		1_1
662	remainder__UnitsbloodC1_is_missing	0.0		1_1
663	remainder__UnitsplateletsC1_is_missing	0.0		1_1
664	remainder__DaysIVantibC1_is_missing	0.0		1_1
665	remainder__DaysinhospC1_is_missing	0.0		1_1
666	remainder__DischargeddateC1_is_missing	0.0		1_1
667	remainder__chemodateC2_is_missing	0.0		1_1
668	remainder__drugdoseC2yn_is_missing	0.0		1_1
669	remainder__marrexamdate1C2_is_missing	0.0		1_1
670	remainder__cellularity1C2_is_missing	0.0		1_1
671	remainder__Marrclastperc1C2_is_missing	0.0		1_1
672	remainder__Marrresult1C2_is_missing	0.0		1_1
673	remainder__CompmarrrespC2_is_missing	0.0		1_1
674	remainder__NeutrecoveryC2_is_missing	0.0		1_1
675	remainder__NeutrecoverydateC2_is_missing	0.0		1_1
676	remainder__Platrecovery50C2_is_missing	0.0		1_1
677	remainder__Platrecovery50dateC2_is_missing	0.0		1_1
678	remainder__Platrecovery100C2_is_missing	0.0		1_1
679	remainder__Platrecovery100dateC2_is_missing	0.0		1_1
680	remainder__NauseagradeC2_is_missing	0.0		1_1
681	remainder__NauseastartC2_is_missing	0.0		1_1
682	remainder__NauseastopC2_is_missing	0.0		1_1
683	remainder__AlopeciagradeC2_is_missing	0.0		1_1
684	remainder__AlopeciastartC2_is_missing	0.0		1_1
685	remainder__AlopeciastopC2_is_missing	0.0		1_1
686	remainder__OralgradeC2_is_missing	0.0		1_1
687	remainder__OralstartC2_is_missing	0.0		1_1
688	remainder__OralstopC2_is_missing	0.0		1_1
689	remainder__DiarrheagradeC2_is_missing	0.0		1_1
690	remainder__DiarrheastartC2_is_missing	0.0		1_1
691	remainder__DiarrheastopC2_is_missing	0.0		1_1
692	remainder__CardiacgradeC2_is_missing	0.0		1_1
693	remainder__CardiacstartC2_is_missing	0.0		1_1
694	remainder__LiverASTgradeC2_is_missing	0.0		1_1
695	remainder__LiverASTstartC2_is_missing	0.0		1_1
696	remainder__LiverASTstopC2_is_missing	0.0		1_1
697	remainder__LiverALTgradeC2_is_missing	0.0		1_1
698	remainder__LiverALTstartC2_is_missing	0.0		1_1
699	remainder__LiverALTstopC2_is_missing	0.0		1_1
700	remainder__LiverBilgradeC2_is_missing	0.0		1_1
701	remainder__LiverBilstartC2_is_missing	0.0		1_1
702	remainder__LiverBilstopC2_is_missing	0.0		1_1
703	remainder__RenaCreatgradeC2_is_missing	0.0		1_1
704	remainder__RenaCreatstartC2_is_missing	0.0		1_1
705	remainder__RenaCreatstopC2_is_missing	0.0		1_1
706	remainder__RenaprotgradeC2_is_missing	0.0		1_1
707	remainder__RenahaemgradeC2_is_missing	0.0		1_1
708	remainder__UnitsbloodC2_is_missing	0.0		1_1
709	remainder__UnitsplateletsC2_is_missing	0.0		1_1
710	remainder__DaysIVantibC2_is_missing	0.0		1_1
711	remainder__DaysinhospC2_is_missing	0.0		1_1
712	remainder__DischargeddateC2_is_missing	0.0		1_1
713	remainder__TissuetypingdoneYNC2_is_missing	0.0		1_1
714	remainder__TissuetypesibsresultC2_is_missing	0.0		1_1
715	remainder__TransplantSchedYNC2_is_missing	0.0		1_1
716	remainder__TransplantSchedDateC2_is_missing	0.0		1_1
717	remainder__TransplantTypeC2_is_missing	0.0		1_1
718	remainder__TreatmentC3_is_missing	0.0		1_1
719	remainder__drugdosecorrectYNC3_is_missing	0.0		1_1
720	remainder__NeutrecoveryC3_is_missing	0.0		1_1
721	remainder__NeutrecoverydateC3_is_missing	0.0		1_1
722	remainder__Platrecovery50C3_is_missing	0.0		1_1
723	remainder__Platrecovery50dateC3_is_missing	0.0		1_1
724	remainder__Platrecovery100C3_is_missing	0.0		1_1
725	remainder__Platrecovery100C3date_is_missing	0.0		1_1
726	remainder__NauseagradeC3_is_missing	0.0		1_1
727	remainder__NauseastartC3_is_missing	0.0		1_1
728	remainder__NauseastopC3_is_missing	0.0		1_1
729	remainder__AlopeciagradeC3_is_missing	0.0		1_1
730	remainder__AlopeciastartC3_is_missing	0.0		1_1
731	remainder__OralgradeC3_is_missing	0.0		1_1
732	remainder__OralstartC3_is_missing	0.0		1_1
733	remainder__OralstopC3_is_missing	0.0		1_1
734	remainder__DiarrheagradeC3_is_missing	0.0		1_1
735	remainder__DiarrheastartC3_is_missing	0.0		1_1
736	remainder__DiarrheastopC3_is_missing	0.0		1_1
737	remainder__CardiacgradeC3_is_missing	0.0		1_1
738	remainder__LiverASTgradeC3_is_missing	0.0		1_1
739	remainder__LiverASTstartC3_is_missing	0.0		1_1
740	remainder__LiverASTstopC3_is_missing	0.0		1_1
741	remainder__LiverALTgradeC3_is_missing	0.0		1_1
742	remainder__LiverALTstartC3_is_missing	0.0		1_1
743	remainder__LiverALTstopC3_is_missing	0.0		1_1
744	remainder__LiverBilgradeC3_is_missing	0.0		1_1
745	remainder__LiverBilstartC3_is_missing	0.0		1_1
746	remainder__LiverBilstopC3_is_missing	0.0		1_1
747	remainder__RenaCreatgradeC3_is_missing	0.0		1_1
748	remainder__RenaCreatstartC3_is_missing	0.0		1_1
749	remainder__RenaCreatstopC3_is_missing	0.0		1_1
750	remainder__RenaprotgradeC3_is_missing	0.0		1_1
751	remainder__RenahaemgradeC3_is_missing	0.0		1_1
752	remainder__UnitsbloodC3_is_missing	0.0		1_1
753	remainder__UnitsplateletsC3_is_missing	0.0		1_1
754	remainder__DaysIVantibC3_is_missing	0.0		1_1
755	remainder__DaysinhospC3_is_missing	0.0		1_1
756	remainder__DischargeddateC3_is_missing	0.0		1_1
757	remainder__CepTreatmentGivenC3_is_missing	0.0		1_1
758	remainder__mTORGivenC3_is_missing	0.0		1_1
759	remainder__MRDnegativity_is_missing	0.0		1_1
760	remainder__MRDguided_is_missing	0.0		1_1
761	remainder__Housekeeping_is_missing	0.0		1_1
762	remainder__MRDA0_is_missing	0.0		1_1
763	remainder__date_MRDA0_is_missing	0.0		1_1
764	remainder__MRDA0_method_is_missing	0.0		1_1
765	remainder__MRDA0_specimen_is_missing	0.0		1_1
766	remainder__MRDA0num_is_missing	0.0		1_1
767	remainder__MRDA0hodnota_is_missing	0.0		1_1
768	remainder__MRDA0logred_is_missing	0.0		1_1
769	remainder__MRDB0_is_missing	0.0		1_1
770	remainder__date_MRDB0_is_missing	0.0		1_1
771	remainder__MRDB0_method_is_missing	0.0		1_1
772	remainder__MRDB0_specimen_is_missing	0.0		1_1
773	remainder__MRDB0num_is_missing	0.0		1_1
774	remainder__MRDB0hodnota_is_missing	0.0		1_1
775	remainder__MRDB0logred_is_missing	0.0		1_1
776	remainder__MRDC0_is_missing	0.0		1_1
777	remainder__MRDC0_method_is_missing	0.0		1_1
778	remainder__MRDC0_specimen_is_missing	0.0		1_1
779	remainder__MRDC0num_is_missing	0.0		1_1
780	remainder__MRDC0percentage_is_missing	0.0		1_1
781	remainder__MRDA1_is_missing	0.0		1_1
782	remainder__date_MRDA1_is_missing	0.0		1_1
783	remainder__MRDA1_method_is_missing	0.0		1_1
784	remainder__MRDA1_specimen_is_missing	0.0		1_1
785	remainder__MRDA1num_is_missing	0.0		1_1
786	remainder__MRDA1hodnota_is_missing	0.0		1_1
787	remainder__MRDA1logred_is_missing	0.0		1_1
788	remainder__MRDB1_is_missing	0.0		1_1
789	remainder__date_MRDB1_is_missing	0.0		1_1
790	remainder__MRDB1_method_is_missing	0.0		1_1
791	remainder__MRDB1_specimen_is_missing	0.0		1_1
792	remainder__MRDB1num_is_missing	0.0		1_1
793	remainder__MRDB1hodnota_is_missing	0.0		1_1
794	remainder__MRDC1_is_missing	0.0		1_1
795	remainder__Date_MRDC1_is_missing	0.0		1_1
796	remainder__MRDC1_method_is_missing	0.0		1_1
797	remainder__MRDC1_specimen_is_missing	0.0		1_1
798	remainder__MRDC1num_is_missing	0.0		1_1
799	remainder__MRDC1percentage_is_missing	0.0		1_1
800	remainder__MRDA2_is_missing	0.0		1_1
801	remainder__date_MRDA2_is_missing	0.0		1_1
802	remainder__MRDA2_method_is_missing	0.0		1_1
803	remainder__MRDA2_specimen_is_missing	0.0		1_1
804	remainder__MRDA2num_is_missing	0.0		1_1
805	remainder__MRDA2hodnota_is_missing	0.0		1_1
806	remainder__MRDA2logred_is_missing	0.0		1_1
807	remainder__MRDB2_is_missing	0.0		1_1
808	remainder__date_MRDB2_is_missing	0.0		1_1
809	remainder__MRDB2_method_is_missing	0.0		1_1
810	remainder__MRDB2_specimen_is_missing	0.0		1_1
811	remainder__MRDB2num_is_missing	0.0		1_1
812	remainder__MRDB2hodnota_is_missing	0.0		1_1
813	remainder__MRDC2_is_missing	0.0		1_1
814	remainder__Date_MRDC2_is_missing	0.0		1_1
815	remainder__MRDC2_method_is_missing	0.0		1_1
816	remainder__MRDC2_specimen_is_missing	0.0		1_1
817	remainder__MRDC2num_is_missing	0.0		1_1
818	remainder__MRDC2percentage_is_missing	0.0		1_1
819	remainder__MRDA3_is_missing	0.0		1_1
820	remainder__date_MRDA3_is_missing	0.0		1_1
821	remainder__MRDA3_method_is_missing	0.0		1_1
822	remainder__MRDA3_specimen_is_missing	0.0		1_1
823	remainder__MRDA3num_is_missing	0.0		1_1
824	remainder__MRDA3hodnota_is_missing	0.0		1_1
825	remainder__MRDA3logred_is_missing	0.0		1_1
826	remainder__MRDB3_is_missing	0.0		1_1
827	remainder__date_MRDB3_is_missing	0.0		1_1
828	remainder__MRDB3_method_is_missing	0.0		1_1
829	remainder__MRDB3_specimen_is_missing	0.0		1_1
830	remainder__MRDB3num_is_missing	0.0		1_1
831	remainder__MRDB3hodnota_is_missing	0.0		1_1
832	remainder__MRDC3_is_missing	0.0		1_1
833	remainder__Date_MRDC3_is_missing	0.0		1_1
834	remainder__MRDC3_method_is_missing	0.0		1_1
835	remainder__MRDC3_specimen_is_missing	0.0		1_1
836	remainder__MRDC3num_is_missing	0.0		1_1
837	remainder__MRDC3percentage_is_missing	0.0		1_1
838	karyotype_encoding__Karyotype_46,XX [20]	0.0		2_1
839	karyotype_encoding__Karyotype_46,XX,inv(16)(p13q22)[10]	0.0		2_1
840	karyotype_encoding__Karyotype_46,XX[20]	0.0		2_1
841	karyotype_encoding__Karyotype_46,XX[25]	0.0		2_1
842	karyotype_encoding__Karyotype_46,XY [20]	0.0		2_1
843	karyotype_encoding__Karyotype_46,XY,inv(16)(p13q22)[10]	0.0		2_1
844	karyotype_encoding__Karyotype_46,XY[20]	0.0		2_1
845	karyotype_encoding__Karyotype_46,XY[25]	0.0		2_1
846	karyotype_encoding__Karyotype___rare_class__	0.0		2_1
847	cat__sexID_False	0.0		2_1
848	cat__sexID_True	0.0		2_1
849	cat__IsSec_False	0.0		2_1
850	cat__IsSec_True	0.0		2_1
851	cat__IsSec_nan	0.0		2_1
852	cat__PrevDiag_False	0.0		2_1
853	cat__PrevDiag_True	0.0		2_1
854	cat__PrevDiag_nan	0.0		2_1
855	cat__drugdoseC1yn_False	0.0		2_1
856	cat__drugdoseC1yn_True	0.0		2_1
857	cat__drugdoseC1yn_nan	0.0		2_1
858	cat__mylotargC1yn_False	0.0		2_1
859	cat__mylotargC1yn_True	0.0		2_1
860	cat__mylotargC1yn_nan	0.0		2_1
861	cat__mylodoseC1_False	0.0		2_1
862	cat__mylodoseC1_True	0.0		2_1
863	cat__mylodoseC1_nan	0.0		2_1
864	cat__NeutrecoveryC1_False	0.0		2_1
865	cat__NeutrecoveryC1_True	0.0		2_1
866	cat__Platrecovery50C1_False	0.0		2_1
867	cat__Platrecovery50C1_True	0.0		2_1
868	cat__Platrecovery50C1_nan	0.0		2_1
869	cat__Platrecovery100C1_False	0.0		2_1
870	cat__Platrecovery100C1_True	0.0		2_1
871	cat__Platrecovery100C1_nan	0.0		2_1
872	cat__drugdoseC2yn_False	0.0		2_1
873	cat__drugdoseC2yn_True	0.0		2_1
874	cat__drugdoseC2yn_nan	0.0		2_1
875	cat__NeutrecoveryC2_False	0.0		2_1
876	cat__NeutrecoveryC2_True	0.0		2_1
877	cat__NeutrecoveryC2_nan	0.0		2_1
878	cat__Platrecovery50C2_False	0.0		2_1
879	cat__Platrecovery50C2_True	0.0		2_1
880	cat__Platrecovery50C2_nan	0.0		2_1
881	cat__Platrecovery100C2_False	0.0		2_1
882	cat__Platrecovery100C2_True	0.0		2_1
883	cat__Platrecovery100C2_nan	0.0		2_1
884	cat__TissuetypingdoneYNC2_False	0.0		2_1
885	cat__TissuetypingdoneYNC2_True	0.0		2_1
886	cat__TissuetypingdoneYNC2_nan	0.0		2_1
887	cat__TransplantSchedYNC2_False	0.0		2_1
888	cat__TransplantSchedYNC2_True	0.0		2_1
889	cat__TransplantSchedYNC2_nan	0.0		2_1
890	cat__TreatmentgivenC3YN_False	0.0		2_1
891	cat__TreatmentgivenC3YN_True	0.0		2_1
892	cat__drugdosecorrectYNC3_False	0.0		2_1
893	cat__drugdosecorrectYNC3_True	0.0		2_1
894	cat__drugdosecorrectYNC3_nan	0.0		2_1
895	cat__NeutrecoveryC3_False	0.0		2_1
896	cat__NeutrecoveryC3_True	0.0		2_1
897	cat__NeutrecoveryC3_nan	0.0		2_1
898	cat__Platrecovery50C3_False	0.0		2_1
899	cat__Platrecovery50C3_True	0.0		2_1
900	cat__Platrecovery50C3_nan	0.0		2_1
901	cat__Platrecovery100C3_False	0.0		2_1
902	cat__Platrecovery100C3_True	0.0		2_1
903	cat__Platrecovery100C3_nan	0.0		2_1
904	cat__CepTreatmentGivenC3_False	0.0		2_1
905	cat__CepTreatmentGivenC3_True	0.0		2_1
906	cat__CepTreatmentGivenC3_nan	0.0		2_1
907	cat__mTORGivenC3_False	0.0		2_1
908	cat__mTORGivenC3_True	0.0		2_1
909	cat__mTORGivenC3_nan	0.0		2_1
910	cat__MRDA0_False	0.0		2_1
911	cat__MRDA0_True	0.0		2_1
912	cat__MRDA0_nan	0.0		2_1
913	cat__MRDB0_False	0.0		2_1
914	cat__MRDB0_True	0.0		2_1
915	cat__MRDB0_nan	0.0		2_1
916	cat__MRDC0_False	0.0		2_1
917	cat__MRDC0_True	0.0		2_1
918	cat__MRDC0_nan	0.0		2_1
919	cat__MRDA1_False	0.0		2_1
920	cat__MRDA1_True	0.0		2_1
921	cat__MRDA1_nan	0.0		2_1
922	cat__MRDB1_False	0.0		2_1
923	cat__MRDB1_True	0.0		2_1
924	cat__MRDB1_nan	0.0		2_1
925	cat__MRDC1_False	0.0		2_1
926	cat__MRDC1_True	0.0		2_1
927	cat__MRDC1_nan	0.0		2_1
928	cat__MRDA2_False	0.0		2_1
929	cat__MRDA2_True	0.0		2_1
930	cat__MRDA2_nan	0.0		2_1
931	cat__MRDB2_False	0.0		2_1
932	cat__MRDB2_True	0.0		2_1
933	cat__MRDB2_nan	0.0		2_1
934	cat__MRDC2_False	0.0		2_1
935	cat__MRDC2_True	0.0		2_1
936	cat__MRDC2_nan	0.0		2_1
937	cat__MRDA3_False	0.0		2_1
938	cat__MRDA3_True	0.0		2_1
939	cat__MRDA3_nan	0.0		2_1
940	cat__MRDB3_False	0.0		2_1
941	cat__MRDB3_True	0.0		2_1
942	cat__MRDB3_nan	0.0		2_1
943	cat__MRDC3_False	0.0		2_1
944	cat__MRDC3_True	0.0		2_1
945	cat__MRDC3_nan	0.0		2_1
946	cat__amlAgeGroup_15-29	0.0		2_1
947	cat__amlAgeGroup_30-39	0.0		2_1
948	cat__amlAgeGroup_40-49	0.0		2_1
949	cat__amlAgeGroup_50-59	0.0		2_1
950	cat__amlAgeGroup_60+	0.0		2_1
951	cat__PrevBloodDis_Chronic myelomonocytic leukaemia (CMML)	0.0		2_1
952	cat__PrevBloodDis_Hodgkin's disease	0.0		2_1
953	cat__PrevBloodDis_Myelodysplastic syndrome (MDS)/myelodysplasia/pre-leukaemic phase	0.0		2_1
954	cat__PrevBloodDis_Other haematological disorder	0.0		2_1
955	cat__PrevBloodDis_Refractory anaemia with excess of blasts (RAEB, RAEB-t)	0.0		2_1
956	cat__PrevBloodDis_nan	0.0		2_1
957	cat__FABtype_0	0.0		2_1
958	cat__FABtype_1	0.0		2_1
959	cat__FABtype_2	0.0		2_1
960	cat__FABtype_3	0.0		2_1
961	cat__FABtype_4	0.0		2_1
962	cat__FABtype_4e	0.0		2_1
963	cat__FABtype_5	0.0		2_1
964	cat__FABtype_5a	0.0		2_1
965	cat__FABtype_5b	0.0		2_1
966	cat__FABtype_6	0.0		2_1
967	cat__FABtype_7	0.0		2_1
968	cat__FABtype_8	0.0		2_1
969	cat__FABtype_B	0.0		2_1
970	cat__FABtype_R	0.0		2_1
971	cat__FABtype_RT	0.0		2_1
972	cat__FABtype_X	0.0		2_1
973	cat__FABtype_nan	0.0		2_1
974	cat__CNSinvolveentry_0.0	0.0		2_1
975	cat__CNSinvolveentry_1.0	0.0		2_1
976	cat__CNSinvolveentry_2.0	0.0		2_1
977	cat__CNSinvolveentry_nan	0.0		2_1
978	cat__Localcytoentry_1.0	0.0		2_1
979	cat__Localcytoentry_2.0	0.0		2_1
980	cat__Localcytoentry_3.0	0.0		2_1
981	cat__Localcytoentry_4.0	0.0		2_1
982	cat__Localcytoentry_5.0	0.0		2_1
983	cat__Localcytoentry_nan	0.0		2_1
984	cat__Localimmentry_1.0	0.0		2_1
985	cat__Localimmentry_2.0	0.0		2_1
986	cat__Localimmentry_3.0	0.0		2_1
987	cat__Localimmentry_nan	0.0		2_1
988	cat__CD33entry_1.0	0.0		2_1
989	cat__CD33entry_2.0	0.0		2_1
990	cat__CD33entry_3.0	0.0		2_1
991	cat__CD33entry_nan	0.0		2_1
992	cat__SmokeHist_1.0	0.0		2_1
993	cat__SmokeHist_2.0	0.0		2_1
994	cat__SmokeHist_3.0	0.0		2_1
995	cat__SmokeHist_nan	0.0		2_1
996	cat__amlType_De novo	0.0		2_1
997	cat__amlType_High risk MDS	0.0		2_1
998	cat__amlType_Secondary	0.0		2_1
999	cat__CytoResult_Adverse	0.0		2_1
1000	cat__CytoResult_Failed	0.0		2_1
1001	cat__CytoResult_Intermediate	0.0		2_1
1002	cat__CytoResult_Normal	0.0		2_1
1003	cat__CytoResult_Not done	0.0		2_1
1004	cat__CytoResult_nan	0.0		2_1
1005	cat__CytoResult_t(15;17) / PML-RARA [APL]	0.0		2_1
1006	cat__CytoResult_t(8;21) / inv(16) [CBF]	0.0		2_1
1007	cat__ComorArr_0.0	0.0		2_1
1008	cat__ComorArr_1.0	0.0		2_1
1009	cat__ComorArr_nan	0.0		2_1
1010	cat__ComorCard_0.0	0.0		2_1
1011	cat__ComorCard_1.0	0.0		2_1
1012	cat__ComorCard_2.0	0.0		2_1
1013	cat__ComorCard_nan	0.0		2_1
1014	cat__ComorHVD_0.0	0.0		2_1
1015	cat__ComorHVD_1.0	0.0		2_1
1016	cat__ComorHVD_2.0	0.0		2_1
1017	cat__ComorHVD_nan	0.0		2_1
1018	cat__ComorIBD_0.0	0.0		2_1
1019	cat__ComorIBD_1.0	0.0		2_1
1020	cat__ComorIBD_nan	0.0		2_1
1021	cat__ComorDiab_0.0	0.0		2_1
1022	cat__ComorDiab_1.0	0.0		2_1
1023	cat__ComorDiab_nan	0.0		2_1
1024	cat__ComorCVD_0.0	0.0		2_1
1025	cat__ComorCVD_1.0	0.0		2_1
1026	cat__ComorCVD_2.0	0.0		2_1
1027	cat__ComorCVD_nan	0.0		2_1
1028	cat__ComorPsyc_0.0	0.0		2_1
1029	cat__ComorPsyc_1.0	0.0		2_1
1030	cat__ComorPsyc_2.0	0.0		2_1
1031	cat__ComorPsyc_nan	0.0		2_1
1032	cat__ComorObe_0.0	0.0		2_1
1033	cat__ComorObe_1.0	0.0		2_1
1034	cat__ComorObe_2.0	0.0		2_1
1035	cat__ComorObe_nan	0.0		2_1
1036	cat__ComorInf_0.0	0.0		2_1
1037	cat__ComorInf_1.0	0.0		2_1
1038	cat__ComorInf_2.0	0.0		2_1
1039	cat__ComorInf_nan	0.0		2_1
1040	cat__ComorRheu_0.0	0.0		2_1
1041	cat__ComorRheu_1.0	0.0		2_1
1042	cat__ComorRheu_nan	0.0		2_1
1043	cat__ComorPrep_0.0	0.0		2_1
1044	cat__ComorPrep_1.0	0.0		2_1
1045	cat__ComorPrep_nan	0.0		2_1
1046	cat__ComorRen_0.0	0.0		2_1
1047	cat__ComorRen_1.0	0.0		2_1
1048	cat__ComorRen_nan	0.0		2_1
1049	cat__ComorMPul_0.0	0.0		2_1
1050	cat__ComorMPul_1.0	0.0		2_1
1051	cat__ComorMPul_2.0	0.0		2_1
1052	cat__ComorMPul_nan	0.0		2_1
1053	cat__ComorSPul_0.0	0.0		2_1
1054	cat__ComorSPul_1.0	0.0		2_1
1055	cat__ComorSPul_2.0	0.0		2_1
1056	cat__ComorSPul_nan	0.0		2_1
1057	cat__ComorPST_0.0	0.0		2_1
1058	cat__ComorPST_1.0	0.0		2_1
1059	cat__ComorPST_2.0	0.0		2_1
1060	cat__ComorPST_nan	0.0		2_1
1061	cat__ComorHepM_0.0	0.0		2_1
1062	cat__ComorHepM_1.0	0.0		2_1
1063	cat__ComorHepM_2.0	0.0		2_1
1064	cat__ComorHepM_nan	0.0		2_1
1065	cat__ComorHepS_0.0	0.0		2_1
1066	cat__ComorHepS_1.0	0.0		2_1
1067	cat__ComorHepS_2.0	0.0		2_1
1068	cat__ComorHepS_nan	0.0		2_1
1069	cat__TreatmentC1_ADE Alone	0.0		2_1
1070	cat__TreatmentC1_ADE and Mylotarg 3mg per m2	0.0		2_1
1071	cat__TreatmentC1_ADE and Mylotarg 6mg per m2	0.0		2_1
1072	cat__TreatmentC1_Arsenic and ATRA	0.0		2_1
1073	cat__TreatmentC1_DA High dose (90mg)	0.0		2_1
1074	cat__TreatmentC1_DA Mylotarg 3mg per m2	0.0		2_1
1075	cat__TreatmentC1_DA Mylotarg 6mg per m2	0.0		2_1
1076	cat__TreatmentC1_DA Standard dose (60mg)	0.0		2_1
1077	cat__Marrresult1C1_CR	0.0		2_1
1078	cat__Marrresult1C1_PR	0.0		2_1
1079	cat__Marrresult1C1_RD	0.0		2_1
1080	cat__Marrresult1C1_nan	0.0		2_1
1081	cat__Marrresult2C1_CR	0.0		2_1
1082	cat__Marrresult2C1_PR	0.0		2_1
1083	cat__Marrresult2C1_RD	0.0		2_1
1084	cat__Marrresult2C1_nan	0.0		2_1
1085	cat__Marrresult1C2_CR	0.0		2_1
1086	cat__Marrresult1C2_PR	0.0		2_1
1087	cat__Marrresult1C2_RD	0.0		2_1
1088	cat__Marrresult1C2_nan	0.0		2_1
1089	cat__TissuetypesibsresultC2_1.0	0.0		2_1
1090	cat__TissuetypesibsresultC2_2.0	0.0		2_1
1091	cat__TissuetypesibsresultC2_3.0	0.0		2_1
1092	cat__TissuetypesibsresultC2_nan	0.0		2_1
1093	cat__TransplantTypeC2_1.0	0.0		2_1
1094	cat__TransplantTypeC2_2.0	0.0		2_1
1095	cat__TransplantTypeC2_3.0	0.0		2_1
1096	cat__TransplantTypeC2_nan	0.0		2_1
1097	cat__TreatmentC3_AIDA	0.0		2_1
1098	cat__TreatmentC3_Ara-C 3g/m2	0.0		2_1
1099	cat__TreatmentC3_Dclo	0.0		2_1
1100	cat__TreatmentC3_Flag-Ida	0.0		2_1
1101	cat__TreatmentC3_MACE	0.0		2_1
1102	cat__TreatmentC3_MidAc	0.0		2_1
1103	cat__TreatmentC3_Other	0.0		2_1
1104	cat__TreatmentC3_nan	0.0		2_1
1105	cat__MRDnegativity_<0.0%/not detectable	0.0		2_1
1106	cat__MRDnegativity_nan	0.0		2_1
1107	cat__MRDguided_No	0.0		2_1
1108	cat__MRDguided_nan	0.0		2_1
1109	cat__Housekeeping_ABL	0.0		2_1
1110	cat__Housekeeping_nan	0.0		2_1
1111	cat__MRDA0_method_nan	0.0		2_1
1112	cat__MRDA0_method_qPCR-NPM1	0.0		2_1
1113	cat__MRDA0_method_qPCR-NPM1 A	0.0		2_1
1114	cat__MRDA0_method_qPCR-NPM1 B	0.0		2_1
1115	cat__MRDA0_method_qPCR-NPM1 D	0.0		2_1
1116	cat__MRDA0_method_qPCR-NPM1 OTHER	0.0		2_1
1117	cat__MRDA0_method_qPCR-inv16	0.0		2_1
1118	cat__MRDA0_method_qPCR-t8/21	0.0		2_1
1119	cat__MRDA0num_ND	0.0		2_1
1120	cat__MRDA0num_Pos	0.0		2_1
1121	cat__MRDA0num_nan	0.0		2_1
1122	cat__MRDA0_specimen_PB	0.0		2_1
1123	cat__MRDA0_specimen_nan	0.0		2_1
1124	cat__MRDB0_method_nan	0.0		2_1
1125	cat__MRDB0_method_qPCR-NPM1	0.0		2_1
1126	cat__MRDB0_method_qPCR-NPM1 A	0.0		2_1
1127	cat__MRDB0_method_qPCR-NPM1 B	0.0		2_1
1128	cat__MRDB0_method_qPCR-NPM1 D	0.0		2_1
1129	cat__MRDB0_method_qPCR-NPM1 OTHER	0.0		2_1
1130	cat__MRDB0_method_qPCR-inv16	0.0		2_1
1131	cat__MRDB0_method_qPCR-t8/21	0.0		2_1
1132	cat__MRDB0_specimen_BM	0.0		2_1
1133	cat__MRDB0_specimen_nan	0.0		2_1
1134	cat__MRDB0num_ND	0.0		2_1
1135	cat__MRDB0num_Pos	0.0		2_1
1136	cat__MRDB0num_nan	0.0		2_1
1137	cat__MRDC0_method_MFC (LAIP+DfN)	0.0		2_1
1138	cat__MRDC0_method_nan	0.0		2_1
1139	cat__MRDC0_specimen_BM	0.0		2_1
1140	cat__MRDC0_specimen_BM	0.0		2_1
1141	cat__MRDC0_specimen_PB	0.0		2_1
1142	cat__MRDC0_specimen_nan	0.0		2_1
1143	cat__MRDC1_specimen_BM	0.0		2_1
1144	cat__MRDC1_specimen_PB	0.0		2_1
1145	cat__MRDC1_specimen_nan	0.0		2_1
1146	cat__MRDC2_specimen_BM	0.0		2_1
1147	cat__MRDC2_specimen_nan	0.0		2_1
1148	cat__MRDC3_specimen_BM	0.0		2_1
1149	cat__MRDC3_specimen_PB	0.0		2_1
1150	cat__MRDC3_specimen_nan	0.0		2_1
1151	cat__MRDC0num_Neg	0.0		2_1
1152	cat__MRDC0num_Pos	0.0		2_1
1153	cat__MRDC0num_nan	0.0		2_1
1154	cat__MRDA1_method_nan	0.0		2_1
1155	cat__MRDA1_method_qPCR-NPM1	0.0		2_1
1156	cat__MRDA1_method_qPCR-NPM1 A	0.0		2_1
1157	cat__MRDA1_method_qPCR-NPM1 B	0.0		2_1
1158	cat__MRDA1_method_qPCR-NPM1 D	0.0		2_1
1159	cat__MRDA1_method_qPCR-NPM1 OTHER	0.0		2_1
1160	cat__MRDA1_method_qPCR-inv16	0.0		2_1
1161	cat__MRDA1_method_qPCR-t8/21	0.0		2_1
1162	cat__MRDA1num_ND	0.0		2_1
1163	cat__MRDA1num_Neg	0.0		2_1
1164	cat__MRDA1num_Pos	0.0		2_1
1165	cat__MRDA1num_nan	0.0		2_1
1166	cat__MRDA1_specimen_PB	0.0		2_1
1167	cat__MRDA1_specimen_nan	0.0		2_1
1168	cat__MRDB1_method_nan	0.0		2_1
1169	cat__MRDB1_method_qPCR-NPM1	0.0		2_1
1170	cat__MRDB1_method_qPCR-NPM1 A	0.0		2_1
1171	cat__MRDB1_method_qPCR-NPM1 D	0.0		2_1
1172	cat__MRDB1_method_qPCR-inv16	0.0		2_1
1173	cat__MRDB1_method_qPCR-t8/21	0.0		2_1
1174	cat__MRDB1_specimen_BM	0.0		2_1
1175	cat__MRDB1_specimen_nan	0.0		2_1
1176	cat__MRDB1num_ND	0.0		2_1
1177	cat__MRDB1num_Neg	0.0		2_1
1178	cat__MRDB1num_Pos	0.0		2_1
1179	cat__MRDB1num_nan	0.0		2_1
1180	cat__MRDC1_method_MFC (LAIP+DfN)	0.0		2_1
1181	cat__MRDC1_method_nan	0.0		2_1
1182	cat__MRDC1num_ND	0.0		2_1
1183	cat__MRDC1num_Neg	0.0		2_1
1184	cat__MRDC1num_Pos	0.0		2_1
1185	cat__MRDC1num_nan	0.0		2_1
1186	cat__MRDA2_method_nan	0.0		2_1
1187	cat__MRDA2_method_qPCR-NPM1	0.0		2_1
1188	cat__MRDA2_method_qPCR-NPM1 A	0.0		2_1
1189	cat__MRDA2_method_qPCR-NPM1 B	0.0		2_1
1190	cat__MRDA2_method_qPCR-NPM1 D	0.0		2_1
1191	cat__MRDA2_method_qPCR-NPM1 OTHER	0.0		2_1
1192	cat__MRDA2_method_qPCR-inv16	0.0		2_1
1193	cat__MRDA2_method_qPCR-t8/21	0.0		2_1
1194	cat__MRDA2_specimen_PB	0.0		2_1
1195	cat__MRDA2_specimen_nan	0.0		2_1
1196	cat__MRDA2num_ND	0.0		2_1
1197	cat__MRDA2num_Neg	0.0		2_1
1198	cat__MRDA2num_Pos	0.0		2_1
1199	cat__MRDA2num_nan	0.0		2_1
1200	cat__MRDB2_method_nan	0.0		2_1
1201	cat__MRDB2_method_qPCR-NPM1	0.0		2_1
1202	cat__MRDB2_method_qPCR-NPM1 A	0.0		2_1
1203	cat__MRDB2_method_qPCR-NPM1 B	0.0		2_1
1204	cat__MRDB2_method_qPCR-NPM1 D	0.0		2_1
1205	cat__MRDB2_method_qPCR-NPM1 OTHER	0.0		2_1
1206	cat__MRDB2_method_qPCR-inv16	0.0		2_1
1207	cat__MRDB2_method_qPCR-t8/21	0.0		2_1
1208	cat__MRDB2_specimen_BM	0.0		2_1
1209	cat__MRDB2_specimen_nan	0.0		2_1
1210	cat__MRDB2num_ND	0.0		2_1
1211	cat__MRDB2num_Neg	0.0		2_1
1212	cat__MRDB2num_Pos	0.0		2_1
1213	cat__MRDB2num_nan	0.0		2_1
1214	cat__MRDC2_method_MFC (LAIP+DfN)	0.0		2_1
1215	cat__MRDC2_method_nan	0.0		2_1
1216	cat__MRDC2num_ND	0.0		2_1
1217	cat__MRDC2num_Neg	0.0		2_1
1218	cat__MRDC2num_Pos	0.0		2_1
1219	cat__MRDC2num_nan	0.0		2_1
1220	cat__MRDA3_method_nan	0.0		2_1
1221	cat__MRDA3_method_qPCR-NPM1	0.0		2_1
1222	cat__MRDA3_method_qPCR-NPM1 A	0.0		2_1
1223	cat__MRDA3_method_qPCR-NPM1 B	0.0		2_1
1224	cat__MRDA3_method_qPCR-NPM1 D	0.0		2_1
1225	cat__MRDA3_method_qPCR-NPM1 OTHER	0.0		2_1
1226	cat__MRDA3_method_qPCR-inv16	0.0		2_1
1227	cat__MRDA3_method_qPCR-t8/21	0.0		2_1
1228	cat__MRDA3_specimen_PB	0.0		2_1
1229	cat__MRDA3_specimen_nan	0.0		2_1
1230	cat__MRDA3num_ND	0.0		2_1
1231	cat__MRDA3num_Neg	0.0		2_1
1232	cat__MRDA3num_Pos	0.0		2_1
1233	cat__MRDA3num_nan	0.0		2_1
1234	cat__MRDB3_method_nan	0.0		2_1
1235	cat__MRDB3_method_qPCR-NPM1	0.0		2_1
1236	cat__MRDB3_method_qPCR-NPM1 A	0.0		2_1
1237	cat__MRDB3_method_qPCR-NPM1 B	0.0		2_1
1238	cat__MRDB3_method_qPCR-NPM1 D	0.0		2_1
1239	cat__MRDB3_method_qPCR-NPM1 OTHER	0.0		2_1
1240	cat__MRDB3_method_qPCR-inv16	0.0		2_1
1241	cat__MRDB3_method_qPCR-t8/21	0.0		2_1
1242	cat__MRDB3_specimen_BM	0.0		2_1
1243	cat__MRDB3_specimen_nan	0.0		2_1
1244	cat__MRDB3num_ND	0.0		2_1
1245	cat__MRDB3num_Neg	0.0		2_1
1246	cat__MRDB3num_Pos	0.0		2_1
1247	cat__MRDB3num_nan	0.0		2_1
1248	cat__MRDC3_method_MFC (LAIP+DfN)	0.0		2_1
1249	cat__MRDC3_method_nan	0.0		2_1
1250	cat__MRDC3num_Neg	0.0		2_1
1251	cat__MRDC3num_Pos	0.0		2_1
1252	cat__MRDC3num_nan	0.0		2_1
1253	ordinal__NauseagradeC1	0.0		2_1
1254	ordinal__AlopeciagradeC1	0.0		2_1
1255	ordinal__OralgradeC1	0.0		2_1
1256	ordinal__DiarrheagradeC1	0.0		2_1
1257	ordinal__CardiacgradeC1	0.0		2_1
1258	ordinal__LiverASTgradeC1	0.0		2_1
1259	ordinal__LiverALTgradeC1	0.0		2_1
1260	ordinal__LiverBilgradeC1	0.0		2_1
1261	ordinal__RenaCreatgradeC1	0.0		2_1
1262	ordinal__RenaprotgradeC1	0.0		2_1
1263	ordinal__RenahaemgradeC1	0.0		2_1
1264	ordinal__NauseagradeC2	0.0		2_1
1265	ordinal__AlopeciagradeC2	0.0		2_1
1266	ordinal__OralgradeC2	0.0		2_1
1267	ordinal__DiarrheagradeC2	0.0		2_1
1268	ordinal__CardiacgradeC2	0.0		2_1
1269	ordinal__LiverASTgradeC2	0.0		2_1
1270	ordinal__LiverALTgradeC2	0.0		2_1
1271	ordinal__LiverBilgradeC2	0.0		2_1
1272	ordinal__RenaCreatgradeC2	0.0		2_1
1273	ordinal__RenaprotgradeC2	1.6553280215060352e-05		2_1
1274	ordinal__RenahaemgradeC2	0.0		2_1
1275	ordinal__NauseagradeC3	0.0		2_1
1276	ordinal__AlopeciagradeC3	0.0		2_1
1277	ordinal__OralgradeC3	0.0		2_1
1278	ordinal__DiarrheagradeC3	0.0		2_1
1279	ordinal__CardiacgradeC3	0.0		2_1
1280	ordinal__LiverASTgradeC3	5.499358420401366e-05		2_1
1281	ordinal__LiverALTgradeC3	0.0		2_1
1282	ordinal__LiverBilgradeC3	0.0		2_1
1283	ordinal__RenaCreatgradeC3	0.0		2_1
1284	ordinal__RenaprotgradeC3	0.0		2_1
1285	ordinal__RenahaemgradeC3	0.0		2_1
1286	ordinal__cellularity1C1	0.0		2_1
1287	ordinal__cellularity2C1	0.0		2_1
1288	ordinal__cellularity1C2	0.0		2_1
1289	num__amlAgeAtRand1	0.0		2_1
1290	num__UnitsbloodC1	0.0		2_1
1291	num__UnitsplateletsC1	0.0		2_1
1292	num__UnitsbloodC2	0.0		2_1
1293	num__UnitsplateletsC2	0.0		2_1
1294	num__UnitsbloodC3	0.0		2_1
1295	num__UnitsplateletsC3	0.0		2_1
1296	num__DaysIVantibC1	0.0		2_1
1297	num__DaysinhospC1	0.0		2_1
1298	num__DaysIVantibC2	0.0		2_1
1299	num__DaysinhospC2	0.0		2_1
1300	num__DaysIVantibC3	0.0		2_1
1301	num__DaysinhospC3	0.0		2_1
1302	num__date_MRDA0	3.584401863707846e-05		2_1
1303	num__MRDA0hodnota	0.0		2_1
1304	num__MRDA0logred	0.0		2_1
1305	num__date_MRDB0	0.0		2_1
1306	num__MRDB0hodnota	0.0		2_1
1307	num__MRDB0logred	0.0		2_1
1308	num__MRDC0percentage	0.0		2_1
1309	num__date_MRDA1	0.0		2_1
1310	num__MRDA1hodnota	0.0		2_1
1311	num__MRDA1logred	0.0		2_1
1312	num__date_MRDB1	0.0		2_1
1313	num__MRDB1hodnota	0.0		2_1
1314	num__Date_MRDC1	0.00011743509856066236		2_1
1315	num__MRDC1percentage	0.00010159529413167018		2_1
1316	num__date_MRDA2	2.864705055669292e-05		2_1
1317	num__MRDA2hodnota	0.0		2_1
1318	num__MRDA2logred	0.0		2_1
1319	num__date_MRDB2	0.0		2_1
1320	num__MRDB2hodnota	0.0		2_1
1321	num__Date_MRDC2	0.0		2_1
1322	num__MRDC2percentage	0.00024044903138996482		2_1
1323	num__date_MRDA3	0.0		2_1
1324	num__MRDA3hodnota	0.0		2_1
1325	num__MRDA3logred	0.0		2_1
1326	num__date_MRDB3	1.814875497366609e-05		2_1
1327	num__MRDB3hodnota	0.0		2_1
1328	num__Date_MRDC3	0.0		2_1
1329	num__MRDC3percentage	0.0002628395611633326		2_1
1330	num__NauseastartC1	0.0		2_1
1331	num__NauseastopC1	0.0		2_1
1332	num__AlopeciastartC1	0.0		2_1
1333	num__AlopeciastopC1	0.0		2_1
1334	num__OralstartC1	0.0		2_1
1335	num__OralstopC1	0.0		2_1
1336	num__DiarrheastartC1	0.0		2_1
1337	num__DiarrheastopC1	0.0		2_1
1338	num__CardiacstartC1	0.0		2_1
1339	num__CardiacstopC1	0.0		2_1
1340	num__LiverASTstartC1	0.0		2_1
1341	num__LiverASTstopC1	0.0		2_1
1342	num__LiverALTstartC1	0.0		2_1
1343	num__LiverALTstopC1	0.0		2_1
1344	num__LiverBilstartC1	0.0		2_1
1345	num__LiverBilstopC1	0.0		2_1
1346	num__RenaCreatstartC1	0.0		2_1
1347	num__RenaCreatstopC1	0.0		2_1
1348	num__RenaprotstartC1	0.0		2_1
1349	num__RenahaemstartC1	0.0		2_1
1350	num__RenahaemstopC1	0.0		2_1
1351	num__NauseastartC2	0.00011611770598544029		2_1
1352	num__NauseastopC2	0.0		2_1
1353	num__AlopeciastartC2	0.0		2_1
1354	num__AlopeciastopC2	0.0		2_1
1355	num__OralstartC2	0.0		2_1
1356	num__OralstopC2	0.0		2_1
1357	num__DiarrheastartC2	0.0		2_1
1358	num__DiarrheastopC2	0.0		2_1
1359	num__CardiacstartC2	0.0		2_1
1360	num__LiverASTstartC2	0.0		2_1
1361	num__LiverASTstopC2	0.0		2_1
1362	num__LiverALTstartC2	0.0		2_1
1363	num__LiverALTstopC2	0.0		2_1
1364	num__LiverBilstartC2	0.0		2_1
1365	num__LiverBilstopC2	0.0		2_1
1366	num__RenaCreatstartC2	7.045972098283059e-05		2_1
1367	num__RenaCreatstopC2	0.0		2_1
1368	num__NauseastartC3	0.0		2_1
1369	num__NauseastopC3	0.0		2_1
1370	num__AlopeciastartC3	0.0		2_1
1371	num__OralstartC3	0.0		2_1
1372	num__OralstopC3	0.0		2_1
1373	num__DiarrheastartC3	0.0		2_1
1374	num__DiarrheastopC3	0.0		2_1
1375	num__LiverASTstartC3	5.361572947476608e-05		2_1
1376	num__LiverASTstopC3	0.0		2_1
1377	num__LiverALTstartC3	0.0		2_1
1378	num__LiverALTstopC3	0.0		2_1
1379	num__LiverBilstartC3	0.0		2_1
1380	num__LiverBilstopC3	0.0		2_1
1381	num__RenaCreatstartC3	0.0		2_1
1382	num__RenaCreatstopC3	0.0		2_1
1383	num__mylotargdateC1	0.0		2_1
1384	num__marrexamdate1C1	0.0		2_1
1385	num__marrexamdate2C1	0.0		2_1
1386	num__NeutrecoverydateC1	0.0		2_1
1387	num__Platrecovery50dateC1	0.0		2_1
1388	num__Platrecovery100dateC1	0.00030582970648048883		2_1
1389	num__DischargeddateC1	0.0		2_1
1390	num__chemodateC2	0.0		2_1
1391	num__marrexamdate1C2	0.0		2_1
1392	num__NeutrecoverydateC2	0.0		2_1
1393	num__Platrecovery50dateC2	0.0		2_1
1394	num__Platrecovery100dateC2	0.0		2_1
1395	num__DischargeddateC2	0.0		2_1
1396	num__chemodateC3	0.0		2_1
1397	num__NeutrecoverydateC3	0.0		2_1
1398	num__Platrecovery50dateC3	0.0		2_1
1399	num__Platrecovery100C3date	0.0		2_1
1400	num__DischargeddateC3	0.0		2_1
1401	num__Weight	0.0		2_1
1402	num__Height	0.0		2_1
1403	num__BloodDateEntry	0.0		2_1
1404	num__HemoglobinEntry	0.0		2_1
1405	num__PlateletEntry	0.0		2_1
1406	num__MarrowDateEntry	0.0		2_1
1407	num__MarrowBlastsEntry	0.0		2_1
1408	num__LocalImmPcnt	0.0		2_1
1409	num__SmokePerDay	8.516758681973261e-07		2_1
1410	num__chemodateC1	0.0		2_1
1411	num__Marrblastperc1C1	0.0		2_1
1412	num__Marrblastperc2C1	0.0		2_1
1413	num__WBCEntry	0.0		2_1
1414	num__CompmarrrespC1	0.0		2_1
1415	num__Marrclastperc1C2	0.0		2_1
1416	num__CompmarrrespC2	0.0		2_1
1417	num__TransplantSchedDateC2	0.0		2_1
1418	remainder__IsSec_is_missing	0.0		2_1
1419	remainder__PrevDiag_is_missing	0.0		2_1
1420	remainder__PrevBloodDis_is_missing	0.0		2_1
1421	remainder__HemoglobinEntry_is_missing	0.0		2_1
1422	remainder__PlateletEntry_is_missing	0.0		2_1
1423	remainder__MarrowDateEntry_is_missing	0.0		2_1
1424	remainder__MarrowBlastsEntry_is_missing	0.0		2_1
1425	remainder__FABtype_is_missing	0.0		2_1
1426	remainder__CNSinvolveentry_is_missing	0.0		2_1
1427	remainder__Localcytoentry_is_missing	0.0		2_1
1428	remainder__Localimmentry_is_missing	0.0		2_1
1429	remainder__LocalImmPcnt_is_missing	0.0		2_1
1430	remainder__CD33entry_is_missing	0.0		2_1
1431	remainder__SmokeHist_is_missing	0.0		2_1
1432	remainder__SmokePerDay_is_missing	0.0		2_1
1433	remainder__CytoResult_is_missing	0.0		2_1
1434	remainder__Karyotype_is_missing	0.0		2_1
1435	remainder__ComorArr_is_missing	0.0		2_1
1436	remainder__ComorCard_is_missing	0.0		2_1
1437	remainder__ComorHVD_is_missing	0.0		2_1
1438	remainder__ComorIBD_is_missing	0.0		2_1
1439	remainder__ComorDiab_is_missing	0.0		2_1
1440	remainder__ComorCVD_is_missing	0.0		2_1
1441	remainder__ComorPsyc_is_missing	0.0		2_1
1442	remainder__ComorObe_is_missing	0.0		2_1
1443	remainder__ComorInf_is_missing	0.0		2_1
1444	remainder__ComorRheu_is_missing	0.0		2_1
1445	remainder__ComorPrep_is_missing	0.0		2_1
1446	remainder__ComorRen_is_missing	0.0		2_1
1447	remainder__ComorMPul_is_missing	0.0		2_1
1448	remainder__ComorSPul_is_missing	0.0		2_1
1449	remainder__ComorPST_is_missing	0.0		2_1
1450	remainder__ComorHepM_is_missing	0.0		2_1
1451	remainder__ComorHepS_is_missing	0.0		2_1
1452	remainder__drugdoseC1yn_is_missing	0.0		2_1
1453	remainder__mylotargC1yn_is_missing	0.0		2_1
1454	remainder__mylotargdateC1_is_missing	0.0		2_1
1455	remainder__mylodoseC1_is_missing	0.0		2_1
1456	remainder__marrexamdate1C1_is_missing	0.0		2_1
1457	remainder__marrexamdate2C1_is_missing	0.0		2_1
1458	remainder__cellularity1C1_is_missing	0.0		2_1
1459	remainder__cellularity2C1_is_missing	0.0		2_1
1460	remainder__Marrblastperc1C1_is_missing	0.0		2_1
1461	remainder__Marrblastperc2C1_is_missing	0.0		2_1
1462	remainder__Marrresult1C1_is_missing	0.0		2_1
1463	remainder__Marrresult2C1_is_missing	0.0		2_1
1464	remainder__CompmarrrespC1_is_missing	0.0		2_1
1465	remainder__NeutrecoverydateC1_is_missing	0.0		2_1
1466	remainder__Platrecovery50C1_is_missing	0.0		2_1
1467	remainder__Platrecovery50dateC1_is_missing	0.0		2_1
1468	remainder__Platrecovery100C1_is_missing	0.0		2_1
1469	remainder__Platrecovery100dateC1_is_missing	0.0		2_1
1470	remainder__NauseagradeC1_is_missing	0.0		2_1
1471	remainder__NauseastartC1_is_missing	0.0		2_1
1472	remainder__NauseastopC1_is_missing	0.0		2_1
1473	remainder__AlopeciagradeC1_is_missing	0.0		2_1
1474	remainder__AlopeciastartC1_is_missing	0.0		2_1
1475	remainder__AlopeciastopC1_is_missing	0.0		2_1
1476	remainder__OralgradeC1_is_missing	0.0		2_1
1477	remainder__OralstartC1_is_missing	0.0		2_1
1478	remainder__OralstopC1_is_missing	0.0		2_1
1479	remainder__DiarrheagradeC1_is_missing	0.0		2_1
1480	remainder__DiarrheastartC1_is_missing	0.0		2_1
1481	remainder__DiarrheastopC1_is_missing	0.0		2_1
1482	remainder__CardiacgradeC1_is_missing	0.0		2_1
1483	remainder__CardiacstartC1_is_missing	0.0		2_1
1484	remainder__CardiacstopC1_is_missing	0.0		2_1
1485	remainder__LiverASTgradeC1_is_missing	0.0		2_1
1486	remainder__LiverASTstartC1_is_missing	0.0		2_1
1487	remainder__LiverASTstopC1_is_missing	0.0		2_1
1488	remainder__LiverALTgradeC1_is_missing	0.0		2_1
1489	remainder__LiverALTstartC1_is_missing	0.0		2_1
1490	remainder__LiverALTstopC1_is_missing	0.0		2_1
1491	remainder__LiverBilgradeC1_is_missing	0.0		2_1
1492	remainder__LiverBilstartC1_is_missing	0.0		2_1
1493	remainder__LiverBilstopC1_is_missing	0.0		2_1
1494	remainder__RenaCreatgradeC1_is_missing	0.0		2_1
1495	remainder__RenaCreatstartC1_is_missing	0.0		2_1
1496	remainder__RenaCreatstopC1_is_missing	0.0		2_1
1497	remainder__RenaprotgradeC1_is_missing	0.0		2_1
1498	remainder__RenaprotstartC1_is_missing	0.0		2_1
1499	remainder__RenahaemgradeC1_is_missing	0.0		2_1
1500	remainder__RenahaemstartC1_is_missing	0.0		2_1
1501	remainder__RenahaemstopC1_is_missing	0.0		2_1
1502	remainder__UnitsbloodC1_is_missing	0.0		2_1
1503	remainder__UnitsplateletsC1_is_missing	0.0		2_1
1504	remainder__DaysIVantibC1_is_missing	0.0		2_1
1505	remainder__DaysinhospC1_is_missing	0.0		2_1
1506	remainder__DischargeddateC1_is_missing	0.0		2_1
1507	remainder__chemodateC2_is_missing	0.0		2_1
1508	remainder__drugdoseC2yn_is_missing	0.0		2_1
1509	remainder__marrexamdate1C2_is_missing	0.0		2_1
1510	remainder__cellularity1C2_is_missing	0.0		2_1
1511	remainder__Marrclastperc1C2_is_missing	0.0		2_1
1512	remainder__Marrresult1C2_is_missing	0.0		2_1
1513	remainder__CompmarrrespC2_is_missing	0.0		2_1
1514	remainder__NeutrecoveryC2_is_missing	0.0		2_1
1515	remainder__NeutrecoverydateC2_is_missing	0.0		2_1
1516	remainder__Platrecovery50C2_is_missing	0.0		2_1
1517	remainder__Platrecovery50dateC2_is_missing	0.0		2_1
1518	remainder__Platrecovery100C2_is_missing	0.0		2_1
1519	remainder__Platrecovery100dateC2_is_missing	0.0		2_1
1520	remainder__NauseagradeC2_is_missing	0.0		2_1
1521	remainder__NauseastartC2_is_missing	0.0		2_1
1522	remainder__NauseastopC2_is_missing	0.0		2_1
1523	remainder__AlopeciagradeC2_is_missing	0.0		2_1
1524	remainder__AlopeciastartC2_is_missing	0.0		2_1
1525	remainder__AlopeciastopC2_is_missing	0.0		2_1
1526	remainder__OralgradeC2_is_missing	0.0		2_1
1527	remainder__OralstartC2_is_missing	0.0		2_1
1528	remainder__OralstopC2_is_missing	0.0		2_1
1529	remainder__DiarrheagradeC2_is_missing	0.0		2_1
1530	remainder__DiarrheastartC2_is_missing	0.0		2_1
1531	remainder__DiarrheastopC2_is_missing	0.0		2_1
1532	remainder__CardiacgradeC2_is_missing	0.0		2_1
1533	remainder__CardiacstartC2_is_missing	0.0		2_1
1534	remainder__LiverASTgradeC2_is_missing	0.0		2_1
1535	remainder__LiverASTstartC2_is_missing	0.0		2_1
1536	remainder__LiverASTstopC2_is_missing	0.0		2_1
1537	remainder__LiverALTgradeC2_is_missing	0.0		2_1
1538	remainder__LiverALTstartC2_is_missing	0.0		2_1
1539	remainder__LiverALTstopC2_is_missing	0.0		2_1
1540	remainder__LiverBilgradeC2_is_missing	0.0		2_1
1541	remainder__LiverBilstartC2_is_missing	0.0		2_1
1542	remainder__LiverBilstopC2_is_missing	0.0		2_1
1543	remainder__RenaCreatgradeC2_is_missing	0.0		2_1
1544	remainder__RenaCreatstartC2_is_missing	0.0		2_1
1545	remainder__RenaCreatstopC2_is_missing	0.0		2_1
1546	remainder__RenaprotgradeC2_is_missing	0.0		2_1
1547	remainder__RenahaemgradeC2_is_missing	0.0		2_1
1548	remainder__UnitsbloodC2_is_missing	0.0		2_1
1549	remainder__UnitsplateletsC2_is_missing	0.0		2_1
1550	remainder__DaysIVantibC2_is_missing	0.0		2_1
1551	remainder__DaysinhospC2_is_missing	0.0		2_1
1552	remainder__DischargeddateC2_is_missing	0.0		2_1
1553	remainder__TissuetypingdoneYNC2_is_missing	0.0		2_1
1554	remainder__TissuetypesibsresultC2_is_missing	0.0		2_1
1555	remainder__TransplantSchedYNC2_is_missing	0.0		2_1
1556	remainder__TransplantSchedDateC2_is_missing	0.0		2_1
1557	remainder__TransplantTypeC2_is_missing	0.0		2_1
1558	remainder__TreatmentC3_is_missing	0.0		2_1
1559	remainder__drugdosecorrectYNC3_is_missing	0.0		2_1
1560	remainder__NeutrecoveryC3_is_missing	0.0		2_1
1561	remainder__NeutrecoverydateC3_is_missing	0.0		2_1
1562	remainder__Platrecovery50C3_is_missing	0.0		2_1
1563	remainder__Platrecovery50dateC3_is_missing	0.0		2_1
1564	remainder__Platrecovery100C3_is_missing	0.0		2_1
1565	remainder__Platrecovery100C3date_is_missing	0.0		2_1
1566	remainder__NauseagradeC3_is_missing	0.0		2_1
1567	remainder__NauseastartC3_is_missing	0.0		2_1
1568	remainder__NauseastopC3_is_missing	0.0		2_1
1569	remainder__AlopeciagradeC3_is_missing	0.0		2_1
1570	remainder__AlopeciastartC3_is_missing	0.0		2_1
1571	remainder__OralgradeC3_is_missing	0.0		2_1
1572	remainder__OralstartC3_is_missing	0.0		2_1
1573	remainder__OralstopC3_is_missing	0.0		2_1
1574	remainder__DiarrheagradeC3_is_missing	0.0		2_1
1575	remainder__DiarrheastartC3_is_missing	0.0		2_1
1576	remainder__DiarrheastopC3_is_missing	0.0		2_1
1577	remainder__CardiacgradeC3_is_missing	0.0		2_1
1578	remainder__LiverASTgradeC3_is_missing	0.0		2_1
1579	remainder__LiverASTstartC3_is_missing	0.0		2_1
1580	remainder__LiverASTstopC3_is_missing	0.0		2_1
1581	remainder__LiverALTgradeC3_is_missing	0.0		2_1
1582	remainder__LiverALTstartC3_is_missing	0.0		2_1
1583	remainder__LiverALTstopC3_is_missing	0.0		2_1
1584	remainder__LiverBilgradeC3_is_missing	0.0		2_1
1585	remainder__LiverBilstartC3_is_missing	0.0		2_1
1586	remainder__LiverBilstopC3_is_missing	0.0		2_1
1587	remainder__RenaCreatgradeC3_is_missing	0.0		2_1
1588	remainder__RenaCreatstartC3_is_missing	0.0		2_1
1589	remainder__RenaCreatstopC3_is_missing	0.0		2_1
1590	remainder__RenaprotgradeC3_is_missing	0.0		2_1
1591	remainder__RenahaemgradeC3_is_missing	0.0		2_1
1592	remainder__UnitsbloodC3_is_missing	0.0		2_1
1593	remainder__UnitsplateletsC3_is_missing	0.0		2_1
1594	remainder__DaysIVantibC3_is_missing	0.0		2_1
1595	remainder__DaysinhospC3_is_missing	0.0		2_1
1596	remainder__DischargeddateC3_is_missing	0.0		2_1
1597	remainder__CepTreatmentGivenC3_is_missing	0.0		2_1
1598	remainder__mTORGivenC3_is_missing	0.0		2_1
1599	remainder__MRDnegativity_is_missing	0.0		2_1
1600	remainder__MRDguided_is_missing	0.0		2_1
1601	remainder__Housekeeping_is_missing	0.0		2_1
1602	remainder__MRDA0_is_missing	0.0		2_1
1603	remainder__date_MRDA0_is_missing	0.0		2_1
1604	remainder__MRDA0_method_is_missing	0.0		2_1
1605	remainder__MRDA0_specimen_is_missing	0.0		2_1
1606	remainder__MRDA0num_is_missing	0.0		2_1
1607	remainder__MRDA0hodnota_is_missing	0.0		2_1
1608	remainder__MRDA0logred_is_missing	0.0		2_1
1609	remainder__MRDB0_is_missing	0.0		2_1
1610	remainder__date_MRDB0_is_missing	0.0		2_1
1611	remainder__MRDB0_method_is_missing	0.0		2_1
1612	remainder__MRDB0_specimen_is_missing	0.0		2_1
1613	remainder__MRDB0num_is_missing	0.0		2_1
1614	remainder__MRDB0hodnota_is_missing	0.0		2_1
1615	remainder__MRDB0logred_is_missing	0.0		2_1
1616	remainder__MRDC0_is_missing	0.0		2_1
1617	remainder__MRDC0_method_is_missing	0.0		2_1
1618	remainder__MRDC0_specimen_is_missing	0.0		2_1
1619	remainder__MRDC0num_is_missing	0.0		2_1
1620	remainder__MRDC0percentage_is_missing	0.0		2_1
1621	remainder__MRDA1_is_missing	0.0		2_1
1622	remainder__date_MRDA1_is_missing	0.0		2_1
1623	remainder__MRDA1_method_is_missing	0.0		2_1
1624	remainder__MRDA1_specimen_is_missing	0.0		2_1
1625	remainder__MRDA1num_is_missing	0.0		2_1
1626	remainder__MRDA1hodnota_is_missing	0.0		2_1
1627	remainder__MRDA1logred_is_missing	0.0		2_1
1628	remainder__MRDB1_is_missing	0.0		2_1
1629	remainder__date_MRDB1_is_missing	0.0		2_1
1630	remainder__MRDB1_method_is_missing	0.0		2_1
1631	remainder__MRDB1_specimen_is_missing	0.0		2_1
1632	remainder__MRDB1num_is_missing	0.0		2_1
1633	remainder__MRDB1hodnota_is_missing	0.0		2_1
1634	remainder__MRDC1_is_missing	0.0		2_1
1635	remainder__Date_MRDC1_is_missing	0.0		2_1
1636	remainder__MRDC1_method_is_missing	0.0		2_1
1637	remainder__MRDC1_specimen_is_missing	0.0		2_1
1638	remainder__MRDC1num_is_missing	0.0		2_1
1639	remainder__MRDC1percentage_is_missing	0.0		2_1
1640	remainder__MRDA2_is_missing	0.0		2_1
1641	remainder__date_MRDA2_is_missing	0.0		2_1
1642	remainder__MRDA2_method_is_missing	0.0		2_1
1643	remainder__MRDA2_specimen_is_missing	0.0		2_1
1644	remainder__MRDA2num_is_missing	0.0		2_1
1645	remainder__MRDA2hodnota_is_missing	0.0		2_1
1646	remainder__MRDA2logred_is_missing	0.0		2_1
1647	remainder__MRDB2_is_missing	0.0		2_1
1648	remainder__date_MRDB2_is_missing	0.0		2_1
1649	remainder__MRDB2_method_is_missing	0.0		2_1
1650	remainder__MRDB2_specimen_is_missing	0.0		2_1
1651	remainder__MRDB2num_is_missing	0.0		2_1
1652	remainder__MRDB2hodnota_is_missing	0.0		2_1
1653	remainder__MRDC2_is_missing	0.0		2_1
1654	remainder__Date_MRDC2_is_missing	0.0		2_1
1655	remainder__MRDC2_method_is_missing	0.0		2_1
1656	remainder__MRDC2_specimen_is_missing	0.0		2_1
1657	remainder__MRDC2num_is_missing	0.0		2_1
1658	remainder__MRDC2percentage_is_missing	0.0		2_1
1659	remainder__MRDA3_is_missing	0.0		2_1
1660	remainder__date_MRDA3_is_missing	0.0		2_1
1661	remainder__MRDA3_method_is_missing	0.0		2_1
1662	remainder__MRDA3_specimen_is_missing	0.0		2_1
1663	remainder__MRDA3num_is_missing	0.0		2_1
1664	remainder__MRDA3hodnota_is_missing	0.0		2_1
1665	remainder__MRDA3logred_is_missing	0.0		2_1
1666	remainder__MRDB3_is_missing	0.0		2_1
1667	remainder__date_MRDB3_is_missing	0.0		2_1
1668	remainder__MRDB3_method_is_missing	0.0		2_1
1669	remainder__MRDB3_specimen_is_missing	0.0		2_1
1670	remainder__MRDB3num_is_missing	0.0		2_1
1671	remainder__MRDB3hodnota_is_missing	0.0		2_1
1672	remainder__MRDC3_is_missing	0.0		2_1
1673	remainder__Date_MRDC3_is_missing	0.0		2_1
1674	remainder__MRDC3_method_is_missing	0.0		2_1
1675	remainder__MRDC3_specimen_is_missing	0.0		2_1
1676	remainder__MRDC3num_is_missing	0.0		2_1
1677	remainder__MRDC3percentage_is_missing	0.0		2_1
1678	karyotype_encoding__Karyotype_46,XX [20]	0.0		3_1
1679	karyotype_encoding__Karyotype_46,XX,inv(16)(p13q22)[10]	0.0		3_1
1680	karyotype_encoding__Karyotype_46,XX,t(8;21)(q22;q22)[10]	0.0		3_1
1681	karyotype_encoding__Karyotype_46,XX[20]	0.0		3_1
1682	karyotype_encoding__Karyotype_46,XX[25]	0.0		3_1
1683	karyotype_encoding__Karyotype_46,XY [20]	0.0		3_1
1684	karyotype_encoding__Karyotype_46,XY[20]	0.0		3_1
1685	karyotype_encoding__Karyotype_46,XY[25]	0.0		3_1
1686	karyotype_encoding__Karyotype___rare_class__	0.0		3_1
1687	cat__sexID_False	0.0		3_1
1688	cat__sexID_True	0.0		3_1
1689	cat__IsSec_False	0.0		3_1
1690	cat__IsSec_True	0.0		3_1
1691	cat__IsSec_nan	0.0		3_1
1692	cat__PrevDiag_False	0.0		3_1
1693	cat__PrevDiag_True	0.0		3_1
1694	cat__PrevDiag_nan	0.0		3_1
1695	cat__drugdoseC1yn_False	0.0		3_1
1696	cat__drugdoseC1yn_True	0.0		3_1
1697	cat__drugdoseC1yn_nan	0.0		3_1
1698	cat__mylotargC1yn_False	0.0		3_1
1699	cat__mylotargC1yn_True	0.0		3_1
1700	cat__mylotargC1yn_nan	0.0		3_1
1701	cat__mylodoseC1_False	0.0		3_1
1702	cat__mylodoseC1_True	0.0		3_1
1703	cat__mylodoseC1_nan	0.0		3_1
1704	cat__NeutrecoveryC1_False	0.0		3_1
1705	cat__NeutrecoveryC1_True	0.0		3_1
1706	cat__Platrecovery50C1_False	0.0		3_1
1707	cat__Platrecovery50C1_True	0.0		3_1
1708	cat__Platrecovery50C1_nan	0.0		3_1
1709	cat__Platrecovery100C1_False	0.0		3_1
1710	cat__Platrecovery100C1_True	0.0		3_1
1711	cat__Platrecovery100C1_nan	0.0		3_1
1712	cat__drugdoseC2yn_False	0.0		3_1
1713	cat__drugdoseC2yn_True	0.0		3_1
1714	cat__drugdoseC2yn_nan	0.0		3_1
1715	cat__NeutrecoveryC2_False	0.0		3_1
1716	cat__NeutrecoveryC2_True	0.0		3_1
1717	cat__NeutrecoveryC2_nan	0.0		3_1
1718	cat__Platrecovery50C2_False	0.0		3_1
1719	cat__Platrecovery50C2_True	0.0		3_1
1720	cat__Platrecovery50C2_nan	0.0		3_1
1721	cat__Platrecovery100C2_False	0.0		3_1
1722	cat__Platrecovery100C2_True	0.0		3_1
1723	cat__Platrecovery100C2_nan	0.0		3_1
1724	cat__TissuetypingdoneYNC2_False	0.0		3_1
1725	cat__TissuetypingdoneYNC2_True	0.0		3_1
1726	cat__TissuetypingdoneYNC2_nan	0.0		3_1
1727	cat__TransplantSchedYNC2_False	0.0		3_1
1728	cat__TransplantSchedYNC2_True	0.0		3_1
1729	cat__TransplantSchedYNC2_nan	0.0		3_1
1730	cat__TreatmentgivenC3YN_True	0.0		3_1
1731	cat__drugdosecorrectYNC3_False	0.0		3_1
1732	cat__drugdosecorrectYNC3_True	0.0		3_1
1733	cat__drugdosecorrectYNC3_nan	0.0		3_1
1734	cat__NeutrecoveryC3_False	0.0		3_1
1735	cat__NeutrecoveryC3_True	0.0		3_1
1736	cat__NeutrecoveryC3_nan	0.0		3_1
1737	cat__Platrecovery50C3_False	0.0		3_1
1738	cat__Platrecovery50C3_True	0.0		3_1
1739	cat__Platrecovery50C3_nan	0.0		3_1
1740	cat__Platrecovery100C3_False	0.0		3_1
1741	cat__Platrecovery100C3_True	0.0		3_1
1742	cat__Platrecovery100C3_nan	0.0		3_1
1743	cat__CepTreatmentGivenC3_False	0.0		3_1
1744	cat__CepTreatmentGivenC3_True	0.0		3_1
1745	cat__CepTreatmentGivenC3_nan	0.0		3_1
1746	cat__mTORGivenC3_False	0.0		3_1
1747	cat__mTORGivenC3_True	0.0		3_1
1748	cat__mTORGivenC3_nan	0.0		3_1
1749	cat__MRDA0_False	0.0		3_1
1750	cat__MRDA0_True	0.0		3_1
1751	cat__MRDA0_nan	0.0		3_1
1752	cat__MRDB0_False	0.0		3_1
1753	cat__MRDB0_True	0.0		3_1
1754	cat__MRDB0_nan	0.0		3_1
1755	cat__MRDC0_False	0.0		3_1
1756	cat__MRDC0_True	0.0		3_1
1757	cat__MRDC0_nan	0.0		3_1
1758	cat__MRDA1_False	0.0		3_1
1759	cat__MRDA1_True	0.0		3_1
1760	cat__MRDA1_nan	0.0		3_1
1761	cat__MRDB1_False	0.0		3_1
1762	cat__MRDB1_True	0.0		3_1
1763	cat__MRDB1_nan	0.0		3_1
1764	cat__MRDC1_False	0.0		3_1
1765	cat__MRDC1_True	0.0		3_1
1766	cat__MRDC1_nan	0.0		3_1
1767	cat__MRDA2_False	0.0		3_1
1768	cat__MRDA2_True	0.0		3_1
1769	cat__MRDA2_nan	0.0		3_1
1770	cat__MRDB2_False	0.0		3_1
1771	cat__MRDB2_True	0.0		3_1
1772	cat__MRDB2_nan	0.0		3_1
1773	cat__MRDC2_False	0.0		3_1
1774	cat__MRDC2_True	0.0		3_1
1775	cat__MRDC2_nan	0.0		3_1
1776	cat__MRDA3_False	0.0		3_1
1777	cat__MRDA3_True	0.0		3_1
1778	cat__MRDA3_nan	0.0		3_1
1779	cat__MRDB3_False	0.0		3_1
1780	cat__MRDB3_True	0.0		3_1
1781	cat__MRDB3_nan	0.0		3_1
1782	cat__MRDC3_False	0.0		3_1
1783	cat__MRDC3_True	0.0		3_1
1784	cat__MRDC3_nan	0.0		3_1
1785	cat__amlAgeGroup_15-29	0.0		3_1
1786	cat__amlAgeGroup_30-39	0.0		3_1
1787	cat__amlAgeGroup_40-49	0.0		3_1
1788	cat__amlAgeGroup_50-59	0.0		3_1
1789	cat__amlAgeGroup_60+	0.0		3_1
1790	cat__PrevBloodDis_Chronic myelomonocytic leukaemia (CMML)	0.0		3_1
1791	cat__PrevBloodDis_Hodgkin's disease	0.0		3_1
1792	cat__PrevBloodDis_Myelodysplastic syndrome (MDS)/myelodysplasia/pre-leukaemic phase	0.0		3_1
1793	cat__PrevBloodDis_Other haematological disorder	0.0		3_1
1794	cat__PrevBloodDis_Refractory anaemia with excess of blasts (RAEB, RAEB-t)	0.0		3_1
1795	cat__PrevBloodDis_nan	0.0		3_1
1796	cat__FABtype_0	0.0		3_1
1797	cat__FABtype_1	0.0		3_1
1798	cat__FABtype_2	0.0		3_1
1799	cat__FABtype_3	0.0		3_1
1800	cat__FABtype_4	0.0		3_1
1801	cat__FABtype_4e	0.0		3_1
1802	cat__FABtype_5	0.0		3_1
1803	cat__FABtype_5a	0.0		3_1
1804	cat__FABtype_5b	0.0		3_1
1805	cat__FABtype_6	0.0		3_1
1806	cat__FABtype_7	0.0		3_1
1807	cat__FABtype_8	0.0		3_1
1808	cat__FABtype_B	0.0		3_1
1809	cat__FABtype_R	0.0		3_1
1810	cat__FABtype_RT	0.0		3_1
1811	cat__FABtype_X	0.0		3_1
1812	cat__FABtype_nan	0.0		3_1
1813	cat__CNSinvolveentry_0.0	0.0		3_1
1814	cat__CNSinvolveentry_1.0	0.0		3_1
1815	cat__CNSinvolveentry_2.0	0.0		3_1
1816	cat__CNSinvolveentry_nan	0.0		3_1
1817	cat__Localcytoentry_1.0	0.0		3_1
1818	cat__Localcytoentry_2.0	0.0		3_1
1819	cat__Localcytoentry_3.0	0.0		3_1
1820	cat__Localcytoentry_4.0	0.0		3_1
1821	cat__Localcytoentry_5.0	0.0		3_1
1822	cat__Localcytoentry_nan	0.0		3_1
1823	cat__Localimmentry_1.0	0.0		3_1
1824	cat__Localimmentry_2.0	0.0		3_1
1825	cat__Localimmentry_3.0	0.0		3_1
1826	cat__Localimmentry_nan	0.0		3_1
1827	cat__CD33entry_1.0	0.0		3_1
1828	cat__CD33entry_2.0	0.0		3_1
1829	cat__CD33entry_3.0	0.0		3_1
1830	cat__CD33entry_nan	0.0		3_1
1831	cat__SmokeHist_1.0	0.0		3_1
1832	cat__SmokeHist_2.0	0.0		3_1
1833	cat__SmokeHist_3.0	0.0		3_1
1834	cat__SmokeHist_nan	0.0		3_1
1835	cat__amlType_De novo	0.0		3_1
1836	cat__amlType_High risk MDS	0.0		3_1
1837	cat__amlType_Secondary	0.0		3_1
1838	cat__CytoResult_Adverse	0.0		3_1
1839	cat__CytoResult_Failed	0.0		3_1
1840	cat__CytoResult_Intermediate	0.0		3_1
1841	cat__CytoResult_Normal	0.0		3_1
1842	cat__CytoResult_Not done	0.0		3_1
1843	cat__CytoResult_nan	0.0		3_1
1844	cat__CytoResult_t(15;17) / PML-RARA [APL]	0.0		3_1
1845	cat__CytoResult_t(8;21) / inv(16) [CBF]	0.0		3_1
1846	cat__ComorArr_0.0	0.0		3_1
1847	cat__ComorArr_1.0	0.0		3_1
1848	cat__ComorArr_nan	0.0		3_1
1849	cat__ComorCard_0.0	0.0		3_1
1850	cat__ComorCard_1.0	0.0		3_1
1851	cat__ComorCard_2.0	0.0		3_1
1852	cat__ComorCard_nan	0.0		3_1
1853	cat__ComorHVD_0.0	0.0		3_1
1854	cat__ComorHVD_1.0	0.0		3_1
1855	cat__ComorHVD_2.0	0.0		3_1
1856	cat__ComorHVD_nan	0.0		3_1
1857	cat__ComorIBD_0.0	0.0		3_1
1858	cat__ComorIBD_1.0	0.0		3_1
1859	cat__ComorIBD_nan	0.0		3_1
1860	cat__ComorDiab_0.0	0.0		3_1
1861	cat__ComorDiab_1.0	0.0		3_1
1862	cat__ComorDiab_nan	0.0		3_1
1863	cat__ComorCVD_0.0	0.0		3_1
1864	cat__ComorCVD_1.0	0.0		3_1
1865	cat__ComorCVD_2.0	0.0		3_1
1866	cat__ComorCVD_nan	0.0		3_1
1867	cat__ComorPsyc_0.0	0.0		3_1
1868	cat__ComorPsyc_1.0	0.0		3_1
1869	cat__ComorPsyc_2.0	0.0		3_1
1870	cat__ComorPsyc_nan	0.0		3_1
1871	cat__ComorObe_0.0	0.0		3_1
1872	cat__ComorObe_1.0	0.0		3_1
1873	cat__ComorObe_2.0	0.0		3_1
1874	cat__ComorObe_nan	0.0		3_1
1875	cat__ComorInf_0.0	0.0		3_1
1876	cat__ComorInf_1.0	0.0		3_1
1877	cat__ComorInf_2.0	0.0		3_1
1878	cat__ComorInf_nan	0.0		3_1
1879	cat__ComorRheu_0.0	0.0		3_1
1880	cat__ComorRheu_1.0	0.0		3_1
1881	cat__ComorRheu_nan	0.0		3_1
1882	cat__ComorPrep_0.0	0.0		3_1
1883	cat__ComorPrep_1.0	0.0		3_1
1884	cat__ComorPrep_nan	0.0		3_1
1885	cat__ComorRen_0.0	0.0		3_1
1886	cat__ComorRen_1.0	0.0		3_1
1887	cat__ComorRen_nan	0.0		3_1
1888	cat__ComorMPul_0.0	0.0		3_1
1889	cat__ComorMPul_1.0	0.0		3_1
1890	cat__ComorMPul_2.0	0.0		3_1
1891	cat__ComorMPul_nan	0.0		3_1
1892	cat__ComorSPul_0.0	0.0		3_1
1893	cat__ComorSPul_1.0	0.0		3_1
1894	cat__ComorSPul_2.0	0.0		3_1
1895	cat__ComorSPul_nan	0.0		3_1
1896	cat__ComorPST_0.0	0.0		3_1
1897	cat__ComorPST_1.0	0.0		3_1
1898	cat__ComorPST_2.0	0.0		3_1
1899	cat__ComorPST_nan	0.0		3_1
1900	cat__ComorHepM_0.0	0.0		3_1
1901	cat__ComorHepM_1.0	0.0		3_1
1902	cat__ComorHepM_2.0	0.0		3_1
1903	cat__ComorHepM_nan	0.0		3_1
1904	cat__ComorHepS_0.0	0.0		3_1
1905	cat__ComorHepS_1.0	0.0		3_1
1906	cat__ComorHepS_2.0	0.0		3_1
1907	cat__ComorHepS_nan	0.0		3_1
1908	cat__TreatmentC1_ADE Alone	0.0		3_1
1909	cat__TreatmentC1_ADE and Mylotarg 3mg per m2	0.0		3_1
1910	cat__TreatmentC1_ADE and Mylotarg 6mg per m2	0.0		3_1
1911	cat__TreatmentC1_Arsenic and ATRA	0.0		3_1
1912	cat__TreatmentC1_DA High dose (90mg)	0.0		3_1
1913	cat__TreatmentC1_DA Mylotarg 3mg per m2	0.0		3_1
1914	cat__TreatmentC1_DA Mylotarg 6mg per m2	0.0		3_1
1915	cat__TreatmentC1_DA Standard dose (60mg)	0.0		3_1
1916	cat__Marrresult1C1_CR	0.0		3_1
1917	cat__Marrresult1C1_PR	0.0		3_1
1918	cat__Marrresult1C1_RD	0.0		3_1
1919	cat__Marrresult1C1_nan	0.0		3_1
1920	cat__Marrresult2C1_CR	0.0		3_1
1921	cat__Marrresult2C1_PR	0.0		3_1
1922	cat__Marrresult2C1_RD	0.0		3_1
1923	cat__Marrresult2C1_nan	0.0		3_1
1924	cat__Marrresult1C2_CR	0.0		3_1
1925	cat__Marrresult1C2_PR	0.0		3_1
1926	cat__Marrresult1C2_RD	0.0		3_1
1927	cat__Marrresult1C2_nan	0.0		3_1
1928	cat__TissuetypesibsresultC2_1.0	0.0		3_1
1929	cat__TissuetypesibsresultC2_2.0	0.0		3_1
1930	cat__TissuetypesibsresultC2_3.0	0.0		3_1
1931	cat__TissuetypesibsresultC2_nan	0.0		3_1
1932	cat__TransplantTypeC2_1.0	0.0		3_1
1933	cat__TransplantTypeC2_2.0	0.0		3_1
1934	cat__TransplantTypeC2_3.0	0.0		3_1
1935	cat__TransplantTypeC2_nan	0.0		3_1
1936	cat__TreatmentC3_AIDA	0.0		3_1
1937	cat__TreatmentC3_Ara-C 3g/m2	0.0		3_1
1938	cat__TreatmentC3_Dclo	0.0		3_1
1939	cat__TreatmentC3_Flag-Ida	0.0		3_1
1940	cat__TreatmentC3_MACE	0.0		3_1
1941	cat__TreatmentC3_MidAc	0.0		3_1
1942	cat__TreatmentC3_Other	0.0		3_1
1943	cat__TreatmentC3_nan	0.0		3_1
1944	cat__MRDnegativity_<0.0%/not detectable	0.0		3_1
1945	cat__MRDnegativity_nan	0.0		3_1
1946	cat__MRDguided_No	0.0		3_1
1947	cat__MRDguided_nan	0.0		3_1
1948	cat__Housekeeping_ABL	0.0		3_1
1949	cat__Housekeeping_nan	0.0		3_1
1950	cat__MRDA0_method_nan	0.0		3_1
1951	cat__MRDA0_method_qPCR-NPM1	0.0		3_1
1952	cat__MRDA0_method_qPCR-NPM1 A	0.0		3_1
1953	cat__MRDA0_method_qPCR-NPM1 B	0.0		3_1
1954	cat__MRDA0_method_qPCR-NPM1 D	0.0		3_1
1955	cat__MRDA0_method_qPCR-NPM1 OTHER	0.0		3_1
1956	cat__MRDA0_method_qPCR-inv16	0.0		3_1
1957	cat__MRDA0_method_qPCR-t8/21	0.0		3_1
1958	cat__MRDA0num_ND	0.0		3_1
1959	cat__MRDA0num_Pos	0.0		3_1
1960	cat__MRDA0num_nan	0.0		3_1
1961	cat__MRDA0_specimen_PB	0.0		3_1
1962	cat__MRDA0_specimen_nan	0.0		3_1
1963	cat__MRDB0_method_nan	0.0		3_1
1964	cat__MRDB0_method_qPCR-NPM1	0.0		3_1
1965	cat__MRDB0_method_qPCR-NPM1 A	0.0		3_1
1966	cat__MRDB0_method_qPCR-NPM1 B	0.0		3_1
1967	cat__MRDB0_method_qPCR-NPM1 D	0.0		3_1
1968	cat__MRDB0_method_qPCR-NPM1 OTHER	0.0		3_1
1969	cat__MRDB0_method_qPCR-inv16	0.0		3_1
1970	cat__MRDB0_method_qPCR-t8/21	0.0		3_1
1971	cat__MRDB0_specimen_BM	0.0		3_1
1972	cat__MRDB0_specimen_nan	0.0		3_1
1973	cat__MRDB0num_ND	0.0		3_1
1974	cat__MRDB0num_Pos	0.0		3_1
1975	cat__MRDB0num_nan	0.0		3_1
1976	cat__MRDC0_method_MFC (LAIP+DfN)	0.0		3_1
1977	cat__MRDC0_method_nan	0.0		3_1
1978	cat__MRDC0_specimen_BM	0.0		3_1
1979	cat__MRDC0_specimen_BM	0.0		3_1
1980	cat__MRDC0_specimen_PB	0.0		3_1
1981	cat__MRDC0_specimen_nan	0.0		3_1
1982	cat__MRDC1_specimen_BM	0.0		3_1
1983	cat__MRDC1_specimen_PB	0.0		3_1
1984	cat__MRDC1_specimen_nan	0.0		3_1
1985	cat__MRDC2_specimen_BM	0.0		3_1
1986	cat__MRDC2_specimen_PB	0.0		3_1
1987	cat__MRDC2_specimen_nan	0.0		3_1
1988	cat__MRDC3_specimen_BM	0.0		3_1
1989	cat__MRDC3_specimen_PB	0.0		3_1
1990	cat__MRDC3_specimen_nan	0.0		3_1
1991	cat__MRDC0num_Neg	0.0		3_1
1992	cat__MRDC0num_Pos	0.0		3_1
1993	cat__MRDC0num_nan	0.0		3_1
1994	cat__MRDA1_method_nan	0.0		3_1
1995	cat__MRDA1_method_qPCR-NPM1	0.0		3_1
1996	cat__MRDA1_method_qPCR-NPM1 A	0.0		3_1
1997	cat__MRDA1_method_qPCR-NPM1 B	0.0		3_1
1998	cat__MRDA1_method_qPCR-NPM1 D	0.0		3_1
[truncated: 10,588 more rows]
