# Supplementary material for: Random Survival Forest Versus Elastic-Net Regularized Cox Regression for Survival Prediction in Acute Myeloid Leukemia at Distinct Treatment Time Points: Model Performance Comparison Study
Source: JMIR Bioinform Biotechnol. 2026 Apr 29;7:e75678. doi: 10.2196/75678 (PMC13128161; doi:10.2196/75678)
Supplement: Multimedia Appendix 9 [file bioinform-v7-e75678-s009.zip › ablation_metrics/repeated_fold_feature_importance/cnet/C3__C3_NGS_flt3_npm1__fimp.csv]

	feature	importance	std_importance	fold_repeat_idx
0	karyotype_encoding__Karyotype_46,XX [20]	0.0		1_1
1	karyotype_encoding__Karyotype_46,XX,inv(16)(p13q22)[10]	0.0		1_1
2	karyotype_encoding__Karyotype_46,XX[20]	0.0		1_1
3	karyotype_encoding__Karyotype_46,XX[25]	0.0		1_1
4	karyotype_encoding__Karyotype_46,XY [20]	0.0		1_1
5	karyotype_encoding__Karyotype_46,XY[20]	0.0		1_1
6	karyotype_encoding__Karyotype_46,XY[25]	0.0		1_1
7	karyotype_encoding__Karyotype___rare_class__	0.0		1_1
8	cat__sexID_False	0.0		1_1
9	cat__sexID_True	0.0		1_1
10	cat__IsSec_False	0.0		1_1
11	cat__IsSec_True	0.0		1_1
12	cat__IsSec_nan	0.0		1_1
13	cat__PrevDiag_False	0.0		1_1
14	cat__PrevDiag_True	0.0		1_1
15	cat__PrevDiag_nan	0.0		1_1
16	cat__drugdoseC1yn_False	0.0		1_1
17	cat__drugdoseC1yn_True	0.0		1_1
18	cat__drugdoseC1yn_nan	0.0		1_1
19	cat__mylotargC1yn_False	0.0		1_1
20	cat__mylotargC1yn_True	0.0		1_1
21	cat__mylotargC1yn_nan	0.0		1_1
22	cat__mylodoseC1_False	0.0		1_1
23	cat__mylodoseC1_True	0.0		1_1
24	cat__mylodoseC1_nan	0.0		1_1
25	cat__NeutrecoveryC1_False	0.0		1_1
26	cat__NeutrecoveryC1_True	0.0		1_1
27	cat__Platrecovery50C1_False	0.0		1_1
28	cat__Platrecovery50C1_True	0.0		1_1
29	cat__Platrecovery50C1_nan	0.0		1_1
30	cat__Platrecovery100C1_False	0.0		1_1
31	cat__Platrecovery100C1_True	0.0		1_1
32	cat__Platrecovery100C1_nan	0.0		1_1
33	cat__drugdoseC2yn_False	0.0		1_1
34	cat__drugdoseC2yn_True	0.0		1_1
35	cat__drugdoseC2yn_nan	0.0		1_1
36	cat__NeutrecoveryC2_False	0.0		1_1
37	cat__NeutrecoveryC2_True	0.0		1_1
38	cat__NeutrecoveryC2_nan	0.0		1_1
39	cat__Platrecovery50C2_False	0.0		1_1
40	cat__Platrecovery50C2_True	0.0		1_1
41	cat__Platrecovery50C2_nan	0.0		1_1
42	cat__Platrecovery100C2_False	0.0		1_1
43	cat__Platrecovery100C2_True	0.0		1_1
44	cat__Platrecovery100C2_nan	0.0		1_1
45	cat__TissuetypingdoneYNC2_False	0.0		1_1
46	cat__TissuetypingdoneYNC2_True	0.0		1_1
47	cat__TissuetypingdoneYNC2_nan	0.0		1_1
48	cat__TransplantSchedYNC2_False	0.0		1_1
49	cat__TransplantSchedYNC2_True	0.0		1_1
50	cat__TransplantSchedYNC2_nan	0.0		1_1
51	cat__TreatmentgivenC3YN_False	0.0		1_1
52	cat__TreatmentgivenC3YN_True	0.0		1_1
53	cat__drugdosecorrectYNC3_False	0.0		1_1
54	cat__drugdosecorrectYNC3_True	0.0		1_1
55	cat__drugdosecorrectYNC3_nan	0.0		1_1
56	cat__NeutrecoveryC3_False	0.0		1_1
57	cat__NeutrecoveryC3_True	0.0		1_1
58	cat__NeutrecoveryC3_nan	0.0		1_1
59	cat__Platrecovery50C3_False	0.0		1_1
60	cat__Platrecovery50C3_True	0.0		1_1
61	cat__Platrecovery50C3_nan	0.0		1_1
62	cat__Platrecovery100C3_False	0.0		1_1
63	cat__Platrecovery100C3_True	0.0		1_1
64	cat__Platrecovery100C3_nan	0.0		1_1
65	cat__CepTreatmentGivenC3_False	0.0		1_1
66	cat__CepTreatmentGivenC3_True	0.0		1_1
67	cat__CepTreatmentGivenC3_nan	0.0		1_1
68	cat__mTORGivenC3_False	0.0		1_1
69	cat__mTORGivenC3_True	0.0		1_1
70	cat__mTORGivenC3_nan	0.0		1_1
71	cat__amlAgeGroup_15-29	0.0		1_1
72	cat__amlAgeGroup_30-39	0.0		1_1
73	cat__amlAgeGroup_40-49	0.0		1_1
74	cat__amlAgeGroup_50-59	0.0		1_1
75	cat__amlAgeGroup_60+	0.0		1_1
76	cat__PrevBloodDis_Chronic myelomonocytic leukaemia (CMML)	0.0		1_1
77	cat__PrevBloodDis_Hodgkin's disease	0.0		1_1
78	cat__PrevBloodDis_Myelodysplastic syndrome (MDS)/myelodysplasia/pre-leukaemic phase	0.0		1_1
79	cat__PrevBloodDis_Other haematological disorder	0.0		1_1
80	cat__PrevBloodDis_Refractory anaemia with excess of blasts (RAEB, RAEB-t)	0.0		1_1
81	cat__PrevBloodDis_nan	0.0		1_1
82	cat__FABtype_0	0.0		1_1
83	cat__FABtype_1	0.0		1_1
84	cat__FABtype_2	0.0		1_1
85	cat__FABtype_3	0.0		1_1
86	cat__FABtype_4	0.0		1_1
87	cat__FABtype_4e	0.0		1_1
88	cat__FABtype_5	0.0		1_1
89	cat__FABtype_5a	0.0		1_1
90	cat__FABtype_5b	0.0		1_1
91	cat__FABtype_6	0.0		1_1
92	cat__FABtype_7	0.0		1_1
93	cat__FABtype_8	0.0		1_1
94	cat__FABtype_R	0.0		1_1
95	cat__FABtype_RT	0.0		1_1
96	cat__FABtype_X	0.0		1_1
97	cat__FABtype_nan	0.0		1_1
98	cat__CNSinvolveentry_0.0	0.0		1_1
99	cat__CNSinvolveentry_1.0	0.0		1_1
100	cat__CNSinvolveentry_2.0	0.0		1_1
101	cat__CNSinvolveentry_nan	0.0		1_1
102	cat__Localcytoentry_1.0	0.0		1_1
103	cat__Localcytoentry_2.0	0.0		1_1
104	cat__Localcytoentry_3.0	0.0		1_1
105	cat__Localcytoentry_4.0	0.0		1_1
106	cat__Localcytoentry_5.0	0.0		1_1
107	cat__Localcytoentry_nan	0.0		1_1
108	cat__Localimmentry_1.0	0.0		1_1
109	cat__Localimmentry_2.0	0.0		1_1
110	cat__Localimmentry_3.0	0.0		1_1
111	cat__Localimmentry_nan	0.0		1_1
112	cat__CD33entry_1.0	0.0		1_1
113	cat__CD33entry_2.0	0.0		1_1
114	cat__CD33entry_3.0	0.0		1_1
115	cat__CD33entry_nan	0.0		1_1
116	cat__SmokeHist_1.0	0.0		1_1
117	cat__SmokeHist_2.0	0.0		1_1
118	cat__SmokeHist_3.0	0.0		1_1
119	cat__SmokeHist_nan	0.0		1_1
120	cat__amlType_De novo	0.0		1_1
121	cat__amlType_High risk MDS	0.0		1_1
122	cat__amlType_Secondary	0.0		1_1
123	cat__CytoResult_Adverse	0.0		1_1
124	cat__CytoResult_Failed	0.0		1_1
125	cat__CytoResult_Intermediate	0.0		1_1
126	cat__CytoResult_Normal	0.0		1_1
127	cat__CytoResult_Not done	0.0		1_1
128	cat__CytoResult_nan	0.0		1_1
129	cat__CytoResult_t(15;17) / PML-RARA [APL]	0.0		1_1
130	cat__CytoResult_t(8;21) / inv(16) [CBF]	0.0		1_1
131	cat__ComorArr_0.0	0.0		1_1
132	cat__ComorArr_1.0	0.0		1_1
133	cat__ComorArr_nan	0.0		1_1
134	cat__ComorCard_0.0	0.0		1_1
135	cat__ComorCard_1.0	0.0		1_1
136	cat__ComorCard_2.0	0.0		1_1
137	cat__ComorCard_nan	0.0		1_1
138	cat__ComorHVD_0.0	0.0		1_1
139	cat__ComorHVD_2.0	0.0		1_1
140	cat__ComorHVD_nan	0.0		1_1
141	cat__ComorIBD_0.0	0.0		1_1
142	cat__ComorIBD_1.0	0.0		1_1
143	cat__ComorIBD_nan	0.0		1_1
144	cat__ComorDiab_0.0	0.0		1_1
145	cat__ComorDiab_1.0	0.0		1_1
146	cat__ComorDiab_nan	0.0		1_1
147	cat__ComorCVD_0.0	0.0		1_1
148	cat__ComorCVD_1.0	0.0		1_1
149	cat__ComorCVD_2.0	0.0		1_1
150	cat__ComorCVD_nan	0.0		1_1
151	cat__ComorPsyc_0.0	0.0		1_1
152	cat__ComorPsyc_1.0	0.0		1_1
153	cat__ComorPsyc_2.0	0.0		1_1
154	cat__ComorPsyc_nan	0.0		1_1
155	cat__ComorObe_0.0	0.0		1_1
156	cat__ComorObe_1.0	0.0		1_1
157	cat__ComorObe_2.0	0.0		1_1
158	cat__ComorObe_nan	0.0		1_1
159	cat__ComorInf_0.0	0.0		1_1
160	cat__ComorInf_1.0	0.0		1_1
161	cat__ComorInf_2.0	0.0		1_1
162	cat__ComorInf_nan	0.0		1_1
163	cat__ComorRheu_0.0	0.0		1_1
164	cat__ComorRheu_1.0	0.0		1_1
165	cat__ComorRheu_nan	0.0		1_1
166	cat__ComorPrep_0.0	0.0		1_1
167	cat__ComorPrep_1.0	0.0		1_1
168	cat__ComorPrep_nan	0.0		1_1
169	cat__ComorRen_0.0	0.0		1_1
170	cat__ComorRen_1.0	0.0		1_1
171	cat__ComorRen_nan	0.0		1_1
172	cat__ComorMPul_0.0	0.0		1_1
173	cat__ComorMPul_1.0	0.0		1_1
174	cat__ComorMPul_2.0	0.0		1_1
175	cat__ComorMPul_nan	0.0		1_1
176	cat__ComorSPul_0.0	0.0		1_1
177	cat__ComorSPul_1.0	0.0		1_1
178	cat__ComorSPul_2.0	0.0		1_1
179	cat__ComorSPul_nan	0.0		1_1
180	cat__ComorPST_0.0	0.0		1_1
181	cat__ComorPST_1.0	0.0		1_1
182	cat__ComorPST_2.0	0.0		1_1
183	cat__ComorPST_nan	0.0		1_1
184	cat__ComorHepM_0.0	0.0		1_1
185	cat__ComorHepM_1.0	0.0		1_1
186	cat__ComorHepM_2.0	0.0		1_1
187	cat__ComorHepM_nan	0.0		1_1
188	cat__ComorHepS_0.0	0.0		1_1
189	cat__ComorHepS_1.0	0.0		1_1
190	cat__ComorHepS_2.0	0.0		1_1
191	cat__ComorHepS_nan	0.0		1_1
192	cat__TreatmentC1_ADE Alone	0.0		1_1
193	cat__TreatmentC1_ADE and Mylotarg 3mg per m2	0.0		1_1
194	cat__TreatmentC1_ADE and Mylotarg 6mg per m2	0.0		1_1
195	cat__TreatmentC1_Arsenic and ATRA	0.0		1_1
196	cat__TreatmentC1_DA High dose (90mg)	0.0		1_1
197	cat__TreatmentC1_DA Mylotarg 3mg per m2	0.0		1_1
198	cat__TreatmentC1_DA Mylotarg 6mg per m2	0.0		1_1
199	cat__TreatmentC1_DA Standard dose (60mg)	0.0		1_1
200	cat__Marrresult1C1_CR	0.0		1_1
201	cat__Marrresult1C1_PR	0.0		1_1
202	cat__Marrresult1C1_RD	0.0		1_1
203	cat__Marrresult1C1_nan	0.0		1_1
204	cat__Marrresult2C1_CR	0.0		1_1
205	cat__Marrresult2C1_PR	0.0		1_1
206	cat__Marrresult2C1_RD	0.0		1_1
207	cat__Marrresult2C1_nan	0.0		1_1
208	cat__Marrresult1C2_CR	0.0		1_1
209	cat__Marrresult1C2_PR	0.0		1_1
210	cat__Marrresult1C2_RD	0.0		1_1
211	cat__Marrresult1C2_nan	0.0		1_1
212	cat__TissuetypesibsresultC2_1.0	0.0		1_1
213	cat__TissuetypesibsresultC2_2.0	0.0		1_1
214	cat__TissuetypesibsresultC2_3.0	0.0		1_1
215	cat__TissuetypesibsresultC2_nan	0.0		1_1
216	cat__TransplantTypeC2_1.0	0.0		1_1
217	cat__TransplantTypeC2_2.0	0.0		1_1
218	cat__TransplantTypeC2_3.0	0.0		1_1
219	cat__TransplantTypeC2_nan	0.0		1_1
220	cat__TreatmentC3_Ara-C 3g/m2	0.0		1_1
221	cat__TreatmentC3_Dclo	0.0		1_1
222	cat__TreatmentC3_Flag-Ida	0.0		1_1
223	cat__TreatmentC3_MACE	0.0		1_1
224	cat__TreatmentC3_MidAc	0.0		1_1
225	cat__TreatmentC3_Other	0.0		1_1
226	cat__TreatmentC3_nan	0.0		1_1
227	cat__amlFLToutcomeID_2.0	0.0		1_1
228	cat__amlFLToutcomeID_3.0	0.0		1_1
229	cat__amlFLToutcomeID_4.0	0.0		1_1
230	cat__amlFLToutcomeID_nan	0.0		1_1
231	cat__amlFLTTypeID_1.0	0.0		1_1
232	cat__amlFLTTypeID_2.0	0.0		1_1
233	cat__amlFLTTypeID_nan	0.0		1_1
234	cat__amlDDLFLTTKDID_1.0	0.0		1_1
235	cat__amlDDLFLTTKDID_2.0	0.0		1_1
236	cat__amlDDLFLTTKDID_3.0	0.0		1_1
237	cat__amlDDLFLTTKDID_8.0	0.0		1_1
238	cat__amlDDLFLTTKDID_99.0	0.0		1_1
239	cat__amlDDLFLTTKDID_nan	0.0		1_1
240	cat__amlFLTType0ID_1.0	0.0		1_1
241	cat__amlFLTType0ID_2.0	0.0		1_1
242	cat__amlFLTType0ID_nan	0.0		1_1
243	cat__amlDDLNPM1OutcomeID_1.0	0.0		1_1
244	cat__amlDDLNPM1OutcomeID_3.0	0.0		1_1
245	cat__amlDDLNPM1OutcomeID_5.0	0.0		1_1
246	cat__amlDDLNPM1OutcomeID_7.0	0.0		1_1
247	cat__amlDDLNPM1OutcomeID_nan	0.0		1_1
248	cat__amlDDLNPM1ID_1.0	0.0		1_1
249	cat__amlDDLNPM1ID_2.0	0.0		1_1
250	cat__amlDDLNPM1ID_3.0	0.0		1_1
251	cat__amlDDLNPM1ID_4.0	0.0		1_1
252	cat__amlDDLNPM1ID_5.0	0.0		1_1
253	cat__amlDDLNPM1ID_nan	0.0		1_1
254	ordinal__NauseagradeC1	0.0		1_1
255	ordinal__AlopeciagradeC1	0.0		1_1
256	ordinal__OralgradeC1	0.0		1_1
257	ordinal__DiarrheagradeC1	0.0		1_1
258	ordinal__CardiacgradeC1	0.00030603734561194016		1_1
259	ordinal__LiverASTgradeC1	0.0		1_1
260	ordinal__LiverALTgradeC1	0.0		1_1
261	ordinal__LiverBilgradeC1	0.0		1_1
262	ordinal__RenaCreatgradeC1	0.00025789700197925475		1_1
263	ordinal__RenaprotgradeC1	0.0		1_1
264	ordinal__RenahaemgradeC1	0.00017071937046318856		1_1
265	ordinal__NauseagradeC2	0.0		1_1
266	ordinal__AlopeciagradeC2	0.0		1_1
267	ordinal__OralgradeC2	0.0		1_1
268	ordinal__DiarrheagradeC2	0.0001708692676214799		1_1
269	ordinal__CardiacgradeC2	0.0		1_1
270	ordinal__LiverASTgradeC2	7.786988665882408e-05		1_1
271	ordinal__LiverALTgradeC2	0.0		1_1
272	ordinal__LiverBilgradeC2	0.0		1_1
273	ordinal__RenaCreatgradeC2	2.1238952499927648e-05		1_1
274	ordinal__RenaprotgradeC2	0.00013149661235589816		1_1
275	ordinal__RenahaemgradeC2	0.0		1_1
276	ordinal__NauseagradeC3	0.0		1_1
277	ordinal__AlopeciagradeC3	2.993566555914671e-05		1_1
278	ordinal__OralgradeC3	0.0		1_1
279	ordinal__DiarrheagradeC3	0.0		1_1
280	ordinal__CardiacgradeC3	0.0005698312536999741		1_1
281	ordinal__LiverASTgradeC3	1.0104547480482194e-05		1_1
282	ordinal__LiverALTgradeC3	0.0		1_1
283	ordinal__LiverBilgradeC3	0.0		1_1
284	ordinal__RenaCreatgradeC3	0.0		1_1
285	ordinal__RenaprotgradeC3	0.00010823625288056387		1_1
286	ordinal__RenahaemgradeC3	0.00044348258525084755		1_1
287	ordinal__cellularity1C1	0.0		1_1
288	ordinal__cellularity2C1	0.0		1_1
289	ordinal__cellularity1C2	9.854139740211804e-05		1_1
290	num__amlAgeAtRand1	0.0		1_1
291	num__UnitsbloodC1	0.0		1_1
292	num__UnitsplateletsC1	0.0		1_1
293	num__UnitsbloodC2	0.000918170601243133		1_1
294	num__UnitsplateletsC2	0.0		1_1
295	num__UnitsbloodC3	0.0		1_1
296	num__UnitsplateletsC3	0.0		1_1
297	num__DaysIVantibC1	0.0		1_1
298	num__DaysinhospC1	0.0		1_1
299	num__DaysIVantibC2	0.0		1_1
300	num__DaysinhospC2	0.0		1_1
301	num__DaysIVantibC3	0.0001394358081797485		1_1
302	num__DaysinhospC3	0.0		1_1
303	num__TestDate	0.00012680550719011813		1_1
304	num__ITDPcnt	0.00036725839291488224		1_1
305	num__ITDLength	5.475351890935366e-05		1_1
306	num__NauseastartC1	5.075501951319647e-05		1_1
307	num__NauseastopC1	0.00014262116514169652		1_1
308	num__AlopeciastartC1	5.714852450440038e-05		1_1
309	num__AlopeciastopC1	0.0		1_1
310	num__OralstartC1	0.0		1_1
311	num__OralstopC1	0.0		1_1
312	num__DiarrheastartC1	0.0		1_1
313	num__DiarrheastopC1	7.618807730563373e-05		1_1
314	num__CardiacstartC1	0.00013262327285863261		1_1
315	num__CardiacstopC1	0.0		1_1
316	num__LiverASTstartC1	0.00020565610730517408		1_1
317	num__LiverASTstopC1	0.0		1_1
318	num__LiverALTstartC1	0.0		1_1
319	num__LiverALTstopC1	7.148418816925188e-05		1_1
320	num__LiverBilstartC1	0.0		1_1
321	num__LiverBilstopC1	0.00010614440363638028		1_1
322	num__RenaCreatstartC1	0.00010781933727821105		1_1
323	num__RenaCreatstopC1	0.0		1_1
324	num__RenaprotstartC1	0.00046389670452024893		1_1
325	num__RenahaemstartC1	0.0		1_1
326	num__RenahaemstopC1	0.00016479913193787128		1_1
327	num__NauseastartC2	0.00029599010855594623		1_1
328	num__NauseastopC2	0.0		1_1
329	num__AlopeciastartC2	0.0		1_1
330	num__AlopeciastopC2	0.0		1_1
331	num__OralstartC2	8.278617736709104e-05		1_1
332	num__OralstopC2	0.0		1_1
333	num__DiarrheastartC2	7.773032422556026e-05		1_1
334	num__DiarrheastopC2	0.0		1_1
335	num__CardiacstartC2	6.195809632511617e-05		1_1
336	num__LiverASTstartC2	1.1250530427305363e-05		1_1
337	num__LiverASTstopC2	0.0		1_1
338	num__LiverALTstartC2	0.0		1_1
339	num__LiverALTstopC2	0.0		1_1
340	num__LiverBilstartC2	0.0		1_1
341	num__LiverBilstopC2	0.0		1_1
342	num__RenaCreatstartC2	0.000410258976539663		1_1
343	num__RenaCreatstopC2	0.0		1_1
344	num__NauseastartC3	0.0		1_1
345	num__NauseastopC3	9.13840667615428e-05		1_1
346	num__AlopeciastartC3	0.0		1_1
347	num__OralstartC3	0.0		1_1
348	num__OralstopC3	1.626544005798561e-05		1_1
349	num__DiarrheastartC3	0.0		1_1
350	num__DiarrheastopC3	0.00035673806133383097		1_1
351	num__LiverASTstartC3	0.00045074950246959703		1_1
352	num__LiverASTstopC3	0.0		1_1
353	num__LiverALTstartC3	9.796432948666386e-05		1_1
354	num__LiverALTstopC3	0.0		1_1
355	num__LiverBilstartC3	0.0		1_1
356	num__LiverBilstopC3	9.301416263829159e-05		1_1
357	num__RenaCreatstartC3	0.0		1_1
358	num__RenaCreatstopC3	0.0		1_1
359	num__mylotargdateC1	0.0		1_1
360	num__marrexamdate1C1	0.0		1_1
361	num__marrexamdate2C1	0.0001684352619265813		1_1
362	num__NeutrecoverydateC1	0.0		1_1
363	num__Platrecovery50dateC1	0.00030878376356308513		1_1
364	num__Platrecovery100dateC1	0.00041603403845013616		1_1
365	num__DischargeddateC1	1.639478194059421e-05		1_1
366	num__chemodateC2	0.00016535545485125072		1_1
367	num__marrexamdate1C2	0.0		1_1
368	num__NeutrecoverydateC2	0.0		1_1
369	num__Platrecovery50dateC2	0.0006659996653055905		1_1
370	num__Platrecovery100dateC2	0.0001572075749952003		1_1
371	num__DischargeddateC2	0.00016834124424105532		1_1
372	num__chemodateC3	0.0		1_1
373	num__NeutrecoverydateC3	0.0		1_1
374	num__Platrecovery50dateC3	0.00022947211517833528		1_1
375	num__Platrecovery100C3date	0.0		1_1
376	num__DischargeddateC3	0.0		1_1
377	num__Weight	0.0		1_1
378	num__Height	0.0		1_1
379	num__BloodDateEntry	0.0		1_1
380	num__HemoglobinEntry	0.0		1_1
381	num__PlateletEntry	0.0		1_1
382	num__MarrowDateEntry	0.0		1_1
383	num__MarrowBlastsEntry	8.040324314282915e-05		1_1
384	num__LocalImmPcnt	0.00014550461050390602		1_1
385	num__SmokePerDay	0.00010969973325938329		1_1
386	num__chemodateC1	0.0		1_1
387	num__Marrblastperc1C1	0.0		1_1
388	num__Marrblastperc2C1	0.0		1_1
389	num__WBCEntry	0.0		1_1
390	num__CompmarrrespC1	0.00020984966258793465		1_1
391	num__Marrclastperc1C2	0.00020017785906848066		1_1
392	num__CompmarrrespC2	0.0		1_1
393	num__TransplantSchedDateC2	0.00027292400188609086		1_1
394	remainder__IsSec_is_missing	0.0		1_1
395	remainder__PrevDiag_is_missing	0.0		1_1
396	remainder__PrevBloodDis_is_missing	0.0		1_1
397	remainder__BloodDateEntry_is_missing	0.0		1_1
398	remainder__HemoglobinEntry_is_missing	0.0		1_1
399	remainder__PlateletEntry_is_missing	0.0		1_1
400	remainder__MarrowDateEntry_is_missing	0.0		1_1
401	remainder__MarrowBlastsEntry_is_missing	0.0		1_1
402	remainder__FABtype_is_missing	0.0		1_1
403	remainder__CNSinvolveentry_is_missing	0.0		1_1
404	remainder__Localcytoentry_is_missing	0.0		1_1
405	remainder__Localimmentry_is_missing	0.0		1_1
406	remainder__LocalImmPcnt_is_missing	0.0		1_1
407	remainder__CD33entry_is_missing	0.0		1_1
408	remainder__SmokeHist_is_missing	0.0		1_1
409	remainder__SmokePerDay_is_missing	0.0		1_1
410	remainder__CytoResult_is_missing	0.0		1_1
411	remainder__Karyotype_is_missing	0.0		1_1
412	remainder__ComorArr_is_missing	0.0		1_1
413	remainder__ComorCard_is_missing	0.0		1_1
414	remainder__ComorHVD_is_missing	0.0		1_1
415	remainder__ComorIBD_is_missing	0.0		1_1
416	remainder__ComorDiab_is_missing	0.0		1_1
417	remainder__ComorCVD_is_missing	0.0		1_1
418	remainder__ComorPsyc_is_missing	0.0		1_1
419	remainder__ComorObe_is_missing	0.0		1_1
420	remainder__ComorInf_is_missing	0.0		1_1
421	remainder__ComorRheu_is_missing	0.0		1_1
422	remainder__ComorPrep_is_missing	0.0		1_1
423	remainder__ComorRen_is_missing	0.0		1_1
424	remainder__ComorMPul_is_missing	0.0		1_1
425	remainder__ComorSPul_is_missing	0.0		1_1
426	remainder__ComorPST_is_missing	0.0		1_1
427	remainder__ComorHepM_is_missing	0.0		1_1
428	remainder__ComorHepS_is_missing	0.0		1_1
429	remainder__chemodateC1_is_missing	0.0		1_1
430	remainder__drugdoseC1yn_is_missing	0.0		1_1
431	remainder__mylotargC1yn_is_missing	0.0		1_1
432	remainder__mylotargdateC1_is_missing	0.0		1_1
433	remainder__mylodoseC1_is_missing	0.0		1_1
434	remainder__marrexamdate1C1_is_missing	0.0		1_1
435	remainder__marrexamdate2C1_is_missing	0.0		1_1
436	remainder__cellularity1C1_is_missing	0.0		1_1
437	remainder__cellularity2C1_is_missing	0.0		1_1
438	remainder__Marrblastperc1C1_is_missing	0.0		1_1
439	remainder__Marrblastperc2C1_is_missing	0.0		1_1
440	remainder__Marrresult1C1_is_missing	0.0		1_1
441	remainder__Marrresult2C1_is_missing	0.0		1_1
442	remainder__CompmarrrespC1_is_missing	0.0		1_1
443	remainder__NeutrecoverydateC1_is_missing	0.0		1_1
444	remainder__Platrecovery50C1_is_missing	0.0		1_1
445	remainder__Platrecovery50dateC1_is_missing	0.0		1_1
446	remainder__Platrecovery100C1_is_missing	0.0		1_1
447	remainder__Platrecovery100dateC1_is_missing	0.0		1_1
448	remainder__NauseagradeC1_is_missing	0.0		1_1
449	remainder__NauseastartC1_is_missing	0.0		1_1
450	remainder__NauseastopC1_is_missing	0.0		1_1
451	remainder__AlopeciagradeC1_is_missing	0.0		1_1
452	remainder__AlopeciastartC1_is_missing	0.0		1_1
453	remainder__AlopeciastopC1_is_missing	0.0		1_1
454	remainder__OralgradeC1_is_missing	0.0		1_1
455	remainder__OralstartC1_is_missing	0.0		1_1
456	remainder__OralstopC1_is_missing	0.0		1_1
457	remainder__DiarrheagradeC1_is_missing	0.0		1_1
458	remainder__DiarrheastartC1_is_missing	0.0		1_1
459	remainder__DiarrheastopC1_is_missing	0.0		1_1
460	remainder__CardiacgradeC1_is_missing	0.0		1_1
461	remainder__CardiacstartC1_is_missing	0.0		1_1
462	remainder__CardiacstopC1_is_missing	0.0		1_1
463	remainder__LiverASTgradeC1_is_missing	0.0		1_1
464	remainder__LiverASTstartC1_is_missing	0.0		1_1
465	remainder__LiverASTstopC1_is_missing	0.0		1_1
466	remainder__LiverALTgradeC1_is_missing	0.0		1_1
467	remainder__LiverALTstartC1_is_missing	0.0		1_1
468	remainder__LiverALTstopC1_is_missing	0.0		1_1
469	remainder__LiverBilgradeC1_is_missing	0.0		1_1
470	remainder__LiverBilstartC1_is_missing	0.0		1_1
471	remainder__LiverBilstopC1_is_missing	0.0		1_1
472	remainder__RenaCreatgradeC1_is_missing	0.0		1_1
473	remainder__RenaCreatstartC1_is_missing	0.0		1_1
474	remainder__RenaCreatstopC1_is_missing	0.0		1_1
475	remainder__RenaprotgradeC1_is_missing	0.0		1_1
476	remainder__RenaprotstartC1_is_missing	0.0		1_1
477	remainder__RenahaemgradeC1_is_missing	0.0		1_1
478	remainder__RenahaemstartC1_is_missing	0.0		1_1
479	remainder__RenahaemstopC1_is_missing	0.0		1_1
480	remainder__UnitsbloodC1_is_missing	0.0		1_1
481	remainder__UnitsplateletsC1_is_missing	0.0		1_1
482	remainder__DaysIVantibC1_is_missing	0.0		1_1
483	remainder__DaysinhospC1_is_missing	0.0		1_1
484	remainder__DischargeddateC1_is_missing	0.0		1_1
485	remainder__chemodateC2_is_missing	0.0		1_1
486	remainder__drugdoseC2yn_is_missing	0.0		1_1
487	remainder__marrexamdate1C2_is_missing	0.0		1_1
488	remainder__cellularity1C2_is_missing	0.0		1_1
489	remainder__Marrclastperc1C2_is_missing	0.0		1_1
490	remainder__Marrresult1C2_is_missing	0.0		1_1
491	remainder__CompmarrrespC2_is_missing	0.0		1_1
492	remainder__NeutrecoveryC2_is_missing	0.0		1_1
493	remainder__NeutrecoverydateC2_is_missing	0.0		1_1
494	remainder__Platrecovery50C2_is_missing	0.0		1_1
495	remainder__Platrecovery50dateC2_is_missing	0.0		1_1
496	remainder__Platrecovery100C2_is_missing	0.0		1_1
497	remainder__Platrecovery100dateC2_is_missing	0.0		1_1
498	remainder__NauseagradeC2_is_missing	0.0		1_1
499	remainder__NauseastartC2_is_missing	0.0		1_1
500	remainder__NauseastopC2_is_missing	0.0		1_1
501	remainder__AlopeciagradeC2_is_missing	0.0		1_1
502	remainder__AlopeciastartC2_is_missing	0.0		1_1
503	remainder__AlopeciastopC2_is_missing	0.0		1_1
504	remainder__OralgradeC2_is_missing	0.0		1_1
505	remainder__OralstartC2_is_missing	0.0		1_1
506	remainder__OralstopC2_is_missing	0.0		1_1
507	remainder__DiarrheagradeC2_is_missing	0.0		1_1
508	remainder__DiarrheastartC2_is_missing	0.0		1_1
509	remainder__DiarrheastopC2_is_missing	0.0		1_1
510	remainder__CardiacgradeC2_is_missing	0.0		1_1
511	remainder__CardiacstartC2_is_missing	0.0		1_1
512	remainder__LiverASTgradeC2_is_missing	0.0		1_1
513	remainder__LiverASTstartC2_is_missing	0.0		1_1
514	remainder__LiverASTstopC2_is_missing	0.0		1_1
515	remainder__LiverALTgradeC2_is_missing	0.0		1_1
516	remainder__LiverALTstartC2_is_missing	0.0		1_1
517	remainder__LiverALTstopC2_is_missing	0.0		1_1
518	remainder__LiverBilgradeC2_is_missing	0.0		1_1
519	remainder__LiverBilstartC2_is_missing	0.0		1_1
520	remainder__LiverBilstopC2_is_missing	0.0		1_1
521	remainder__RenaCreatgradeC2_is_missing	0.0		1_1
522	remainder__RenaCreatstartC2_is_missing	0.0		1_1
523	remainder__RenaCreatstopC2_is_missing	0.0		1_1
524	remainder__RenaprotgradeC2_is_missing	0.0		1_1
525	remainder__RenahaemgradeC2_is_missing	0.0		1_1
526	remainder__UnitsbloodC2_is_missing	0.0		1_1
527	remainder__UnitsplateletsC2_is_missing	0.0		1_1
528	remainder__DaysIVantibC2_is_missing	0.0		1_1
529	remainder__DaysinhospC2_is_missing	0.0		1_1
530	remainder__DischargeddateC2_is_missing	0.0		1_1
531	remainder__TissuetypingdoneYNC2_is_missing	0.0		1_1
532	remainder__TissuetypesibsresultC2_is_missing	0.0		1_1
533	remainder__TransplantSchedYNC2_is_missing	0.0		1_1
534	remainder__TransplantSchedDateC2_is_missing	0.0		1_1
535	remainder__TransplantTypeC2_is_missing	0.0		1_1
536	remainder__TreatmentC3_is_missing	0.0		1_1
537	remainder__drugdosecorrectYNC3_is_missing	0.0		1_1
538	remainder__NeutrecoveryC3_is_missing	0.0		1_1
539	remainder__NeutrecoverydateC3_is_missing	0.0		1_1
540	remainder__Platrecovery50C3_is_missing	0.0		1_1
541	remainder__Platrecovery50dateC3_is_missing	0.0		1_1
542	remainder__Platrecovery100C3_is_missing	0.0		1_1
543	remainder__Platrecovery100C3date_is_missing	0.0		1_1
544	remainder__NauseagradeC3_is_missing	0.0		1_1
545	remainder__NauseastartC3_is_missing	0.0		1_1
546	remainder__NauseastopC3_is_missing	0.0		1_1
547	remainder__AlopeciagradeC3_is_missing	0.0		1_1
548	remainder__AlopeciastartC3_is_missing	0.0		1_1
549	remainder__OralgradeC3_is_missing	0.0		1_1
550	remainder__OralstartC3_is_missing	0.0		1_1
551	remainder__OralstopC3_is_missing	0.0		1_1
552	remainder__DiarrheagradeC3_is_missing	0.0		1_1
553	remainder__DiarrheastartC3_is_missing	0.0		1_1
554	remainder__DiarrheastopC3_is_missing	0.0		1_1
555	remainder__CardiacgradeC3_is_missing	0.0		1_1
556	remainder__LiverASTgradeC3_is_missing	0.0		1_1
557	remainder__LiverASTstartC3_is_missing	0.0		1_1
558	remainder__LiverASTstopC3_is_missing	0.0		1_1
559	remainder__LiverALTgradeC3_is_missing	0.0		1_1
560	remainder__LiverALTstartC3_is_missing	0.0		1_1
561	remainder__LiverALTstopC3_is_missing	0.0		1_1
562	remainder__LiverBilgradeC3_is_missing	0.0		1_1
563	remainder__LiverBilstartC3_is_missing	0.0		1_1
564	remainder__LiverBilstopC3_is_missing	0.0		1_1
565	remainder__RenaCreatgradeC3_is_missing	0.0		1_1
566	remainder__RenaCreatstartC3_is_missing	0.0		1_1
567	remainder__RenaCreatstopC3_is_missing	0.0		1_1
568	remainder__RenaprotgradeC3_is_missing	0.0		1_1
569	remainder__RenahaemgradeC3_is_missing	0.0		1_1
570	remainder__UnitsbloodC3_is_missing	0.0		1_1
571	remainder__UnitsplateletsC3_is_missing	0.0		1_1
572	remainder__DaysIVantibC3_is_missing	0.0		1_1
573	remainder__DaysinhospC3_is_missing	0.0		1_1
574	remainder__DischargeddateC3_is_missing	0.0		1_1
575	remainder__CepTreatmentGivenC3_is_missing	0.0		1_1
576	remainder__mTORGivenC3_is_missing	0.0		1_1
577	remainder__TestDate_is_missing	0.0		1_1
578	remainder__amlFLToutcomeID_is_missing	0.0		1_1
579	remainder__amlFLTTypeID_is_missing	0.0		1_1
580	remainder__amlDDLFLTTKDID_is_missing	0.0		1_1
581	remainder__ITDPcnt_is_missing	0.0		1_1
582	remainder__ITDLength_is_missing	0.0		1_1
583	remainder__amlFLTType0ID_is_missing	0.0		1_1
584	remainder__amlDDLNPM1OutcomeID_is_missing	0.0		1_1
585	remainder__amlDDLNPM1ID_is_missing	0.0		1_1
586	remainder__ASXL1	0.00017515221794532195		1_1
587	remainder__ASXL2	2.605606622221094e-05		1_1
588	remainder__BAGE3	0.0		1_1
589	remainder__BCOR	0.0		1_1
590	remainder__BRAF	0.0		1_1
591	remainder__CBL	0.0		1_1
592	remainder__CEBPA	3.2708672603243875e-07		1_1
593	remainder__CSF3R	0.0		1_1
594	remainder__CTCF	0.0		1_1
595	remainder__CUX1	0.0		1_1
596	remainder__DNMT3A	0.0		1_1
597	remainder__ETV6	0.0		1_1
598	remainder__EZH2	0.0		1_1
599	remainder__FBXW7	0.0		1_1
600	remainder__FLT3	0.0		1_1
601	remainder__GATA1	3.731114594177794e-09		1_1
602	remainder__GATA2	9.81238106699333e-06		1_1
603	remainder__IDH1	0.0		1_1
604	remainder__IDH2	0.0		1_1
605	remainder__JAK2	0.0		1_1
606	remainder__JAK3	0.0		1_1
607	remainder__KANSL1	0.0		1_1
608	remainder__KDM6A	0.0		1_1
609	remainder__KIT	0.0		1_1
610	remainder__KMT2C	0.0		1_1
611	remainder__KMT2D	0.0		1_1
612	remainder__KMT2E	0.0		1_1
613	remainder__KRAS	0.0		1_1
614	remainder__MED12	0.0		1_1
615	remainder__MLL	0.0		1_1
616	remainder__MYC	0.0		1_1
617	remainder__NF1	1.8166961574558401e-06		1_1
618	remainder__NFE2	0.0		1_1
619	remainder__NPM1	2.7946196304953958e-05		1_1
620	remainder__NRAS	0.0		1_1
621	remainder__PDS5B	0.0		1_1
622	remainder__PHF6	0.0		1_1
623	remainder__PRPF8	0.0		1_1
624	remainder__PTPN11	0.0		1_1
625	remainder__RAD21	0.0		1_1
626	remainder__RIT1	0.0		1_1
627	remainder__RUNX1	0.0		1_1
628	remainder__SETBP1	0.0		1_1
629	remainder__SF3B1	0.0		1_1
630	remainder__SMC1A	0.0		1_1
631	remainder__SMC3	0.0		1_1
632	remainder__SRSF2	0.0		1_1
633	remainder__STAG2	0.0		1_1
634	remainder__STAT5B	0.0		1_1
635	remainder__SUZ12	0.0		1_1
636	remainder__TET2	0.0		1_1
637	remainder__TP53	0.0		1_1
638	remainder__U2AF1	0.0		1_1
639	remainder__WT1	0.0		1_1
640	remainder__ZRSR2	0.0		1_1
641	remainder__ngs_is_missing	0.0		1_1
642	karyotype_encoding__Karyotype_46,XX [20]	0.0		2_1
643	karyotype_encoding__Karyotype_46,XX,inv(16)(p13q22)[10]	0.0		2_1
644	karyotype_encoding__Karyotype_46,XX[20]	0.0		2_1
645	karyotype_encoding__Karyotype_46,XX[25]	0.0		2_1
646	karyotype_encoding__Karyotype_46,XY [20]	0.0		2_1
647	karyotype_encoding__Karyotype_46,XY,inv(16)(p13q22)[10]	0.0		2_1
648	karyotype_encoding__Karyotype_46,XY[20]	0.0		2_1
649	karyotype_encoding__Karyotype_46,XY[25]	0.0		2_1
650	karyotype_encoding__Karyotype___rare_class__	0.0		2_1
651	cat__sexID_False	0.0		2_1
652	cat__sexID_True	0.0		2_1
653	cat__IsSec_False	0.0		2_1
654	cat__IsSec_True	0.0		2_1
655	cat__IsSec_nan	0.0		2_1
656	cat__PrevDiag_False	0.0		2_1
657	cat__PrevDiag_True	0.0		2_1
658	cat__PrevDiag_nan	0.0		2_1
659	cat__drugdoseC1yn_False	0.0		2_1
660	cat__drugdoseC1yn_True	0.0		2_1
661	cat__drugdoseC1yn_nan	0.0		2_1
662	cat__mylotargC1yn_False	0.0		2_1
663	cat__mylotargC1yn_True	0.0		2_1
664	cat__mylotargC1yn_nan	0.0		2_1
665	cat__mylodoseC1_False	0.0		2_1
666	cat__mylodoseC1_True	0.0		2_1
667	cat__mylodoseC1_nan	0.0		2_1
668	cat__NeutrecoveryC1_False	0.0		2_1
669	cat__NeutrecoveryC1_True	0.0		2_1
670	cat__Platrecovery50C1_False	0.0		2_1
671	cat__Platrecovery50C1_True	0.0		2_1
672	cat__Platrecovery50C1_nan	0.0		2_1
673	cat__Platrecovery100C1_False	0.0		2_1
674	cat__Platrecovery100C1_True	0.0		2_1
675	cat__Platrecovery100C1_nan	0.0		2_1
676	cat__drugdoseC2yn_False	0.0		2_1
677	cat__drugdoseC2yn_True	0.0		2_1
678	cat__drugdoseC2yn_nan	0.0		2_1
679	cat__NeutrecoveryC2_False	0.0		2_1
680	cat__NeutrecoveryC2_True	0.0		2_1
681	cat__NeutrecoveryC2_nan	0.0		2_1
682	cat__Platrecovery50C2_False	0.0		2_1
683	cat__Platrecovery50C2_True	0.0		2_1
684	cat__Platrecovery50C2_nan	0.0		2_1
685	cat__Platrecovery100C2_False	0.0		2_1
686	cat__Platrecovery100C2_True	0.0		2_1
687	cat__Platrecovery100C2_nan	0.0		2_1
688	cat__TissuetypingdoneYNC2_False	0.0		2_1
689	cat__TissuetypingdoneYNC2_True	0.0		2_1
690	cat__TissuetypingdoneYNC2_nan	0.0		2_1
691	cat__TransplantSchedYNC2_False	0.0		2_1
692	cat__TransplantSchedYNC2_True	0.0		2_1
693	cat__TransplantSchedYNC2_nan	0.0		2_1
694	cat__TreatmentgivenC3YN_False	0.0		2_1
695	cat__TreatmentgivenC3YN_True	0.0		2_1
696	cat__drugdosecorrectYNC3_False	0.0		2_1
697	cat__drugdosecorrectYNC3_True	0.0		2_1
698	cat__drugdosecorrectYNC3_nan	0.0		2_1
699	cat__NeutrecoveryC3_False	0.0		2_1
700	cat__NeutrecoveryC3_True	0.0		2_1
701	cat__NeutrecoveryC3_nan	0.0		2_1
702	cat__Platrecovery50C3_False	0.0		2_1
703	cat__Platrecovery50C3_True	0.0		2_1
704	cat__Platrecovery50C3_nan	0.0		2_1
705	cat__Platrecovery100C3_False	0.0		2_1
706	cat__Platrecovery100C3_True	0.0		2_1
707	cat__Platrecovery100C3_nan	0.0		2_1
708	cat__CepTreatmentGivenC3_False	0.0		2_1
709	cat__CepTreatmentGivenC3_True	0.0		2_1
710	cat__CepTreatmentGivenC3_nan	0.0		2_1
711	cat__mTORGivenC3_False	0.0		2_1
712	cat__mTORGivenC3_True	0.0		2_1
713	cat__mTORGivenC3_nan	0.0		2_1
714	cat__amlAgeGroup_15-29	0.0		2_1
715	cat__amlAgeGroup_30-39	0.0		2_1
716	cat__amlAgeGroup_40-49	0.0		2_1
717	cat__amlAgeGroup_50-59	0.0		2_1
718	cat__amlAgeGroup_60+	0.0		2_1
719	cat__PrevBloodDis_Chronic myelomonocytic leukaemia (CMML)	0.0		2_1
720	cat__PrevBloodDis_Hodgkin's disease	0.0		2_1
721	cat__PrevBloodDis_Myelodysplastic syndrome (MDS)/myelodysplasia/pre-leukaemic phase	0.0		2_1
722	cat__PrevBloodDis_Other haematological disorder	0.0		2_1
723	cat__PrevBloodDis_Refractory anaemia with excess of blasts (RAEB, RAEB-t)	0.0		2_1
724	cat__PrevBloodDis_nan	0.0		2_1
725	cat__FABtype_0	0.0		2_1
726	cat__FABtype_1	0.0		2_1
727	cat__FABtype_2	0.0		2_1
728	cat__FABtype_3	0.0		2_1
729	cat__FABtype_4	0.0		2_1
730	cat__FABtype_4e	0.0		2_1
731	cat__FABtype_5	0.0		2_1
732	cat__FABtype_5a	0.0		2_1
733	cat__FABtype_5b	0.0		2_1
734	cat__FABtype_6	0.0		2_1
735	cat__FABtype_7	0.0		2_1
736	cat__FABtype_8	0.0		2_1
737	cat__FABtype_B	0.0		2_1
738	cat__FABtype_R	0.0		2_1
739	cat__FABtype_RT	0.0		2_1
740	cat__FABtype_X	0.0		2_1
741	cat__FABtype_nan	0.0		2_1
742	cat__CNSinvolveentry_0.0	0.0		2_1
743	cat__CNSinvolveentry_1.0	0.0		2_1
744	cat__CNSinvolveentry_2.0	0.0		2_1
745	cat__CNSinvolveentry_nan	0.0		2_1
746	cat__Localcytoentry_1.0	0.0		2_1
747	cat__Localcytoentry_2.0	0.0		2_1
748	cat__Localcytoentry_3.0	0.0		2_1
749	cat__Localcytoentry_4.0	0.0		2_1
750	cat__Localcytoentry_5.0	0.0		2_1
751	cat__Localcytoentry_nan	0.0		2_1
752	cat__Localimmentry_1.0	0.0		2_1
753	cat__Localimmentry_2.0	0.0		2_1
754	cat__Localimmentry_3.0	0.0		2_1
755	cat__Localimmentry_nan	0.0		2_1
756	cat__CD33entry_1.0	0.0		2_1
757	cat__CD33entry_2.0	0.0		2_1
758	cat__CD33entry_3.0	0.0		2_1
759	cat__CD33entry_nan	0.0		2_1
760	cat__SmokeHist_1.0	0.0		2_1
761	cat__SmokeHist_2.0	0.0		2_1
762	cat__SmokeHist_3.0	0.0		2_1
763	cat__SmokeHist_nan	0.0		2_1
764	cat__amlType_De novo	0.0		2_1
765	cat__amlType_High risk MDS	0.0		2_1
766	cat__amlType_Secondary	0.0		2_1
767	cat__CytoResult_Adverse	0.0		2_1
768	cat__CytoResult_Failed	0.0		2_1
769	cat__CytoResult_Intermediate	0.0		2_1
770	cat__CytoResult_Normal	0.0		2_1
771	cat__CytoResult_Not done	0.0		2_1
772	cat__CytoResult_nan	0.0		2_1
773	cat__CytoResult_t(15;17) / PML-RARA [APL]	0.0		2_1
774	cat__CytoResult_t(8;21) / inv(16) [CBF]	0.0		2_1
775	cat__ComorArr_0.0	0.0		2_1
776	cat__ComorArr_1.0	0.0		2_1
777	cat__ComorArr_nan	0.0		2_1
778	cat__ComorCard_0.0	0.0		2_1
779	cat__ComorCard_1.0	0.0		2_1
780	cat__ComorCard_2.0	0.0		2_1
781	cat__ComorCard_nan	0.0		2_1
782	cat__ComorHVD_0.0	0.0		2_1
783	cat__ComorHVD_1.0	0.0		2_1
784	cat__ComorHVD_2.0	0.0		2_1
785	cat__ComorHVD_nan	0.0		2_1
786	cat__ComorIBD_0.0	0.0		2_1
787	cat__ComorIBD_1.0	0.0		2_1
788	cat__ComorIBD_nan	0.0		2_1
789	cat__ComorDiab_0.0	0.0		2_1
790	cat__ComorDiab_1.0	0.0		2_1
791	cat__ComorDiab_nan	0.0		2_1
792	cat__ComorCVD_0.0	0.0		2_1
793	cat__ComorCVD_1.0	0.0		2_1
794	cat__ComorCVD_2.0	0.0		2_1
795	cat__ComorCVD_nan	0.0		2_1
796	cat__ComorPsyc_0.0	0.0		2_1
797	cat__ComorPsyc_1.0	0.0		2_1
798	cat__ComorPsyc_2.0	0.0		2_1
799	cat__ComorPsyc_nan	0.0		2_1
800	cat__ComorObe_0.0	0.0		2_1
801	cat__ComorObe_1.0	0.0		2_1
802	cat__ComorObe_2.0	0.0		2_1
803	cat__ComorObe_nan	0.0		2_1
804	cat__ComorInf_0.0	0.0		2_1
805	cat__ComorInf_1.0	0.0		2_1
806	cat__ComorInf_2.0	0.0		2_1
807	cat__ComorInf_nan	0.0		2_1
808	cat__ComorRheu_0.0	0.0		2_1
809	cat__ComorRheu_1.0	0.0		2_1
810	cat__ComorRheu_nan	0.0		2_1
811	cat__ComorPrep_0.0	0.0		2_1
812	cat__ComorPrep_1.0	0.0		2_1
813	cat__ComorPrep_nan	0.0		2_1
814	cat__ComorRen_0.0	0.0		2_1
815	cat__ComorRen_1.0	0.0		2_1
816	cat__ComorRen_nan	0.0		2_1
817	cat__ComorMPul_0.0	0.0		2_1
818	cat__ComorMPul_1.0	0.0		2_1
819	cat__ComorMPul_2.0	0.0		2_1
820	cat__ComorMPul_nan	0.0		2_1
821	cat__ComorSPul_0.0	0.0		2_1
822	cat__ComorSPul_1.0	0.0		2_1
823	cat__ComorSPul_2.0	0.0		2_1
824	cat__ComorSPul_nan	0.0		2_1
825	cat__ComorPST_0.0	0.0		2_1
826	cat__ComorPST_1.0	0.0		2_1
827	cat__ComorPST_2.0	0.0		2_1
828	cat__ComorPST_nan	0.0		2_1
829	cat__ComorHepM_0.0	0.0		2_1
830	cat__ComorHepM_1.0	0.0		2_1
831	cat__ComorHepM_2.0	0.0		2_1
832	cat__ComorHepM_nan	0.0		2_1
833	cat__ComorHepS_0.0	0.0		2_1
834	cat__ComorHepS_1.0	0.0		2_1
835	cat__ComorHepS_2.0	0.0		2_1
836	cat__ComorHepS_nan	0.0		2_1
837	cat__TreatmentC1_ADE Alone	0.0		2_1
838	cat__TreatmentC1_ADE and Mylotarg 3mg per m2	0.0		2_1
839	cat__TreatmentC1_ADE and Mylotarg 6mg per m2	0.0		2_1
840	cat__TreatmentC1_Arsenic and ATRA	0.0		2_1
841	cat__TreatmentC1_DA High dose (90mg)	0.0		2_1
842	cat__TreatmentC1_DA Mylotarg 3mg per m2	0.0		2_1
843	cat__TreatmentC1_DA Mylotarg 6mg per m2	0.0		2_1
844	cat__TreatmentC1_DA Standard dose (60mg)	0.0		2_1
845	cat__Marrresult1C1_CR	0.0		2_1
846	cat__Marrresult1C1_PR	0.0		2_1
847	cat__Marrresult1C1_RD	0.0		2_1
848	cat__Marrresult1C1_nan	0.0		2_1
849	cat__Marrresult2C1_CR	0.0		2_1
850	cat__Marrresult2C1_PR	0.0		2_1
851	cat__Marrresult2C1_RD	0.0		2_1
852	cat__Marrresult2C1_nan	0.0		2_1
853	cat__Marrresult1C2_CR	0.0		2_1
854	cat__Marrresult1C2_PR	0.0		2_1
855	cat__Marrresult1C2_RD	0.0		2_1
856	cat__Marrresult1C2_nan	0.0		2_1
857	cat__TissuetypesibsresultC2_1.0	0.0		2_1
858	cat__TissuetypesibsresultC2_2.0	0.0		2_1
859	cat__TissuetypesibsresultC2_3.0	0.0		2_1
860	cat__TissuetypesibsresultC2_nan	0.0		2_1
861	cat__TransplantTypeC2_1.0	0.0		2_1
862	cat__TransplantTypeC2_2.0	0.0		2_1
863	cat__TransplantTypeC2_3.0	0.0		2_1
864	cat__TransplantTypeC2_nan	0.0		2_1
865	cat__TreatmentC3_AIDA	0.0		2_1
866	cat__TreatmentC3_Ara-C 3g/m2	0.0		2_1
867	cat__TreatmentC3_Dclo	0.0		2_1
868	cat__TreatmentC3_Flag-Ida	0.0		2_1
869	cat__TreatmentC3_MACE	0.0		2_1
870	cat__TreatmentC3_MidAc	0.0		2_1
871	cat__TreatmentC3_Other	0.0		2_1
872	cat__TreatmentC3_nan	0.0		2_1
873	cat__amlFLToutcomeID_2.0	0.0		2_1
874	cat__amlFLToutcomeID_3.0	0.0		2_1
875	cat__amlFLToutcomeID_4.0	0.0		2_1
876	cat__amlFLToutcomeID_nan	0.0		2_1
877	cat__amlFLTTypeID_1.0	0.0		2_1
878	cat__amlFLTTypeID_2.0	0.0		2_1
879	cat__amlFLTTypeID_nan	0.0		2_1
880	cat__amlDDLFLTTKDID_1.0	0.0		2_1
881	cat__amlDDLFLTTKDID_2.0	0.0		2_1
882	cat__amlDDLFLTTKDID_3.0	0.0		2_1
883	cat__amlDDLFLTTKDID_4.0	0.0		2_1
884	cat__amlDDLFLTTKDID_8.0	0.0		2_1
885	cat__amlDDLFLTTKDID_9.0	0.0		2_1
886	cat__amlDDLFLTTKDID_99.0	0.0		2_1
887	cat__amlDDLFLTTKDID_nan	0.0		2_1
888	cat__amlFLTType0ID_1.0	0.0		2_1
889	cat__amlFLTType0ID_2.0	0.0		2_1
890	cat__amlFLTType0ID_nan	0.0		2_1
891	cat__amlDDLNPM1OutcomeID_1.0	0.0		2_1
892	cat__amlDDLNPM1OutcomeID_3.0	0.0		2_1
893	cat__amlDDLNPM1OutcomeID_5.0	0.0		2_1
894	cat__amlDDLNPM1OutcomeID_7.0	0.0		2_1
895	cat__amlDDLNPM1OutcomeID_nan	0.0		2_1
896	cat__amlDDLNPM1ID_1.0	0.0		2_1
897	cat__amlDDLNPM1ID_2.0	0.0		2_1
898	cat__amlDDLNPM1ID_3.0	0.0		2_1
899	cat__amlDDLNPM1ID_4.0	0.0		2_1
900	cat__amlDDLNPM1ID_5.0	0.0		2_1
901	cat__amlDDLNPM1ID_nan	0.0		2_1
902	ordinal__NauseagradeC1	0.0		2_1
903	ordinal__AlopeciagradeC1	0.0		2_1
904	ordinal__OralgradeC1	0.0		2_1
905	ordinal__DiarrheagradeC1	0.0		2_1
906	ordinal__CardiacgradeC1	0.0		2_1
907	ordinal__LiverASTgradeC1	0.0		2_1
908	ordinal__LiverALTgradeC1	0.0		2_1
909	ordinal__LiverBilgradeC1	0.0		2_1
910	ordinal__RenaCreatgradeC1	0.0		2_1
911	ordinal__RenaprotgradeC1	0.0		2_1
912	ordinal__RenahaemgradeC1	0.0		2_1
913	ordinal__NauseagradeC2	0.0		2_1
914	ordinal__AlopeciagradeC2	0.0		2_1
915	ordinal__OralgradeC2	0.0		2_1
916	ordinal__DiarrheagradeC2	0.0		2_1
917	ordinal__CardiacgradeC2	0.0		2_1
918	ordinal__LiverASTgradeC2	0.0		2_1
919	ordinal__LiverALTgradeC2	0.0		2_1
920	ordinal__LiverBilgradeC2	0.0		2_1
921	ordinal__RenaCreatgradeC2	0.0		2_1
922	ordinal__RenaprotgradeC2	0.0		2_1
923	ordinal__RenahaemgradeC2	0.0		2_1
924	ordinal__NauseagradeC3	0.0		2_1
925	ordinal__AlopeciagradeC3	0.0		2_1
926	ordinal__OralgradeC3	0.0		2_1
927	ordinal__DiarrheagradeC3	0.0		2_1
928	ordinal__CardiacgradeC3	0.0		2_1
929	ordinal__LiverASTgradeC3	5.37838864560981e-05		2_1
930	ordinal__LiverALTgradeC3	0.0		2_1
931	ordinal__LiverBilgradeC3	0.0		2_1
932	ordinal__RenaCreatgradeC3	0.0		2_1
933	ordinal__RenaprotgradeC3	0.0		2_1
934	ordinal__RenahaemgradeC3	0.0		2_1
935	ordinal__cellularity1C1	0.0		2_1
936	ordinal__cellularity2C1	0.0		2_1
937	ordinal__cellularity1C2	0.0		2_1
938	num__amlAgeAtRand1	0.0		2_1
939	num__UnitsbloodC1	0.0		2_1
940	num__UnitsplateletsC1	0.0		2_1
941	num__UnitsbloodC2	0.0		2_1
942	num__UnitsplateletsC2	0.0		2_1
943	num__UnitsbloodC3	0.0		2_1
944	num__UnitsplateletsC3	0.0		2_1
945	num__DaysIVantibC1	0.0		2_1
946	num__DaysinhospC1	0.0		2_1
947	num__DaysIVantibC2	0.0		2_1
948	num__DaysinhospC2	0.0		2_1
949	num__DaysIVantibC3	0.0		2_1
950	num__DaysinhospC3	0.0		2_1
951	num__TestDate	0.0		2_1
952	num__ITDPcnt	0.00015920392082777193		2_1
953	num__ITDLength	4.643362435334983e-06		2_1
954	num__NauseastartC1	0.0		2_1
955	num__NauseastopC1	0.0		2_1
956	num__AlopeciastartC1	0.0		2_1
957	num__AlopeciastopC1	0.0		2_1
958	num__OralstartC1	0.0		2_1
959	num__OralstopC1	0.0		2_1
960	num__DiarrheastartC1	0.0		2_1
961	num__DiarrheastopC1	0.0		2_1
962	num__CardiacstartC1	0.0		2_1
963	num__CardiacstopC1	0.0		2_1
964	num__LiverASTstartC1	0.0		2_1
965	num__LiverASTstopC1	0.0		2_1
966	num__LiverALTstartC1	0.0		2_1
967	num__LiverALTstopC1	0.0		2_1
968	num__LiverBilstartC1	0.0		2_1
969	num__LiverBilstopC1	0.0		2_1
970	num__RenaCreatstartC1	0.0		2_1
971	num__RenaCreatstopC1	0.0		2_1
972	num__RenaprotstartC1	0.0		2_1
973	num__RenahaemstartC1	0.0		2_1
974	num__RenahaemstopC1	0.0		2_1
975	num__NauseastartC2	0.000137078151982883		2_1
976	num__NauseastopC2	0.0		2_1
977	num__AlopeciastartC2	0.0		2_1
978	num__AlopeciastopC2	0.0		2_1
979	num__OralstartC2	0.0		2_1
980	num__OralstopC2	0.0		2_1
981	num__DiarrheastartC2	0.0		2_1
982	num__DiarrheastopC2	0.0		2_1
983	num__CardiacstartC2	0.0		2_1
984	num__LiverASTstartC2	0.0		2_1
985	num__LiverASTstopC2	0.0		2_1
986	num__LiverALTstartC2	0.0		2_1
987	num__LiverALTstopC2	0.0		2_1
988	num__LiverBilstartC2	0.0		2_1
989	num__LiverBilstopC2	0.0		2_1
990	num__RenaCreatstartC2	2.991632259681179e-05		2_1
991	num__RenaCreatstopC2	0.0		2_1
992	num__NauseastartC3	0.0		2_1
993	num__NauseastopC3	0.0		2_1
994	num__AlopeciastartC3	0.0		2_1
995	num__OralstartC3	0.0		2_1
996	num__OralstopC3	0.0		2_1
997	num__DiarrheastartC3	0.0		2_1
998	num__DiarrheastopC3	0.0		2_1
999	num__LiverASTstartC3	5.819523332317779e-05		2_1
1000	num__LiverASTstopC3	0.0		2_1
1001	num__LiverALTstartC3	0.0		2_1
1002	num__LiverALTstopC3	0.0		2_1
1003	num__LiverBilstartC3	0.0		2_1
1004	num__LiverBilstopC3	0.0		2_1
1005	num__RenaCreatstartC3	0.0		2_1
1006	num__RenaCreatstopC3	0.0		2_1
1007	num__mylotargdateC1	0.0		2_1
1008	num__marrexamdate1C1	0.0		2_1
1009	num__marrexamdate2C1	0.0		2_1
1010	num__NeutrecoverydateC1	0.0		2_1
1011	num__Platrecovery50dateC1	0.0		2_1
1012	num__Platrecovery100dateC1	0.00026870530515194185		2_1
1013	num__DischargeddateC1	0.0		2_1
1014	num__chemodateC2	0.0		2_1
1015	num__marrexamdate1C2	0.0		2_1
1016	num__NeutrecoverydateC2	0.0		2_1
1017	num__Platrecovery50dateC2	0.0		2_1
1018	num__Platrecovery100dateC2	0.0		2_1
1019	num__DischargeddateC2	0.0		2_1
1020	num__chemodateC3	0.0		2_1
1021	num__NeutrecoverydateC3	0.0		2_1
1022	num__Platrecovery50dateC3	0.0		2_1
1023	num__Platrecovery100C3date	0.0		2_1
1024	num__DischargeddateC3	0.0		2_1
1025	num__Weight	0.0		2_1
1026	num__Height	0.0		2_1
1027	num__BloodDateEntry	0.0		2_1
1028	num__HemoglobinEntry	0.0		2_1
1029	num__PlateletEntry	0.0		2_1
1030	num__MarrowDateEntry	0.0		2_1
1031	num__MarrowBlastsEntry	0.0		2_1
1032	num__LocalImmPcnt	0.0		2_1
1033	num__SmokePerDay	0.0		2_1
1034	num__chemodateC1	0.0		2_1
1035	num__Marrblastperc1C1	0.0		2_1
1036	num__Marrblastperc2C1	0.0		2_1
1037	num__WBCEntry	0.0		2_1
1038	num__CompmarrrespC1	0.0		2_1
1039	num__Marrclastperc1C2	0.0		2_1
1040	num__CompmarrrespC2	0.0		2_1
1041	num__TransplantSchedDateC2	0.0		2_1
1042	remainder__IsSec_is_missing	0.0		2_1
1043	remainder__PrevDiag_is_missing	0.0		2_1
1044	remainder__PrevBloodDis_is_missing	0.0		2_1
1045	remainder__HemoglobinEntry_is_missing	0.0		2_1
1046	remainder__PlateletEntry_is_missing	0.0		2_1
1047	remainder__MarrowDateEntry_is_missing	0.0		2_1
1048	remainder__MarrowBlastsEntry_is_missing	0.0		2_1
1049	remainder__FABtype_is_missing	0.0		2_1
1050	remainder__CNSinvolveentry_is_missing	0.0		2_1
1051	remainder__Localcytoentry_is_missing	0.0		2_1
1052	remainder__Localimmentry_is_missing	0.0		2_1
1053	remainder__LocalImmPcnt_is_missing	0.0		2_1
1054	remainder__CD33entry_is_missing	0.0		2_1
1055	remainder__SmokeHist_is_missing	0.0		2_1
1056	remainder__SmokePerDay_is_missing	0.0		2_1
1057	remainder__CytoResult_is_missing	0.0		2_1
1058	remainder__Karyotype_is_missing	0.0		2_1
1059	remainder__ComorArr_is_missing	0.0		2_1
1060	remainder__ComorCard_is_missing	0.0		2_1
1061	remainder__ComorHVD_is_missing	0.0		2_1
1062	remainder__ComorIBD_is_missing	0.0		2_1
1063	remainder__ComorDiab_is_missing	0.0		2_1
1064	remainder__ComorCVD_is_missing	0.0		2_1
1065	remainder__ComorPsyc_is_missing	0.0		2_1
1066	remainder__ComorObe_is_missing	0.0		2_1
1067	remainder__ComorInf_is_missing	0.0		2_1
1068	remainder__ComorRheu_is_missing	0.0		2_1
1069	remainder__ComorPrep_is_missing	0.0		2_1
1070	remainder__ComorRen_is_missing	0.0		2_1
1071	remainder__ComorMPul_is_missing	0.0		2_1
1072	remainder__ComorSPul_is_missing	0.0		2_1
1073	remainder__ComorPST_is_missing	0.0		2_1
1074	remainder__ComorHepM_is_missing	0.0		2_1
1075	remainder__ComorHepS_is_missing	0.0		2_1
1076	remainder__drugdoseC1yn_is_missing	0.0		2_1
1077	remainder__mylotargC1yn_is_missing	0.0		2_1
1078	remainder__mylotargdateC1_is_missing	0.0		2_1
1079	remainder__mylodoseC1_is_missing	0.0		2_1
1080	remainder__marrexamdate1C1_is_missing	0.0		2_1
1081	remainder__marrexamdate2C1_is_missing	0.0		2_1
1082	remainder__cellularity1C1_is_missing	0.0		2_1
1083	remainder__cellularity2C1_is_missing	0.0		2_1
1084	remainder__Marrblastperc1C1_is_missing	0.0		2_1
1085	remainder__Marrblastperc2C1_is_missing	0.0		2_1
1086	remainder__Marrresult1C1_is_missing	0.0		2_1
1087	remainder__Marrresult2C1_is_missing	0.0		2_1
1088	remainder__CompmarrrespC1_is_missing	0.0		2_1
1089	remainder__NeutrecoverydateC1_is_missing	0.0		2_1
1090	remainder__Platrecovery50C1_is_missing	0.0		2_1
1091	remainder__Platrecovery50dateC1_is_missing	0.0		2_1
1092	remainder__Platrecovery100C1_is_missing	0.0		2_1
1093	remainder__Platrecovery100dateC1_is_missing	0.0		2_1
1094	remainder__NauseagradeC1_is_missing	0.0		2_1
1095	remainder__NauseastartC1_is_missing	0.0		2_1
1096	remainder__NauseastopC1_is_missing	0.0		2_1
1097	remainder__AlopeciagradeC1_is_missing	0.0		2_1
1098	remainder__AlopeciastartC1_is_missing	0.0		2_1
1099	remainder__AlopeciastopC1_is_missing	0.0		2_1
1100	remainder__OralgradeC1_is_missing	0.0		2_1
1101	remainder__OralstartC1_is_missing	0.0		2_1
1102	remainder__OralstopC1_is_missing	0.0		2_1
1103	remainder__DiarrheagradeC1_is_missing	0.0		2_1
1104	remainder__DiarrheastartC1_is_missing	0.0		2_1
1105	remainder__DiarrheastopC1_is_missing	0.0		2_1
1106	remainder__CardiacgradeC1_is_missing	0.0		2_1
1107	remainder__CardiacstartC1_is_missing	0.0		2_1
1108	remainder__CardiacstopC1_is_missing	0.0		2_1
1109	remainder__LiverASTgradeC1_is_missing	0.0		2_1
1110	remainder__LiverASTstartC1_is_missing	0.0		2_1
1111	remainder__LiverASTstopC1_is_missing	0.0		2_1
1112	remainder__LiverALTgradeC1_is_missing	0.0		2_1
1113	remainder__LiverALTstartC1_is_missing	0.0		2_1
1114	remainder__LiverALTstopC1_is_missing	0.0		2_1
1115	remainder__LiverBilgradeC1_is_missing	0.0		2_1
1116	remainder__LiverBilstartC1_is_missing	0.0		2_1
1117	remainder__LiverBilstopC1_is_missing	0.0		2_1
1118	remainder__RenaCreatgradeC1_is_missing	0.0		2_1
1119	remainder__RenaCreatstartC1_is_missing	0.0		2_1
1120	remainder__RenaCreatstopC1_is_missing	0.0		2_1
1121	remainder__RenaprotgradeC1_is_missing	0.0		2_1
1122	remainder__RenaprotstartC1_is_missing	0.0		2_1
1123	remainder__RenahaemgradeC1_is_missing	0.0		2_1
1124	remainder__RenahaemstartC1_is_missing	0.0		2_1
1125	remainder__RenahaemstopC1_is_missing	0.0		2_1
1126	remainder__UnitsbloodC1_is_missing	0.0		2_1
1127	remainder__UnitsplateletsC1_is_missing	0.0		2_1
1128	remainder__DaysIVantibC1_is_missing	0.0		2_1
1129	remainder__DaysinhospC1_is_missing	0.0		2_1
1130	remainder__DischargeddateC1_is_missing	0.0		2_1
1131	remainder__chemodateC2_is_missing	0.0		2_1
1132	remainder__drugdoseC2yn_is_missing	0.0		2_1
1133	remainder__marrexamdate1C2_is_missing	0.0		2_1
1134	remainder__cellularity1C2_is_missing	0.0		2_1
1135	remainder__Marrclastperc1C2_is_missing	0.0		2_1
1136	remainder__Marrresult1C2_is_missing	0.0		2_1
1137	remainder__CompmarrrespC2_is_missing	0.0		2_1
1138	remainder__NeutrecoveryC2_is_missing	0.0		2_1
1139	remainder__NeutrecoverydateC2_is_missing	0.0		2_1
1140	remainder__Platrecovery50C2_is_missing	0.0		2_1
1141	remainder__Platrecovery50dateC2_is_missing	0.0		2_1
1142	remainder__Platrecovery100C2_is_missing	0.0		2_1
1143	remainder__Platrecovery100dateC2_is_missing	0.0		2_1
1144	remainder__NauseagradeC2_is_missing	0.0		2_1
1145	remainder__NauseastartC2_is_missing	0.0		2_1
1146	remainder__NauseastopC2_is_missing	0.0		2_1
1147	remainder__AlopeciagradeC2_is_missing	0.0		2_1
1148	remainder__AlopeciastartC2_is_missing	0.0		2_1
1149	remainder__AlopeciastopC2_is_missing	0.0		2_1
1150	remainder__OralgradeC2_is_missing	0.0		2_1
1151	remainder__OralstartC2_is_missing	0.0		2_1
1152	remainder__OralstopC2_is_missing	0.0		2_1
1153	remainder__DiarrheagradeC2_is_missing	0.0		2_1
1154	remainder__DiarrheastartC2_is_missing	0.0		2_1
1155	remainder__DiarrheastopC2_is_missing	0.0		2_1
1156	remainder__CardiacgradeC2_is_missing	0.0		2_1
1157	remainder__CardiacstartC2_is_missing	0.0		2_1
1158	remainder__LiverASTgradeC2_is_missing	0.0		2_1
1159	remainder__LiverASTstartC2_is_missing	0.0		2_1
1160	remainder__LiverASTstopC2_is_missing	0.0		2_1
1161	remainder__LiverALTgradeC2_is_missing	0.0		2_1
1162	remainder__LiverALTstartC2_is_missing	0.0		2_1
1163	remainder__LiverALTstopC2_is_missing	0.0		2_1
1164	remainder__LiverBilgradeC2_is_missing	0.0		2_1
1165	remainder__LiverBilstartC2_is_missing	0.0		2_1
1166	remainder__LiverBilstopC2_is_missing	0.0		2_1
1167	remainder__RenaCreatgradeC2_is_missing	0.0		2_1
1168	remainder__RenaCreatstartC2_is_missing	0.0		2_1
1169	remainder__RenaCreatstopC2_is_missing	0.0		2_1
1170	remainder__RenaprotgradeC2_is_missing	0.0		2_1
1171	remainder__RenahaemgradeC2_is_missing	0.0		2_1
1172	remainder__UnitsbloodC2_is_missing	0.0		2_1
1173	remainder__UnitsplateletsC2_is_missing	0.0		2_1
1174	remainder__DaysIVantibC2_is_missing	0.0		2_1
1175	remainder__DaysinhospC2_is_missing	0.0		2_1
1176	remainder__DischargeddateC2_is_missing	0.0		2_1
1177	remainder__TissuetypingdoneYNC2_is_missing	0.0		2_1
1178	remainder__TissuetypesibsresultC2_is_missing	0.0		2_1
1179	remainder__TransplantSchedYNC2_is_missing	0.0		2_1
1180	remainder__TransplantSchedDateC2_is_missing	0.0		2_1
1181	remainder__TransplantTypeC2_is_missing	0.0		2_1
1182	remainder__TreatmentC3_is_missing	0.0		2_1
1183	remainder__drugdosecorrectYNC3_is_missing	0.0		2_1
1184	remainder__NeutrecoveryC3_is_missing	0.0		2_1
1185	remainder__NeutrecoverydateC3_is_missing	0.0		2_1
1186	remainder__Platrecovery50C3_is_missing	0.0		2_1
1187	remainder__Platrecovery50dateC3_is_missing	0.0		2_1
1188	remainder__Platrecovery100C3_is_missing	0.0		2_1
1189	remainder__Platrecovery100C3date_is_missing	0.0		2_1
1190	remainder__NauseagradeC3_is_missing	0.0		2_1
1191	remainder__NauseastartC3_is_missing	0.0		2_1
1192	remainder__NauseastopC3_is_missing	0.0		2_1
1193	remainder__AlopeciagradeC3_is_missing	0.0		2_1
1194	remainder__AlopeciastartC3_is_missing	0.0		2_1
1195	remainder__OralgradeC3_is_missing	0.0		2_1
1196	remainder__OralstartC3_is_missing	0.0		2_1
1197	remainder__OralstopC3_is_missing	0.0		2_1
1198	remainder__DiarrheagradeC3_is_missing	0.0		2_1
1199	remainder__DiarrheastartC3_is_missing	0.0		2_1
1200	remainder__DiarrheastopC3_is_missing	0.0		2_1
1201	remainder__CardiacgradeC3_is_missing	0.0		2_1
1202	remainder__LiverASTgradeC3_is_missing	0.0		2_1
1203	remainder__LiverASTstartC3_is_missing	0.0		2_1
1204	remainder__LiverASTstopC3_is_missing	0.0		2_1
1205	remainder__LiverALTgradeC3_is_missing	0.0		2_1
1206	remainder__LiverALTstartC3_is_missing	0.0		2_1
1207	remainder__LiverALTstopC3_is_missing	0.0		2_1
1208	remainder__LiverBilgradeC3_is_missing	0.0		2_1
1209	remainder__LiverBilstartC3_is_missing	0.0		2_1
1210	remainder__LiverBilstopC3_is_missing	0.0		2_1
1211	remainder__RenaCreatgradeC3_is_missing	0.0		2_1
1212	remainder__RenaCreatstartC3_is_missing	0.0		2_1
1213	remainder__RenaCreatstopC3_is_missing	0.0		2_1
1214	remainder__RenaprotgradeC3_is_missing	0.0		2_1
1215	remainder__RenahaemgradeC3_is_missing	0.0		2_1
1216	remainder__UnitsbloodC3_is_missing	0.0		2_1
1217	remainder__UnitsplateletsC3_is_missing	0.0		2_1
1218	remainder__DaysIVantibC3_is_missing	0.0		2_1
1219	remainder__DaysinhospC3_is_missing	0.0		2_1
1220	remainder__DischargeddateC3_is_missing	0.0		2_1
1221	remainder__CepTreatmentGivenC3_is_missing	0.0		2_1
1222	remainder__mTORGivenC3_is_missing	0.0		2_1
1223	remainder__TestDate_is_missing	0.0		2_1
1224	remainder__amlFLToutcomeID_is_missing	0.0		2_1
1225	remainder__amlFLTTypeID_is_missing	0.0		2_1
1226	remainder__amlDDLFLTTKDID_is_missing	0.0		2_1
1227	remainder__ITDPcnt_is_missing	0.0		2_1
1228	remainder__ITDLength_is_missing	0.0		2_1
1229	remainder__amlFLTType0ID_is_missing	0.0		2_1
1230	remainder__amlDDLNPM1OutcomeID_is_missing	0.0		2_1
1231	remainder__amlDDLNPM1ID_is_missing	0.0		2_1
1232	remainder__ASXL1	6.0770066610773594e-05		2_1
1233	remainder__ASXL2	2.470913946764055e-06		2_1
1234	remainder__BAGE3	8.175777783465347e-07		2_1
1235	remainder__BCOR	0.0		2_1
1236	remainder__BRAF	0.0		2_1
1237	remainder__CBL	0.0		2_1
1238	remainder__CEBPA	3.3630681227157803e-06		2_1
1239	remainder__CREBBP	0.0		2_1
1240	remainder__CSF3R	0.0		2_1
1241	remainder__CTCF	0.0		2_1
1242	remainder__CUX1	0.0		2_1
1243	remainder__DNMT3A	0.0		2_1
1244	remainder__ETV6	0.0		2_1
1245	remainder__EZH2	0.0		2_1
1246	remainder__FBXW7	0.0		2_1
1247	remainder__FLT3	0.0		2_1
1248	remainder__GATA1	0.0		2_1
1249	remainder__GATA2	0.0		2_1
1250	remainder__IDH1	0.0		2_1
1251	remainder__IDH2	0.0		2_1
1252	remainder__KDM6A	0.0		2_1
1253	remainder__KIT	0.0		2_1
1254	remainder__KMT2C	0.0		2_1
1255	remainder__KMT2D	0.0		2_1
1256	remainder__KMT2E	0.0		2_1
1257	remainder__KRAS	0.0		2_1
1258	remainder__LUC7L2	0.0		2_1
1259	remainder__MED12	0.0		2_1
1260	remainder__MLL	0.0		2_1
1261	remainder__MYC	0.0		2_1
1262	remainder__NF1	0.0		2_1
1263	remainder__NFE2	0.0		2_1
1264	remainder__NPM1	3.946242267535555e-06		2_1
1265	remainder__NRAS	0.0		2_1
1266	remainder__PDS5B	0.0		2_1
1267	remainder__PHF6	0.0		2_1
1268	remainder__PRPF8	0.0		2_1
1269	remainder__PTPN11	0.0		2_1
1270	remainder__RAD21	0.0		2_1
1271	remainder__RIT1	0.0		2_1
1272	remainder__RUNX1	0.0		2_1
1273	remainder__SETBP1	0.0		2_1
1274	remainder__SF1	0.0		2_1
1275	remainder__SF3B1	0.0		2_1
1276	remainder__SMC1A	0.0		2_1
1277	remainder__SMC3	0.0		2_1
1278	remainder__SRSF2	0.0		2_1
1279	remainder__STAG2	0.0		2_1
1280	remainder__STAT5B	0.0		2_1
1281	remainder__SUZ12	0.0		2_1
1282	remainder__TET2	0.0		2_1
1283	remainder__TP53	0.0		2_1
1284	remainder__U2AF1	0.0		2_1
1285	remainder__WT1	0.0		2_1
1286	remainder__ZRSR2	0.0		2_1
1287	remainder__ngs_is_missing	0.0		2_1
1288	karyotype_encoding__Karyotype_46,XX [20]	0.0		3_1
1289	karyotype_encoding__Karyotype_46,XX,inv(16)(p13q22)[10]	0.0		3_1
1290	karyotype_encoding__Karyotype_46,XX,t(8;21)(q22;q22)[10]	0.0		3_1
1291	karyotype_encoding__Karyotype_46,XX[20]	0.0		3_1
1292	karyotype_encoding__Karyotype_46,XX[25]	0.0		3_1
1293	karyotype_encoding__Karyotype_46,XY [20]	0.0		3_1
1294	karyotype_encoding__Karyotype_46,XY[20]	0.0		3_1
1295	karyotype_encoding__Karyotype_46,XY[25]	0.0		3_1
1296	karyotype_encoding__Karyotype___rare_class__	0.0		3_1
1297	cat__sexID_False	0.0		3_1
1298	cat__sexID_True	0.0		3_1
1299	cat__IsSec_False	0.0		3_1
1300	cat__IsSec_True	0.0		3_1
1301	cat__IsSec_nan	0.0		3_1
1302	cat__PrevDiag_False	0.0		3_1
1303	cat__PrevDiag_True	0.0		3_1
1304	cat__PrevDiag_nan	0.0		3_1
1305	cat__drugdoseC1yn_False	0.0		3_1
1306	cat__drugdoseC1yn_True	0.0		3_1
1307	cat__drugdoseC1yn_nan	0.0		3_1
1308	cat__mylotargC1yn_False	0.0		3_1
1309	cat__mylotargC1yn_True	0.0		3_1
1310	cat__mylotargC1yn_nan	0.0		3_1
1311	cat__mylodoseC1_False	0.0		3_1
1312	cat__mylodoseC1_True	0.0		3_1
1313	cat__mylodoseC1_nan	0.0		3_1
1314	cat__NeutrecoveryC1_False	0.0		3_1
1315	cat__NeutrecoveryC1_True	0.0		3_1
1316	cat__Platrecovery50C1_False	0.0		3_1
1317	cat__Platrecovery50C1_True	0.0		3_1
1318	cat__Platrecovery50C1_nan	0.0		3_1
1319	cat__Platrecovery100C1_False	0.0		3_1
1320	cat__Platrecovery100C1_True	0.0		3_1
1321	cat__Platrecovery100C1_nan	0.0		3_1
1322	cat__drugdoseC2yn_False	0.0		3_1
1323	cat__drugdoseC2yn_True	0.0		3_1
1324	cat__drugdoseC2yn_nan	0.0		3_1
1325	cat__NeutrecoveryC2_False	0.0		3_1
1326	cat__NeutrecoveryC2_True	0.0		3_1
1327	cat__NeutrecoveryC2_nan	0.0		3_1
1328	cat__Platrecovery50C2_False	0.0		3_1
1329	cat__Platrecovery50C2_True	0.0		3_1
1330	cat__Platrecovery50C2_nan	0.0		3_1
1331	cat__Platrecovery100C2_False	0.0		3_1
1332	cat__Platrecovery100C2_True	0.0		3_1
1333	cat__Platrecovery100C2_nan	0.0		3_1
1334	cat__TissuetypingdoneYNC2_False	0.0		3_1
1335	cat__TissuetypingdoneYNC2_True	0.0		3_1
1336	cat__TissuetypingdoneYNC2_nan	0.0		3_1
1337	cat__TransplantSchedYNC2_False	0.0		3_1
1338	cat__TransplantSchedYNC2_True	0.0		3_1
1339	cat__TransplantSchedYNC2_nan	0.0		3_1
1340	cat__TreatmentgivenC3YN_True	0.0		3_1
1341	cat__drugdosecorrectYNC3_False	0.0		3_1
1342	cat__drugdosecorrectYNC3_True	0.0		3_1
1343	cat__drugdosecorrectYNC3_nan	0.0		3_1
1344	cat__NeutrecoveryC3_False	0.0		3_1
1345	cat__NeutrecoveryC3_True	0.0		3_1
1346	cat__NeutrecoveryC3_nan	0.0		3_1
1347	cat__Platrecovery50C3_False	0.0		3_1
1348	cat__Platrecovery50C3_True	0.0		3_1
1349	cat__Platrecovery50C3_nan	0.0		3_1
1350	cat__Platrecovery100C3_False	0.0		3_1
1351	cat__Platrecovery100C3_True	0.0		3_1
1352	cat__Platrecovery100C3_nan	0.0		3_1
1353	cat__CepTreatmentGivenC3_False	0.0		3_1
1354	cat__CepTreatmentGivenC3_True	0.0		3_1
1355	cat__CepTreatmentGivenC3_nan	0.0		3_1
1356	cat__mTORGivenC3_False	0.0		3_1
1357	cat__mTORGivenC3_True	0.0		3_1
1358	cat__mTORGivenC3_nan	0.0		3_1
1359	cat__amlAgeGroup_15-29	0.0		3_1
1360	cat__amlAgeGroup_30-39	0.0		3_1
1361	cat__amlAgeGroup_40-49	0.0		3_1
1362	cat__amlAgeGroup_50-59	0.0		3_1
1363	cat__amlAgeGroup_60+	0.0		3_1
1364	cat__PrevBloodDis_Chronic myelomonocytic leukaemia (CMML)	0.0		3_1
1365	cat__PrevBloodDis_Hodgkin's disease	0.0		3_1
1366	cat__PrevBloodDis_Myelodysplastic syndrome (MDS)/myelodysplasia/pre-leukaemic phase	0.0		3_1
1367	cat__PrevBloodDis_Other haematological disorder	0.0		3_1
1368	cat__PrevBloodDis_Refractory anaemia with excess of blasts (RAEB, RAEB-t)	0.0		3_1
1369	cat__PrevBloodDis_nan	0.0		3_1
1370	cat__FABtype_0	0.0		3_1
1371	cat__FABtype_1	0.0		3_1
1372	cat__FABtype_2	0.0		3_1
1373	cat__FABtype_3	0.0		3_1
1374	cat__FABtype_4	0.0		3_1
1375	cat__FABtype_4e	0.0		3_1
1376	cat__FABtype_5	0.0		3_1
1377	cat__FABtype_5a	0.0		3_1
1378	cat__FABtype_5b	0.0		3_1
1379	cat__FABtype_6	0.0		3_1
1380	cat__FABtype_7	0.0		3_1
1381	cat__FABtype_8	0.0		3_1
1382	cat__FABtype_B	0.0		3_1
1383	cat__FABtype_R	0.0		3_1
1384	cat__FABtype_RT	0.0		3_1
1385	cat__FABtype_X	0.0		3_1
1386	cat__FABtype_nan	0.0		3_1
1387	cat__CNSinvolveentry_0.0	0.0		3_1
1388	cat__CNSinvolveentry_1.0	0.0		3_1
1389	cat__CNSinvolveentry_2.0	0.0		3_1
1390	cat__CNSinvolveentry_nan	0.0		3_1
1391	cat__Localcytoentry_1.0	0.0		3_1
1392	cat__Localcytoentry_2.0	0.0		3_1
1393	cat__Localcytoentry_3.0	0.0		3_1
1394	cat__Localcytoentry_4.0	0.0		3_1
1395	cat__Localcytoentry_5.0	0.0		3_1
1396	cat__Localcytoentry_nan	0.0		3_1
1397	cat__Localimmentry_1.0	0.0		3_1
1398	cat__Localimmentry_2.0	0.0		3_1
1399	cat__Localimmentry_3.0	0.0		3_1
1400	cat__Localimmentry_nan	0.0		3_1
1401	cat__CD33entry_1.0	0.0		3_1
1402	cat__CD33entry_2.0	0.0		3_1
1403	cat__CD33entry_3.0	0.0		3_1
1404	cat__CD33entry_nan	0.0		3_1
1405	cat__SmokeHist_1.0	0.0		3_1
1406	cat__SmokeHist_2.0	0.0		3_1
1407	cat__SmokeHist_3.0	0.0		3_1
1408	cat__SmokeHist_nan	0.0		3_1
1409	cat__amlType_De novo	0.0		3_1
1410	cat__amlType_High risk MDS	0.0		3_1
1411	cat__amlType_Secondary	0.0		3_1
1412	cat__CytoResult_Adverse	0.0		3_1
1413	cat__CytoResult_Failed	0.0		3_1
1414	cat__CytoResult_Intermediate	0.0		3_1
1415	cat__CytoResult_Normal	0.0		3_1
1416	cat__CytoResult_Not done	0.0		3_1
1417	cat__CytoResult_nan	0.0		3_1
1418	cat__CytoResult_t(15;17) / PML-RARA [APL]	0.0		3_1
1419	cat__CytoResult_t(8;21) / inv(16) [CBF]	0.0		3_1
1420	cat__ComorArr_0.0	0.0		3_1
1421	cat__ComorArr_1.0	0.0		3_1
1422	cat__ComorArr_nan	0.0		3_1
1423	cat__ComorCard_0.0	0.0		3_1
1424	cat__ComorCard_1.0	0.0		3_1
1425	cat__ComorCard_2.0	0.0		3_1
1426	cat__ComorCard_nan	0.0		3_1
1427	cat__ComorHVD_0.0	0.0		3_1
1428	cat__ComorHVD_1.0	0.0		3_1
1429	cat__ComorHVD_2.0	0.0		3_1
1430	cat__ComorHVD_nan	0.0		3_1
1431	cat__ComorIBD_0.0	0.0		3_1
1432	cat__ComorIBD_1.0	0.0		3_1
1433	cat__ComorIBD_nan	0.0		3_1
1434	cat__ComorDiab_0.0	0.0		3_1
1435	cat__ComorDiab_1.0	0.0		3_1
1436	cat__ComorDiab_nan	0.0		3_1
1437	cat__ComorCVD_0.0	0.0		3_1
1438	cat__ComorCVD_1.0	0.0		3_1
1439	cat__ComorCVD_2.0	0.0		3_1
1440	cat__ComorCVD_nan	0.0		3_1
1441	cat__ComorPsyc_0.0	0.0		3_1
1442	cat__ComorPsyc_1.0	0.0		3_1
1443	cat__ComorPsyc_2.0	0.0		3_1
1444	cat__ComorPsyc_nan	0.0		3_1
1445	cat__ComorObe_0.0	0.0		3_1
1446	cat__ComorObe_1.0	0.0		3_1
1447	cat__ComorObe_2.0	0.0		3_1
1448	cat__ComorObe_nan	0.0		3_1
1449	cat__ComorInf_0.0	0.0		3_1
1450	cat__ComorInf_1.0	0.0		3_1
1451	cat__ComorInf_2.0	0.0		3_1
1452	cat__ComorInf_nan	0.0		3_1
1453	cat__ComorRheu_0.0	0.0		3_1
1454	cat__ComorRheu_1.0	0.0		3_1
1455	cat__ComorRheu_nan	0.0		3_1
1456	cat__ComorPrep_0.0	0.0		3_1
1457	cat__ComorPrep_1.0	0.0		3_1
1458	cat__ComorPrep_nan	0.0		3_1
1459	cat__ComorRen_0.0	0.0		3_1
1460	cat__ComorRen_1.0	0.0		3_1
1461	cat__ComorRen_nan	0.0		3_1
1462	cat__ComorMPul_0.0	0.0		3_1
1463	cat__ComorMPul_1.0	0.0		3_1
1464	cat__ComorMPul_2.0	0.0		3_1
1465	cat__ComorMPul_nan	0.0		3_1
1466	cat__ComorSPul_0.0	0.0		3_1
1467	cat__ComorSPul_1.0	0.0		3_1
1468	cat__ComorSPul_2.0	0.0		3_1
1469	cat__ComorSPul_nan	0.0		3_1
1470	cat__ComorPST_0.0	0.0		3_1
1471	cat__ComorPST_1.0	0.0		3_1
1472	cat__ComorPST_2.0	0.0		3_1
1473	cat__ComorPST_nan	0.0		3_1
1474	cat__ComorHepM_0.0	0.0		3_1
1475	cat__ComorHepM_1.0	0.0		3_1
1476	cat__ComorHepM_2.0	0.0		3_1
1477	cat__ComorHepM_nan	0.0		3_1
1478	cat__ComorHepS_0.0	0.0		3_1
1479	cat__ComorHepS_1.0	0.0		3_1
1480	cat__ComorHepS_2.0	0.0		3_1
1481	cat__ComorHepS_nan	0.0		3_1
1482	cat__TreatmentC1_ADE Alone	0.0		3_1
1483	cat__TreatmentC1_ADE and Mylotarg 3mg per m2	0.0		3_1
1484	cat__TreatmentC1_ADE and Mylotarg 6mg per m2	0.0		3_1
1485	cat__TreatmentC1_Arsenic and ATRA	0.0		3_1
1486	cat__TreatmentC1_DA High dose (90mg)	0.0		3_1
1487	cat__TreatmentC1_DA Mylotarg 3mg per m2	0.0		3_1
1488	cat__TreatmentC1_DA Mylotarg 6mg per m2	0.0		3_1
1489	cat__TreatmentC1_DA Standard dose (60mg)	0.0		3_1
1490	cat__Marrresult1C1_CR	0.0		3_1
1491	cat__Marrresult1C1_PR	0.0		3_1
1492	cat__Marrresult1C1_RD	0.0		3_1
1493	cat__Marrresult1C1_nan	0.0		3_1
1494	cat__Marrresult2C1_CR	0.0		3_1
1495	cat__Marrresult2C1_PR	0.0		3_1
1496	cat__Marrresult2C1_RD	0.0		3_1
1497	cat__Marrresult2C1_nan	0.0		3_1
1498	cat__Marrresult1C2_CR	0.0		3_1
1499	cat__Marrresult1C2_PR	0.0		3_1
1500	cat__Marrresult1C2_RD	0.0		3_1
1501	cat__Marrresult1C2_nan	0.0		3_1
1502	cat__TissuetypesibsresultC2_1.0	0.0		3_1
1503	cat__TissuetypesibsresultC2_2.0	0.0		3_1
1504	cat__TissuetypesibsresultC2_3.0	0.0		3_1
1505	cat__TissuetypesibsresultC2_nan	0.0		3_1
1506	cat__TransplantTypeC2_1.0	0.0		3_1
1507	cat__TransplantTypeC2_2.0	0.0		3_1
1508	cat__TransplantTypeC2_3.0	0.0		3_1
1509	cat__TransplantTypeC2_nan	0.0		3_1
1510	cat__TreatmentC3_AIDA	0.0		3_1
1511	cat__TreatmentC3_Ara-C 3g/m2	0.0		3_1
1512	cat__TreatmentC3_Dclo	0.0		3_1
1513	cat__TreatmentC3_Flag-Ida	0.0		3_1
1514	cat__TreatmentC3_MACE	0.0		3_1
1515	cat__TreatmentC3_MidAc	0.0		3_1
1516	cat__TreatmentC3_Other	0.0		3_1
1517	cat__TreatmentC3_nan	0.0		3_1
1518	cat__amlFLToutcomeID_2.0	0.0		3_1
1519	cat__amlFLToutcomeID_3.0	0.0		3_1
1520	cat__amlFLToutcomeID_4.0	0.0		3_1
1521	cat__amlFLToutcomeID_nan	0.0		3_1
1522	cat__amlFLTTypeID_1.0	0.0		3_1
1523	cat__amlFLTTypeID_2.0	0.0		3_1
1524	cat__amlFLTTypeID_nan	0.0		3_1
1525	cat__amlDDLFLTTKDID_1.0	0.0		3_1
1526	cat__amlDDLFLTTKDID_2.0	0.0		3_1
1527	cat__amlDDLFLTTKDID_3.0	0.0		3_1
1528	cat__amlDDLFLTTKDID_4.0	0.0		3_1
1529	cat__amlDDLFLTTKDID_8.0	0.0		3_1
1530	cat__amlDDLFLTTKDID_9.0	0.0		3_1
1531	cat__amlDDLFLTTKDID_99.0	0.0		3_1
1532	cat__amlDDLFLTTKDID_nan	0.0		3_1
1533	cat__amlFLTType0ID_1.0	0.0		3_1
1534	cat__amlFLTType0ID_2.0	0.0		3_1
1535	cat__amlFLTType0ID_nan	0.0		3_1
1536	cat__amlDDLNPM1OutcomeID_1.0	0.0		3_1
1537	cat__amlDDLNPM1OutcomeID_3.0	0.0		3_1
1538	cat__amlDDLNPM1OutcomeID_5.0	0.0		3_1
1539	cat__amlDDLNPM1OutcomeID_7.0	0.0		3_1
1540	cat__amlDDLNPM1OutcomeID_nan	0.0		3_1
1541	cat__amlDDLNPM1ID_1.0	0.0		3_1
1542	cat__amlDDLNPM1ID_2.0	0.0		3_1
1543	cat__amlDDLNPM1ID_3.0	0.0		3_1
1544	cat__amlDDLNPM1ID_4.0	0.0		3_1
1545	cat__amlDDLNPM1ID_5.0	0.0		3_1
1546	cat__amlDDLNPM1ID_nan	0.0		3_1
1547	ordinal__NauseagradeC1	0.0		3_1
1548	ordinal__AlopeciagradeC1	2.5706721665360616e-05		3_1
1549	ordinal__OralgradeC1	0.0		3_1
1550	ordinal__DiarrheagradeC1	0.0		3_1
1551	ordinal__CardiacgradeC1	0.0		3_1
1552	ordinal__LiverASTgradeC1	0.0		3_1
1553	ordinal__LiverALTgradeC1	0.0		3_1
1554	ordinal__LiverBilgradeC1	0.0		3_1
1555	ordinal__RenaCreatgradeC1	0.0		3_1
1556	ordinal__RenaprotgradeC1	0.0		3_1
1557	ordinal__RenahaemgradeC1	0.0		3_1
1558	ordinal__NauseagradeC2	0.0		3_1
1559	ordinal__AlopeciagradeC2	0.0		3_1
1560	ordinal__OralgradeC2	0.0		3_1
1561	ordinal__DiarrheagradeC2	0.0		3_1
1562	ordinal__CardiacgradeC2	0.0		3_1
1563	ordinal__LiverASTgradeC2	0.0		3_1
1564	ordinal__LiverALTgradeC2	0.0		3_1
1565	ordinal__LiverBilgradeC2	0.0		3_1
1566	ordinal__RenaCreatgradeC2	0.0		3_1
1567	ordinal__RenaprotgradeC2	2.9455842383327825e-05		3_1
1568	ordinal__RenahaemgradeC2	0.0		3_1
1569	ordinal__NauseagradeC3	0.0		3_1
1570	ordinal__AlopeciagradeC3	4.935733754967347e-05		3_1
1571	ordinal__OralgradeC3	0.0		3_1
1572	ordinal__DiarrheagradeC3	0.0		3_1
1573	ordinal__CardiacgradeC3	2.723277305533231e-05		3_1
1574	ordinal__LiverASTgradeC3	0.0		3_1
1575	ordinal__LiverALTgradeC3	0.0		3_1
1576	ordinal__LiverBilgradeC3	0.0		3_1
1577	ordinal__RenaCreatgradeC3	0.0		3_1
1578	ordinal__RenaprotgradeC3	0.0		3_1
1579	ordinal__RenahaemgradeC3	0.0		3_1
1580	ordinal__cellularity1C1	0.0		3_1
1581	ordinal__cellularity2C1	0.0		3_1
1582	ordinal__cellularity1C2	0.0		3_1
1583	num__amlAgeAtRand1	0.0		3_1
1584	num__UnitsbloodC1	0.0		3_1
1585	num__UnitsplateletsC1	0.0		3_1
1586	num__UnitsbloodC2	0.0		3_1
1587	num__UnitsplateletsC2	0.0		3_1
1588	num__UnitsbloodC3	0.0		3_1
1589	num__UnitsplateletsC3	0.0		3_1
1590	num__DaysIVantibC1	0.0		3_1
1591	num__DaysinhospC1	0.0		3_1
1592	num__DaysIVantibC2	0.0		3_1
1593	num__DaysinhospC2	0.0		3_1
1594	num__DaysIVantibC3	0.0		3_1
1595	num__DaysinhospC3	0.0		3_1
1596	num__TestDate	0.0		3_1
1597	num__ITDPcnt	0.000300025065689999		3_1
1598	num__ITDLength	1.6440603568699752e-05		3_1
1599	num__NauseastartC1	0.0		3_1
1600	num__NauseastopC1	0.0		3_1
1601	num__AlopeciastartC1	2.391595080430031e-05		3_1
1602	num__AlopeciastopC1	0.0		3_1
1603	num__OralstartC1	0.0		3_1
1604	num__OralstopC1	0.0		3_1
1605	num__DiarrheastartC1	0.0		3_1
1606	num__DiarrheastopC1	1.4417275692287356e-05		3_1
1607	num__CardiacstartC1	0.0		3_1
1608	num__CardiacstopC1	0.0		3_1
1609	num__LiverASTstartC1	0.0		3_1
1610	num__LiverASTstopC1	0.0		3_1
1611	num__LiverALTstartC1	0.0		3_1
1612	num__LiverALTstopC1	0.0		3_1
1613	num__LiverBilstartC1	0.0		3_1
1614	num__LiverBilstopC1	0.0		3_1
1615	num__RenaCreatstartC1	0.0		3_1
1616	num__RenaCreatstopC1	0.0		3_1
1617	num__RenaprotstartC1	1.3153403462788433e-05		3_1
1618	num__RenahaemstartC1	0.0		3_1
1619	num__RenahaemstopC1	0.0		3_1
1620	num__NauseastartC2	6.87608563703682e-05		3_1
1621	num__NauseastopC2	0.0		3_1
1622	num__AlopeciastartC2	0.0		3_1
1623	num__AlopeciastopC2	0.0		3_1
1624	num__OralstartC2	0.0		3_1
1625	num__OralstopC2	0.0		3_1
1626	num__DiarrheastartC2	0.00011372742158840641		3_1
1627	num__DiarrheastopC2	0.0		3_1
1628	num__CardiacstartC2	1.838370319668712e-05		3_1
1629	num__LiverASTstartC2	0.0		3_1
1630	num__LiverASTstopC2	0.0		3_1
1631	num__LiverALTstartC2	0.0		3_1
1632	num__LiverALTstopC2	0.0		3_1
1633	num__LiverBilstartC2	0.0		3_1
1634	num__LiverBilstopC2	0.0		3_1
1635	num__RenaCreatstartC2	0.0003912666961856476		3_1
1636	num__RenaCreatstopC2	0.0		3_1
1637	num__NauseastartC3	0.0		3_1
1638	num__NauseastopC3	0.0		3_1
1639	num__AlopeciastartC3	1.2283162040841797e-05		3_1
1640	num__OralstartC3	0.0		3_1
1641	num__OralstopC3	0.0		3_1
1642	num__DiarrheastartC3	0.0		3_1
1643	num__DiarrheastopC3	0.0		3_1
1644	num__LiverASTstartC3	0.00021448757441924253		3_1
1645	num__LiverASTstopC3	0.0		3_1
1646	num__LiverALTstartC3	0.0		3_1
1647	num__LiverALTstopC3	0.0		3_1
1648	num__LiverBilstartC3	5.0559236006750657e-05		3_1
1649	num__LiverBilstopC3	0.0		3_1
1650	num__RenaCreatstartC3	0.0		3_1
1651	num__RenaCreatstopC3	0.0		3_1
1652	num__mylotargdateC1	2.420333471574818e-05		3_1
1653	num__marrexamdate1C1	0.0		3_1
1654	num__marrexamdate2C1	0.0		3_1
1655	num__NeutrecoverydateC1	0.0		3_1
1656	num__Platrecovery50dateC1	0.00040786688397469574		3_1
1657	num__Platrecovery100dateC1	0.0		3_1
1658	num__DischargeddateC1	0.0		3_1
1659	num__chemodateC2	0.0		3_1
1660	num__marrexamdate1C2	0.0		3_1
1661	num__NeutrecoverydateC2	0.0		3_1
1662	num__Platrecovery50dateC2	0.0		3_1
1663	num__Platrecovery100dateC2	0.0		3_1
1664	num__DischargeddateC2	0.0		3_1
1665	num__chemodateC3	0.0		3_1
1666	num__NeutrecoverydateC3	0.0		3_1
1667	num__Platrecovery50dateC3	0.0		3_1
1668	num__Platrecovery100C3date	0.0		3_1
1669	num__DischargeddateC3	0.0		3_1
1670	num__Weight	0.0		3_1
1671	num__Height	0.0		3_1
1672	num__BloodDateEntry	0.0		3_1
1673	num__HemoglobinEntry	0.0		3_1
1674	num__PlateletEntry	0.0		3_1
1675	num__MarrowDateEntry	0.0		3_1
1676	num__MarrowBlastsEntry	0.0		3_1
1677	num__LocalImmPcnt	0.0		3_1
1678	num__SmokePerDay	0.0		3_1
1679	num__chemodateC1	0.0		3_1
1680	num__Marrblastperc1C1	0.0		3_1
1681	num__Marrblastperc2C1	0.0		3_1
1682	num__WBCEntry	0.0		3_1
1683	num__CompmarrrespC1	0.0		3_1
1684	num__Marrclastperc1C2	0.0		3_1
1685	num__CompmarrrespC2	0.0		3_1
1686	num__TransplantSchedDateC2	0.0		3_1
1687	remainder__IsSec_is_missing	0.0		3_1
1688	remainder__PrevDiag_is_missing	0.0		3_1
1689	remainder__PrevBloodDis_is_missing	0.0		3_1
1690	remainder__BloodDateEntry_is_missing	0.0		3_1
1691	remainder__HemoglobinEntry_is_missing	0.0		3_1
1692	remainder__PlateletEntry_is_missing	0.0		3_1
1693	remainder__MarrowDateEntry_is_missing	0.0		3_1
1694	remainder__MarrowBlastsEntry_is_missing	0.0		3_1
1695	remainder__FABtype_is_missing	0.0		3_1
1696	remainder__CNSinvolveentry_is_missing	0.0		3_1
1697	remainder__Localcytoentry_is_missing	0.0		3_1
1698	remainder__Localimmentry_is_missing	0.0		3_1
1699	remainder__LocalImmPcnt_is_missing	0.0		3_1
1700	remainder__CD33entry_is_missing	0.0		3_1
1701	remainder__SmokeHist_is_missing	0.0		3_1
1702	remainder__SmokePerDay_is_missing	0.0		3_1
1703	remainder__CytoResult_is_missing	0.0		3_1
1704	remainder__Karyotype_is_missing	0.0		3_1
1705	remainder__ComorArr_is_missing	0.0		3_1
1706	remainder__ComorCard_is_missing	0.0		3_1
1707	remainder__ComorHVD_is_missing	0.0		3_1
1708	remainder__ComorIBD_is_missing	0.0		3_1
1709	remainder__ComorDiab_is_missing	0.0		3_1
1710	remainder__ComorCVD_is_missing	0.0		3_1
1711	remainder__ComorPsyc_is_missing	0.0		3_1
1712	remainder__ComorObe_is_missing	0.0		3_1
1713	remainder__ComorInf_is_missing	0.0		3_1
1714	remainder__ComorRheu_is_missing	0.0		3_1
1715	remainder__ComorPrep_is_missing	0.0		3_1
1716	remainder__ComorRen_is_missing	0.0		3_1
1717	remainder__ComorMPul_is_missing	0.0		3_1
1718	remainder__ComorSPul_is_missing	0.0		3_1
1719	remainder__ComorPST_is_missing	0.0		3_1
1720	remainder__ComorHepM_is_missing	0.0		3_1
1721	remainder__ComorHepS_is_missing	0.0		3_1
1722	remainder__chemodateC1_is_missing	0.0		3_1
1723	remainder__drugdoseC1yn_is_missing	0.0		3_1
1724	remainder__mylotargC1yn_is_missing	0.0		3_1
1725	remainder__mylotargdateC1_is_missing	0.0		3_1
1726	remainder__mylodoseC1_is_missing	0.0		3_1
1727	remainder__marrexamdate1C1_is_missing	0.0		3_1
1728	remainder__marrexamdate2C1_is_missing	0.0		3_1
1729	remainder__cellularity1C1_is_missing	0.0		3_1
1730	remainder__cellularity2C1_is_missing	0.0		3_1
1731	remainder__Marrblastperc1C1_is_missing	0.0		3_1
1732	remainder__Marrblastperc2C1_is_missing	0.0		3_1
1733	remainder__Marrresult1C1_is_missing	0.0		3_1
1734	remainder__Marrresult2C1_is_missing	0.0		3_1
1735	remainder__CompmarrrespC1_is_missing	0.0		3_1
1736	remainder__NeutrecoverydateC1_is_missing	0.0		3_1
1737	remainder__Platrecovery50C1_is_missing	0.0		3_1
1738	remainder__Platrecovery50dateC1_is_missing	0.0		3_1
1739	remainder__Platrecovery100C1_is_missing	0.0		3_1
1740	remainder__Platrecovery100dateC1_is_missing	0.0		3_1
1741	remainder__NauseagradeC1_is_missing	0.0		3_1
1742	remainder__NauseastartC1_is_missing	0.0		3_1
1743	remainder__NauseastopC1_is_missing	0.0		3_1
1744	remainder__AlopeciagradeC1_is_missing	0.0		3_1
1745	remainder__AlopeciastartC1_is_missing	0.0		3_1
1746	remainder__AlopeciastopC1_is_missing	0.0		3_1
1747	remainder__OralgradeC1_is_missing	0.0		3_1
1748	remainder__OralstartC1_is_missing	0.0		3_1
1749	remainder__OralstopC1_is_missing	0.0		3_1
1750	remainder__DiarrheagradeC1_is_missing	0.0		3_1
1751	remainder__DiarrheastartC1_is_missing	0.0		3_1
1752	remainder__DiarrheastopC1_is_missing	0.0		3_1
1753	remainder__CardiacgradeC1_is_missing	0.0		3_1
1754	remainder__CardiacstartC1_is_missing	0.0		3_1
1755	remainder__CardiacstopC1_is_missing	0.0		3_1
1756	remainder__LiverASTgradeC1_is_missing	0.0		3_1
1757	remainder__LiverASTstartC1_is_missing	0.0		3_1
1758	remainder__LiverASTstopC1_is_missing	0.0		3_1
1759	remainder__LiverALTgradeC1_is_missing	0.0		3_1
1760	remainder__LiverALTstartC1_is_missing	0.0		3_1
1761	remainder__LiverALTstopC1_is_missing	0.0		3_1
1762	remainder__LiverBilgradeC1_is_missing	0.0		3_1
1763	remainder__LiverBilstartC1_is_missing	0.0		3_1
1764	remainder__LiverBilstopC1_is_missing	0.0		3_1
1765	remainder__RenaCreatgradeC1_is_missing	0.0		3_1
1766	remainder__RenaCreatstartC1_is_missing	0.0		3_1
1767	remainder__RenaCreatstopC1_is_missing	0.0		3_1
1768	remainder__RenaprotgradeC1_is_missing	0.0		3_1
1769	remainder__RenaprotstartC1_is_missing	0.0		3_1
1770	remainder__RenahaemgradeC1_is_missing	0.0		3_1
1771	remainder__RenahaemstartC1_is_missing	0.0		3_1
1772	remainder__RenahaemstopC1_is_missing	0.0		3_1
1773	remainder__UnitsbloodC1_is_missing	0.0		3_1
1774	remainder__UnitsplateletsC1_is_missing	0.0		3_1
1775	remainder__DaysIVantibC1_is_missing	0.0		3_1
1776	remainder__DaysinhospC1_is_missing	0.0		3_1
1777	remainder__DischargeddateC1_is_missing	0.0		3_1
1778	remainder__chemodateC2_is_missing	0.0		3_1
1779	remainder__drugdoseC2yn_is_missing	0.0		3_1
1780	remainder__marrexamdate1C2_is_missing	0.0		3_1
1781	remainder__cellularity1C2_is_missing	0.0		3_1
1782	remainder__Marrclastperc1C2_is_missing	0.0		3_1
1783	remainder__Marrresult1C2_is_missing	0.0		3_1
1784	remainder__CompmarrrespC2_is_missing	0.0		3_1
1785	remainder__NeutrecoveryC2_is_missing	0.0		3_1
1786	remainder__NeutrecoverydateC2_is_missing	0.0		3_1
1787	remainder__Platrecovery50C2_is_missing	0.0		3_1
1788	remainder__Platrecovery50dateC2_is_missing	0.0		3_1
1789	remainder__Platrecovery100C2_is_missing	0.0		3_1
1790	remainder__Platrecovery100dateC2_is_missing	0.0		3_1
1791	remainder__NauseagradeC2_is_missing	0.0		3_1
1792	remainder__NauseastartC2_is_missing	0.0		3_1
1793	remainder__NauseastopC2_is_missing	0.0		3_1
1794	remainder__AlopeciagradeC2_is_missing	0.0		3_1
1795	remainder__AlopeciastartC2_is_missing	0.0		3_1
1796	remainder__AlopeciastopC2_is_missing	0.0		3_1
1797	remainder__OralgradeC2_is_missing	0.0		3_1
1798	remainder__OralstartC2_is_missing	0.0		3_1
1799	remainder__OralstopC2_is_missing	0.0		3_1
1800	remainder__DiarrheagradeC2_is_missing	0.0		3_1
1801	remainder__DiarrheastartC2_is_missing	0.0		3_1
1802	remainder__DiarrheastopC2_is_missing	0.0		3_1
1803	remainder__CardiacgradeC2_is_missing	0.0		3_1
1804	remainder__CardiacstartC2_is_missing	0.0		3_1
1805	remainder__LiverASTgradeC2_is_missing	0.0		3_1
1806	remainder__LiverASTstartC2_is_missing	0.0		3_1
1807	remainder__LiverASTstopC2_is_missing	0.0		3_1
1808	remainder__LiverALTgradeC2_is_missing	0.0		3_1
1809	remainder__LiverALTstartC2_is_missing	0.0		3_1
1810	remainder__LiverALTstopC2_is_missing	0.0		3_1
1811	remainder__LiverBilgradeC2_is_missing	0.0		3_1
1812	remainder__LiverBilstartC2_is_missing	0.0		3_1
1813	remainder__LiverBilstopC2_is_missing	0.0		3_1
1814	remainder__RenaCreatgradeC2_is_missing	0.0		3_1
1815	remainder__RenaCreatstartC2_is_missing	0.0		3_1
1816	remainder__RenaCreatstopC2_is_missing	0.0		3_1
1817	remainder__RenaprotgradeC2_is_missing	0.0		3_1
1818	remainder__RenahaemgradeC2_is_missing	0.0		3_1
1819	remainder__UnitsbloodC2_is_missing	0.0		3_1
1820	remainder__UnitsplateletsC2_is_missing	0.0		3_1
1821	remainder__DaysIVantibC2_is_missing	0.0		3_1
1822	remainder__DaysinhospC2_is_missing	0.0		3_1
1823	remainder__DischargeddateC2_is_missing	0.0		3_1
1824	remainder__TissuetypingdoneYNC2_is_missing	0.0		3_1
1825	remainder__TissuetypesibsresultC2_is_missing	0.0		3_1
1826	remainder__TransplantSchedYNC2_is_missing	0.0		3_1
1827	remainder__TransplantSchedDateC2_is_missing	0.0		3_1
1828	remainder__TransplantTypeC2_is_missing	0.0		3_1
1829	remainder__TreatmentC3_is_missing	0.0		3_1
1830	remainder__drugdosecorrectYNC3_is_missing	0.0		3_1
1831	remainder__NeutrecoveryC3_is_missing	0.0		3_1
1832	remainder__NeutrecoverydateC3_is_missing	0.0		3_1
1833	remainder__Platrecovery50C3_is_missing	0.0		3_1
1834	remainder__Platrecovery50dateC3_is_missing	0.0		3_1
1835	remainder__Platrecovery100C3_is_missing	0.0		3_1
1836	remainder__Platrecovery100C3date_is_missing	0.0		3_1
1837	remainder__NauseagradeC3_is_missing	0.0		3_1
1838	remainder__NauseastartC3_is_missing	0.0		3_1
1839	remainder__NauseastopC3_is_missing	0.0		3_1
1840	remainder__AlopeciagradeC3_is_missing	0.0		3_1
1841	remainder__AlopeciastartC3_is_missing	0.0		3_1
1842	remainder__OralgradeC3_is_missing	0.0		3_1
1843	remainder__OralstartC3_is_missing	0.0		3_1
1844	remainder__OralstopC3_is_missing	0.0		3_1
1845	remainder__DiarrheagradeC3_is_missing	0.0		3_1
1846	remainder__DiarrheastartC3_is_missing	0.0		3_1
1847	remainder__DiarrheastopC3_is_missing	0.0		3_1
1848	remainder__CardiacgradeC3_is_missing	0.0		3_1
1849	remainder__LiverASTgradeC3_is_missing	0.0		3_1
1850	remainder__LiverASTstartC3_is_missing	0.0		3_1
1851	remainder__LiverASTstopC3_is_missing	0.0		3_1
1852	remainder__LiverALTgradeC3_is_missing	0.0		3_1
1853	remainder__LiverALTstartC3_is_missing	0.0		3_1
1854	remainder__LiverALTstopC3_is_missing	0.0		3_1
1855	remainder__LiverBilgradeC3_is_missing	0.0		3_1
1856	remainder__LiverBilstartC3_is_missing	0.0		3_1
1857	remainder__LiverBilstopC3_is_missing	0.0		3_1
1858	remainder__RenaCreatgradeC3_is_missing	0.0		3_1
1859	remainder__RenaCreatstartC3_is_missing	0.0		3_1
1860	remainder__RenaCreatstopC3_is_missing	0.0		3_1
1861	remainder__RenaprotgradeC3_is_missing	0.0		3_1
1862	remainder__RenahaemgradeC3_is_missing	0.0		3_1
1863	remainder__UnitsbloodC3_is_missing	0.0		3_1
1864	remainder__UnitsplateletsC3_is_missing	0.0		3_1
1865	remainder__DaysIVantibC3_is_missing	0.0		3_1
1866	remainder__DaysinhospC3_is_missing	0.0		3_1
1867	remainder__DischargeddateC3_is_missing	0.0		3_1
1868	remainder__CepTreatmentGivenC3_is_missing	0.0		3_1
1869	remainder__mTORGivenC3_is_missing	0.0		3_1
1870	remainder__TestDate_is_missing	0.0		3_1
1871	remainder__amlFLToutcomeID_is_missing	0.0		3_1
1872	remainder__amlFLTTypeID_is_missing	0.0		3_1
1873	remainder__amlDDLFLTTKDID_is_missing	0.0		3_1
1874	remainder__ITDPcnt_is_missing	0.0		3_1
1875	remainder__ITDLength_is_missing	0.0		3_1
1876	remainder__amlFLTType0ID_is_missing	0.0		3_1
1877	remainder__amlDDLNPM1OutcomeID_is_missing	0.0		3_1
1878	remainder__amlDDLNPM1ID_is_missing	0.0		3_1
1879	remainder__ASXL1	3.1784768887156776e-05		3_1
1880	remainder__ASXL2	1.7559457429745261e-06		3_1
1881	remainder__BAGE3	5.276778137475224e-07		3_1
1882	remainder__BCOR	0.0		3_1
1883	remainder__BRAF	0.0		3_1
1884	remainder__CBL	0.0		3_1
1885	remainder__CEBPA	1.7123471412215352e-06		3_1
1886	remainder__CREBBP	0.0		3_1
1887	remainder__CSF3R	0.0		3_1
1888	remainder__CTCF	0.0		3_1
1889	remainder__CUX1	0.0		3_1
1890	remainder__DNMT3A	0.0		3_1
1891	remainder__ETV6	0.0		3_1
1892	remainder__EZH2	0.0		3_1
1893	remainder__FBXW7	0.0		3_1
1894	remainder__FLT3	0.0		3_1
1895	remainder__GATA1	0.0		3_1
1896	remainder__GATA2	0.0		3_1
1897	remainder__IDH1	0.0		3_1
1898	remainder__IDH2	0.0		3_1
1899	remainder__JAK2	0.0		3_1
1900	remainder__JAK3	0.0		3_1
1901	remainder__KANSL1	0.0		3_1
1902	remainder__KDM6A	0.0		3_1
1903	remainder__KIT	0.0		3_1
1904	remainder__KMT2C	0.0		3_1
1905	remainder__KMT2D	0.0		3_1
1906	remainder__KMT2E	0.0		3_1
1907	remainder__KRAS	0.0		3_1
1908	remainder__LUC7L2	0.0		3_1
1909	remainder__MLL	0.0		3_1
1910	remainder__MYC	0.0		3_1
1911	remainder__NF1	4.159937386590891e-07		3_1
1912	remainder__NFE2	0.0		3_1
1913	remainder__NPM1	3.7211216056121276e-06		3_1
1914	remainder__NRAS	0.0		3_1
1915	remainder__PHF6	0.0		3_1
1916	remainder__PRPF8	0.0		3_1
1917	remainder__PTPN11	0.0		3_1
1918	remainder__RAD21	0.0		3_1
1919	remainder__RIT1	0.0		3_1
1920	remainder__RUNX1	0.0		3_1
1921	remainder__SETBP1	0.0		3_1
1922	remainder__SF1	0.0		3_1
1923	remainder__SF3B1	0.0		3_1
1924	remainder__SMC1A	0.0		3_1
1925	remainder__SMC3	0.0		3_1
1926	remainder__SRSF2	0.0		3_1
1927	remainder__STAG2	0.0		3_1
1928	remainder__STAT5B	0.0		3_1
1929	remainder__SUZ12	0.0		3_1
1930	remainder__TET2	0.0		3_1
1931	remainder__TP53	0.0		3_1
1932	remainder__U2AF1	0.0		3_1
1933	remainder__WT1	0.0		3_1
1934	remainder__ZRSR2	0.0		3_1
1935	remainder__ngs_is_missing	0.0		3_1
1936	karyotype_encoding__Karyotype_46,XX [20]	0.0		4_1
1937	karyotype_encoding__Karyotype_46,XX,inv(16)(p13q22)[10]	0.0		4_1
1938	karyotype_encoding__Karyotype_46,XX[10]	0.0		4_1
1939	karyotype_encoding__Karyotype_46,XX[20]	0.0		4_1
1940	karyotype_encoding__Karyotype_46,XX[25]	0.0		4_1
1941	karyotype_encoding__Karyotype_46,XY [20]	0.0		4_1
1942	karyotype_encoding__Karyotype_46,XY,inv(16)(p13q22)[10]	0.0		4_1
1943	karyotype_encoding__Karyotype_46,XY[20]	0.0		4_1
1944	karyotype_encoding__Karyotype_46,XY[25]	0.0		4_1
1945	karyotype_encoding__Karyotype___rare_class__	0.0		4_1
1946	cat__sexID_False	0.0		4_1
1947	cat__sexID_True	0.0		4_1
1948	cat__IsSec_False	0.0		4_1
1949	cat__IsSec_True	0.0		4_1
1950	cat__IsSec_nan	0.0		4_1
1951	cat__PrevDiag_False	0.0		4_1
1952	cat__PrevDiag_True	0.0		4_1
1953	cat__PrevDiag_nan	0.0		4_1
1954	cat__drugdoseC1yn_False	0.0		4_1
1955	cat__drugdoseC1yn_True	0.0		4_1
1956	cat__drugdoseC1yn_nan	0.0		4_1
1957	cat__mylotargC1yn_False	0.0		4_1
1958	cat__mylotargC1yn_True	0.0		4_1
1959	cat__mylotargC1yn_nan	0.0		4_1
1960	cat__mylodoseC1_False	0.0		4_1
1961	cat__mylodoseC1_True	0.0		4_1
1962	cat__mylodoseC1_nan	0.0		4_1
1963	cat__NeutrecoveryC1_False	0.0		4_1
1964	cat__NeutrecoveryC1_True	0.0		4_1
1965	cat__Platrecovery50C1_False	0.0		4_1
1966	cat__Platrecovery50C1_True	0.0		4_1
1967	cat__Platrecovery100C1_False	0.0		4_1
1968	cat__Platrecovery100C1_True	0.0		4_1
1969	cat__drugdoseC2yn_False	0.0		4_1
1970	cat__drugdoseC2yn_True	0.0		4_1
1971	cat__drugdoseC2yn_nan	0.0		4_1
1972	cat__NeutrecoveryC2_False	0.0		4_1
1973	cat__NeutrecoveryC2_True	0.0		4_1
1974	cat__NeutrecoveryC2_nan	0.0		4_1
1975	cat__Platrecovery50C2_False	0.0		4_1
1976	cat__Platrecovery50C2_True	0.0		4_1
1977	cat__Platrecovery50C2_nan	0.0		4_1
1978	cat__Platrecovery100C2_False	0.0		4_1
1979	cat__Platrecovery100C2_True	0.0		4_1
1980	cat__Platrecovery100C2_nan	0.0		4_1
1981	cat__TissuetypingdoneYNC2_False	0.0		4_1
1982	cat__TissuetypingdoneYNC2_True	0.0		4_1
1983	cat__TissuetypingdoneYNC2_nan	0.0		4_1
1984	cat__TransplantSchedYNC2_False	0.0		4_1
1985	cat__TransplantSchedYNC2_True	0.0		4_1
1986	cat__TransplantSchedYNC2_nan	0.0		4_1
1987	cat__TreatmentgivenC3YN_False	0.0		4_1
1988	cat__TreatmentgivenC3YN_True	0.0		4_1
1989	cat__drugdosecorrectYNC3_False	0.0		4_1
1990	cat__drugdosecorrectYNC3_True	0.0		4_1
1991	cat__drugdosecorrectYNC3_nan	0.0		4_1
1992	cat__NeutrecoveryC3_False	0.0		4_1
1993	cat__NeutrecoveryC3_True	0.0		4_1
1994	cat__NeutrecoveryC3_nan	0.0		4_1
1995	cat__Platrecovery50C3_False	0.0		4_1
1996	cat__Platrecovery50C3_True	0.0		4_1
1997	cat__Platrecovery50C3_nan	0.0		4_1
1998	cat__Platrecovery100C3_False	0.0		4_1
[truncated: 7,675 more rows]
