# Supplementary material for: Random Survival Forest Versus Elastic-Net Regularized Cox Regression for Survival Prediction in Acute Myeloid Leukemia at Distinct Treatment Time Points: Model Performance Comparison Study
Source: JMIR Bioinform Biotechnol. 2026 Apr 29;7:e75678. doi: 10.2196/75678 (PMC13128161; doi:10.2196/75678)
Supplement: Multimedia Appendix 9 [file bioinform-v7-e75678-s009.zip › ablation_metrics/repeated_fold_feature_importance/cnet/C3__C3_NGS__fimp.csv]

	feature	importance	std_importance	fold_repeat_idx
0	karyotype_encoding__Karyotype_46,XX [20]	0.0		1_1
1	karyotype_encoding__Karyotype_46,XX,inv(16)(p13q22)[10]	0.037550369131915125		1_1
2	karyotype_encoding__Karyotype_46,XX[20]	0.0		1_1
3	karyotype_encoding__Karyotype_46,XX[25]	0.18189714942851734		1_1
4	karyotype_encoding__Karyotype_46,XY [20]	0.0		1_1
5	karyotype_encoding__Karyotype_46,XY[20]	0.0		1_1
6	karyotype_encoding__Karyotype_46,XY[25]	0.0		1_1
7	karyotype_encoding__Karyotype___rare_class__	0.009630440654811981		1_1
8	cat__sexID_False	0.014450342999772194		1_1
9	cat__sexID_True	0.014330739988259976		1_1
10	cat__IsSec_False	0.0		1_1
11	cat__IsSec_True	0.07002765304741007		1_1
12	cat__IsSec_nan	0.0		1_1
13	cat__PrevDiag_False	0.0		1_1
14	cat__PrevDiag_True	0.0		1_1
15	cat__PrevDiag_nan	0.0		1_1
16	cat__drugdoseC1yn_False	0.2776433249787797		1_1
17	cat__drugdoseC1yn_True	0.5174296291098408		1_1
18	cat__drugdoseC1yn_nan	0.0		1_1
19	cat__mylotargC1yn_False	0.0		1_1
20	cat__mylotargC1yn_True	0.0		1_1
21	cat__mylotargC1yn_nan	0.0		1_1
22	cat__mylodoseC1_False	0.2819853730940488		1_1
23	cat__mylodoseC1_True	0.0		1_1
24	cat__mylodoseC1_nan	0.0		1_1
25	cat__NeutrecoveryC1_False	0.0		1_1
26	cat__NeutrecoveryC1_True	0.0		1_1
27	cat__Platrecovery50C1_False	0.0		1_1
28	cat__Platrecovery50C1_True	0.0		1_1
29	cat__Platrecovery50C1_nan	0.0		1_1
30	cat__Platrecovery100C1_False	0.0		1_1
31	cat__Platrecovery100C1_True	0.0		1_1
32	cat__Platrecovery100C1_nan	0.0		1_1
33	cat__drugdoseC2yn_False	0.18024390292923065		1_1
34	cat__drugdoseC2yn_True	0.0		1_1
35	cat__drugdoseC2yn_nan	0.0		1_1
36	cat__NeutrecoveryC2_False	0.0		1_1
37	cat__NeutrecoveryC2_True	0.0		1_1
38	cat__NeutrecoveryC2_nan	0.0		1_1
39	cat__Platrecovery50C2_False	0.0		1_1
40	cat__Platrecovery50C2_True	0.0		1_1
41	cat__Platrecovery50C2_nan	0.0		1_1
42	cat__Platrecovery100C2_False	0.0		1_1
43	cat__Platrecovery100C2_True	0.0		1_1
44	cat__Platrecovery100C2_nan	0.0		1_1
45	cat__TissuetypingdoneYNC2_False	0.17048631180885843		1_1
46	cat__TissuetypingdoneYNC2_True	0.0		1_1
47	cat__TissuetypingdoneYNC2_nan	0.0		1_1
48	cat__TransplantSchedYNC2_False	0.45061887915299487		1_1
49	cat__TransplantSchedYNC2_True	0.205484865029094		1_1
50	cat__TransplantSchedYNC2_nan	0.0		1_1
51	cat__TreatmentgivenC3YN_False	0.027642819095159067		1_1
52	cat__TreatmentgivenC3YN_True	0.027658819059692273		1_1
53	cat__drugdosecorrectYNC3_False	0.023331796503461857		1_1
54	cat__drugdosecorrectYNC3_True	0.4669408144334876		1_1
55	cat__drugdosecorrectYNC3_nan	0.0		1_1
56	cat__NeutrecoveryC3_False	0.0		1_1
57	cat__NeutrecoveryC3_True	0.0		1_1
58	cat__NeutrecoveryC3_nan	0.0		1_1
59	cat__Platrecovery50C3_False	0.0		1_1
60	cat__Platrecovery50C3_True	0.0		1_1
61	cat__Platrecovery50C3_nan	0.0		1_1
62	cat__Platrecovery100C3_False	0.0		1_1
63	cat__Platrecovery100C3_True	0.0		1_1
64	cat__Platrecovery100C3_nan	0.0		1_1
65	cat__CepTreatmentGivenC3_False	0.0		1_1
66	cat__CepTreatmentGivenC3_True	0.020899630095764222		1_1
67	cat__CepTreatmentGivenC3_nan	0.25647253186407004		1_1
68	cat__mTORGivenC3_False	0.20053555339811954		1_1
69	cat__mTORGivenC3_True	0.0		1_1
70	cat__mTORGivenC3_nan	0.0018982162800143462		1_1
71	cat__amlAgeGroup_15-29	0.0		1_1
72	cat__amlAgeGroup_30-39	0.0		1_1
73	cat__amlAgeGroup_40-49	0.15644675157517862		1_1
74	cat__amlAgeGroup_50-59	0.0		1_1
75	cat__amlAgeGroup_60+	0.11565826637832144		1_1
76	cat__PrevBloodDis_Chronic myelomonocytic leukaemia (CMML)	0.0		1_1
77	cat__PrevBloodDis_Hodgkin's disease	0.0		1_1
78	cat__PrevBloodDis_Myelodysplastic syndrome (MDS)/myelodysplasia/pre-leukaemic phase	0.0		1_1
79	cat__PrevBloodDis_Other haematological disorder	0.0		1_1
80	cat__PrevBloodDis_Refractory anaemia with excess of blasts (RAEB, RAEB-t)	0.0		1_1
81	cat__PrevBloodDis_nan	0.052146476267171185		1_1
82	cat__FABtype_0	0.0		1_1
83	cat__FABtype_1	0.0		1_1
84	cat__FABtype_2	0.09547231163773531		1_1
85	cat__FABtype_3	0.0		1_1
86	cat__FABtype_4	0.0		1_1
87	cat__FABtype_4e	0.20941976897278924		1_1
88	cat__FABtype_5	0.10500716830565726		1_1
89	cat__FABtype_5a	0.37339657486959066		1_1
90	cat__FABtype_5b	0.0		1_1
91	cat__FABtype_6	0.4296917810065639		1_1
92	cat__FABtype_7	0.0		1_1
93	cat__FABtype_8	0.3071614297349857		1_1
94	cat__FABtype_R	0.0		1_1
95	cat__FABtype_RT	0.0		1_1
96	cat__FABtype_X	0.0		1_1
97	cat__FABtype_nan	0.0		1_1
98	cat__CNSinvolveentry_0.0	0.0		1_1
99	cat__CNSinvolveentry_1.0	0.0		1_1
100	cat__CNSinvolveentry_2.0	0.0		1_1
101	cat__CNSinvolveentry_nan	0.0		1_1
102	cat__Localcytoentry_1.0	0.47469403129734256		1_1
103	cat__Localcytoentry_2.0	0.2140016258115717		1_1
104	cat__Localcytoentry_3.0	0.0		1_1
105	cat__Localcytoentry_4.0	0.3340570822758293		1_1
106	cat__Localcytoentry_5.0	0.2685702001791783		1_1
107	cat__Localcytoentry_nan	0.0		1_1
108	cat__Localimmentry_1.0	0.015793603804473515		1_1
109	cat__Localimmentry_2.0	0.0		1_1
110	cat__Localimmentry_3.0	0.46158298468335185		1_1
111	cat__Localimmentry_nan	0.0		1_1
112	cat__CD33entry_1.0	0.21241934672667112		1_1
113	cat__CD33entry_2.0	0.0		1_1
114	cat__CD33entry_3.0	0.0		1_1
115	cat__CD33entry_nan	0.20565112485994907		1_1
116	cat__SmokeHist_1.0	0.18631504473059685		1_1
117	cat__SmokeHist_2.0	0.0		1_1
118	cat__SmokeHist_3.0	0.0		1_1
119	cat__SmokeHist_nan	0.0		1_1
120	cat__amlType_De novo	0.1721684161192565		1_1
121	cat__amlType_High risk MDS	0.0		1_1
122	cat__amlType_Secondary	0.5373103802258502		1_1
123	cat__CytoResult_Adverse	0.626911272716427		1_1
124	cat__CytoResult_Failed	0.23527408517800663		1_1
125	cat__CytoResult_Intermediate	0.0		1_1
126	cat__CytoResult_Normal	0.0		1_1
127	cat__CytoResult_Not done	0.0		1_1
128	cat__CytoResult_nan	0.0		1_1
129	cat__CytoResult_t(15;17) / PML-RARA [APL]	0.0		1_1
130	cat__CytoResult_t(8;21) / inv(16) [CBF]	1.568617976265082		1_1
131	cat__ComorArr_0.0	0.0		1_1
132	cat__ComorArr_1.0	0.0		1_1
133	cat__ComorArr_nan	0.0		1_1
134	cat__ComorCard_0.0	0.0		1_1
135	cat__ComorCard_1.0	0.0		1_1
136	cat__ComorCard_2.0	0.0		1_1
137	cat__ComorCard_nan	0.0		1_1
138	cat__ComorHVD_0.0	0.0		1_1
139	cat__ComorHVD_2.0	0.0		1_1
140	cat__ComorHVD_nan	0.0		1_1
141	cat__ComorIBD_0.0	0.0		1_1
142	cat__ComorIBD_1.0	0.0		1_1
143	cat__ComorIBD_nan	0.0		1_1
144	cat__ComorDiab_0.0	0.0		1_1
145	cat__ComorDiab_1.0	0.0		1_1
146	cat__ComorDiab_nan	0.0		1_1
147	cat__ComorCVD_0.0	0.0		1_1
148	cat__ComorCVD_1.0	0.0		1_1
149	cat__ComorCVD_2.0	0.0		1_1
150	cat__ComorCVD_nan	0.0		1_1
151	cat__ComorPsyc_0.0	0.686302409166984		1_1
152	cat__ComorPsyc_1.0	0.2451016630808614		1_1
153	cat__ComorPsyc_2.0	0.0		1_1
154	cat__ComorPsyc_nan	0.0		1_1
155	cat__ComorObe_0.0	0.047576735856736614		1_1
156	cat__ComorObe_1.0	0.08438155981857488		1_1
157	cat__ComorObe_2.0	0.0		1_1
158	cat__ComorObe_nan	0.0		1_1
159	cat__ComorInf_0.0	0.0		1_1
160	cat__ComorInf_1.0	0.18266887949991495		1_1
161	cat__ComorInf_2.0	0.0		1_1
162	cat__ComorInf_nan	0.0		1_1
163	cat__ComorRheu_0.0	0.0		1_1
164	cat__ComorRheu_1.0	0.0		1_1
165	cat__ComorRheu_nan	0.0		1_1
166	cat__ComorPrep_0.0	0.0		1_1
167	cat__ComorPrep_1.0	0.0		1_1
168	cat__ComorPrep_nan	0.0		1_1
169	cat__ComorRen_0.0	0.0		1_1
170	cat__ComorRen_1.0	0.0		1_1
171	cat__ComorRen_nan	0.0		1_1
172	cat__ComorMPul_0.0	0.0		1_1
173	cat__ComorMPul_1.0	0.0		1_1
174	cat__ComorMPul_2.0	0.0		1_1
175	cat__ComorMPul_nan	0.0		1_1
176	cat__ComorSPul_0.0	0.0		1_1
177	cat__ComorSPul_1.0	0.0		1_1
178	cat__ComorSPul_2.0	0.0		1_1
179	cat__ComorSPul_nan	0.0		1_1
180	cat__ComorPST_0.0	0.0		1_1
181	cat__ComorPST_1.0	0.0		1_1
182	cat__ComorPST_2.0	0.0		1_1
183	cat__ComorPST_nan	0.0		1_1
184	cat__ComorHepM_0.0	0.0		1_1
185	cat__ComorHepM_1.0	0.25629043080929037		1_1
186	cat__ComorHepM_2.0	0.0		1_1
187	cat__ComorHepM_nan	0.0		1_1
188	cat__ComorHepS_0.0	0.0		1_1
189	cat__ComorHepS_1.0	0.0		1_1
190	cat__ComorHepS_2.0	0.0		1_1
191	cat__ComorHepS_nan	0.0		1_1
192	cat__TreatmentC1_ADE Alone	0.0		1_1
193	cat__TreatmentC1_ADE and Mylotarg 3mg per m2	0.0		1_1
194	cat__TreatmentC1_ADE and Mylotarg 6mg per m2	0.0		1_1
195	cat__TreatmentC1_Arsenic and ATRA	0.0		1_1
196	cat__TreatmentC1_DA High dose (90mg)	0.09901741810855874		1_1
197	cat__TreatmentC1_DA Mylotarg 3mg per m2	0.0		1_1
198	cat__TreatmentC1_DA Mylotarg 6mg per m2	0.0		1_1
199	cat__TreatmentC1_DA Standard dose (60mg)	0.0		1_1
200	cat__Marrresult1C1_CR	0.47936435603008964		1_1
201	cat__Marrresult1C1_PR	0.1930155528856446		1_1
202	cat__Marrresult1C1_RD	0.36052295655793765		1_1
203	cat__Marrresult1C1_nan	0.07380338073990934		1_1
204	cat__Marrresult2C1_CR	0.28931936645008455		1_1
205	cat__Marrresult2C1_PR	0.05536539463359383		1_1
206	cat__Marrresult2C1_RD	0.0		1_1
207	cat__Marrresult2C1_nan	0.0		1_1
208	cat__Marrresult1C2_CR	0.0856749706148545		1_1
209	cat__Marrresult1C2_PR	0.08473483047717999		1_1
210	cat__Marrresult1C2_RD	0.15139756116916825		1_1
211	cat__Marrresult1C2_nan	0.019088092585620522		1_1
212	cat__TissuetypesibsresultC2_1.0	0.031103591799829144		1_1
213	cat__TissuetypesibsresultC2_2.0	0.25462750010365287		1_1
214	cat__TissuetypesibsresultC2_3.0	0.0		1_1
215	cat__TissuetypesibsresultC2_nan	0.02721740478961201		1_1
216	cat__TransplantTypeC2_1.0	0.0		1_1
217	cat__TransplantTypeC2_2.0	0.0		1_1
218	cat__TransplantTypeC2_3.0	0.12656726306142907		1_1
219	cat__TransplantTypeC2_nan	0.06857697651915676		1_1
220	cat__TreatmentC3_Ara-C 3g/m2	0.14059887091077977		1_1
221	cat__TreatmentC3_Dclo	0.0		1_1
222	cat__TreatmentC3_Flag-Ida	0.28834628312572985		1_1
223	cat__TreatmentC3_MACE	0.26192253322552217		1_1
224	cat__TreatmentC3_MidAc	0.0		1_1
225	cat__TreatmentC3_Other	0.72961396705545		1_1
226	cat__TreatmentC3_nan	0.0		1_1
227	ordinal__NauseagradeC1	0.0016486595977574135		1_1
228	ordinal__AlopeciagradeC1	0.0003507914576531805		1_1
229	ordinal__OralgradeC1	0.00047155895265786184		1_1
230	ordinal__DiarrheagradeC1	0.0010766871190835733		1_1
231	ordinal__CardiacgradeC1	0.0009802244499893065		1_1
232	ordinal__LiverASTgradeC1	0.0006594680895381839		1_1
233	ordinal__LiverALTgradeC1	0.0006446239445020603		1_1
234	ordinal__LiverBilgradeC1	8.560714357813637e-05		1_1
235	ordinal__RenaCreatgradeC1	0.003960321519401523		1_1
236	ordinal__RenaprotgradeC1	0.0017622857099561851		1_1
237	ordinal__RenahaemgradeC1	0.001564408736824475		1_1
238	ordinal__NauseagradeC2	0.0010650864673238086		1_1
239	ordinal__AlopeciagradeC2	0.00031738786251797184		1_1
240	ordinal__OralgradeC2	6.41714685062768e-05		1_1
241	ordinal__DiarrheagradeC2	0.0016386374351122076		1_1
242	ordinal__CardiacgradeC2	0.0004913446143087316		1_1
243	ordinal__LiverASTgradeC2	0.0008985062050211346		1_1
244	ordinal__LiverALTgradeC2	0.0010593036753728678		1_1
245	ordinal__LiverBilgradeC2	0.0011418161735712797		1_1
246	ordinal__RenaCreatgradeC2	0.0004774918597118049		1_1
247	ordinal__RenaprotgradeC2	0.0021058551328384826		1_1
248	ordinal__RenahaemgradeC2	0.0014805929305019422		1_1
249	ordinal__NauseagradeC3	0.0015521152913124932		1_1
250	ordinal__AlopeciagradeC3	0.0002647628208068324		1_1
251	ordinal__OralgradeC3	0.0009057196291822147		1_1
252	ordinal__DiarrheagradeC3	0.00016925937638503935		1_1
253	ordinal__CardiacgradeC3	0.0014696744460505375		1_1
254	ordinal__LiverASTgradeC3	5.9177922874710076e-05		1_1
255	ordinal__LiverALTgradeC3	0.0004983955094864452		1_1
256	ordinal__LiverBilgradeC3	0.0008664409169429724		1_1
257	ordinal__RenaCreatgradeC3	0.000413727152542329		1_1
258	ordinal__RenaprotgradeC3	0.0005321206047653613		1_1
259	ordinal__RenahaemgradeC3	0.0011963635593416155		1_1
260	ordinal__cellularity1C1	0.000289647699805827		1_1
261	ordinal__cellularity2C1	0.0014641757851413032		1_1
262	ordinal__cellularity1C2	0.00013511568872324206		1_1
263	num__amlAgeAtRand1	0.24531298334784918		1_1
264	num__UnitsbloodC1	0.002845663732761514		1_1
265	num__UnitsplateletsC1	0.00037318518188221464		1_1
266	num__UnitsbloodC2	0.005948155166770388		1_1
267	num__UnitsplateletsC2	0.002141240939185572		1_1
268	num__UnitsbloodC3	0.00032569125284455597		1_1
269	num__UnitsplateletsC3	3.102686348003737e-05		1_1
270	num__DaysIVantibC1	0.0033214539808441457		1_1
271	num__DaysinhospC1	0.0012209963421142866		1_1
272	num__DaysIVantibC2	0.0010359901593477087		1_1
273	num__DaysinhospC2	0.0013212006530506212		1_1
274	num__DaysIVantibC3	0.0012155781918738913		1_1
275	num__DaysinhospC3	0.0011562122802253618		1_1
276	num__NauseastartC1	0.0011202851940047612		1_1
277	num__NauseastopC1	0.0013126720005998038		1_1
278	num__AlopeciastartC1	0.00014393981236239206		1_1
279	num__AlopeciastopC1	0.0006149795339504193		1_1
280	num__OralstartC1	0.0010124403789897134		1_1
281	num__OralstopC1	0.0011369531610315444		1_1
282	num__DiarrheastartC1	0.001502595317855387		1_1
283	num__DiarrheastopC1	0.0015460277332204932		1_1
284	num__CardiacstartC1	0.0003259658670943369		1_1
285	num__CardiacstopC1	0.0004011226652259546		1_1
286	num__LiverASTstartC1	0.0063312580221224265		1_1
287	num__LiverASTstopC1	0.006615815552679607		1_1
288	num__LiverALTstartC1	0.0002094521338503866		1_1
289	num__LiverALTstopC1	1.4590171133756634e-06		1_1
290	num__LiverBilstartC1	0.00047516336819812847		1_1
291	num__LiverBilstopC1	0.0008828750760782		1_1
292	num__RenaCreatstartC1	0.0007381700542827183		1_1
293	num__RenaCreatstopC1	0.0008325116351495617		1_1
294	num__RenaprotstartC1	0.0015409474466486937		1_1
295	num__RenahaemstartC1	0.001221765540527558		1_1
296	num__RenahaemstopC1	0.0004457435423457922		1_1
297	num__NauseastartC2	0.001401669401727911		1_1
298	num__NauseastopC2	0.0012374384316864136		1_1
299	num__AlopeciastartC2	0.00020136801570205207		1_1
300	num__AlopeciastopC2	0.00014866519101662428		1_1
301	num__OralstartC2	0.0007079688353272591		1_1
302	num__OralstopC2	0.00019571739581739227		1_1
303	num__DiarrheastartC2	0.0014111604949600136		1_1
304	num__DiarrheastopC2	0.0014584220549356194		1_1
305	num__CardiacstartC2	0.00015290823741284564		1_1
306	num__LiverASTstartC2	0.00021511730784820558		1_1
307	num__LiverASTstopC2	0.0009244762586676114		1_1
308	num__LiverALTstartC2	0.0006996392416942496		1_1
309	num__LiverALTstopC2	0.0006728099960127985		1_1
310	num__LiverBilstartC2	0.0025922932290705957		1_1
311	num__LiverBilstopC2	0.0021959572817510263		1_1
312	num__RenaCreatstartC2	4.488048565412333e-05		1_1
313	num__RenaCreatstopC2	0.00018304448153427542		1_1
314	num__NauseastartC3	0.0004735918627293218		1_1
315	num__NauseastopC3	0.0006170638155345117		1_1
316	num__AlopeciastartC3	3.0638109481399526e-05		1_1
317	num__OralstartC3	0.0012706844461105636		1_1
318	num__OralstopC3	0.001274230220870979		1_1
319	num__DiarrheastartC3	0.0027590233372637475		1_1
320	num__DiarrheastopC3	0.003324888790391255		1_1
321	num__LiverASTstartC3	0.0013992591402560376		1_1
322	num__LiverASTstopC3	0.0009518487777671316		1_1
323	num__LiverALTstartC3	0.0005635912788645316		1_1
324	num__LiverALTstopC3	0.0005390967623088966		1_1
325	num__LiverBilstartC3	0.0031958505563103334		1_1
326	num__LiverBilstopC3	0.0032843396044857577		1_1
327	num__RenaCreatstartC3	0.001015580268814885		1_1
328	num__RenaCreatstopC3	0.0007495850043919758		1_1
329	num__mylotargdateC1	0.0002970225598744321		1_1
330	num__marrexamdate1C1	0.00034631414419764267		1_1
331	num__marrexamdate2C1	0.0022520619698971054		1_1
332	num__NeutrecoverydateC1	0.0011899658384428935		1_1
333	num__Platrecovery50dateC1	0.00011119918986276785		1_1
334	num__Platrecovery100dateC1	0.0009020798571396908		1_1
335	num__DischargeddateC1	0.00012036722610377666		1_1
336	num__chemodateC2	0.0008820830648822032		1_1
337	num__marrexamdate1C2	0.00028905455159988		1_1
338	num__NeutrecoverydateC2	0.00027985887457179456		1_1
339	num__Platrecovery50dateC2	0.001603019904977183		1_1
340	num__Platrecovery100dateC2	0.000475791793506523		1_1
341	num__DischargeddateC2	4.9690538139122395e-05		1_1
342	num__chemodateC3	0.0		1_1
343	num__NeutrecoverydateC3	0.000360954268777737		1_1
344	num__Platrecovery50dateC3	0.0004880351731924294		1_1
345	num__Platrecovery100C3date	5.8760719164430494e-05		1_1
346	num__DischargeddateC3	0.0002590048250669482		1_1
347	num__Weight	0.031139597828654737		1_1
348	num__Height	0.003237650668995277		1_1
349	num__BloodDateEntry	0.007386924396927134		1_1
350	num__HemoglobinEntry	0.006667666743415025		1_1
351	num__PlateletEntry	0.0031713065733830277		1_1
352	num__MarrowDateEntry	0.005973697059613875		1_1
353	num__MarrowBlastsEntry	0.00018218497033896565		1_1
354	num__LocalImmPcnt	0.0005430302062342171		1_1
355	num__SmokePerDay	6.602842686984047e-05		1_1
356	num__chemodateC1	0.001300356271665382		1_1
357	num__Marrblastperc1C1	3.0444702990136286e-05		1_1
358	num__Marrblastperc2C1	0.00046020024748436305		1_1
359	num__WBCEntry	0.3880789535012182		1_1
360	num__CompmarrrespC1	4.2811064669198335e-05		1_1
361	num__Marrclastperc1C2	0.0002022593346492621		1_1
362	num__CompmarrrespC2	6.650463061801404e-05		1_1
363	num__TransplantSchedDateC2	0.0014461721142863236		1_1
364	remainder__IsSec_is_missing	0.0		1_1
365	remainder__PrevDiag_is_missing	0.0		1_1
366	remainder__PrevBloodDis_is_missing	0.0522779030182862		1_1
367	remainder__BloodDateEntry_is_missing	0.0		1_1
368	remainder__HemoglobinEntry_is_missing	0.0		1_1
369	remainder__PlateletEntry_is_missing	0.0		1_1
370	remainder__MarrowDateEntry_is_missing	0.0		1_1
371	remainder__MarrowBlastsEntry_is_missing	0.0		1_1
372	remainder__FABtype_is_missing	0.0		1_1
373	remainder__CNSinvolveentry_is_missing	0.0		1_1
374	remainder__Localcytoentry_is_missing	0.0		1_1
375	remainder__Localimmentry_is_missing	0.0		1_1
376	remainder__LocalImmPcnt_is_missing	0.0		1_1
377	remainder__CD33entry_is_missing	0.2048013827466803		1_1
378	remainder__SmokeHist_is_missing	0.0		1_1
379	remainder__SmokePerDay_is_missing	0.0		1_1
380	remainder__CytoResult_is_missing	0.0		1_1
381	remainder__Karyotype_is_missing	0.0		1_1
382	remainder__ComorArr_is_missing	0.0		1_1
383	remainder__ComorCard_is_missing	0.0		1_1
384	remainder__ComorHVD_is_missing	0.0		1_1
385	remainder__ComorIBD_is_missing	0.0		1_1
386	remainder__ComorDiab_is_missing	0.0		1_1
387	remainder__ComorCVD_is_missing	0.0		1_1
388	remainder__ComorPsyc_is_missing	0.0		1_1
389	remainder__ComorObe_is_missing	0.0		1_1
390	remainder__ComorInf_is_missing	0.0		1_1
391	remainder__ComorRheu_is_missing	0.0		1_1
392	remainder__ComorPrep_is_missing	0.0		1_1
393	remainder__ComorRen_is_missing	0.0		1_1
394	remainder__ComorMPul_is_missing	0.0		1_1
395	remainder__ComorSPul_is_missing	0.0		1_1
396	remainder__ComorPST_is_missing	0.0		1_1
397	remainder__ComorHepM_is_missing	0.0		1_1
398	remainder__ComorHepS_is_missing	0.0		1_1
399	remainder__chemodateC1_is_missing	0.0		1_1
400	remainder__drugdoseC1yn_is_missing	0.0		1_1
401	remainder__mylotargC1yn_is_missing	0.0		1_1
402	remainder__mylotargdateC1_is_missing	0.0		1_1
403	remainder__mylodoseC1_is_missing	0.0		1_1
404	remainder__marrexamdate1C1_is_missing	0.0		1_1
405	remainder__marrexamdate2C1_is_missing	0.0		1_1
406	remainder__cellularity1C1_is_missing	0.0		1_1
407	remainder__cellularity2C1_is_missing	0.0		1_1
408	remainder__Marrblastperc1C1_is_missing	0.0		1_1
409	remainder__Marrblastperc2C1_is_missing	0.0		1_1
410	remainder__Marrresult1C1_is_missing	0.07351386761930888		1_1
411	remainder__Marrresult2C1_is_missing	0.0		1_1
412	remainder__CompmarrrespC1_is_missing	0.0		1_1
413	remainder__NeutrecoverydateC1_is_missing	0.0		1_1
414	remainder__Platrecovery50C1_is_missing	0.0		1_1
415	remainder__Platrecovery50dateC1_is_missing	0.0		1_1
416	remainder__Platrecovery100C1_is_missing	0.0		1_1
417	remainder__Platrecovery100dateC1_is_missing	0.0		1_1
418	remainder__NauseagradeC1_is_missing	0.0		1_1
419	remainder__NauseastartC1_is_missing	0.0		1_1
420	remainder__NauseastopC1_is_missing	0.0		1_1
421	remainder__AlopeciagradeC1_is_missing	0.0		1_1
422	remainder__AlopeciastartC1_is_missing	0.0		1_1
423	remainder__AlopeciastopC1_is_missing	0.0		1_1
424	remainder__OralgradeC1_is_missing	0.0		1_1
425	remainder__OralstartC1_is_missing	0.0		1_1
426	remainder__OralstopC1_is_missing	0.0		1_1
427	remainder__DiarrheagradeC1_is_missing	0.0		1_1
428	remainder__DiarrheastartC1_is_missing	0.0		1_1
429	remainder__DiarrheastopC1_is_missing	0.0		1_1
430	remainder__CardiacgradeC1_is_missing	0.17291639972818632		1_1
431	remainder__CardiacstartC1_is_missing	0.0		1_1
432	remainder__CardiacstopC1_is_missing	0.0		1_1
433	remainder__LiverASTgradeC1_is_missing	0.0		1_1
434	remainder__LiverASTstartC1_is_missing	0.0		1_1
435	remainder__LiverASTstopC1_is_missing	0.0		1_1
436	remainder__LiverALTgradeC1_is_missing	0.0		1_1
437	remainder__LiverALTstartC1_is_missing	0.0		1_1
438	remainder__LiverALTstopC1_is_missing	0.0		1_1
439	remainder__LiverBilgradeC1_is_missing	0.0		1_1
440	remainder__LiverBilstartC1_is_missing	0.0		1_1
441	remainder__LiverBilstopC1_is_missing	0.0		1_1
442	remainder__RenaCreatgradeC1_is_missing	0.0		1_1
443	remainder__RenaCreatstartC1_is_missing	0.0		1_1
444	remainder__RenaCreatstopC1_is_missing	0.0		1_1
445	remainder__RenaprotgradeC1_is_missing	0.0		1_1
446	remainder__RenaprotstartC1_is_missing	0.0		1_1
447	remainder__RenahaemgradeC1_is_missing	0.0		1_1
448	remainder__RenahaemstartC1_is_missing	0.0		1_1
449	remainder__RenahaemstopC1_is_missing	0.0		1_1
450	remainder__UnitsbloodC1_is_missing	0.0		1_1
451	remainder__UnitsplateletsC1_is_missing	0.0		1_1
452	remainder__DaysIVantibC1_is_missing	0.0		1_1
453	remainder__DaysinhospC1_is_missing	0.0		1_1
454	remainder__DischargeddateC1_is_missing	0.0		1_1
455	remainder__chemodateC2_is_missing	0.0		1_1
456	remainder__drugdoseC2yn_is_missing	0.0		1_1
457	remainder__marrexamdate1C2_is_missing	0.0		1_1
458	remainder__cellularity1C2_is_missing	0.0		1_1
459	remainder__Marrclastperc1C2_is_missing	0.0		1_1
460	remainder__Marrresult1C2_is_missing	0.02241027451294381		1_1
461	remainder__CompmarrrespC2_is_missing	0.0		1_1
462	remainder__NeutrecoveryC2_is_missing	0.0		1_1
463	remainder__NeutrecoverydateC2_is_missing	0.0		1_1
464	remainder__Platrecovery50C2_is_missing	0.0		1_1
465	remainder__Platrecovery50dateC2_is_missing	0.0		1_1
466	remainder__Platrecovery100C2_is_missing	0.0		1_1
467	remainder__Platrecovery100dateC2_is_missing	0.0		1_1
468	remainder__NauseagradeC2_is_missing	0.0		1_1
469	remainder__NauseastartC2_is_missing	0.0		1_1
470	remainder__NauseastopC2_is_missing	0.0		1_1
471	remainder__AlopeciagradeC2_is_missing	0.0		1_1
472	remainder__AlopeciastartC2_is_missing	0.0		1_1
473	remainder__AlopeciastopC2_is_missing	0.0		1_1
474	remainder__OralgradeC2_is_missing	0.0		1_1
475	remainder__OralstartC2_is_missing	0.0		1_1
476	remainder__OralstopC2_is_missing	0.0		1_1
477	remainder__DiarrheagradeC2_is_missing	0.0		1_1
478	remainder__DiarrheastartC2_is_missing	0.0		1_1
479	remainder__DiarrheastopC2_is_missing	0.0		1_1
480	remainder__CardiacgradeC2_is_missing	0.0		1_1
481	remainder__CardiacstartC2_is_missing	0.0		1_1
482	remainder__LiverASTgradeC2_is_missing	0.0		1_1
483	remainder__LiverASTstartC2_is_missing	0.0		1_1
484	remainder__LiverASTstopC2_is_missing	0.0		1_1
485	remainder__LiverALTgradeC2_is_missing	0.0		1_1
486	remainder__LiverALTstartC2_is_missing	0.0		1_1
487	remainder__LiverALTstopC2_is_missing	0.0		1_1
488	remainder__LiverBilgradeC2_is_missing	0.0		1_1
489	remainder__LiverBilstartC2_is_missing	0.0		1_1
490	remainder__LiverBilstopC2_is_missing	0.0		1_1
491	remainder__RenaCreatgradeC2_is_missing	0.0		1_1
492	remainder__RenaCreatstartC2_is_missing	0.0		1_1
493	remainder__RenaCreatstopC2_is_missing	0.0		1_1
494	remainder__RenaprotgradeC2_is_missing	0.0		1_1
495	remainder__RenahaemgradeC2_is_missing	0.0		1_1
496	remainder__UnitsbloodC2_is_missing	0.0		1_1
497	remainder__UnitsplateletsC2_is_missing	0.0		1_1
498	remainder__DaysIVantibC2_is_missing	0.0		1_1
499	remainder__DaysinhospC2_is_missing	0.0		1_1
500	remainder__DischargeddateC2_is_missing	0.0		1_1
501	remainder__TissuetypingdoneYNC2_is_missing	0.0		1_1
502	remainder__TissuetypesibsresultC2_is_missing	0.02705815611253853		1_1
503	remainder__TransplantSchedYNC2_is_missing	0.0		1_1
504	remainder__TransplantSchedDateC2_is_missing	0.0		1_1
505	remainder__TransplantTypeC2_is_missing	0.06848920851166526		1_1
506	remainder__TreatmentC3_is_missing	0.0		1_1
507	remainder__drugdosecorrectYNC3_is_missing	0.0		1_1
508	remainder__NeutrecoveryC3_is_missing	0.0		1_1
509	remainder__NeutrecoverydateC3_is_missing	0.0		1_1
510	remainder__Platrecovery50C3_is_missing	0.0		1_1
511	remainder__Platrecovery50dateC3_is_missing	0.0		1_1
512	remainder__Platrecovery100C3_is_missing	0.0		1_1
513	remainder__Platrecovery100C3date_is_missing	0.0		1_1
514	remainder__NauseagradeC3_is_missing	0.0		1_1
515	remainder__NauseastartC3_is_missing	0.0		1_1
516	remainder__NauseastopC3_is_missing	0.0		1_1
517	remainder__AlopeciagradeC3_is_missing	0.0		1_1
518	remainder__AlopeciastartC3_is_missing	0.0		1_1
519	remainder__OralgradeC3_is_missing	0.0		1_1
520	remainder__OralstartC3_is_missing	0.0		1_1
521	remainder__OralstopC3_is_missing	0.0		1_1
522	remainder__DiarrheagradeC3_is_missing	0.0		1_1
523	remainder__DiarrheastartC3_is_missing	0.0		1_1
524	remainder__DiarrheastopC3_is_missing	0.0		1_1
525	remainder__CardiacgradeC3_is_missing	0.0		1_1
526	remainder__LiverASTgradeC3_is_missing	0.0		1_1
527	remainder__LiverASTstartC3_is_missing	0.0		1_1
528	remainder__LiverASTstopC3_is_missing	0.0		1_1
529	remainder__LiverALTgradeC3_is_missing	0.0		1_1
530	remainder__LiverALTstartC3_is_missing	0.0		1_1
531	remainder__LiverALTstopC3_is_missing	0.0		1_1
532	remainder__LiverBilgradeC3_is_missing	0.0		1_1
533	remainder__LiverBilstartC3_is_missing	0.0		1_1
534	remainder__LiverBilstopC3_is_missing	0.0		1_1
535	remainder__RenaCreatgradeC3_is_missing	0.0		1_1
536	remainder__RenaCreatstartC3_is_missing	0.0		1_1
537	remainder__RenaCreatstopC3_is_missing	0.0		1_1
538	remainder__RenaprotgradeC3_is_missing	0.0		1_1
539	remainder__RenahaemgradeC3_is_missing	0.0		1_1
540	remainder__UnitsbloodC3_is_missing	0.0		1_1
541	remainder__UnitsplateletsC3_is_missing	0.0		1_1
542	remainder__DaysIVantibC3_is_missing	0.0		1_1
543	remainder__DaysinhospC3_is_missing	0.0		1_1
544	remainder__DischargeddateC3_is_missing	0.0		1_1
545	remainder__CepTreatmentGivenC3_is_missing	0.25826959241306785		1_1
546	remainder__mTORGivenC3_is_missing	0.0		1_1
547	remainder__ASXL1	6.44658735750022e-05		1_1
548	remainder__ASXL2	0.00021200679690742188		1_1
549	remainder__BAGE3	2.712852749623632e-10		1_1
550	remainder__BCOR	0.0		1_1
551	remainder__BRAF	0.0		1_1
552	remainder__CBL	8.686837492052563e-06		1_1
553	remainder__CEBPA	0.0		1_1
554	remainder__CSF3R	0.0		1_1
555	remainder__CTCF	1.627145404357348e-06		1_1
556	remainder__CUX1	0.0		1_1
557	remainder__DNMT3A	1.3130826424322884e-05		1_1
558	remainder__ETV6	7.173021654764895e-07		1_1
559	remainder__EZH2	0.0		1_1
560	remainder__FBXW7	0.0		1_1
561	remainder__FLT3	0.0		1_1
562	remainder__GATA1	1.8981447779026864e-05		1_1
563	remainder__GATA2	0.00011458648431272507		1_1
564	remainder__IDH1	0.0		1_1
565	remainder__IDH2	0.0		1_1
566	remainder__JAK2	0.0		1_1
567	remainder__JAK3	0.0		1_1
568	remainder__KANSL1	0.0		1_1
569	remainder__KDM6A	0.0		1_1
570	remainder__KIT	1.3359100640062153e-07		1_1
571	remainder__KMT2C	0.0		1_1
572	remainder__KMT2D	0.0		1_1
573	remainder__KMT2E	0.0		1_1
574	remainder__KRAS	0.0		1_1
575	remainder__MED12	0.0		1_1
576	remainder__MLL	0.0		1_1
577	remainder__MYC	0.0		1_1
578	remainder__NF1	0.0		1_1
579	remainder__NFE2	0.0		1_1
580	remainder__NPM1	0.00016773678622923288		1_1
581	remainder__NRAS	6.408828984109102e-06		1_1
582	remainder__PDS5B	0.0		1_1
583	remainder__PHF6	1.5528524676862108e-05		1_1
584	remainder__PRPF8	0.0		1_1
585	remainder__PTPN11	0.0		1_1
586	remainder__RAD21	0.0		1_1
587	remainder__RIT1	0.0		1_1
588	remainder__RUNX1	1.4905961837977458e-06		1_1
589	remainder__SETBP1	0.0		1_1
590	remainder__SF3B1	0.0		1_1
591	remainder__SMC1A	0.0		1_1
592	remainder__SMC3	9.544428271207047e-11		1_1
593	remainder__SRSF2	1.1498440564747742e-07		1_1
594	remainder__STAG2	0.0		1_1
595	remainder__STAT5B	0.0		1_1
596	remainder__SUZ12	0.0		1_1
597	remainder__TET2	0.0		1_1
598	remainder__TP53	3.3947402521694645e-05		1_1
599	remainder__U2AF1	0.0		1_1
600	remainder__WT1	2.0859585398923836e-05		1_1
601	remainder__ZRSR2	2.044002437137358e-07		1_1
602	remainder__ngs_is_missing	0.0		1_1
603	karyotype_encoding__Karyotype_46,XX [20]	0.0		2_1
604	karyotype_encoding__Karyotype_46,XX,inv(16)(p13q22)[10]	0.0		2_1
605	karyotype_encoding__Karyotype_46,XX[20]	0.09271887327920308		2_1
606	karyotype_encoding__Karyotype_46,XX[25]	0.04370996329193678		2_1
607	karyotype_encoding__Karyotype_46,XY [20]	0.1999963030851659		2_1
608	karyotype_encoding__Karyotype_46,XY,inv(16)(p13q22)[10]	0.0		2_1
609	karyotype_encoding__Karyotype_46,XY[20]	0.052696414453110234		2_1
610	karyotype_encoding__Karyotype_46,XY[25]	0.2840923232203692		2_1
611	karyotype_encoding__Karyotype___rare_class__	0.0		2_1
612	cat__sexID_False	0.0356751469937011		2_1
613	cat__sexID_True	0.035471109159746786		2_1
614	cat__IsSec_False	0.0		2_1
615	cat__IsSec_True	0.0		2_1
616	cat__IsSec_nan	0.0		2_1
617	cat__PrevDiag_False	0.0		2_1
618	cat__PrevDiag_True	0.0		2_1
619	cat__PrevDiag_nan	0.0		2_1
620	cat__drugdoseC1yn_False	0.3243327384504754		2_1
621	cat__drugdoseC1yn_True	0.43734521239795066		2_1
622	cat__drugdoseC1yn_nan	0.0		2_1
623	cat__mylotargC1yn_False	0.005665089977564813		2_1
624	cat__mylotargC1yn_True	0.013539666006101275		2_1
625	cat__mylotargC1yn_nan	0.0		2_1
626	cat__mylodoseC1_False	0.0		2_1
627	cat__mylodoseC1_True	0.16604880443810047		2_1
628	cat__mylodoseC1_nan	0.07697126725149271		2_1
629	cat__NeutrecoveryC1_False	0.0		2_1
630	cat__NeutrecoveryC1_True	0.0		2_1
631	cat__Platrecovery50C1_False	0.0		2_1
632	cat__Platrecovery50C1_True	0.0		2_1
633	cat__Platrecovery50C1_nan	0.0		2_1
634	cat__Platrecovery100C1_False	0.0		2_1
635	cat__Platrecovery100C1_True	0.0		2_1
636	cat__Platrecovery100C1_nan	0.0		2_1
637	cat__drugdoseC2yn_False	0.02815775087362091		2_1
638	cat__drugdoseC2yn_True	0.0029196598168785967		2_1
639	cat__drugdoseC2yn_nan	0.0		2_1
640	cat__NeutrecoveryC2_False	0.0		2_1
641	cat__NeutrecoveryC2_True	0.0		2_1
642	cat__NeutrecoveryC2_nan	0.0		2_1
643	cat__Platrecovery50C2_False	0.0		2_1
644	cat__Platrecovery50C2_True	0.0		2_1
645	cat__Platrecovery50C2_nan	0.0		2_1
646	cat__Platrecovery100C2_False	0.0		2_1
647	cat__Platrecovery100C2_True	0.0		2_1
648	cat__Platrecovery100C2_nan	0.0		2_1
649	cat__TissuetypingdoneYNC2_False	0.0		2_1
650	cat__TissuetypingdoneYNC2_True	0.0		2_1
651	cat__TissuetypingdoneYNC2_nan	0.09318470033204729		2_1
652	cat__TransplantSchedYNC2_False	0.5149974256236715		2_1
653	cat__TransplantSchedYNC2_True	0.0		2_1
654	cat__TransplantSchedYNC2_nan	0.061191150838636646		2_1
655	cat__TreatmentgivenC3YN_False	0.0		2_1
656	cat__TreatmentgivenC3YN_True	0.0		2_1
657	cat__drugdosecorrectYNC3_False	0.0		2_1
658	cat__drugdosecorrectYNC3_True	0.0		2_1
659	cat__drugdosecorrectYNC3_nan	0.0		2_1
660	cat__NeutrecoveryC3_False	0.0		2_1
661	cat__NeutrecoveryC3_True	0.0		2_1
662	cat__NeutrecoveryC3_nan	0.0		2_1
663	cat__Platrecovery50C3_False	0.0		2_1
664	cat__Platrecovery50C3_True	0.0		2_1
665	cat__Platrecovery50C3_nan	0.0		2_1
666	cat__Platrecovery100C3_False	0.0		2_1
667	cat__Platrecovery100C3_True	0.0		2_1
668	cat__Platrecovery100C3_nan	0.0		2_1
669	cat__CepTreatmentGivenC3_False	0.0		2_1
670	cat__CepTreatmentGivenC3_True	0.42084248870779817		2_1
671	cat__CepTreatmentGivenC3_nan	0.2686239181398037		2_1
672	cat__mTORGivenC3_False	0.2950903770474958		2_1
673	cat__mTORGivenC3_True	0.0		2_1
674	cat__mTORGivenC3_nan	0.0		2_1
675	cat__amlAgeGroup_15-29	0.0		2_1
676	cat__amlAgeGroup_30-39	0.03517326203068519		2_1
677	cat__amlAgeGroup_40-49	0.0		2_1
678	cat__amlAgeGroup_50-59	0.0		2_1
679	cat__amlAgeGroup_60+	0.0		2_1
680	cat__PrevBloodDis_Chronic myelomonocytic leukaemia (CMML)	0.0		2_1
681	cat__PrevBloodDis_Hodgkin's disease	0.0		2_1
682	cat__PrevBloodDis_Myelodysplastic syndrome (MDS)/myelodysplasia/pre-leukaemic phase	0.2693023455362889		2_1
683	cat__PrevBloodDis_Other haematological disorder	0.0		2_1
684	cat__PrevBloodDis_Refractory anaemia with excess of blasts (RAEB, RAEB-t)	0.0		2_1
685	cat__PrevBloodDis_nan	0.0		2_1
686	cat__FABtype_0	0.0		2_1
687	cat__FABtype_1	0.003161212502913569		2_1
688	cat__FABtype_2	0.17791215712642144		2_1
689	cat__FABtype_3	0.0		2_1
690	cat__FABtype_4	0.259105537046276		2_1
691	cat__FABtype_4e	0.0		2_1
692	cat__FABtype_5	0.0		2_1
693	cat__FABtype_5a	0.225771468179926		2_1
694	cat__FABtype_5b	0.0		2_1
695	cat__FABtype_6	0.703527139615805		2_1
696	cat__FABtype_7	0.0		2_1
697	cat__FABtype_8	0.0		2_1
698	cat__FABtype_B	0.0		2_1
699	cat__FABtype_R	0.0		2_1
700	cat__FABtype_RT	0.0		2_1
701	cat__FABtype_X	0.0		2_1
702	cat__FABtype_nan	0.0		2_1
703	cat__CNSinvolveentry_0.0	0.0		2_1
704	cat__CNSinvolveentry_1.0	0.0		2_1
705	cat__CNSinvolveentry_2.0	0.019023775412156208		2_1
706	cat__CNSinvolveentry_nan	0.0		2_1
707	cat__Localcytoentry_1.0	0.29438456024154225		2_1
708	cat__Localcytoentry_2.0	0.14659570711846265		2_1
709	cat__Localcytoentry_3.0	0.0		2_1
710	cat__Localcytoentry_4.0	0.0		2_1
711	cat__Localcytoentry_5.0	0.10613085243477015		2_1
712	cat__Localcytoentry_nan	0.0		2_1
713	cat__Localimmentry_1.0	0.25377379240578374		2_1
714	cat__Localimmentry_2.0	0.0		2_1
715	cat__Localimmentry_3.0	0.23252181039231995		2_1
716	cat__Localimmentry_nan	0.0		2_1
717	cat__CD33entry_1.0	0.2099465021175408		2_1
718	cat__CD33entry_2.0	0.0		2_1
719	cat__CD33entry_3.0	0.096862615078716		2_1
720	cat__CD33entry_nan	0.0		2_1
721	cat__SmokeHist_1.0	0.0		2_1
722	cat__SmokeHist_2.0	0.0		2_1
723	cat__SmokeHist_3.0	0.2372571764135516		2_1
724	cat__SmokeHist_nan	0.0		2_1
725	cat__amlType_De novo	0.19418599040076154		2_1
726	cat__amlType_High risk MDS	0.0		2_1
727	cat__amlType_Secondary	0.0		2_1
728	cat__CytoResult_Adverse	0.6408478570010051		2_1
729	cat__CytoResult_Failed	0.0		2_1
730	cat__CytoResult_Intermediate	0.19724090905652752		2_1
731	cat__CytoResult_Normal	0.0		2_1
732	cat__CytoResult_Not done	0.0		2_1
733	cat__CytoResult_nan	0.0		2_1
734	cat__CytoResult_t(15;17) / PML-RARA [APL]	0.0		2_1
735	cat__CytoResult_t(8;21) / inv(16) [CBF]	1.0615179568530198		2_1
736	cat__ComorArr_0.0	0.0		2_1
737	cat__ComorArr_1.0	0.0		2_1
738	cat__ComorArr_nan	0.0		2_1
739	cat__ComorCard_0.0	0.0		2_1
740	cat__ComorCard_1.0	0.0		2_1
741	cat__ComorCard_2.0	0.0		2_1
742	cat__ComorCard_nan	0.0		2_1
743	cat__ComorHVD_0.0	0.0		2_1
744	cat__ComorHVD_1.0	0.0		2_1
745	cat__ComorHVD_2.0	0.0		2_1
746	cat__ComorHVD_nan	0.0		2_1
747	cat__ComorIBD_0.0	0.0		2_1
748	cat__ComorIBD_1.0	0.0		2_1
749	cat__ComorIBD_nan	0.0		2_1
750	cat__ComorDiab_0.0	0.0		2_1
751	cat__ComorDiab_1.0	0.009504323975169008		2_1
752	cat__ComorDiab_nan	0.0		2_1
753	cat__ComorCVD_0.0	0.0		2_1
754	cat__ComorCVD_1.0	0.0		2_1
755	cat__ComorCVD_2.0	0.0		2_1
756	cat__ComorCVD_nan	0.0		2_1
757	cat__ComorPsyc_0.0	0.5179020154234687		2_1
758	cat__ComorPsyc_1.0	0.4358564809094604		2_1
759	cat__ComorPsyc_2.0	0.0		2_1
760	cat__ComorPsyc_nan	0.0		2_1
761	cat__ComorObe_0.0	0.27377049571373774		2_1
762	cat__ComorObe_1.0	0.12106649247956006		2_1
763	cat__ComorObe_2.0	0.0		2_1
764	cat__ComorObe_nan	0.0		2_1
765	cat__ComorInf_0.0	0.0		2_1
766	cat__ComorInf_1.0	0.25533355251858014		2_1
767	cat__ComorInf_2.0	0.0		2_1
768	cat__ComorInf_nan	0.0		2_1
769	cat__ComorRheu_0.0	0.0		2_1
770	cat__ComorRheu_1.0	0.0		2_1
771	cat__ComorRheu_nan	0.0		2_1
772	cat__ComorPrep_0.0	0.0		2_1
773	cat__ComorPrep_1.0	0.0		2_1
774	cat__ComorPrep_nan	0.0		2_1
775	cat__ComorRen_0.0	0.0		2_1
776	cat__ComorRen_1.0	0.0		2_1
777	cat__ComorRen_nan	0.0		2_1
778	cat__ComorMPul_0.0	0.0		2_1
779	cat__ComorMPul_1.0	0.0		2_1
780	cat__ComorMPul_2.0	0.0		2_1
781	cat__ComorMPul_nan	0.0		2_1
782	cat__ComorSPul_0.0	0.0		2_1
783	cat__ComorSPul_1.0	0.0		2_1
784	cat__ComorSPul_2.0	0.03199549401434089		2_1
785	cat__ComorSPul_nan	0.0		2_1
786	cat__ComorPST_0.0	0.0		2_1
787	cat__ComorPST_1.0	0.0		2_1
788	cat__ComorPST_2.0	0.0		2_1
789	cat__ComorPST_nan	0.0		2_1
790	cat__ComorHepM_0.0	0.0		2_1
791	cat__ComorHepM_1.0	0.56271329240363		2_1
792	cat__ComorHepM_2.0	0.0		2_1
793	cat__ComorHepM_nan	0.0		2_1
794	cat__ComorHepS_0.0	0.1481004768763928		2_1
795	cat__ComorHepS_1.0	0.0		2_1
796	cat__ComorHepS_2.0	0.0		2_1
797	cat__ComorHepS_nan	0.0		2_1
798	cat__TreatmentC1_ADE Alone	0.2380724177033532		2_1
799	cat__TreatmentC1_ADE and Mylotarg 3mg per m2	0.0		2_1
800	cat__TreatmentC1_ADE and Mylotarg 6mg per m2	0.0		2_1
801	cat__TreatmentC1_Arsenic and ATRA	0.0		2_1
802	cat__TreatmentC1_DA High dose (90mg)	0.0		2_1
803	cat__TreatmentC1_DA Mylotarg 3mg per m2	0.0		2_1
804	cat__TreatmentC1_DA Mylotarg 6mg per m2	0.2761104627921326		2_1
805	cat__TreatmentC1_DA Standard dose (60mg)	0.15719724238262886		2_1
806	cat__Marrresult1C1_CR	0.5591216430371825		2_1
807	cat__Marrresult1C1_PR	0.0		2_1
808	cat__Marrresult1C1_RD	0.0		2_1
809	cat__Marrresult1C1_nan	0.0		2_1
810	cat__Marrresult2C1_CR	0.0		2_1
811	cat__Marrresult2C1_PR	0.0		2_1
812	cat__Marrresult2C1_RD	0.0		2_1
813	cat__Marrresult2C1_nan	0.0		2_1
814	cat__Marrresult1C2_CR	0.11897009416293904		2_1
815	cat__Marrresult1C2_PR	0.0		2_1
816	cat__Marrresult1C2_RD	0.0		2_1
817	cat__Marrresult1C2_nan	0.1499911512114386		2_1
818	cat__TissuetypesibsresultC2_1.0	0.0		2_1
819	cat__TissuetypesibsresultC2_2.0	0.269310036190474		2_1
820	cat__TissuetypesibsresultC2_3.0	0.0		2_1
821	cat__TissuetypesibsresultC2_nan	0.11723438262147311		2_1
822	cat__TransplantTypeC2_1.0	0.0		2_1
823	cat__TransplantTypeC2_2.0	0.0		2_1
824	cat__TransplantTypeC2_3.0	0.0		2_1
825	cat__TransplantTypeC2_nan	0.08465874309219754		2_1
826	cat__TreatmentC3_AIDA	0.0		2_1
827	cat__TreatmentC3_Ara-C 3g/m2	0.3785900843137031		2_1
828	cat__TreatmentC3_Dclo	0.2725947906771289		2_1
829	cat__TreatmentC3_Flag-Ida	0.15093973963371732		2_1
830	cat__TreatmentC3_MACE	0.849037114905065		2_1
831	cat__TreatmentC3_MidAc	0.0		2_1
832	cat__TreatmentC3_Other	0.8324973435377215		2_1
833	cat__TreatmentC3_nan	0.0		2_1
834	ordinal__NauseagradeC1	0.0003935411206228623		2_1
835	ordinal__AlopeciagradeC1	2.7136308734855897e-05		2_1
836	ordinal__OralgradeC1	0.001563274522977358		2_1
837	ordinal__DiarrheagradeC1	0.00079906936475808		2_1
838	ordinal__CardiacgradeC1	9.255140946830636e-05		2_1
839	ordinal__LiverASTgradeC1	0.0001710255256086183		2_1
840	ordinal__LiverALTgradeC1	0.0011430103728687301		2_1
841	ordinal__LiverBilgradeC1	0.0003867552440598149		2_1
842	ordinal__RenaCreatgradeC1	0.003748953859338484		2_1
843	ordinal__RenaprotgradeC1	0.0014748722420650131		2_1
844	ordinal__RenahaemgradeC1	0.0012502893841301907		2_1
845	ordinal__NauseagradeC2	4.116625177576859e-06		2_1
846	ordinal__AlopeciagradeC2	0.00025456911264559897		2_1
847	ordinal__OralgradeC2	8.616899026856441e-05		2_1
848	ordinal__DiarrheagradeC2	0.0005641711870418455		2_1
849	ordinal__CardiacgradeC2	0.0004234627178513811		2_1
850	ordinal__LiverASTgradeC2	0.0007290400897188443		2_1
851	ordinal__LiverALTgradeC2	0.0004814899623139545		2_1
852	ordinal__LiverBilgradeC2	0.00577524617800245		2_1
853	ordinal__RenaCreatgradeC2	0.004985609576525568		2_1
854	ordinal__RenaprotgradeC2	0.0011705677880092596		2_1
855	ordinal__RenahaemgradeC2	0.0006338168105343465		2_1
856	ordinal__NauseagradeC3	4.4056481283699024e-05		2_1
857	ordinal__AlopeciagradeC3	0.00024100648791601105		2_1
858	ordinal__OralgradeC3	0.0014402249196000879		2_1
859	ordinal__DiarrheagradeC3	0.00181448859104446		2_1
860	ordinal__CardiacgradeC3	0.0009625036872263038		2_1
861	ordinal__LiverASTgradeC3	0.0005664548820675699		2_1
862	ordinal__LiverALTgradeC3	0.00038347680728142416		2_1
863	ordinal__LiverBilgradeC3	0.0008120432573273772		2_1
864	ordinal__RenaCreatgradeC3	2.5467288245467293e-06		2_1
865	ordinal__RenaprotgradeC3	0.0005525607164201066		2_1
866	ordinal__RenahaemgradeC3	0.0007072840057184882		2_1
867	ordinal__cellularity1C1	0.0001437883820246975		2_1
868	ordinal__cellularity2C1	0.0006610366071154811		2_1
869	ordinal__cellularity1C2	0.00022286543546619413		2_1
870	num__amlAgeAtRand1	0.12460524469867976		2_1
871	num__UnitsbloodC1	0.05306540811065795		2_1
872	num__UnitsplateletsC1	0.05056865419897327		2_1
873	num__UnitsbloodC2	0.0033872416635308015		2_1
874	num__UnitsplateletsC2	4.721860076692678e-06		2_1
875	num__UnitsbloodC3	0.0007951310770715637		2_1
876	num__UnitsplateletsC3	0.0		2_1
877	num__DaysIVantibC1	0.002799042905903536		2_1
878	num__DaysinhospC1	0.0013257699194700679		2_1
879	num__DaysIVantibC2	0.0003895368649438128		2_1
880	num__DaysinhospC2	0.000768058805811372		2_1
881	num__DaysIVantibC3	0.0012074982763474154		2_1
882	num__DaysinhospC3	0.000506196124364451		2_1
883	num__NauseastartC1	0.0010374755856777656		2_1
884	num__NauseastopC1	0.0010307700554230133		2_1
885	num__AlopeciastartC1	0.00028951299025397915		2_1
886	num__AlopeciastopC1	0.00017335904669528958		2_1
887	num__OralstartC1	0.00141190022087619		2_1
888	num__OralstopC1	0.0013702489224651179		2_1
889	num__DiarrheastartC1	0.0004271453725869046		2_1
890	num__DiarrheastopC1	0.0007726451633580709		2_1
891	num__CardiacstartC1	0.0001722267560193179		2_1
892	num__CardiacstopC1	0.0005056460181193637		2_1
893	num__LiverASTstartC1	0.00585614415511148		2_1
894	num__LiverASTstopC1	0.005837601287457143		2_1
895	num__LiverALTstartC1	1.547855704167541e-05		2_1
896	num__LiverALTstopC1	6.1017229551832914e-05		2_1
897	num__LiverBilstartC1	0.0030323838667024395		2_1
898	num__LiverBilstopC1	0.00315104394576394		2_1
899	num__RenaCreatstartC1	0.0002642847554661509		2_1
900	num__RenaCreatstopC1	5.57320896778937e-05		2_1
901	num__RenaprotstartC1	0.0010657560652921503		2_1
902	num__RenahaemstartC1	0.00042848724884960907		2_1
903	num__RenahaemstopC1	0.000198164577906277		2_1
904	num__NauseastartC2	0.0015529667905771019		2_1
905	num__NauseastopC2	0.0013712646367333146		2_1
906	num__AlopeciastartC2	5.79047632103566e-05		2_1
907	num__AlopeciastopC2	0.0005674835014208274		2_1
908	num__OralstartC2	0.0003709234360651375		2_1
909	num__OralstopC2	0.0004121178923076794		2_1
910	num__DiarrheastartC2	0.000849260027353696		2_1
911	num__DiarrheastopC2	0.0009161551759648156		2_1
912	num__CardiacstartC2	0.00013643139394996633		2_1
913	num__LiverASTstartC2	0.0008739698085845991		2_1
914	num__LiverASTstopC2	0.0015524691019977031		2_1
915	num__LiverALTstartC2	0.0002724399868053733		2_1
916	num__LiverALTstopC2	1.2171095515035233e-05		2_1
917	num__LiverBilstartC2	0.0050644569158003055		2_1
918	num__LiverBilstopC2	0.00440026314017425		2_1
919	num__RenaCreatstartC2	0.0008459919679696308		2_1
920	num__RenaCreatstopC2	0.0010701258376691937		2_1
921	num__NauseastartC3	0.0005421808760277622		2_1
922	num__NauseastopC3	0.0005219009037642446		2_1
923	num__AlopeciastartC3	9.115228533522443e-05		2_1
924	num__OralstartC3	0.00017387513223331293		2_1
925	num__OralstopC3	0.00012107896906651881		2_1
926	num__DiarrheastartC3	0.0017179288973261752		2_1
927	num__DiarrheastopC3	0.0019211024073651532		2_1
928	num__LiverASTstartC3	0.001361857497420111		2_1
929	num__LiverASTstopC3	0.0007650294979354667		2_1
930	num__LiverALTstartC3	6.086310521479931e-05		2_1
931	num__LiverALTstopC3	0.0002476057706902116		2_1
932	num__LiverBilstartC3	0.0011916313914050191		2_1
933	num__LiverBilstopC3	0.0014539865316245677		2_1
934	num__RenaCreatstartC3	0.0015370431072969039		2_1
935	num__RenaCreatstopC3	0.001149570276102692		2_1
936	num__mylotargdateC1	0.00055682176986195		2_1
937	num__marrexamdate1C1	0.000749072421626684		2_1
938	num__marrexamdate2C1	0.0012621453498343818		2_1
939	num__NeutrecoverydateC1	0.0016800880708539117		2_1
940	num__Platrecovery50dateC1	0.0006357342760769278		2_1
941	num__Platrecovery100dateC1	0.0004935136477912214		2_1
942	num__DischargeddateC1	9.888162656850527e-05		2_1
943	num__chemodateC2	0.0014730938302518661		2_1
944	num__marrexamdate1C2	0.00015128017644634565		2_1
945	num__NeutrecoverydateC2	0.0007279838172279889		2_1
946	num__Platrecovery50dateC2	0.0011669163905015185		2_1
947	num__Platrecovery100dateC2	0.0003839348704040155		2_1
948	num__DischargeddateC2	0.0002930444270029173		2_1
949	num__chemodateC3	0.0		2_1
950	num__NeutrecoverydateC3	0.0002596716727737358		2_1
951	num__Platrecovery50dateC3	0.0003875065462488187		2_1
952	num__Platrecovery100C3date	0.0002660812016835847		2_1
953	num__DischargeddateC3	0.0002869056280890827		2_1
954	num__Weight	0.03811172565128489		2_1
955	num__Height	0.01223920374261022		2_1
956	num__BloodDateEntry	0.21822434288393633		2_1
957	num__HemoglobinEntry	0.05417586897665603		2_1
958	num__PlateletEntry	0.0012069514677035694		2_1
959	num__MarrowDateEntry	0.0009608293790499677		2_1
960	num__MarrowBlastsEntry	0.0006709340351629947		2_1
961	num__LocalImmPcnt	4.244266476997649e-05		2_1
962	num__SmokePerDay	0.00010291674714654085		2_1
963	num__chemodateC1	0.0		2_1
964	num__Marrblastperc1C1	0.00010654682446710606		2_1
965	num__Marrblastperc2C1	0.0020649249994443802		2_1
966	num__WBCEntry	0.45596922935475803		2_1
967	num__CompmarrrespC1	1.0481242525272695e-05		2_1
968	num__Marrclastperc1C2	0.00023591391470461885		2_1
969	num__CompmarrrespC2	0.00014532355368041512		2_1
970	num__TransplantSchedDateC2	0.0007720072176528721		2_1
971	remainder__IsSec_is_missing	0.0		2_1
972	remainder__PrevDiag_is_missing	0.0		2_1
973	remainder__PrevBloodDis_is_missing	0.0		2_1
974	remainder__HemoglobinEntry_is_missing	0.0		2_1
975	remainder__PlateletEntry_is_missing	0.0		2_1
976	remainder__MarrowDateEntry_is_missing	0.0		2_1
977	remainder__MarrowBlastsEntry_is_missing	0.0		2_1
978	remainder__FABtype_is_missing	0.0		2_1
979	remainder__CNSinvolveentry_is_missing	0.0		2_1
980	remainder__Localcytoentry_is_missing	0.0		2_1
981	remainder__Localimmentry_is_missing	0.0		2_1
982	remainder__LocalImmPcnt_is_missing	0.0		2_1
983	remainder__CD33entry_is_missing	0.0		2_1
984	remainder__SmokeHist_is_missing	0.0		2_1
985	remainder__SmokePerDay_is_missing	0.0		2_1
986	remainder__CytoResult_is_missing	0.0		2_1
987	remainder__Karyotype_is_missing	0.0		2_1
988	remainder__ComorArr_is_missing	0.0		2_1
989	remainder__ComorCard_is_missing	0.0		2_1
990	remainder__ComorHVD_is_missing	0.0		2_1
991	remainder__ComorIBD_is_missing	0.0		2_1
992	remainder__ComorDiab_is_missing	0.0		2_1
993	remainder__ComorCVD_is_missing	0.0		2_1
994	remainder__ComorPsyc_is_missing	0.0		2_1
995	remainder__ComorObe_is_missing	0.0		2_1
996	remainder__ComorInf_is_missing	0.0		2_1
997	remainder__ComorRheu_is_missing	0.0		2_1
998	remainder__ComorPrep_is_missing	0.0		2_1
999	remainder__ComorRen_is_missing	0.0		2_1
1000	remainder__ComorMPul_is_missing	0.0		2_1
1001	remainder__ComorSPul_is_missing	0.0		2_1
1002	remainder__ComorPST_is_missing	0.0		2_1
1003	remainder__ComorHepM_is_missing	0.0		2_1
1004	remainder__ComorHepS_is_missing	0.0		2_1
1005	remainder__drugdoseC1yn_is_missing	0.0		2_1
1006	remainder__mylotargC1yn_is_missing	0.0		2_1
1007	remainder__mylotargdateC1_is_missing	0.0		2_1
1008	remainder__mylodoseC1_is_missing	0.08957370401192469		2_1
1009	remainder__marrexamdate1C1_is_missing	0.0		2_1
1010	remainder__marrexamdate2C1_is_missing	0.0		2_1
1011	remainder__cellularity1C1_is_missing	0.0		2_1
1012	remainder__cellularity2C1_is_missing	0.0		2_1
1013	remainder__Marrblastperc1C1_is_missing	0.0		2_1
1014	remainder__Marrblastperc2C1_is_missing	0.0		2_1
1015	remainder__Marrresult1C1_is_missing	0.0		2_1
1016	remainder__Marrresult2C1_is_missing	0.0		2_1
1017	remainder__CompmarrrespC1_is_missing	0.0		2_1
1018	remainder__NeutrecoverydateC1_is_missing	0.0		2_1
1019	remainder__Platrecovery50C1_is_missing	0.0		2_1
1020	remainder__Platrecovery50dateC1_is_missing	0.0		2_1
1021	remainder__Platrecovery100C1_is_missing	0.0		2_1
1022	remainder__Platrecovery100dateC1_is_missing	0.0		2_1
1023	remainder__NauseagradeC1_is_missing	0.0		2_1
1024	remainder__NauseastartC1_is_missing	0.0		2_1
1025	remainder__NauseastopC1_is_missing	0.0		2_1
1026	remainder__AlopeciagradeC1_is_missing	0.0		2_1
1027	remainder__AlopeciastartC1_is_missing	0.0		2_1
1028	remainder__AlopeciastopC1_is_missing	0.0		2_1
1029	remainder__OralgradeC1_is_missing	0.0		2_1
1030	remainder__OralstartC1_is_missing	0.0		2_1
1031	remainder__OralstopC1_is_missing	0.0		2_1
1032	remainder__DiarrheagradeC1_is_missing	0.0		2_1
1033	remainder__DiarrheastartC1_is_missing	0.0		2_1
1034	remainder__DiarrheastopC1_is_missing	0.0		2_1
1035	remainder__CardiacgradeC1_is_missing	0.0		2_1
1036	remainder__CardiacstartC1_is_missing	0.0		2_1
1037	remainder__CardiacstopC1_is_missing	0.0		2_1
1038	remainder__LiverASTgradeC1_is_missing	0.0		2_1
1039	remainder__LiverASTstartC1_is_missing	0.0		2_1
1040	remainder__LiverASTstopC1_is_missing	0.0		2_1
1041	remainder__LiverALTgradeC1_is_missing	0.0		2_1
1042	remainder__LiverALTstartC1_is_missing	0.0		2_1
1043	remainder__LiverALTstopC1_is_missing	0.0		2_1
1044	remainder__LiverBilgradeC1_is_missing	0.0		2_1
1045	remainder__LiverBilstartC1_is_missing	0.0		2_1
1046	remainder__LiverBilstopC1_is_missing	0.0		2_1
1047	remainder__RenaCreatgradeC1_is_missing	0.0		2_1
1048	remainder__RenaCreatstartC1_is_missing	0.0		2_1
1049	remainder__RenaCreatstopC1_is_missing	0.0		2_1
1050	remainder__RenaprotgradeC1_is_missing	0.0		2_1
1051	remainder__RenaprotstartC1_is_missing	0.0		2_1
1052	remainder__RenahaemgradeC1_is_missing	0.0		2_1
1053	remainder__RenahaemstartC1_is_missing	0.0		2_1
1054	remainder__RenahaemstopC1_is_missing	0.0		2_1
1055	remainder__UnitsbloodC1_is_missing	0.0		2_1
1056	remainder__UnitsplateletsC1_is_missing	0.0		2_1
1057	remainder__DaysIVantibC1_is_missing	0.0		2_1
1058	remainder__DaysinhospC1_is_missing	0.0		2_1
1059	remainder__DischargeddateC1_is_missing	0.0		2_1
1060	remainder__chemodateC2_is_missing	0.0		2_1
1061	remainder__drugdoseC2yn_is_missing	0.0		2_1
1062	remainder__marrexamdate1C2_is_missing	0.0		2_1
1063	remainder__cellularity1C2_is_missing	0.0		2_1
1064	remainder__Marrclastperc1C2_is_missing	0.0		2_1
1065	remainder__Marrresult1C2_is_missing	0.15409310613377816		2_1
1066	remainder__CompmarrrespC2_is_missing	0.0		2_1
1067	remainder__NeutrecoveryC2_is_missing	0.0		2_1
1068	remainder__NeutrecoverydateC2_is_missing	0.0		2_1
1069	remainder__Platrecovery50C2_is_missing	0.0		2_1
1070	remainder__Platrecovery50dateC2_is_missing	0.0		2_1
1071	remainder__Platrecovery100C2_is_missing	0.0		2_1
1072	remainder__Platrecovery100dateC2_is_missing	0.0		2_1
1073	remainder__NauseagradeC2_is_missing	0.0		2_1
1074	remainder__NauseastartC2_is_missing	0.0		2_1
1075	remainder__NauseastopC2_is_missing	0.0		2_1
1076	remainder__AlopeciagradeC2_is_missing	0.0		2_1
1077	remainder__AlopeciastartC2_is_missing	0.0		2_1
1078	remainder__AlopeciastopC2_is_missing	0.0		2_1
1079	remainder__OralgradeC2_is_missing	0.0		2_1
1080	remainder__OralstartC2_is_missing	0.0		2_1
1081	remainder__OralstopC2_is_missing	0.0		2_1
1082	remainder__DiarrheagradeC2_is_missing	0.0		2_1
1083	remainder__DiarrheastartC2_is_missing	0.0		2_1
1084	remainder__DiarrheastopC2_is_missing	0.0		2_1
1085	remainder__CardiacgradeC2_is_missing	0.0		2_1
1086	remainder__CardiacstartC2_is_missing	0.0		2_1
1087	remainder__LiverASTgradeC2_is_missing	0.0		2_1
1088	remainder__LiverASTstartC2_is_missing	0.0		2_1
1089	remainder__LiverASTstopC2_is_missing	0.0		2_1
1090	remainder__LiverALTgradeC2_is_missing	0.0007964334370529851		2_1
1091	remainder__LiverALTstartC2_is_missing	0.0		2_1
1092	remainder__LiverALTstopC2_is_missing	0.0		2_1
1093	remainder__LiverBilgradeC2_is_missing	0.0		2_1
1094	remainder__LiverBilstartC2_is_missing	0.0		2_1
1095	remainder__LiverBilstopC2_is_missing	0.0		2_1
1096	remainder__RenaCreatgradeC2_is_missing	0.0		2_1
1097	remainder__RenaCreatstartC2_is_missing	0.0		2_1
1098	remainder__RenaCreatstopC2_is_missing	0.0		2_1
1099	remainder__RenaprotgradeC2_is_missing	0.0		2_1
1100	remainder__RenahaemgradeC2_is_missing	0.0		2_1
1101	remainder__UnitsbloodC2_is_missing	0.0		2_1
1102	remainder__UnitsplateletsC2_is_missing	0.0		2_1
1103	remainder__DaysIVantibC2_is_missing	0.0		2_1
1104	remainder__DaysinhospC2_is_missing	0.0		2_1
1105	remainder__DischargeddateC2_is_missing	0.0		2_1
1106	remainder__TissuetypingdoneYNC2_is_missing	0.0935501741165906		2_1
1107	remainder__TissuetypesibsresultC2_is_missing	0.11778127606569833		2_1
1108	remainder__TransplantSchedYNC2_is_missing	0.06193816056543895		2_1
1109	remainder__TransplantSchedDateC2_is_missing	0.0		2_1
1110	remainder__TransplantTypeC2_is_missing	0.08669546578163148		2_1
1111	remainder__TreatmentC3_is_missing	0.0		2_1
1112	remainder__drugdosecorrectYNC3_is_missing	0.0		2_1
1113	remainder__NeutrecoveryC3_is_missing	0.0		2_1
1114	remainder__NeutrecoverydateC3_is_missing	0.0		2_1
1115	remainder__Platrecovery50C3_is_missing	0.0		2_1
1116	remainder__Platrecovery50dateC3_is_missing	0.0		2_1
1117	remainder__Platrecovery100C3_is_missing	0.0		2_1
1118	remainder__Platrecovery100C3date_is_missing	0.0		2_1
1119	remainder__NauseagradeC3_is_missing	0.0		2_1
1120	remainder__NauseastartC3_is_missing	0.0		2_1
1121	remainder__NauseastopC3_is_missing	0.0		2_1
1122	remainder__AlopeciagradeC3_is_missing	0.0		2_1
1123	remainder__AlopeciastartC3_is_missing	0.0		2_1
1124	remainder__OralgradeC3_is_missing	0.0		2_1
1125	remainder__OralstartC3_is_missing	0.0		2_1
1126	remainder__OralstopC3_is_missing	0.0		2_1
1127	remainder__DiarrheagradeC3_is_missing	0.0		2_1
1128	remainder__DiarrheastartC3_is_missing	0.0		2_1
1129	remainder__DiarrheastopC3_is_missing	0.0		2_1
1130	remainder__CardiacgradeC3_is_missing	0.0		2_1
1131	remainder__LiverASTgradeC3_is_missing	0.0		2_1
1132	remainder__LiverASTstartC3_is_missing	0.0		2_1
1133	remainder__LiverASTstopC3_is_missing	0.0		2_1
1134	remainder__LiverALTgradeC3_is_missing	0.0		2_1
1135	remainder__LiverALTstartC3_is_missing	0.0		2_1
1136	remainder__LiverALTstopC3_is_missing	0.0		2_1
1137	remainder__LiverBilgradeC3_is_missing	0.0		2_1
1138	remainder__LiverBilstartC3_is_missing	0.0		2_1
1139	remainder__LiverBilstopC3_is_missing	0.0		2_1
1140	remainder__RenaCreatgradeC3_is_missing	0.0		2_1
1141	remainder__RenaCreatstartC3_is_missing	0.0		2_1
1142	remainder__RenaCreatstopC3_is_missing	0.0		2_1
1143	remainder__RenaprotgradeC3_is_missing	0.0		2_1
1144	remainder__RenahaemgradeC3_is_missing	0.0		2_1
1145	remainder__UnitsbloodC3_is_missing	0.0		2_1
1146	remainder__UnitsplateletsC3_is_missing	0.0		2_1
1147	remainder__DaysIVantibC3_is_missing	0.0		2_1
1148	remainder__DaysinhospC3_is_missing	0.0		2_1
1149	remainder__DischargeddateC3_is_missing	0.0		2_1
1150	remainder__CepTreatmentGivenC3_is_missing	0.26841334033999975		2_1
1151	remainder__mTORGivenC3_is_missing	0.0		2_1
1152	remainder__ASXL1	0.0001240352853392718		2_1
1153	remainder__ASXL2	0.00022271981969742449		2_1
1154	remainder__BAGE3	4.621433541985392e-05		2_1
1155	remainder__BCOR	0.0		2_1
1156	remainder__BRAF	0.0		2_1
1157	remainder__CBL	0.0		2_1
1158	remainder__CEBPA	0.0003025731575030122		2_1
1159	remainder__CREBBP	4.473068189931402e-09		2_1
1160	remainder__CSF3R	3.510121488002278e-08		2_1
1161	remainder__CTCF	4.4647898968429975e-06		2_1
1162	remainder__CUX1	0.0		2_1
1163	remainder__DNMT3A	2.6426431959609453e-05		2_1
1164	remainder__ETV6	3.147982058074059e-07		2_1
1165	remainder__EZH2	0.0		2_1
1166	remainder__FBXW7	0.0		2_1
1167	remainder__FLT3	7.91371563887409e-05		2_1
1168	remainder__GATA1	8.636401128719666e-05		2_1
1169	remainder__GATA2	2.63779259347416e-05		2_1
1170	remainder__IDH1	1.3088016285643933e-06		2_1
1171	remainder__IDH2	1.2326781349505645e-05		2_1
1172	remainder__KDM6A	0.0		2_1
1173	remainder__KIT	5.08600032031101e-06		2_1
1174	remainder__KMT2C	1.4992128189162867e-06		2_1
1175	remainder__KMT2D	0.0		2_1
1176	remainder__KMT2E	0.0		2_1
1177	remainder__KRAS	0.0		2_1
1178	remainder__LUC7L2	0.0		2_1
1179	remainder__MED12	0.0		2_1
1180	remainder__MLL	0.0		2_1
1181	remainder__MYC	0.0		2_1
1182	remainder__NF1	1.9145247621889573e-05		2_1
1183	remainder__NFE2	0.0		2_1
1184	remainder__NPM1	0.0		2_1
1185	remainder__NRAS	2.3262249697914834e-06		2_1
1186	remainder__PDS5B	2.4468713798477746e-05		2_1
1187	remainder__PHF6	9.251091550737608e-06		2_1
1188	remainder__PRPF8	3.9199993044042115e-06		2_1
1189	remainder__PTPN11	9.742348885197954e-06		2_1
1190	remainder__RAD21	0.0		2_1
1191	remainder__RIT1	0.0		2_1
1192	remainder__RUNX1	5.915892980728013e-06		2_1
1193	remainder__SETBP1	0.0		2_1
1194	remainder__SF1	3.0372324770101124e-09		2_1
1195	remainder__SF3B1	6.552314773889361e-09		2_1
1196	remainder__SMC1A	0.0		2_1
1197	remainder__SMC3	0.0		2_1
1198	remainder__SRSF2	0.0		2_1
1199	remainder__STAG2	1.7454310150733793e-08		2_1
1200	remainder__STAT5B	0.0		2_1
1201	remainder__SUZ12	0.0		2_1
1202	remainder__TET2	0.0		2_1
1203	remainder__TP53	0.0		2_1
1204	remainder__U2AF1	0.0		2_1
1205	remainder__WT1	2.5620975811073023e-05		2_1
1206	remainder__ZRSR2	2.0059276643009456e-07		2_1
1207	remainder__ngs_is_missing	0.0		2_1
1208	karyotype_encoding__Karyotype_46,XX [20]	0.0		3_1
1209	karyotype_encoding__Karyotype_46,XX,inv(16)(p13q22)[10]	0.0		3_1
1210	karyotype_encoding__Karyotype_46,XX,t(8;21)(q22;q22)[10]	0.0		3_1
1211	karyotype_encoding__Karyotype_46,XX[20]	0.0		3_1
1212	karyotype_encoding__Karyotype_46,XX[25]	0.607998090675791		3_1
1213	karyotype_encoding__Karyotype_46,XY [20]	0.23471482257701815		3_1
1214	karyotype_encoding__Karyotype_46,XY[20]	0.0		3_1
1215	karyotype_encoding__Karyotype_46,XY[25]	0.0		3_1
1216	karyotype_encoding__Karyotype___rare_class__	0.07242775216958752		3_1
1217	cat__sexID_False	0.0		3_1
1218	cat__sexID_True	0.0		3_1
1219	cat__IsSec_False	0.0		3_1
1220	cat__IsSec_True	0.0		3_1
1221	cat__IsSec_nan	0.0		3_1
1222	cat__PrevDiag_False	0.3609606218191811		3_1
1223	cat__PrevDiag_True	0.0		3_1
1224	cat__PrevDiag_nan	0.0		3_1
1225	cat__drugdoseC1yn_False	0.26066362790410647		3_1
1226	cat__drugdoseC1yn_True	0.4680644856312505		3_1
1227	cat__drugdoseC1yn_nan	0.0		3_1
1228	cat__mylotargC1yn_False	0.0		3_1
1229	cat__mylotargC1yn_True	0.0		3_1
1230	cat__mylotargC1yn_nan	0.0		3_1
1231	cat__mylodoseC1_False	0.2634653598619034		3_1
1232	cat__mylodoseC1_True	0.29710515338127336		3_1
1233	cat__mylodoseC1_nan	0.0		3_1
1234	cat__NeutrecoveryC1_False	0.0		3_1
1235	cat__NeutrecoveryC1_True	0.0		3_1
1236	cat__Platrecovery50C1_False	0.0		3_1
1237	cat__Platrecovery50C1_True	0.0		3_1
1238	cat__Platrecovery50C1_nan	0.0		3_1
1239	cat__Platrecovery100C1_False	0.0		3_1
1240	cat__Platrecovery100C1_True	0.0		3_1
1241	cat__Platrecovery100C1_nan	0.0		3_1
1242	cat__drugdoseC2yn_False	0.3016556906414175		3_1
1243	cat__drugdoseC2yn_True	0.045538939249264984		3_1
1244	cat__drugdoseC2yn_nan	0.0		3_1
1245	cat__NeutrecoveryC2_False	0.0		3_1
1246	cat__NeutrecoveryC2_True	0.0		3_1
1247	cat__NeutrecoveryC2_nan	0.0		3_1
1248	cat__Platrecovery50C2_False	0.003709299153353891		3_1
1249	cat__Platrecovery50C2_True	0.0		3_1
1250	cat__Platrecovery50C2_nan	0.0		3_1
1251	cat__Platrecovery100C2_False	0.0		3_1
1252	cat__Platrecovery100C2_True	0.0		3_1
1253	cat__Platrecovery100C2_nan	0.0		3_1
1254	cat__TissuetypingdoneYNC2_False	0.06191677574095685		3_1
1255	cat__TissuetypingdoneYNC2_True	0.0		3_1
1256	cat__TissuetypingdoneYNC2_nan	0.1637752383258049		3_1
1257	cat__TransplantSchedYNC2_False	0.33647433846917046		3_1
1258	cat__TransplantSchedYNC2_True	0.0		3_1
1259	cat__TransplantSchedYNC2_nan	0.21870408455036675		3_1
1260	cat__TreatmentgivenC3YN_True	0.0		3_1
1261	cat__drugdosecorrectYNC3_False	0.0		3_1
1262	cat__drugdosecorrectYNC3_True	0.22350932085471015		3_1
1263	cat__drugdosecorrectYNC3_nan	0.0		3_1
1264	cat__NeutrecoveryC3_False	0.0		3_1
1265	cat__NeutrecoveryC3_True	0.0		3_1
1266	cat__NeutrecoveryC3_nan	0.07684846697375722		3_1
1267	cat__Platrecovery50C3_False	0.0		3_1
1268	cat__Platrecovery50C3_True	0.0		3_1
1269	cat__Platrecovery50C3_nan	0.0		3_1
1270	cat__Platrecovery100C3_False	0.0		3_1
1271	cat__Platrecovery100C3_True	0.0		3_1
1272	cat__Platrecovery100C3_nan	0.0		3_1
1273	cat__CepTreatmentGivenC3_False	0.0		3_1
1274	cat__CepTreatmentGivenC3_True	0.6979370892437364		3_1
1275	cat__CepTreatmentGivenC3_nan	0.2682496756562983		3_1
1276	cat__mTORGivenC3_False	0.33964550614397737		3_1
1277	cat__mTORGivenC3_True	0.0		3_1
1278	cat__mTORGivenC3_nan	0.0		3_1
1279	cat__amlAgeGroup_15-29	0.0		3_1
1280	cat__amlAgeGroup_30-39	0.0		3_1
1281	cat__amlAgeGroup_40-49	0.0		3_1
1282	cat__amlAgeGroup_50-59	0.2137206724285034		3_1
1283	cat__amlAgeGroup_60+	0.0		3_1
1284	cat__PrevBloodDis_Chronic myelomonocytic leukaemia (CMML)	0.0		3_1
1285	cat__PrevBloodDis_Hodgkin's disease	0.0		3_1
1286	cat__PrevBloodDis_Myelodysplastic syndrome (MDS)/myelodysplasia/pre-leukaemic phase	0.0		3_1
1287	cat__PrevBloodDis_Other haematological disorder	0.0		3_1
1288	cat__PrevBloodDis_Refractory anaemia with excess of blasts (RAEB, RAEB-t)	0.0		3_1
1289	cat__PrevBloodDis_nan	0.0		3_1
1290	cat__FABtype_0	0.0		3_1
1291	cat__FABtype_1	0.02210373980474982		3_1
1292	cat__FABtype_2	0.0		3_1
1293	cat__FABtype_3	0.0		3_1
1294	cat__FABtype_4	0.35401462812081774		3_1
1295	cat__FABtype_4e	0.2003975768961767		3_1
1296	cat__FABtype_5	0.0		3_1
1297	cat__FABtype_5a	0.0		3_1
1298	cat__FABtype_5b	0.0		3_1
1299	cat__FABtype_6	0.3385150317602989		3_1
1300	cat__FABtype_7	0.0		3_1
1301	cat__FABtype_8	0.08727011606087201		3_1
1302	cat__FABtype_B	0.0		3_1
1303	cat__FABtype_R	0.0		3_1
1304	cat__FABtype_RT	0.0		3_1
1305	cat__FABtype_X	0.0		3_1
1306	cat__FABtype_nan	0.0		3_1
1307	cat__CNSinvolveentry_0.0	0.0		3_1
1308	cat__CNSinvolveentry_1.0	0.0		3_1
1309	cat__CNSinvolveentry_2.0	0.08124725556675703		3_1
1310	cat__CNSinvolveentry_nan	0.0		3_1
1311	cat__Localcytoentry_1.0	0.0		3_1
1312	cat__Localcytoentry_2.0	0.23554598257974382		3_1
1313	cat__Localcytoentry_3.0	0.0		3_1
1314	cat__Localcytoentry_4.0	0.09450349459102357		3_1
1315	cat__Localcytoentry_5.0	0.038334108873777584		3_1
1316	cat__Localcytoentry_nan	0.0		3_1
1317	cat__Localimmentry_1.0	0.2322510949380579		3_1
1318	cat__Localimmentry_2.0	0.0		3_1
1319	cat__Localimmentry_3.0	0.34243674746405955		3_1
1320	cat__Localimmentry_nan	0.0		3_1
1321	cat__CD33entry_1.0	0.33643683169446414		3_1
1322	cat__CD33entry_2.0	0.0		3_1
1323	cat__CD33entry_3.0	0.0		3_1
1324	cat__CD33entry_nan	0.27514060369093957		3_1
1325	cat__SmokeHist_1.0	0.0		3_1
1326	cat__SmokeHist_2.0	0.010327495862478083		3_1
1327	cat__SmokeHist_3.0	0.27146600738451243		3_1
1328	cat__SmokeHist_nan	0.0		3_1
1329	cat__amlType_De novo	0.21628727822514487		3_1
1330	cat__amlType_High risk MDS	0.0		3_1
1331	cat__amlType_Secondary	0.32587618963998666		3_1
1332	cat__CytoResult_Adverse	0.31859704245080844		3_1
1333	cat__CytoResult_Failed	0.0		3_1
1334	cat__CytoResult_Intermediate	0.06330508802357587		3_1
1335	cat__CytoResult_Normal	0.0		3_1
1336	cat__CytoResult_Not done	0.0		3_1
1337	cat__CytoResult_nan	0.0		3_1
1338	cat__CytoResult_t(15;17) / PML-RARA [APL]	0.0		3_1
1339	cat__CytoResult_t(8;21) / inv(16) [CBF]	1.1433044959669671		3_1
1340	cat__ComorArr_0.0	0.0		3_1
1341	cat__ComorArr_1.0	0.0		3_1
1342	cat__ComorArr_nan	0.0		3_1
1343	cat__ComorCard_0.0	0.0		3_1
1344	cat__ComorCard_1.0	0.0		3_1
1345	cat__ComorCard_2.0	0.1451559385000742		3_1
1346	cat__ComorCard_nan	0.0		3_1
1347	cat__ComorHVD_0.0	0.0		3_1
1348	cat__ComorHVD_1.0	0.0		3_1
1349	cat__ComorHVD_2.0	0.0		3_1
1350	cat__ComorHVD_nan	0.0		3_1
1351	cat__ComorIBD_0.0	0.0		3_1
1352	cat__ComorIBD_1.0	0.14426319548214075		3_1
1353	cat__ComorIBD_nan	0.0		3_1
1354	cat__ComorDiab_0.0	0.0		3_1
1355	cat__ComorDiab_1.0	0.0		3_1
1356	cat__ComorDiab_nan	0.0		3_1
1357	cat__ComorCVD_0.0	0.0		3_1
1358	cat__ComorCVD_1.0	0.0		3_1
1359	cat__ComorCVD_2.0	0.0		3_1
1360	cat__ComorCVD_nan	0.0		3_1
1361	cat__ComorPsyc_0.0	0.9369903468516951		3_1
1362	cat__ComorPsyc_1.0	0.3128184091501563		3_1
1363	cat__ComorPsyc_2.0	0.1639141197428374		3_1
1364	cat__ComorPsyc_nan	0.0		3_1
1365	cat__ComorObe_0.0	0.023691214833491937		3_1
1366	cat__ComorObe_1.0	0.143270715558446		3_1
1367	cat__ComorObe_2.0	0.0		3_1
1368	cat__ComorObe_nan	0.0		3_1
1369	cat__ComorInf_0.0	0.10687894767044541		3_1
1370	cat__ComorInf_1.0	0.0		3_1
1371	cat__ComorInf_2.0	0.0		3_1
1372	cat__ComorInf_nan	0.0		3_1
1373	cat__ComorRheu_0.0	0.0		3_1
1374	cat__ComorRheu_1.0	0.0		3_1
1375	cat__ComorRheu_nan	0.0		3_1
1376	cat__ComorPrep_0.0	0.0		3_1
1377	cat__ComorPrep_1.0	0.0		3_1
1378	cat__ComorPrep_nan	0.0		3_1
1379	cat__ComorRen_0.0	0.0		3_1
1380	cat__ComorRen_1.0	0.0		3_1
1381	cat__ComorRen_nan	0.0		3_1
1382	cat__ComorMPul_0.0	0.0		3_1
1383	cat__ComorMPul_1.0	0.0		3_1
1384	cat__ComorMPul_2.0	0.0		3_1
1385	cat__ComorMPul_nan	0.0		3_1
1386	cat__ComorSPul_0.0	0.0		3_1
1387	cat__ComorSPul_1.0	0.0		3_1
1388	cat__ComorSPul_2.0	0.0		3_1
1389	cat__ComorSPul_nan	0.0		3_1
1390	cat__ComorPST_0.0	0.0		3_1
1391	cat__ComorPST_1.0	0.08243498143655752		3_1
1392	cat__ComorPST_2.0	0.0		3_1
1393	cat__ComorPST_nan	0.0		3_1
1394	cat__ComorHepM_0.0	0.0		3_1
1395	cat__ComorHepM_1.0	0.3323019606595275		3_1
1396	cat__ComorHepM_2.0	0.0		3_1
1397	cat__ComorHepM_nan	0.0		3_1
1398	cat__ComorHepS_0.0	0.03242763744365601		3_1
1399	cat__ComorHepS_1.0	0.0		3_1
1400	cat__ComorHepS_2.0	0.0		3_1
1401	cat__ComorHepS_nan	0.0		3_1
1402	cat__TreatmentC1_ADE Alone	0.0		3_1
1403	cat__TreatmentC1_ADE and Mylotarg 3mg per m2	0.25310740977283025		3_1
1404	cat__TreatmentC1_ADE and Mylotarg 6mg per m2	0.0		3_1
1405	cat__TreatmentC1_Arsenic and ATRA	0.0		3_1
1406	cat__TreatmentC1_DA High dose (90mg)	0.021669869909721556		3_1
1407	cat__TreatmentC1_DA Mylotarg 3mg per m2	0.0		3_1
1408	cat__TreatmentC1_DA Mylotarg 6mg per m2	0.0		3_1
1409	cat__TreatmentC1_DA Standard dose (60mg)	0.2891662313133705		3_1
1410	cat__Marrresult1C1_CR	0.43462547050988837		3_1
1411	cat__Marrresult1C1_PR	0.0		3_1
1412	cat__Marrresult1C1_RD	0.0		3_1
1413	cat__Marrresult1C1_nan	0.0		3_1
1414	cat__Marrresult2C1_CR	0.0		3_1
1415	cat__Marrresult2C1_PR	0.0		3_1
1416	cat__Marrresult2C1_RD	0.0		3_1
1417	cat__Marrresult2C1_nan	0.0		3_1
1418	cat__Marrresult1C2_CR	0.21621208222908297		3_1
1419	cat__Marrresult1C2_PR	0.2213218266583692		3_1
1420	cat__Marrresult1C2_RD	0.11126734374401598		3_1
1421	cat__Marrresult1C2_nan	0.3070730980945745		3_1
1422	cat__TissuetypesibsresultC2_1.0	0.24132218488738946		3_1
1423	cat__TissuetypesibsresultC2_2.0	0.0		3_1
1424	cat__TissuetypesibsresultC2_3.0	0.0		3_1
1425	cat__TissuetypesibsresultC2_nan	0.19654794685842633		3_1
1426	cat__TransplantTypeC2_1.0	0.0		3_1
1427	cat__TransplantTypeC2_2.0	0.010600235971123419		3_1
1428	cat__TransplantTypeC2_3.0	0.5137015200811605		3_1
1429	cat__TransplantTypeC2_nan	0.0		3_1
1430	cat__TreatmentC3_AIDA	0.0		3_1
1431	cat__TreatmentC3_Ara-C 3g/m2	0.08483953425107826		3_1
1432	cat__TreatmentC3_Dclo	0.0		3_1
1433	cat__TreatmentC3_Flag-Ida	0.25500008297754334		3_1
1434	cat__TreatmentC3_MACE	0.2831301927594186		3_1
1435	cat__TreatmentC3_MidAc	0.0		3_1
1436	cat__TreatmentC3_Other	1.0079476160606449		3_1
1437	cat__TreatmentC3_nan	0.0		3_1
1438	ordinal__NauseagradeC1	0.0001085196404445772		3_1
1439	ordinal__AlopeciagradeC1	0.00014145978440787397		3_1
1440	ordinal__OralgradeC1	0.0008519056509380538		3_1
1441	ordinal__DiarrheagradeC1	0.0010503031488238268		3_1
1442	ordinal__CardiacgradeC1	2.3354172740704872e-05		3_1
1443	ordinal__LiverASTgradeC1	6.58641808409975e-05		3_1
1444	ordinal__LiverALTgradeC1	0.0013008417221388475		3_1
1445	ordinal__LiverBilgradeC1	0.00033849553126372476		3_1
1446	ordinal__RenaCreatgradeC1	0.005627591688989421		3_1
1447	ordinal__RenaprotgradeC1	0.002763121959006611		3_1
1448	ordinal__RenahaemgradeC1	0.00183926967778431		3_1
1449	ordinal__NauseagradeC2	0.0002841612668434171		3_1
1450	ordinal__AlopeciagradeC2	0.00018846323812274097		3_1
1451	ordinal__OralgradeC2	0.0022724989241177025		3_1
1452	ordinal__DiarrheagradeC2	0.0015666700772473054		3_1
1453	ordinal__CardiacgradeC2	0.0008605263431452953		3_1
1454	ordinal__LiverASTgradeC2	0.0004306598192138596		3_1
1455	ordinal__LiverALTgradeC2	0.0007535669843821766		3_1
1456	ordinal__LiverBilgradeC2	0.0015655214586900762		3_1
1457	ordinal__RenaCreatgradeC2	7.024903053314399e-05		3_1
1458	ordinal__RenaprotgradeC2	0.002839815462757266		3_1
1459	ordinal__RenahaemgradeC2	0.0017885265956261872		3_1
1460	ordinal__NauseagradeC3	1.515416317316201e-05		3_1
1461	ordinal__AlopeciagradeC3	0.0004165781820242173		3_1
1462	ordinal__OralgradeC3	0.0011815239745897187		3_1
1463	ordinal__DiarrheagradeC3	0.002237085535334428		3_1
1464	ordinal__CardiacgradeC3	0.0016201156408681468		3_1
1465	ordinal__LiverASTgradeC3	0.0002623453644521909		3_1
1466	ordinal__LiverALTgradeC3	0.00036493983316916425		3_1
1467	ordinal__LiverBilgradeC3	0.001525686222763211		3_1
1468	ordinal__RenaCreatgradeC3	0.0005350850789455559		3_1
1469	ordinal__RenaprotgradeC3	0.0016779190159710365		3_1
1470	ordinal__RenahaemgradeC3	0.0018720014196109685		3_1
1471	ordinal__cellularity1C1	0.00025594400896411724		3_1
1472	ordinal__cellularity2C1	0.00022048595753510503		3_1
1473	ordinal__cellularity1C2	0.0006087394978420661		3_1
1474	num__amlAgeAtRand1	0.2454129166068591		3_1
1475	num__UnitsbloodC1	0.0032755461889349222		3_1
1476	num__UnitsplateletsC1	0.00252632793393482		3_1
1477	num__UnitsbloodC2	0.0037394815282808715		3_1
1478	num__UnitsplateletsC2	0.0		3_1
1479	num__UnitsbloodC3	0.0013594611038466123		3_1
1480	num__UnitsplateletsC3	0.0006513151627556052		3_1
1481	num__DaysIVantibC1	0.006927993637062411		3_1
1482	num__DaysinhospC1	0.001918891646399992		3_1
1483	num__DaysIVantibC2	0.0007771716470528516		3_1
1484	num__DaysinhospC2	0.0001214400398320552		3_1
1485	num__DaysIVantibC3	0.0013190315686729829		3_1
1486	num__DaysinhospC3	0.002448700235239647		3_1
1487	num__NauseastartC1	6.43305102984119e-05		3_1
1488	num__NauseastopC1	0.00028639067044794074		3_1
1489	num__AlopeciastartC1	0.00016591655729727338		3_1
1490	num__AlopeciastopC1	1.083248814192944e-05		3_1
1491	num__OralstartC1	0.0012828253666534073		3_1
1492	num__OralstopC1	0.001437273120391922		3_1
1493	num__DiarrheastartC1	0.000885109308215453		3_1
1494	num__DiarrheastopC1	0.0012013897047289121		3_1
1495	num__CardiacstartC1	0.0006084968831087923		3_1
1496	num__CardiacstopC1	9.062456566692045e-05		3_1
1497	num__LiverASTstartC1	0.004278482201212652		3_1
1498	num__LiverASTstopC1	0.004362636244054446		3_1
1499	num__LiverALTstartC1	2.1785462538072133e-05		3_1
1500	num__LiverALTstopC1	0.0001679796888926176		3_1
1501	num__LiverBilstartC1	0.0017071465351026708		3_1
1502	num__LiverBilstopC1	0.0018069250811510432		3_1
1503	num__RenaCreatstartC1	0.0011906334047747736		3_1
1504	num__RenaCreatstopC1	0.0010551676409488622		3_1
1505	num__RenaprotstartC1	0.0013899841302611507		3_1
1506	num__RenahaemstartC1	0.0006000606368682776		3_1
1507	num__RenahaemstopC1	0.00023745557985988013		3_1
1508	num__NauseastartC2	0.0005145478700455215		3_1
1509	num__NauseastopC2	0.0007058952152188812		3_1
1510	num__AlopeciastartC2	1.7816872695723036e-05		3_1
1511	num__AlopeciastopC2	0.0006834490637534372		3_1
1512	num__OralstartC2	0.00028366167136763276		3_1
1513	num__OralstopC2	0.00024717573759416557		3_1
1514	num__DiarrheastartC2	0.0008902381559341864		3_1
1515	num__DiarrheastopC2	0.0011015686752582356		3_1
1516	num__CardiacstartC2	0.0008349749751977397		3_1
1517	num__LiverASTstartC2	0.001165520387420125		3_1
1518	num__LiverASTstopC2	0.0022813133876383967		3_1
1519	num__LiverALTstartC2	0.00016895753804185902		3_1
1520	num__LiverALTstopC2	0.00033294687251732367		3_1
1521	num__LiverBilstartC2	0.0027738541364987395		3_1
1522	num__LiverBilstopC2	0.0026613600334481893		3_1
1523	num__RenaCreatstartC2	0.001677374126139948		3_1
1524	num__RenaCreatstopC2	0.0014123772065201652		3_1
1525	num__NauseastartC3	0.0002478752098222467		3_1
1526	num__NauseastopC3	0.00032284992802002443		3_1
1527	num__AlopeciastartC3	0.000496153953512644		3_1
1528	num__OralstartC3	0.0019254266255209977		3_1
1529	num__OralstopC3	0.0016690223765398512		3_1
1530	num__DiarrheastartC3	0.000413854505214746		3_1
1531	num__DiarrheastopC3	0.0007105995110399193		3_1
1532	num__LiverASTstartC3	0.001660677158013506		3_1
1533	num__LiverASTstopC3	0.0010982341413832894		3_1
1534	num__LiverALTstartC3	0.0007976717743644334		3_1
1535	num__LiverALTstopC3	0.0008129682155055151		3_1
1536	num__LiverBilstartC3	0.002070932118652455		3_1
1537	num__LiverBilstopC3	0.0023888239411995822		3_1
1538	num__RenaCreatstartC3	0.0017124186536027711		3_1
1539	num__RenaCreatstopC3	0.0011945889460749715		3_1
1540	num__mylotargdateC1	0.0001746689967314342		3_1
1541	num__marrexamdate1C1	0.0002280578687107413		3_1
1542	num__marrexamdate2C1	0.004544336818514657		3_1
1543	num__NeutrecoverydateC1	0.0011141270862283857		3_1
1544	num__Platrecovery50dateC1	0.0012878476919887614		3_1
1545	num__Platrecovery100dateC1	0.0003121630395437965		3_1
1546	num__DischargeddateC1	0.00021674559441130638		3_1
1547	num__chemodateC2	0.0025365317274838486		3_1
1548	num__marrexamdate1C2	0.00028475557079285003		3_1
1549	num__NeutrecoverydateC2	0.0007330092627399326		3_1
1550	num__Platrecovery50dateC2	0.0005618632502743649		3_1
1551	num__Platrecovery100dateC2	7.238683208556455e-05		3_1
1552	num__DischargeddateC2	0.00017333429929566586		3_1
1553	num__chemodateC3	0.1141589107975299		3_1
1554	num__NeutrecoverydateC3	0.0005595013043195493		3_1
1555	num__Platrecovery50dateC3	0.0005561191559679677		3_1
1556	num__Platrecovery100C3date	0.00030461254630371077		3_1
1557	num__DischargeddateC3	0.0013652403582272402		3_1
1558	num__Weight	0.0763202926699774		3_1
1559	num__Height	0.0		3_1
1560	num__BloodDateEntry	0.002554521892076995		3_1
1561	num__HemoglobinEntry	0.0		3_1
1562	num__PlateletEntry	0.004016327023857892		3_1
1563	num__MarrowDateEntry	0.0006284453282507636		3_1
1564	num__MarrowBlastsEntry	0.001035010272315326		3_1
1565	num__LocalImmPcnt	0.0001188770604545651		3_1
1566	num__SmokePerDay	3.9106727380393196e-05		3_1
1567	num__chemodateC1	0.0		3_1
1568	num__Marrblastperc1C1	0.0002853665952974536		3_1
1569	num__Marrblastperc2C1	0.0045298593253565965		3_1
1570	num__WBCEntry	0.4362072690382869		3_1
1571	num__CompmarrrespC1	0.00017133077142060838		3_1
1572	num__Marrclastperc1C2	0.0005119291858608919		3_1
1573	num__CompmarrrespC2	8.12406413819274e-05		3_1
1574	num__TransplantSchedDateC2	0.0007229838816619466		3_1
1575	remainder__IsSec_is_missing	0.0		3_1
1576	remainder__PrevDiag_is_missing	0.0		3_1
1577	remainder__PrevBloodDis_is_missing	0.0		3_1
1578	remainder__BloodDateEntry_is_missing	0.0		3_1
1579	remainder__HemoglobinEntry_is_missing	0.0		3_1
1580	remainder__PlateletEntry_is_missing	0.0		3_1
1581	remainder__MarrowDateEntry_is_missing	0.0		3_1
1582	remainder__MarrowBlastsEntry_is_missing	0.0		3_1
1583	remainder__FABtype_is_missing	0.0		3_1
1584	remainder__CNSinvolveentry_is_missing	0.0		3_1
1585	remainder__Localcytoentry_is_missing	0.0		3_1
1586	remainder__Localimmentry_is_missing	0.0		3_1
1587	remainder__LocalImmPcnt_is_missing	0.0		3_1
1588	remainder__CD33entry_is_missing	0.27272005918211856		3_1
1589	remainder__SmokeHist_is_missing	0.0		3_1
1590	remainder__SmokePerDay_is_missing	0.0		3_1
1591	remainder__CytoResult_is_missing	0.0		3_1
1592	remainder__Karyotype_is_missing	0.0		3_1
1593	remainder__ComorArr_is_missing	0.0		3_1
1594	remainder__ComorCard_is_missing	0.0		3_1
1595	remainder__ComorHVD_is_missing	0.0		3_1
1596	remainder__ComorIBD_is_missing	0.0		3_1
1597	remainder__ComorDiab_is_missing	0.0		3_1
1598	remainder__ComorCVD_is_missing	0.0		3_1
1599	remainder__ComorPsyc_is_missing	0.0		3_1
1600	remainder__ComorObe_is_missing	0.0		3_1
1601	remainder__ComorInf_is_missing	0.0		3_1
1602	remainder__ComorRheu_is_missing	0.0		3_1
1603	remainder__ComorPrep_is_missing	0.0		3_1
1604	remainder__ComorRen_is_missing	0.0		3_1
1605	remainder__ComorMPul_is_missing	0.0		3_1
1606	remainder__ComorSPul_is_missing	0.0		3_1
1607	remainder__ComorPST_is_missing	0.0		3_1
1608	remainder__ComorHepM_is_missing	0.0		3_1
1609	remainder__ComorHepS_is_missing	0.0		3_1
1610	remainder__chemodateC1_is_missing	0.0		3_1
1611	remainder__drugdoseC1yn_is_missing	0.0		3_1
1612	remainder__mylotargC1yn_is_missing	0.0		3_1
1613	remainder__mylotargdateC1_is_missing	0.0		3_1
1614	remainder__mylodoseC1_is_missing	0.0		3_1
1615	remainder__marrexamdate1C1_is_missing	0.0		3_1
1616	remainder__marrexamdate2C1_is_missing	0.0		3_1
1617	remainder__cellularity1C1_is_missing	0.0		3_1
1618	remainder__cellularity2C1_is_missing	0.0		3_1
1619	remainder__Marrblastperc1C1_is_missing	0.0		3_1
1620	remainder__Marrblastperc2C1_is_missing	0.0		3_1
1621	remainder__Marrresult1C1_is_missing	0.0		3_1
1622	remainder__Marrresult2C1_is_missing	0.0		3_1
1623	remainder__CompmarrrespC1_is_missing	0.0		3_1
1624	remainder__NeutrecoverydateC1_is_missing	0.0		3_1
1625	remainder__Platrecovery50C1_is_missing	0.0		3_1
1626	remainder__Platrecovery50dateC1_is_missing	0.0		3_1
1627	remainder__Platrecovery100C1_is_missing	0.0		3_1
1628	remainder__Platrecovery100dateC1_is_missing	0.0		3_1
1629	remainder__NauseagradeC1_is_missing	0.0		3_1
1630	remainder__NauseastartC1_is_missing	0.0		3_1
1631	remainder__NauseastopC1_is_missing	0.0		3_1
1632	remainder__AlopeciagradeC1_is_missing	0.0		3_1
1633	remainder__AlopeciastartC1_is_missing	0.0		3_1
1634	remainder__AlopeciastopC1_is_missing	0.0		3_1
1635	remainder__OralgradeC1_is_missing	0.0		3_1
1636	remainder__OralstartC1_is_missing	0.0		3_1
1637	remainder__OralstopC1_is_missing	0.0		3_1
1638	remainder__DiarrheagradeC1_is_missing	0.0		3_1
1639	remainder__DiarrheastartC1_is_missing	0.0		3_1
1640	remainder__DiarrheastopC1_is_missing	0.0		3_1
1641	remainder__CardiacgradeC1_is_missing	0.1654103622917958		3_1
1642	remainder__CardiacstartC1_is_missing	0.0		3_1
1643	remainder__CardiacstopC1_is_missing	0.0		3_1
1644	remainder__LiverASTgradeC1_is_missing	0.0		3_1
1645	remainder__LiverASTstartC1_is_missing	0.0		3_1
1646	remainder__LiverASTstopC1_is_missing	0.0		3_1
1647	remainder__LiverALTgradeC1_is_missing	0.0		3_1
1648	remainder__LiverALTstartC1_is_missing	0.0		3_1
1649	remainder__LiverALTstopC1_is_missing	0.0		3_1
1650	remainder__LiverBilgradeC1_is_missing	0.0		3_1
1651	remainder__LiverBilstartC1_is_missing	0.0		3_1
1652	remainder__LiverBilstopC1_is_missing	0.0		3_1
1653	remainder__RenaCreatgradeC1_is_missing	0.0		3_1
1654	remainder__RenaCreatstartC1_is_missing	0.0		3_1
1655	remainder__RenaCreatstopC1_is_missing	0.0		3_1
1656	remainder__RenaprotgradeC1_is_missing	0.0		3_1
1657	remainder__RenaprotstartC1_is_missing	0.0		3_1
1658	remainder__RenahaemgradeC1_is_missing	0.0		3_1
1659	remainder__RenahaemstartC1_is_missing	0.0		3_1
1660	remainder__RenahaemstopC1_is_missing	0.0		3_1
1661	remainder__UnitsbloodC1_is_missing	0.0		3_1
1662	remainder__UnitsplateletsC1_is_missing	0.0		3_1
1663	remainder__DaysIVantibC1_is_missing	0.0		3_1
1664	remainder__DaysinhospC1_is_missing	0.0		3_1
1665	remainder__DischargeddateC1_is_missing	0.0		3_1
1666	remainder__chemodateC2_is_missing	0.0		3_1
1667	remainder__drugdoseC2yn_is_missing	0.0		3_1
1668	remainder__marrexamdate1C2_is_missing	0.0		3_1
1669	remainder__cellularity1C2_is_missing	0.0		3_1
1670	remainder__Marrclastperc1C2_is_missing	0.0		3_1
1671	remainder__Marrresult1C2_is_missing	0.3179592738240932		3_1
1672	remainder__CompmarrrespC2_is_missing	0.0		3_1
1673	remainder__NeutrecoveryC2_is_missing	0.0		3_1
1674	remainder__NeutrecoverydateC2_is_missing	0.0		3_1
1675	remainder__Platrecovery50C2_is_missing	0.0		3_1
1676	remainder__Platrecovery50dateC2_is_missing	0.0		3_1
1677	remainder__Platrecovery100C2_is_missing	0.0		3_1
1678	remainder__Platrecovery100dateC2_is_missing	0.0		3_1
1679	remainder__NauseagradeC2_is_missing	0.0		3_1
1680	remainder__NauseastartC2_is_missing	0.0		3_1
1681	remainder__NauseastopC2_is_missing	0.0		3_1
1682	remainder__AlopeciagradeC2_is_missing	0.0		3_1
1683	remainder__AlopeciastartC2_is_missing	0.0		3_1
1684	remainder__AlopeciastopC2_is_missing	0.0		3_1
1685	remainder__OralgradeC2_is_missing	0.0		3_1
1686	remainder__OralstartC2_is_missing	0.0		3_1
1687	remainder__OralstopC2_is_missing	0.0		3_1
1688	remainder__DiarrheagradeC2_is_missing	0.0		3_1
1689	remainder__DiarrheastartC2_is_missing	0.0		3_1
1690	remainder__DiarrheastopC2_is_missing	0.0		3_1
1691	remainder__CardiacgradeC2_is_missing	0.0		3_1
1692	remainder__CardiacstartC2_is_missing	0.0		3_1
1693	remainder__LiverASTgradeC2_is_missing	0.0		3_1
1694	remainder__LiverASTstartC2_is_missing	0.0		3_1
1695	remainder__LiverASTstopC2_is_missing	0.0		3_1
1696	remainder__LiverALTgradeC2_is_missing	0.0		3_1
1697	remainder__LiverALTstartC2_is_missing	0.0		3_1
1698	remainder__LiverALTstopC2_is_missing	0.0		3_1
1699	remainder__LiverBilgradeC2_is_missing	0.0		3_1
1700	remainder__LiverBilstartC2_is_missing	0.0		3_1
1701	remainder__LiverBilstopC2_is_missing	0.0		3_1
1702	remainder__RenaCreatgradeC2_is_missing	0.0		3_1
1703	remainder__RenaCreatstartC2_is_missing	0.0		3_1
1704	remainder__RenaCreatstopC2_is_missing	0.0		3_1
1705	remainder__RenaprotgradeC2_is_missing	0.0		3_1
1706	remainder__RenahaemgradeC2_is_missing	0.24105235795742655		3_1
1707	remainder__UnitsbloodC2_is_missing	0.0		3_1
1708	remainder__UnitsplateletsC2_is_missing	0.0		3_1
1709	remainder__DaysIVantibC2_is_missing	0.0		3_1
1710	remainder__DaysinhospC2_is_missing	0.0		3_1
1711	remainder__DischargeddateC2_is_missing	0.0		3_1
1712	remainder__TissuetypingdoneYNC2_is_missing	0.15981677496997934		3_1
1713	remainder__TissuetypesibsresultC2_is_missing	0.19300765188846278		3_1
1714	remainder__TransplantSchedYNC2_is_missing	0.22017658499073256		3_1
1715	remainder__TransplantSchedDateC2_is_missing	0.0		3_1
1716	remainder__TransplantTypeC2_is_missing	0.0		3_1
1717	remainder__TreatmentC3_is_missing	0.0		3_1
1718	remainder__drugdosecorrectYNC3_is_missing	0.0		3_1
1719	remainder__NeutrecoveryC3_is_missing	0.07656672522831416		3_1
1720	remainder__NeutrecoverydateC3_is_missing	0.0		3_1
1721	remainder__Platrecovery50C3_is_missing	0.0		3_1
1722	remainder__Platrecovery50dateC3_is_missing	0.0		3_1
1723	remainder__Platrecovery100C3_is_missing	0.0		3_1
1724	remainder__Platrecovery100C3date_is_missing	0.0		3_1
1725	remainder__NauseagradeC3_is_missing	0.0		3_1
1726	remainder__NauseastartC3_is_missing	0.0		3_1
1727	remainder__NauseastopC3_is_missing	0.0		3_1
1728	remainder__AlopeciagradeC3_is_missing	0.0		3_1
1729	remainder__AlopeciastartC3_is_missing	0.0		3_1
1730	remainder__OralgradeC3_is_missing	0.0		3_1
1731	remainder__OralstartC3_is_missing	0.0		3_1
1732	remainder__OralstopC3_is_missing	0.0		3_1
1733	remainder__DiarrheagradeC3_is_missing	0.0		3_1
1734	remainder__DiarrheastartC3_is_missing	0.0		3_1
1735	remainder__DiarrheastopC3_is_missing	0.0		3_1
1736	remainder__CardiacgradeC3_is_missing	0.0		3_1
1737	remainder__LiverASTgradeC3_is_missing	0.0		3_1
1738	remainder__LiverASTstartC3_is_missing	0.0		3_1
1739	remainder__LiverASTstopC3_is_missing	0.0		3_1
1740	remainder__LiverALTgradeC3_is_missing	0.0		3_1
1741	remainder__LiverALTstartC3_is_missing	0.0		3_1
1742	remainder__LiverALTstopC3_is_missing	0.0		3_1
1743	remainder__LiverBilgradeC3_is_missing	0.0		3_1
1744	remainder__LiverBilstartC3_is_missing	0.0		3_1
1745	remainder__LiverBilstopC3_is_missing	0.0		3_1
1746	remainder__RenaCreatgradeC3_is_missing	0.0		3_1
1747	remainder__RenaCreatstartC3_is_missing	0.0		3_1
1748	remainder__RenaCreatstopC3_is_missing	0.0		3_1
1749	remainder__RenaprotgradeC3_is_missing	0.0		3_1
1750	remainder__RenahaemgradeC3_is_missing	0.0		3_1
1751	remainder__UnitsbloodC3_is_missing	0.0		3_1
1752	remainder__UnitsplateletsC3_is_missing	0.0		3_1
1753	remainder__DaysIVantibC3_is_missing	0.0		3_1
1754	remainder__DaysinhospC3_is_missing	0.0		3_1
1755	remainder__DischargeddateC3_is_missing	0.0		3_1
1756	remainder__CepTreatmentGivenC3_is_missing	0.26865500576479456		3_1
1757	remainder__mTORGivenC3_is_missing	0.0		3_1
1758	remainder__ASXL1	7.94111708658632e-06		3_1
1759	remainder__ASXL2	0.0		3_1
1760	remainder__BAGE3	3.466513529543086e-05		3_1
1761	remainder__BCOR	0.0		3_1
1762	remainder__BRAF	5.5997374195185166e-08		3_1
1763	remainder__CBL	9.310607971530963e-08		3_1
1764	remainder__CEBPA	0.00015921765550312993		3_1
1765	remainder__CREBBP	0.0		3_1
1766	remainder__CSF3R	1.2149240169785326e-06		3_1
1767	remainder__CTCF	0.0		3_1
1768	remainder__CUX1	0.0		3_1
1769	remainder__DNMT3A	2.6256451211124705e-05		3_1
1770	remainder__ETV6	3.369692862858872e-07		3_1
1771	remainder__EZH2	0.0		3_1
1772	remainder__FBXW7	0.0		3_1
1773	remainder__FLT3	3.126665144814039e-05		3_1
1774	remainder__GATA1	9.588006793389123e-06		3_1
1775	remainder__GATA2	3.554270329553026e-05		3_1
1776	remainder__IDH1	5.906511301155578e-07		3_1
1777	remainder__IDH2	0.0		3_1
1778	remainder__JAK2	0.0		3_1
1779	remainder__JAK3	0.0		3_1
1780	remainder__KANSL1	0.0		3_1
1781	remainder__KDM6A	0.0		3_1
1782	remainder__KIT	9.136222159259629e-06		3_1
1783	remainder__KMT2C	1.3080581167325794e-08		3_1
1784	remainder__KMT2D	1.3638721641079402e-10		3_1
1785	remainder__KMT2E	5.74178319361407e-07		3_1
1786	remainder__KRAS	0.0		3_1
1787	remainder__LUC7L2	0.0		3_1
1788	remainder__MLL	0.0		3_1
1789	remainder__MYC	1.5247518248816445e-08		3_1
1790	remainder__NF1	1.0617437653927554e-06		3_1
1791	remainder__NFE2	7.947313332266966e-09		3_1
1792	remainder__NPM1	0.00024595422665684086		3_1
1793	remainder__NRAS	4.332593850974425e-06		3_1
1794	remainder__PHF6	2.456144906799935e-06		3_1
1795	remainder__PRPF8	0.0		3_1
1796	remainder__PTPN11	1.0106614763454256e-05		3_1
1797	remainder__RAD21	0.0		3_1
1798	remainder__RIT1	0.0		3_1
1799	remainder__RUNX1	0.0		3_1
1800	remainder__SETBP1	1.519454963684589e-08		3_1
1801	remainder__SF1	1.8075657265809966e-08		3_1
1802	remainder__SF3B1	0.0		3_1
1803	remainder__SMC1A	0.0		3_1
1804	remainder__SMC3	1.3750593386781078e-06		3_1
1805	remainder__SRSF2	0.0		3_1
1806	remainder__STAG2	1.1179687554671133e-07		3_1
1807	remainder__STAT5B	3.5539208898030066e-08		3_1
1808	remainder__SUZ12	3.0259489715442606e-06		3_1
1809	remainder__TET2	0.0		3_1
1810	remainder__TP53	2.306160053490538e-06		3_1
1811	remainder__U2AF1	1.6977171648961474e-08		3_1
1812	remainder__WT1	9.034032757117787e-05		3_1
1813	remainder__ZRSR2	4.163765062935318e-07		3_1
1814	remainder__ngs_is_missing	0.0		3_1
1815	karyotype_encoding__Karyotype_46,XX [20]	0.0		4_1
1816	karyotype_encoding__Karyotype_46,XX,inv(16)(p13q22)[10]	0.0		4_1
1817	karyotype_encoding__Karyotype_46,XX[10]	0.0		4_1
1818	karyotype_encoding__Karyotype_46,XX[20]	0.0		4_1
1819	karyotype_encoding__Karyotype_46,XX[25]	0.0		4_1
1820	karyotype_encoding__Karyotype_46,XY [20]	0.0		4_1
1821	karyotype_encoding__Karyotype_46,XY,inv(16)(p13q22)[10]	0.0		4_1
1822	karyotype_encoding__Karyotype_46,XY[20]	0.0		4_1
1823	karyotype_encoding__Karyotype_46,XY[25]	0.0		4_1
1824	karyotype_encoding__Karyotype___rare_class__	0.11356310331775966		4_1
1825	cat__sexID_False	0.04120107036563548		4_1
1826	cat__sexID_True	0.04114669268850012		4_1
1827	cat__IsSec_False	0.0		4_1
1828	cat__IsSec_True	0.0		4_1
1829	cat__IsSec_nan	0.0		4_1
1830	cat__PrevDiag_False	0.0		4_1
1831	cat__PrevDiag_True	0.0		4_1
1832	cat__PrevDiag_nan	0.0		4_1
1833	cat__drugdoseC1yn_False	0.0014931239608936733		4_1
1834	cat__drugdoseC1yn_True	0.16244406658480307		4_1
1835	cat__drugdoseC1yn_nan	0.0		4_1
1836	cat__mylotargC1yn_False	0.0		4_1
1837	cat__mylotargC1yn_True	0.0		4_1
1838	cat__mylotargC1yn_nan	0.0		4_1
1839	cat__mylodoseC1_False	0.0		4_1
1840	cat__mylodoseC1_True	0.0		4_1
1841	cat__mylodoseC1_nan	0.0		4_1
1842	cat__NeutrecoveryC1_False	0.0		4_1
1843	cat__NeutrecoveryC1_True	0.0		4_1
1844	cat__Platrecovery50C1_False	0.0		4_1
1845	cat__Platrecovery50C1_True	0.0		4_1
1846	cat__Platrecovery100C1_False	0.0		4_1
1847	cat__Platrecovery100C1_True	0.0		4_1
1848	cat__drugdoseC2yn_False	0.05587996300520072		4_1
1849	cat__drugdoseC2yn_True	0.0		4_1
1850	cat__drugdoseC2yn_nan	0.0		4_1
1851	cat__NeutrecoveryC2_False	0.0		4_1
1852	cat__NeutrecoveryC2_True	0.0		4_1
1853	cat__NeutrecoveryC2_nan	0.0		4_1
1854	cat__Platrecovery50C2_False	0.0		4_1
1855	cat__Platrecovery50C2_True	0.0		4_1
1856	cat__Platrecovery50C2_nan	0.0		4_1
1857	cat__Platrecovery100C2_False	0.0		4_1
1858	cat__Platrecovery100C2_True	0.0		4_1
1859	cat__Platrecovery100C2_nan	0.0		4_1
1860	cat__TissuetypingdoneYNC2_False	0.1815198872305391		4_1
1861	cat__TissuetypingdoneYNC2_True	0.0		4_1
1862	cat__TissuetypingdoneYNC2_nan	0.0		4_1
1863	cat__TransplantSchedYNC2_False	0.3449736929896624		4_1
1864	cat__TransplantSchedYNC2_True	0.0		4_1
1865	cat__TransplantSchedYNC2_nan	0.0		4_1
1866	cat__TreatmentgivenC3YN_False	0.0		4_1
1867	cat__TreatmentgivenC3YN_True	0.0		4_1
1868	cat__drugdosecorrectYNC3_False	0.0		4_1
1869	cat__drugdosecorrectYNC3_True	0.0		4_1
1870	cat__drugdosecorrectYNC3_nan	0.0		4_1
1871	cat__NeutrecoveryC3_False	0.0		4_1
1872	cat__NeutrecoveryC3_True	0.0		4_1
1873	cat__NeutrecoveryC3_nan	0.0		4_1
1874	cat__Platrecovery50C3_False	0.0		4_1
1875	cat__Platrecovery50C3_True	0.0		4_1
1876	cat__Platrecovery50C3_nan	0.0		4_1
1877	cat__Platrecovery100C3_False	0.0		4_1
1878	cat__Platrecovery100C3_True	0.0		4_1
1879	cat__Platrecovery100C3_nan	0.0		4_1
1880	cat__CepTreatmentGivenC3_False	0.0		4_1
1881	cat__CepTreatmentGivenC3_True	0.12008707452469931		4_1
1882	cat__CepTreatmentGivenC3_nan	0.2860188871438138		4_1
1883	cat__mTORGivenC3_False	0.04852237181030677		4_1
1884	cat__mTORGivenC3_True	0.0		4_1
1885	cat__mTORGivenC3_nan	0.04351377982018549		4_1
1886	cat__amlAgeGroup_15-29	0.0		4_1
1887	cat__amlAgeGroup_30-39	0.0		4_1
1888	cat__amlAgeGroup_40-49	0.0		4_1
1889	cat__amlAgeGroup_50-59	0.0		4_1
1890	cat__amlAgeGroup_60+	0.0		4_1
1891	cat__PrevBloodDis_Chronic myelomonocytic leukaemia (CMML)	0.0		4_1
1892	cat__PrevBloodDis_Hodgkin's disease	0.0		4_1
1893	cat__PrevBloodDis_Myelodysplastic syndrome (MDS)/myelodysplasia/pre-leukaemic phase	0.0		4_1
1894	cat__PrevBloodDis_Other haematological disorder	0.0		4_1
1895	cat__PrevBloodDis_Refractory anaemia with excess of blasts (RAEB, RAEB-t)	0.0		4_1
1896	cat__PrevBloodDis_nan	0.0		4_1
1897	cat__FABtype_0	0.0		4_1
1898	cat__FABtype_1	0.0		4_1
1899	cat__FABtype_2	0.02252323147639656		4_1
1900	cat__FABtype_3	0.0		4_1
1901	cat__FABtype_4	0.19925964688883652		4_1
1902	cat__FABtype_4e	0.0		4_1
1903	cat__FABtype_5	0.040446734541228734		4_1
1904	cat__FABtype_5a	0.0		4_1
1905	cat__FABtype_5b	0.0		4_1
1906	cat__FABtype_6	0.0		4_1
1907	cat__FABtype_7	0.0		4_1
1908	cat__FABtype_8	0.10189044377336776		4_1
1909	cat__FABtype_B	0.0		4_1
1910	cat__FABtype_R	0.0		4_1
1911	cat__FABtype_RT	0.0		4_1
1912	cat__FABtype_X	0.0		4_1
1913	cat__FABtype_nan	0.0		4_1
1914	cat__CNSinvolveentry_0.0	0.0		4_1
1915	cat__CNSinvolveentry_1.0	0.0		4_1
1916	cat__CNSinvolveentry_2.0	0.31422228086279125		4_1
1917	cat__CNSinvolveentry_nan	0.0		4_1
1918	cat__Localcytoentry_1.0	0.2615620548670212		4_1
1919	cat__Localcytoentry_2.0	0.18451184204423154		4_1
1920	cat__Localcytoentry_3.0	0.0		4_1
1921	cat__Localcytoentry_4.0	0.0		4_1
1922	cat__Localcytoentry_5.0	0.0		4_1
1923	cat__Localcytoentry_nan	0.0		4_1
1924	cat__Localimmentry_1.0	0.04590981720598641		4_1
1925	cat__Localimmentry_2.0	0.0		4_1
1926	cat__Localimmentry_3.0	0.0		4_1
1927	cat__Localimmentry_nan	0.0		4_1
1928	cat__CD33entry_1.0	0.0		4_1
1929	cat__CD33entry_2.0	0.0		4_1
1930	cat__CD33entry_3.0	0.0		4_1
1931	cat__CD33entry_nan	0.0		4_1
1932	cat__SmokeHist_1.0	0.0		4_1
1933	cat__SmokeHist_2.0	0.0		4_1
1934	cat__SmokeHist_3.0	0.0		4_1
1935	cat__SmokeHist_nan	0.0		4_1
1936	cat__amlType_De novo	0.26135742290949004		4_1
1937	cat__amlType_High risk MDS	0.0		4_1
1938	cat__amlType_Secondary	0.0		4_1
1939	cat__CytoResult_Adverse	0.4982732906932846		4_1
1940	cat__CytoResult_Failed	0.0		4_1
1941	cat__CytoResult_Intermediate	0.14381506480150988		4_1
1942	cat__CytoResult_Normal	0.0		4_1
1943	cat__CytoResult_Not done	0.0		4_1
1944	cat__CytoResult_nan	0.0		4_1
1945	cat__CytoResult_t(15;17) / PML-RARA [APL]	0.0		4_1
1946	cat__CytoResult_t(8;21) / inv(16) [CBF]	1.0496328169652611		4_1
1947	cat__ComorArr_0.0	0.0		4_1
1948	cat__ComorArr_1.0	0.0		4_1
1949	cat__ComorArr_nan	0.0		4_1
1950	cat__ComorCard_0.0	0.0		4_1
1951	cat__ComorCard_1.0	0.0		4_1
1952	cat__ComorCard_2.0	0.0		4_1
1953	cat__ComorCard_nan	0.0		4_1
1954	cat__ComorHVD_0.0	0.0		4_1
1955	cat__ComorHVD_1.0	0.0		4_1
1956	cat__ComorHVD_2.0	0.0		4_1
1957	cat__ComorHVD_nan	0.0		4_1
1958	cat__ComorIBD_0.0	0.0		4_1
1959	cat__ComorIBD_1.0	0.0		4_1
1960	cat__ComorIBD_nan	0.0		4_1
1961	cat__ComorDiab_0.0	0.0		4_1
1962	cat__ComorDiab_1.0	0.0		4_1
1963	cat__ComorDiab_nan	0.0		4_1
1964	cat__ComorCVD_0.0	0.0		4_1
1965	cat__ComorCVD_1.0	0.0		4_1
1966	cat__ComorCVD_2.0	0.0		4_1
1967	cat__ComorCVD_nan	0.0		4_1
1968	cat__ComorPsyc_0.0	0.2905457715646215		4_1
1969	cat__ComorPsyc_1.0	0.05821690562312726		4_1
1970	cat__ComorPsyc_2.0	0.0		4_1
1971	cat__ComorPsyc_nan	0.0		4_1
1972	cat__ComorObe_0.0	0.0		4_1
1973	cat__ComorObe_1.0	0.0		4_1
1974	cat__ComorObe_2.0	0.0		4_1
1975	cat__ComorObe_nan	0.0		4_1
1976	cat__ComorInf_0.0	0.0		4_1
1977	cat__ComorInf_1.0	0.0		4_1
1978	cat__ComorInf_2.0	0.0		4_1
1979	cat__ComorInf_nan	0.0		4_1
1980	cat__ComorRheu_0.0	0.0		4_1
1981	cat__ComorRheu_1.0	0.0		4_1
1982	cat__ComorRheu_nan	0.0		4_1
1983	cat__ComorPrep_0.0	0.0		4_1
1984	cat__ComorPrep_1.0	0.0		4_1
1985	cat__ComorPrep_nan	0.0		4_1
1986	cat__ComorRen_0.0	0.0		4_1
1987	cat__ComorRen_1.0	0.0		4_1
1988	cat__ComorRen_nan	0.0		4_1
1989	cat__ComorMPul_0.0	0.0		4_1
1990	cat__ComorMPul_1.0	0.0		4_1
1991	cat__ComorMPul_2.0	0.001034044853529454		4_1
1992	cat__ComorMPul_nan	0.0		4_1
1993	cat__ComorSPul_0.0	0.023057319757095095		4_1
1994	cat__ComorSPul_1.0	0.0		4_1
1995	cat__ComorSPul_2.0	0.0		4_1
1996	cat__ComorSPul_nan	0.0		4_1
1997	cat__ComorPST_0.0	0.0		4_1
1998	cat__ComorPST_1.0	0.0		4_1
[truncated: 7,069 more rows]
