# Supplementary material for: Random Survival Forest Versus Elastic-Net Regularized Cox Regression for Survival Prediction in Acute Myeloid Leukemia at Distinct Treatment Time Points: Model Performance Comparison Study
Source: JMIR Bioinform Biotechnol. 2026 Apr 29;7:e75678. doi: 10.2196/75678 (PMC13128161; doi:10.2196/75678)
Supplement: Multimedia Appendix 9 [file bioinform-v7-e75678-s009.zip › ablation_metrics/repeated_fold_feature_importance/cnet/C3__C3__fimp.csv]

	feature	importance	std_importance	fold_repeat_idx
0	karyotype_encoding__Karyotype_46,XX [20]	0.0		1_1
1	karyotype_encoding__Karyotype_46,XX,inv(16)(p13q22)[10]	0.0		1_1
2	karyotype_encoding__Karyotype_46,XX[20]	0.0		1_1
3	karyotype_encoding__Karyotype_46,XX[25]	0.14444656384664545		1_1
4	karyotype_encoding__Karyotype_46,XY [20]	0.0		1_1
5	karyotype_encoding__Karyotype_46,XY[20]	0.0		1_1
6	karyotype_encoding__Karyotype_46,XY[25]	0.0		1_1
7	karyotype_encoding__Karyotype___rare_class__	0.06251952497365461		1_1
8	cat__sexID_False	0.0		1_1
9	cat__sexID_True	0.0		1_1
10	cat__IsSec_False	0.0		1_1
11	cat__IsSec_True	0.06415801243351867		1_1
12	cat__IsSec_nan	0.0		1_1
13	cat__PrevDiag_False	0.0		1_1
14	cat__PrevDiag_True	0.0		1_1
15	cat__PrevDiag_nan	0.0		1_1
16	cat__drugdoseC1yn_False	0.262423600235415		1_1
17	cat__drugdoseC1yn_True	0.4759500390388212		1_1
18	cat__drugdoseC1yn_nan	0.0		1_1
19	cat__mylotargC1yn_False	0.0		1_1
20	cat__mylotargC1yn_True	0.0		1_1
21	cat__mylotargC1yn_nan	0.0		1_1
22	cat__mylodoseC1_False	0.2672197256158805		1_1
23	cat__mylodoseC1_True	0.0		1_1
24	cat__mylodoseC1_nan	0.0		1_1
25	cat__NeutrecoveryC1_False	0.0		1_1
26	cat__NeutrecoveryC1_True	0.0		1_1
27	cat__Platrecovery50C1_False	0.0		1_1
28	cat__Platrecovery50C1_True	0.0		1_1
29	cat__Platrecovery50C1_nan	0.0		1_1
30	cat__Platrecovery100C1_False	0.0		1_1
31	cat__Platrecovery100C1_True	0.0		1_1
32	cat__Platrecovery100C1_nan	0.0		1_1
33	cat__drugdoseC2yn_False	0.1775945102369304		1_1
34	cat__drugdoseC2yn_True	0.0		1_1
35	cat__drugdoseC2yn_nan	0.0		1_1
36	cat__NeutrecoveryC2_False	0.0		1_1
37	cat__NeutrecoveryC2_True	0.0		1_1
38	cat__NeutrecoveryC2_nan	0.0		1_1
39	cat__Platrecovery50C2_False	0.0		1_1
40	cat__Platrecovery50C2_True	0.0		1_1
41	cat__Platrecovery50C2_nan	0.0		1_1
42	cat__Platrecovery100C2_False	0.0		1_1
43	cat__Platrecovery100C2_True	0.0		1_1
44	cat__Platrecovery100C2_nan	0.0		1_1
45	cat__TissuetypingdoneYNC2_False	0.15065113162913263		1_1
46	cat__TissuetypingdoneYNC2_True	0.0		1_1
47	cat__TissuetypingdoneYNC2_nan	0.0		1_1
48	cat__TransplantSchedYNC2_False	0.41302429537359847		1_1
49	cat__TransplantSchedYNC2_True	0.16226954601610583		1_1
50	cat__TransplantSchedYNC2_nan	0.0		1_1
51	cat__TreatmentgivenC3YN_False	0.0		1_1
52	cat__TreatmentgivenC3YN_True	0.0		1_1
53	cat__drugdosecorrectYNC3_False	0.02598145550777358		1_1
54	cat__drugdosecorrectYNC3_True	0.43079465312851983		1_1
55	cat__drugdosecorrectYNC3_nan	0.0		1_1
56	cat__NeutrecoveryC3_False	0.0		1_1
57	cat__NeutrecoveryC3_True	0.0		1_1
58	cat__NeutrecoveryC3_nan	0.0		1_1
59	cat__Platrecovery50C3_False	0.0		1_1
60	cat__Platrecovery50C3_True	0.0		1_1
61	cat__Platrecovery50C3_nan	0.0		1_1
62	cat__Platrecovery100C3_False	0.0		1_1
63	cat__Platrecovery100C3_True	0.0		1_1
64	cat__Platrecovery100C3_nan	0.0		1_1
65	cat__CepTreatmentGivenC3_False	0.0		1_1
66	cat__CepTreatmentGivenC3_True	0.04458021065782133		1_1
67	cat__CepTreatmentGivenC3_nan	0.2333301173113148		1_1
68	cat__mTORGivenC3_False	0.2012309954023263		1_1
69	cat__mTORGivenC3_True	0.0		1_1
70	cat__mTORGivenC3_nan	0.0		1_1
71	cat__amlAgeGroup_15-29	0.0		1_1
72	cat__amlAgeGroup_30-39	0.0		1_1
73	cat__amlAgeGroup_40-49	0.19393047940592323		1_1
74	cat__amlAgeGroup_50-59	0.0		1_1
75	cat__amlAgeGroup_60+	0.10845744774369784		1_1
76	cat__PrevBloodDis_Chronic myelomonocytic leukaemia (CMML)	0.0		1_1
77	cat__PrevBloodDis_Hodgkin's disease	0.0		1_1
78	cat__PrevBloodDis_Myelodysplastic syndrome (MDS)/myelodysplasia/pre-leukaemic phase	0.0		1_1
79	cat__PrevBloodDis_Other haematological disorder	0.0		1_1
80	cat__PrevBloodDis_Refractory anaemia with excess of blasts (RAEB, RAEB-t)	0.0		1_1
81	cat__PrevBloodDis_nan	0.04209759983473045		1_1
82	cat__FABtype_0	0.0		1_1
83	cat__FABtype_1	0.0		1_1
84	cat__FABtype_2	0.07610942891207961		1_1
85	cat__FABtype_3	0.0		1_1
86	cat__FABtype_4	0.0		1_1
87	cat__FABtype_4e	0.1552977099815711		1_1
88	cat__FABtype_5	0.01762232986043331		1_1
89	cat__FABtype_5a	0.3311473337218743		1_1
90	cat__FABtype_5b	0.0		1_1
91	cat__FABtype_6	0.4347058946666094		1_1
92	cat__FABtype_7	0.0		1_1
93	cat__FABtype_8	0.3654130268458554		1_1
94	cat__FABtype_R	0.0		1_1
95	cat__FABtype_RT	0.0		1_1
96	cat__FABtype_X	0.0		1_1
97	cat__FABtype_nan	0.0		1_1
98	cat__CNSinvolveentry_0.0	0.0		1_1
99	cat__CNSinvolveentry_1.0	0.0		1_1
100	cat__CNSinvolveentry_2.0	0.04862829738864726		1_1
101	cat__CNSinvolveentry_nan	0.0		1_1
102	cat__Localcytoentry_1.0	0.4473034063806901		1_1
103	cat__Localcytoentry_2.0	0.22562630574876705		1_1
104	cat__Localcytoentry_3.0	0.0		1_1
105	cat__Localcytoentry_4.0	0.2978083917323228		1_1
106	cat__Localcytoentry_5.0	0.26864517915914277		1_1
107	cat__Localcytoentry_nan	0.0		1_1
108	cat__Localimmentry_1.0	0.00942005026256974		1_1
109	cat__Localimmentry_2.0	0.0		1_1
110	cat__Localimmentry_3.0	0.42328136147378387		1_1
111	cat__Localimmentry_nan	0.0		1_1
112	cat__CD33entry_1.0	0.1681837245153955		1_1
113	cat__CD33entry_2.0	0.0		1_1
114	cat__CD33entry_3.0	0.0		1_1
115	cat__CD33entry_nan	0.1726100578196087		1_1
116	cat__SmokeHist_1.0	0.21548787039923922		1_1
117	cat__SmokeHist_2.0	0.0		1_1
118	cat__SmokeHist_3.0	0.008708124402962057		1_1
119	cat__SmokeHist_nan	0.0		1_1
120	cat__amlType_De novo	0.1975760889233534		1_1
121	cat__amlType_High risk MDS	0.0		1_1
122	cat__amlType_Secondary	0.5269125361346184		1_1
123	cat__CytoResult_Adverse	0.6629515710413201		1_1
124	cat__CytoResult_Failed	0.2925870849002536		1_1
125	cat__CytoResult_Intermediate	0.0		1_1
126	cat__CytoResult_Normal	0.0		1_1
127	cat__CytoResult_Not done	0.0		1_1
128	cat__CytoResult_nan	0.0		1_1
129	cat__CytoResult_t(15;17) / PML-RARA [APL]	0.0		1_1
130	cat__CytoResult_t(8;21) / inv(16) [CBF]	1.540373981941776		1_1
131	cat__ComorArr_0.0	0.0		1_1
132	cat__ComorArr_1.0	0.0		1_1
133	cat__ComorArr_nan	0.0		1_1
134	cat__ComorCard_0.0	0.0		1_1
135	cat__ComorCard_1.0	0.0		1_1
136	cat__ComorCard_2.0	0.0		1_1
137	cat__ComorCard_nan	0.0		1_1
138	cat__ComorHVD_0.0	0.0		1_1
139	cat__ComorHVD_2.0	0.0		1_1
140	cat__ComorHVD_nan	0.0		1_1
141	cat__ComorIBD_0.0	0.0		1_1
142	cat__ComorIBD_1.0	0.0		1_1
143	cat__ComorIBD_nan	0.0		1_1
144	cat__ComorDiab_0.0	0.0		1_1
145	cat__ComorDiab_1.0	0.0		1_1
146	cat__ComorDiab_nan	0.0		1_1
147	cat__ComorCVD_0.0	0.0		1_1
148	cat__ComorCVD_1.0	0.0		1_1
149	cat__ComorCVD_2.0	0.0		1_1
150	cat__ComorCVD_nan	0.0		1_1
151	cat__ComorPsyc_0.0	0.6677872180400464		1_1
152	cat__ComorPsyc_1.0	0.23346055359792328		1_1
153	cat__ComorPsyc_2.0	0.0		1_1
154	cat__ComorPsyc_nan	0.0		1_1
155	cat__ComorObe_0.0	0.04615657430425783		1_1
156	cat__ComorObe_1.0	0.08531457442000519		1_1
157	cat__ComorObe_2.0	0.0		1_1
158	cat__ComorObe_nan	0.0		1_1
159	cat__ComorInf_0.0	0.0		1_1
160	cat__ComorInf_1.0	0.15790367202908132		1_1
161	cat__ComorInf_2.0	0.0		1_1
162	cat__ComorInf_nan	0.0		1_1
163	cat__ComorRheu_0.0	0.0		1_1
164	cat__ComorRheu_1.0	0.0		1_1
165	cat__ComorRheu_nan	0.0		1_1
166	cat__ComorPrep_0.0	0.0		1_1
167	cat__ComorPrep_1.0	0.0		1_1
168	cat__ComorPrep_nan	0.0		1_1
169	cat__ComorRen_0.0	0.0		1_1
170	cat__ComorRen_1.0	0.0		1_1
171	cat__ComorRen_nan	0.0		1_1
172	cat__ComorMPul_0.0	0.0		1_1
173	cat__ComorMPul_1.0	0.0		1_1
174	cat__ComorMPul_2.0	0.0		1_1
175	cat__ComorMPul_nan	0.0		1_1
176	cat__ComorSPul_0.0	0.0		1_1
177	cat__ComorSPul_1.0	0.0		1_1
178	cat__ComorSPul_2.0	0.0		1_1
179	cat__ComorSPul_nan	0.0		1_1
180	cat__ComorPST_0.0	0.0		1_1
181	cat__ComorPST_1.0	0.0		1_1
182	cat__ComorPST_2.0	0.0		1_1
183	cat__ComorPST_nan	0.0		1_1
184	cat__ComorHepM_0.0	0.0		1_1
185	cat__ComorHepM_1.0	0.23987826022516534		1_1
186	cat__ComorHepM_2.0	0.0		1_1
187	cat__ComorHepM_nan	0.0		1_1
188	cat__ComorHepS_0.0	0.0		1_1
189	cat__ComorHepS_1.0	0.0		1_1
190	cat__ComorHepS_2.0	0.0		1_1
191	cat__ComorHepS_nan	0.0		1_1
192	cat__TreatmentC1_ADE Alone	0.0		1_1
193	cat__TreatmentC1_ADE and Mylotarg 3mg per m2	0.0		1_1
194	cat__TreatmentC1_ADE and Mylotarg 6mg per m2	0.0		1_1
195	cat__TreatmentC1_Arsenic and ATRA	0.0		1_1
196	cat__TreatmentC1_DA High dose (90mg)	0.02599097591222101		1_1
197	cat__TreatmentC1_DA Mylotarg 3mg per m2	0.0		1_1
198	cat__TreatmentC1_DA Mylotarg 6mg per m2	0.0		1_1
199	cat__TreatmentC1_DA Standard dose (60mg)	0.0		1_1
200	cat__Marrresult1C1_CR	0.43032756227938046		1_1
201	cat__Marrresult1C1_PR	0.1660558731740789		1_1
202	cat__Marrresult1C1_RD	0.2889879617012179		1_1
203	cat__Marrresult1C1_nan	0.024733989257328528		1_1
204	cat__Marrresult2C1_CR	0.2993460771347891		1_1
205	cat__Marrresult2C1_PR	0.06525200425657554		1_1
206	cat__Marrresult2C1_RD	0.0		1_1
207	cat__Marrresult2C1_nan	0.0		1_1
208	cat__Marrresult1C2_CR	0.11982875253233917		1_1
209	cat__Marrresult1C2_PR	0.04378225630981858		1_1
210	cat__Marrresult1C2_RD	0.16006866152523652		1_1
211	cat__Marrresult1C2_nan	0.0036079028176509674		1_1
212	cat__TissuetypesibsresultC2_1.0	0.0011651068712664723		1_1
213	cat__TissuetypesibsresultC2_2.0	0.25147868071473467		1_1
214	cat__TissuetypesibsresultC2_3.0	0.0		1_1
215	cat__TissuetypesibsresultC2_nan	0.03207311597869892		1_1
216	cat__TransplantTypeC2_1.0	0.0		1_1
217	cat__TransplantTypeC2_2.0	0.0		1_1
218	cat__TransplantTypeC2_3.0	0.023321803661360097		1_1
219	cat__TransplantTypeC2_nan	0.11445048866216438		1_1
220	cat__TreatmentC3_Ara-C 3g/m2	0.12578538987065574		1_1
221	cat__TreatmentC3_Dclo	0.0		1_1
222	cat__TreatmentC3_Flag-Ida	0.26670982709263547		1_1
223	cat__TreatmentC3_MACE	0.22958041980388158		1_1
224	cat__TreatmentC3_MidAc	0.0		1_1
225	cat__TreatmentC3_Other	0.7163004903117581		1_1
226	cat__TreatmentC3_nan	0.0		1_1
227	ordinal__NauseagradeC1	0.0012652991113454826		1_1
228	ordinal__AlopeciagradeC1	0.00043210873867568226		1_1
229	ordinal__OralgradeC1	0.00048486551515730035		1_1
230	ordinal__DiarrheagradeC1	0.0008431898587301485		1_1
231	ordinal__CardiacgradeC1	0.0008618007602741202		1_1
232	ordinal__LiverASTgradeC1	0.0006529371115066741		1_1
233	ordinal__LiverALTgradeC1	0.0005774895340368932		1_1
234	ordinal__LiverBilgradeC1	0.00017074327824902942		1_1
235	ordinal__RenaCreatgradeC1	0.0036881805655021747		1_1
236	ordinal__RenaprotgradeC1	0.001745692657606296		1_1
237	ordinal__RenahaemgradeC1	0.001551517444395626		1_1
238	ordinal__NauseagradeC2	0.0009095910959288539		1_1
239	ordinal__AlopeciagradeC2	0.00039524883774750413		1_1
240	ordinal__OralgradeC2	4.7738119047652815e-05		1_1
241	ordinal__DiarrheagradeC2	0.0014986815168407741		1_1
242	ordinal__CardiacgradeC2	0.00028639079470497454		1_1
243	ordinal__LiverASTgradeC2	0.0008900615783486767		1_1
244	ordinal__LiverALTgradeC2	0.001028954505385667		1_1
245	ordinal__LiverBilgradeC2	0.0011762390928371823		1_1
246	ordinal__RenaCreatgradeC2	0.0002795801790076986		1_1
247	ordinal__RenaprotgradeC2	0.0020561656174353576		1_1
248	ordinal__RenahaemgradeC2	0.001419052822586457		1_1
249	ordinal__NauseagradeC3	0.0013491293787052854		1_1
250	ordinal__AlopeciagradeC3	0.0002542234492931055		1_1
251	ordinal__OralgradeC3	0.0009664007968031741		1_1
252	ordinal__DiarrheagradeC3	0.000138032876953766		1_1
253	ordinal__CardiacgradeC3	0.0014235830162019813		1_1
254	ordinal__LiverASTgradeC3	1.7791310233442613e-06		1_1
255	ordinal__LiverALTgradeC3	0.00042866807339652665		1_1
256	ordinal__LiverBilgradeC3	0.0009870375604256155		1_1
257	ordinal__RenaCreatgradeC3	0.00041800996245400175		1_1
258	ordinal__RenaprotgradeC3	0.0005396951918949059		1_1
259	ordinal__RenahaemgradeC3	0.0012379854434720386		1_1
260	ordinal__cellularity1C1	0.00034686157898293957		1_1
261	ordinal__cellularity2C1	0.0013796350454302918		1_1
262	ordinal__cellularity1C2	0.00015106636440374724		1_1
263	num__amlAgeAtRand1	0.25734814983215193		1_1
264	num__UnitsbloodC1	0.0030192671635828833		1_1
265	num__UnitsplateletsC1	6.49570382706534e-05		1_1
266	num__UnitsbloodC2	0.005881130187692804		1_1
267	num__UnitsplateletsC2	0.0021878993111169435		1_1
268	num__UnitsbloodC3	0.00045167641151164017		1_1
269	num__UnitsplateletsC3	2.1062964379598357e-05		1_1
270	num__DaysIVantibC1	0.0031773819511304383		1_1
271	num__DaysinhospC1	0.0013626736823925379		1_1
272	num__DaysIVantibC2	0.0008778707877931275		1_1
273	num__DaysinhospC2	0.0009378562794244152		1_1
274	num__DaysIVantibC3	0.0012414617418524429		1_1
275	num__DaysinhospC3	0.001303886733936417		1_1
276	num__NauseastartC1	0.001016740216483361		1_1
277	num__NauseastopC1	0.0012216657220684253		1_1
278	num__AlopeciastartC1	0.00016220007059639487		1_1
279	num__AlopeciastopC1	0.0006051999723311304		1_1
280	num__OralstartC1	0.001049083349276374		1_1
281	num__OralstopC1	0.0011967276962483772		1_1
282	num__DiarrheastartC1	0.0013921726966656543		1_1
283	num__DiarrheastopC1	0.0014437110763035085		1_1
284	num__CardiacstartC1	0.0003478920877503829		1_1
285	num__CardiacstopC1	0.0003342949605853244		1_1
286	num__LiverASTstartC1	0.006636839498788161		1_1
287	num__LiverASTstopC1	0.006903021358858405		1_1
288	num__LiverALTstartC1	0.00021168200402660946		1_1
289	num__LiverALTstopC1	4.422802315654355e-05		1_1
290	num__LiverBilstartC1	0.0005800652394839222		1_1
291	num__LiverBilstopC1	0.0009687970810805757		1_1
292	num__RenaCreatstartC1	0.0006677136705976627		1_1
293	num__RenaCreatstopC1	0.0007655105039343271		1_1
294	num__RenaprotstartC1	0.0014510460549829786		1_1
295	num__RenahaemstartC1	0.0011928376134038058		1_1
296	num__RenahaemstopC1	0.0004366235951591103		1_1
297	num__NauseastartC2	0.0012196447936238125		1_1
298	num__NauseastopC2	0.0010533008326022119		1_1
299	num__AlopeciastartC2	0.00023944924779355264		1_1
300	num__AlopeciastopC2	0.00019584202290997115		1_1
301	num__OralstartC2	0.0006176413577085689		1_1
302	num__OralstopC2	7.744433171359562e-05		1_1
303	num__DiarrheastartC2	0.0013541424121309403		1_1
304	num__DiarrheastopC2	0.0013706877769403961		1_1
305	num__CardiacstartC2	0.0002464711639252937		1_1
306	num__LiverASTstartC2	0.00042410674649064333		1_1
307	num__LiverASTstopC2	0.0010752830861151576		1_1
308	num__LiverALTstartC2	0.0008018920012991472		1_1
309	num__LiverALTstopC2	0.0008100182533222116		1_1
310	num__LiverBilstartC2	0.002437129498478641		1_1
311	num__LiverBilstopC2	0.0020169569677934577		1_1
312	num__RenaCreatstartC2	4.2218216514722846e-05		1_1
313	num__RenaCreatstopC2	8.386005421812116e-05		1_1
314	num__NauseastartC3	0.00016527218608141037		1_1
315	num__NauseastopC3	0.00030621903374973493		1_1
316	num__AlopeciastartC3	3.658484506862483e-05		1_1
317	num__OralstartC3	0.0011651052287750337		1_1
318	num__OralstopC3	0.0011989322573077456		1_1
319	num__DiarrheastartC3	0.002651024291229776		1_1
320	num__DiarrheastopC3	0.0032140746229392925		1_1
321	num__LiverASTstartC3	0.0017144868369263033		1_1
322	num__LiverASTstopC3	0.001170760405453702		1_1
323	num__LiverALTstartC3	0.0006477816500608104		1_1
324	num__LiverALTstopC3	0.0006649563403545908		1_1
325	num__LiverBilstartC3	0.0031163027533794444		1_1
326	num__LiverBilstopC3	0.0032203032546868583		1_1
327	num__RenaCreatstartC3	0.0010731348252432354		1_1
328	num__RenaCreatstopC3	0.000814623285336672		1_1
329	num__mylotargdateC1	0.0002662769534755227		1_1
330	num__marrexamdate1C1	0.0003005789379359363		1_1
331	num__marrexamdate2C1	0.0021421585058760623		1_1
332	num__NeutrecoverydateC1	0.0012211487583058006		1_1
333	num__Platrecovery50dateC1	0.00012816960498473334		1_1
334	num__Platrecovery100dateC1	0.0010173730922611415		1_1
335	num__DischargeddateC1	8.023078689739629e-05		1_1
336	num__chemodateC2	0.0007837997518645654		1_1
337	num__marrexamdate1C2	0.0002623836303172		1_1
338	num__NeutrecoverydateC2	0.000280873768301951		1_1
339	num__Platrecovery50dateC2	0.0016396862722117805		1_1
340	num__Platrecovery100dateC2	0.0004985404759609232		1_1
341	num__DischargeddateC2	0.00012984128751173104		1_1
342	num__chemodateC3	0.0		1_1
343	num__NeutrecoverydateC3	0.0004145312807650659		1_1
344	num__Platrecovery50dateC3	0.0004002667350641392		1_1
345	num__Platrecovery100C3date	3.3845079194457306e-05		1_1
346	num__DischargeddateC3	0.00027259594060396986		1_1
347	num__Weight	0.02517770950544636		1_1
348	num__Height	0.0034674188118386526		1_1
349	num__BloodDateEntry	0.008569148509805483		1_1
350	num__HemoglobinEntry	0.007312827023383298		1_1
351	num__PlateletEntry	0.0023406603387905725		1_1
352	num__MarrowDateEntry	0.005618238942664693		1_1
353	num__MarrowBlastsEntry	2.2470732529789875e-05		1_1
354	num__LocalImmPcnt	0.0005653920244736291		1_1
355	num__SmokePerDay	9.089616806771374e-05		1_1
356	num__chemodateC1	0.0007809143171158449		1_1
357	num__Marrblastperc1C1	5.0954089274696536e-05		1_1
358	num__Marrblastperc2C1	0.00043233385978510907		1_1
359	num__WBCEntry	0.348691195444114		1_1
360	num__CompmarrrespC1	6.776013860908688e-05		1_1
361	num__Marrclastperc1C2	0.00022741729775851136		1_1
362	num__CompmarrrespC2	5.723723813960761e-05		1_1
363	num__TransplantSchedDateC2	0.0014483474115002954		1_1
364	remainder__IsSec_is_missing	0.0		1_1
365	remainder__PrevDiag_is_missing	0.0		1_1
366	remainder__PrevBloodDis_is_missing	0.04258469906593123		1_1
367	remainder__BloodDateEntry_is_missing	0.0		1_1
368	remainder__HemoglobinEntry_is_missing	0.0		1_1
369	remainder__PlateletEntry_is_missing	0.0		1_1
370	remainder__MarrowDateEntry_is_missing	0.0		1_1
371	remainder__MarrowBlastsEntry_is_missing	0.0		1_1
372	remainder__FABtype_is_missing	0.0		1_1
373	remainder__CNSinvolveentry_is_missing	0.0		1_1
374	remainder__Localcytoentry_is_missing	0.0		1_1
375	remainder__Localimmentry_is_missing	0.0		1_1
376	remainder__LocalImmPcnt_is_missing	0.0		1_1
377	remainder__CD33entry_is_missing	0.17247092531735259		1_1
378	remainder__SmokeHist_is_missing	0.0		1_1
379	remainder__SmokePerDay_is_missing	0.0		1_1
380	remainder__CytoResult_is_missing	0.0		1_1
381	remainder__Karyotype_is_missing	0.0		1_1
382	remainder__ComorArr_is_missing	0.0		1_1
383	remainder__ComorCard_is_missing	0.0		1_1
384	remainder__ComorHVD_is_missing	0.0		1_1
385	remainder__ComorIBD_is_missing	0.0		1_1
386	remainder__ComorDiab_is_missing	0.0		1_1
387	remainder__ComorCVD_is_missing	0.0		1_1
388	remainder__ComorPsyc_is_missing	0.0		1_1
389	remainder__ComorObe_is_missing	0.0		1_1
390	remainder__ComorInf_is_missing	0.0		1_1
391	remainder__ComorRheu_is_missing	0.0		1_1
392	remainder__ComorPrep_is_missing	0.0		1_1
393	remainder__ComorRen_is_missing	0.0		1_1
394	remainder__ComorMPul_is_missing	0.0		1_1
395	remainder__ComorSPul_is_missing	0.0		1_1
396	remainder__ComorPST_is_missing	0.0		1_1
397	remainder__ComorHepM_is_missing	0.0		1_1
398	remainder__ComorHepS_is_missing	0.0		1_1
399	remainder__chemodateC1_is_missing	0.0		1_1
400	remainder__drugdoseC1yn_is_missing	0.0		1_1
401	remainder__mylotargC1yn_is_missing	0.0		1_1
402	remainder__mylotargdateC1_is_missing	0.0		1_1
403	remainder__mylodoseC1_is_missing	0.0		1_1
404	remainder__marrexamdate1C1_is_missing	0.0		1_1
405	remainder__marrexamdate2C1_is_missing	0.0		1_1
406	remainder__cellularity1C1_is_missing	0.0		1_1
407	remainder__cellularity2C1_is_missing	0.0		1_1
408	remainder__Marrblastperc1C1_is_missing	0.0		1_1
409	remainder__Marrblastperc2C1_is_missing	0.0		1_1
410	remainder__Marrresult1C1_is_missing	0.024772862902742252		1_1
411	remainder__Marrresult2C1_is_missing	0.0		1_1
412	remainder__CompmarrrespC1_is_missing	0.0		1_1
413	remainder__NeutrecoverydateC1_is_missing	0.0		1_1
414	remainder__Platrecovery50C1_is_missing	0.0		1_1
415	remainder__Platrecovery50dateC1_is_missing	0.0		1_1
416	remainder__Platrecovery100C1_is_missing	0.0		1_1
417	remainder__Platrecovery100dateC1_is_missing	0.0		1_1
418	remainder__NauseagradeC1_is_missing	0.0		1_1
419	remainder__NauseastartC1_is_missing	0.0		1_1
420	remainder__NauseastopC1_is_missing	0.0		1_1
421	remainder__AlopeciagradeC1_is_missing	0.0		1_1
422	remainder__AlopeciastartC1_is_missing	0.0		1_1
423	remainder__AlopeciastopC1_is_missing	0.0		1_1
424	remainder__OralgradeC1_is_missing	0.0		1_1
425	remainder__OralstartC1_is_missing	0.0		1_1
426	remainder__OralstopC1_is_missing	0.0		1_1
427	remainder__DiarrheagradeC1_is_missing	0.0		1_1
428	remainder__DiarrheastartC1_is_missing	0.0		1_1
429	remainder__DiarrheastopC1_is_missing	0.0		1_1
430	remainder__CardiacgradeC1_is_missing	0.06058315734056561		1_1
431	remainder__CardiacstartC1_is_missing	0.0		1_1
432	remainder__CardiacstopC1_is_missing	0.0		1_1
433	remainder__LiverASTgradeC1_is_missing	0.0		1_1
434	remainder__LiverASTstartC1_is_missing	0.0		1_1
435	remainder__LiverASTstopC1_is_missing	0.0		1_1
436	remainder__LiverALTgradeC1_is_missing	0.0		1_1
437	remainder__LiverALTstartC1_is_missing	0.0		1_1
438	remainder__LiverALTstopC1_is_missing	0.0		1_1
439	remainder__LiverBilgradeC1_is_missing	0.0		1_1
440	remainder__LiverBilstartC1_is_missing	0.0		1_1
441	remainder__LiverBilstopC1_is_missing	0.0		1_1
442	remainder__RenaCreatgradeC1_is_missing	0.0		1_1
443	remainder__RenaCreatstartC1_is_missing	0.0		1_1
444	remainder__RenaCreatstopC1_is_missing	0.0		1_1
445	remainder__RenaprotgradeC1_is_missing	0.0		1_1
446	remainder__RenaprotstartC1_is_missing	0.0		1_1
447	remainder__RenahaemgradeC1_is_missing	0.0		1_1
448	remainder__RenahaemstartC1_is_missing	0.0		1_1
449	remainder__RenahaemstopC1_is_missing	0.0		1_1
450	remainder__UnitsbloodC1_is_missing	0.0		1_1
451	remainder__UnitsplateletsC1_is_missing	0.0		1_1
452	remainder__DaysIVantibC1_is_missing	0.0		1_1
453	remainder__DaysinhospC1_is_missing	0.0		1_1
454	remainder__DischargeddateC1_is_missing	0.0		1_1
455	remainder__chemodateC2_is_missing	0.0		1_1
456	remainder__drugdoseC2yn_is_missing	0.0		1_1
457	remainder__marrexamdate1C2_is_missing	0.0		1_1
458	remainder__cellularity1C2_is_missing	0.0		1_1
459	remainder__Marrclastperc1C2_is_missing	0.0		1_1
460	remainder__Marrresult1C2_is_missing	0.006328981439013973		1_1
461	remainder__CompmarrrespC2_is_missing	0.0		1_1
462	remainder__NeutrecoveryC2_is_missing	0.0		1_1
463	remainder__NeutrecoverydateC2_is_missing	0.0		1_1
464	remainder__Platrecovery50C2_is_missing	0.0		1_1
465	remainder__Platrecovery50dateC2_is_missing	0.0		1_1
466	remainder__Platrecovery100C2_is_missing	0.0		1_1
467	remainder__Platrecovery100dateC2_is_missing	0.0		1_1
468	remainder__NauseagradeC2_is_missing	0.0		1_1
469	remainder__NauseastartC2_is_missing	0.0		1_1
470	remainder__NauseastopC2_is_missing	0.0		1_1
471	remainder__AlopeciagradeC2_is_missing	0.0		1_1
472	remainder__AlopeciastartC2_is_missing	0.0		1_1
473	remainder__AlopeciastopC2_is_missing	0.0		1_1
474	remainder__OralgradeC2_is_missing	0.0		1_1
475	remainder__OralstartC2_is_missing	0.0		1_1
476	remainder__OralstopC2_is_missing	0.0		1_1
477	remainder__DiarrheagradeC2_is_missing	0.0		1_1
478	remainder__DiarrheastartC2_is_missing	0.0		1_1
479	remainder__DiarrheastopC2_is_missing	0.0		1_1
480	remainder__CardiacgradeC2_is_missing	0.0		1_1
481	remainder__CardiacstartC2_is_missing	0.0		1_1
482	remainder__LiverASTgradeC2_is_missing	0.0		1_1
483	remainder__LiverASTstartC2_is_missing	0.0		1_1
484	remainder__LiverASTstopC2_is_missing	0.0		1_1
485	remainder__LiverALTgradeC2_is_missing	0.0		1_1
486	remainder__LiverALTstartC2_is_missing	0.0		1_1
487	remainder__LiverALTstopC2_is_missing	0.0		1_1
488	remainder__LiverBilgradeC2_is_missing	0.0		1_1
489	remainder__LiverBilstartC2_is_missing	0.0		1_1
490	remainder__LiverBilstopC2_is_missing	0.0		1_1
491	remainder__RenaCreatgradeC2_is_missing	0.0		1_1
492	remainder__RenaCreatstartC2_is_missing	0.0		1_1
493	remainder__RenaCreatstopC2_is_missing	0.0		1_1
494	remainder__RenaprotgradeC2_is_missing	0.0		1_1
495	remainder__RenahaemgradeC2_is_missing	0.0		1_1
496	remainder__UnitsbloodC2_is_missing	0.0		1_1
497	remainder__UnitsplateletsC2_is_missing	0.0		1_1
498	remainder__DaysIVantibC2_is_missing	0.0		1_1
499	remainder__DaysinhospC2_is_missing	0.0		1_1
500	remainder__DischargeddateC2_is_missing	0.0		1_1
501	remainder__TissuetypingdoneYNC2_is_missing	0.0		1_1
502	remainder__TissuetypesibsresultC2_is_missing	0.03298644569046006		1_1
503	remainder__TransplantSchedYNC2_is_missing	0.0		1_1
504	remainder__TransplantSchedDateC2_is_missing	0.0		1_1
505	remainder__TransplantTypeC2_is_missing	0.11533911403644984		1_1
506	remainder__TreatmentC3_is_missing	0.0		1_1
507	remainder__drugdosecorrectYNC3_is_missing	0.0		1_1
508	remainder__NeutrecoveryC3_is_missing	0.0		1_1
509	remainder__NeutrecoverydateC3_is_missing	0.0		1_1
510	remainder__Platrecovery50C3_is_missing	0.0		1_1
511	remainder__Platrecovery50dateC3_is_missing	0.0		1_1
512	remainder__Platrecovery100C3_is_missing	0.0		1_1
513	remainder__Platrecovery100C3date_is_missing	0.0		1_1
514	remainder__NauseagradeC3_is_missing	0.0		1_1
515	remainder__NauseastartC3_is_missing	0.0		1_1
516	remainder__NauseastopC3_is_missing	0.0		1_1
517	remainder__AlopeciagradeC3_is_missing	0.0		1_1
518	remainder__AlopeciastartC3_is_missing	0.0		1_1
519	remainder__OralgradeC3_is_missing	0.0		1_1
520	remainder__OralstartC3_is_missing	0.0		1_1
521	remainder__OralstopC3_is_missing	0.0		1_1
522	remainder__DiarrheagradeC3_is_missing	0.0		1_1
523	remainder__DiarrheastartC3_is_missing	0.0		1_1
524	remainder__DiarrheastopC3_is_missing	0.0		1_1
525	remainder__CardiacgradeC3_is_missing	0.0		1_1
526	remainder__LiverASTgradeC3_is_missing	0.0		1_1
527	remainder__LiverASTstartC3_is_missing	0.0		1_1
528	remainder__LiverASTstopC3_is_missing	0.0		1_1
529	remainder__LiverALTgradeC3_is_missing	0.0		1_1
530	remainder__LiverALTstartC3_is_missing	0.0		1_1
531	remainder__LiverALTstopC3_is_missing	0.0		1_1
532	remainder__LiverBilgradeC3_is_missing	0.0		1_1
533	remainder__LiverBilstartC3_is_missing	0.0		1_1
534	remainder__LiverBilstopC3_is_missing	0.0		1_1
535	remainder__RenaCreatgradeC3_is_missing	0.0		1_1
536	remainder__RenaCreatstartC3_is_missing	0.0		1_1
537	remainder__RenaCreatstopC3_is_missing	0.0		1_1
538	remainder__RenaprotgradeC3_is_missing	0.0		1_1
539	remainder__RenahaemgradeC3_is_missing	0.0		1_1
540	remainder__UnitsbloodC3_is_missing	0.0		1_1
541	remainder__UnitsplateletsC3_is_missing	0.0		1_1
542	remainder__DaysIVantibC3_is_missing	0.0		1_1
543	remainder__DaysinhospC3_is_missing	0.0		1_1
544	remainder__DischargeddateC3_is_missing	0.0		1_1
545	remainder__CepTreatmentGivenC3_is_missing	0.2336832504582343		1_1
546	remainder__mTORGivenC3_is_missing	0.0		1_1
547	karyotype_encoding__Karyotype_46,XX [20]	0.0		2_1
548	karyotype_encoding__Karyotype_46,XX,inv(16)(p13q22)[10]	0.0		2_1
549	karyotype_encoding__Karyotype_46,XX[20]	0.0		2_1
550	karyotype_encoding__Karyotype_46,XX[25]	0.021340418608636995		2_1
551	karyotype_encoding__Karyotype_46,XY [20]	0.03658892919025478		2_1
552	karyotype_encoding__Karyotype_46,XY,inv(16)(p13q22)[10]	0.0		2_1
553	karyotype_encoding__Karyotype_46,XY[20]	0.0		2_1
554	karyotype_encoding__Karyotype_46,XY[25]	0.1155106086577924		2_1
555	karyotype_encoding__Karyotype___rare_class__	0.06763410220339261		2_1
556	cat__sexID_False	0.062191702302017364		2_1
557	cat__sexID_True	0.061863055306534936		2_1
558	cat__IsSec_False	0.0		2_1
559	cat__IsSec_True	0.0		2_1
560	cat__IsSec_nan	0.0		2_1
561	cat__PrevDiag_False	0.0		2_1
562	cat__PrevDiag_True	0.0		2_1
563	cat__PrevDiag_nan	0.0		2_1
564	cat__drugdoseC1yn_False	0.2517393742492484		2_1
565	cat__drugdoseC1yn_True	0.3607615010563683		2_1
566	cat__drugdoseC1yn_nan	0.0		2_1
567	cat__mylotargC1yn_False	0.0		2_1
568	cat__mylotargC1yn_True	0.0		2_1
569	cat__mylotargC1yn_nan	0.0		2_1
570	cat__mylodoseC1_False	0.0		2_1
571	cat__mylodoseC1_True	0.18876958552273768		2_1
572	cat__mylodoseC1_nan	0.04129110148181165		2_1
573	cat__NeutrecoveryC1_False	0.0		2_1
574	cat__NeutrecoveryC1_True	0.0		2_1
575	cat__Platrecovery50C1_False	0.0		2_1
576	cat__Platrecovery50C1_True	0.0		2_1
577	cat__Platrecovery50C1_nan	0.0		2_1
578	cat__Platrecovery100C1_False	0.0		2_1
579	cat__Platrecovery100C1_True	0.0		2_1
580	cat__Platrecovery100C1_nan	0.0		2_1
581	cat__drugdoseC2yn_False	0.0		2_1
582	cat__drugdoseC2yn_True	0.03347337800764838		2_1
583	cat__drugdoseC2yn_nan	0.0		2_1
584	cat__NeutrecoveryC2_False	0.0		2_1
585	cat__NeutrecoveryC2_True	0.0		2_1
586	cat__NeutrecoveryC2_nan	0.0		2_1
587	cat__Platrecovery50C2_False	0.0		2_1
588	cat__Platrecovery50C2_True	0.0		2_1
589	cat__Platrecovery50C2_nan	0.0		2_1
590	cat__Platrecovery100C2_False	0.0		2_1
591	cat__Platrecovery100C2_True	0.0		2_1
592	cat__Platrecovery100C2_nan	0.0		2_1
593	cat__TissuetypingdoneYNC2_False	0.0		2_1
594	cat__TissuetypingdoneYNC2_True	0.0		2_1
595	cat__TissuetypingdoneYNC2_nan	0.06108774054831768		2_1
596	cat__TransplantSchedYNC2_False	0.43564110640030485		2_1
597	cat__TransplantSchedYNC2_True	0.0		2_1
598	cat__TransplantSchedYNC2_nan	0.05827169198721133		2_1
599	cat__TreatmentgivenC3YN_False	0.0		2_1
600	cat__TreatmentgivenC3YN_True	0.0		2_1
601	cat__drugdosecorrectYNC3_False	0.0		2_1
602	cat__drugdosecorrectYNC3_True	0.0		2_1
603	cat__drugdosecorrectYNC3_nan	0.0		2_1
604	cat__NeutrecoveryC3_False	0.0		2_1
605	cat__NeutrecoveryC3_True	0.0		2_1
606	cat__NeutrecoveryC3_nan	0.0		2_1
607	cat__Platrecovery50C3_False	0.0		2_1
608	cat__Platrecovery50C3_True	0.0		2_1
609	cat__Platrecovery50C3_nan	0.0		2_1
610	cat__Platrecovery100C3_False	0.0		2_1
611	cat__Platrecovery100C3_True	0.0		2_1
612	cat__Platrecovery100C3_nan	0.0		2_1
613	cat__CepTreatmentGivenC3_False	0.0		2_1
614	cat__CepTreatmentGivenC3_True	0.4087367543607236		2_1
615	cat__CepTreatmentGivenC3_nan	0.22071898724558967		2_1
616	cat__mTORGivenC3_False	0.2166410601569433		2_1
617	cat__mTORGivenC3_True	0.0		2_1
618	cat__mTORGivenC3_nan	0.0		2_1
619	cat__amlAgeGroup_15-29	0.0		2_1
620	cat__amlAgeGroup_30-39	0.0		2_1
621	cat__amlAgeGroup_40-49	0.04015847822948956		2_1
622	cat__amlAgeGroup_50-59	0.0		2_1
623	cat__amlAgeGroup_60+	0.0		2_1
624	cat__PrevBloodDis_Chronic myelomonocytic leukaemia (CMML)	0.0		2_1
625	cat__PrevBloodDis_Hodgkin's disease	0.0		2_1
626	cat__PrevBloodDis_Myelodysplastic syndrome (MDS)/myelodysplasia/pre-leukaemic phase	0.18927844682643602		2_1
627	cat__PrevBloodDis_Other haematological disorder	0.0		2_1
628	cat__PrevBloodDis_Refractory anaemia with excess of blasts (RAEB, RAEB-t)	0.0		2_1
629	cat__PrevBloodDis_nan	0.0		2_1
630	cat__FABtype_0	0.0		2_1
631	cat__FABtype_1	0.0		2_1
632	cat__FABtype_2	0.16671359440566058		2_1
633	cat__FABtype_3	0.0		2_1
634	cat__FABtype_4	0.21101862720764689		2_1
635	cat__FABtype_4e	0.0		2_1
636	cat__FABtype_5	0.0		2_1
637	cat__FABtype_5a	0.07224999402739793		2_1
638	cat__FABtype_5b	0.0		2_1
639	cat__FABtype_6	0.5697654667808595		2_1
640	cat__FABtype_7	0.0		2_1
641	cat__FABtype_8	0.0		2_1
642	cat__FABtype_B	0.0		2_1
643	cat__FABtype_R	0.0		2_1
644	cat__FABtype_RT	0.0		2_1
645	cat__FABtype_X	0.0		2_1
646	cat__FABtype_nan	0.0		2_1
647	cat__CNSinvolveentry_0.0	0.0		2_1
648	cat__CNSinvolveentry_1.0	0.0		2_1
649	cat__CNSinvolveentry_2.0	0.08622769172916751		2_1
650	cat__CNSinvolveentry_nan	0.0		2_1
651	cat__Localcytoentry_1.0	0.30756305724095456		2_1
652	cat__Localcytoentry_2.0	0.10666443402678012		2_1
653	cat__Localcytoentry_3.0	0.0		2_1
654	cat__Localcytoentry_4.0	0.0		2_1
655	cat__Localcytoentry_5.0	0.002287549234473979		2_1
656	cat__Localcytoentry_nan	0.0		2_1
657	cat__Localimmentry_1.0	0.174491836385004		2_1
658	cat__Localimmentry_2.0	0.0		2_1
659	cat__Localimmentry_3.0	0.22690380903658017		2_1
660	cat__Localimmentry_nan	0.0		2_1
661	cat__CD33entry_1.0	0.11907589841166996		2_1
662	cat__CD33entry_2.0	0.0		2_1
663	cat__CD33entry_3.0	0.0		2_1
664	cat__CD33entry_nan	0.0		2_1
665	cat__SmokeHist_1.0	0.0		2_1
666	cat__SmokeHist_2.0	0.0		2_1
667	cat__SmokeHist_3.0	0.11758851574800862		2_1
668	cat__SmokeHist_nan	0.0		2_1
669	cat__amlType_De novo	0.27190192736869706		2_1
670	cat__amlType_High risk MDS	0.0		2_1
671	cat__amlType_Secondary	0.0		2_1
672	cat__CytoResult_Adverse	0.564687139736953		2_1
673	cat__CytoResult_Failed	0.0		2_1
674	cat__CytoResult_Intermediate	0.06159483425022056		2_1
675	cat__CytoResult_Normal	0.0		2_1
676	cat__CytoResult_Not done	0.0		2_1
677	cat__CytoResult_nan	0.0		2_1
678	cat__CytoResult_t(15;17) / PML-RARA [APL]	0.0		2_1
679	cat__CytoResult_t(8;21) / inv(16) [CBF]	1.0112004967700894		2_1
680	cat__ComorArr_0.0	0.0		2_1
681	cat__ComorArr_1.0	0.0		2_1
682	cat__ComorArr_nan	0.0		2_1
683	cat__ComorCard_0.0	0.0		2_1
684	cat__ComorCard_1.0	0.0		2_1
685	cat__ComorCard_2.0	0.0		2_1
686	cat__ComorCard_nan	0.0		2_1
687	cat__ComorHVD_0.0	0.0		2_1
688	cat__ComorHVD_1.0	0.0		2_1
689	cat__ComorHVD_2.0	0.0		2_1
690	cat__ComorHVD_nan	0.0		2_1
691	cat__ComorIBD_0.0	0.0		2_1
692	cat__ComorIBD_1.0	0.0		2_1
693	cat__ComorIBD_nan	0.0		2_1
694	cat__ComorDiab_0.0	0.0		2_1
695	cat__ComorDiab_1.0	0.0		2_1
696	cat__ComorDiab_nan	0.0		2_1
697	cat__ComorCVD_0.0	0.0		2_1
698	cat__ComorCVD_1.0	0.0		2_1
699	cat__ComorCVD_2.0	0.0		2_1
700	cat__ComorCVD_nan	0.0		2_1
701	cat__ComorPsyc_0.0	0.49536191418537223		2_1
702	cat__ComorPsyc_1.0	0.37816626288566185		2_1
703	cat__ComorPsyc_2.0	0.0		2_1
704	cat__ComorPsyc_nan	0.0		2_1
705	cat__ComorObe_0.0	0.2141194770798685		2_1
706	cat__ComorObe_1.0	0.09868339393018445		2_1
707	cat__ComorObe_2.0	0.0		2_1
708	cat__ComorObe_nan	0.0		2_1
709	cat__ComorInf_0.0	0.0		2_1
710	cat__ComorInf_1.0	0.16559713300814743		2_1
711	cat__ComorInf_2.0	0.0		2_1
712	cat__ComorInf_nan	0.0		2_1
713	cat__ComorRheu_0.0	0.0		2_1
714	cat__ComorRheu_1.0	0.0		2_1
715	cat__ComorRheu_nan	0.0		2_1
716	cat__ComorPrep_0.0	0.0		2_1
717	cat__ComorPrep_1.0	0.0		2_1
718	cat__ComorPrep_nan	0.0		2_1
719	cat__ComorRen_0.0	0.0		2_1
720	cat__ComorRen_1.0	0.0		2_1
721	cat__ComorRen_nan	0.0		2_1
722	cat__ComorMPul_0.0	0.0		2_1
723	cat__ComorMPul_1.0	0.0		2_1
724	cat__ComorMPul_2.0	0.0		2_1
725	cat__ComorMPul_nan	0.0		2_1
726	cat__ComorSPul_0.0	0.0		2_1
727	cat__ComorSPul_1.0	0.0		2_1
728	cat__ComorSPul_2.0	0.0		2_1
729	cat__ComorSPul_nan	0.0		2_1
730	cat__ComorPST_0.0	0.0		2_1
731	cat__ComorPST_1.0	0.0		2_1
732	cat__ComorPST_2.0	0.0		2_1
733	cat__ComorPST_nan	0.0		2_1
734	cat__ComorHepM_0.0	0.0019720383235263977		2_1
735	cat__ComorHepM_1.0	0.4804804874920418		2_1
736	cat__ComorHepM_2.0	0.0		2_1
737	cat__ComorHepM_nan	0.0		2_1
738	cat__ComorHepS_0.0	0.04424884125299026		2_1
739	cat__ComorHepS_1.0	0.0		2_1
740	cat__ComorHepS_2.0	0.0		2_1
741	cat__ComorHepS_nan	0.0		2_1
742	cat__TreatmentC1_ADE Alone	0.13132191404162977		2_1
743	cat__TreatmentC1_ADE and Mylotarg 3mg per m2	0.0		2_1
744	cat__TreatmentC1_ADE and Mylotarg 6mg per m2	0.0		2_1
745	cat__TreatmentC1_Arsenic and ATRA	0.0		2_1
746	cat__TreatmentC1_DA High dose (90mg)	0.0		2_1
747	cat__TreatmentC1_DA Mylotarg 3mg per m2	0.0		2_1
748	cat__TreatmentC1_DA Mylotarg 6mg per m2	0.1815521465795563		2_1
749	cat__TreatmentC1_DA Standard dose (60mg)	0.16020898168685319		2_1
750	cat__Marrresult1C1_CR	0.41303994004536826		2_1
751	cat__Marrresult1C1_PR	0.0		2_1
752	cat__Marrresult1C1_RD	0.0		2_1
753	cat__Marrresult1C1_nan	0.0		2_1
754	cat__Marrresult2C1_CR	0.0		2_1
755	cat__Marrresult2C1_PR	0.0		2_1
756	cat__Marrresult2C1_RD	0.0		2_1
757	cat__Marrresult2C1_nan	0.0		2_1
758	cat__Marrresult1C2_CR	0.1551629435554388		2_1
759	cat__Marrresult1C2_PR	0.0		2_1
760	cat__Marrresult1C2_RD	0.0		2_1
761	cat__Marrresult1C2_nan	0.16632495143804604		2_1
762	cat__TissuetypesibsresultC2_1.0	0.0		2_1
763	cat__TissuetypesibsresultC2_2.0	0.21613334352983082		2_1
764	cat__TissuetypesibsresultC2_3.0	0.0		2_1
765	cat__TissuetypesibsresultC2_nan	0.13378066123233423		2_1
766	cat__TransplantTypeC2_1.0	0.0		2_1
767	cat__TransplantTypeC2_2.0	0.0		2_1
768	cat__TransplantTypeC2_3.0	0.0		2_1
769	cat__TransplantTypeC2_nan	0.08767383050387574		2_1
770	cat__TreatmentC3_AIDA	0.0		2_1
771	cat__TreatmentC3_Ara-C 3g/m2	0.39722737574579997		2_1
772	cat__TreatmentC3_Dclo	0.12331709858795763		2_1
773	cat__TreatmentC3_Flag-Ida	0.07950884524485172		2_1
774	cat__TreatmentC3_MACE	0.7041124580351724		2_1
775	cat__TreatmentC3_MidAc	0.0		2_1
776	cat__TreatmentC3_Other	0.7784460103849095		2_1
777	cat__TreatmentC3_nan	0.0		2_1
778	ordinal__NauseagradeC1	0.00024427398673153604		2_1
779	ordinal__AlopeciagradeC1	0.00018894410743394008		2_1
780	ordinal__OralgradeC1	0.001565826661656909		2_1
781	ordinal__DiarrheagradeC1	0.0009765111408726069		2_1
782	ordinal__CardiacgradeC1	3.378025148050618e-05		2_1
783	ordinal__LiverASTgradeC1	0.0001563797118172889		2_1
784	ordinal__LiverALTgradeC1	0.0010274315822420515		2_1
785	ordinal__LiverBilgradeC1	0.0005851182170109073		2_1
786	ordinal__RenaCreatgradeC1	0.0034367157394844918		2_1
787	ordinal__RenaprotgradeC1	0.001417878382984194		2_1
788	ordinal__RenahaemgradeC1	0.0012404125090160413		2_1
789	ordinal__NauseagradeC2	0.0003084789844768518		2_1
790	ordinal__AlopeciagradeC2	0.0003355100650650095		2_1
791	ordinal__OralgradeC2	0.000114906560681124		2_1
792	ordinal__DiarrheagradeC2	0.0006634866375060558		2_1
793	ordinal__CardiacgradeC2	0.0004951262523339497		2_1
794	ordinal__LiverASTgradeC2	0.0007075326010222825		2_1
795	ordinal__LiverALTgradeC2	0.0004672500834953283		2_1
796	ordinal__LiverBilgradeC2	0.005518530600935843		2_1
797	ordinal__RenaCreatgradeC2	0.004958014596944901		2_1
798	ordinal__RenaprotgradeC2	0.0011161665824520114		2_1
799	ordinal__RenahaemgradeC2	0.0006426574750544699		2_1
800	ordinal__NauseagradeC3	3.425472862757375e-05		2_1
801	ordinal__AlopeciagradeC3	0.00022337198322230602		2_1
802	ordinal__OralgradeC3	0.0012673970025456418		2_1
803	ordinal__DiarrheagradeC3	0.0016579380996384243		2_1
804	ordinal__CardiacgradeC3	0.00074994181690079		2_1
805	ordinal__LiverASTgradeC3	0.0005184990888745146		2_1
806	ordinal__LiverALTgradeC3	0.0003345897142391151		2_1
807	ordinal__LiverBilgradeC3	0.0008878660760597488		2_1
808	ordinal__RenaCreatgradeC3	5.963951810351864e-05		2_1
809	ordinal__RenaprotgradeC3	0.00048445582828056844		2_1
810	ordinal__RenahaemgradeC3	0.0005876444620605297		2_1
811	ordinal__cellularity1C1	0.0001866843232842157		2_1
812	ordinal__cellularity2C1	0.0006862465946031242		2_1
813	ordinal__cellularity1C2	0.0002949957384918436		2_1
814	num__amlAgeAtRand1	0.13591187217231263		2_1
815	num__UnitsbloodC1	0.022526204364906367		2_1
816	num__UnitsplateletsC1	0.019091679878461144		2_1
817	num__UnitsbloodC2	0.0031582646819959185		2_1
818	num__UnitsplateletsC2	8.058907167083399e-05		2_1
819	num__UnitsbloodC3	0.0006518908506125353		2_1
820	num__UnitsplateletsC3	0.0		2_1
821	num__DaysIVantibC1	0.0027790651668659393		2_1
822	num__DaysinhospC1	0.001214273245347058		2_1
823	num__DaysIVantibC2	0.0005185157750126076		2_1
824	num__DaysinhospC2	0.00047153607665403066		2_1
825	num__DaysIVantibC3	0.0012555455264992557		2_1
826	num__DaysinhospC3	0.0006873542514449334		2_1
827	num__NauseastartC1	0.0010364909927575684		2_1
828	num__NauseastopC1	0.0009993800977700542		2_1
829	num__AlopeciastartC1	0.00014159671546585715		2_1
830	num__AlopeciastopC1	0.0002854763743435589		2_1
831	num__OralstartC1	0.0013678532865613795		2_1
832	num__OralstopC1	0.0013527921057180506		2_1
833	num__DiarrheastartC1	0.0005160119584673965		2_1
834	num__DiarrheastopC1	0.0008920409328542036		2_1
835	num__CardiacstartC1	0.00016427435891565542		2_1
836	num__CardiacstopC1	0.0004129781662574481		2_1
837	num__LiverASTstartC1	0.006104318937697424		2_1
838	num__LiverASTstopC1	0.006126466260586065		2_1
839	num__LiverALTstartC1	0.00017584457209349801		2_1
840	num__LiverALTstopC1	0.00014772901235493167		2_1
841	num__LiverBilstartC1	0.0033641942621971182		2_1
842	num__LiverBilstopC1	0.0033925822935579		2_1
843	num__RenaCreatstartC1	0.00044322542267416476		2_1
844	num__RenaCreatstopC1	0.00018933932287387752		2_1
845	num__RenaprotstartC1	0.0009721612556236125		2_1
846	num__RenahaemstartC1	0.0005181252874074532		2_1
847	num__RenahaemstopC1	0.00028027097165525533		2_1
848	num__NauseastartC2	0.0011390133282513169		2_1
849	num__NauseastopC2	0.000981676996578018		2_1
850	num__AlopeciastartC2	7.999666506101827e-05		2_1
851	num__AlopeciastopC2	0.0005287391048473096		2_1
852	num__OralstartC2	0.0003068193615851157		2_1
853	num__OralstopC2	0.00036191529412981776		2_1
854	num__DiarrheastartC2	0.0006259505895136985		2_1
855	num__DiarrheastopC2	0.0006004560484051256		2_1
856	num__CardiacstartC2	0.00012764272246517226		2_1
857	num__LiverASTstartC2	0.0011598895047260696		2_1
858	num__LiverASTstopC2	0.0018079344176968066		2_1
859	num__LiverALTstartC2	0.00011966941768814592		2_1
860	num__LiverALTstopC2	0.00012748626986133942		2_1
861	num__LiverBilstartC2	0.004350072167452323		2_1
862	num__LiverBilstopC2	0.0037277026694177875		2_1
863	num__RenaCreatstartC2	0.000657224193108849		2_1
864	num__RenaCreatstopC2	0.0008224312187342747		2_1
865	num__NauseastartC3	4.46964642941579e-05		2_1
866	num__NauseastopC3	1.2002966777839946e-05		2_1
867	num__AlopeciastartC3	8.363474486758122e-05		2_1
868	num__OralstartC3	0.00013922082700757303		2_1
869	num__OralstopC3	9.0055024241034e-05		2_1
870	num__DiarrheastartC3	0.0013323621267525597		2_1
871	num__DiarrheastopC3	0.0015177174697148992		2_1
872	num__LiverASTstartC3	0.0014667927129366498		2_1
873	num__LiverASTstopC3	0.0008585006415275608		2_1
874	num__LiverALTstartC3	0.00015390550392725943		2_1
875	num__LiverALTstopC3	0.0004793875502127269		2_1
876	num__LiverBilstartC3	0.0009619516728315309		2_1
877	num__LiverBilstopC3	0.0012254620972399614		2_1
878	num__RenaCreatstartC3	0.001556365516132157		2_1
879	num__RenaCreatstopC3	0.0011656635935378555		2_1
880	num__mylotargdateC1	0.0004687382439840593		2_1
881	num__marrexamdate1C1	0.0009391840430556514		2_1
882	num__marrexamdate2C1	0.001133375173764567		2_1
883	num__NeutrecoverydateC1	0.0015938640901845187		2_1
884	num__Platrecovery50dateC1	0.0007157346966410683		2_1
885	num__Platrecovery100dateC1	0.0006395369763140073		2_1
886	num__DischargeddateC1	7.495033630395095e-05		2_1
887	num__chemodateC2	0.0011498142106006613		2_1
888	num__marrexamdate1C2	0.00017017515790335316		2_1
889	num__NeutrecoverydateC2	0.0007680035312381354		2_1
890	num__Platrecovery50dateC2	0.0011217675197759689		2_1
891	num__Platrecovery100dateC2	0.00036049026640873664		2_1
892	num__DischargeddateC2	0.0002194341245013356		2_1
893	num__chemodateC3	0.0		2_1
894	num__NeutrecoverydateC3	0.000360495146535702		2_1
895	num__Platrecovery50dateC3	0.00014668889312462535		2_1
896	num__Platrecovery100C3date	0.0002980281298706815		2_1
897	num__DischargeddateC3	0.0004689232993172286		2_1
898	num__Weight	0.019522184785096368		2_1
899	num__Height	0.0		2_1
900	num__BloodDateEntry	0.17107142953127696		2_1
901	num__HemoglobinEntry	0.05102976880182976		2_1
902	num__PlateletEntry	0.0013350631351581829		2_1
903	num__MarrowDateEntry	0.0010725424462537		2_1
904	num__MarrowBlastsEntry	0.00045617259125969953		2_1
905	num__LocalImmPcnt	8.349422374470202e-05		2_1
906	num__SmokePerDay	2.942980829880194e-05		2_1
907	num__chemodateC1	0.0		2_1
908	num__Marrblastperc1C1	0.00012312821491233838		2_1
909	num__Marrblastperc2C1	0.0018727430808667045		2_1
910	num__WBCEntry	0.38495175801511333		2_1
911	num__CompmarrrespC1	5.525160812900914e-05		2_1
912	num__Marrclastperc1C2	0.00024108858206589736		2_1
913	num__CompmarrrespC2	0.00011517101402135519		2_1
914	num__TransplantSchedDateC2	0.0007774728061402192		2_1
915	remainder__IsSec_is_missing	0.0		2_1
916	remainder__PrevDiag_is_missing	0.0		2_1
917	remainder__PrevBloodDis_is_missing	0.0		2_1
918	remainder__HemoglobinEntry_is_missing	0.0		2_1
919	remainder__PlateletEntry_is_missing	0.0		2_1
920	remainder__MarrowDateEntry_is_missing	0.0		2_1
921	remainder__MarrowBlastsEntry_is_missing	0.0		2_1
922	remainder__FABtype_is_missing	0.0		2_1
923	remainder__CNSinvolveentry_is_missing	0.0		2_1
924	remainder__Localcytoentry_is_missing	0.0		2_1
925	remainder__Localimmentry_is_missing	0.0		2_1
926	remainder__LocalImmPcnt_is_missing	0.0		2_1
927	remainder__CD33entry_is_missing	0.0		2_1
928	remainder__SmokeHist_is_missing	0.0		2_1
929	remainder__SmokePerDay_is_missing	0.0		2_1
930	remainder__CytoResult_is_missing	0.0		2_1
931	remainder__Karyotype_is_missing	0.0		2_1
932	remainder__ComorArr_is_missing	0.0		2_1
933	remainder__ComorCard_is_missing	0.0		2_1
934	remainder__ComorHVD_is_missing	0.0		2_1
935	remainder__ComorIBD_is_missing	0.0		2_1
936	remainder__ComorDiab_is_missing	0.0		2_1
937	remainder__ComorCVD_is_missing	0.0		2_1
938	remainder__ComorPsyc_is_missing	0.0		2_1
939	remainder__ComorObe_is_missing	0.0		2_1
940	remainder__ComorInf_is_missing	0.0		2_1
941	remainder__ComorRheu_is_missing	0.0		2_1
942	remainder__ComorPrep_is_missing	0.0		2_1
943	remainder__ComorRen_is_missing	0.0		2_1
944	remainder__ComorMPul_is_missing	0.0		2_1
945	remainder__ComorSPul_is_missing	0.0		2_1
946	remainder__ComorPST_is_missing	0.0		2_1
947	remainder__ComorHepM_is_missing	0.0		2_1
948	remainder__ComorHepS_is_missing	0.0		2_1
949	remainder__drugdoseC1yn_is_missing	0.0		2_1
950	remainder__mylotargC1yn_is_missing	0.0		2_1
951	remainder__mylotargdateC1_is_missing	0.0		2_1
952	remainder__mylodoseC1_is_missing	0.04336252717956724		2_1
953	remainder__marrexamdate1C1_is_missing	0.0		2_1
954	remainder__marrexamdate2C1_is_missing	0.0		2_1
955	remainder__cellularity1C1_is_missing	0.0		2_1
956	remainder__cellularity2C1_is_missing	0.0		2_1
957	remainder__Marrblastperc1C1_is_missing	0.0		2_1
958	remainder__Marrblastperc2C1_is_missing	0.0		2_1
959	remainder__Marrresult1C1_is_missing	0.0		2_1
960	remainder__Marrresult2C1_is_missing	0.0		2_1
961	remainder__CompmarrrespC1_is_missing	0.0		2_1
962	remainder__NeutrecoverydateC1_is_missing	0.0		2_1
963	remainder__Platrecovery50C1_is_missing	0.0		2_1
964	remainder__Platrecovery50dateC1_is_missing	0.0		2_1
965	remainder__Platrecovery100C1_is_missing	0.0		2_1
966	remainder__Platrecovery100dateC1_is_missing	0.0		2_1
967	remainder__NauseagradeC1_is_missing	0.0		2_1
968	remainder__NauseastartC1_is_missing	0.0		2_1
969	remainder__NauseastopC1_is_missing	0.0		2_1
970	remainder__AlopeciagradeC1_is_missing	0.0		2_1
971	remainder__AlopeciastartC1_is_missing	0.0		2_1
972	remainder__AlopeciastopC1_is_missing	0.0		2_1
973	remainder__OralgradeC1_is_missing	0.0		2_1
974	remainder__OralstartC1_is_missing	0.0		2_1
975	remainder__OralstopC1_is_missing	0.0		2_1
976	remainder__DiarrheagradeC1_is_missing	0.0		2_1
977	remainder__DiarrheastartC1_is_missing	0.0		2_1
978	remainder__DiarrheastopC1_is_missing	0.0		2_1
979	remainder__CardiacgradeC1_is_missing	0.0		2_1
980	remainder__CardiacstartC1_is_missing	0.0		2_1
981	remainder__CardiacstopC1_is_missing	0.0		2_1
982	remainder__LiverASTgradeC1_is_missing	0.0		2_1
983	remainder__LiverASTstartC1_is_missing	0.0		2_1
984	remainder__LiverASTstopC1_is_missing	0.0		2_1
985	remainder__LiverALTgradeC1_is_missing	0.0		2_1
986	remainder__LiverALTstartC1_is_missing	0.0		2_1
987	remainder__LiverALTstopC1_is_missing	0.0		2_1
988	remainder__LiverBilgradeC1_is_missing	0.0		2_1
989	remainder__LiverBilstartC1_is_missing	0.0		2_1
990	remainder__LiverBilstopC1_is_missing	0.0		2_1
991	remainder__RenaCreatgradeC1_is_missing	0.0		2_1
992	remainder__RenaCreatstartC1_is_missing	0.0		2_1
993	remainder__RenaCreatstopC1_is_missing	0.0		2_1
994	remainder__RenaprotgradeC1_is_missing	0.0		2_1
995	remainder__RenaprotstartC1_is_missing	0.0		2_1
996	remainder__RenahaemgradeC1_is_missing	0.0		2_1
997	remainder__RenahaemstartC1_is_missing	0.0		2_1
998	remainder__RenahaemstopC1_is_missing	0.0		2_1
999	remainder__UnitsbloodC1_is_missing	0.0		2_1
1000	remainder__UnitsplateletsC1_is_missing	0.0		2_1
1001	remainder__DaysIVantibC1_is_missing	0.0		2_1
1002	remainder__DaysinhospC1_is_missing	0.0		2_1
1003	remainder__DischargeddateC1_is_missing	0.0		2_1
1004	remainder__chemodateC2_is_missing	0.0		2_1
1005	remainder__drugdoseC2yn_is_missing	0.0		2_1
1006	remainder__marrexamdate1C2_is_missing	0.0		2_1
1007	remainder__cellularity1C2_is_missing	0.0		2_1
1008	remainder__Marrclastperc1C2_is_missing	0.0		2_1
1009	remainder__Marrresult1C2_is_missing	0.16767707020385328		2_1
1010	remainder__CompmarrrespC2_is_missing	0.0		2_1
1011	remainder__NeutrecoveryC2_is_missing	0.0		2_1
1012	remainder__NeutrecoverydateC2_is_missing	0.0		2_1
1013	remainder__Platrecovery50C2_is_missing	0.0		2_1
1014	remainder__Platrecovery50dateC2_is_missing	0.0		2_1
1015	remainder__Platrecovery100C2_is_missing	0.0		2_1
1016	remainder__Platrecovery100dateC2_is_missing	0.0		2_1
1017	remainder__NauseagradeC2_is_missing	0.0		2_1
1018	remainder__NauseastartC2_is_missing	0.0		2_1
1019	remainder__NauseastopC2_is_missing	0.0		2_1
1020	remainder__AlopeciagradeC2_is_missing	0.0		2_1
1021	remainder__AlopeciastartC2_is_missing	0.0		2_1
1022	remainder__AlopeciastopC2_is_missing	0.0		2_1
1023	remainder__OralgradeC2_is_missing	0.0		2_1
1024	remainder__OralstartC2_is_missing	0.0		2_1
1025	remainder__OralstopC2_is_missing	0.0		2_1
1026	remainder__DiarrheagradeC2_is_missing	0.0		2_1
1027	remainder__DiarrheastartC2_is_missing	0.0		2_1
1028	remainder__DiarrheastopC2_is_missing	0.0		2_1
1029	remainder__CardiacgradeC2_is_missing	0.0		2_1
1030	remainder__CardiacstartC2_is_missing	0.0		2_1
1031	remainder__LiverASTgradeC2_is_missing	0.0		2_1
1032	remainder__LiverASTstartC2_is_missing	0.0		2_1
1033	remainder__LiverASTstopC2_is_missing	0.0		2_1
1034	remainder__LiverALTgradeC2_is_missing	0.0		2_1
1035	remainder__LiverALTstartC2_is_missing	0.0		2_1
1036	remainder__LiverALTstopC2_is_missing	0.0		2_1
1037	remainder__LiverBilgradeC2_is_missing	0.0		2_1
1038	remainder__LiverBilstartC2_is_missing	0.0		2_1
1039	remainder__LiverBilstopC2_is_missing	0.0		2_1
1040	remainder__RenaCreatgradeC2_is_missing	0.0		2_1
1041	remainder__RenaCreatstartC2_is_missing	0.0		2_1
1042	remainder__RenaCreatstopC2_is_missing	0.0		2_1
1043	remainder__RenaprotgradeC2_is_missing	0.0		2_1
1044	remainder__RenahaemgradeC2_is_missing	0.0		2_1
1045	remainder__UnitsbloodC2_is_missing	0.0		2_1
1046	remainder__UnitsplateletsC2_is_missing	0.0		2_1
1047	remainder__DaysIVantibC2_is_missing	0.0		2_1
1048	remainder__DaysinhospC2_is_missing	0.0		2_1
1049	remainder__DischargeddateC2_is_missing	0.0		2_1
1050	remainder__TissuetypingdoneYNC2_is_missing	0.06117150027468304		2_1
1051	remainder__TissuetypesibsresultC2_is_missing	0.13408836357041223		2_1
1052	remainder__TransplantSchedYNC2_is_missing	0.059308052057984		2_1
1053	remainder__TransplantSchedDateC2_is_missing	0.0		2_1
1054	remainder__TransplantTypeC2_is_missing	0.08836884355416097		2_1
1055	remainder__TreatmentC3_is_missing	0.0		2_1
1056	remainder__drugdosecorrectYNC3_is_missing	0.0		2_1
1057	remainder__NeutrecoveryC3_is_missing	0.0		2_1
1058	remainder__NeutrecoverydateC3_is_missing	0.0		2_1
1059	remainder__Platrecovery50C3_is_missing	0.0		2_1
1060	remainder__Platrecovery50dateC3_is_missing	0.0		2_1
1061	remainder__Platrecovery100C3_is_missing	0.0		2_1
1062	remainder__Platrecovery100C3date_is_missing	0.0		2_1
1063	remainder__NauseagradeC3_is_missing	0.0		2_1
1064	remainder__NauseastartC3_is_missing	0.0		2_1
1065	remainder__NauseastopC3_is_missing	0.0		2_1
1066	remainder__AlopeciagradeC3_is_missing	0.0		2_1
1067	remainder__AlopeciastartC3_is_missing	0.0		2_1
1068	remainder__OralgradeC3_is_missing	0.0		2_1
1069	remainder__OralstartC3_is_missing	0.0		2_1
1070	remainder__OralstopC3_is_missing	0.0		2_1
1071	remainder__DiarrheagradeC3_is_missing	0.0		2_1
1072	remainder__DiarrheastartC3_is_missing	0.0		2_1
1073	remainder__DiarrheastopC3_is_missing	0.0		2_1
1074	remainder__CardiacgradeC3_is_missing	0.0		2_1
1075	remainder__LiverASTgradeC3_is_missing	0.0		2_1
1076	remainder__LiverASTstartC3_is_missing	0.0		2_1
1077	remainder__LiverASTstopC3_is_missing	0.0		2_1
1078	remainder__LiverALTgradeC3_is_missing	0.0		2_1
1079	remainder__LiverALTstartC3_is_missing	0.0		2_1
1080	remainder__LiverALTstopC3_is_missing	0.0		2_1
1081	remainder__LiverBilgradeC3_is_missing	0.0		2_1
1082	remainder__LiverBilstartC3_is_missing	0.0		2_1
1083	remainder__LiverBilstopC3_is_missing	0.0		2_1
1084	remainder__RenaCreatgradeC3_is_missing	0.0		2_1
1085	remainder__RenaCreatstartC3_is_missing	0.0		2_1
1086	remainder__RenaCreatstopC3_is_missing	0.0		2_1
1087	remainder__RenaprotgradeC3_is_missing	0.0		2_1
1088	remainder__RenahaemgradeC3_is_missing	0.0		2_1
1089	remainder__UnitsbloodC3_is_missing	0.0		2_1
1090	remainder__UnitsplateletsC3_is_missing	0.0		2_1
1091	remainder__DaysIVantibC3_is_missing	0.0		2_1
1092	remainder__DaysinhospC3_is_missing	0.0		2_1
1093	remainder__DischargeddateC3_is_missing	0.0		2_1
1094	remainder__CepTreatmentGivenC3_is_missing	0.21995622453971198		2_1
1095	remainder__mTORGivenC3_is_missing	0.0		2_1
1096	karyotype_encoding__Karyotype_46,XX [20]	0.0		3_1
1097	karyotype_encoding__Karyotype_46,XX,inv(16)(p13q22)[10]	0.0		3_1
1098	karyotype_encoding__Karyotype_46,XX,t(8;21)(q22;q22)[10]	0.0		3_1
1099	karyotype_encoding__Karyotype_46,XX[20]	0.0		3_1
1100	karyotype_encoding__Karyotype_46,XX[25]	0.6429254617974718		3_1
1101	karyotype_encoding__Karyotype_46,XY [20]	0.3041757015281199		3_1
1102	karyotype_encoding__Karyotype_46,XY[20]	0.0		3_1
1103	karyotype_encoding__Karyotype_46,XY[25]	0.0		3_1
1104	karyotype_encoding__Karyotype___rare_class__	0.12471308231014816		3_1
1105	cat__sexID_False	0.0		3_1
1106	cat__sexID_True	0.0		3_1
1107	cat__IsSec_False	0.0		3_1
1108	cat__IsSec_True	0.0		3_1
1109	cat__IsSec_nan	0.0		3_1
1110	cat__PrevDiag_False	0.2985198296891771		3_1
1111	cat__PrevDiag_True	0.0		3_1
1112	cat__PrevDiag_nan	0.0		3_1
1113	cat__drugdoseC1yn_False	0.25589533366473094		3_1
1114	cat__drugdoseC1yn_True	0.47905698224273774		3_1
1115	cat__drugdoseC1yn_nan	0.0		3_1
1116	cat__mylotargC1yn_False	0.0		3_1
1117	cat__mylotargC1yn_True	0.0		3_1
1118	cat__mylotargC1yn_nan	0.0		3_1
1119	cat__mylodoseC1_False	0.24093424045811568		3_1
1120	cat__mylodoseC1_True	0.3381268400798578		3_1
1121	cat__mylodoseC1_nan	0.0		3_1
1122	cat__NeutrecoveryC1_False	0.0		3_1
1123	cat__NeutrecoveryC1_True	0.0		3_1
1124	cat__Platrecovery50C1_False	0.0		3_1
1125	cat__Platrecovery50C1_True	0.0		3_1
1126	cat__Platrecovery50C1_nan	0.0		3_1
1127	cat__Platrecovery100C1_False	0.0		3_1
1128	cat__Platrecovery100C1_True	0.0		3_1
1129	cat__Platrecovery100C1_nan	0.0		3_1
1130	cat__drugdoseC2yn_False	0.26455930092791896		3_1
1131	cat__drugdoseC2yn_True	0.09473822678389274		3_1
1132	cat__drugdoseC2yn_nan	0.0		3_1
1133	cat__NeutrecoveryC2_False	0.0		3_1
1134	cat__NeutrecoveryC2_True	0.0		3_1
1135	cat__NeutrecoveryC2_nan	0.0		3_1
1136	cat__Platrecovery50C2_False	0.012250451906450277		3_1
1137	cat__Platrecovery50C2_True	0.0		3_1
1138	cat__Platrecovery50C2_nan	0.0		3_1
1139	cat__Platrecovery100C2_False	0.0		3_1
1140	cat__Platrecovery100C2_True	0.0		3_1
1141	cat__Platrecovery100C2_nan	0.0		3_1
1142	cat__TissuetypingdoneYNC2_False	0.05974298762868139		3_1
1143	cat__TissuetypingdoneYNC2_True	0.0		3_1
1144	cat__TissuetypingdoneYNC2_nan	0.19006897950189042		3_1
1145	cat__TransplantSchedYNC2_False	0.30827856165237316		3_1
1146	cat__TransplantSchedYNC2_True	0.0		3_1
1147	cat__TransplantSchedYNC2_nan	0.2085340429952872		3_1
1148	cat__TreatmentgivenC3YN_True	0.0		3_1
1149	cat__drugdosecorrectYNC3_False	0.0		3_1
1150	cat__drugdosecorrectYNC3_True	0.23739162855852547		3_1
1151	cat__drugdosecorrectYNC3_nan	0.00029338380058287997		3_1
1152	cat__NeutrecoveryC3_False	0.0		3_1
1153	cat__NeutrecoveryC3_True	0.0		3_1
1154	cat__NeutrecoveryC3_nan	0.06049252209160109		3_1
1155	cat__Platrecovery50C3_False	0.0		3_1
1156	cat__Platrecovery50C3_True	0.0		3_1
1157	cat__Platrecovery50C3_nan	0.0		3_1
1158	cat__Platrecovery100C3_False	0.0		3_1
1159	cat__Platrecovery100C3_True	0.0		3_1
1160	cat__Platrecovery100C3_nan	0.0		3_1
1161	cat__CepTreatmentGivenC3_False	0.0		3_1
1162	cat__CepTreatmentGivenC3_True	0.7638055830460945		3_1
1163	cat__CepTreatmentGivenC3_nan	0.2392587490576411		3_1
1164	cat__mTORGivenC3_False	0.3308834252762658		3_1
1165	cat__mTORGivenC3_True	0.0035530668773858464		3_1
1166	cat__mTORGivenC3_nan	0.0		3_1
1167	cat__amlAgeGroup_15-29	0.0		3_1
1168	cat__amlAgeGroup_30-39	0.0		3_1
1169	cat__amlAgeGroup_40-49	0.0		3_1
1170	cat__amlAgeGroup_50-59	0.24391251992976304		3_1
1171	cat__amlAgeGroup_60+	0.0		3_1
1172	cat__PrevBloodDis_Chronic myelomonocytic leukaemia (CMML)	0.0		3_1
1173	cat__PrevBloodDis_Hodgkin's disease	0.0		3_1
1174	cat__PrevBloodDis_Myelodysplastic syndrome (MDS)/myelodysplasia/pre-leukaemic phase	0.0		3_1
1175	cat__PrevBloodDis_Other haematological disorder	0.0		3_1
1176	cat__PrevBloodDis_Refractory anaemia with excess of blasts (RAEB, RAEB-t)	0.0		3_1
1177	cat__PrevBloodDis_nan	0.0		3_1
1178	cat__FABtype_0	0.0		3_1
1179	cat__FABtype_1	0.026379299203990188		3_1
1180	cat__FABtype_2	0.0		3_1
1181	cat__FABtype_3	0.0		3_1
1182	cat__FABtype_4	0.33725215244657564		3_1
1183	cat__FABtype_4e	0.23656998815969946		3_1
1184	cat__FABtype_5	0.0		3_1
1185	cat__FABtype_5a	0.0		3_1
1186	cat__FABtype_5b	0.0		3_1
1187	cat__FABtype_6	0.37077925374957166		3_1
1188	cat__FABtype_7	0.0		3_1
1189	cat__FABtype_8	0.11488705710483749		3_1
1190	cat__FABtype_B	0.0		3_1
1191	cat__FABtype_R	0.0		3_1
1192	cat__FABtype_RT	0.0		3_1
1193	cat__FABtype_X	0.0		3_1
1194	cat__FABtype_nan	0.0		3_1
1195	cat__CNSinvolveentry_0.0	0.0		3_1
1196	cat__CNSinvolveentry_1.0	0.0		3_1
1197	cat__CNSinvolveentry_2.0	0.12711889539307963		3_1
1198	cat__CNSinvolveentry_nan	0.0		3_1
1199	cat__Localcytoentry_1.0	0.0		3_1
1200	cat__Localcytoentry_2.0	0.24639201996488216		3_1
1201	cat__Localcytoentry_3.0	0.0		3_1
1202	cat__Localcytoentry_4.0	0.13375671600340683		3_1
1203	cat__Localcytoentry_5.0	0.046229185067540784		3_1
1204	cat__Localcytoentry_nan	0.0		3_1
1205	cat__Localimmentry_1.0	0.19545208702513242		3_1
1206	cat__Localimmentry_2.0	0.0		3_1
1207	cat__Localimmentry_3.0	0.35688230204531146		3_1
1208	cat__Localimmentry_nan	0.0		3_1
1209	cat__CD33entry_1.0	0.2715290479278005		3_1
1210	cat__CD33entry_2.0	0.0		3_1
1211	cat__CD33entry_3.0	0.0		3_1
1212	cat__CD33entry_nan	0.2542651403157144		3_1
1213	cat__SmokeHist_1.0	0.0		3_1
1214	cat__SmokeHist_2.0	0.000884699191221384		3_1
1215	cat__SmokeHist_3.0	0.2725851073439805		3_1
1216	cat__SmokeHist_nan	0.0		3_1
1217	cat__amlType_De novo	0.23702083981777872		3_1
1218	cat__amlType_High risk MDS	0.0		3_1
1219	cat__amlType_Secondary	0.35482524668124554		3_1
1220	cat__CytoResult_Adverse	0.3353232426990761		3_1
1221	cat__CytoResult_Failed	0.0		3_1
1222	cat__CytoResult_Intermediate	0.026119499218653558		3_1
1223	cat__CytoResult_Normal	0.0		3_1
1224	cat__CytoResult_Not done	0.0		3_1
1225	cat__CytoResult_nan	0.0		3_1
1226	cat__CytoResult_t(15;17) / PML-RARA [APL]	0.0		3_1
1227	cat__CytoResult_t(8;21) / inv(16) [CBF]	1.1330469794500173		3_1
1228	cat__ComorArr_0.0	0.0		3_1
1229	cat__ComorArr_1.0	0.0		3_1
1230	cat__ComorArr_nan	0.0		3_1
1231	cat__ComorCard_0.0	0.0		3_1
1232	cat__ComorCard_1.0	0.0		3_1
1233	cat__ComorCard_2.0	0.1673270094017827		3_1
1234	cat__ComorCard_nan	0.0		3_1
1235	cat__ComorHVD_0.0	0.0		3_1
1236	cat__ComorHVD_1.0	0.0		3_1
1237	cat__ComorHVD_2.0	0.0		3_1
1238	cat__ComorHVD_nan	0.0		3_1
1239	cat__ComorIBD_0.0	0.0		3_1
1240	cat__ComorIBD_1.0	0.17115417358103036		3_1
1241	cat__ComorIBD_nan	0.0		3_1
1242	cat__ComorDiab_0.0	0.0		3_1
1243	cat__ComorDiab_1.0	0.0		3_1
1244	cat__ComorDiab_nan	0.0		3_1
1245	cat__ComorCVD_0.0	0.0		3_1
1246	cat__ComorCVD_1.0	0.0		3_1
1247	cat__ComorCVD_2.0	0.0		3_1
1248	cat__ComorCVD_nan	0.0		3_1
1249	cat__ComorPsyc_0.0	0.9190656058265892		3_1
1250	cat__ComorPsyc_1.0	0.2970725542876183		3_1
1251	cat__ComorPsyc_2.0	0.12490190532096608		3_1
1252	cat__ComorPsyc_nan	0.0		3_1
1253	cat__ComorObe_0.0	0.05038236386268734		3_1
1254	cat__ComorObe_1.0	0.19337923047152478		3_1
1255	cat__ComorObe_2.0	0.0		3_1
1256	cat__ComorObe_nan	0.0		3_1
1257	cat__ComorInf_0.0	0.12382244571250504		3_1
1258	cat__ComorInf_1.0	0.0		3_1
1259	cat__ComorInf_2.0	0.0		3_1
1260	cat__ComorInf_nan	0.0		3_1
1261	cat__ComorRheu_0.0	0.0		3_1
1262	cat__ComorRheu_1.0	0.0		3_1
1263	cat__ComorRheu_nan	0.0		3_1
1264	cat__ComorPrep_0.0	0.032977232901827636		3_1
1265	cat__ComorPrep_1.0	0.0		3_1
1266	cat__ComorPrep_nan	0.0		3_1
1267	cat__ComorRen_0.0	0.0		3_1
1268	cat__ComorRen_1.0	0.0		3_1
1269	cat__ComorRen_nan	0.0		3_1
1270	cat__ComorMPul_0.0	0.0		3_1
1271	cat__ComorMPul_1.0	0.0		3_1
1272	cat__ComorMPul_2.0	0.0		3_1
1273	cat__ComorMPul_nan	0.0		3_1
1274	cat__ComorSPul_0.0	0.0		3_1
1275	cat__ComorSPul_1.0	0.0		3_1
1276	cat__ComorSPul_2.0	0.0		3_1
1277	cat__ComorSPul_nan	0.0		3_1
1278	cat__ComorPST_0.0	0.0		3_1
1279	cat__ComorPST_1.0	0.03356686718250586		3_1
1280	cat__ComorPST_2.0	0.0		3_1
1281	cat__ComorPST_nan	0.0		3_1
1282	cat__ComorHepM_0.0	0.0		3_1
1283	cat__ComorHepM_1.0	0.32629550509724503		3_1
1284	cat__ComorHepM_2.0	0.0		3_1
1285	cat__ComorHepM_nan	0.0		3_1
1286	cat__ComorHepS_0.0	0.0957915282664799		3_1
1287	cat__ComorHepS_1.0	0.0		3_1
1288	cat__ComorHepS_2.0	0.0		3_1
1289	cat__ComorHepS_nan	0.0		3_1
1290	cat__TreatmentC1_ADE Alone	0.0		3_1
1291	cat__TreatmentC1_ADE and Mylotarg 3mg per m2	0.2918462998022348		3_1
1292	cat__TreatmentC1_ADE and Mylotarg 6mg per m2	0.0		3_1
1293	cat__TreatmentC1_Arsenic and ATRA	0.0		3_1
1294	cat__TreatmentC1_DA High dose (90mg)	0.017447241268551905		3_1
1295	cat__TreatmentC1_DA Mylotarg 3mg per m2	0.0		3_1
1296	cat__TreatmentC1_DA Mylotarg 6mg per m2	0.0		3_1
1297	cat__TreatmentC1_DA Standard dose (60mg)	0.3037552658986019		3_1
1298	cat__Marrresult1C1_CR	0.40188122424190637		3_1
1299	cat__Marrresult1C1_PR	0.0		3_1
1300	cat__Marrresult1C1_RD	0.0		3_1
1301	cat__Marrresult1C1_nan	0.0		3_1
1302	cat__Marrresult2C1_CR	0.0		3_1
1303	cat__Marrresult2C1_PR	0.0		3_1
1304	cat__Marrresult2C1_RD	0.0		3_1
1305	cat__Marrresult2C1_nan	0.0		3_1
1306	cat__Marrresult1C2_CR	0.20546162617278366		3_1
1307	cat__Marrresult1C2_PR	0.21269969632008204		3_1
1308	cat__Marrresult1C2_RD	0.0966763484116796		3_1
1309	cat__Marrresult1C2_nan	0.29818312153239607		3_1
1310	cat__TissuetypesibsresultC2_1.0	0.25469322604907435		3_1
1311	cat__TissuetypesibsresultC2_2.0	0.0		3_1
1312	cat__TissuetypesibsresultC2_3.0	0.0		3_1
1313	cat__TissuetypesibsresultC2_nan	0.2049968291257772		3_1
1314	cat__TransplantTypeC2_1.0	0.0		3_1
1315	cat__TransplantTypeC2_2.0	0.011833202055733056		3_1
1316	cat__TransplantTypeC2_3.0	0.5265109735414565		3_1
1317	cat__TransplantTypeC2_nan	0.0		3_1
1318	cat__TreatmentC3_AIDA	0.0		3_1
1319	cat__TreatmentC3_Ara-C 3g/m2	0.034618733447937644		3_1
1320	cat__TreatmentC3_Dclo	0.0		3_1
1321	cat__TreatmentC3_Flag-Ida	0.2967437243412853		3_1
1322	cat__TreatmentC3_MACE	0.2695934246972081		3_1
1323	cat__TreatmentC3_MidAc	0.0		3_1
1324	cat__TreatmentC3_Other	1.0402671420464589		3_1
1325	cat__TreatmentC3_nan	0.0		3_1
1326	ordinal__NauseagradeC1	0.0005109141933631796		3_1
1327	ordinal__AlopeciagradeC1	0.0002609619090470469		3_1
1328	ordinal__OralgradeC1	0.0010037693086392724		3_1
1329	ordinal__DiarrheagradeC1	0.0009904079819648855		3_1
1330	ordinal__CardiacgradeC1	9.74079597369257e-05		3_1
1331	ordinal__LiverASTgradeC1	3.1847168457459274e-05		3_1
1332	ordinal__LiverALTgradeC1	0.0012174079920812227		3_1
1333	ordinal__LiverBilgradeC1	7.677620962720409e-05		3_1
1334	ordinal__RenaCreatgradeC1	0.005443661694025349		3_1
1335	ordinal__RenaprotgradeC1	0.0027175468725706155		3_1
1336	ordinal__RenahaemgradeC1	0.001838676232254272		3_1
1337	ordinal__NauseagradeC2	0.0004434419812399637		3_1
1338	ordinal__AlopeciagradeC2	0.0002572697063549058		3_1
1339	ordinal__OralgradeC2	0.0021753546883166255		3_1
1340	ordinal__DiarrheagradeC2	0.0017013396602670108		3_1
1341	ordinal__CardiacgradeC2	0.0009917829608624795		3_1
1342	ordinal__LiverASTgradeC2	0.0004844969794102154		3_1
1343	ordinal__LiverALTgradeC2	0.0007087875761388042		3_1
1344	ordinal__LiverBilgradeC2	0.0014249107379249054		3_1
1345	ordinal__RenaCreatgradeC2	9.274787030672504e-05		3_1
1346	ordinal__RenaprotgradeC2	0.00287481812752903		3_1
1347	ordinal__RenahaemgradeC2	0.0018439770132280952		3_1
1348	ordinal__NauseagradeC3	3.856344578806265e-05		3_1
1349	ordinal__AlopeciagradeC3	0.00041331915029963184		3_1
1350	ordinal__OralgradeC3	0.0011331848252428935		3_1
1351	ordinal__DiarrheagradeC3	0.0022644609472275362		3_1
1352	ordinal__CardiacgradeC3	0.0015527192601030965		3_1
1353	ordinal__LiverASTgradeC3	0.00019276753620458816		3_1
1354	ordinal__LiverALTgradeC3	0.0003358737226930129		3_1
1355	ordinal__LiverBilgradeC3	0.0015765244833245181		3_1
1356	ordinal__RenaCreatgradeC3	0.0005310221967462861		3_1
1357	ordinal__RenaprotgradeC3	0.0016021463751398832		3_1
1358	ordinal__RenahaemgradeC3	0.001838818492454774		3_1
1359	ordinal__cellularity1C1	0.00027821699072928043		3_1
1360	ordinal__cellularity2C1	0.00014795472368041307		3_1
1361	ordinal__cellularity1C2	0.000630382056618292		3_1
1362	num__amlAgeAtRand1	0.2452530619073507		3_1
1363	num__UnitsbloodC1	0.005789436173025009		3_1
1364	num__UnitsplateletsC1	3.076203569580562e-05		3_1
1365	num__UnitsbloodC2	0.0037598502383073325		3_1
1366	num__UnitsplateletsC2	0.0		3_1
1367	num__UnitsbloodC3	0.0012702992238156584		3_1
1368	num__UnitsplateletsC3	0.0006705297087053536		3_1
1369	num__DaysIVantibC1	0.006810033157961696		3_1
1370	num__DaysinhospC1	0.0018421766408891487		3_1
1371	num__DaysIVantibC2	0.0005551741306342424		3_1
1372	num__DaysinhospC2	0.00018875806671182646		3_1
1373	num__DaysIVantibC3	0.0013631835243781587		3_1
1374	num__DaysinhospC3	0.00234037810269691		3_1
1375	num__NauseastartC1	7.778518433718826e-05		3_1
1376	num__NauseastopC1	0.0002577954407101161		3_1
1377	num__AlopeciastartC1	0.00019632777693267422		3_1
1378	num__AlopeciastopC1	3.617620906490298e-05		3_1
1379	num__OralstartC1	0.0012872545611912378		3_1
1380	num__OralstopC1	0.001461806719620927		3_1
1381	num__DiarrheastartC1	0.0009616958026307747		3_1
1382	num__DiarrheastopC1	0.001279174490735636		3_1
1383	num__CardiacstartC1	0.0006540671879688035		3_1
1384	num__CardiacstopC1	2.8042397588348468e-05		3_1
1385	num__LiverASTstartC1	0.004138596543016672		3_1
1386	num__LiverASTstopC1	0.00424839668424573		3_1
1387	num__LiverALTstartC1	3.303315938270911e-05		3_1
1388	num__LiverALTstopC1	8.360337447313483e-05		3_1
1389	num__LiverBilstartC1	0.0018819811855065869		3_1
1390	num__LiverBilstopC1	0.001972288868842161		3_1
1391	num__RenaCreatstartC1	0.0011676699501702022		3_1
1392	num__RenaCreatstopC1	0.001054610130023235		3_1
1393	num__RenaprotstartC1	0.001351560908935974		3_1
1394	num__RenahaemstartC1	0.0006000462337437148		3_1
1395	num__RenahaemstopC1	0.00024941245171196456		3_1
1396	num__NauseastartC2	0.00041535812481181497		3_1
1397	num__NauseastopC2	0.0006090870926171167		3_1
1398	num__AlopeciastartC2	7.406538902367046e-05		3_1
1399	num__AlopeciastopC2	0.0006294141086036264		3_1
1400	num__OralstartC2	0.00019836197285632724		3_1
1401	num__OralstopC2	0.00014136906585607924		3_1
1402	num__DiarrheastartC2	0.0007835465114159114		3_1
1403	num__DiarrheastopC2	0.000964416916944341		3_1
1404	num__CardiacstartC2	0.0009753147008284098		3_1
1405	num__LiverASTstartC2	0.0011945524515752125		3_1
1406	num__LiverASTstopC2	0.00224809262334867		3_1
1407	num__LiverALTstartC2	0.00022354600323607387		3_1
1408	num__LiverALTstopC2	0.00040888626673577915		3_1
1409	num__LiverBilstartC2	0.0025873539531950118		3_1
1410	num__LiverBilstopC2	0.0024832503878573385		3_1
1411	num__RenaCreatstartC2	0.0016560769037349762		3_1
1412	num__RenaCreatstopC2	0.001393587845334834		3_1
1413	num__NauseastartC3	9.574945663321203e-05		3_1
1414	num__NauseastopC3	0.000174291866311475		3_1
1415	num__AlopeciastartC3	0.0005053917973069377		3_1
1416	num__OralstartC3	0.0017877777080197409		3_1
1417	num__OralstopC3	0.0015244625621263785		3_1
1418	num__DiarrheastartC3	0.0003514035561383474		3_1
1419	num__DiarrheastopC3	0.0006260238286864433		3_1
1420	num__LiverASTstartC3	0.0016975582506650873		3_1
1421	num__LiverASTstopC3	0.001032367265250636		3_1
1422	num__LiverALTstartC3	0.0008620176002224897		3_1
1423	num__LiverALTstopC3	0.0009027395213896463		3_1
1424	num__LiverBilstartC3	0.0020542145951252225		3_1
1425	num__LiverBilstopC3	0.0023674254406546255		3_1
1426	num__RenaCreatstartC3	0.001738875387631502		3_1
1427	num__RenaCreatstopC3	0.0012372801864527932		3_1
1428	num__mylotargdateC1	0.00019352894264403536		3_1
1429	num__marrexamdate1C1	0.00030782050061969256		3_1
1430	num__marrexamdate2C1	0.004448896555497817		3_1
1431	num__NeutrecoverydateC1	0.0011146433131393088		3_1
1432	num__Platrecovery50dateC1	0.001245813910940872		3_1
1433	num__Platrecovery100dateC1	0.00021735975297116855		3_1
1434	num__DischargeddateC1	0.00024664147437764033		3_1
1435	num__chemodateC2	0.0024479557887417502		3_1
1436	num__marrexamdate1C2	0.00020253732660998136		3_1
1437	num__NeutrecoverydateC2	0.0007899369578743984		3_1
1438	num__Platrecovery50dateC2	0.0006430792426368322		3_1
1439	num__Platrecovery100dateC2	0.00014119319946090617		3_1
1440	num__DischargeddateC2	0.00010433582057471469		3_1
1441	num__chemodateC3	0.122890957798478		3_1
1442	num__NeutrecoverydateC3	0.0006133071613361982		3_1
1443	num__Platrecovery50dateC3	0.0004879493773356051		3_1
1444	num__Platrecovery100C3date	0.0002997029397051262		3_1
1445	num__DischargeddateC3	0.0013921244273823808		3_1
1446	num__Weight	0.0650890817442763		3_1
1447	num__Height	0.0		3_1
1448	num__BloodDateEntry	0.002906520967929356		3_1
1449	num__HemoglobinEntry	1.0363342769584044e-05		3_1
1450	num__PlateletEntry	0.004064318021664821		3_1
1451	num__MarrowDateEntry	0.0005164949047304008		3_1
1452	num__MarrowBlastsEntry	0.0008531082232271954		3_1
1453	num__LocalImmPcnt	9.308701294076651e-05		3_1
1454	num__SmokePerDay	4.7459947345472076e-05		3_1
1455	num__chemodateC1	0.0		3_1
1456	num__Marrblastperc1C1	0.00026392497995082076		3_1
1457	num__Marrblastperc2C1	0.00452842672648704		3_1
1458	num__WBCEntry	0.39876336563267384		3_1
1459	num__CompmarrrespC1	0.00014881476426318905		3_1
1460	num__Marrclastperc1C2	0.0005027236423739062		3_1
1461	num__CompmarrrespC2	7.900031743866629e-05		3_1
1462	num__TransplantSchedDateC2	0.0006966534931685345		3_1
1463	remainder__IsSec_is_missing	0.0		3_1
1464	remainder__PrevDiag_is_missing	0.0		3_1
1465	remainder__PrevBloodDis_is_missing	0.0		3_1
1466	remainder__BloodDateEntry_is_missing	0.0		3_1
1467	remainder__HemoglobinEntry_is_missing	0.0		3_1
1468	remainder__PlateletEntry_is_missing	0.0		3_1
1469	remainder__MarrowDateEntry_is_missing	0.0		3_1
1470	remainder__MarrowBlastsEntry_is_missing	0.0		3_1
1471	remainder__FABtype_is_missing	0.0		3_1
1472	remainder__CNSinvolveentry_is_missing	0.0		3_1
1473	remainder__Localcytoentry_is_missing	0.0		3_1
1474	remainder__Localimmentry_is_missing	0.0		3_1
1475	remainder__LocalImmPcnt_is_missing	0.0		3_1
1476	remainder__CD33entry_is_missing	0.2522849332825596		3_1
1477	remainder__SmokeHist_is_missing	0.0		3_1
1478	remainder__SmokePerDay_is_missing	0.0		3_1
1479	remainder__CytoResult_is_missing	0.0		3_1
1480	remainder__Karyotype_is_missing	0.0		3_1
1481	remainder__ComorArr_is_missing	0.0		3_1
1482	remainder__ComorCard_is_missing	0.0		3_1
1483	remainder__ComorHVD_is_missing	0.0		3_1
1484	remainder__ComorIBD_is_missing	0.0		3_1
1485	remainder__ComorDiab_is_missing	0.0		3_1
1486	remainder__ComorCVD_is_missing	0.0		3_1
1487	remainder__ComorPsyc_is_missing	0.0		3_1
1488	remainder__ComorObe_is_missing	0.0		3_1
1489	remainder__ComorInf_is_missing	0.0		3_1
1490	remainder__ComorRheu_is_missing	0.0		3_1
1491	remainder__ComorPrep_is_missing	0.0		3_1
1492	remainder__ComorRen_is_missing	0.0		3_1
1493	remainder__ComorMPul_is_missing	0.0		3_1
1494	remainder__ComorSPul_is_missing	0.0		3_1
1495	remainder__ComorPST_is_missing	0.0		3_1
1496	remainder__ComorHepM_is_missing	0.0		3_1
1497	remainder__ComorHepS_is_missing	0.0		3_1
1498	remainder__chemodateC1_is_missing	0.0		3_1
1499	remainder__drugdoseC1yn_is_missing	0.0		3_1
1500	remainder__mylotargC1yn_is_missing	0.0		3_1
1501	remainder__mylotargdateC1_is_missing	0.0		3_1
1502	remainder__mylodoseC1_is_missing	0.0		3_1
1503	remainder__marrexamdate1C1_is_missing	0.0		3_1
1504	remainder__marrexamdate2C1_is_missing	0.0		3_1
1505	remainder__cellularity1C1_is_missing	0.0		3_1
1506	remainder__cellularity2C1_is_missing	0.0		3_1
1507	remainder__Marrblastperc1C1_is_missing	0.0		3_1
1508	remainder__Marrblastperc2C1_is_missing	0.0		3_1
1509	remainder__Marrresult1C1_is_missing	0.0		3_1
1510	remainder__Marrresult2C1_is_missing	0.0		3_1
1511	remainder__CompmarrrespC1_is_missing	0.0		3_1
1512	remainder__NeutrecoverydateC1_is_missing	0.0		3_1
1513	remainder__Platrecovery50C1_is_missing	0.0		3_1
1514	remainder__Platrecovery50dateC1_is_missing	0.0		3_1
1515	remainder__Platrecovery100C1_is_missing	0.0		3_1
1516	remainder__Platrecovery100dateC1_is_missing	0.0		3_1
1517	remainder__NauseagradeC1_is_missing	0.0		3_1
1518	remainder__NauseastartC1_is_missing	0.0		3_1
1519	remainder__NauseastopC1_is_missing	0.0		3_1
1520	remainder__AlopeciagradeC1_is_missing	0.0		3_1
1521	remainder__AlopeciastartC1_is_missing	0.0		3_1
1522	remainder__AlopeciastopC1_is_missing	0.0		3_1
1523	remainder__OralgradeC1_is_missing	0.0		3_1
1524	remainder__OralstartC1_is_missing	0.0		3_1
1525	remainder__OralstopC1_is_missing	0.0		3_1
1526	remainder__DiarrheagradeC1_is_missing	0.0		3_1
1527	remainder__DiarrheastartC1_is_missing	0.0		3_1
1528	remainder__DiarrheastopC1_is_missing	0.0		3_1
1529	remainder__CardiacgradeC1_is_missing	0.15110454597739945		3_1
1530	remainder__CardiacstartC1_is_missing	0.0		3_1
1531	remainder__CardiacstopC1_is_missing	0.0		3_1
1532	remainder__LiverASTgradeC1_is_missing	0.0		3_1
1533	remainder__LiverASTstartC1_is_missing	0.0		3_1
1534	remainder__LiverASTstopC1_is_missing	0.0		3_1
1535	remainder__LiverALTgradeC1_is_missing	0.0		3_1
1536	remainder__LiverALTstartC1_is_missing	0.0		3_1
1537	remainder__LiverALTstopC1_is_missing	0.0		3_1
1538	remainder__LiverBilgradeC1_is_missing	0.0		3_1
1539	remainder__LiverBilstartC1_is_missing	0.0		3_1
1540	remainder__LiverBilstopC1_is_missing	0.0		3_1
1541	remainder__RenaCreatgradeC1_is_missing	0.0		3_1
1542	remainder__RenaCreatstartC1_is_missing	0.0		3_1
1543	remainder__RenaCreatstopC1_is_missing	0.0		3_1
1544	remainder__RenaprotgradeC1_is_missing	0.0		3_1
1545	remainder__RenaprotstartC1_is_missing	0.0		3_1
1546	remainder__RenahaemgradeC1_is_missing	0.0		3_1
1547	remainder__RenahaemstartC1_is_missing	0.0		3_1
1548	remainder__RenahaemstopC1_is_missing	0.0		3_1
1549	remainder__UnitsbloodC1_is_missing	0.0		3_1
1550	remainder__UnitsplateletsC1_is_missing	0.0		3_1
1551	remainder__DaysIVantibC1_is_missing	0.0		3_1
1552	remainder__DaysinhospC1_is_missing	0.0		3_1
1553	remainder__DischargeddateC1_is_missing	0.0		3_1
1554	remainder__chemodateC2_is_missing	0.0		3_1
1555	remainder__drugdoseC2yn_is_missing	0.0		3_1
1556	remainder__marrexamdate1C2_is_missing	0.0		3_1
1557	remainder__cellularity1C2_is_missing	0.0		3_1
1558	remainder__Marrclastperc1C2_is_missing	0.0		3_1
1559	remainder__Marrresult1C2_is_missing	0.3112547304806826		3_1
1560	remainder__CompmarrrespC2_is_missing	0.0		3_1
1561	remainder__NeutrecoveryC2_is_missing	0.0		3_1
1562	remainder__NeutrecoverydateC2_is_missing	0.0		3_1
1563	remainder__Platrecovery50C2_is_missing	0.0		3_1
1564	remainder__Platrecovery50dateC2_is_missing	0.0		3_1
1565	remainder__Platrecovery100C2_is_missing	0.0		3_1
1566	remainder__Platrecovery100dateC2_is_missing	0.0		3_1
1567	remainder__NauseagradeC2_is_missing	0.0		3_1
1568	remainder__NauseastartC2_is_missing	0.0		3_1
1569	remainder__NauseastopC2_is_missing	0.0		3_1
1570	remainder__AlopeciagradeC2_is_missing	0.0		3_1
1571	remainder__AlopeciastartC2_is_missing	0.0		3_1
1572	remainder__AlopeciastopC2_is_missing	0.0		3_1
1573	remainder__OralgradeC2_is_missing	0.0		3_1
1574	remainder__OralstartC2_is_missing	0.0		3_1
1575	remainder__OralstopC2_is_missing	0.0		3_1
1576	remainder__DiarrheagradeC2_is_missing	0.0		3_1
1577	remainder__DiarrheastartC2_is_missing	0.0		3_1
1578	remainder__DiarrheastopC2_is_missing	0.0		3_1
1579	remainder__CardiacgradeC2_is_missing	0.0		3_1
1580	remainder__CardiacstartC2_is_missing	0.0		3_1
1581	remainder__LiverASTgradeC2_is_missing	0.0		3_1
1582	remainder__LiverASTstartC2_is_missing	0.0		3_1
1583	remainder__LiverASTstopC2_is_missing	0.0		3_1
1584	remainder__LiverALTgradeC2_is_missing	0.0		3_1
1585	remainder__LiverALTstartC2_is_missing	0.0		3_1
1586	remainder__LiverALTstopC2_is_missing	0.0		3_1
1587	remainder__LiverBilgradeC2_is_missing	0.0		3_1
1588	remainder__LiverBilstartC2_is_missing	0.0		3_1
1589	remainder__LiverBilstopC2_is_missing	0.0		3_1
1590	remainder__RenaCreatgradeC2_is_missing	0.0		3_1
1591	remainder__RenaCreatstartC2_is_missing	0.0		3_1
1592	remainder__RenaCreatstopC2_is_missing	0.0		3_1
1593	remainder__RenaprotgradeC2_is_missing	0.0		3_1
1594	remainder__RenahaemgradeC2_is_missing	0.23536196126102518		3_1
1595	remainder__UnitsbloodC2_is_missing	0.0		3_1
1596	remainder__UnitsplateletsC2_is_missing	0.0		3_1
1597	remainder__DaysIVantibC2_is_missing	0.0		3_1
1598	remainder__DaysinhospC2_is_missing	0.0		3_1
1599	remainder__DischargeddateC2_is_missing	0.0		3_1
1600	remainder__TissuetypingdoneYNC2_is_missing	0.18642604858330294		3_1
1601	remainder__TissuetypesibsresultC2_is_missing	0.20131738134364296		3_1
1602	remainder__TransplantSchedYNC2_is_missing	0.2088388538203303		3_1
1603	remainder__TransplantSchedDateC2_is_missing	0.0		3_1
1604	remainder__TransplantTypeC2_is_missing	0.0		3_1
1605	remainder__TreatmentC3_is_missing	0.0		3_1
1606	remainder__drugdosecorrectYNC3_is_missing	0.0		3_1
1607	remainder__NeutrecoveryC3_is_missing	0.06063994655918707		3_1
1608	remainder__NeutrecoverydateC3_is_missing	0.0		3_1
1609	remainder__Platrecovery50C3_is_missing	0.0		3_1
1610	remainder__Platrecovery50dateC3_is_missing	0.0		3_1
1611	remainder__Platrecovery100C3_is_missing	0.0		3_1
1612	remainder__Platrecovery100C3date_is_missing	0.0		3_1
1613	remainder__NauseagradeC3_is_missing	0.0		3_1
1614	remainder__NauseastartC3_is_missing	0.0		3_1
1615	remainder__NauseastopC3_is_missing	0.0		3_1
1616	remainder__AlopeciagradeC3_is_missing	0.01272863965928744		3_1
1617	remainder__AlopeciastartC3_is_missing	0.0		3_1
1618	remainder__OralgradeC3_is_missing	0.0		3_1
1619	remainder__OralstartC3_is_missing	0.0		3_1
1620	remainder__OralstopC3_is_missing	0.0		3_1
1621	remainder__DiarrheagradeC3_is_missing	0.0		3_1
1622	remainder__DiarrheastartC3_is_missing	0.0		3_1
1623	remainder__DiarrheastopC3_is_missing	0.0		3_1
1624	remainder__CardiacgradeC3_is_missing	0.0		3_1
1625	remainder__LiverASTgradeC3_is_missing	0.0		3_1
1626	remainder__LiverASTstartC3_is_missing	0.0		3_1
1627	remainder__LiverASTstopC3_is_missing	0.0		3_1
1628	remainder__LiverALTgradeC3_is_missing	0.0		3_1
1629	remainder__LiverALTstartC3_is_missing	0.0		3_1
1630	remainder__LiverALTstopC3_is_missing	0.0		3_1
1631	remainder__LiverBilgradeC3_is_missing	0.0		3_1
1632	remainder__LiverBilstartC3_is_missing	0.0		3_1
1633	remainder__LiverBilstopC3_is_missing	0.0		3_1
1634	remainder__RenaCreatgradeC3_is_missing	0.0		3_1
1635	remainder__RenaCreatstartC3_is_missing	0.0		3_1
1636	remainder__RenaCreatstopC3_is_missing	0.0		3_1
1637	remainder__RenaprotgradeC3_is_missing	0.0		3_1
1638	remainder__RenahaemgradeC3_is_missing	0.0		3_1
1639	remainder__UnitsbloodC3_is_missing	0.0		3_1
1640	remainder__UnitsplateletsC3_is_missing	0.0		3_1
1641	remainder__DaysIVantibC3_is_missing	0.0		3_1
1642	remainder__DaysinhospC3_is_missing	0.0		3_1
1643	remainder__DischargeddateC3_is_missing	0.0		3_1
1644	remainder__CepTreatmentGivenC3_is_missing	0.23905407605296025		3_1
1645	remainder__mTORGivenC3_is_missing	0.0		3_1
1646	karyotype_encoding__Karyotype_46,XX [20]	0.0		4_1
1647	karyotype_encoding__Karyotype_46,XX,inv(16)(p13q22)[10]	0.0		4_1
1648	karyotype_encoding__Karyotype_46,XX[10]	0.0		4_1
1649	karyotype_encoding__Karyotype_46,XX[20]	0.0		4_1
1650	karyotype_encoding__Karyotype_46,XX[25]	0.0		4_1
1651	karyotype_encoding__Karyotype_46,XY [20]	0.0		4_1
1652	karyotype_encoding__Karyotype_46,XY,inv(16)(p13q22)[10]	0.0		4_1
1653	karyotype_encoding__Karyotype_46,XY[20]	0.0		4_1
1654	karyotype_encoding__Karyotype_46,XY[25]	0.0		4_1
1655	karyotype_encoding__Karyotype___rare_class__	0.16450958150558312		4_1
1656	cat__sexID_False	0.045236500754627346		4_1
1657	cat__sexID_True	0.04517073849368636		4_1
1658	cat__IsSec_False	0.0		4_1
1659	cat__IsSec_True	0.0		4_1
1660	cat__IsSec_nan	0.0		4_1
1661	cat__PrevDiag_False	0.0		4_1
1662	cat__PrevDiag_True	0.0		4_1
1663	cat__PrevDiag_nan	0.0		4_1
1664	cat__drugdoseC1yn_False	0.0		4_1
1665	cat__drugdoseC1yn_True	0.1460926073714578		4_1
1666	cat__drugdoseC1yn_nan	0.0		4_1
1667	cat__mylotargC1yn_False	0.0		4_1
1668	cat__mylotargC1yn_True	0.0		4_1
1669	cat__mylotargC1yn_nan	0.0		4_1
1670	cat__mylodoseC1_False	0.0		4_1
1671	cat__mylodoseC1_True	0.0		4_1
1672	cat__mylodoseC1_nan	0.0		4_1
1673	cat__NeutrecoveryC1_False	0.0		4_1
1674	cat__NeutrecoveryC1_True	0.0		4_1
1675	cat__Platrecovery50C1_False	0.0		4_1
1676	cat__Platrecovery50C1_True	0.0		4_1
1677	cat__Platrecovery100C1_False	0.0		4_1
1678	cat__Platrecovery100C1_True	0.0		4_1
1679	cat__drugdoseC2yn_False	0.05422613243248472		4_1
1680	cat__drugdoseC2yn_True	0.0		4_1
1681	cat__drugdoseC2yn_nan	0.0		4_1
1682	cat__NeutrecoveryC2_False	0.0		4_1
1683	cat__NeutrecoveryC2_True	0.0		4_1
1684	cat__NeutrecoveryC2_nan	0.0		4_1
1685	cat__Platrecovery50C2_False	0.0		4_1
1686	cat__Platrecovery50C2_True	0.0		4_1
1687	cat__Platrecovery50C2_nan	0.0		4_1
1688	cat__Platrecovery100C2_False	0.0		4_1
1689	cat__Platrecovery100C2_True	0.0		4_1
1690	cat__Platrecovery100C2_nan	0.0		4_1
1691	cat__TissuetypingdoneYNC2_False	0.16841276903727975		4_1
1692	cat__TissuetypingdoneYNC2_True	0.0		4_1
1693	cat__TissuetypingdoneYNC2_nan	0.0		4_1
1694	cat__TransplantSchedYNC2_False	0.3402902491355733		4_1
1695	cat__TransplantSchedYNC2_True	0.0		4_1
1696	cat__TransplantSchedYNC2_nan	0.0		4_1
1697	cat__TreatmentgivenC3YN_False	0.0		4_1
1698	cat__TreatmentgivenC3YN_True	0.0		4_1
1699	cat__drugdosecorrectYNC3_False	0.0		4_1
1700	cat__drugdosecorrectYNC3_True	0.0		4_1
1701	cat__drugdosecorrectYNC3_nan	0.0		4_1
1702	cat__NeutrecoveryC3_False	0.0		4_1
1703	cat__NeutrecoveryC3_True	0.0		4_1
1704	cat__NeutrecoveryC3_nan	0.0		4_1
1705	cat__Platrecovery50C3_False	0.0		4_1
1706	cat__Platrecovery50C3_True	0.0		4_1
1707	cat__Platrecovery50C3_nan	0.0		4_1
1708	cat__Platrecovery100C3_False	0.0		4_1
1709	cat__Platrecovery100C3_True	0.0		4_1
1710	cat__Platrecovery100C3_nan	0.0		4_1
1711	cat__CepTreatmentGivenC3_False	0.0		4_1
1712	cat__CepTreatmentGivenC3_True	0.16171906133024538		4_1
1713	cat__CepTreatmentGivenC3_nan	0.2659150633563081		4_1
1714	cat__mTORGivenC3_False	0.053082995451377596		4_1
1715	cat__mTORGivenC3_True	0.0		4_1
1716	cat__mTORGivenC3_nan	0.0331283146063802		4_1
1717	cat__amlAgeGroup_15-29	0.0		4_1
1718	cat__amlAgeGroup_30-39	0.0		4_1
1719	cat__amlAgeGroup_40-49	0.0		4_1
1720	cat__amlAgeGroup_50-59	0.0		4_1
1721	cat__amlAgeGroup_60+	0.0		4_1
1722	cat__PrevBloodDis_Chronic myelomonocytic leukaemia (CMML)	0.0		4_1
1723	cat__PrevBloodDis_Hodgkin's disease	0.0		4_1
1724	cat__PrevBloodDis_Myelodysplastic syndrome (MDS)/myelodysplasia/pre-leukaemic phase	0.0		4_1
1725	cat__PrevBloodDis_Other haematological disorder	0.0		4_1
1726	cat__PrevBloodDis_Refractory anaemia with excess of blasts (RAEB, RAEB-t)	0.0		4_1
1727	cat__PrevBloodDis_nan	0.0		4_1
1728	cat__FABtype_0	0.0		4_1
1729	cat__FABtype_1	0.0		4_1
1730	cat__FABtype_2	0.04997200755020018		4_1
1731	cat__FABtype_3	0.0		4_1
1732	cat__FABtype_4	0.21130582553932087		4_1
1733	cat__FABtype_4e	0.0		4_1
1734	cat__FABtype_5	0.0		4_1
1735	cat__FABtype_5a	0.0		4_1
1736	cat__FABtype_5b	0.0		4_1
1737	cat__FABtype_6	0.0		4_1
1738	cat__FABtype_7	0.0		4_1
1739	cat__FABtype_8	0.10725054410029697		4_1
1740	cat__FABtype_B	0.0		4_1
1741	cat__FABtype_R	0.0		4_1
1742	cat__FABtype_RT	0.0		4_1
1743	cat__FABtype_X	0.0		4_1
1744	cat__FABtype_nan	0.0		4_1
1745	cat__CNSinvolveentry_0.0	0.0		4_1
1746	cat__CNSinvolveentry_1.0	0.0		4_1
1747	cat__CNSinvolveentry_2.0	0.35384876480736577		4_1
1748	cat__CNSinvolveentry_nan	0.0		4_1
1749	cat__Localcytoentry_1.0	0.26212247444228026		4_1
1750	cat__Localcytoentry_2.0	0.1801101812152977		4_1
1751	cat__Localcytoentry_3.0	0.0		4_1
1752	cat__Localcytoentry_4.0	0.0		4_1
1753	cat__Localcytoentry_5.0	0.0		4_1
1754	cat__Localcytoentry_nan	0.0		4_1
1755	cat__Localimmentry_1.0	0.06341001293280052		4_1
1756	cat__Localimmentry_2.0	0.0		4_1
1757	cat__Localimmentry_3.0	0.0		4_1
1758	cat__Localimmentry_nan	0.0		4_1
1759	cat__CD33entry_1.0	0.0		4_1
1760	cat__CD33entry_2.0	0.0		4_1
1761	cat__CD33entry_3.0	0.0		4_1
1762	cat__CD33entry_nan	0.0		4_1
1763	cat__SmokeHist_1.0	0.0		4_1
1764	cat__SmokeHist_2.0	0.0		4_1
1765	cat__SmokeHist_3.0	0.0		4_1
1766	cat__SmokeHist_nan	0.0		4_1
1767	cat__amlType_De novo	0.28599099269371775		4_1
1768	cat__amlType_High risk MDS	0.0		4_1
1769	cat__amlType_Secondary	0.0		4_1
1770	cat__CytoResult_Adverse	0.5260584868098019		4_1
1771	cat__CytoResult_Failed	0.0		4_1
1772	cat__CytoResult_Intermediate	0.11333433777332858		4_1
1773	cat__CytoResult_Normal	0.0		4_1
1774	cat__CytoResult_Not done	0.0		4_1
1775	cat__CytoResult_nan	0.0		4_1
1776	cat__CytoResult_t(15;17) / PML-RARA [APL]	0.0		4_1
1777	cat__CytoResult_t(8;21) / inv(16) [CBF]	1.0331021139920809		4_1
1778	cat__ComorArr_0.0	0.0		4_1
1779	cat__ComorArr_1.0	0.0		4_1
1780	cat__ComorArr_nan	0.0		4_1
1781	cat__ComorCard_0.0	0.0		4_1
1782	cat__ComorCard_1.0	0.0		4_1
1783	cat__ComorCard_2.0	0.0		4_1
1784	cat__ComorCard_nan	0.0		4_1
1785	cat__ComorHVD_0.0	0.0		4_1
1786	cat__ComorHVD_1.0	0.0		4_1
1787	cat__ComorHVD_2.0	0.0		4_1
1788	cat__ComorHVD_nan	0.0		4_1
1789	cat__ComorIBD_0.0	0.0		4_1
1790	cat__ComorIBD_1.0	0.0		4_1
1791	cat__ComorIBD_nan	0.0		4_1
1792	cat__ComorDiab_0.0	0.0		4_1
1793	cat__ComorDiab_1.0	0.0		4_1
1794	cat__ComorDiab_nan	0.0		4_1
1795	cat__ComorCVD_0.0	0.0		4_1
1796	cat__ComorCVD_1.0	0.0		4_1
1797	cat__ComorCVD_2.0	0.0		4_1
1798	cat__ComorCVD_nan	0.0		4_1
1799	cat__ComorPsyc_0.0	0.29017377323019355		4_1
1800	cat__ComorPsyc_1.0	0.05310750062392269		4_1
1801	cat__ComorPsyc_2.0	0.0		4_1
1802	cat__ComorPsyc_nan	0.0		4_1
1803	cat__ComorObe_0.0	0.0		4_1
1804	cat__ComorObe_1.0	0.0		4_1
1805	cat__ComorObe_2.0	0.0		4_1
1806	cat__ComorObe_nan	0.0		4_1
1807	cat__ComorInf_0.0	0.0		4_1
1808	cat__ComorInf_1.0	0.0		4_1
1809	cat__ComorInf_2.0	0.0		4_1
1810	cat__ComorInf_nan	0.0		4_1
1811	cat__ComorRheu_0.0	0.0		4_1
1812	cat__ComorRheu_1.0	0.0		4_1
1813	cat__ComorRheu_nan	0.0		4_1
1814	cat__ComorPrep_0.0	0.0		4_1
1815	cat__ComorPrep_1.0	0.0		4_1
1816	cat__ComorPrep_nan	0.0		4_1
1817	cat__ComorRen_0.0	0.0		4_1
1818	cat__ComorRen_1.0	0.0		4_1
1819	cat__ComorRen_nan	0.0		4_1
1820	cat__ComorMPul_0.0	0.0		4_1
1821	cat__ComorMPul_1.0	0.0		4_1
1822	cat__ComorMPul_2.0	0.0		4_1
1823	cat__ComorMPul_nan	0.0		4_1
1824	cat__ComorSPul_0.0	0.0		4_1
1825	cat__ComorSPul_1.0	0.0		4_1
1826	cat__ComorSPul_2.0	0.0		4_1
1827	cat__ComorSPul_nan	0.0		4_1
1828	cat__ComorPST_0.0	0.0		4_1
1829	cat__ComorPST_1.0	0.0		4_1
1830	cat__ComorPST_2.0	0.0		4_1
1831	cat__ComorPST_nan	0.0		4_1
1832	cat__ComorHepM_0.0	0.0		4_1
1833	cat__ComorHepM_1.0	0.0074429928297532096		4_1
1834	cat__ComorHepM_2.0	0.0		4_1
1835	cat__ComorHepM_nan	0.0		4_1
1836	cat__ComorHepS_0.0	0.0		4_1
1837	cat__ComorHepS_1.0	0.0		4_1
1838	cat__ComorHepS_nan	0.0		4_1
1839	cat__TreatmentC1_ADE Alone	0.0		4_1
1840	cat__TreatmentC1_ADE and Mylotarg 3mg per m2	0.0		4_1
1841	cat__TreatmentC1_ADE and Mylotarg 6mg per m2	0.0		4_1
1842	cat__TreatmentC1_Arsenic and ATRA	0.0		4_1
1843	cat__TreatmentC1_DA High dose (90mg)	0.06105114867480764		4_1
1844	cat__TreatmentC1_DA Mylotarg 3mg per m2	0.15782144901670303		4_1
1845	cat__TreatmentC1_DA Mylotarg 6mg per m2	0.0		4_1
1846	cat__TreatmentC1_DA Standard dose (60mg)	0.08240092929437402		4_1
1847	cat__Marrresult1C1_CR	0.3969488397749541		4_1
1848	cat__Marrresult1C1_PR	0.0		4_1
1849	cat__Marrresult1C1_RD	0.0		4_1
1850	cat__Marrresult1C1_nan	0.0		4_1
1851	cat__Marrresult2C1_CR	0.16907023726692538		4_1
1852	cat__Marrresult2C1_PR	0.0		4_1
1853	cat__Marrresult2C1_RD	0.0		4_1
1854	cat__Marrresult2C1_nan	0.0		4_1
1855	cat__Marrresult1C2_CR	0.0		4_1
1856	cat__Marrresult1C2_PR	0.0		4_1
1857	cat__Marrresult1C2_RD	0.0		4_1
1858	cat__Marrresult1C2_nan	0.0		4_1
1859	cat__TissuetypesibsresultC2_1.0	0.0		4_1
1860	cat__TissuetypesibsresultC2_2.0	0.12232309660421621		4_1
1861	cat__TissuetypesibsresultC2_3.0	0.01973466863131263		4_1
1862	cat__TissuetypesibsresultC2_nan	0.048477980776977854		4_1
1863	cat__TransplantTypeC2_1.0	0.0		4_1
1864	cat__TransplantTypeC2_2.0	0.0		4_1
1865	cat__TransplantTypeC2_3.0	0.0		4_1
1866	cat__TransplantTypeC2_nan	0.035737707643845075		4_1
1867	cat__TreatmentC3_AIDA	0.0		4_1
1868	cat__TreatmentC3_Ara-C 3g/m2	0.0		4_1
1869	cat__TreatmentC3_Dclo	0.0		4_1
1870	cat__TreatmentC3_Flag-Ida	0.36139928863571125		4_1
1871	cat__TreatmentC3_MACE	0.2658548503625		4_1
1872	cat__TreatmentC3_MidAc	0.0		4_1
1873	cat__TreatmentC3_Other	0.572833466636999		4_1
1874	cat__TreatmentC3_nan	0.0		4_1
1875	ordinal__NauseagradeC1	0.008706927023366682		4_1
1876	ordinal__AlopeciagradeC1	0.0002524894529421105		4_1
1877	ordinal__OralgradeC1	0.0022147836370669154		4_1
1878	ordinal__DiarrheagradeC1	0.007110630816087872		4_1
1879	ordinal__CardiacgradeC1	0.0005908350873220225		4_1
1880	ordinal__LiverASTgradeC1	2.0476521463668648e-05		4_1
1881	ordinal__LiverALTgradeC1	0.000742892064888685		4_1
1882	ordinal__LiverBilgradeC1	0.005348989924861751		4_1
1883	ordinal__RenaCreatgradeC1	0.011589455557355108		4_1
1884	ordinal__RenaprotgradeC1	0.0008826860588031575		4_1
1885	ordinal__RenahaemgradeC1	0.0006198398098092616		4_1
1886	ordinal__NauseagradeC2	0.0007464619269371924		4_1
1887	ordinal__AlopeciagradeC2	0.0001548892236079635		4_1
1888	ordinal__OralgradeC2	0.0005998347976631317		4_1
1889	ordinal__DiarrheagradeC2	0.0017826422729697068		4_1
1890	ordinal__CardiacgradeC2	9.364356719679416e-05		4_1
1891	ordinal__LiverASTgradeC2	0.0003220003698582025		4_1
1892	ordinal__LiverALTgradeC2	8.138955188870741e-05		4_1
1893	ordinal__LiverBilgradeC2	0.0003690653414848139		4_1
1894	ordinal__RenaCreatgradeC2	0.002264347180209801		4_1
1895	ordinal__RenaprotgradeC2	0.0014453458625123359		4_1
1896	ordinal__RenahaemgradeC2	0.0009562364394328505		4_1
1897	ordinal__NauseagradeC3	0.0011838251609985401		4_1
1898	ordinal__AlopeciagradeC3	0.0002691694462343806		4_1
1899	ordinal__OralgradeC3	0.001746373341592429		4_1
1900	ordinal__DiarrheagradeC3	0.001366777749900683		4_1
1901	ordinal__CardiacgradeC3	0.0010102454194409654		4_1
1902	ordinal__LiverASTgradeC3	0.00014683600324658113		4_1
1903	ordinal__LiverALTgradeC3	2.7977184348560346e-05		4_1
1904	ordinal__LiverBilgradeC3	0.0012778946132468863		4_1
1905	ordinal__RenaCreatgradeC3	0.0004351063302004317		4_1
1906	ordinal__RenaprotgradeC3	0.0004883679639120748		4_1
1907	ordinal__RenahaemgradeC3	0.0007401360377132441		4_1
1908	ordinal__cellularity1C1	0.0002665813103643626		4_1
1909	ordinal__cellularity2C1	0.0006275830575110716		4_1
1910	ordinal__cellularity1C2	0.0005709658744990681		4_1
1911	num__amlAgeAtRand1	0.22979915730980482		4_1
1912	num__UnitsbloodC1	0.020838813199126387		4_1
1913	num__UnitsplateletsC1	0.024899902579733322		4_1
1914	num__UnitsbloodC2	0.012807586623689478		4_1
1915	num__UnitsplateletsC2	0.008663987211648473		4_1
1916	num__UnitsbloodC3	0.0004680769293224019		4_1
1917	num__UnitsplateletsC3	0.0008704663263428297		4_1
1918	num__DaysIVantibC1	0.0036947784670895724		4_1
1919	num__DaysinhospC1	0.0010294953372807147		4_1
1920	num__DaysIVantibC2	0.0003620805191980125		4_1
1921	num__DaysinhospC2	7.5395708600882e-05		4_1
1922	num__DaysIVantibC3	0.001593526389017003		4_1
1923	num__DaysinhospC3	0.001805626492902017		4_1
1924	num__NauseastartC1	0.000784062236107219		4_1
1925	num__NauseastopC1	0.0007621703884988994		4_1
1926	num__AlopeciastartC1	0.00014923119575823823		4_1
1927	num__AlopeciastopC1	3.4060000309262106e-05		4_1
1928	num__OralstartC1	0.0008685541698232113		4_1
1929	num__OralstopC1	0.0009573362947436248		4_1
1930	num__DiarrheastartC1	0.0003677092976976529		4_1
1931	num__DiarrheastopC1	0.0003223512346568711		4_1
1932	num__CardiacstartC1	0.0007443309963323894		4_1
1933	num__CardiacstopC1	0.0004985143866324661		4_1
1934	num__LiverASTstartC1	0.006494789957874365		4_1
1935	num__LiverASTstopC1	0.0066229620251981435		4_1
1936	num__LiverALTstartC1	0.00033666310461733906		4_1
1937	num__LiverALTstopC1	0.0006435324719679667		4_1
1938	num__LiverBilstartC1	0.0016111624517850586		4_1
1939	num__LiverBilstopC1	0.0015920650169952756		4_1
1940	num__RenaCreatstartC1	0.0008684726904155158		4_1
1941	num__RenaCreatstopC1	0.0008076966615760158		4_1
1942	num__RenaprotstartC1	0.0006703880260768683		4_1
1943	num__RenahaemstartC1	0.0010514662419671866		4_1
1944	num__RenahaemstopC1	0.0013414284964597155		4_1
1945	num__NauseastartC2	0.0004505604003004283		4_1
1946	num__NauseastopC2	0.0006310663191646579		4_1
1947	num__AlopeciastartC2	0.00011554036266369846		4_1
1948	num__AlopeciastopC2	0.00018572346659572644		4_1
1949	num__OralstartC2	0.0005769530358477564		4_1
1950	num__OralstopC2	0.0006024724312305719		4_1
1951	num__DiarrheastartC2	0.0017959909650968485		4_1
1952	num__DiarrheastopC2	0.0019300677829868589		4_1
1953	num__CardiacstartC2	0.0006489882345116909		4_1
1954	num__LiverASTstartC2	0.0009121777155692936		4_1
1955	num__LiverASTstopC2	0.0015894704234449962		4_1
1956	num__LiverALTstartC2	1.8605441496170035e-06		4_1
1957	num__LiverALTstopC2	1.727179730443954e-05		4_1
1958	num__LiverBilstartC2	0.001058324740858322		4_1
1959	num__LiverBilstopC2	0.0008349061611368182		4_1
1960	num__RenaCreatstartC2	0.0006742254347491516		4_1
1961	num__RenaCreatstopC2	0.0006350886246426813		4_1
1962	num__NauseastartC3	3.1908850718290734e-05		4_1
1963	num__NauseastopC3	0.00031249018855680907		4_1
1964	num__AlopeciastartC3	0.00030455524156249757		4_1
1965	num__OralstartC3	0.0005048145430708067		4_1
1966	num__OralstopC3	0.0006689685880766132		4_1
1967	num__DiarrheastartC3	0.002986301446604405		4_1
1968	num__DiarrheastopC3	0.0033005518572623285		4_1
1969	num__LiverASTstartC3	0.0017549625713402645		4_1
1970	num__LiverASTstopC3	0.0009296763369650868		4_1
1971	num__LiverALTstartC3	0.0010404157109567655		4_1
1972	num__LiverALTstopC3	0.0013647536862916815		4_1
1973	num__LiverBilstartC3	0.0011860034977875585		4_1
1974	num__LiverBilstopC3	0.0013794652952208528		4_1
1975	num__RenaCreatstartC3	0.0018060318705362826		4_1
1976	num__RenaCreatstopC3	0.0020069673772244332		4_1
1977	num__mylotargdateC1	3.454788601256701e-05		4_1
1978	num__marrexamdate1C1	0.004806538615252336		4_1
1979	num__marrexamdate2C1	0.0009567928395139912		4_1
1980	num__NeutrecoverydateC1	0.0009963708379487463		4_1
1981	num__Platrecovery50dateC1	0.000648921640386689		4_1
1982	num__Platrecovery100dateC1	0.000925524018620316		4_1
1983	num__DischargeddateC1	0.00032929387228640574		4_1
1984	num__chemodateC2	0.000191408100076525		4_1
1985	num__marrexamdate1C2	0.0002727728062099865		4_1
1986	num__NeutrecoverydateC2	0.0009440838147520784		4_1
1987	num__Platrecovery50dateC2	0.0006584819360065074		4_1
1988	num__Platrecovery100dateC2	0.00012113380820255219		4_1
1989	num__DischargeddateC2	0.0003572504595842979		4_1
1990	num__chemodateC3	0.0		4_1
1991	num__NeutrecoverydateC3	0.00017845993822286673		4_1
1992	num__Platrecovery50dateC3	0.0004691167336137133		4_1
1993	num__Platrecovery100C3date	3.162119052299028e-05		4_1
1994	num__DischargeddateC3	0.0002971938780489316		4_1
1995	num__Weight	0.026288757383880833		4_1
1996	num__Height	0.0		4_1
1997	num__BloodDateEntry	0.052489743504206474		4_1
1998	num__HemoglobinEntry	0.11175833181991791		4_1
[truncated: 6,221 more rows]
