# Supplementary material for: Random Survival Forest Versus Elastic-Net Regularized Cox Regression for Survival Prediction in Acute Myeloid Leukemia at Distinct Treatment Time Points: Model Performance Comparison Study
Source: JMIR Bioinform Biotechnol. 2026 Apr 29;7:e75678. doi: 10.2196/75678 (PMC13128161; doi:10.2196/75678)
Supplement: Multimedia Appendix 9 [file bioinform-v7-e75678-s009.zip › ablation_metrics/repeated_fold_feature_importance/cnet/C3__flt3_npm1__fimp.csv]

	feature	importance	std_importance	fold_repeat_idx
0	cat__amlFLToutcomeID_2.0	0.0		1_1
1	cat__amlFLToutcomeID_3.0	0.0		1_1
2	cat__amlFLToutcomeID_4.0	0.0		1_1
3	cat__amlFLToutcomeID_nan	0.0		1_1
4	cat__amlFLTTypeID_1.0	0.0		1_1
5	cat__amlFLTTypeID_2.0	0.0		1_1
6	cat__amlFLTTypeID_nan	0.0		1_1
7	cat__amlDDLFLTTKDID_1.0	0.0		1_1
8	cat__amlDDLFLTTKDID_2.0	0.0		1_1
9	cat__amlDDLFLTTKDID_3.0	0.0		1_1
10	cat__amlDDLFLTTKDID_8.0	0.0		1_1
11	cat__amlDDLFLTTKDID_99.0	0.0		1_1
12	cat__amlDDLFLTTKDID_nan	0.0		1_1
13	cat__amlFLTType0ID_1.0	0.0		1_1
14	cat__amlFLTType0ID_2.0	0.0		1_1
15	cat__amlFLTType0ID_nan	0.0		1_1
16	cat__amlDDLNPM1OutcomeID_1.0	0.0		1_1
17	cat__amlDDLNPM1OutcomeID_3.0	0.0		1_1
18	cat__amlDDLNPM1OutcomeID_5.0	0.0		1_1
19	cat__amlDDLNPM1OutcomeID_7.0	0.0		1_1
20	cat__amlDDLNPM1OutcomeID_nan	0.0		1_1
21	cat__amlDDLNPM1ID_1.0	0.0		1_1
22	cat__amlDDLNPM1ID_2.0	0.0		1_1
23	cat__amlDDLNPM1ID_3.0	0.0		1_1
24	cat__amlDDLNPM1ID_4.0	0.0		1_1
25	cat__amlDDLNPM1ID_5.0	0.0		1_1
26	cat__amlDDLNPM1ID_nan	0.0		1_1
27	num__TestDate	0.0		1_1
28	num__ITDPcnt	0.0003045765294492401		1_1
29	num__ITDLength	1.3239240906614395e-05		1_1
30	remainder__TestDate_is_missing	0.0		1_1
31	remainder__amlFLToutcomeID_is_missing	0.0		1_1
32	remainder__amlFLTTypeID_is_missing	0.0		1_1
33	remainder__amlDDLFLTTKDID_is_missing	0.0		1_1
34	remainder__ITDPcnt_is_missing	0.0		1_1
35	remainder__ITDLength_is_missing	0.0		1_1
36	remainder__amlFLTType0ID_is_missing	0.0		1_1
37	remainder__amlDDLNPM1OutcomeID_is_missing	0.0		1_1
38	remainder__amlDDLNPM1ID_is_missing	0.0		1_1
39	cat__amlFLToutcomeID_2.0	0.0		2_1
40	cat__amlFLToutcomeID_3.0	0.0		2_1
41	cat__amlFLToutcomeID_4.0	0.0		2_1
42	cat__amlFLToutcomeID_nan	0.0		2_1
43	cat__amlFLTTypeID_1.0	0.0		2_1
44	cat__amlFLTTypeID_2.0	0.0		2_1
45	cat__amlFLTTypeID_nan	0.0		2_1
46	cat__amlDDLFLTTKDID_1.0	0.0		2_1
47	cat__amlDDLFLTTKDID_2.0	0.0		2_1
48	cat__amlDDLFLTTKDID_3.0	0.0		2_1
49	cat__amlDDLFLTTKDID_4.0	0.0		2_1
50	cat__amlDDLFLTTKDID_8.0	0.0		2_1
51	cat__amlDDLFLTTKDID_9.0	0.0		2_1
52	cat__amlDDLFLTTKDID_99.0	0.0		2_1
53	cat__amlDDLFLTTKDID_nan	0.0		2_1
54	cat__amlFLTType0ID_1.0	0.0		2_1
55	cat__amlFLTType0ID_2.0	0.0		2_1
56	cat__amlFLTType0ID_nan	0.0		2_1
57	cat__amlDDLNPM1OutcomeID_1.0	0.0		2_1
58	cat__amlDDLNPM1OutcomeID_3.0	0.0		2_1
59	cat__amlDDLNPM1OutcomeID_5.0	0.0		2_1
60	cat__amlDDLNPM1OutcomeID_7.0	0.0		2_1
61	cat__amlDDLNPM1OutcomeID_nan	0.0		2_1
62	cat__amlDDLNPM1ID_1.0	0.0		2_1
63	cat__amlDDLNPM1ID_2.0	0.0		2_1
64	cat__amlDDLNPM1ID_3.0	0.0		2_1
65	cat__amlDDLNPM1ID_4.0	0.0		2_1
66	cat__amlDDLNPM1ID_5.0	0.0		2_1
67	cat__amlDDLNPM1ID_nan	0.0		2_1
68	num__TestDate	0.0		2_1
69	num__ITDPcnt	0.00018072919938635822		2_1
70	num__ITDLength	2.4136458659998202e-06		2_1
71	remainder__TestDate_is_missing	0.0		2_1
72	remainder__amlFLToutcomeID_is_missing	0.0		2_1
73	remainder__amlFLTTypeID_is_missing	0.0		2_1
74	remainder__amlDDLFLTTKDID_is_missing	0.0		2_1
75	remainder__ITDPcnt_is_missing	0.0		2_1
76	remainder__ITDLength_is_missing	0.0		2_1
77	remainder__amlFLTType0ID_is_missing	0.0		2_1
78	remainder__amlDDLNPM1OutcomeID_is_missing	0.0		2_1
79	remainder__amlDDLNPM1ID_is_missing	0.0		2_1
80	cat__amlFLToutcomeID_2.0	0.0		3_1
81	cat__amlFLToutcomeID_3.0	0.0		3_1
82	cat__amlFLToutcomeID_4.0	0.0		3_1
83	cat__amlFLToutcomeID_nan	0.0		3_1
84	cat__amlFLTTypeID_1.0	0.0		3_1
85	cat__amlFLTTypeID_2.0	0.0		3_1
86	cat__amlFLTTypeID_nan	0.0		3_1
87	cat__amlDDLFLTTKDID_1.0	0.0		3_1
88	cat__amlDDLFLTTKDID_2.0	0.0		3_1
89	cat__amlDDLFLTTKDID_3.0	0.0		3_1
90	cat__amlDDLFLTTKDID_4.0	0.0		3_1
91	cat__amlDDLFLTTKDID_8.0	0.0		3_1
92	cat__amlDDLFLTTKDID_9.0	0.0		3_1
93	cat__amlDDLFLTTKDID_99.0	0.0		3_1
94	cat__amlDDLFLTTKDID_nan	0.0		3_1
95	cat__amlFLTType0ID_1.0	0.0		3_1
96	cat__amlFLTType0ID_2.0	0.0		3_1
97	cat__amlFLTType0ID_nan	0.0		3_1
98	cat__amlDDLNPM1OutcomeID_1.0	0.0		3_1
99	cat__amlDDLNPM1OutcomeID_3.0	0.0		3_1
100	cat__amlDDLNPM1OutcomeID_5.0	0.0		3_1
101	cat__amlDDLNPM1OutcomeID_7.0	0.0		3_1
102	cat__amlDDLNPM1OutcomeID_nan	0.0		3_1
103	cat__amlDDLNPM1ID_1.0	0.0		3_1
104	cat__amlDDLNPM1ID_2.0	0.0		3_1
105	cat__amlDDLNPM1ID_3.0	0.0		3_1
106	cat__amlDDLNPM1ID_4.0	0.0		3_1
107	cat__amlDDLNPM1ID_5.0	0.0		3_1
108	cat__amlDDLNPM1ID_nan	0.0		3_1
109	num__TestDate	0.00014187689465446486		3_1
110	num__ITDPcnt	0.0004549109693267262		3_1
111	num__ITDLength	2.5788637819516503e-05		3_1
112	remainder__TestDate_is_missing	0.0		3_1
113	remainder__amlFLToutcomeID_is_missing	0.0		3_1
114	remainder__amlFLTTypeID_is_missing	0.0		3_1
115	remainder__amlDDLFLTTKDID_is_missing	0.0		3_1
116	remainder__ITDPcnt_is_missing	0.0		3_1
117	remainder__ITDLength_is_missing	0.0		3_1
118	remainder__amlFLTType0ID_is_missing	0.0		3_1
119	remainder__amlDDLNPM1OutcomeID_is_missing	0.0		3_1
120	remainder__amlDDLNPM1ID_is_missing	0.0		3_1
121	cat__amlFLToutcomeID_2.0	0.0		4_1
122	cat__amlFLToutcomeID_3.0	0.0		4_1
123	cat__amlFLToutcomeID_4.0	0.0		4_1
124	cat__amlFLToutcomeID_nan	0.0		4_1
125	cat__amlFLTTypeID_1.0	0.0		4_1
126	cat__amlFLTTypeID_2.0	0.0		4_1
127	cat__amlFLTTypeID_nan	0.0		4_1
128	cat__amlDDLFLTTKDID_1.0	0.0		4_1
129	cat__amlDDLFLTTKDID_2.0	0.0		4_1
130	cat__amlDDLFLTTKDID_3.0	0.0		4_1
131	cat__amlDDLFLTTKDID_4.0	0.0		4_1
132	cat__amlDDLFLTTKDID_8.0	0.0		4_1
133	cat__amlDDLFLTTKDID_9.0	0.0		4_1
134	cat__amlDDLFLTTKDID_99.0	0.0		4_1
135	cat__amlDDLFLTTKDID_nan	0.0		4_1
136	cat__amlFLTType0ID_1.0	0.0		4_1
137	cat__amlFLTType0ID_2.0	0.0		4_1
138	cat__amlFLTType0ID_nan	0.0		4_1
139	cat__amlDDLNPM1OutcomeID_1.0	0.0		4_1
140	cat__amlDDLNPM1OutcomeID_3.0	0.0		4_1
141	cat__amlDDLNPM1OutcomeID_5.0	0.0		4_1
142	cat__amlDDLNPM1OutcomeID_7.0	0.0		4_1
143	cat__amlDDLNPM1OutcomeID_nan	0.0		4_1
144	cat__amlDDLNPM1ID_1.0	0.0		4_1
145	cat__amlDDLNPM1ID_2.0	0.0		4_1
146	cat__amlDDLNPM1ID_3.0	0.0		4_1
147	cat__amlDDLNPM1ID_4.0	0.0		4_1
148	cat__amlDDLNPM1ID_5.0	0.0		4_1
149	cat__amlDDLNPM1ID_nan	0.0		4_1
150	num__TestDate	2.254784205442989e-05		4_1
151	num__ITDPcnt	0.00028967785105882764		4_1
152	num__ITDLength	1.805541954604299e-05		4_1
153	remainder__TestDate_is_missing	0.0		4_1
154	remainder__amlFLToutcomeID_is_missing	0.0		4_1
155	remainder__amlFLTTypeID_is_missing	0.0		4_1
156	remainder__amlDDLFLTTKDID_is_missing	0.0		4_1
157	remainder__ITDPcnt_is_missing	0.0		4_1
158	remainder__ITDLength_is_missing	0.0		4_1
159	remainder__amlFLTType0ID_is_missing	0.0		4_1
160	remainder__amlDDLNPM1OutcomeID_is_missing	0.0		4_1
161	remainder__amlDDLNPM1ID_is_missing	0.0		4_1
162	cat__amlFLToutcomeID_2.0	0.0		5_1
163	cat__amlFLToutcomeID_3.0	0.0		5_1
164	cat__amlFLToutcomeID_4.0	0.0		5_1
165	cat__amlFLToutcomeID_nan	0.0		5_1
166	cat__amlFLTTypeID_1.0	0.0		5_1
167	cat__amlFLTTypeID_2.0	0.0		5_1
168	cat__amlFLTTypeID_nan	0.0		5_1
169	cat__amlDDLFLTTKDID_1.0	0.0		5_1
170	cat__amlDDLFLTTKDID_2.0	0.0		5_1
171	cat__amlDDLFLTTKDID_3.0	0.0		5_1
172	cat__amlDDLFLTTKDID_4.0	0.0		5_1
173	cat__amlDDLFLTTKDID_8.0	0.0		5_1
174	cat__amlDDLFLTTKDID_9.0	0.0		5_1
175	cat__amlDDLFLTTKDID_99.0	0.0		5_1
176	cat__amlDDLFLTTKDID_nan	0.0		5_1
177	cat__amlFLTType0ID_1.0	0.0		5_1
178	cat__amlFLTType0ID_2.0	0.0		5_1
179	cat__amlFLTType0ID_nan	0.0		5_1
180	cat__amlDDLNPM1OutcomeID_1.0	0.0		5_1
181	cat__amlDDLNPM1OutcomeID_3.0	0.0		5_1
182	cat__amlDDLNPM1OutcomeID_5.0	0.0		5_1
183	cat__amlDDLNPM1OutcomeID_nan	0.0		5_1
184	cat__amlDDLNPM1ID_1.0	0.0		5_1
185	cat__amlDDLNPM1ID_2.0	0.0		5_1
186	cat__amlDDLNPM1ID_3.0	0.0		5_1
187	cat__amlDDLNPM1ID_4.0	0.0		5_1
188	cat__amlDDLNPM1ID_5.0	0.0		5_1
189	cat__amlDDLNPM1ID_nan	0.0		5_1
190	num__TestDate	0.0		5_1
191	num__ITDPcnt	0.0		5_1
192	num__ITDLength	0.0		5_1
193	remainder__TestDate_is_missing	0.0		5_1
194	remainder__amlFLToutcomeID_is_missing	0.0		5_1
195	remainder__amlFLTTypeID_is_missing	0.0		5_1
196	remainder__amlDDLFLTTKDID_is_missing	0.0		5_1
197	remainder__ITDPcnt_is_missing	0.0		5_1
198	remainder__ITDLength_is_missing	0.0		5_1
199	remainder__amlFLTType0ID_is_missing	0.0		5_1
200	remainder__amlDDLNPM1OutcomeID_is_missing	0.0		5_1
201	remainder__amlDDLNPM1ID_is_missing	0.0		5_1
202	cat__amlFLToutcomeID_2.0	0.0		1_2
203	cat__amlFLToutcomeID_3.0	0.0		1_2
204	cat__amlFLToutcomeID_4.0	0.0		1_2
205	cat__amlFLToutcomeID_nan	0.0		1_2
206	cat__amlFLTTypeID_1.0	0.0		1_2
207	cat__amlFLTTypeID_2.0	0.0		1_2
208	cat__amlFLTTypeID_nan	0.0		1_2
209	cat__amlDDLFLTTKDID_1.0	0.0		1_2
210	cat__amlDDLFLTTKDID_2.0	0.0		1_2
211	cat__amlDDLFLTTKDID_3.0	0.0		1_2
212	cat__amlDDLFLTTKDID_4.0	0.0		1_2
213	cat__amlDDLFLTTKDID_8.0	0.0		1_2
214	cat__amlDDLFLTTKDID_9.0	0.0		1_2
215	cat__amlDDLFLTTKDID_99.0	0.0		1_2
216	cat__amlDDLFLTTKDID_nan	0.0		1_2
217	cat__amlFLTType0ID_1.0	0.0		1_2
218	cat__amlFLTType0ID_2.0	0.0		1_2
219	cat__amlFLTType0ID_nan	0.0		1_2
220	cat__amlDDLNPM1OutcomeID_1.0	0.0		1_2
221	cat__amlDDLNPM1OutcomeID_3.0	0.0		1_2
222	cat__amlDDLNPM1OutcomeID_5.0	0.0		1_2
223	cat__amlDDLNPM1OutcomeID_nan	0.0		1_2
224	cat__amlDDLNPM1ID_1.0	0.0		1_2
225	cat__amlDDLNPM1ID_2.0	0.0		1_2
226	cat__amlDDLNPM1ID_3.0	0.0		1_2
227	cat__amlDDLNPM1ID_4.0	0.0		1_2
228	cat__amlDDLNPM1ID_5.0	0.0		1_2
229	cat__amlDDLNPM1ID_nan	0.0		1_2
230	num__TestDate	0.0		1_2
231	num__ITDPcnt	0.00033676816154278846		1_2
232	num__ITDLength	2.3690882843579138e-05		1_2
233	remainder__TestDate_is_missing	0.0		1_2
234	remainder__amlFLToutcomeID_is_missing	0.0		1_2
235	remainder__amlFLTTypeID_is_missing	0.0		1_2
236	remainder__amlDDLFLTTKDID_is_missing	0.0		1_2
237	remainder__ITDPcnt_is_missing	0.0		1_2
238	remainder__ITDLength_is_missing	0.0		1_2
239	remainder__amlFLTType0ID_is_missing	0.0		1_2
240	remainder__amlDDLNPM1OutcomeID_is_missing	0.0		1_2
241	remainder__amlDDLNPM1ID_is_missing	0.0		1_2
242	cat__amlFLToutcomeID_2.0	0.0		2_2
243	cat__amlFLToutcomeID_3.0	0.0		2_2
244	cat__amlFLToutcomeID_4.0	0.0		2_2
245	cat__amlFLToutcomeID_nan	0.0		2_2
246	cat__amlFLTTypeID_1.0	0.0		2_2
247	cat__amlFLTTypeID_2.0	0.0		2_2
248	cat__amlFLTTypeID_nan	0.0		2_2
249	cat__amlDDLFLTTKDID_1.0	0.0		2_2
250	cat__amlDDLFLTTKDID_2.0	0.0		2_2
251	cat__amlDDLFLTTKDID_3.0	0.0		2_2
252	cat__amlDDLFLTTKDID_4.0	0.0		2_2
253	cat__amlDDLFLTTKDID_8.0	0.0		2_2
254	cat__amlDDLFLTTKDID_9.0	0.0		2_2
255	cat__amlDDLFLTTKDID_99.0	0.0		2_2
256	cat__amlDDLFLTTKDID_nan	0.0		2_2
257	cat__amlFLTType0ID_1.0	0.0		2_2
258	cat__amlFLTType0ID_2.0	0.0		2_2
259	cat__amlFLTType0ID_nan	0.0		2_2
260	cat__amlDDLNPM1OutcomeID_1.0	0.0		2_2
261	cat__amlDDLNPM1OutcomeID_3.0	0.0		2_2
262	cat__amlDDLNPM1OutcomeID_5.0	0.0		2_2
263	cat__amlDDLNPM1OutcomeID_7.0	0.0		2_2
264	cat__amlDDLNPM1OutcomeID_nan	0.0		2_2
265	cat__amlDDLNPM1ID_1.0	0.0		2_2
266	cat__amlDDLNPM1ID_2.0	0.0		2_2
267	cat__amlDDLNPM1ID_3.0	0.0		2_2
268	cat__amlDDLNPM1ID_4.0	0.0		2_2
269	cat__amlDDLNPM1ID_5.0	0.0		2_2
270	cat__amlDDLNPM1ID_nan	0.0		2_2
271	num__TestDate	0.0		2_2
272	num__ITDPcnt	3.265266769359992e-05		2_2
273	num__ITDLength	0.0		2_2
274	remainder__TestDate_is_missing	0.0		2_2
275	remainder__amlFLToutcomeID_is_missing	0.0		2_2
276	remainder__amlFLTTypeID_is_missing	0.0		2_2
277	remainder__amlDDLFLTTKDID_is_missing	0.0		2_2
278	remainder__ITDPcnt_is_missing	0.0		2_2
279	remainder__ITDLength_is_missing	0.0		2_2
280	remainder__amlFLTType0ID_is_missing	0.0		2_2
281	remainder__amlDDLNPM1OutcomeID_is_missing	0.0		2_2
282	remainder__amlDDLNPM1ID_is_missing	0.0		2_2
283	cat__amlFLToutcomeID_2.0	0.0		3_2
284	cat__amlFLToutcomeID_3.0	0.0		3_2
285	cat__amlFLToutcomeID_4.0	0.0		3_2
286	cat__amlFLToutcomeID_nan	0.0		3_2
287	cat__amlFLTTypeID_1.0	0.0		3_2
288	cat__amlFLTTypeID_2.0	0.0		3_2
289	cat__amlFLTTypeID_nan	0.0		3_2
290	cat__amlDDLFLTTKDID_1.0	0.0		3_2
291	cat__amlDDLFLTTKDID_2.0	0.0		3_2
292	cat__amlDDLFLTTKDID_3.0	0.0		3_2
293	cat__amlDDLFLTTKDID_4.0	0.0		3_2
294	cat__amlDDLFLTTKDID_8.0	0.0		3_2
295	cat__amlDDLFLTTKDID_9.0	0.0		3_2
296	cat__amlDDLFLTTKDID_99.0	0.0		3_2
297	cat__amlDDLFLTTKDID_nan	0.0		3_2
298	cat__amlFLTType0ID_1.0	0.0		3_2
299	cat__amlFLTType0ID_2.0	0.0		3_2
300	cat__amlFLTType0ID_nan	0.0		3_2
301	cat__amlDDLNPM1OutcomeID_1.0	0.0		3_2
302	cat__amlDDLNPM1OutcomeID_3.0	0.0		3_2
303	cat__amlDDLNPM1OutcomeID_5.0	0.0		3_2
304	cat__amlDDLNPM1OutcomeID_7.0	0.0		3_2
305	cat__amlDDLNPM1OutcomeID_nan	0.0		3_2
306	cat__amlDDLNPM1ID_1.0	0.0		3_2
307	cat__amlDDLNPM1ID_2.0	0.0		3_2
308	cat__amlDDLNPM1ID_3.0	0.0		3_2
309	cat__amlDDLNPM1ID_4.0	0.0		3_2
310	cat__amlDDLNPM1ID_5.0	0.0		3_2
311	cat__amlDDLNPM1ID_nan	0.0		3_2
312	num__TestDate	0.0		3_2
313	num__ITDPcnt	0.00018030395946703028		3_2
314	num__ITDLength	6.745375457768525e-06		3_2
315	remainder__TestDate_is_missing	0.0		3_2
316	remainder__amlFLToutcomeID_is_missing	0.0		3_2
317	remainder__amlFLTTypeID_is_missing	0.0		3_2
318	remainder__amlDDLFLTTKDID_is_missing	0.0		3_2
319	remainder__ITDPcnt_is_missing	0.0		3_2
320	remainder__ITDLength_is_missing	0.0		3_2
321	remainder__amlFLTType0ID_is_missing	0.0		3_2
322	remainder__amlDDLNPM1OutcomeID_is_missing	0.0		3_2
323	remainder__amlDDLNPM1ID_is_missing	0.0		3_2
324	cat__amlFLToutcomeID_2.0	0.0		4_2
325	cat__amlFLToutcomeID_3.0	0.0		4_2
326	cat__amlFLToutcomeID_4.0	0.0		4_2
327	cat__amlFLToutcomeID_nan	0.0		4_2
328	cat__amlFLTTypeID_1.0	0.0		4_2
329	cat__amlFLTTypeID_2.0	0.0		4_2
330	cat__amlFLTTypeID_nan	0.0		4_2
331	cat__amlDDLFLTTKDID_1.0	0.0		4_2
332	cat__amlDDLFLTTKDID_2.0	0.0		4_2
333	cat__amlDDLFLTTKDID_3.0	0.0		4_2
334	cat__amlDDLFLTTKDID_8.0	0.0		4_2
335	cat__amlDDLFLTTKDID_9.0	0.0		4_2
336	cat__amlDDLFLTTKDID_99.0	0.0		4_2
337	cat__amlDDLFLTTKDID_nan	0.0		4_2
338	cat__amlFLTType0ID_1.0	0.0		4_2
339	cat__amlFLTType0ID_2.0	0.0		4_2
340	cat__amlFLTType0ID_nan	0.0		4_2
341	cat__amlDDLNPM1OutcomeID_1.0	0.0		4_2
342	cat__amlDDLNPM1OutcomeID_3.0	0.0		4_2
343	cat__amlDDLNPM1OutcomeID_5.0	0.0		4_2
344	cat__amlDDLNPM1OutcomeID_7.0	0.0		4_2
345	cat__amlDDLNPM1OutcomeID_nan	0.0		4_2
346	cat__amlDDLNPM1ID_1.0	0.0		4_2
347	cat__amlDDLNPM1ID_2.0	0.0		4_2
348	cat__amlDDLNPM1ID_3.0	0.0		4_2
349	cat__amlDDLNPM1ID_4.0	0.0		4_2
350	cat__amlDDLNPM1ID_5.0	0.0		4_2
351	cat__amlDDLNPM1ID_nan	0.0		4_2
352	num__TestDate	0.000374130269441939		4_2
353	num__ITDPcnt	0.0004998714832949252		4_2
354	num__ITDLength	9.634158940450883e-06		4_2
355	remainder__TestDate_is_missing	0.0		4_2
356	remainder__amlFLToutcomeID_is_missing	0.0		4_2
357	remainder__amlFLTTypeID_is_missing	0.0		4_2
358	remainder__amlDDLFLTTKDID_is_missing	0.0		4_2
359	remainder__ITDPcnt_is_missing	0.0		4_2
360	remainder__ITDLength_is_missing	0.0		4_2
361	remainder__amlFLTType0ID_is_missing	0.0		4_2
362	remainder__amlDDLNPM1OutcomeID_is_missing	0.0		4_2
363	remainder__amlDDLNPM1ID_is_missing	0.0		4_2
364	cat__amlFLToutcomeID_2.0	0.0		5_2
365	cat__amlFLToutcomeID_3.0	0.0		5_2
366	cat__amlFLToutcomeID_4.0	0.0		5_2
367	cat__amlFLToutcomeID_nan	0.0		5_2
368	cat__amlFLTTypeID_1.0	0.0		5_2
369	cat__amlFLTTypeID_2.0	0.0		5_2
370	cat__amlFLTTypeID_nan	0.0		5_2
371	cat__amlDDLFLTTKDID_1.0	0.0		5_2
372	cat__amlDDLFLTTKDID_2.0	0.0		5_2
373	cat__amlDDLFLTTKDID_3.0	0.0		5_2
374	cat__amlDDLFLTTKDID_4.0	0.0		5_2
375	cat__amlDDLFLTTKDID_8.0	0.0		5_2
376	cat__amlDDLFLTTKDID_99.0	0.0		5_2
377	cat__amlDDLFLTTKDID_nan	0.0		5_2
378	cat__amlFLTType0ID_1.0	0.0		5_2
379	cat__amlFLTType0ID_2.0	0.0		5_2
380	cat__amlFLTType0ID_nan	0.0		5_2
381	cat__amlDDLNPM1OutcomeID_1.0	0.0		5_2
382	cat__amlDDLNPM1OutcomeID_3.0	0.0		5_2
383	cat__amlDDLNPM1OutcomeID_5.0	0.0		5_2
384	cat__amlDDLNPM1OutcomeID_7.0	0.0		5_2
385	cat__amlDDLNPM1OutcomeID_nan	0.0		5_2
386	cat__amlDDLNPM1ID_1.0	0.0		5_2
387	cat__amlDDLNPM1ID_2.0	0.0		5_2
388	cat__amlDDLNPM1ID_3.0	0.0		5_2
389	cat__amlDDLNPM1ID_4.0	0.0		5_2
390	cat__amlDDLNPM1ID_5.0	0.0		5_2
391	cat__amlDDLNPM1ID_nan	0.0		5_2
392	num__TestDate	0.0		5_2
393	num__ITDPcnt	9.126730791625333e-05		5_2
394	num__ITDLength	3.4111695474937764e-06		5_2
395	remainder__TestDate_is_missing	0.0		5_2
396	remainder__amlFLToutcomeID_is_missing	0.0		5_2
397	remainder__amlFLTTypeID_is_missing	0.0		5_2
398	remainder__amlDDLFLTTKDID_is_missing	0.0		5_2
399	remainder__ITDPcnt_is_missing	0.0		5_2
400	remainder__ITDLength_is_missing	0.0		5_2
401	remainder__amlFLTType0ID_is_missing	0.0		5_2
402	remainder__amlDDLNPM1OutcomeID_is_missing	0.0		5_2
403	remainder__amlDDLNPM1ID_is_missing	0.0		5_2
404	cat__amlFLToutcomeID_2.0	0.0		1_3
405	cat__amlFLToutcomeID_3.0	0.0		1_3
406	cat__amlFLToutcomeID_4.0	0.0		1_3
407	cat__amlFLToutcomeID_nan	0.0		1_3
408	cat__amlFLTTypeID_1.0	0.0		1_3
409	cat__amlFLTTypeID_2.0	0.0		1_3
410	cat__amlFLTTypeID_nan	0.0		1_3
411	cat__amlDDLFLTTKDID_1.0	0.0		1_3
412	cat__amlDDLFLTTKDID_2.0	0.0		1_3
413	cat__amlDDLFLTTKDID_3.0	0.0		1_3
414	cat__amlDDLFLTTKDID_4.0	0.0		1_3
415	cat__amlDDLFLTTKDID_8.0	0.0		1_3
416	cat__amlDDLFLTTKDID_9.0	0.0		1_3
417	cat__amlDDLFLTTKDID_99.0	0.0		1_3
418	cat__amlDDLFLTTKDID_nan	0.0		1_3
419	cat__amlFLTType0ID_1.0	0.0		1_3
420	cat__amlFLTType0ID_2.0	0.0		1_3
421	cat__amlFLTType0ID_nan	0.0		1_3
422	cat__amlDDLNPM1OutcomeID_1.0	0.0		1_3
423	cat__amlDDLNPM1OutcomeID_3.0	0.0		1_3
424	cat__amlDDLNPM1OutcomeID_5.0	0.0		1_3
425	cat__amlDDLNPM1OutcomeID_7.0	0.0		1_3
426	cat__amlDDLNPM1OutcomeID_nan	0.0		1_3
427	cat__amlDDLNPM1ID_1.0	0.0		1_3
428	cat__amlDDLNPM1ID_2.0	0.0		1_3
429	cat__amlDDLNPM1ID_3.0	0.0		1_3
430	cat__amlDDLNPM1ID_4.0	0.0		1_3
431	cat__amlDDLNPM1ID_5.0	0.0		1_3
432	cat__amlDDLNPM1ID_nan	0.0		1_3
433	num__TestDate	0.0		1_3
434	num__ITDPcnt	3.847018567040995e-05		1_3
435	num__ITDLength	1.2803196314207695e-06		1_3
436	remainder__TestDate_is_missing	0.0		1_3
437	remainder__amlFLToutcomeID_is_missing	0.0		1_3
438	remainder__amlFLTTypeID_is_missing	0.0		1_3
439	remainder__amlDDLFLTTKDID_is_missing	0.0		1_3
440	remainder__ITDPcnt_is_missing	0.0		1_3
441	remainder__ITDLength_is_missing	0.0		1_3
442	remainder__amlFLTType0ID_is_missing	0.0		1_3
443	remainder__amlDDLNPM1OutcomeID_is_missing	0.0		1_3
444	remainder__amlDDLNPM1ID_is_missing	0.0		1_3
445	cat__amlFLToutcomeID_2.0	0.0		2_3
446	cat__amlFLToutcomeID_3.0	0.0		2_3
447	cat__amlFLToutcomeID_4.0	0.0		2_3
448	cat__amlFLToutcomeID_nan	0.0		2_3
449	cat__amlFLTTypeID_1.0	0.0		2_3
450	cat__amlFLTTypeID_2.0	0.0		2_3
451	cat__amlFLTTypeID_nan	0.0		2_3
452	cat__amlDDLFLTTKDID_1.0	0.0		2_3
453	cat__amlDDLFLTTKDID_2.0	0.0		2_3
454	cat__amlDDLFLTTKDID_3.0	0.0		2_3
455	cat__amlDDLFLTTKDID_4.0	0.0		2_3
456	cat__amlDDLFLTTKDID_8.0	0.0		2_3
457	cat__amlDDLFLTTKDID_99.0	0.0		2_3
458	cat__amlDDLFLTTKDID_nan	0.0		2_3
459	cat__amlFLTType0ID_1.0	0.0		2_3
460	cat__amlFLTType0ID_2.0	0.0		2_3
461	cat__amlFLTType0ID_nan	0.0		2_3
462	cat__amlDDLNPM1OutcomeID_1.0	0.0		2_3
463	cat__amlDDLNPM1OutcomeID_3.0	0.0		2_3
464	cat__amlDDLNPM1OutcomeID_5.0	0.0		2_3
465	cat__amlDDLNPM1OutcomeID_nan	0.0		2_3
466	cat__amlDDLNPM1ID_1.0	0.0		2_3
467	cat__amlDDLNPM1ID_2.0	0.0		2_3
468	cat__amlDDLNPM1ID_3.0	0.0		2_3
469	cat__amlDDLNPM1ID_4.0	0.0		2_3
470	cat__amlDDLNPM1ID_5.0	0.0		2_3
471	cat__amlDDLNPM1ID_nan	0.0		2_3
472	num__TestDate	0.00022135530148305766		2_3
473	num__ITDPcnt	0.0003411353323151217		2_3
474	num__ITDLength	1.901734011047151e-05		2_3
475	remainder__TestDate_is_missing	0.0		2_3
476	remainder__amlFLToutcomeID_is_missing	0.0		2_3
477	remainder__amlFLTTypeID_is_missing	0.0		2_3
478	remainder__amlDDLFLTTKDID_is_missing	0.0		2_3
479	remainder__ITDPcnt_is_missing	0.0		2_3
480	remainder__ITDLength_is_missing	0.0		2_3
481	remainder__amlFLTType0ID_is_missing	0.0		2_3
482	remainder__amlDDLNPM1OutcomeID_is_missing	0.0		2_3
483	remainder__amlDDLNPM1ID_is_missing	0.0		2_3
484	cat__amlFLToutcomeID_2.0	0.0		3_3
485	cat__amlFLToutcomeID_3.0	0.0		3_3
486	cat__amlFLToutcomeID_4.0	0.0		3_3
487	cat__amlFLToutcomeID_nan	0.0		3_3
488	cat__amlFLTTypeID_1.0	0.0		3_3
489	cat__amlFLTTypeID_2.0	0.0		3_3
490	cat__amlFLTTypeID_nan	0.0		3_3
491	cat__amlDDLFLTTKDID_1.0	0.0		3_3
492	cat__amlDDLFLTTKDID_2.0	0.0		3_3
493	cat__amlDDLFLTTKDID_3.0	0.0		3_3
494	cat__amlDDLFLTTKDID_8.0	0.0		3_3
495	cat__amlDDLFLTTKDID_9.0	0.0		3_3
496	cat__amlDDLFLTTKDID_99.0	0.0		3_3
497	cat__amlDDLFLTTKDID_nan	0.0		3_3
498	cat__amlFLTType0ID_1.0	0.0		3_3
499	cat__amlFLTType0ID_2.0	0.0		3_3
500	cat__amlFLTType0ID_nan	0.0		3_3
501	cat__amlDDLNPM1OutcomeID_1.0	0.0		3_3
502	cat__amlDDLNPM1OutcomeID_3.0	0.0		3_3
503	cat__amlDDLNPM1OutcomeID_5.0	0.0		3_3
504	cat__amlDDLNPM1OutcomeID_7.0	0.0		3_3
505	cat__amlDDLNPM1OutcomeID_nan	0.0		3_3
506	cat__amlDDLNPM1ID_1.0	0.0		3_3
507	cat__amlDDLNPM1ID_2.0	0.0		3_3
508	cat__amlDDLNPM1ID_3.0	0.0		3_3
509	cat__amlDDLNPM1ID_4.0	0.0		3_3
510	cat__amlDDLNPM1ID_5.0	0.0		3_3
511	cat__amlDDLNPM1ID_nan	0.0		3_3
512	num__TestDate	0.00026784639162594215		3_3
513	num__ITDPcnt	0.0003897059500743923		3_3
514	num__ITDLength	1.9090774375053618e-05		3_3
515	remainder__TestDate_is_missing	0.0		3_3
516	remainder__amlFLToutcomeID_is_missing	0.0		3_3
517	remainder__amlFLTTypeID_is_missing	0.0		3_3
518	remainder__amlDDLFLTTKDID_is_missing	0.0		3_3
519	remainder__ITDPcnt_is_missing	0.0		3_3
520	remainder__ITDLength_is_missing	0.0		3_3
521	remainder__amlFLTType0ID_is_missing	0.0		3_3
522	remainder__amlDDLNPM1OutcomeID_is_missing	0.0		3_3
523	remainder__amlDDLNPM1ID_is_missing	0.0		3_3
524	cat__amlFLToutcomeID_2.0	0.0		4_3
525	cat__amlFLToutcomeID_3.0	0.0		4_3
526	cat__amlFLToutcomeID_4.0	0.0		4_3
527	cat__amlFLToutcomeID_nan	0.0		4_3
528	cat__amlFLTTypeID_1.0	0.0		4_3
529	cat__amlFLTTypeID_2.0	0.0		4_3
530	cat__amlFLTTypeID_nan	0.0		4_3
531	cat__amlDDLFLTTKDID_1.0	0.0		4_3
532	cat__amlDDLFLTTKDID_2.0	0.0		4_3
533	cat__amlDDLFLTTKDID_3.0	0.0		4_3
534	cat__amlDDLFLTTKDID_4.0	0.0		4_3
535	cat__amlDDLFLTTKDID_8.0	0.0		4_3
536	cat__amlDDLFLTTKDID_9.0	0.0		4_3
537	cat__amlDDLFLTTKDID_99.0	0.0		4_3
538	cat__amlDDLFLTTKDID_nan	0.0		4_3
539	cat__amlFLTType0ID_1.0	0.0		4_3
540	cat__amlFLTType0ID_2.0	0.0		4_3
541	cat__amlFLTType0ID_nan	0.0		4_3
542	cat__amlDDLNPM1OutcomeID_1.0	0.0		4_3
543	cat__amlDDLNPM1OutcomeID_3.0	0.0		4_3
544	cat__amlDDLNPM1OutcomeID_5.0	0.0		4_3
545	cat__amlDDLNPM1OutcomeID_7.0	0.0		4_3
546	cat__amlDDLNPM1OutcomeID_nan	0.0		4_3
547	cat__amlDDLNPM1ID_1.0	0.0		4_3
548	cat__amlDDLNPM1ID_2.0	0.0		4_3
549	cat__amlDDLNPM1ID_3.0	0.0		4_3
550	cat__amlDDLNPM1ID_4.0	0.0		4_3
551	cat__amlDDLNPM1ID_5.0	0.0		4_3
552	cat__amlDDLNPM1ID_nan	0.0		4_3
553	num__TestDate	0.0		4_3
554	num__ITDPcnt	0.0		4_3
555	num__ITDLength	0.0		4_3
556	remainder__TestDate_is_missing	0.0		4_3
557	remainder__amlFLToutcomeID_is_missing	0.0		4_3
558	remainder__amlFLTTypeID_is_missing	0.0		4_3
559	remainder__amlDDLFLTTKDID_is_missing	0.0		4_3
560	remainder__ITDPcnt_is_missing	0.0		4_3
561	remainder__ITDLength_is_missing	0.0		4_3
562	remainder__amlFLTType0ID_is_missing	0.0		4_3
563	remainder__amlDDLNPM1OutcomeID_is_missing	0.0		4_3
564	remainder__amlDDLNPM1ID_is_missing	0.0		4_3
565	cat__amlFLToutcomeID_2.0	0.0		5_3
566	cat__amlFLToutcomeID_3.0	0.0		5_3
567	cat__amlFLToutcomeID_4.0	0.0		5_3
568	cat__amlFLToutcomeID_nan	0.0		5_3
569	cat__amlFLTTypeID_1.0	0.0		5_3
570	cat__amlFLTTypeID_2.0	0.0		5_3
571	cat__amlFLTTypeID_nan	0.0		5_3
572	cat__amlDDLFLTTKDID_1.0	0.0		5_3
573	cat__amlDDLFLTTKDID_2.0	0.0		5_3
574	cat__amlDDLFLTTKDID_3.0	0.0		5_3
575	cat__amlDDLFLTTKDID_4.0	0.0		5_3
576	cat__amlDDLFLTTKDID_8.0	0.0		5_3
577	cat__amlDDLFLTTKDID_9.0	0.0		5_3
578	cat__amlDDLFLTTKDID_99.0	0.0		5_3
579	cat__amlDDLFLTTKDID_nan	0.0		5_3
580	cat__amlFLTType0ID_1.0	0.0		5_3
581	cat__amlFLTType0ID_2.0	0.0		5_3
582	cat__amlFLTType0ID_nan	0.0		5_3
583	cat__amlDDLNPM1OutcomeID_1.0	0.0		5_3
584	cat__amlDDLNPM1OutcomeID_3.0	0.0		5_3
585	cat__amlDDLNPM1OutcomeID_5.0	0.0		5_3
586	cat__amlDDLNPM1OutcomeID_7.0	0.0		5_3
587	cat__amlDDLNPM1OutcomeID_nan	0.0		5_3
588	cat__amlDDLNPM1ID_1.0	0.0		5_3
589	cat__amlDDLNPM1ID_2.0	0.0		5_3
590	cat__amlDDLNPM1ID_3.0	0.0		5_3
591	cat__amlDDLNPM1ID_4.0	0.0		5_3
592	cat__amlDDLNPM1ID_5.0	0.0		5_3
593	cat__amlDDLNPM1ID_nan	0.0		5_3
594	num__TestDate	0.00010878722646945619		5_3
595	num__ITDPcnt	0.00041695601732432954		5_3
596	num__ITDLength	4.6372386615826704e-05		5_3
597	remainder__TestDate_is_missing	0.0		5_3
598	remainder__amlFLToutcomeID_is_missing	0.0		5_3
599	remainder__amlFLTTypeID_is_missing	0.0		5_3
600	remainder__amlDDLFLTTKDID_is_missing	0.0		5_3
601	remainder__ITDPcnt_is_missing	0.0		5_3
602	remainder__ITDLength_is_missing	0.0		5_3
603	remainder__amlFLTType0ID_is_missing	0.0		5_3
604	remainder__amlDDLNPM1OutcomeID_is_missing	0.0		5_3
605	remainder__amlDDLNPM1ID_is_missing	0.0		5_3
