# Supplementary material for: Random Survival Forest Versus Elastic-Net Regularized Cox Regression for Survival Prediction in Acute Myeloid Leukemia at Distinct Treatment Time Points: Model Performance Comparison Study
Source: JMIR Bioinform Biotechnol. 2026 Apr 29;7:e75678. doi: 10.2196/75678 (PMC13128161; doi:10.2196/75678)
Supplement: Multimedia Appendix 9 [file bioinform-v7-e75678-s009.zip › ablation_metrics/repeated_fold_feature_importance/cnet/C3__MRD_flt3_npm1__fimp.csv]

	feature	importance	std_importance	fold_repeat_idx
0	cat__MRDA0_False	0.0		1_1
1	cat__MRDA0_True	0.0		1_1
2	cat__MRDA0_nan	0.0		1_1
3	cat__MRDB0_False	0.0		1_1
4	cat__MRDB0_True	0.0		1_1
5	cat__MRDB0_nan	0.0		1_1
6	cat__MRDC0_False	0.0		1_1
7	cat__MRDC0_True	0.0		1_1
8	cat__MRDC0_nan	0.0		1_1
9	cat__MRDA1_False	0.0		1_1
10	cat__MRDA1_True	0.0		1_1
11	cat__MRDA1_nan	0.0		1_1
12	cat__MRDB1_False	0.0		1_1
13	cat__MRDB1_True	0.0		1_1
14	cat__MRDB1_nan	0.0		1_1
15	cat__MRDC1_False	0.0		1_1
16	cat__MRDC1_True	0.0		1_1
17	cat__MRDC1_nan	0.0		1_1
18	cat__MRDA2_False	0.0		1_1
19	cat__MRDA2_True	0.0		1_1
20	cat__MRDA2_nan	0.0		1_1
21	cat__MRDB2_False	0.0		1_1
22	cat__MRDB2_True	0.0		1_1
23	cat__MRDB2_nan	0.0		1_1
24	cat__MRDC2_False	0.0		1_1
25	cat__MRDC2_True	0.0		1_1
26	cat__MRDC2_nan	0.0		1_1
27	cat__MRDA3_False	0.0		1_1
28	cat__MRDA3_True	0.0		1_1
29	cat__MRDA3_nan	0.0		1_1
30	cat__MRDB3_False	0.0		1_1
31	cat__MRDB3_True	0.0		1_1
32	cat__MRDB3_nan	0.0		1_1
33	cat__MRDC3_False	0.0		1_1
34	cat__MRDC3_True	0.0		1_1
35	cat__MRDC3_nan	0.0		1_1
36	cat__amlFLToutcomeID_2.0	0.0		1_1
37	cat__amlFLToutcomeID_3.0	0.0		1_1
38	cat__amlFLToutcomeID_4.0	0.0		1_1
39	cat__amlFLToutcomeID_nan	0.0		1_1
40	cat__amlFLTTypeID_1.0	0.0		1_1
41	cat__amlFLTTypeID_2.0	0.0		1_1
42	cat__amlFLTTypeID_nan	0.0		1_1
43	cat__amlDDLFLTTKDID_1.0	0.0		1_1
44	cat__amlDDLFLTTKDID_2.0	0.0		1_1
45	cat__amlDDLFLTTKDID_3.0	0.0		1_1
46	cat__amlDDLFLTTKDID_8.0	0.0		1_1
47	cat__amlDDLFLTTKDID_99.0	0.0		1_1
48	cat__amlDDLFLTTKDID_nan	0.0		1_1
49	cat__amlFLTType0ID_1.0	0.0		1_1
50	cat__amlFLTType0ID_2.0	0.0		1_1
51	cat__amlFLTType0ID_nan	0.0		1_1
52	cat__amlDDLNPM1OutcomeID_1.0	0.0		1_1
53	cat__amlDDLNPM1OutcomeID_3.0	0.0		1_1
54	cat__amlDDLNPM1OutcomeID_5.0	0.0		1_1
55	cat__amlDDLNPM1OutcomeID_7.0	0.0		1_1
56	cat__amlDDLNPM1OutcomeID_nan	0.0		1_1
57	cat__amlDDLNPM1ID_1.0	0.0		1_1
58	cat__amlDDLNPM1ID_2.0	0.0		1_1
59	cat__amlDDLNPM1ID_3.0	0.0		1_1
60	cat__amlDDLNPM1ID_4.0	0.0		1_1
61	cat__amlDDLNPM1ID_5.0	0.0		1_1
62	cat__amlDDLNPM1ID_nan	0.0		1_1
63	cat__MRDnegativity_<0.0%/not detectable	0.0		1_1
64	cat__MRDnegativity_nan	0.0		1_1
65	cat__MRDguided_No	0.0		1_1
66	cat__MRDguided_nan	0.0		1_1
67	cat__Housekeeping_ABL	0.0		1_1
68	cat__Housekeeping_nan	0.0		1_1
69	cat__MRDA0_method_nan	0.0		1_1
70	cat__MRDA0_method_qPCR-NPM1	0.0		1_1
71	cat__MRDA0_method_qPCR-NPM1 A	0.0		1_1
72	cat__MRDA0_method_qPCR-NPM1 B	0.0		1_1
73	cat__MRDA0_method_qPCR-NPM1 D	0.0		1_1
74	cat__MRDA0_method_qPCR-NPM1 OTHER	0.0		1_1
75	cat__MRDA0_method_qPCR-inv16	0.0		1_1
76	cat__MRDA0_method_qPCR-t8/21	0.0		1_1
77	cat__MRDA0num_ND	0.0		1_1
78	cat__MRDA0num_Pos	0.0		1_1
79	cat__MRDA0num_nan	0.0		1_1
80	cat__MRDA0_specimen_PB	0.0		1_1
81	cat__MRDA0_specimen_nan	0.0		1_1
82	cat__MRDB0_method_nan	0.0		1_1
83	cat__MRDB0_method_qPCR-NPM1	0.0		1_1
84	cat__MRDB0_method_qPCR-NPM1 A	0.0		1_1
85	cat__MRDB0_method_qPCR-NPM1 B	0.0		1_1
86	cat__MRDB0_method_qPCR-NPM1 D	0.0		1_1
87	cat__MRDB0_method_qPCR-NPM1 OTHER	0.0		1_1
88	cat__MRDB0_method_qPCR-inv16	0.0		1_1
89	cat__MRDB0_method_qPCR-t8/21	0.0		1_1
90	cat__MRDB0_specimen_BM	0.0		1_1
91	cat__MRDB0_specimen_nan	0.0		1_1
92	cat__MRDB0num_ND	0.0		1_1
93	cat__MRDB0num_Pos	0.0		1_1
94	cat__MRDB0num_nan	0.0		1_1
95	cat__MRDC0_method_MFC (LAIP+DfN)	0.0		1_1
96	cat__MRDC0_method_nan	0.0		1_1
97	cat__MRDC0_specimen_BM	0.0		1_1
98	cat__MRDC0_specimen_BM	0.0		1_1
99	cat__MRDC0_specimen_PB	0.0		1_1
100	cat__MRDC0_specimen_nan	0.0		1_1
101	cat__MRDC1_specimen_BM	0.0		1_1
102	cat__MRDC1_specimen_PB	0.0		1_1
103	cat__MRDC1_specimen_nan	0.0		1_1
104	cat__MRDC2_specimen_BM	0.0		1_1
105	cat__MRDC2_specimen_PB	0.0		1_1
106	cat__MRDC2_specimen_nan	0.0		1_1
107	cat__MRDC3_specimen_BM	0.0		1_1
108	cat__MRDC3_specimen_nan	0.0		1_1
109	cat__MRDC0num_Pos	0.0		1_1
110	cat__MRDC0num_nan	0.0		1_1
111	cat__MRDA1_method_nan	0.0		1_1
112	cat__MRDA1_method_qPCR-NPM1	0.0		1_1
113	cat__MRDA1_method_qPCR-NPM1 A	0.0		1_1
114	cat__MRDA1_method_qPCR-NPM1 B	0.0		1_1
115	cat__MRDA1_method_qPCR-NPM1 D	0.0		1_1
116	cat__MRDA1_method_qPCR-NPM1 OTHER	0.0		1_1
117	cat__MRDA1_method_qPCR-inv16	0.0		1_1
118	cat__MRDA1_method_qPCR-t8/21	0.0		1_1
119	cat__MRDA1num_ND	0.0		1_1
120	cat__MRDA1num_Neg	0.0		1_1
121	cat__MRDA1num_Pos	0.0		1_1
122	cat__MRDA1num_nan	0.0		1_1
123	cat__MRDA1_specimen_PB	0.0		1_1
124	cat__MRDA1_specimen_nan	0.0		1_1
125	cat__MRDB1_method_nan	0.0		1_1
126	cat__MRDB1_method_qPCR-NPM1	0.0		1_1
127	cat__MRDB1_method_qPCR-NPM1 A	0.0		1_1
128	cat__MRDB1_method_qPCR-NPM1 D	0.0		1_1
129	cat__MRDB1_method_qPCR-NPM1 OTHER	0.0		1_1
130	cat__MRDB1_method_qPCR-inv16	0.0		1_1
131	cat__MRDB1_method_qPCR-t8/21	0.0		1_1
132	cat__MRDB1_specimen_BM	0.0		1_1
133	cat__MRDB1_specimen_nan	0.0		1_1
134	cat__MRDB1num_ND	0.0		1_1
135	cat__MRDB1num_Neg	0.0		1_1
136	cat__MRDB1num_Pos	0.0		1_1
137	cat__MRDB1num_nan	0.0		1_1
138	cat__MRDC1_method_MFC (LAIP+DfN)	0.0		1_1
139	cat__MRDC1_method_nan	0.0		1_1
140	cat__MRDC1num_ND	0.0		1_1
141	cat__MRDC1num_Neg	0.0		1_1
142	cat__MRDC1num_Pos	0.0		1_1
143	cat__MRDC1num_nan	0.0		1_1
144	cat__MRDA2_method_nan	0.0		1_1
145	cat__MRDA2_method_qPCR-NPM1	0.0		1_1
146	cat__MRDA2_method_qPCR-NPM1 A	0.0		1_1
147	cat__MRDA2_method_qPCR-NPM1 B	0.0		1_1
148	cat__MRDA2_method_qPCR-NPM1 D	0.0		1_1
149	cat__MRDA2_method_qPCR-NPM1 OTHER	0.0		1_1
150	cat__MRDA2_method_qPCR-inv16	0.0		1_1
151	cat__MRDA2_method_qPCR-t8/21	0.0		1_1
152	cat__MRDA2_specimen_PB	0.0		1_1
153	cat__MRDA2_specimen_nan	0.0		1_1
154	cat__MRDA2num_ND	0.0		1_1
155	cat__MRDA2num_Neg	0.0		1_1
156	cat__MRDA2num_Pos	0.0		1_1
157	cat__MRDA2num_nan	0.0		1_1
158	cat__MRDB2_method_nan	0.0		1_1
159	cat__MRDB2_method_qPCR-NPM1	0.0		1_1
160	cat__MRDB2_method_qPCR-NPM1 A	0.0		1_1
161	cat__MRDB2_method_qPCR-NPM1 B	0.0		1_1
162	cat__MRDB2_method_qPCR-NPM1 D	0.0		1_1
163	cat__MRDB2_method_qPCR-NPM1 OTHER	0.0		1_1
164	cat__MRDB2_method_qPCR-inv16	0.0		1_1
165	cat__MRDB2_method_qPCR-t8/21	0.0		1_1
166	cat__MRDB2_specimen_BM	0.0		1_1
167	cat__MRDB2_specimen_nan	0.0		1_1
168	cat__MRDB2num_ND	0.0		1_1
169	cat__MRDB2num_Neg	0.0		1_1
170	cat__MRDB2num_Pos	0.0		1_1
171	cat__MRDB2num_nan	0.0		1_1
172	cat__MRDC2_method_MFC (LAIP+DfN)	0.0		1_1
173	cat__MRDC2_method_nan	0.0		1_1
174	cat__MRDC2num_ND	0.0		1_1
175	cat__MRDC2num_Neg	0.0		1_1
176	cat__MRDC2num_Pos	0.0		1_1
177	cat__MRDC2num_nan	0.0		1_1
178	cat__MRDA3_method_nan	0.0		1_1
179	cat__MRDA3_method_qPCR-NPM1	0.0		1_1
180	cat__MRDA3_method_qPCR-NPM1 A	0.0		1_1
181	cat__MRDA3_method_qPCR-NPM1 B	0.0		1_1
182	cat__MRDA3_method_qPCR-NPM1 D	0.0		1_1
183	cat__MRDA3_method_qPCR-NPM1 OTHER	0.0		1_1
184	cat__MRDA3_method_qPCR-inv16	0.0		1_1
185	cat__MRDA3_method_qPCR-t8/21	0.0		1_1
186	cat__MRDA3_specimen_PB	0.0		1_1
187	cat__MRDA3_specimen_nan	0.0		1_1
188	cat__MRDA3num_ND	0.0		1_1
189	cat__MRDA3num_Neg	0.0		1_1
190	cat__MRDA3num_Pos	0.0		1_1
191	cat__MRDA3num_nan	0.0		1_1
192	cat__MRDB3_method_nan	0.0		1_1
193	cat__MRDB3_method_qPCR-NPM1	0.0		1_1
194	cat__MRDB3_method_qPCR-NPM1 A	0.0		1_1
195	cat__MRDB3_method_qPCR-NPM1 B	0.0		1_1
196	cat__MRDB3_method_qPCR-NPM1 D	0.0		1_1
197	cat__MRDB3_method_qPCR-NPM1 OTHER	0.0		1_1
198	cat__MRDB3_method_qPCR-inv16	0.0		1_1
199	cat__MRDB3_method_qPCR-t8/21	0.0		1_1
200	cat__MRDB3_specimen_BM	0.0		1_1
201	cat__MRDB3_specimen_nan	0.0		1_1
202	cat__MRDB3num_ND	0.0		1_1
203	cat__MRDB3num_Neg	0.0		1_1
204	cat__MRDB3num_Pos	0.0		1_1
205	cat__MRDB3num_nan	0.0		1_1
206	cat__MRDC3_method_MFC (LAIP+DfN)	0.0		1_1
207	cat__MRDC3_method_nan	0.0		1_1
208	cat__MRDC3num_Neg	0.0		1_1
209	cat__MRDC3num_Pos	0.0		1_1
210	cat__MRDC3num_nan	0.0		1_1
211	num__TestDate	0.0		1_1
212	num__ITDPcnt	0.0003451477991398116		1_1
213	num__ITDLength	1.7540955275073974e-05		1_1
214	num__date_MRDA0	0.0		1_1
215	num__MRDA0hodnota	0.0		1_1
216	num__MRDA0logred	0.0		1_1
217	num__date_MRDB0	0.0		1_1
218	num__MRDB0hodnota	0.0		1_1
219	num__MRDB0logred	0.0		1_1
220	num__MRDC0percentage	0.00014322087930620616		1_1
221	num__date_MRDA1	0.0001626372259394372		1_1
222	num__MRDA1hodnota	0.0		1_1
223	num__MRDA1logred	0.0		1_1
224	num__date_MRDB1	6.426528534789942e-06		1_1
225	num__MRDB1hodnota	0.00027888866667217084		1_1
226	num__Date_MRDC1	0.00028679722331543563		1_1
227	num__MRDC1percentage	0.00029430977037096323		1_1
228	num__date_MRDA2	0.00016402915786374077		1_1
229	num__MRDA2hodnota	8.472828626651638e-06		1_1
230	num__MRDA2logred	0.0		1_1
231	num__date_MRDB2	2.4728927361358682e-05		1_1
232	num__MRDB2hodnota	0.0		1_1
233	num__Date_MRDC2	0.0		1_1
234	num__MRDC2percentage	0.0006102066146570584		1_1
235	num__date_MRDA3	0.0		1_1
236	num__MRDA3hodnota	0.0		1_1
237	num__MRDA3logred	5.015653934247649e-05		1_1
238	num__date_MRDB3	0.00032073379574704667		1_1
239	num__MRDB3hodnota	0.0		1_1
240	num__Date_MRDC3	2.3540733828823453e-05		1_1
241	num__MRDC3percentage	0.00010605878427236554		1_1
242	remainder__MRDnegativity_is_missing	0.0		1_1
243	remainder__MRDguided_is_missing	0.0		1_1
244	remainder__Housekeeping_is_missing	0.0		1_1
245	remainder__MRDA0_is_missing	0.0		1_1
246	remainder__date_MRDA0_is_missing	0.0		1_1
247	remainder__MRDA0_method_is_missing	0.0		1_1
248	remainder__MRDA0_specimen_is_missing	0.0		1_1
249	remainder__MRDA0num_is_missing	0.0		1_1
250	remainder__MRDA0hodnota_is_missing	0.0		1_1
251	remainder__MRDA0logred_is_missing	0.0		1_1
252	remainder__MRDB0_is_missing	0.0		1_1
253	remainder__date_MRDB0_is_missing	0.0		1_1
254	remainder__MRDB0_method_is_missing	0.0		1_1
255	remainder__MRDB0_specimen_is_missing	0.0		1_1
256	remainder__MRDB0num_is_missing	0.0		1_1
257	remainder__MRDB0hodnota_is_missing	0.0		1_1
258	remainder__MRDB0logred_is_missing	0.0		1_1
259	remainder__MRDC0_is_missing	0.0		1_1
260	remainder__MRDC0_method_is_missing	0.0		1_1
261	remainder__MRDC0_specimen_is_missing	0.0		1_1
262	remainder__MRDC0num_is_missing	0.0		1_1
263	remainder__MRDC0percentage_is_missing	0.0		1_1
264	remainder__MRDA1_is_missing	0.0		1_1
265	remainder__date_MRDA1_is_missing	0.0		1_1
266	remainder__MRDA1_method_is_missing	0.0		1_1
267	remainder__MRDA1_specimen_is_missing	0.0		1_1
268	remainder__MRDA1num_is_missing	0.0		1_1
269	remainder__MRDA1hodnota_is_missing	0.0		1_1
270	remainder__MRDA1logred_is_missing	0.0		1_1
271	remainder__MRDB1_is_missing	0.0		1_1
272	remainder__date_MRDB1_is_missing	0.0		1_1
273	remainder__MRDB1_method_is_missing	0.0		1_1
274	remainder__MRDB1_specimen_is_missing	0.0		1_1
275	remainder__MRDB1num_is_missing	0.0		1_1
276	remainder__MRDB1hodnota_is_missing	0.0		1_1
277	remainder__MRDC1_is_missing	0.0		1_1
278	remainder__Date_MRDC1_is_missing	0.0		1_1
279	remainder__MRDC1_method_is_missing	0.0		1_1
280	remainder__MRDC1_specimen_is_missing	0.0		1_1
281	remainder__MRDC1num_is_missing	0.0		1_1
282	remainder__MRDC1percentage_is_missing	0.0		1_1
283	remainder__MRDA2_is_missing	0.0		1_1
284	remainder__date_MRDA2_is_missing	0.0		1_1
285	remainder__MRDA2_method_is_missing	0.0		1_1
286	remainder__MRDA2_specimen_is_missing	0.0		1_1
287	remainder__MRDA2num_is_missing	0.0		1_1
288	remainder__MRDA2hodnota_is_missing	0.0		1_1
289	remainder__MRDA2logred_is_missing	0.0		1_1
290	remainder__MRDB2_is_missing	0.0		1_1
291	remainder__date_MRDB2_is_missing	0.0		1_1
292	remainder__MRDB2_method_is_missing	0.0		1_1
293	remainder__MRDB2_specimen_is_missing	0.0		1_1
294	remainder__MRDB2num_is_missing	0.0		1_1
295	remainder__MRDB2hodnota_is_missing	0.0		1_1
296	remainder__MRDC2_is_missing	0.0		1_1
297	remainder__Date_MRDC2_is_missing	0.0		1_1
298	remainder__MRDC2_method_is_missing	0.0		1_1
299	remainder__MRDC2_specimen_is_missing	0.0		1_1
300	remainder__MRDC2num_is_missing	0.0		1_1
301	remainder__MRDC2percentage_is_missing	0.0		1_1
302	remainder__MRDA3_is_missing	0.0		1_1
303	remainder__date_MRDA3_is_missing	0.0		1_1
304	remainder__MRDA3_method_is_missing	0.0		1_1
305	remainder__MRDA3_specimen_is_missing	0.0		1_1
306	remainder__MRDA3num_is_missing	0.0		1_1
307	remainder__MRDA3hodnota_is_missing	0.0		1_1
308	remainder__MRDA3logred_is_missing	0.0		1_1
309	remainder__MRDB3_is_missing	0.0		1_1
310	remainder__date_MRDB3_is_missing	0.0		1_1
311	remainder__MRDB3_method_is_missing	0.0		1_1
312	remainder__MRDB3_specimen_is_missing	0.0		1_1
313	remainder__MRDB3num_is_missing	0.0		1_1
314	remainder__MRDB3hodnota_is_missing	0.0		1_1
315	remainder__MRDC3_is_missing	0.0		1_1
316	remainder__Date_MRDC3_is_missing	0.0		1_1
317	remainder__MRDC3_method_is_missing	0.0		1_1
318	remainder__MRDC3_specimen_is_missing	0.0		1_1
319	remainder__MRDC3num_is_missing	0.0		1_1
320	remainder__MRDC3percentage_is_missing	0.0		1_1
321	remainder__TestDate_is_missing	0.0		1_1
322	remainder__amlFLToutcomeID_is_missing	0.0		1_1
323	remainder__amlFLTTypeID_is_missing	0.0		1_1
324	remainder__amlDDLFLTTKDID_is_missing	0.0		1_1
325	remainder__ITDPcnt_is_missing	0.0		1_1
326	remainder__ITDLength_is_missing	0.0		1_1
327	remainder__amlFLTType0ID_is_missing	0.0		1_1
328	remainder__amlDDLNPM1OutcomeID_is_missing	0.0		1_1
329	remainder__amlDDLNPM1ID_is_missing	0.0		1_1
330	cat__MRDA0_False	0.0		2_1
331	cat__MRDA0_True	0.0		2_1
332	cat__MRDA0_nan	0.0		2_1
333	cat__MRDB0_False	0.0		2_1
334	cat__MRDB0_True	0.0		2_1
335	cat__MRDB0_nan	0.0		2_1
336	cat__MRDC0_False	0.0		2_1
337	cat__MRDC0_True	0.0		2_1
338	cat__MRDC0_nan	0.0		2_1
339	cat__MRDA1_False	0.0		2_1
340	cat__MRDA1_True	0.0		2_1
341	cat__MRDA1_nan	0.0		2_1
342	cat__MRDB1_False	0.0		2_1
343	cat__MRDB1_True	0.0		2_1
344	cat__MRDB1_nan	0.0		2_1
345	cat__MRDC1_False	0.0		2_1
346	cat__MRDC1_True	0.0		2_1
347	cat__MRDC1_nan	0.0		2_1
348	cat__MRDA2_False	0.0		2_1
349	cat__MRDA2_True	0.0		2_1
350	cat__MRDA2_nan	0.0		2_1
351	cat__MRDB2_False	0.0		2_1
352	cat__MRDB2_True	0.0		2_1
353	cat__MRDB2_nan	0.0		2_1
354	cat__MRDC2_False	0.0		2_1
355	cat__MRDC2_True	0.0		2_1
356	cat__MRDC2_nan	0.0		2_1
357	cat__MRDA3_False	0.0		2_1
358	cat__MRDA3_True	0.0		2_1
359	cat__MRDA3_nan	0.0		2_1
360	cat__MRDB3_False	0.0		2_1
361	cat__MRDB3_True	0.0		2_1
362	cat__MRDB3_nan	0.0		2_1
363	cat__MRDC3_False	0.0		2_1
364	cat__MRDC3_True	0.0		2_1
365	cat__MRDC3_nan	0.0		2_1
366	cat__amlFLToutcomeID_2.0	0.0		2_1
367	cat__amlFLToutcomeID_3.0	0.0		2_1
368	cat__amlFLToutcomeID_4.0	0.0		2_1
369	cat__amlFLToutcomeID_nan	0.0		2_1
370	cat__amlFLTTypeID_1.0	0.0		2_1
371	cat__amlFLTTypeID_2.0	0.0		2_1
372	cat__amlFLTTypeID_nan	0.0		2_1
373	cat__amlDDLFLTTKDID_1.0	0.0		2_1
374	cat__amlDDLFLTTKDID_2.0	0.0		2_1
375	cat__amlDDLFLTTKDID_3.0	0.0		2_1
376	cat__amlDDLFLTTKDID_4.0	0.0		2_1
377	cat__amlDDLFLTTKDID_8.0	0.0		2_1
378	cat__amlDDLFLTTKDID_9.0	0.0		2_1
379	cat__amlDDLFLTTKDID_99.0	0.0		2_1
380	cat__amlDDLFLTTKDID_nan	0.0		2_1
381	cat__amlFLTType0ID_1.0	0.0		2_1
382	cat__amlFLTType0ID_2.0	0.0		2_1
383	cat__amlFLTType0ID_nan	0.0		2_1
384	cat__amlDDLNPM1OutcomeID_1.0	0.0		2_1
385	cat__amlDDLNPM1OutcomeID_3.0	0.0		2_1
386	cat__amlDDLNPM1OutcomeID_5.0	0.0		2_1
387	cat__amlDDLNPM1OutcomeID_7.0	0.0		2_1
388	cat__amlDDLNPM1OutcomeID_nan	0.0		2_1
389	cat__amlDDLNPM1ID_1.0	0.0		2_1
390	cat__amlDDLNPM1ID_2.0	0.0		2_1
391	cat__amlDDLNPM1ID_3.0	0.0		2_1
392	cat__amlDDLNPM1ID_4.0	0.0		2_1
393	cat__amlDDLNPM1ID_5.0	0.0		2_1
394	cat__amlDDLNPM1ID_nan	0.0		2_1
395	cat__MRDnegativity_<0.0%/not detectable	0.0		2_1
396	cat__MRDnegativity_nan	0.0		2_1
397	cat__MRDguided_No	0.0		2_1
398	cat__MRDguided_nan	0.0		2_1
399	cat__Housekeeping_ABL	0.0		2_1
400	cat__Housekeeping_nan	0.0		2_1
401	cat__MRDA0_method_nan	0.0		2_1
402	cat__MRDA0_method_qPCR-NPM1	0.0		2_1
403	cat__MRDA0_method_qPCR-NPM1 A	0.0		2_1
404	cat__MRDA0_method_qPCR-NPM1 B	0.0		2_1
405	cat__MRDA0_method_qPCR-NPM1 D	0.0		2_1
406	cat__MRDA0_method_qPCR-NPM1 OTHER	0.0		2_1
407	cat__MRDA0_method_qPCR-inv16	0.0		2_1
408	cat__MRDA0_method_qPCR-t8/21	0.0		2_1
409	cat__MRDA0num_ND	0.0		2_1
410	cat__MRDA0num_Pos	0.0		2_1
411	cat__MRDA0num_nan	0.0		2_1
412	cat__MRDA0_specimen_PB	0.0		2_1
413	cat__MRDA0_specimen_nan	0.0		2_1
414	cat__MRDB0_method_nan	0.0		2_1
415	cat__MRDB0_method_qPCR-NPM1	0.0		2_1
416	cat__MRDB0_method_qPCR-NPM1 A	0.0		2_1
417	cat__MRDB0_method_qPCR-NPM1 B	0.0		2_1
418	cat__MRDB0_method_qPCR-NPM1 D	0.0		2_1
419	cat__MRDB0_method_qPCR-NPM1 OTHER	0.0		2_1
420	cat__MRDB0_method_qPCR-inv16	0.0		2_1
421	cat__MRDB0_method_qPCR-t8/21	0.0		2_1
422	cat__MRDB0_specimen_BM	0.0		2_1
423	cat__MRDB0_specimen_nan	0.0		2_1
424	cat__MRDB0num_ND	0.0		2_1
425	cat__MRDB0num_Pos	0.0		2_1
426	cat__MRDB0num_nan	0.0		2_1
427	cat__MRDC0_method_MFC (LAIP+DfN)	0.0		2_1
428	cat__MRDC0_method_nan	0.0		2_1
429	cat__MRDC0_specimen_BM	0.0		2_1
430	cat__MRDC0_specimen_BM	0.0		2_1
431	cat__MRDC0_specimen_PB	0.0		2_1
432	cat__MRDC0_specimen_nan	0.0		2_1
433	cat__MRDC1_specimen_BM	0.0		2_1
434	cat__MRDC1_specimen_PB	0.0		2_1
435	cat__MRDC1_specimen_nan	0.0		2_1
436	cat__MRDC2_specimen_BM	0.0		2_1
437	cat__MRDC2_specimen_nan	0.0		2_1
438	cat__MRDC3_specimen_BM	0.0		2_1
439	cat__MRDC3_specimen_PB	0.0		2_1
440	cat__MRDC3_specimen_nan	0.0		2_1
441	cat__MRDC0num_Neg	0.0		2_1
442	cat__MRDC0num_Pos	0.0		2_1
443	cat__MRDC0num_nan	0.0		2_1
444	cat__MRDA1_method_nan	0.0		2_1
445	cat__MRDA1_method_qPCR-NPM1	0.0		2_1
446	cat__MRDA1_method_qPCR-NPM1 A	0.0		2_1
447	cat__MRDA1_method_qPCR-NPM1 B	0.0		2_1
448	cat__MRDA1_method_qPCR-NPM1 D	0.0		2_1
449	cat__MRDA1_method_qPCR-NPM1 OTHER	0.0		2_1
450	cat__MRDA1_method_qPCR-inv16	0.0		2_1
451	cat__MRDA1_method_qPCR-t8/21	0.0		2_1
452	cat__MRDA1num_ND	0.0		2_1
453	cat__MRDA1num_Neg	0.0		2_1
454	cat__MRDA1num_Pos	0.0		2_1
455	cat__MRDA1num_nan	0.0		2_1
456	cat__MRDA1_specimen_PB	0.0		2_1
457	cat__MRDA1_specimen_nan	0.0		2_1
458	cat__MRDB1_method_nan	0.0		2_1
459	cat__MRDB1_method_qPCR-NPM1	0.0		2_1
460	cat__MRDB1_method_qPCR-NPM1 A	0.0		2_1
461	cat__MRDB1_method_qPCR-NPM1 D	0.0		2_1
462	cat__MRDB1_method_qPCR-inv16	0.0		2_1
463	cat__MRDB1_method_qPCR-t8/21	0.0		2_1
464	cat__MRDB1_specimen_BM	0.0		2_1
465	cat__MRDB1_specimen_nan	0.0		2_1
466	cat__MRDB1num_ND	0.0		2_1
467	cat__MRDB1num_Neg	0.0		2_1
468	cat__MRDB1num_Pos	0.0		2_1
469	cat__MRDB1num_nan	0.0		2_1
470	cat__MRDC1_method_MFC (LAIP+DfN)	0.0		2_1
471	cat__MRDC1_method_nan	0.0		2_1
472	cat__MRDC1num_ND	0.0		2_1
473	cat__MRDC1num_Neg	0.0		2_1
474	cat__MRDC1num_Pos	0.0		2_1
475	cat__MRDC1num_nan	0.0		2_1
476	cat__MRDA2_method_nan	0.0		2_1
477	cat__MRDA2_method_qPCR-NPM1	0.0		2_1
478	cat__MRDA2_method_qPCR-NPM1 A	0.0		2_1
479	cat__MRDA2_method_qPCR-NPM1 B	0.0		2_1
480	cat__MRDA2_method_qPCR-NPM1 D	0.0		2_1
481	cat__MRDA2_method_qPCR-NPM1 OTHER	0.0		2_1
482	cat__MRDA2_method_qPCR-inv16	0.0		2_1
483	cat__MRDA2_method_qPCR-t8/21	0.0		2_1
484	cat__MRDA2_specimen_PB	0.0		2_1
485	cat__MRDA2_specimen_nan	0.0		2_1
486	cat__MRDA2num_ND	0.0		2_1
487	cat__MRDA2num_Neg	0.0		2_1
488	cat__MRDA2num_Pos	0.0		2_1
489	cat__MRDA2num_nan	0.0		2_1
490	cat__MRDB2_method_nan	0.0		2_1
491	cat__MRDB2_method_qPCR-NPM1	0.0		2_1
492	cat__MRDB2_method_qPCR-NPM1 A	0.0		2_1
493	cat__MRDB2_method_qPCR-NPM1 B	0.0		2_1
494	cat__MRDB2_method_qPCR-NPM1 D	0.0		2_1
495	cat__MRDB2_method_qPCR-NPM1 OTHER	0.0		2_1
496	cat__MRDB2_method_qPCR-inv16	0.0		2_1
497	cat__MRDB2_method_qPCR-t8/21	0.0		2_1
498	cat__MRDB2_specimen_BM	0.0		2_1
499	cat__MRDB2_specimen_nan	0.0		2_1
500	cat__MRDB2num_ND	0.0		2_1
501	cat__MRDB2num_Neg	0.0		2_1
502	cat__MRDB2num_Pos	0.0		2_1
503	cat__MRDB2num_nan	0.0		2_1
504	cat__MRDC2_method_MFC (LAIP+DfN)	0.0		2_1
505	cat__MRDC2_method_nan	0.0		2_1
506	cat__MRDC2num_ND	0.0		2_1
507	cat__MRDC2num_Neg	0.0		2_1
508	cat__MRDC2num_Pos	0.0		2_1
509	cat__MRDC2num_nan	0.0		2_1
510	cat__MRDA3_method_nan	0.0		2_1
511	cat__MRDA3_method_qPCR-NPM1	0.0		2_1
512	cat__MRDA3_method_qPCR-NPM1 A	0.0		2_1
513	cat__MRDA3_method_qPCR-NPM1 B	0.0		2_1
514	cat__MRDA3_method_qPCR-NPM1 D	0.0		2_1
515	cat__MRDA3_method_qPCR-NPM1 OTHER	0.0		2_1
516	cat__MRDA3_method_qPCR-inv16	0.0		2_1
517	cat__MRDA3_method_qPCR-t8/21	0.0		2_1
518	cat__MRDA3_specimen_PB	0.0		2_1
519	cat__MRDA3_specimen_nan	0.0		2_1
520	cat__MRDA3num_ND	0.0		2_1
521	cat__MRDA3num_Neg	0.0		2_1
522	cat__MRDA3num_Pos	0.0		2_1
523	cat__MRDA3num_nan	0.0		2_1
524	cat__MRDB3_method_nan	0.0		2_1
525	cat__MRDB3_method_qPCR-NPM1	0.0		2_1
526	cat__MRDB3_method_qPCR-NPM1 A	0.0		2_1
527	cat__MRDB3_method_qPCR-NPM1 B	0.0		2_1
528	cat__MRDB3_method_qPCR-NPM1 D	0.0		2_1
529	cat__MRDB3_method_qPCR-NPM1 OTHER	0.0		2_1
530	cat__MRDB3_method_qPCR-inv16	0.0		2_1
531	cat__MRDB3_method_qPCR-t8/21	0.0		2_1
532	cat__MRDB3_specimen_BM	0.0		2_1
533	cat__MRDB3_specimen_nan	0.0		2_1
534	cat__MRDB3num_ND	0.0		2_1
535	cat__MRDB3num_Neg	0.0		2_1
536	cat__MRDB3num_Pos	0.0		2_1
537	cat__MRDB3num_nan	0.0		2_1
538	cat__MRDC3_method_MFC (LAIP+DfN)	0.0		2_1
539	cat__MRDC3_method_nan	0.0		2_1
540	cat__MRDC3num_Neg	0.0		2_1
541	cat__MRDC3num_Pos	0.0		2_1
542	cat__MRDC3num_nan	0.0		2_1
543	num__TestDate	0.0		2_1
544	num__ITDPcnt	0.00023513010655531568		2_1
545	num__ITDLength	4.980036136637667e-06		2_1
546	num__date_MRDA0	6.997977082296366e-05		2_1
547	num__MRDA0hodnota	0.0		2_1
548	num__MRDA0logred	0.0		2_1
549	num__date_MRDB0	0.0		2_1
550	num__MRDB0hodnota	0.0		2_1
551	num__MRDB0logred	0.0		2_1
552	num__MRDC0percentage	2.6538913583605595e-05		2_1
553	num__date_MRDA1	5.539653948465662e-06		2_1
554	num__MRDA1hodnota	1.1649954071948487e-05		2_1
555	num__MRDA1logred	0.0		2_1
556	num__date_MRDB1	0.0		2_1
557	num__MRDB1hodnota	0.0		2_1
558	num__Date_MRDC1	0.00011621669541948126		2_1
559	num__MRDC1percentage	0.00010522108408990008		2_1
560	num__date_MRDA2	4.437840641536654e-05		2_1
561	num__MRDA2hodnota	0.0		2_1
562	num__MRDA2logred	0.0		2_1
563	num__date_MRDB2	0.0		2_1
564	num__MRDB2hodnota	0.0		2_1
565	num__Date_MRDC2	0.0		2_1
566	num__MRDC2percentage	0.0003398135363207925		2_1
567	num__date_MRDA3	0.0		2_1
568	num__MRDA3hodnota	0.0		2_1
569	num__MRDA3logred	0.0		2_1
570	num__date_MRDB3	1.958319938809988e-05		2_1
571	num__MRDB3hodnota	0.0		2_1
572	num__Date_MRDC3	0.0		2_1
573	num__MRDC3percentage	0.0002580050817698998		2_1
574	remainder__MRDnegativity_is_missing	0.0		2_1
575	remainder__MRDguided_is_missing	0.0		2_1
576	remainder__Housekeeping_is_missing	0.0		2_1
577	remainder__MRDA0_is_missing	0.0		2_1
578	remainder__date_MRDA0_is_missing	0.0		2_1
579	remainder__MRDA0_method_is_missing	0.0		2_1
580	remainder__MRDA0_specimen_is_missing	0.0		2_1
581	remainder__MRDA0num_is_missing	0.0		2_1
582	remainder__MRDA0hodnota_is_missing	0.0		2_1
583	remainder__MRDA0logred_is_missing	0.0		2_1
584	remainder__MRDB0_is_missing	0.0		2_1
585	remainder__date_MRDB0_is_missing	0.0		2_1
586	remainder__MRDB0_method_is_missing	0.0		2_1
587	remainder__MRDB0_specimen_is_missing	0.0		2_1
588	remainder__MRDB0num_is_missing	0.0		2_1
589	remainder__MRDB0hodnota_is_missing	0.0		2_1
590	remainder__MRDB0logred_is_missing	0.0		2_1
591	remainder__MRDC0_is_missing	0.0		2_1
592	remainder__MRDC0_method_is_missing	0.0		2_1
593	remainder__MRDC0_specimen_is_missing	0.0		2_1
594	remainder__MRDC0num_is_missing	0.0		2_1
595	remainder__MRDC0percentage_is_missing	0.0		2_1
596	remainder__MRDA1_is_missing	0.0		2_1
597	remainder__date_MRDA1_is_missing	0.0		2_1
598	remainder__MRDA1_method_is_missing	0.0		2_1
599	remainder__MRDA1_specimen_is_missing	0.0		2_1
600	remainder__MRDA1num_is_missing	0.0		2_1
601	remainder__MRDA1hodnota_is_missing	0.0		2_1
602	remainder__MRDA1logred_is_missing	0.0		2_1
603	remainder__MRDB1_is_missing	0.0		2_1
604	remainder__date_MRDB1_is_missing	0.0		2_1
605	remainder__MRDB1_method_is_missing	0.0		2_1
606	remainder__MRDB1_specimen_is_missing	0.0		2_1
607	remainder__MRDB1num_is_missing	0.0		2_1
608	remainder__MRDB1hodnota_is_missing	0.0		2_1
609	remainder__MRDC1_is_missing	0.0		2_1
610	remainder__Date_MRDC1_is_missing	0.0		2_1
611	remainder__MRDC1_method_is_missing	0.0		2_1
612	remainder__MRDC1_specimen_is_missing	0.0		2_1
613	remainder__MRDC1num_is_missing	0.0		2_1
614	remainder__MRDC1percentage_is_missing	0.0		2_1
615	remainder__MRDA2_is_missing	0.0		2_1
616	remainder__date_MRDA2_is_missing	0.0		2_1
617	remainder__MRDA2_method_is_missing	0.0		2_1
618	remainder__MRDA2_specimen_is_missing	0.0		2_1
619	remainder__MRDA2num_is_missing	0.0		2_1
620	remainder__MRDA2hodnota_is_missing	0.0		2_1
621	remainder__MRDA2logred_is_missing	0.0		2_1
622	remainder__MRDB2_is_missing	0.0		2_1
623	remainder__date_MRDB2_is_missing	0.0		2_1
624	remainder__MRDB2_method_is_missing	0.0		2_1
625	remainder__MRDB2_specimen_is_missing	0.0		2_1
626	remainder__MRDB2num_is_missing	0.0		2_1
627	remainder__MRDB2hodnota_is_missing	0.0		2_1
628	remainder__MRDC2_is_missing	0.0		2_1
629	remainder__Date_MRDC2_is_missing	0.0		2_1
630	remainder__MRDC2_method_is_missing	0.0		2_1
631	remainder__MRDC2_specimen_is_missing	0.0		2_1
632	remainder__MRDC2num_is_missing	0.0		2_1
633	remainder__MRDC2percentage_is_missing	0.0		2_1
634	remainder__MRDA3_is_missing	0.0		2_1
635	remainder__date_MRDA3_is_missing	0.0		2_1
636	remainder__MRDA3_method_is_missing	0.0		2_1
637	remainder__MRDA3_specimen_is_missing	0.0		2_1
638	remainder__MRDA3num_is_missing	0.0		2_1
639	remainder__MRDA3hodnota_is_missing	0.0		2_1
640	remainder__MRDA3logred_is_missing	0.0		2_1
641	remainder__MRDB3_is_missing	0.0		2_1
642	remainder__date_MRDB3_is_missing	0.0		2_1
643	remainder__MRDB3_method_is_missing	0.0		2_1
644	remainder__MRDB3_specimen_is_missing	0.0		2_1
645	remainder__MRDB3num_is_missing	0.0		2_1
646	remainder__MRDB3hodnota_is_missing	0.0		2_1
647	remainder__MRDC3_is_missing	0.0		2_1
648	remainder__Date_MRDC3_is_missing	0.0		2_1
649	remainder__MRDC3_method_is_missing	0.0		2_1
650	remainder__MRDC3_specimen_is_missing	0.0		2_1
651	remainder__MRDC3num_is_missing	0.0		2_1
652	remainder__MRDC3percentage_is_missing	0.0		2_1
653	remainder__TestDate_is_missing	0.0		2_1
654	remainder__amlFLToutcomeID_is_missing	0.0		2_1
655	remainder__amlFLTTypeID_is_missing	0.0		2_1
656	remainder__amlDDLFLTTKDID_is_missing	0.0		2_1
657	remainder__ITDPcnt_is_missing	0.0		2_1
658	remainder__ITDLength_is_missing	0.0		2_1
659	remainder__amlFLTType0ID_is_missing	0.0		2_1
660	remainder__amlDDLNPM1OutcomeID_is_missing	0.0		2_1
661	remainder__amlDDLNPM1ID_is_missing	0.0		2_1
662	cat__MRDA0_False	0.0		3_1
663	cat__MRDA0_True	0.0		3_1
664	cat__MRDA0_nan	0.0		3_1
665	cat__MRDB0_False	0.0		3_1
666	cat__MRDB0_True	0.0		3_1
667	cat__MRDB0_nan	0.0		3_1
668	cat__MRDC0_False	0.0		3_1
669	cat__MRDC0_True	0.0		3_1
670	cat__MRDC0_nan	0.0		3_1
671	cat__MRDA1_False	0.0		3_1
672	cat__MRDA1_True	0.0		3_1
673	cat__MRDA1_nan	0.0		3_1
674	cat__MRDB1_False	0.0		3_1
675	cat__MRDB1_True	0.0		3_1
676	cat__MRDB1_nan	0.0		3_1
677	cat__MRDC1_False	0.0		3_1
678	cat__MRDC1_True	0.0		3_1
679	cat__MRDC1_nan	0.0		3_1
680	cat__MRDA2_False	0.0		3_1
681	cat__MRDA2_True	0.0		3_1
682	cat__MRDA2_nan	0.0		3_1
683	cat__MRDB2_False	0.0		3_1
684	cat__MRDB2_True	0.0		3_1
685	cat__MRDB2_nan	0.0		3_1
686	cat__MRDC2_False	0.0		3_1
687	cat__MRDC2_True	0.0		3_1
688	cat__MRDC2_nan	0.0		3_1
689	cat__MRDA3_False	0.0		3_1
690	cat__MRDA3_True	0.0		3_1
691	cat__MRDA3_nan	0.0		3_1
692	cat__MRDB3_False	0.0		3_1
693	cat__MRDB3_True	0.0		3_1
694	cat__MRDB3_nan	0.0		3_1
695	cat__MRDC3_False	0.0		3_1
696	cat__MRDC3_True	0.0		3_1
697	cat__MRDC3_nan	0.0		3_1
698	cat__amlFLToutcomeID_2.0	0.0		3_1
699	cat__amlFLToutcomeID_3.0	0.0		3_1
700	cat__amlFLToutcomeID_4.0	0.0		3_1
701	cat__amlFLToutcomeID_nan	0.0		3_1
702	cat__amlFLTTypeID_1.0	0.0		3_1
703	cat__amlFLTTypeID_2.0	0.0		3_1
704	cat__amlFLTTypeID_nan	0.0		3_1
705	cat__amlDDLFLTTKDID_1.0	0.0		3_1
706	cat__amlDDLFLTTKDID_2.0	0.0		3_1
707	cat__amlDDLFLTTKDID_3.0	0.0		3_1
708	cat__amlDDLFLTTKDID_4.0	0.0		3_1
709	cat__amlDDLFLTTKDID_8.0	0.0		3_1
710	cat__amlDDLFLTTKDID_9.0	0.0		3_1
711	cat__amlDDLFLTTKDID_99.0	0.0		3_1
712	cat__amlDDLFLTTKDID_nan	0.0		3_1
713	cat__amlFLTType0ID_1.0	0.0		3_1
714	cat__amlFLTType0ID_2.0	0.0		3_1
715	cat__amlFLTType0ID_nan	0.0		3_1
716	cat__amlDDLNPM1OutcomeID_1.0	0.0		3_1
717	cat__amlDDLNPM1OutcomeID_3.0	0.0		3_1
718	cat__amlDDLNPM1OutcomeID_5.0	0.0		3_1
719	cat__amlDDLNPM1OutcomeID_7.0	0.0		3_1
720	cat__amlDDLNPM1OutcomeID_nan	0.0		3_1
721	cat__amlDDLNPM1ID_1.0	0.0		3_1
722	cat__amlDDLNPM1ID_2.0	0.0		3_1
723	cat__amlDDLNPM1ID_3.0	0.0		3_1
724	cat__amlDDLNPM1ID_4.0	0.0		3_1
725	cat__amlDDLNPM1ID_5.0	0.0		3_1
726	cat__amlDDLNPM1ID_nan	0.0		3_1
727	cat__MRDnegativity_<0.0%/not detectable	0.0		3_1
728	cat__MRDnegativity_nan	0.0		3_1
729	cat__MRDguided_No	0.0		3_1
730	cat__MRDguided_nan	0.0		3_1
731	cat__Housekeeping_ABL	0.0		3_1
732	cat__Housekeeping_nan	0.0		3_1
733	cat__MRDA0_method_nan	0.0		3_1
734	cat__MRDA0_method_qPCR-NPM1	0.0		3_1
735	cat__MRDA0_method_qPCR-NPM1 A	0.0		3_1
736	cat__MRDA0_method_qPCR-NPM1 B	0.0		3_1
737	cat__MRDA0_method_qPCR-NPM1 D	0.0		3_1
738	cat__MRDA0_method_qPCR-NPM1 OTHER	0.0		3_1
739	cat__MRDA0_method_qPCR-inv16	0.0		3_1
740	cat__MRDA0_method_qPCR-t8/21	0.0		3_1
741	cat__MRDA0num_ND	0.0		3_1
742	cat__MRDA0num_Pos	0.0		3_1
743	cat__MRDA0num_nan	0.0		3_1
744	cat__MRDA0_specimen_PB	0.0		3_1
745	cat__MRDA0_specimen_nan	0.0		3_1
746	cat__MRDB0_method_nan	0.0		3_1
747	cat__MRDB0_method_qPCR-NPM1	0.0		3_1
748	cat__MRDB0_method_qPCR-NPM1 A	0.0		3_1
749	cat__MRDB0_method_qPCR-NPM1 B	0.0		3_1
750	cat__MRDB0_method_qPCR-NPM1 D	0.0		3_1
751	cat__MRDB0_method_qPCR-NPM1 OTHER	0.0		3_1
752	cat__MRDB0_method_qPCR-inv16	0.0		3_1
753	cat__MRDB0_method_qPCR-t8/21	0.0		3_1
754	cat__MRDB0_specimen_BM	0.0		3_1
755	cat__MRDB0_specimen_nan	0.0		3_1
756	cat__MRDB0num_ND	0.0		3_1
757	cat__MRDB0num_Pos	0.0		3_1
758	cat__MRDB0num_nan	0.0		3_1
759	cat__MRDC0_method_MFC (LAIP+DfN)	0.0		3_1
760	cat__MRDC0_method_nan	0.0		3_1
761	cat__MRDC0_specimen_BM	0.0		3_1
762	cat__MRDC0_specimen_BM	0.0		3_1
763	cat__MRDC0_specimen_PB	0.0		3_1
764	cat__MRDC0_specimen_nan	0.0		3_1
765	cat__MRDC1_specimen_BM	0.0		3_1
766	cat__MRDC1_specimen_PB	0.0		3_1
767	cat__MRDC1_specimen_nan	0.0		3_1
768	cat__MRDC2_specimen_BM	0.0		3_1
769	cat__MRDC2_specimen_PB	0.0		3_1
770	cat__MRDC2_specimen_nan	0.0		3_1
771	cat__MRDC3_specimen_BM	0.0		3_1
772	cat__MRDC3_specimen_PB	0.0		3_1
773	cat__MRDC3_specimen_nan	0.0		3_1
774	cat__MRDC0num_Neg	0.0		3_1
775	cat__MRDC0num_Pos	0.0		3_1
776	cat__MRDC0num_nan	0.0		3_1
777	cat__MRDA1_method_nan	0.0		3_1
778	cat__MRDA1_method_qPCR-NPM1	0.0		3_1
779	cat__MRDA1_method_qPCR-NPM1 A	0.0		3_1
780	cat__MRDA1_method_qPCR-NPM1 B	0.0		3_1
781	cat__MRDA1_method_qPCR-NPM1 D	0.0		3_1
782	cat__MRDA1_method_qPCR-NPM1 OTHER	0.0		3_1
783	cat__MRDA1_method_qPCR-inv16	0.0		3_1
784	cat__MRDA1_method_qPCR-t8/21	0.0		3_1
785	cat__MRDA1num_ND	0.0		3_1
786	cat__MRDA1num_Neg	0.0		3_1
787	cat__MRDA1num_Pos	0.0		3_1
788	cat__MRDA1num_nan	0.0		3_1
789	cat__MRDA1_specimen_PB	0.0		3_1
790	cat__MRDA1_specimen_nan	0.0		3_1
791	cat__MRDB1_method_nan	0.0		3_1
792	cat__MRDB1_method_qPCR-NPM1	0.0		3_1
793	cat__MRDB1_method_qPCR-NPM1 A	0.0		3_1
794	cat__MRDB1_method_qPCR-NPM1 D	0.0		3_1
795	cat__MRDB1_method_qPCR-NPM1 OTHER	0.0		3_1
796	cat__MRDB1_method_qPCR-inv16	0.0		3_1
797	cat__MRDB1_method_qPCR-t8/21	0.0		3_1
798	cat__MRDB1_specimen_BM	0.0		3_1
799	cat__MRDB1_specimen_nan	0.0		3_1
800	cat__MRDB1num_ND	0.0		3_1
801	cat__MRDB1num_Neg	0.0		3_1
802	cat__MRDB1num_Pos	0.0		3_1
803	cat__MRDB1num_nan	0.0		3_1
804	cat__MRDC1_method_MFC (LAIP+DfN)	0.0		3_1
805	cat__MRDC1_method_nan	0.0		3_1
806	cat__MRDC1num_ND	0.0		3_1
807	cat__MRDC1num_Neg	0.0		3_1
808	cat__MRDC1num_Pos	0.0		3_1
809	cat__MRDC1num_nan	0.0		3_1
810	cat__MRDA2_method_nan	0.0		3_1
811	cat__MRDA2_method_qPCR-NPM1	0.0		3_1
812	cat__MRDA2_method_qPCR-NPM1 A	0.0		3_1
813	cat__MRDA2_method_qPCR-NPM1 B	0.0		3_1
814	cat__MRDA2_method_qPCR-NPM1 D	0.0		3_1
815	cat__MRDA2_method_qPCR-NPM1 OTHER	0.0		3_1
816	cat__MRDA2_method_qPCR-inv16	0.0		3_1
817	cat__MRDA2_method_qPCR-t8/21	0.0		3_1
818	cat__MRDA2_specimen_PB	0.0		3_1
819	cat__MRDA2_specimen_nan	0.0		3_1
820	cat__MRDA2num_ND	0.0		3_1
821	cat__MRDA2num_Neg	0.0		3_1
822	cat__MRDA2num_Pos	0.0		3_1
823	cat__MRDA2num_nan	0.0		3_1
824	cat__MRDB2_method_nan	0.0		3_1
825	cat__MRDB2_method_qPCR-NPM1	0.0		3_1
826	cat__MRDB2_method_qPCR-NPM1 A	0.0		3_1
827	cat__MRDB2_method_qPCR-NPM1 B	0.0		3_1
828	cat__MRDB2_method_qPCR-NPM1 OTHER	0.0		3_1
829	cat__MRDB2_method_qPCR-inv16	0.0		3_1
830	cat__MRDB2_method_qPCR-t8/21	0.0		3_1
831	cat__MRDB2_specimen_BM	0.0		3_1
832	cat__MRDB2_specimen_nan	0.0		3_1
833	cat__MRDB2num_ND	0.0		3_1
834	cat__MRDB2num_Neg	0.0		3_1
835	cat__MRDB2num_Pos	0.0		3_1
836	cat__MRDB2num_nan	0.0		3_1
837	cat__MRDC2_method_MFC (LAIP+DfN)	0.0		3_1
838	cat__MRDC2_method_nan	0.0		3_1
839	cat__MRDC2num_ND	0.0		3_1
840	cat__MRDC2num_Neg	0.0		3_1
841	cat__MRDC2num_Pos	0.0		3_1
842	cat__MRDC2num_nan	0.0		3_1
843	cat__MRDA3_method_nan	0.0		3_1
844	cat__MRDA3_method_qPCR-NPM1	0.0		3_1
845	cat__MRDA3_method_qPCR-NPM1 A	0.0		3_1
846	cat__MRDA3_method_qPCR-NPM1 B	0.0		3_1
847	cat__MRDA3_method_qPCR-NPM1 D	0.0		3_1
848	cat__MRDA3_method_qPCR-NPM1 OTHER	0.0		3_1
849	cat__MRDA3_method_qPCR-inv16	0.0		3_1
850	cat__MRDA3_method_qPCR-t8/21	0.0		3_1
851	cat__MRDA3_specimen_PB	0.0		3_1
852	cat__MRDA3_specimen_nan	0.0		3_1
853	cat__MRDA3num_ND	0.0		3_1
854	cat__MRDA3num_Neg	0.0		3_1
855	cat__MRDA3num_Pos	0.0		3_1
856	cat__MRDA3num_nan	0.0		3_1
857	cat__MRDB3_method_nan	0.0		3_1
858	cat__MRDB3_method_qPCR-NPM1	0.0		3_1
859	cat__MRDB3_method_qPCR-NPM1 A	0.0		3_1
860	cat__MRDB3_method_qPCR-NPM1 B	0.0		3_1
861	cat__MRDB3_method_qPCR-NPM1 D	0.0		3_1
862	cat__MRDB3_method_qPCR-NPM1 OTHER	0.0		3_1
863	cat__MRDB3_method_qPCR-inv16	0.0		3_1
864	cat__MRDB3_method_qPCR-t8/21	0.0		3_1
865	cat__MRDB3_specimen_BM	0.0		3_1
866	cat__MRDB3_specimen_nan	0.0		3_1
867	cat__MRDB3num_ND	0.0		3_1
868	cat__MRDB3num_Neg	0.0		3_1
869	cat__MRDB3num_Pos	0.0		3_1
870	cat__MRDB3num_nan	0.0		3_1
871	cat__MRDC3_method_MFC (LAIP+DfN)	0.0		3_1
872	cat__MRDC3_method_nan	0.0		3_1
873	cat__MRDC3num_Neg	0.0		3_1
874	cat__MRDC3num_Pos	0.0		3_1
875	cat__MRDC3num_nan	0.0		3_1
876	num__TestDate	0.0		3_1
877	num__ITDPcnt	0.0005211749124227105		3_1
878	num__ITDLength	3.113060651939268e-05		3_1
879	num__date_MRDA0	0.0		3_1
880	num__MRDA0hodnota	0.00015802251879372373		3_1
881	num__MRDA0logred	0.0		3_1
882	num__date_MRDB0	0.0		3_1
883	num__MRDB0hodnota	7.289486223183137e-05		3_1
884	num__MRDB0logred	0.0		3_1
885	num__MRDC0percentage	0.00019681152349141062		3_1
886	num__date_MRDA1	8.017576823034773e-06		3_1
887	num__MRDA1hodnota	0.0		3_1
888	num__MRDA1logred	0.0003436528596469491		3_1
889	num__date_MRDB1	0.0		3_1
890	num__MRDB1hodnota	0.0007834962913956032		3_1
891	num__Date_MRDC1	0.00029821712730836966		3_1
892	num__MRDC1percentage	0.00022804274560191845		3_1
893	num__date_MRDA2	0.00023180929791375186		3_1
894	num__MRDA2hodnota	0.0		3_1
895	num__MRDA2logred	1.6404309272911308e-05		3_1
896	num__date_MRDB2	0.00029014525318552187		3_1
897	num__MRDB2hodnota	0.0		3_1
898	num__Date_MRDC2	0.0		3_1
899	num__MRDC2percentage	0.000660731507146556		3_1
900	num__date_MRDA3	0.0		3_1
901	num__MRDA3hodnota	0.0		3_1
902	num__MRDA3logred	0.000347217562267345		3_1
903	num__date_MRDB3	0.00019031289175492293		3_1
904	num__MRDB3hodnota	0.00028482689092003156		3_1
905	num__Date_MRDC3	0.0		3_1
906	num__MRDC3percentage	0.0003742323386456119		3_1
907	remainder__MRDnegativity_is_missing	0.0		3_1
908	remainder__MRDguided_is_missing	0.0		3_1
909	remainder__Housekeeping_is_missing	0.0		3_1
910	remainder__MRDA0_is_missing	0.0		3_1
911	remainder__date_MRDA0_is_missing	0.0		3_1
912	remainder__MRDA0_method_is_missing	0.0		3_1
913	remainder__MRDA0_specimen_is_missing	0.0		3_1
914	remainder__MRDA0num_is_missing	0.0		3_1
915	remainder__MRDA0hodnota_is_missing	0.0		3_1
916	remainder__MRDA0logred_is_missing	0.0		3_1
917	remainder__MRDB0_is_missing	0.0		3_1
918	remainder__date_MRDB0_is_missing	0.0		3_1
919	remainder__MRDB0_method_is_missing	0.0		3_1
920	remainder__MRDB0_specimen_is_missing	0.0		3_1
921	remainder__MRDB0num_is_missing	0.0		3_1
922	remainder__MRDB0hodnota_is_missing	0.0		3_1
923	remainder__MRDB0logred_is_missing	0.0		3_1
924	remainder__MRDC0_is_missing	0.0		3_1
925	remainder__MRDC0_method_is_missing	0.0		3_1
926	remainder__MRDC0_specimen_is_missing	0.0		3_1
927	remainder__MRDC0num_is_missing	0.0		3_1
928	remainder__MRDC0percentage_is_missing	0.0		3_1
929	remainder__MRDA1_is_missing	0.0		3_1
930	remainder__date_MRDA1_is_missing	0.0		3_1
931	remainder__MRDA1_method_is_missing	0.0		3_1
932	remainder__MRDA1_specimen_is_missing	0.0		3_1
933	remainder__MRDA1num_is_missing	0.0		3_1
934	remainder__MRDA1hodnota_is_missing	0.0		3_1
935	remainder__MRDA1logred_is_missing	0.0		3_1
936	remainder__MRDB1_is_missing	0.0		3_1
937	remainder__date_MRDB1_is_missing	0.0		3_1
938	remainder__MRDB1_method_is_missing	0.0		3_1
939	remainder__MRDB1_specimen_is_missing	0.0		3_1
940	remainder__MRDB1num_is_missing	0.0		3_1
941	remainder__MRDB1hodnota_is_missing	0.0		3_1
942	remainder__MRDC1_is_missing	0.0		3_1
943	remainder__Date_MRDC1_is_missing	0.0		3_1
944	remainder__MRDC1_method_is_missing	0.0		3_1
945	remainder__MRDC1_specimen_is_missing	0.0		3_1
946	remainder__MRDC1num_is_missing	0.0		3_1
947	remainder__MRDC1percentage_is_missing	0.0		3_1
948	remainder__MRDA2_is_missing	0.0		3_1
949	remainder__date_MRDA2_is_missing	0.0		3_1
950	remainder__MRDA2_method_is_missing	0.0		3_1
951	remainder__MRDA2_specimen_is_missing	0.0		3_1
952	remainder__MRDA2num_is_missing	0.0		3_1
953	remainder__MRDA2hodnota_is_missing	0.0		3_1
954	remainder__MRDA2logred_is_missing	0.0		3_1
955	remainder__MRDB2_is_missing	0.0		3_1
956	remainder__date_MRDB2_is_missing	0.0		3_1
957	remainder__MRDB2_method_is_missing	0.0		3_1
958	remainder__MRDB2_specimen_is_missing	0.0		3_1
959	remainder__MRDB2num_is_missing	0.0		3_1
960	remainder__MRDB2hodnota_is_missing	0.0		3_1
961	remainder__MRDC2_is_missing	0.0		3_1
962	remainder__Date_MRDC2_is_missing	0.0		3_1
963	remainder__MRDC2_method_is_missing	0.0		3_1
964	remainder__MRDC2_specimen_is_missing	0.0		3_1
965	remainder__MRDC2num_is_missing	0.0		3_1
966	remainder__MRDC2percentage_is_missing	0.0		3_1
967	remainder__MRDA3_is_missing	0.0		3_1
968	remainder__date_MRDA3_is_missing	0.0		3_1
969	remainder__MRDA3_method_is_missing	0.0		3_1
970	remainder__MRDA3_specimen_is_missing	0.0		3_1
971	remainder__MRDA3num_is_missing	0.0		3_1
972	remainder__MRDA3hodnota_is_missing	0.0		3_1
973	remainder__MRDA3logred_is_missing	0.0		3_1
974	remainder__MRDB3_is_missing	0.0		3_1
975	remainder__date_MRDB3_is_missing	0.0		3_1
976	remainder__MRDB3_method_is_missing	0.0		3_1
977	remainder__MRDB3_specimen_is_missing	0.0		3_1
978	remainder__MRDB3num_is_missing	0.0		3_1
979	remainder__MRDB3hodnota_is_missing	0.0		3_1
980	remainder__MRDC3_is_missing	0.0		3_1
981	remainder__Date_MRDC3_is_missing	0.0		3_1
982	remainder__MRDC3_method_is_missing	0.0		3_1
983	remainder__MRDC3_specimen_is_missing	0.0		3_1
984	remainder__MRDC3num_is_missing	0.0		3_1
985	remainder__MRDC3percentage_is_missing	0.0		3_1
986	remainder__TestDate_is_missing	0.0		3_1
987	remainder__amlFLToutcomeID_is_missing	0.0		3_1
988	remainder__amlFLTTypeID_is_missing	0.0		3_1
989	remainder__amlDDLFLTTKDID_is_missing	0.0		3_1
990	remainder__ITDPcnt_is_missing	0.0		3_1
991	remainder__ITDLength_is_missing	0.0		3_1
992	remainder__amlFLTType0ID_is_missing	0.0		3_1
993	remainder__amlDDLNPM1OutcomeID_is_missing	0.0		3_1
994	remainder__amlDDLNPM1ID_is_missing	0.0		3_1
995	cat__MRDA0_False	0.0		4_1
996	cat__MRDA0_True	0.0		4_1
997	cat__MRDA0_nan	0.0		4_1
998	cat__MRDB0_False	0.0		4_1
999	cat__MRDB0_True	0.0		4_1
1000	cat__MRDB0_nan	0.0		4_1
1001	cat__MRDC0_False	0.0		4_1
1002	cat__MRDC0_True	0.0		4_1
1003	cat__MRDC0_nan	0.0		4_1
1004	cat__MRDA1_False	0.0		4_1
1005	cat__MRDA1_True	0.0		4_1
1006	cat__MRDA1_nan	0.0		4_1
1007	cat__MRDB1_False	0.0		4_1
1008	cat__MRDB1_True	0.0		4_1
1009	cat__MRDB1_nan	0.0		4_1
1010	cat__MRDC1_False	0.0		4_1
1011	cat__MRDC1_True	0.0		4_1
1012	cat__MRDC1_nan	0.0		4_1
1013	cat__MRDA2_False	0.0		4_1
1014	cat__MRDA2_True	0.0		4_1
1015	cat__MRDA2_nan	0.0		4_1
1016	cat__MRDB2_False	0.0		4_1
1017	cat__MRDB2_True	0.0		4_1
1018	cat__MRDB2_nan	0.0		4_1
1019	cat__MRDC2_False	0.0		4_1
1020	cat__MRDC2_True	0.0		4_1
1021	cat__MRDC2_nan	0.0		4_1
1022	cat__MRDA3_False	0.0		4_1
1023	cat__MRDA3_True	0.0		4_1
1024	cat__MRDA3_nan	0.0		4_1
1025	cat__MRDB3_False	0.0		4_1
1026	cat__MRDB3_True	0.0		4_1
1027	cat__MRDB3_nan	0.0		4_1
1028	cat__MRDC3_False	0.0		4_1
1029	cat__MRDC3_True	0.0		4_1
1030	cat__MRDC3_nan	0.0		4_1
1031	cat__amlFLToutcomeID_2.0	0.0		4_1
1032	cat__amlFLToutcomeID_3.0	0.0		4_1
1033	cat__amlFLToutcomeID_4.0	0.0		4_1
1034	cat__amlFLToutcomeID_nan	0.0		4_1
1035	cat__amlFLTTypeID_1.0	0.0		4_1
1036	cat__amlFLTTypeID_2.0	0.0		4_1
1037	cat__amlFLTTypeID_nan	0.0		4_1
1038	cat__amlDDLFLTTKDID_1.0	0.0		4_1
1039	cat__amlDDLFLTTKDID_2.0	0.0		4_1
1040	cat__amlDDLFLTTKDID_3.0	0.0		4_1
1041	cat__amlDDLFLTTKDID_4.0	0.0		4_1
1042	cat__amlDDLFLTTKDID_8.0	0.0		4_1
1043	cat__amlDDLFLTTKDID_9.0	0.0		4_1
1044	cat__amlDDLFLTTKDID_99.0	0.0		4_1
1045	cat__amlDDLFLTTKDID_nan	0.0		4_1
1046	cat__amlFLTType0ID_1.0	0.0		4_1
1047	cat__amlFLTType0ID_2.0	0.0		4_1
1048	cat__amlFLTType0ID_nan	0.0		4_1
1049	cat__amlDDLNPM1OutcomeID_1.0	0.0		4_1
1050	cat__amlDDLNPM1OutcomeID_3.0	0.0		4_1
1051	cat__amlDDLNPM1OutcomeID_5.0	0.0		4_1
1052	cat__amlDDLNPM1OutcomeID_7.0	0.0		4_1
1053	cat__amlDDLNPM1OutcomeID_nan	0.0		4_1
1054	cat__amlDDLNPM1ID_1.0	0.0		4_1
1055	cat__amlDDLNPM1ID_2.0	0.0		4_1
1056	cat__amlDDLNPM1ID_3.0	0.0		4_1
1057	cat__amlDDLNPM1ID_4.0	0.0		4_1
1058	cat__amlDDLNPM1ID_5.0	0.0		4_1
1059	cat__amlDDLNPM1ID_nan	0.0		4_1
1060	cat__MRDnegativity_<0.0%/not detectable	0.0		4_1
1061	cat__MRDnegativity_nan	0.0		4_1
1062	cat__MRDguided_No	0.0		4_1
1063	cat__MRDguided_nan	0.0		4_1
1064	cat__Housekeeping_ABL	0.0		4_1
1065	cat__Housekeeping_nan	0.0		4_1
1066	cat__MRDA0_method_nan	0.0		4_1
1067	cat__MRDA0_method_qPCR-NPM1	0.0		4_1
1068	cat__MRDA0_method_qPCR-NPM1 A	0.0		4_1
1069	cat__MRDA0_method_qPCR-NPM1 B	0.0		4_1
1070	cat__MRDA0_method_qPCR-NPM1 D	0.0		4_1
1071	cat__MRDA0_method_qPCR-NPM1 OTHER	0.0		4_1
1072	cat__MRDA0_method_qPCR-inv16	0.0		4_1
1073	cat__MRDA0_method_qPCR-t8/21	0.0		4_1
1074	cat__MRDA0num_ND	0.0		4_1
1075	cat__MRDA0num_Pos	0.0		4_1
1076	cat__MRDA0num_nan	0.0		4_1
1077	cat__MRDA0_specimen_PB	0.0		4_1
1078	cat__MRDA0_specimen_nan	0.0		4_1
1079	cat__MRDB0_method_nan	0.0		4_1
1080	cat__MRDB0_method_qPCR-NPM1	0.0		4_1
1081	cat__MRDB0_method_qPCR-NPM1 A	0.0		4_1
1082	cat__MRDB0_method_qPCR-NPM1 B	0.0		4_1
1083	cat__MRDB0_method_qPCR-NPM1 D	0.0		4_1
1084	cat__MRDB0_method_qPCR-NPM1 OTHER	0.0		4_1
1085	cat__MRDB0_method_qPCR-inv16	0.0		4_1
1086	cat__MRDB0_method_qPCR-t8/21	0.0		4_1
1087	cat__MRDB0_specimen_BM	0.0		4_1
1088	cat__MRDB0_specimen_nan	0.0		4_1
1089	cat__MRDB0num_ND	0.0		4_1
1090	cat__MRDB0num_Pos	0.0		4_1
1091	cat__MRDB0num_nan	0.0		4_1
1092	cat__MRDC0_method_MFC (LAIP+DfN)	0.0		4_1
1093	cat__MRDC0_method_nan	0.0		4_1
1094	cat__MRDC0_specimen_BM	0.0		4_1
1095	cat__MRDC0_specimen_BM	0.0		4_1
1096	cat__MRDC0_specimen_PB	0.0		4_1
1097	cat__MRDC0_specimen_nan	0.0		4_1
1098	cat__MRDC1_specimen_BM	0.0		4_1
1099	cat__MRDC1_specimen_PB	0.0		4_1
1100	cat__MRDC1_specimen_nan	0.0		4_1
1101	cat__MRDC2_specimen_BM	0.0		4_1
1102	cat__MRDC2_specimen_PB	0.0		4_1
1103	cat__MRDC2_specimen_nan	0.0		4_1
1104	cat__MRDC3_specimen_BM	0.0		4_1
1105	cat__MRDC3_specimen_PB	0.0		4_1
1106	cat__MRDC3_specimen_nan	0.0		4_1
1107	cat__MRDC0num_Neg	0.0		4_1
1108	cat__MRDC0num_Pos	0.0		4_1
1109	cat__MRDC0num_nan	0.0		4_1
1110	cat__MRDA1_method_nan	0.0		4_1
1111	cat__MRDA1_method_qPCR-NPM1	0.0		4_1
1112	cat__MRDA1_method_qPCR-NPM1 A	0.0		4_1
1113	cat__MRDA1_method_qPCR-NPM1 B	0.0		4_1
1114	cat__MRDA1_method_qPCR-NPM1 D	0.0		4_1
1115	cat__MRDA1_method_qPCR-NPM1 OTHER	0.0		4_1
1116	cat__MRDA1_method_qPCR-inv16	0.0		4_1
1117	cat__MRDA1_method_qPCR-t8/21	0.0		4_1
1118	cat__MRDA1num_ND	0.0		4_1
1119	cat__MRDA1num_Neg	0.0		4_1
1120	cat__MRDA1num_Pos	0.0		4_1
1121	cat__MRDA1num_nan	0.0		4_1
1122	cat__MRDA1_specimen_PB	0.0		4_1
1123	cat__MRDA1_specimen_nan	0.0		4_1
1124	cat__MRDB1_method_nan	0.0		4_1
1125	cat__MRDB1_method_qPCR-NPM1	0.0		4_1
1126	cat__MRDB1_method_qPCR-NPM1 A	0.0		4_1
1127	cat__MRDB1_method_qPCR-NPM1 D	0.0		4_1
1128	cat__MRDB1_method_qPCR-NPM1 OTHER	0.0		4_1
1129	cat__MRDB1_method_qPCR-inv16	0.0		4_1
1130	cat__MRDB1_method_qPCR-t8/21	0.0		4_1
1131	cat__MRDB1_specimen_BM	0.0		4_1
1132	cat__MRDB1_specimen_nan	0.0		4_1
1133	cat__MRDB1num_ND	0.0		4_1
1134	cat__MRDB1num_Neg	0.0		4_1
1135	cat__MRDB1num_Pos	0.0		4_1
1136	cat__MRDB1num_nan	0.0		4_1
1137	cat__MRDC1_method_MFC (LAIP+DfN)	0.0		4_1
1138	cat__MRDC1_method_nan	0.0		4_1
1139	cat__MRDC1num_ND	0.0		4_1
1140	cat__MRDC1num_Neg	0.0		4_1
1141	cat__MRDC1num_Pos	0.0		4_1
1142	cat__MRDC1num_nan	0.0		4_1
1143	cat__MRDA2_method_nan	0.0		4_1
1144	cat__MRDA2_method_qPCR-NPM1	0.0		4_1
1145	cat__MRDA2_method_qPCR-NPM1 A	0.0		4_1
1146	cat__MRDA2_method_qPCR-NPM1 B	0.0		4_1
1147	cat__MRDA2_method_qPCR-NPM1 D	0.0		4_1
1148	cat__MRDA2_method_qPCR-NPM1 OTHER	0.0		4_1
1149	cat__MRDA2_method_qPCR-inv16	0.0		4_1
1150	cat__MRDA2_method_qPCR-t8/21	0.0		4_1
1151	cat__MRDA2_specimen_PB	0.0		4_1
1152	cat__MRDA2_specimen_nan	0.0		4_1
1153	cat__MRDA2num_ND	0.0		4_1
1154	cat__MRDA2num_Neg	0.0		4_1
1155	cat__MRDA2num_Pos	0.0		4_1
1156	cat__MRDA2num_nan	0.0		4_1
1157	cat__MRDB2_method_nan	0.0		4_1
1158	cat__MRDB2_method_qPCR-NPM1	0.0		4_1
1159	cat__MRDB2_method_qPCR-NPM1 A	0.0		4_1
1160	cat__MRDB2_method_qPCR-NPM1 D	0.0		4_1
1161	cat__MRDB2_method_qPCR-NPM1 OTHER	0.0		4_1
1162	cat__MRDB2_method_qPCR-inv16	0.0		4_1
1163	cat__MRDB2_method_qPCR-t8/21	0.0		4_1
1164	cat__MRDB2_specimen_BM	0.0		4_1
1165	cat__MRDB2_specimen_nan	0.0		4_1
1166	cat__MRDB2num_ND	0.0		4_1
1167	cat__MRDB2num_Neg	0.0		4_1
1168	cat__MRDB2num_Pos	0.0		4_1
1169	cat__MRDB2num_nan	0.0		4_1
1170	cat__MRDC2_method_MFC (LAIP+DfN)	0.0		4_1
1171	cat__MRDC2_method_nan	0.0		4_1
1172	cat__MRDC2num_ND	0.0		4_1
1173	cat__MRDC2num_Neg	0.0		4_1
1174	cat__MRDC2num_Pos	0.0		4_1
1175	cat__MRDC2num_nan	0.0		4_1
1176	cat__MRDA3_method_nan	0.0		4_1
1177	cat__MRDA3_method_qPCR-NPM1	0.0		4_1
1178	cat__MRDA3_method_qPCR-NPM1 A	0.0		4_1
1179	cat__MRDA3_method_qPCR-NPM1 B	0.0		4_1
1180	cat__MRDA3_method_qPCR-NPM1 D	0.0		4_1
1181	cat__MRDA3_method_qPCR-NPM1 OTHER	0.0		4_1
1182	cat__MRDA3_method_qPCR-inv16	0.0		4_1
1183	cat__MRDA3_method_qPCR-t8/21	0.0		4_1
1184	cat__MRDA3_specimen_PB	0.0		4_1
1185	cat__MRDA3_specimen_nan	0.0		4_1
1186	cat__MRDA3num_ND	0.0		4_1
1187	cat__MRDA3num_Neg	0.0		4_1
1188	cat__MRDA3num_Pos	0.0		4_1
1189	cat__MRDA3num_nan	0.0		4_1
1190	cat__MRDB3_method_nan	0.0		4_1
1191	cat__MRDB3_method_qPCR-NPM1	0.0		4_1
1192	cat__MRDB3_method_qPCR-NPM1 A	0.0		4_1
1193	cat__MRDB3_method_qPCR-NPM1 D	0.0		4_1
1194	cat__MRDB3_method_qPCR-NPM1 OTHER	0.0		4_1
1195	cat__MRDB3_method_qPCR-inv16	0.0		4_1
1196	cat__MRDB3_method_qPCR-t8/21	0.0		4_1
1197	cat__MRDB3_specimen_BM	0.0		4_1
1198	cat__MRDB3_specimen_nan	0.0		4_1
1199	cat__MRDB3num_ND	0.0		4_1
1200	cat__MRDB3num_Neg	0.0		4_1
1201	cat__MRDB3num_Pos	0.0		4_1
1202	cat__MRDB3num_nan	0.0		4_1
1203	cat__MRDC3_method_MFC (LAIP+DfN)	0.0		4_1
1204	cat__MRDC3_method_nan	0.0		4_1
1205	cat__MRDC3num_Neg	0.0		4_1
1206	cat__MRDC3num_Pos	0.0		4_1
1207	cat__MRDC3num_nan	0.0		4_1
1208	num__TestDate	0.0		4_1
1209	num__ITDPcnt	0.0002736506756597545		4_1
1210	num__ITDLength	1.3377682987486856e-05		4_1
1211	num__date_MRDA0	0.0		4_1
1212	num__MRDA0hodnota	0.0001833489666125933		4_1
1213	num__MRDA0logred	0.0		4_1
1214	num__date_MRDB0	0.0		4_1
1215	num__MRDB0hodnota	0.0		4_1
1216	num__MRDB0logred	0.0		4_1
1217	num__MRDC0percentage	0.00028635358020721223		4_1
1218	num__date_MRDA1	8.72418379636945e-06		4_1
1219	num__MRDA1hodnota	0.0		4_1
1220	num__MRDA1logred	0.0		4_1
1221	num__date_MRDB1	0.00014379522492784304		4_1
1222	num__MRDB1hodnota	6.054769918546083e-05		4_1
1223	num__Date_MRDC1	0.00024290767259707013		4_1
1224	num__MRDC1percentage	0.0004826798962321618		4_1
1225	num__date_MRDA2	3.40987066421096e-05		4_1
1226	num__MRDA2hodnota	0.0		4_1
1227	num__MRDA2logred	0.0		4_1
1228	num__date_MRDB2	0.00034156808437428603		4_1
1229	num__MRDB2hodnota	0.0		4_1
1230	num__Date_MRDC2	0.0		4_1
1231	num__MRDC2percentage	0.00043470137813198537		4_1
1232	num__date_MRDA3	0.0		4_1
1233	num__MRDA3hodnota	0.0		4_1
1234	num__MRDA3logred	0.0		4_1
1235	num__date_MRDB3	0.0		4_1
1236	num__MRDB3hodnota	0.0		4_1
1237	num__Date_MRDC3	0.0		4_1
1238	num__MRDC3percentage	0.0003374107703358634		4_1
1239	remainder__MRDnegativity_is_missing	0.0		4_1
1240	remainder__MRDguided_is_missing	0.0		4_1
1241	remainder__Housekeeping_is_missing	0.0		4_1
1242	remainder__MRDA0_is_missing	0.0		4_1
1243	remainder__date_MRDA0_is_missing	0.0		4_1
1244	remainder__MRDA0_method_is_missing	0.0		4_1
1245	remainder__MRDA0_specimen_is_missing	0.0		4_1
1246	remainder__MRDA0num_is_missing	0.0		4_1
1247	remainder__MRDA0hodnota_is_missing	0.0		4_1
1248	remainder__MRDA0logred_is_missing	0.0		4_1
1249	remainder__MRDB0_is_missing	0.0		4_1
1250	remainder__date_MRDB0_is_missing	0.0		4_1
1251	remainder__MRDB0_method_is_missing	0.0		4_1
1252	remainder__MRDB0_specimen_is_missing	0.0		4_1
1253	remainder__MRDB0num_is_missing	0.0		4_1
1254	remainder__MRDB0hodnota_is_missing	0.0		4_1
1255	remainder__MRDB0logred_is_missing	0.0		4_1
1256	remainder__MRDC0_is_missing	0.0		4_1
1257	remainder__MRDC0_method_is_missing	0.0		4_1
1258	remainder__MRDC0_specimen_is_missing	0.0		4_1
1259	remainder__MRDC0num_is_missing	0.0		4_1
1260	remainder__MRDC0percentage_is_missing	0.0		4_1
1261	remainder__MRDA1_is_missing	0.0		4_1
1262	remainder__date_MRDA1_is_missing	0.0		4_1
1263	remainder__MRDA1_method_is_missing	0.0		4_1
1264	remainder__MRDA1_specimen_is_missing	0.0		4_1
1265	remainder__MRDA1num_is_missing	0.0		4_1
1266	remainder__MRDA1hodnota_is_missing	0.0		4_1
1267	remainder__MRDA1logred_is_missing	0.0		4_1
1268	remainder__MRDB1_is_missing	0.0		4_1
1269	remainder__date_MRDB1_is_missing	0.0		4_1
1270	remainder__MRDB1_method_is_missing	0.0		4_1
1271	remainder__MRDB1_specimen_is_missing	0.0		4_1
1272	remainder__MRDB1num_is_missing	0.0		4_1
1273	remainder__MRDB1hodnota_is_missing	0.0		4_1
1274	remainder__MRDC1_is_missing	0.0		4_1
1275	remainder__Date_MRDC1_is_missing	0.0		4_1
1276	remainder__MRDC1_method_is_missing	0.0		4_1
1277	remainder__MRDC1_specimen_is_missing	0.0		4_1
1278	remainder__MRDC1num_is_missing	0.0		4_1
1279	remainder__MRDC1percentage_is_missing	0.0		4_1
1280	remainder__MRDA2_is_missing	0.0		4_1
1281	remainder__date_MRDA2_is_missing	0.0		4_1
1282	remainder__MRDA2_method_is_missing	0.0		4_1
1283	remainder__MRDA2_specimen_is_missing	0.0		4_1
1284	remainder__MRDA2num_is_missing	0.0		4_1
1285	remainder__MRDA2hodnota_is_missing	0.0		4_1
1286	remainder__MRDA2logred_is_missing	0.0		4_1
1287	remainder__MRDB2_is_missing	0.0		4_1
1288	remainder__date_MRDB2_is_missing	0.0		4_1
1289	remainder__MRDB2_method_is_missing	0.0		4_1
1290	remainder__MRDB2_specimen_is_missing	0.0		4_1
1291	remainder__MRDB2num_is_missing	0.0		4_1
1292	remainder__MRDB2hodnota_is_missing	0.0		4_1
1293	remainder__MRDC2_is_missing	0.0		4_1
1294	remainder__Date_MRDC2_is_missing	0.0		4_1
1295	remainder__MRDC2_method_is_missing	0.0		4_1
1296	remainder__MRDC2_specimen_is_missing	0.0		4_1
1297	remainder__MRDC2num_is_missing	0.0		4_1
1298	remainder__MRDC2percentage_is_missing	0.0		4_1
1299	remainder__MRDA3_is_missing	0.0		4_1
1300	remainder__date_MRDA3_is_missing	0.0		4_1
1301	remainder__MRDA3_method_is_missing	0.0		4_1
1302	remainder__MRDA3_specimen_is_missing	0.0		4_1
1303	remainder__MRDA3num_is_missing	0.0		4_1
1304	remainder__MRDA3hodnota_is_missing	0.0		4_1
1305	remainder__MRDA3logred_is_missing	0.0		4_1
1306	remainder__MRDB3_is_missing	0.0		4_1
1307	remainder__date_MRDB3_is_missing	0.0		4_1
1308	remainder__MRDB3_method_is_missing	0.0		4_1
1309	remainder__MRDB3_specimen_is_missing	0.0		4_1
1310	remainder__MRDB3num_is_missing	0.0		4_1
1311	remainder__MRDB3hodnota_is_missing	0.0		4_1
1312	remainder__MRDC3_is_missing	0.0		4_1
1313	remainder__Date_MRDC3_is_missing	0.0		4_1
1314	remainder__MRDC3_method_is_missing	0.0		4_1
1315	remainder__MRDC3_specimen_is_missing	0.0		4_1
1316	remainder__MRDC3num_is_missing	0.0		4_1
1317	remainder__MRDC3percentage_is_missing	0.0		4_1
1318	remainder__TestDate_is_missing	0.0		4_1
1319	remainder__amlFLToutcomeID_is_missing	0.0		4_1
1320	remainder__amlFLTTypeID_is_missing	0.0		4_1
1321	remainder__amlDDLFLTTKDID_is_missing	0.0		4_1
1322	remainder__ITDPcnt_is_missing	0.0		4_1
1323	remainder__ITDLength_is_missing	0.0		4_1
1324	remainder__amlFLTType0ID_is_missing	0.0		4_1
1325	remainder__amlDDLNPM1OutcomeID_is_missing	0.0		4_1
1326	remainder__amlDDLNPM1ID_is_missing	0.0		4_1
1327	cat__MRDA0_False	0.0		5_1
1328	cat__MRDA0_True	0.0		5_1
1329	cat__MRDA0_nan	0.0		5_1
1330	cat__MRDB0_False	0.0		5_1
1331	cat__MRDB0_True	0.0		5_1
1332	cat__MRDB0_nan	0.0		5_1
1333	cat__MRDC0_False	0.0		5_1
1334	cat__MRDC0_True	0.0		5_1
1335	cat__MRDC0_nan	0.0		5_1
1336	cat__MRDA1_False	0.0		5_1
1337	cat__MRDA1_True	0.0		5_1
1338	cat__MRDA1_nan	0.0		5_1
1339	cat__MRDB1_False	0.0		5_1
1340	cat__MRDB1_True	0.0		5_1
1341	cat__MRDB1_nan	0.0		5_1
1342	cat__MRDC1_False	0.0		5_1
1343	cat__MRDC1_True	0.0		5_1
1344	cat__MRDC1_nan	0.0		5_1
1345	cat__MRDA2_False	0.0		5_1
1346	cat__MRDA2_True	0.0		5_1
1347	cat__MRDA2_nan	0.0		5_1
1348	cat__MRDB2_False	0.0		5_1
1349	cat__MRDB2_True	0.0		5_1
1350	cat__MRDB2_nan	0.0		5_1
1351	cat__MRDC2_False	0.0		5_1
1352	cat__MRDC2_True	0.0		5_1
1353	cat__MRDC2_nan	0.0		5_1
1354	cat__MRDA3_False	0.0		5_1
1355	cat__MRDA3_True	0.0		5_1
1356	cat__MRDA3_nan	0.0		5_1
1357	cat__MRDB3_False	0.0		5_1
1358	cat__MRDB3_True	0.0		5_1
1359	cat__MRDB3_nan	0.0		5_1
1360	cat__MRDC3_False	0.0		5_1
1361	cat__MRDC3_True	0.0		5_1
1362	cat__MRDC3_nan	0.0		5_1
1363	cat__amlFLToutcomeID_2.0	0.0		5_1
1364	cat__amlFLToutcomeID_3.0	0.0		5_1
1365	cat__amlFLToutcomeID_4.0	0.0		5_1
1366	cat__amlFLToutcomeID_nan	0.0		5_1
1367	cat__amlFLTTypeID_1.0	0.0		5_1
1368	cat__amlFLTTypeID_2.0	0.0		5_1
1369	cat__amlFLTTypeID_nan	0.0		5_1
1370	cat__amlDDLFLTTKDID_1.0	0.0		5_1
1371	cat__amlDDLFLTTKDID_2.0	0.0		5_1
1372	cat__amlDDLFLTTKDID_3.0	0.0		5_1
1373	cat__amlDDLFLTTKDID_4.0	0.0		5_1
1374	cat__amlDDLFLTTKDID_8.0	0.0		5_1
1375	cat__amlDDLFLTTKDID_9.0	0.0		5_1
1376	cat__amlDDLFLTTKDID_99.0	0.0		5_1
1377	cat__amlDDLFLTTKDID_nan	0.0		5_1
1378	cat__amlFLTType0ID_1.0	0.0		5_1
1379	cat__amlFLTType0ID_2.0	0.0		5_1
1380	cat__amlFLTType0ID_nan	0.0		5_1
1381	cat__amlDDLNPM1OutcomeID_1.0	0.0		5_1
1382	cat__amlDDLNPM1OutcomeID_3.0	0.0		5_1
1383	cat__amlDDLNPM1OutcomeID_5.0	0.0		5_1
1384	cat__amlDDLNPM1OutcomeID_nan	0.0		5_1
1385	cat__amlDDLNPM1ID_1.0	0.0		5_1
1386	cat__amlDDLNPM1ID_2.0	0.0		5_1
1387	cat__amlDDLNPM1ID_3.0	0.0		5_1
1388	cat__amlDDLNPM1ID_4.0	0.0		5_1
1389	cat__amlDDLNPM1ID_5.0	0.0		5_1
1390	cat__amlDDLNPM1ID_nan	0.0		5_1
1391	cat__MRDnegativity_<0.0%/not detectable	0.0		5_1
1392	cat__MRDnegativity_nan	0.0		5_1
1393	cat__MRDguided_No	0.0		5_1
1394	cat__MRDguided_nan	0.0		5_1
1395	cat__Housekeeping_ABL	0.0		5_1
1396	cat__Housekeeping_nan	0.0		5_1
1397	cat__MRDA0_method_nan	0.0		5_1
1398	cat__MRDA0_method_qPCR-NPM1	0.0		5_1
1399	cat__MRDA0_method_qPCR-NPM1 A	0.0		5_1
1400	cat__MRDA0_method_qPCR-NPM1 B	0.0		5_1
1401	cat__MRDA0_method_qPCR-NPM1 D	0.0		5_1
1402	cat__MRDA0_method_qPCR-NPM1 OTHER	0.0		5_1
1403	cat__MRDA0_method_qPCR-inv16	0.0		5_1
1404	cat__MRDA0_method_qPCR-t8/21	0.0		5_1
1405	cat__MRDA0num_ND	0.0		5_1
1406	cat__MRDA0num_Pos	0.0		5_1
1407	cat__MRDA0num_nan	0.0		5_1
1408	cat__MRDA0_specimen_PB	0.0		5_1
1409	cat__MRDA0_specimen_nan	0.0		5_1
1410	cat__MRDB0_method_nan	0.0		5_1
1411	cat__MRDB0_method_qPCR-NPM1	0.0		5_1
1412	cat__MRDB0_method_qPCR-NPM1 A	0.0		5_1
1413	cat__MRDB0_method_qPCR-NPM1 D	0.0		5_1
1414	cat__MRDB0_method_qPCR-NPM1 OTHER	0.0		5_1
1415	cat__MRDB0_method_qPCR-inv16	0.0		5_1
1416	cat__MRDB0_method_qPCR-t8/21	0.0		5_1
1417	cat__MRDB0_specimen_BM	0.0		5_1
1418	cat__MRDB0_specimen_nan	0.0		5_1
1419	cat__MRDB0num_ND	0.0		5_1
1420	cat__MRDB0num_Pos	0.0		5_1
1421	cat__MRDB0num_nan	0.0		5_1
1422	cat__MRDC0_method_MFC (LAIP+DfN)	0.0		5_1
1423	cat__MRDC0_method_nan	0.0		5_1
1424	cat__MRDC0_specimen_BM	0.0		5_1
1425	cat__MRDC0_specimen_BM	0.0		5_1
1426	cat__MRDC0_specimen_PB	0.0		5_1
1427	cat__MRDC0_specimen_nan	0.0		5_1
1428	cat__MRDC1_specimen_BM	0.0		5_1
1429	cat__MRDC1_specimen_PB	0.0		5_1
1430	cat__MRDC1_specimen_nan	0.0		5_1
1431	cat__MRDC2_specimen_BM	0.0		5_1
1432	cat__MRDC2_specimen_PB	0.0		5_1
1433	cat__MRDC2_specimen_nan	0.0		5_1
1434	cat__MRDC3_specimen_BM	0.0		5_1
1435	cat__MRDC3_specimen_PB	0.0		5_1
1436	cat__MRDC3_specimen_nan	0.0		5_1
1437	cat__MRDC0num_Neg	0.0		5_1
1438	cat__MRDC0num_Pos	0.0		5_1
1439	cat__MRDC0num_nan	0.0		5_1
1440	cat__MRDA1_method_nan	0.0		5_1
1441	cat__MRDA1_method_qPCR-NPM1	0.0		5_1
1442	cat__MRDA1_method_qPCR-NPM1 A	0.0		5_1
1443	cat__MRDA1_method_qPCR-NPM1 B	0.0		5_1
1444	cat__MRDA1_method_qPCR-NPM1 D	0.0		5_1
1445	cat__MRDA1_method_qPCR-NPM1 OTHER	0.0		5_1
1446	cat__MRDA1_method_qPCR-inv16	0.0		5_1
1447	cat__MRDA1_method_qPCR-t8/21	0.0		5_1
1448	cat__MRDA1num_ND	0.0		5_1
1449	cat__MRDA1num_Neg	0.0		5_1
1450	cat__MRDA1num_Pos	0.0		5_1
1451	cat__MRDA1num_nan	0.0		5_1
1452	cat__MRDA1_specimen_PB	0.0		5_1
1453	cat__MRDA1_specimen_nan	0.0		5_1
1454	cat__MRDB1_method_nan	0.0		5_1
1455	cat__MRDB1_method_qPCR-NPM1	0.0		5_1
1456	cat__MRDB1_method_qPCR-NPM1 A	0.0		5_1
1457	cat__MRDB1_method_qPCR-NPM1 D	0.0		5_1
1458	cat__MRDB1_method_qPCR-NPM1 OTHER	0.0		5_1
1459	cat__MRDB1_method_qPCR-inv16	0.0		5_1
1460	cat__MRDB1_method_qPCR-t8/21	0.0		5_1
1461	cat__MRDB1_specimen_BM	0.0		5_1
1462	cat__MRDB1_specimen_nan	0.0		5_1
1463	cat__MRDB1num_ND	0.0		5_1
1464	cat__MRDB1num_Neg	0.0		5_1
1465	cat__MRDB1num_Pos	0.0		5_1
1466	cat__MRDB1num_nan	0.0		5_1
1467	cat__MRDC1_method_MFC (LAIP+DfN)	0.0		5_1
1468	cat__MRDC1_method_nan	0.0		5_1
1469	cat__MRDC1num_ND	0.0		5_1
1470	cat__MRDC1num_Neg	0.0		5_1
1471	cat__MRDC1num_Pos	0.0		5_1
1472	cat__MRDC1num_nan	0.0		5_1
1473	cat__MRDA2_method_nan	0.0		5_1
1474	cat__MRDA2_method_qPCR-NPM1	0.0		5_1
1475	cat__MRDA2_method_qPCR-NPM1 A	0.0		5_1
1476	cat__MRDA2_method_qPCR-NPM1 B	0.0		5_1
1477	cat__MRDA2_method_qPCR-NPM1 D	0.0		5_1
1478	cat__MRDA2_method_qPCR-NPM1 OTHER	0.0		5_1
1479	cat__MRDA2_method_qPCR-inv16	0.0		5_1
1480	cat__MRDA2_method_qPCR-t8/21	0.0		5_1
1481	cat__MRDA2_specimen_PB	0.0		5_1
1482	cat__MRDA2_specimen_nan	0.0		5_1
1483	cat__MRDA2num_ND	0.0		5_1
1484	cat__MRDA2num_Neg	0.0		5_1
1485	cat__MRDA2num_Pos	0.0		5_1
1486	cat__MRDA2num_nan	0.0		5_1
1487	cat__MRDB2_method_nan	0.0		5_1
1488	cat__MRDB2_method_qPCR-NPM1	0.0		5_1
1489	cat__MRDB2_method_qPCR-NPM1 A	0.0		5_1
1490	cat__MRDB2_method_qPCR-NPM1 B	0.0		5_1
1491	cat__MRDB2_method_qPCR-NPM1 D	0.0		5_1
1492	cat__MRDB2_method_qPCR-NPM1 OTHER	0.0		5_1
1493	cat__MRDB2_method_qPCR-inv16	0.0		5_1
1494	cat__MRDB2_method_qPCR-t8/21	0.0		5_1
1495	cat__MRDB2_specimen_BM	0.0		5_1
1496	cat__MRDB2_specimen_nan	0.0		5_1
1497	cat__MRDB2num_ND	0.0		5_1
1498	cat__MRDB2num_Neg	0.0		5_1
1499	cat__MRDB2num_Pos	0.0		5_1
1500	cat__MRDB2num_nan	0.0		5_1
1501	cat__MRDC2_method_MFC (LAIP+DfN)	0.0		5_1
1502	cat__MRDC2_method_nan	0.0		5_1
1503	cat__MRDC2num_ND	0.0		5_1
1504	cat__MRDC2num_Neg	0.0		5_1
1505	cat__MRDC2num_Pos	0.0		5_1
1506	cat__MRDC2num_nan	0.0		5_1
1507	cat__MRDA3_method_nan	0.0		5_1
1508	cat__MRDA3_method_qPCR-NPM1	0.0		5_1
1509	cat__MRDA3_method_qPCR-NPM1 A	0.0		5_1
1510	cat__MRDA3_method_qPCR-NPM1 B	0.0		5_1
1511	cat__MRDA3_method_qPCR-NPM1 OTHER	0.0		5_1
1512	cat__MRDA3_method_qPCR-inv16	0.0		5_1
1513	cat__MRDA3_method_qPCR-t8/21	0.0		5_1
1514	cat__MRDA3_specimen_PB	0.0		5_1
1515	cat__MRDA3_specimen_nan	0.0		5_1
1516	cat__MRDA3num_ND	0.0		5_1
1517	cat__MRDA3num_Neg	0.0		5_1
1518	cat__MRDA3num_Pos	0.0		5_1
1519	cat__MRDA3num_nan	0.0		5_1
1520	cat__MRDB3_method_nan	0.0		5_1
1521	cat__MRDB3_method_qPCR-NPM1	0.0		5_1
1522	cat__MRDB3_method_qPCR-NPM1 A	0.0		5_1
1523	cat__MRDB3_method_qPCR-NPM1 B	0.0		5_1
1524	cat__MRDB3_method_qPCR-NPM1 D	0.0		5_1
1525	cat__MRDB3_method_qPCR-NPM1 OTHER	0.0		5_1
1526	cat__MRDB3_method_qPCR-inv16	0.0		5_1
1527	cat__MRDB3_method_qPCR-t8/21	0.0		5_1
1528	cat__MRDB3_specimen_BM	0.0		5_1
1529	cat__MRDB3_specimen_nan	0.0		5_1
1530	cat__MRDB3num_ND	0.0		5_1
1531	cat__MRDB3num_Neg	0.0		5_1
1532	cat__MRDB3num_Pos	0.0		5_1
1533	cat__MRDB3num_nan	0.0		5_1
1534	cat__MRDC3_method_MFC (LAIP+DfN)	0.0		5_1
1535	cat__MRDC3_method_nan	0.0		5_1
1536	cat__MRDC3num_Neg	0.0		5_1
1537	cat__MRDC3num_Pos	0.0		5_1
1538	cat__MRDC3num_nan	0.0		5_1
1539	num__TestDate	0.0		5_1
1540	num__ITDPcnt	0.0005465642434806873		5_1
1541	num__ITDLength	9.716987085598328e-05		5_1
1542	num__date_MRDA0	0.0002920614816886598		5_1
1543	num__MRDA0hodnota	0.0		5_1
1544	num__MRDA0logred	0.0		5_1
1545	num__date_MRDB0	0.0		5_1
1546	num__MRDB0hodnota	0.00016719445712993196		5_1
1547	num__MRDB0logred	3.125901758161023e-05		5_1
1548	num__MRDC0percentage	0.00028727732975104804		5_1
1549	num__date_MRDA1	9.493681575100891e-05		5_1
1550	num__MRDA1hodnota	0.0		5_1
1551	num__MRDA1logred	0.000596088950106927		5_1
1552	num__date_MRDB1	0.0002397125722143498		5_1
1553	num__MRDB1hodnota	0.0007511656016212217		5_1
1554	num__Date_MRDC1	0.00045800949061725396		5_1
1555	num__MRDC1percentage	0.0003410787243995053		5_1
1556	num__date_MRDA2	0.00016529398646526974		5_1
1557	num__MRDA2hodnota	0.00010012393071869323		5_1
1558	num__MRDA2logred	0.00014258019937829264		5_1
1559	num__date_MRDB2	0.0009598134378103344		5_1
1560	num__MRDB2hodnota	0.0004425515910490512		5_1
1561	num__Date_MRDC2	0.00017095823947860315		5_1
1562	num__MRDC2percentage	0.0007325961664759733		5_1
1563	num__date_MRDA3	0.0		5_1
1564	num__MRDA3hodnota	0.00016465386135439524		5_1
1565	num__MRDA3logred	0.0011276264347406945		5_1
1566	num__date_MRDB3	0.00043920100467597023		5_1
1567	num__MRDB3hodnota	0.0		5_1
1568	num__Date_MRDC3	0.00011428124101613451		5_1
1569	num__MRDC3percentage	0.0004337668782813111		5_1
1570	remainder__MRDnegativity_is_missing	0.0		5_1
1571	remainder__MRDguided_is_missing	0.0		5_1
1572	remainder__Housekeeping_is_missing	0.0		5_1
1573	remainder__MRDA0_is_missing	0.0		5_1
1574	remainder__date_MRDA0_is_missing	0.0		5_1
1575	remainder__MRDA0_method_is_missing	0.0		5_1
1576	remainder__MRDA0_specimen_is_missing	0.0		5_1
1577	remainder__MRDA0num_is_missing	0.0		5_1
1578	remainder__MRDA0hodnota_is_missing	0.0		5_1
1579	remainder__MRDA0logred_is_missing	0.0		5_1
1580	remainder__MRDB0_is_missing	0.0		5_1
1581	remainder__date_MRDB0_is_missing	0.0		5_1
1582	remainder__MRDB0_method_is_missing	0.0		5_1
1583	remainder__MRDB0_specimen_is_missing	0.0		5_1
1584	remainder__MRDB0num_is_missing	0.0		5_1
1585	remainder__MRDB0hodnota_is_missing	0.0		5_1
1586	remainder__MRDB0logred_is_missing	0.0		5_1
1587	remainder__MRDC0_is_missing	0.0		5_1
1588	remainder__MRDC0_method_is_missing	0.0		5_1
1589	remainder__MRDC0_specimen_is_missing	0.0		5_1
1590	remainder__MRDC0num_is_missing	0.0		5_1
1591	remainder__MRDC0percentage_is_missing	0.0		5_1
1592	remainder__MRDA1_is_missing	0.0		5_1
1593	remainder__date_MRDA1_is_missing	0.0		5_1
1594	remainder__MRDA1_method_is_missing	0.0		5_1
1595	remainder__MRDA1_specimen_is_missing	0.0		5_1
1596	remainder__MRDA1num_is_missing	0.0		5_1
1597	remainder__MRDA1hodnota_is_missing	0.0		5_1
1598	remainder__MRDA1logred_is_missing	0.0		5_1
1599	remainder__MRDB1_is_missing	0.0		5_1
1600	remainder__date_MRDB1_is_missing	0.0		5_1
1601	remainder__MRDB1_method_is_missing	0.0		5_1
1602	remainder__MRDB1_specimen_is_missing	0.0		5_1
1603	remainder__MRDB1num_is_missing	0.0		5_1
1604	remainder__MRDB1hodnota_is_missing	0.0		5_1
1605	remainder__MRDC1_is_missing	0.0		5_1
1606	remainder__Date_MRDC1_is_missing	0.0		5_1
1607	remainder__MRDC1_method_is_missing	0.0		5_1
1608	remainder__MRDC1_specimen_is_missing	0.0		5_1
1609	remainder__MRDC1num_is_missing	0.0		5_1
1610	remainder__MRDC1percentage_is_missing	0.0		5_1
1611	remainder__MRDA2_is_missing	0.0		5_1
1612	remainder__date_MRDA2_is_missing	0.0		5_1
1613	remainder__MRDA2_method_is_missing	0.0		5_1
1614	remainder__MRDA2_specimen_is_missing	0.0		5_1
1615	remainder__MRDA2num_is_missing	0.0		5_1
1616	remainder__MRDA2hodnota_is_missing	0.0		5_1
1617	remainder__MRDA2logred_is_missing	0.0		5_1
1618	remainder__MRDB2_is_missing	0.0		5_1
1619	remainder__date_MRDB2_is_missing	0.0		5_1
1620	remainder__MRDB2_method_is_missing	0.0		5_1
1621	remainder__MRDB2_specimen_is_missing	0.0		5_1
1622	remainder__MRDB2num_is_missing	0.0		5_1
1623	remainder__MRDB2hodnota_is_missing	0.0		5_1
1624	remainder__MRDC2_is_missing	0.0		5_1
1625	remainder__Date_MRDC2_is_missing	0.0		5_1
1626	remainder__MRDC2_method_is_missing	0.0		5_1
1627	remainder__MRDC2_specimen_is_missing	0.0		5_1
1628	remainder__MRDC2num_is_missing	0.0		5_1
1629	remainder__MRDC2percentage_is_missing	0.0		5_1
1630	remainder__MRDA3_is_missing	0.0		5_1
1631	remainder__date_MRDA3_is_missing	0.0		5_1
1632	remainder__MRDA3_method_is_missing	0.0		5_1
1633	remainder__MRDA3_specimen_is_missing	0.0		5_1
1634	remainder__MRDA3num_is_missing	0.0		5_1
1635	remainder__MRDA3hodnota_is_missing	0.0		5_1
1636	remainder__MRDA3logred_is_missing	0.0		5_1
1637	remainder__MRDB3_is_missing	0.0		5_1
1638	remainder__date_MRDB3_is_missing	0.0		5_1
1639	remainder__MRDB3_method_is_missing	0.0		5_1
1640	remainder__MRDB3_specimen_is_missing	0.0		5_1
1641	remainder__MRDB3num_is_missing	0.0		5_1
1642	remainder__MRDB3hodnota_is_missing	0.0		5_1
1643	remainder__MRDC3_is_missing	0.0		5_1
1644	remainder__Date_MRDC3_is_missing	0.0		5_1
1645	remainder__MRDC3_method_is_missing	0.0		5_1
1646	remainder__MRDC3_specimen_is_missing	0.0		5_1
1647	remainder__MRDC3num_is_missing	0.0		5_1
1648	remainder__MRDC3percentage_is_missing	0.0		5_1
1649	remainder__TestDate_is_missing	0.0		5_1
1650	remainder__amlFLToutcomeID_is_missing	0.0		5_1
1651	remainder__amlFLTTypeID_is_missing	0.0		5_1
1652	remainder__amlDDLFLTTKDID_is_missing	0.0		5_1
1653	remainder__ITDPcnt_is_missing	0.0		5_1
1654	remainder__ITDLength_is_missing	0.0		5_1
1655	remainder__amlFLTType0ID_is_missing	0.0		5_1
1656	remainder__amlDDLNPM1OutcomeID_is_missing	0.0		5_1
1657	remainder__amlDDLNPM1ID_is_missing	0.0		5_1
1658	cat__MRDA0_False	0.0		1_2
1659	cat__MRDA0_True	0.0		1_2
1660	cat__MRDA0_nan	0.0		1_2
1661	cat__MRDB0_False	0.0		1_2
1662	cat__MRDB0_True	0.0		1_2
1663	cat__MRDB0_nan	0.0		1_2
1664	cat__MRDC0_False	0.0		1_2
1665	cat__MRDC0_True	0.0		1_2
1666	cat__MRDC0_nan	0.0		1_2
1667	cat__MRDA1_False	0.0		1_2
1668	cat__MRDA1_True	0.0		1_2
1669	cat__MRDA1_nan	0.0		1_2
1670	cat__MRDB1_False	0.0		1_2
1671	cat__MRDB1_True	0.0		1_2
1672	cat__MRDB1_nan	0.0		1_2
1673	cat__MRDC1_False	0.0		1_2
1674	cat__MRDC1_True	0.0		1_2
1675	cat__MRDC1_nan	0.0		1_2
1676	cat__MRDA2_False	0.0		1_2
1677	cat__MRDA2_True	0.0		1_2
1678	cat__MRDA2_nan	0.0		1_2
1679	cat__MRDB2_False	0.0		1_2
1680	cat__MRDB2_True	0.0		1_2
1681	cat__MRDB2_nan	0.0		1_2
1682	cat__MRDC2_False	0.0		1_2
1683	cat__MRDC2_True	0.0		1_2
1684	cat__MRDC2_nan	0.0		1_2
1685	cat__MRDA3_False	0.0		1_2
1686	cat__MRDA3_True	0.0		1_2
1687	cat__MRDA3_nan	0.0		1_2
1688	cat__MRDB3_False	0.0		1_2
1689	cat__MRDB3_True	0.0		1_2
1690	cat__MRDB3_nan	0.0		1_2
1691	cat__MRDC3_False	0.0		1_2
1692	cat__MRDC3_True	0.0		1_2
1693	cat__MRDC3_nan	0.0		1_2
1694	cat__amlFLToutcomeID_2.0	0.0		1_2
1695	cat__amlFLToutcomeID_3.0	0.0		1_2
1696	cat__amlFLToutcomeID_4.0	0.0		1_2
1697	cat__amlFLToutcomeID_nan	0.0		1_2
1698	cat__amlFLTTypeID_1.0	0.0		1_2
1699	cat__amlFLTTypeID_2.0	0.0		1_2
1700	cat__amlFLTTypeID_nan	0.0		1_2
1701	cat__amlDDLFLTTKDID_1.0	0.0		1_2
1702	cat__amlDDLFLTTKDID_2.0	0.0		1_2
1703	cat__amlDDLFLTTKDID_3.0	0.0		1_2
1704	cat__amlDDLFLTTKDID_4.0	0.0		1_2
1705	cat__amlDDLFLTTKDID_8.0	0.0		1_2
1706	cat__amlDDLFLTTKDID_9.0	0.0		1_2
1707	cat__amlDDLFLTTKDID_99.0	0.0		1_2
1708	cat__amlDDLFLTTKDID_nan	0.0		1_2
1709	cat__amlFLTType0ID_1.0	0.0		1_2
1710	cat__amlFLTType0ID_2.0	0.0		1_2
1711	cat__amlFLTType0ID_nan	0.0		1_2
1712	cat__amlDDLNPM1OutcomeID_1.0	0.0		1_2
1713	cat__amlDDLNPM1OutcomeID_3.0	0.0		1_2
1714	cat__amlDDLNPM1OutcomeID_5.0	0.0		1_2
1715	cat__amlDDLNPM1OutcomeID_nan	0.0		1_2
1716	cat__amlDDLNPM1ID_1.0	0.0		1_2
1717	cat__amlDDLNPM1ID_2.0	0.0		1_2
1718	cat__amlDDLNPM1ID_3.0	0.0		1_2
1719	cat__amlDDLNPM1ID_4.0	0.0		1_2
1720	cat__amlDDLNPM1ID_5.0	0.0		1_2
1721	cat__amlDDLNPM1ID_nan	0.0		1_2
1722	cat__MRDnegativity_<0.0%/not detectable	0.0		1_2
1723	cat__MRDnegativity_nan	0.0		1_2
1724	cat__MRDguided_No	0.0		1_2
1725	cat__MRDguided_nan	0.0		1_2
1726	cat__Housekeeping_ABL	0.0		1_2
1727	cat__Housekeeping_nan	0.0		1_2
1728	cat__MRDA0_method_nan	0.0		1_2
1729	cat__MRDA0_method_qPCR-NPM1	0.0		1_2
1730	cat__MRDA0_method_qPCR-NPM1 A	0.0		1_2
1731	cat__MRDA0_method_qPCR-NPM1 B	0.0		1_2
1732	cat__MRDA0_method_qPCR-NPM1 D	0.0		1_2
1733	cat__MRDA0_method_qPCR-NPM1 OTHER	0.0		1_2
1734	cat__MRDA0_method_qPCR-inv16	0.0		1_2
1735	cat__MRDA0_method_qPCR-t8/21	0.0		1_2
1736	cat__MRDA0num_ND	0.0		1_2
1737	cat__MRDA0num_Pos	0.0		1_2
1738	cat__MRDA0num_nan	0.0		1_2
1739	cat__MRDA0_specimen_PB	0.0		1_2
1740	cat__MRDA0_specimen_nan	0.0		1_2
1741	cat__MRDB0_method_nan	0.0		1_2
1742	cat__MRDB0_method_qPCR-NPM1	0.0		1_2
1743	cat__MRDB0_method_qPCR-NPM1 A	0.0		1_2
1744	cat__MRDB0_method_qPCR-NPM1 B	0.0		1_2
1745	cat__MRDB0_method_qPCR-NPM1 D	0.0		1_2
1746	cat__MRDB0_method_qPCR-NPM1 OTHER	0.0		1_2
1747	cat__MRDB0_method_qPCR-inv16	0.0		1_2
1748	cat__MRDB0_method_qPCR-t8/21	0.0		1_2
1749	cat__MRDB0_specimen_BM	0.0		1_2
1750	cat__MRDB0_specimen_nan	0.0		1_2
1751	cat__MRDB0num_ND	0.0		1_2
1752	cat__MRDB0num_Pos	0.0		1_2
1753	cat__MRDB0num_nan	0.0		1_2
1754	cat__MRDC0_method_MFC (LAIP+DfN)	0.0		1_2
1755	cat__MRDC0_method_nan	0.0		1_2
1756	cat__MRDC0_specimen_BM	0.0		1_2
1757	cat__MRDC0_specimen_BM	0.0		1_2
1758	cat__MRDC0_specimen_PB	0.0		1_2
1759	cat__MRDC0_specimen_nan	0.0		1_2
1760	cat__MRDC1_specimen_BM	0.0		1_2
1761	cat__MRDC1_specimen_PB	0.0		1_2
1762	cat__MRDC1_specimen_nan	0.0		1_2
1763	cat__MRDC2_specimen_BM	0.0		1_2
1764	cat__MRDC2_specimen_PB	0.0		1_2
1765	cat__MRDC2_specimen_nan	0.0		1_2
1766	cat__MRDC3_specimen_BM	0.0		1_2
1767	cat__MRDC3_specimen_PB	0.0		1_2
1768	cat__MRDC3_specimen_nan	0.0		1_2
1769	cat__MRDC0num_Neg	0.0		1_2
1770	cat__MRDC0num_Pos	0.0		1_2
1771	cat__MRDC0num_nan	0.0		1_2
1772	cat__MRDA1_method_nan	0.0		1_2
1773	cat__MRDA1_method_qPCR-NPM1	0.0		1_2
1774	cat__MRDA1_method_qPCR-NPM1 A	0.0		1_2
1775	cat__MRDA1_method_qPCR-NPM1 B	0.0		1_2
1776	cat__MRDA1_method_qPCR-NPM1 D	0.0		1_2
1777	cat__MRDA1_method_qPCR-NPM1 OTHER	0.0		1_2
1778	cat__MRDA1_method_qPCR-inv16	0.0		1_2
1779	cat__MRDA1_method_qPCR-t8/21	0.0		1_2
1780	cat__MRDA1num_ND	0.0		1_2
1781	cat__MRDA1num_Neg	0.0		1_2
1782	cat__MRDA1num_Pos	0.0		1_2
1783	cat__MRDA1num_nan	0.0		1_2
1784	cat__MRDA1_specimen_PB	0.0		1_2
1785	cat__MRDA1_specimen_nan	0.0		1_2
1786	cat__MRDB1_method_nan	0.0		1_2
1787	cat__MRDB1_method_qPCR-NPM1	0.0		1_2
1788	cat__MRDB1_method_qPCR-NPM1 A	0.0		1_2
1789	cat__MRDB1_method_qPCR-NPM1 D	0.0		1_2
1790	cat__MRDB1_method_qPCR-inv16	0.0		1_2
1791	cat__MRDB1_method_qPCR-t8/21	0.0		1_2
1792	cat__MRDB1_specimen_BM	0.0		1_2
1793	cat__MRDB1_specimen_nan	0.0		1_2
1794	cat__MRDB1num_ND	0.0		1_2
1795	cat__MRDB1num_Neg	0.0		1_2
1796	cat__MRDB1num_Pos	0.0		1_2
1797	cat__MRDB1num_nan	0.0		1_2
1798	cat__MRDC1_method_MFC (LAIP+DfN)	0.0		1_2
1799	cat__MRDC1_method_nan	0.0		1_2
1800	cat__MRDC1num_ND	0.0		1_2
1801	cat__MRDC1num_Neg	0.0		1_2
1802	cat__MRDC1num_Pos	0.0		1_2
1803	cat__MRDC1num_nan	0.0		1_2
1804	cat__MRDA2_method_nan	0.0		1_2
1805	cat__MRDA2_method_qPCR-NPM1	0.0		1_2
1806	cat__MRDA2_method_qPCR-NPM1 A	0.0		1_2
1807	cat__MRDA2_method_qPCR-NPM1 B	0.0		1_2
1808	cat__MRDA2_method_qPCR-NPM1 D	0.0		1_2
1809	cat__MRDA2_method_qPCR-NPM1 OTHER	0.0		1_2
1810	cat__MRDA2_method_qPCR-inv16	0.0		1_2
1811	cat__MRDA2_method_qPCR-t8/21	0.0		1_2
1812	cat__MRDA2_specimen_PB	0.0		1_2
1813	cat__MRDA2_specimen_nan	0.0		1_2
1814	cat__MRDA2num_ND	0.0		1_2
1815	cat__MRDA2num_Neg	0.0		1_2
1816	cat__MRDA2num_Pos	0.0		1_2
1817	cat__MRDA2num_nan	0.0		1_2
1818	cat__MRDB2_method_nan	0.0		1_2
1819	cat__MRDB2_method_qPCR-NPM1	0.0		1_2
1820	cat__MRDB2_method_qPCR-NPM1 A	0.0		1_2
1821	cat__MRDB2_method_qPCR-NPM1 B	0.0		1_2
1822	cat__MRDB2_method_qPCR-NPM1 D	0.0		1_2
1823	cat__MRDB2_method_qPCR-NPM1 OTHER	0.0		1_2
1824	cat__MRDB2_method_qPCR-inv16	0.0		1_2
1825	cat__MRDB2_method_qPCR-t8/21	0.0		1_2
1826	cat__MRDB2_specimen_BM	0.0		1_2
1827	cat__MRDB2_specimen_nan	0.0		1_2
1828	cat__MRDB2num_ND	0.0		1_2
1829	cat__MRDB2num_Neg	0.0		1_2
1830	cat__MRDB2num_Pos	0.0		1_2
1831	cat__MRDB2num_nan	0.0		1_2
1832	cat__MRDC2_method_MFC (LAIP+DfN)	0.0		1_2
1833	cat__MRDC2_method_nan	0.0		1_2
1834	cat__MRDC2num_ND	0.0		1_2
1835	cat__MRDC2num_Neg	0.0		1_2
1836	cat__MRDC2num_Pos	0.0		1_2
1837	cat__MRDC2num_nan	0.0		1_2
1838	cat__MRDA3_method_nan	0.0		1_2
1839	cat__MRDA3_method_qPCR-NPM1	0.0		1_2
1840	cat__MRDA3_method_qPCR-NPM1 A	0.0		1_2
1841	cat__MRDA3_method_qPCR-NPM1 B	0.0		1_2
1842	cat__MRDA3_method_qPCR-NPM1 D	0.0		1_2
1843	cat__MRDA3_method_qPCR-NPM1 OTHER	0.0		1_2
1844	cat__MRDA3_method_qPCR-inv16	0.0		1_2
1845	cat__MRDA3_method_qPCR-t8/21	0.0		1_2
1846	cat__MRDA3_specimen_PB	0.0		1_2
1847	cat__MRDA3_specimen_nan	0.0		1_2
1848	cat__MRDA3num_ND	0.0		1_2
1849	cat__MRDA3num_Neg	0.0		1_2
1850	cat__MRDA3num_Pos	0.0		1_2
1851	cat__MRDA3num_nan	0.0		1_2
1852	cat__MRDB3_method_nan	0.0		1_2
1853	cat__MRDB3_method_qPCR-NPM1	0.0		1_2
1854	cat__MRDB3_method_qPCR-NPM1 A	0.0		1_2
1855	cat__MRDB3_method_qPCR-NPM1 B	0.0		1_2
1856	cat__MRDB3_method_qPCR-NPM1 D	0.0		1_2
1857	cat__MRDB3_method_qPCR-inv16	0.0		1_2
1858	cat__MRDB3_method_qPCR-t8/21	0.0		1_2
1859	cat__MRDB3_specimen_BM	0.0		1_2
1860	cat__MRDB3_specimen_nan	0.0		1_2
1861	cat__MRDB3num_ND	0.0		1_2
1862	cat__MRDB3num_Neg	0.0		1_2
1863	cat__MRDB3num_Pos	0.0		1_2
1864	cat__MRDB3num_nan	0.0		1_2
1865	cat__MRDC3_method_MFC (LAIP+DfN)	0.0		1_2
1866	cat__MRDC3_method_nan	0.0		1_2
1867	cat__MRDC3num_Neg	0.0		1_2
1868	cat__MRDC3num_Pos	0.0		1_2
1869	cat__MRDC3num_nan	0.0		1_2
1870	num__TestDate	0.0		1_2
1871	num__ITDPcnt	0.0003020525928950436		1_2
1872	num__ITDLength	1.4993499547170396e-05		1_2
1873	num__date_MRDA0	3.440841739924724e-05		1_2
1874	num__MRDA0hodnota	0.0		1_2
1875	num__MRDA0logred	0.0		1_2
1876	num__date_MRDB0	0.0		1_2
1877	num__MRDB0hodnota	0.0		1_2
1878	num__MRDB0logred	0.0		1_2
1879	num__MRDC0percentage	0.0001124276311088324		1_2
1880	num__date_MRDA1	8.14607119124455e-05		1_2
1881	num__MRDA1hodnota	0.0		1_2
1882	num__MRDA1logred	0.0		1_2
1883	num__date_MRDB1	0.0		1_2
1884	num__MRDB1hodnota	5.7779451721567226e-05		1_2
1885	num__Date_MRDC1	0.0002026174859825761		1_2
1886	num__MRDC1percentage	0.00017158697862749807		1_2
1887	num__date_MRDA2	0.0		1_2
1888	num__MRDA2hodnota	0.0		1_2
1889	num__MRDA2logred	0.0		1_2
1890	num__date_MRDB2	0.00012652936127552329		1_2
1891	num__MRDB2hodnota	0.0		1_2
1892	num__Date_MRDC2	0.0		1_2
1893	num__MRDC2percentage	0.0005959017245616724		1_2
1894	num__date_MRDA3	0.0		1_2
1895	num__MRDA3hodnota	0.0		1_2
1896	num__MRDA3logred	0.0		1_2
1897	num__date_MRDB3	0.0		1_2
1898	num__MRDB3hodnota	0.0		1_2
1899	num__Date_MRDC3	0.0		1_2
1900	num__MRDC3percentage	7.188286412011581e-05		1_2
1901	remainder__MRDnegativity_is_missing	0.0		1_2
1902	remainder__MRDguided_is_missing	0.0		1_2
1903	remainder__Housekeeping_is_missing	0.0		1_2
1904	remainder__MRDA0_is_missing	0.0		1_2
1905	remainder__date_MRDA0_is_missing	0.0		1_2
1906	remainder__MRDA0_method_is_missing	0.0		1_2
1907	remainder__MRDA0_specimen_is_missing	0.0		1_2
1908	remainder__MRDA0num_is_missing	0.0		1_2
1909	remainder__MRDA0hodnota_is_missing	0.0		1_2
1910	remainder__MRDA0logred_is_missing	0.0		1_2
1911	remainder__MRDB0_is_missing	0.0		1_2
1912	remainder__date_MRDB0_is_missing	0.0		1_2
1913	remainder__MRDB0_method_is_missing	0.0		1_2
1914	remainder__MRDB0_specimen_is_missing	0.0		1_2
1915	remainder__MRDB0num_is_missing	0.0		1_2
1916	remainder__MRDB0hodnota_is_missing	0.0		1_2
1917	remainder__MRDB0logred_is_missing	0.0		1_2
1918	remainder__MRDC0_is_missing	0.0		1_2
1919	remainder__MRDC0_method_is_missing	0.0		1_2
1920	remainder__MRDC0_specimen_is_missing	0.0		1_2
1921	remainder__MRDC0num_is_missing	0.0		1_2
1922	remainder__MRDC0percentage_is_missing	0.0		1_2
1923	remainder__MRDA1_is_missing	0.0		1_2
1924	remainder__date_MRDA1_is_missing	0.0		1_2
1925	remainder__MRDA1_method_is_missing	0.0		1_2
1926	remainder__MRDA1_specimen_is_missing	0.0		1_2
1927	remainder__MRDA1num_is_missing	0.0		1_2
1928	remainder__MRDA1hodnota_is_missing	0.0		1_2
1929	remainder__MRDA1logred_is_missing	0.0		1_2
1930	remainder__MRDB1_is_missing	0.0		1_2
1931	remainder__date_MRDB1_is_missing	0.0		1_2
1932	remainder__MRDB1_method_is_missing	0.0		1_2
1933	remainder__MRDB1_specimen_is_missing	0.0		1_2
1934	remainder__MRDB1num_is_missing	0.0		1_2
1935	remainder__MRDB1hodnota_is_missing	0.0		1_2
1936	remainder__MRDC1_is_missing	0.0		1_2
1937	remainder__Date_MRDC1_is_missing	0.0		1_2
1938	remainder__MRDC1_method_is_missing	0.0		1_2
1939	remainder__MRDC1_specimen_is_missing	0.0		1_2
1940	remainder__MRDC1num_is_missing	0.0		1_2
1941	remainder__MRDC1percentage_is_missing	0.0		1_2
1942	remainder__MRDA2_is_missing	0.0		1_2
1943	remainder__date_MRDA2_is_missing	0.0		1_2
1944	remainder__MRDA2_method_is_missing	0.0		1_2
1945	remainder__MRDA2_specimen_is_missing	0.0		1_2
1946	remainder__MRDA2num_is_missing	0.0		1_2
1947	remainder__MRDA2hodnota_is_missing	0.0		1_2
1948	remainder__MRDA2logred_is_missing	0.0		1_2
1949	remainder__MRDB2_is_missing	0.0		1_2
1950	remainder__date_MRDB2_is_missing	0.0		1_2
1951	remainder__MRDB2_method_is_missing	0.0		1_2
1952	remainder__MRDB2_specimen_is_missing	0.0		1_2
1953	remainder__MRDB2num_is_missing	0.0		1_2
1954	remainder__MRDB2hodnota_is_missing	0.0		1_2
1955	remainder__MRDC2_is_missing	0.0		1_2
1956	remainder__Date_MRDC2_is_missing	0.0		1_2
1957	remainder__MRDC2_method_is_missing	0.0		1_2
1958	remainder__MRDC2_specimen_is_missing	0.0		1_2
1959	remainder__MRDC2num_is_missing	0.0		1_2
1960	remainder__MRDC2percentage_is_missing	0.0		1_2
1961	remainder__MRDA3_is_missing	0.0		1_2
1962	remainder__date_MRDA3_is_missing	0.0		1_2
1963	remainder__MRDA3_method_is_missing	0.0		1_2
1964	remainder__MRDA3_specimen_is_missing	0.0		1_2
1965	remainder__MRDA3num_is_missing	0.0		1_2
1966	remainder__MRDA3hodnota_is_missing	0.0		1_2
1967	remainder__MRDA3logred_is_missing	0.0		1_2
1968	remainder__MRDB3_is_missing	0.0		1_2
1969	remainder__date_MRDB3_is_missing	0.0		1_2
1970	remainder__MRDB3_method_is_missing	0.0		1_2
1971	remainder__MRDB3_specimen_is_missing	0.0		1_2
1972	remainder__MRDB3num_is_missing	0.0		1_2
1973	remainder__MRDB3hodnota_is_missing	0.0		1_2
1974	remainder__MRDC3_is_missing	0.0		1_2
1975	remainder__Date_MRDC3_is_missing	0.0		1_2
1976	remainder__MRDC3_method_is_missing	0.0		1_2
1977	remainder__MRDC3_specimen_is_missing	0.0		1_2
1978	remainder__MRDC3num_is_missing	0.0		1_2
1979	remainder__MRDC3percentage_is_missing	0.0		1_2
1980	remainder__TestDate_is_missing	0.0		1_2
1981	remainder__amlFLToutcomeID_is_missing	0.0		1_2
1982	remainder__amlFLTTypeID_is_missing	0.0		1_2
1983	remainder__amlDDLFLTTKDID_is_missing	0.0		1_2
1984	remainder__ITDPcnt_is_missing	0.0		1_2
1985	remainder__ITDLength_is_missing	0.0		1_2
1986	remainder__amlFLTType0ID_is_missing	0.0		1_2
1987	remainder__amlDDLNPM1OutcomeID_is_missing	0.0		1_2
1988	remainder__amlDDLNPM1ID_is_missing	0.0		1_2
1989	cat__MRDA0_False	0.0		2_2
1990	cat__MRDA0_True	0.0		2_2
1991	cat__MRDA0_nan	0.0		2_2
1992	cat__MRDB0_False	0.0		2_2
1993	cat__MRDB0_True	0.0		2_2
1994	cat__MRDB0_nan	0.0		2_2
1995	cat__MRDC0_False	0.0		2_2
1996	cat__MRDC0_True	0.0		2_2
1997	cat__MRDC0_nan	0.0		2_2
1998	cat__MRDA1_False	0.0		2_2
[truncated: 2,974 more rows]
