# Supplementary material for: Random Survival Forest Versus Elastic-Net Regularized Cox Regression for Survival Prediction in Acute Myeloid Leukemia at Distinct Treatment Time Points: Model Performance Comparison Study
Source: JMIR Bioinform Biotechnol. 2026 Apr 29;7:e75678. doi: 10.2196/75678 (PMC13128161; doi:10.2196/75678)
Supplement: Multimedia Appendix 9 [file bioinform-v7-e75678-s009.zip › ablation_metrics/repeated_fold_feature_importance/cnet/C3__MRD_NGS_flt3_npm1__fimp.csv]

	feature	importance	std_importance	fold_repeat_idx
0	cat__MRDA0_False	0.0		1_1
1	cat__MRDA0_True	0.0		1_1
2	cat__MRDA0_nan	0.0		1_1
3	cat__MRDB0_False	0.0		1_1
4	cat__MRDB0_True	0.0		1_1
5	cat__MRDB0_nan	0.0		1_1
6	cat__MRDC0_False	0.0		1_1
7	cat__MRDC0_True	0.0		1_1
8	cat__MRDC0_nan	0.0		1_1
9	cat__MRDA1_False	0.0		1_1
10	cat__MRDA1_True	0.0		1_1
11	cat__MRDA1_nan	0.0		1_1
12	cat__MRDB1_False	0.0		1_1
13	cat__MRDB1_True	0.0		1_1
14	cat__MRDB1_nan	0.0		1_1
15	cat__MRDC1_False	0.0		1_1
16	cat__MRDC1_True	0.0		1_1
17	cat__MRDC1_nan	0.0		1_1
18	cat__MRDA2_False	0.0		1_1
19	cat__MRDA2_True	0.0		1_1
20	cat__MRDA2_nan	0.0		1_1
21	cat__MRDB2_False	0.0		1_1
22	cat__MRDB2_True	0.0		1_1
23	cat__MRDB2_nan	0.0		1_1
24	cat__MRDC2_False	0.0		1_1
25	cat__MRDC2_True	0.0		1_1
26	cat__MRDC2_nan	0.0		1_1
27	cat__MRDA3_False	0.0		1_1
28	cat__MRDA3_True	0.0		1_1
29	cat__MRDA3_nan	0.0		1_1
30	cat__MRDB3_False	0.0		1_1
31	cat__MRDB3_True	0.0		1_1
32	cat__MRDB3_nan	0.0		1_1
33	cat__MRDC3_False	0.0		1_1
34	cat__MRDC3_True	0.0		1_1
35	cat__MRDC3_nan	0.0		1_1
36	cat__amlFLToutcomeID_2.0	0.0		1_1
37	cat__amlFLToutcomeID_3.0	0.0		1_1
38	cat__amlFLToutcomeID_4.0	0.0		1_1
39	cat__amlFLToutcomeID_nan	0.0		1_1
40	cat__amlFLTTypeID_1.0	0.0		1_1
41	cat__amlFLTTypeID_2.0	0.0		1_1
42	cat__amlFLTTypeID_nan	0.0		1_1
43	cat__amlDDLFLTTKDID_1.0	0.0		1_1
44	cat__amlDDLFLTTKDID_2.0	0.0		1_1
45	cat__amlDDLFLTTKDID_3.0	0.0		1_1
46	cat__amlDDLFLTTKDID_8.0	0.0		1_1
47	cat__amlDDLFLTTKDID_99.0	0.0		1_1
48	cat__amlDDLFLTTKDID_nan	0.0		1_1
49	cat__amlFLTType0ID_1.0	0.0		1_1
50	cat__amlFLTType0ID_2.0	0.0		1_1
51	cat__amlFLTType0ID_nan	0.0		1_1
52	cat__amlDDLNPM1OutcomeID_1.0	0.0		1_1
53	cat__amlDDLNPM1OutcomeID_3.0	0.0		1_1
54	cat__amlDDLNPM1OutcomeID_5.0	0.0		1_1
55	cat__amlDDLNPM1OutcomeID_7.0	0.0		1_1
56	cat__amlDDLNPM1OutcomeID_nan	0.0		1_1
57	cat__amlDDLNPM1ID_1.0	0.0		1_1
58	cat__amlDDLNPM1ID_2.0	0.0		1_1
59	cat__amlDDLNPM1ID_3.0	0.0		1_1
60	cat__amlDDLNPM1ID_4.0	0.0		1_1
61	cat__amlDDLNPM1ID_5.0	0.0		1_1
62	cat__amlDDLNPM1ID_nan	0.0		1_1
63	cat__MRDnegativity_<0.0%/not detectable	0.0		1_1
64	cat__MRDnegativity_nan	0.0		1_1
65	cat__MRDguided_No	0.0		1_1
66	cat__MRDguided_nan	0.0		1_1
67	cat__Housekeeping_ABL	0.0		1_1
68	cat__Housekeeping_nan	0.0		1_1
69	cat__MRDA0_method_nan	0.0		1_1
70	cat__MRDA0_method_qPCR-NPM1	0.0		1_1
71	cat__MRDA0_method_qPCR-NPM1 A	0.0		1_1
72	cat__MRDA0_method_qPCR-NPM1 B	0.0		1_1
73	cat__MRDA0_method_qPCR-NPM1 D	0.0		1_1
74	cat__MRDA0_method_qPCR-NPM1 OTHER	0.0		1_1
75	cat__MRDA0_method_qPCR-inv16	0.0		1_1
76	cat__MRDA0_method_qPCR-t8/21	0.0		1_1
77	cat__MRDA0num_ND	0.0		1_1
78	cat__MRDA0num_Pos	0.0		1_1
79	cat__MRDA0num_nan	0.0		1_1
80	cat__MRDA0_specimen_PB	0.0		1_1
81	cat__MRDA0_specimen_nan	0.0		1_1
82	cat__MRDB0_method_nan	0.0		1_1
83	cat__MRDB0_method_qPCR-NPM1	0.0		1_1
84	cat__MRDB0_method_qPCR-NPM1 A	0.0		1_1
85	cat__MRDB0_method_qPCR-NPM1 B	0.0		1_1
86	cat__MRDB0_method_qPCR-NPM1 D	0.0		1_1
87	cat__MRDB0_method_qPCR-NPM1 OTHER	0.0		1_1
88	cat__MRDB0_method_qPCR-inv16	0.0		1_1
89	cat__MRDB0_method_qPCR-t8/21	0.0		1_1
90	cat__MRDB0_specimen_BM	0.0		1_1
91	cat__MRDB0_specimen_nan	0.0		1_1
92	cat__MRDB0num_ND	0.0		1_1
93	cat__MRDB0num_Pos	0.0		1_1
94	cat__MRDB0num_nan	0.0		1_1
95	cat__MRDC0_method_MFC (LAIP+DfN)	0.0		1_1
96	cat__MRDC0_method_nan	0.0		1_1
97	cat__MRDC0_specimen_BM	0.0		1_1
98	cat__MRDC0_specimen_BM	0.0		1_1
99	cat__MRDC0_specimen_PB	0.0		1_1
100	cat__MRDC0_specimen_nan	0.0		1_1
101	cat__MRDC1_specimen_BM	0.0		1_1
102	cat__MRDC1_specimen_PB	0.0		1_1
103	cat__MRDC1_specimen_nan	0.0		1_1
104	cat__MRDC2_specimen_BM	0.0		1_1
105	cat__MRDC2_specimen_PB	0.0		1_1
106	cat__MRDC2_specimen_nan	0.0		1_1
107	cat__MRDC3_specimen_BM	0.0		1_1
108	cat__MRDC3_specimen_nan	0.0		1_1
109	cat__MRDC0num_Pos	0.0		1_1
110	cat__MRDC0num_nan	0.0		1_1
111	cat__MRDA1_method_nan	0.0		1_1
112	cat__MRDA1_method_qPCR-NPM1	0.0		1_1
113	cat__MRDA1_method_qPCR-NPM1 A	0.0		1_1
114	cat__MRDA1_method_qPCR-NPM1 B	0.0		1_1
115	cat__MRDA1_method_qPCR-NPM1 D	0.0		1_1
116	cat__MRDA1_method_qPCR-NPM1 OTHER	0.0		1_1
117	cat__MRDA1_method_qPCR-inv16	0.0		1_1
118	cat__MRDA1_method_qPCR-t8/21	0.0		1_1
119	cat__MRDA1num_ND	0.0		1_1
120	cat__MRDA1num_Neg	0.0		1_1
121	cat__MRDA1num_Pos	0.0		1_1
122	cat__MRDA1num_nan	0.0		1_1
123	cat__MRDA1_specimen_PB	0.0		1_1
124	cat__MRDA1_specimen_nan	0.0		1_1
125	cat__MRDB1_method_nan	0.0		1_1
126	cat__MRDB1_method_qPCR-NPM1	0.0		1_1
127	cat__MRDB1_method_qPCR-NPM1 A	0.0		1_1
128	cat__MRDB1_method_qPCR-NPM1 D	0.0		1_1
129	cat__MRDB1_method_qPCR-NPM1 OTHER	0.0		1_1
130	cat__MRDB1_method_qPCR-inv16	0.0		1_1
131	cat__MRDB1_method_qPCR-t8/21	0.0		1_1
132	cat__MRDB1_specimen_BM	0.0		1_1
133	cat__MRDB1_specimen_nan	0.0		1_1
134	cat__MRDB1num_ND	0.0		1_1
135	cat__MRDB1num_Neg	0.0		1_1
136	cat__MRDB1num_Pos	0.0		1_1
137	cat__MRDB1num_nan	0.0		1_1
138	cat__MRDC1_method_MFC (LAIP+DfN)	0.0		1_1
139	cat__MRDC1_method_nan	0.0		1_1
140	cat__MRDC1num_ND	0.0		1_1
141	cat__MRDC1num_Neg	0.0		1_1
142	cat__MRDC1num_Pos	0.0		1_1
143	cat__MRDC1num_nan	0.0		1_1
144	cat__MRDA2_method_nan	0.0		1_1
145	cat__MRDA2_method_qPCR-NPM1	0.0		1_1
146	cat__MRDA2_method_qPCR-NPM1 A	0.0		1_1
147	cat__MRDA2_method_qPCR-NPM1 B	0.0		1_1
148	cat__MRDA2_method_qPCR-NPM1 D	0.0		1_1
149	cat__MRDA2_method_qPCR-NPM1 OTHER	0.0		1_1
150	cat__MRDA2_method_qPCR-inv16	0.0		1_1
151	cat__MRDA2_method_qPCR-t8/21	0.0		1_1
152	cat__MRDA2_specimen_PB	0.0		1_1
153	cat__MRDA2_specimen_nan	0.0		1_1
154	cat__MRDA2num_ND	0.0		1_1
155	cat__MRDA2num_Neg	0.0		1_1
156	cat__MRDA2num_Pos	0.0		1_1
157	cat__MRDA2num_nan	0.0		1_1
158	cat__MRDB2_method_nan	0.0		1_1
159	cat__MRDB2_method_qPCR-NPM1	0.0		1_1
160	cat__MRDB2_method_qPCR-NPM1 A	0.0		1_1
161	cat__MRDB2_method_qPCR-NPM1 B	0.0		1_1
162	cat__MRDB2_method_qPCR-NPM1 D	0.0		1_1
163	cat__MRDB2_method_qPCR-NPM1 OTHER	0.0		1_1
164	cat__MRDB2_method_qPCR-inv16	0.0		1_1
165	cat__MRDB2_method_qPCR-t8/21	0.0		1_1
166	cat__MRDB2_specimen_BM	0.0		1_1
167	cat__MRDB2_specimen_nan	0.0		1_1
168	cat__MRDB2num_ND	0.0		1_1
169	cat__MRDB2num_Neg	0.0		1_1
170	cat__MRDB2num_Pos	0.0		1_1
171	cat__MRDB2num_nan	0.0		1_1
172	cat__MRDC2_method_MFC (LAIP+DfN)	0.0		1_1
173	cat__MRDC2_method_nan	0.0		1_1
174	cat__MRDC2num_ND	0.0		1_1
175	cat__MRDC2num_Neg	0.0		1_1
176	cat__MRDC2num_Pos	0.0		1_1
177	cat__MRDC2num_nan	0.0		1_1
178	cat__MRDA3_method_nan	0.0		1_1
179	cat__MRDA3_method_qPCR-NPM1	0.0		1_1
180	cat__MRDA3_method_qPCR-NPM1 A	0.0		1_1
181	cat__MRDA3_method_qPCR-NPM1 B	0.0		1_1
182	cat__MRDA3_method_qPCR-NPM1 D	0.0		1_1
183	cat__MRDA3_method_qPCR-NPM1 OTHER	0.0		1_1
184	cat__MRDA3_method_qPCR-inv16	0.0		1_1
185	cat__MRDA3_method_qPCR-t8/21	0.0		1_1
186	cat__MRDA3_specimen_PB	0.0		1_1
187	cat__MRDA3_specimen_nan	0.0		1_1
188	cat__MRDA3num_ND	0.0		1_1
189	cat__MRDA3num_Neg	0.0		1_1
190	cat__MRDA3num_Pos	0.0		1_1
191	cat__MRDA3num_nan	0.0		1_1
192	cat__MRDB3_method_nan	0.0		1_1
193	cat__MRDB3_method_qPCR-NPM1	0.0		1_1
194	cat__MRDB3_method_qPCR-NPM1 A	0.0		1_1
195	cat__MRDB3_method_qPCR-NPM1 B	0.0		1_1
196	cat__MRDB3_method_qPCR-NPM1 D	0.0		1_1
197	cat__MRDB3_method_qPCR-NPM1 OTHER	0.0		1_1
198	cat__MRDB3_method_qPCR-inv16	0.0		1_1
199	cat__MRDB3_method_qPCR-t8/21	0.0		1_1
200	cat__MRDB3_specimen_BM	0.0		1_1
201	cat__MRDB3_specimen_nan	0.0		1_1
202	cat__MRDB3num_ND	0.0		1_1
203	cat__MRDB3num_Neg	0.0		1_1
204	cat__MRDB3num_Pos	0.0		1_1
205	cat__MRDB3num_nan	0.0		1_1
206	cat__MRDC3_method_MFC (LAIP+DfN)	0.0		1_1
207	cat__MRDC3_method_nan	0.0		1_1
208	cat__MRDC3num_Neg	0.0		1_1
209	cat__MRDC3num_Pos	0.0		1_1
210	cat__MRDC3num_nan	0.0		1_1
211	num__TestDate	0.0		1_1
212	num__ITDPcnt	0.0003625379437181298		1_1
213	num__ITDLength	1.616783865252613e-05		1_1
214	num__date_MRDA0	0.0		1_1
215	num__MRDA0hodnota	0.0		1_1
216	num__MRDA0logred	0.0		1_1
217	num__date_MRDB0	0.0		1_1
218	num__MRDB0hodnota	0.0		1_1
219	num__MRDB0logred	0.0		1_1
220	num__MRDC0percentage	0.00012958957511037054		1_1
221	num__date_MRDA1	0.00015700262018817114		1_1
222	num__MRDA1hodnota	0.0		1_1
223	num__MRDA1logred	0.0		1_1
224	num__date_MRDB1	5.871788080691261e-06		1_1
225	num__MRDB1hodnota	0.00029764187400702546		1_1
226	num__Date_MRDC1	0.00028661496192295647		1_1
227	num__MRDC1percentage	0.0003075407088488666		1_1
228	num__date_MRDA2	0.00015037490962105471		1_1
229	num__MRDA2hodnota	4.437697662690526e-06		1_1
230	num__MRDA2logred	0.0		1_1
231	num__date_MRDB2	3.927328908991368e-05		1_1
232	num__MRDB2hodnota	0.0		1_1
233	num__Date_MRDC2	0.0		1_1
234	num__MRDC2percentage	0.0005888694523690023		1_1
235	num__date_MRDA3	0.0		1_1
236	num__MRDA3hodnota	0.0		1_1
237	num__MRDA3logred	4.159913733643462e-05		1_1
238	num__date_MRDB3	0.00031812926502040217		1_1
239	num__MRDB3hodnota	0.0		1_1
240	num__Date_MRDC3	2.6454081582707652e-05		1_1
241	num__MRDC3percentage	0.00011626543155221578		1_1
242	remainder__MRDnegativity_is_missing	0.0		1_1
243	remainder__MRDguided_is_missing	0.0		1_1
244	remainder__Housekeeping_is_missing	0.0		1_1
245	remainder__MRDA0_is_missing	0.0		1_1
246	remainder__date_MRDA0_is_missing	0.0		1_1
247	remainder__MRDA0_method_is_missing	0.0		1_1
248	remainder__MRDA0_specimen_is_missing	0.0		1_1
249	remainder__MRDA0num_is_missing	0.0		1_1
250	remainder__MRDA0hodnota_is_missing	0.0		1_1
251	remainder__MRDA0logred_is_missing	0.0		1_1
252	remainder__MRDB0_is_missing	0.0		1_1
253	remainder__date_MRDB0_is_missing	0.0		1_1
254	remainder__MRDB0_method_is_missing	0.0		1_1
255	remainder__MRDB0_specimen_is_missing	0.0		1_1
256	remainder__MRDB0num_is_missing	0.0		1_1
257	remainder__MRDB0hodnota_is_missing	0.0		1_1
258	remainder__MRDB0logred_is_missing	0.0		1_1
259	remainder__MRDC0_is_missing	0.0		1_1
260	remainder__MRDC0_method_is_missing	0.0		1_1
261	remainder__MRDC0_specimen_is_missing	0.0		1_1
262	remainder__MRDC0num_is_missing	0.0		1_1
263	remainder__MRDC0percentage_is_missing	0.0		1_1
264	remainder__MRDA1_is_missing	0.0		1_1
265	remainder__date_MRDA1_is_missing	0.0		1_1
266	remainder__MRDA1_method_is_missing	0.0		1_1
267	remainder__MRDA1_specimen_is_missing	0.0		1_1
268	remainder__MRDA1num_is_missing	0.0		1_1
269	remainder__MRDA1hodnota_is_missing	0.0		1_1
270	remainder__MRDA1logred_is_missing	0.0		1_1
271	remainder__MRDB1_is_missing	0.0		1_1
272	remainder__date_MRDB1_is_missing	0.0		1_1
273	remainder__MRDB1_method_is_missing	0.0		1_1
274	remainder__MRDB1_specimen_is_missing	0.0		1_1
275	remainder__MRDB1num_is_missing	0.0		1_1
276	remainder__MRDB1hodnota_is_missing	0.0		1_1
277	remainder__MRDC1_is_missing	0.0		1_1
278	remainder__Date_MRDC1_is_missing	0.0		1_1
279	remainder__MRDC1_method_is_missing	0.0		1_1
280	remainder__MRDC1_specimen_is_missing	0.0		1_1
281	remainder__MRDC1num_is_missing	0.0		1_1
282	remainder__MRDC1percentage_is_missing	0.0		1_1
283	remainder__MRDA2_is_missing	0.0		1_1
284	remainder__date_MRDA2_is_missing	0.0		1_1
285	remainder__MRDA2_method_is_missing	0.0		1_1
286	remainder__MRDA2_specimen_is_missing	0.0		1_1
287	remainder__MRDA2num_is_missing	0.0		1_1
288	remainder__MRDA2hodnota_is_missing	0.0		1_1
289	remainder__MRDA2logred_is_missing	0.0		1_1
290	remainder__MRDB2_is_missing	0.0		1_1
291	remainder__date_MRDB2_is_missing	0.0		1_1
292	remainder__MRDB2_method_is_missing	0.0		1_1
293	remainder__MRDB2_specimen_is_missing	0.0		1_1
294	remainder__MRDB2num_is_missing	0.0		1_1
295	remainder__MRDB2hodnota_is_missing	0.0		1_1
296	remainder__MRDC2_is_missing	0.0		1_1
297	remainder__Date_MRDC2_is_missing	0.0		1_1
298	remainder__MRDC2_method_is_missing	0.0		1_1
299	remainder__MRDC2_specimen_is_missing	0.0		1_1
300	remainder__MRDC2num_is_missing	0.0		1_1
301	remainder__MRDC2percentage_is_missing	0.0		1_1
302	remainder__MRDA3_is_missing	0.0		1_1
303	remainder__date_MRDA3_is_missing	0.0		1_1
304	remainder__MRDA3_method_is_missing	0.0		1_1
305	remainder__MRDA3_specimen_is_missing	0.0		1_1
306	remainder__MRDA3num_is_missing	0.0		1_1
307	remainder__MRDA3hodnota_is_missing	0.0		1_1
308	remainder__MRDA3logred_is_missing	0.0		1_1
309	remainder__MRDB3_is_missing	0.0		1_1
310	remainder__date_MRDB3_is_missing	0.0		1_1
311	remainder__MRDB3_method_is_missing	0.0		1_1
312	remainder__MRDB3_specimen_is_missing	0.0		1_1
313	remainder__MRDB3num_is_missing	0.0		1_1
314	remainder__MRDB3hodnota_is_missing	0.0		1_1
315	remainder__MRDC3_is_missing	0.0		1_1
316	remainder__Date_MRDC3_is_missing	0.0		1_1
317	remainder__MRDC3_method_is_missing	0.0		1_1
318	remainder__MRDC3_specimen_is_missing	0.0		1_1
319	remainder__MRDC3num_is_missing	0.0		1_1
320	remainder__MRDC3percentage_is_missing	0.0		1_1
321	remainder__TestDate_is_missing	0.0		1_1
322	remainder__amlFLToutcomeID_is_missing	0.0		1_1
323	remainder__amlFLTTypeID_is_missing	0.0		1_1
324	remainder__amlDDLFLTTKDID_is_missing	0.0		1_1
325	remainder__ITDPcnt_is_missing	0.0		1_1
326	remainder__ITDLength_is_missing	0.0		1_1
327	remainder__amlFLTType0ID_is_missing	0.0		1_1
328	remainder__amlDDLNPM1OutcomeID_is_missing	0.0		1_1
329	remainder__amlDDLNPM1ID_is_missing	0.0		1_1
330	remainder__ASXL1	0.00015672163806986918		1_1
331	remainder__ASXL2	9.062648026155095e-06		1_1
332	remainder__BAGE3	0.0		1_1
333	remainder__BCOR	0.0		1_1
334	remainder__BRAF	0.0		1_1
335	remainder__CBL	4.860598819748909e-07		1_1
336	remainder__CEBPA	3.94938578193936e-06		1_1
337	remainder__CSF3R	0.0		1_1
338	remainder__CTCF	0.0		1_1
339	remainder__CUX1	0.0		1_1
340	remainder__DNMT3A	0.0		1_1
341	remainder__ETV6	0.0		1_1
342	remainder__EZH2	0.0		1_1
343	remainder__FBXW7	0.0		1_1
344	remainder__FLT3	0.0		1_1
345	remainder__GATA1	0.0		1_1
346	remainder__GATA2	1.0696067028848083e-06		1_1
347	remainder__IDH1	0.0		1_1
348	remainder__IDH2	0.0		1_1
349	remainder__JAK2	0.0		1_1
350	remainder__JAK3	0.0		1_1
351	remainder__KANSL1	0.0		1_1
352	remainder__KDM6A	0.0		1_1
353	remainder__KIT	0.0		1_1
354	remainder__KMT2C	0.0		1_1
355	remainder__KMT2D	0.0		1_1
356	remainder__KMT2E	0.0		1_1
357	remainder__KRAS	0.0		1_1
358	remainder__MED12	0.0		1_1
359	remainder__MLL	0.0		1_1
360	remainder__MYC	0.0		1_1
361	remainder__NF1	0.0		1_1
362	remainder__NFE2	0.0		1_1
363	remainder__NPM1	7.268852201525338e-06		1_1
364	remainder__NRAS	0.0		1_1
365	remainder__PDS5B	0.0		1_1
366	remainder__PHF6	0.0		1_1
367	remainder__PRPF8	0.0		1_1
368	remainder__PTPN11	0.0		1_1
369	remainder__RAD21	0.0		1_1
370	remainder__RIT1	0.0		1_1
371	remainder__RUNX1	0.0		1_1
372	remainder__SETBP1	0.0		1_1
373	remainder__SF3B1	0.0		1_1
374	remainder__SMC1A	0.0		1_1
375	remainder__SMC3	0.0		1_1
376	remainder__SRSF2	0.0		1_1
377	remainder__STAG2	0.0		1_1
378	remainder__STAT5B	0.0		1_1
379	remainder__SUZ12	0.0		1_1
380	remainder__TET2	0.0		1_1
381	remainder__TP53	0.0		1_1
382	remainder__U2AF1	0.0		1_1
383	remainder__WT1	0.0		1_1
384	remainder__ZRSR2	0.0		1_1
385	remainder__ngs_is_missing	0.0		1_1
386	cat__MRDA0_False	0.0		2_1
387	cat__MRDA0_True	0.0		2_1
388	cat__MRDA0_nan	0.0		2_1
389	cat__MRDB0_False	0.0		2_1
390	cat__MRDB0_True	0.0		2_1
391	cat__MRDB0_nan	0.0		2_1
392	cat__MRDC0_False	0.0		2_1
393	cat__MRDC0_True	0.0		2_1
394	cat__MRDC0_nan	0.0		2_1
395	cat__MRDA1_False	0.0		2_1
396	cat__MRDA1_True	0.0		2_1
397	cat__MRDA1_nan	0.0		2_1
398	cat__MRDB1_False	0.0		2_1
399	cat__MRDB1_True	0.0		2_1
400	cat__MRDB1_nan	0.0		2_1
401	cat__MRDC1_False	0.0		2_1
402	cat__MRDC1_True	0.0		2_1
403	cat__MRDC1_nan	0.0		2_1
404	cat__MRDA2_False	0.0		2_1
405	cat__MRDA2_True	0.0		2_1
406	cat__MRDA2_nan	0.0		2_1
407	cat__MRDB2_False	0.0		2_1
408	cat__MRDB2_True	0.0		2_1
409	cat__MRDB2_nan	0.0		2_1
410	cat__MRDC2_False	0.0		2_1
411	cat__MRDC2_True	0.0		2_1
412	cat__MRDC2_nan	0.0		2_1
413	cat__MRDA3_False	0.0		2_1
414	cat__MRDA3_True	0.0		2_1
415	cat__MRDA3_nan	0.0		2_1
416	cat__MRDB3_False	0.0		2_1
417	cat__MRDB3_True	0.0		2_1
418	cat__MRDB3_nan	0.0		2_1
419	cat__MRDC3_False	0.0		2_1
420	cat__MRDC3_True	0.0		2_1
421	cat__MRDC3_nan	0.0		2_1
422	cat__amlFLToutcomeID_2.0	0.0		2_1
423	cat__amlFLToutcomeID_3.0	0.0		2_1
424	cat__amlFLToutcomeID_4.0	0.0		2_1
425	cat__amlFLToutcomeID_nan	0.0		2_1
426	cat__amlFLTTypeID_1.0	0.0		2_1
427	cat__amlFLTTypeID_2.0	0.0		2_1
428	cat__amlFLTTypeID_nan	0.0		2_1
429	cat__amlDDLFLTTKDID_1.0	0.0		2_1
430	cat__amlDDLFLTTKDID_2.0	0.0		2_1
431	cat__amlDDLFLTTKDID_3.0	0.0		2_1
432	cat__amlDDLFLTTKDID_4.0	0.0		2_1
433	cat__amlDDLFLTTKDID_8.0	0.0		2_1
434	cat__amlDDLFLTTKDID_9.0	0.0		2_1
435	cat__amlDDLFLTTKDID_99.0	0.0		2_1
436	cat__amlDDLFLTTKDID_nan	0.0		2_1
437	cat__amlFLTType0ID_1.0	0.0		2_1
438	cat__amlFLTType0ID_2.0	0.0		2_1
439	cat__amlFLTType0ID_nan	0.0		2_1
440	cat__amlDDLNPM1OutcomeID_1.0	0.0		2_1
441	cat__amlDDLNPM1OutcomeID_3.0	0.0		2_1
442	cat__amlDDLNPM1OutcomeID_5.0	0.0		2_1
443	cat__amlDDLNPM1OutcomeID_7.0	0.0		2_1
444	cat__amlDDLNPM1OutcomeID_nan	0.0		2_1
445	cat__amlDDLNPM1ID_1.0	0.0		2_1
446	cat__amlDDLNPM1ID_2.0	0.0		2_1
447	cat__amlDDLNPM1ID_3.0	0.0		2_1
448	cat__amlDDLNPM1ID_4.0	0.0		2_1
449	cat__amlDDLNPM1ID_5.0	0.0		2_1
450	cat__amlDDLNPM1ID_nan	0.0		2_1
451	cat__MRDnegativity_<0.0%/not detectable	0.0		2_1
452	cat__MRDnegativity_nan	0.0		2_1
453	cat__MRDguided_No	0.0		2_1
454	cat__MRDguided_nan	0.0		2_1
455	cat__Housekeeping_ABL	0.0		2_1
456	cat__Housekeeping_nan	0.0		2_1
457	cat__MRDA0_method_nan	0.0		2_1
458	cat__MRDA0_method_qPCR-NPM1	0.0		2_1
459	cat__MRDA0_method_qPCR-NPM1 A	0.0		2_1
460	cat__MRDA0_method_qPCR-NPM1 B	0.0		2_1
461	cat__MRDA0_method_qPCR-NPM1 D	0.0		2_1
462	cat__MRDA0_method_qPCR-NPM1 OTHER	0.0		2_1
463	cat__MRDA0_method_qPCR-inv16	0.0		2_1
464	cat__MRDA0_method_qPCR-t8/21	0.0		2_1
465	cat__MRDA0num_ND	0.0		2_1
466	cat__MRDA0num_Pos	0.0		2_1
467	cat__MRDA0num_nan	0.0		2_1
468	cat__MRDA0_specimen_PB	0.0		2_1
469	cat__MRDA0_specimen_nan	0.0		2_1
470	cat__MRDB0_method_nan	0.0		2_1
471	cat__MRDB0_method_qPCR-NPM1	0.0		2_1
472	cat__MRDB0_method_qPCR-NPM1 A	0.0		2_1
473	cat__MRDB0_method_qPCR-NPM1 B	0.0		2_1
474	cat__MRDB0_method_qPCR-NPM1 D	0.0		2_1
475	cat__MRDB0_method_qPCR-NPM1 OTHER	0.0		2_1
476	cat__MRDB0_method_qPCR-inv16	0.0		2_1
477	cat__MRDB0_method_qPCR-t8/21	0.0		2_1
478	cat__MRDB0_specimen_BM	0.0		2_1
479	cat__MRDB0_specimen_nan	0.0		2_1
480	cat__MRDB0num_ND	0.0		2_1
481	cat__MRDB0num_Pos	0.0		2_1
482	cat__MRDB0num_nan	0.0		2_1
483	cat__MRDC0_method_MFC (LAIP+DfN)	0.0		2_1
484	cat__MRDC0_method_nan	0.0		2_1
485	cat__MRDC0_specimen_BM	0.0		2_1
486	cat__MRDC0_specimen_BM	0.0		2_1
487	cat__MRDC0_specimen_PB	0.0		2_1
488	cat__MRDC0_specimen_nan	0.0		2_1
489	cat__MRDC1_specimen_BM	0.0		2_1
490	cat__MRDC1_specimen_PB	0.0		2_1
491	cat__MRDC1_specimen_nan	0.0		2_1
492	cat__MRDC2_specimen_BM	0.0		2_1
493	cat__MRDC2_specimen_nan	0.0		2_1
494	cat__MRDC3_specimen_BM	0.0		2_1
495	cat__MRDC3_specimen_PB	0.0		2_1
496	cat__MRDC3_specimen_nan	0.0		2_1
497	cat__MRDC0num_Neg	0.0		2_1
498	cat__MRDC0num_Pos	0.0		2_1
499	cat__MRDC0num_nan	0.0		2_1
500	cat__MRDA1_method_nan	0.0		2_1
501	cat__MRDA1_method_qPCR-NPM1	0.0		2_1
502	cat__MRDA1_method_qPCR-NPM1 A	0.0		2_1
503	cat__MRDA1_method_qPCR-NPM1 B	0.0		2_1
504	cat__MRDA1_method_qPCR-NPM1 D	0.0		2_1
505	cat__MRDA1_method_qPCR-NPM1 OTHER	0.0		2_1
506	cat__MRDA1_method_qPCR-inv16	0.0		2_1
507	cat__MRDA1_method_qPCR-t8/21	0.0		2_1
508	cat__MRDA1num_ND	0.0		2_1
509	cat__MRDA1num_Neg	0.0		2_1
510	cat__MRDA1num_Pos	0.0		2_1
511	cat__MRDA1num_nan	0.0		2_1
512	cat__MRDA1_specimen_PB	0.0		2_1
513	cat__MRDA1_specimen_nan	0.0		2_1
514	cat__MRDB1_method_nan	0.0		2_1
515	cat__MRDB1_method_qPCR-NPM1	0.0		2_1
516	cat__MRDB1_method_qPCR-NPM1 A	0.0		2_1
517	cat__MRDB1_method_qPCR-NPM1 D	0.0		2_1
518	cat__MRDB1_method_qPCR-inv16	0.0		2_1
519	cat__MRDB1_method_qPCR-t8/21	0.0		2_1
520	cat__MRDB1_specimen_BM	0.0		2_1
521	cat__MRDB1_specimen_nan	0.0		2_1
522	cat__MRDB1num_ND	0.0		2_1
523	cat__MRDB1num_Neg	0.0		2_1
524	cat__MRDB1num_Pos	0.0		2_1
525	cat__MRDB1num_nan	0.0		2_1
526	cat__MRDC1_method_MFC (LAIP+DfN)	0.0		2_1
527	cat__MRDC1_method_nan	0.0		2_1
528	cat__MRDC1num_ND	0.0		2_1
529	cat__MRDC1num_Neg	0.0		2_1
530	cat__MRDC1num_Pos	0.0		2_1
531	cat__MRDC1num_nan	0.0		2_1
532	cat__MRDA2_method_nan	0.0		2_1
533	cat__MRDA2_method_qPCR-NPM1	0.0		2_1
534	cat__MRDA2_method_qPCR-NPM1 A	0.0		2_1
535	cat__MRDA2_method_qPCR-NPM1 B	0.0		2_1
536	cat__MRDA2_method_qPCR-NPM1 D	0.0		2_1
537	cat__MRDA2_method_qPCR-NPM1 OTHER	0.0		2_1
538	cat__MRDA2_method_qPCR-inv16	0.0		2_1
539	cat__MRDA2_method_qPCR-t8/21	0.0		2_1
540	cat__MRDA2_specimen_PB	0.0		2_1
541	cat__MRDA2_specimen_nan	0.0		2_1
542	cat__MRDA2num_ND	0.0		2_1
543	cat__MRDA2num_Neg	0.0		2_1
544	cat__MRDA2num_Pos	0.0		2_1
545	cat__MRDA2num_nan	0.0		2_1
546	cat__MRDB2_method_nan	0.0		2_1
547	cat__MRDB2_method_qPCR-NPM1	0.0		2_1
548	cat__MRDB2_method_qPCR-NPM1 A	0.0		2_1
549	cat__MRDB2_method_qPCR-NPM1 B	0.0		2_1
550	cat__MRDB2_method_qPCR-NPM1 D	0.0		2_1
551	cat__MRDB2_method_qPCR-NPM1 OTHER	0.0		2_1
552	cat__MRDB2_method_qPCR-inv16	0.0		2_1
553	cat__MRDB2_method_qPCR-t8/21	0.0		2_1
554	cat__MRDB2_specimen_BM	0.0		2_1
555	cat__MRDB2_specimen_nan	0.0		2_1
556	cat__MRDB2num_ND	0.0		2_1
557	cat__MRDB2num_Neg	0.0		2_1
558	cat__MRDB2num_Pos	0.0		2_1
559	cat__MRDB2num_nan	0.0		2_1
560	cat__MRDC2_method_MFC (LAIP+DfN)	0.0		2_1
561	cat__MRDC2_method_nan	0.0		2_1
562	cat__MRDC2num_ND	0.0		2_1
563	cat__MRDC2num_Neg	0.0		2_1
564	cat__MRDC2num_Pos	0.0		2_1
565	cat__MRDC2num_nan	0.0		2_1
566	cat__MRDA3_method_nan	0.0		2_1
567	cat__MRDA3_method_qPCR-NPM1	0.0		2_1
568	cat__MRDA3_method_qPCR-NPM1 A	0.0		2_1
569	cat__MRDA3_method_qPCR-NPM1 B	0.0		2_1
570	cat__MRDA3_method_qPCR-NPM1 D	0.0		2_1
571	cat__MRDA3_method_qPCR-NPM1 OTHER	0.0		2_1
572	cat__MRDA3_method_qPCR-inv16	0.0		2_1
573	cat__MRDA3_method_qPCR-t8/21	0.0		2_1
574	cat__MRDA3_specimen_PB	0.0		2_1
575	cat__MRDA3_specimen_nan	0.0		2_1
576	cat__MRDA3num_ND	0.0		2_1
577	cat__MRDA3num_Neg	0.0		2_1
578	cat__MRDA3num_Pos	0.0		2_1
579	cat__MRDA3num_nan	0.0		2_1
580	cat__MRDB3_method_nan	0.0		2_1
581	cat__MRDB3_method_qPCR-NPM1	0.0		2_1
582	cat__MRDB3_method_qPCR-NPM1 A	0.0		2_1
583	cat__MRDB3_method_qPCR-NPM1 B	0.0		2_1
584	cat__MRDB3_method_qPCR-NPM1 D	0.0		2_1
585	cat__MRDB3_method_qPCR-NPM1 OTHER	0.0		2_1
586	cat__MRDB3_method_qPCR-inv16	0.0		2_1
587	cat__MRDB3_method_qPCR-t8/21	0.0		2_1
588	cat__MRDB3_specimen_BM	0.0		2_1
589	cat__MRDB3_specimen_nan	0.0		2_1
590	cat__MRDB3num_ND	0.0		2_1
591	cat__MRDB3num_Neg	0.0		2_1
592	cat__MRDB3num_Pos	0.0		2_1
593	cat__MRDB3num_nan	0.0		2_1
594	cat__MRDC3_method_MFC (LAIP+DfN)	0.0		2_1
595	cat__MRDC3_method_nan	0.0		2_1
596	cat__MRDC3num_Neg	0.0		2_1
597	cat__MRDC3num_Pos	0.0		2_1
598	cat__MRDC3num_nan	0.0		2_1
599	num__TestDate	0.0		2_1
600	num__ITDPcnt	0.00023660885224806245		2_1
601	num__ITDLength	4.73689373391967e-06		2_1
602	num__date_MRDA0	6.930133178595649e-05		2_1
603	num__MRDA0hodnota	0.0		2_1
604	num__MRDA0logred	0.0		2_1
605	num__date_MRDB0	0.0		2_1
606	num__MRDB0hodnota	0.0		2_1
607	num__MRDB0logred	0.0		2_1
608	num__MRDC0percentage	2.2002347531227334e-05		2_1
609	num__date_MRDA1	8.159672107598015e-06		2_1
610	num__MRDA1hodnota	4.859581817292365e-06		2_1
611	num__MRDA1logred	0.0		2_1
612	num__date_MRDB1	0.0		2_1
613	num__MRDB1hodnota	0.0		2_1
614	num__Date_MRDC1	0.00011669191299825587		2_1
615	num__MRDC1percentage	0.00010697933148592007		2_1
616	num__date_MRDA2	3.653972439486657e-05		2_1
617	num__MRDA2hodnota	0.0		2_1
618	num__MRDA2logred	0.0		2_1
619	num__date_MRDB2	0.0		2_1
620	num__MRDB2hodnota	0.0		2_1
621	num__Date_MRDC2	0.0		2_1
622	num__MRDC2percentage	0.0003284799273923377		2_1
623	num__date_MRDA3	0.0		2_1
624	num__MRDA3hodnota	0.0		2_1
625	num__MRDA3logred	0.0		2_1
626	num__date_MRDB3	2.4028735702972296e-05		2_1
627	num__MRDB3hodnota	0.0		2_1
628	num__Date_MRDC3	0.0		2_1
629	num__MRDC3percentage	0.0002615736873547045		2_1
630	remainder__MRDnegativity_is_missing	0.0		2_1
631	remainder__MRDguided_is_missing	0.0		2_1
632	remainder__Housekeeping_is_missing	0.0		2_1
633	remainder__MRDA0_is_missing	0.0		2_1
634	remainder__date_MRDA0_is_missing	0.0		2_1
635	remainder__MRDA0_method_is_missing	0.0		2_1
636	remainder__MRDA0_specimen_is_missing	0.0		2_1
637	remainder__MRDA0num_is_missing	0.0		2_1
638	remainder__MRDA0hodnota_is_missing	0.0		2_1
639	remainder__MRDA0logred_is_missing	0.0		2_1
640	remainder__MRDB0_is_missing	0.0		2_1
641	remainder__date_MRDB0_is_missing	0.0		2_1
642	remainder__MRDB0_method_is_missing	0.0		2_1
643	remainder__MRDB0_specimen_is_missing	0.0		2_1
644	remainder__MRDB0num_is_missing	0.0		2_1
645	remainder__MRDB0hodnota_is_missing	0.0		2_1
646	remainder__MRDB0logred_is_missing	0.0		2_1
647	remainder__MRDC0_is_missing	0.0		2_1
648	remainder__MRDC0_method_is_missing	0.0		2_1
649	remainder__MRDC0_specimen_is_missing	0.0		2_1
650	remainder__MRDC0num_is_missing	0.0		2_1
651	remainder__MRDC0percentage_is_missing	0.0		2_1
652	remainder__MRDA1_is_missing	0.0		2_1
653	remainder__date_MRDA1_is_missing	0.0		2_1
654	remainder__MRDA1_method_is_missing	0.0		2_1
655	remainder__MRDA1_specimen_is_missing	0.0		2_1
656	remainder__MRDA1num_is_missing	0.0		2_1
657	remainder__MRDA1hodnota_is_missing	0.0		2_1
658	remainder__MRDA1logred_is_missing	0.0		2_1
659	remainder__MRDB1_is_missing	0.0		2_1
660	remainder__date_MRDB1_is_missing	0.0		2_1
661	remainder__MRDB1_method_is_missing	0.0		2_1
662	remainder__MRDB1_specimen_is_missing	0.0		2_1
663	remainder__MRDB1num_is_missing	0.0		2_1
664	remainder__MRDB1hodnota_is_missing	0.0		2_1
665	remainder__MRDC1_is_missing	0.0		2_1
666	remainder__Date_MRDC1_is_missing	0.0		2_1
667	remainder__MRDC1_method_is_missing	0.0		2_1
668	remainder__MRDC1_specimen_is_missing	0.0		2_1
669	remainder__MRDC1num_is_missing	0.0		2_1
670	remainder__MRDC1percentage_is_missing	0.0		2_1
671	remainder__MRDA2_is_missing	0.0		2_1
672	remainder__date_MRDA2_is_missing	0.0		2_1
673	remainder__MRDA2_method_is_missing	0.0		2_1
674	remainder__MRDA2_specimen_is_missing	0.0		2_1
675	remainder__MRDA2num_is_missing	0.0		2_1
676	remainder__MRDA2hodnota_is_missing	0.0		2_1
677	remainder__MRDA2logred_is_missing	0.0		2_1
678	remainder__MRDB2_is_missing	0.0		2_1
679	remainder__date_MRDB2_is_missing	0.0		2_1
680	remainder__MRDB2_method_is_missing	0.0		2_1
681	remainder__MRDB2_specimen_is_missing	0.0		2_1
682	remainder__MRDB2num_is_missing	0.0		2_1
683	remainder__MRDB2hodnota_is_missing	0.0		2_1
684	remainder__MRDC2_is_missing	0.0		2_1
685	remainder__Date_MRDC2_is_missing	0.0		2_1
686	remainder__MRDC2_method_is_missing	0.0		2_1
687	remainder__MRDC2_specimen_is_missing	0.0		2_1
688	remainder__MRDC2num_is_missing	0.0		2_1
689	remainder__MRDC2percentage_is_missing	0.0		2_1
690	remainder__MRDA3_is_missing	0.0		2_1
691	remainder__date_MRDA3_is_missing	0.0		2_1
692	remainder__MRDA3_method_is_missing	0.0		2_1
693	remainder__MRDA3_specimen_is_missing	0.0		2_1
694	remainder__MRDA3num_is_missing	0.0		2_1
695	remainder__MRDA3hodnota_is_missing	0.0		2_1
696	remainder__MRDA3logred_is_missing	0.0		2_1
697	remainder__MRDB3_is_missing	0.0		2_1
698	remainder__date_MRDB3_is_missing	0.0		2_1
699	remainder__MRDB3_method_is_missing	0.0		2_1
700	remainder__MRDB3_specimen_is_missing	0.0		2_1
701	remainder__MRDB3num_is_missing	0.0		2_1
702	remainder__MRDB3hodnota_is_missing	0.0		2_1
703	remainder__MRDC3_is_missing	0.0		2_1
704	remainder__Date_MRDC3_is_missing	0.0		2_1
705	remainder__MRDC3_method_is_missing	0.0		2_1
706	remainder__MRDC3_specimen_is_missing	0.0		2_1
707	remainder__MRDC3num_is_missing	0.0		2_1
708	remainder__MRDC3percentage_is_missing	0.0		2_1
709	remainder__TestDate_is_missing	0.0		2_1
710	remainder__amlFLToutcomeID_is_missing	0.0		2_1
711	remainder__amlFLTTypeID_is_missing	0.0		2_1
712	remainder__amlDDLFLTTKDID_is_missing	0.0		2_1
713	remainder__ITDPcnt_is_missing	0.0		2_1
714	remainder__ITDLength_is_missing	0.0		2_1
715	remainder__amlFLTType0ID_is_missing	0.0		2_1
716	remainder__amlDDLNPM1OutcomeID_is_missing	0.0		2_1
717	remainder__amlDDLNPM1ID_is_missing	0.0		2_1
718	remainder__ASXL1	6.40852645403096e-05		2_1
719	remainder__ASXL2	1.8822319365054214e-06		2_1
720	remainder__BAGE3	6.54693560484871e-07		2_1
721	remainder__BCOR	0.0		2_1
722	remainder__BRAF	0.0		2_1
723	remainder__CBL	0.0		2_1
724	remainder__CEBPA	2.7537684196583704e-06		2_1
725	remainder__CREBBP	0.0		2_1
726	remainder__CSF3R	0.0		2_1
727	remainder__CTCF	0.0		2_1
728	remainder__CUX1	0.0		2_1
729	remainder__DNMT3A	0.0		2_1
730	remainder__ETV6	0.0		2_1
731	remainder__EZH2	0.0		2_1
732	remainder__FBXW7	0.0		2_1
733	remainder__FLT3	0.0		2_1
734	remainder__GATA1	0.0		2_1
735	remainder__GATA2	0.0		2_1
736	remainder__IDH1	0.0		2_1
737	remainder__IDH2	0.0		2_1
738	remainder__KDM6A	0.0		2_1
739	remainder__KIT	0.0		2_1
740	remainder__KMT2C	0.0		2_1
741	remainder__KMT2D	0.0		2_1
742	remainder__KMT2E	0.0		2_1
743	remainder__KRAS	0.0		2_1
744	remainder__LUC7L2	0.0		2_1
745	remainder__MED12	0.0		2_1
746	remainder__MLL	0.0		2_1
747	remainder__MYC	0.0		2_1
748	remainder__NF1	0.0		2_1
749	remainder__NFE2	0.0		2_1
750	remainder__NPM1	2.278223456476524e-06		2_1
751	remainder__NRAS	0.0		2_1
752	remainder__PDS5B	0.0		2_1
753	remainder__PHF6	0.0		2_1
754	remainder__PRPF8	0.0		2_1
755	remainder__PTPN11	0.0		2_1
756	remainder__RAD21	0.0		2_1
757	remainder__RIT1	0.0		2_1
758	remainder__RUNX1	0.0		2_1
759	remainder__SETBP1	0.0		2_1
760	remainder__SF1	0.0		2_1
761	remainder__SF3B1	0.0		2_1
762	remainder__SMC1A	0.0		2_1
763	remainder__SMC3	0.0		2_1
764	remainder__SRSF2	0.0		2_1
765	remainder__STAG2	0.0		2_1
766	remainder__STAT5B	0.0		2_1
767	remainder__SUZ12	0.0		2_1
768	remainder__TET2	0.0		2_1
769	remainder__TP53	0.0		2_1
770	remainder__U2AF1	0.0		2_1
771	remainder__WT1	0.0		2_1
772	remainder__ZRSR2	0.0		2_1
773	remainder__ngs_is_missing	0.0		2_1
774	cat__MRDA0_False	0.0		3_1
775	cat__MRDA0_True	0.0		3_1
776	cat__MRDA0_nan	0.0		3_1
777	cat__MRDB0_False	0.0		3_1
778	cat__MRDB0_True	0.0		3_1
779	cat__MRDB0_nan	0.0		3_1
780	cat__MRDC0_False	0.0		3_1
781	cat__MRDC0_True	0.0		3_1
782	cat__MRDC0_nan	0.0		3_1
783	cat__MRDA1_False	0.0		3_1
784	cat__MRDA1_True	0.0		3_1
785	cat__MRDA1_nan	0.0		3_1
786	cat__MRDB1_False	0.0		3_1
787	cat__MRDB1_True	0.0		3_1
788	cat__MRDB1_nan	0.0		3_1
789	cat__MRDC1_False	0.0		3_1
790	cat__MRDC1_True	0.0		3_1
791	cat__MRDC1_nan	0.0		3_1
792	cat__MRDA2_False	0.0		3_1
793	cat__MRDA2_True	0.0		3_1
794	cat__MRDA2_nan	0.0		3_1
795	cat__MRDB2_False	0.0		3_1
796	cat__MRDB2_True	0.0		3_1
797	cat__MRDB2_nan	0.0		3_1
798	cat__MRDC2_False	0.0		3_1
799	cat__MRDC2_True	0.0		3_1
800	cat__MRDC2_nan	0.0		3_1
801	cat__MRDA3_False	0.0		3_1
802	cat__MRDA3_True	0.0		3_1
803	cat__MRDA3_nan	0.0		3_1
804	cat__MRDB3_False	0.0		3_1
805	cat__MRDB3_True	0.0		3_1
806	cat__MRDB3_nan	0.0		3_1
807	cat__MRDC3_False	0.0		3_1
808	cat__MRDC3_True	0.0		3_1
809	cat__MRDC3_nan	0.0		3_1
810	cat__amlFLToutcomeID_2.0	0.0		3_1
811	cat__amlFLToutcomeID_3.0	0.0		3_1
812	cat__amlFLToutcomeID_4.0	0.0		3_1
813	cat__amlFLToutcomeID_nan	0.0		3_1
814	cat__amlFLTTypeID_1.0	0.0		3_1
815	cat__amlFLTTypeID_2.0	0.0		3_1
816	cat__amlFLTTypeID_nan	0.0		3_1
817	cat__amlDDLFLTTKDID_1.0	0.0		3_1
818	cat__amlDDLFLTTKDID_2.0	0.0		3_1
819	cat__amlDDLFLTTKDID_3.0	0.0		3_1
820	cat__amlDDLFLTTKDID_4.0	0.0		3_1
821	cat__amlDDLFLTTKDID_8.0	0.0		3_1
822	cat__amlDDLFLTTKDID_9.0	0.0		3_1
823	cat__amlDDLFLTTKDID_99.0	0.0		3_1
824	cat__amlDDLFLTTKDID_nan	0.0		3_1
825	cat__amlFLTType0ID_1.0	0.0		3_1
826	cat__amlFLTType0ID_2.0	0.0		3_1
827	cat__amlFLTType0ID_nan	0.0		3_1
828	cat__amlDDLNPM1OutcomeID_1.0	0.0		3_1
829	cat__amlDDLNPM1OutcomeID_3.0	0.0		3_1
830	cat__amlDDLNPM1OutcomeID_5.0	0.0		3_1
831	cat__amlDDLNPM1OutcomeID_7.0	0.0		3_1
832	cat__amlDDLNPM1OutcomeID_nan	0.0		3_1
833	cat__amlDDLNPM1ID_1.0	0.0		3_1
834	cat__amlDDLNPM1ID_2.0	0.0		3_1
835	cat__amlDDLNPM1ID_3.0	0.0		3_1
836	cat__amlDDLNPM1ID_4.0	0.0		3_1
837	cat__amlDDLNPM1ID_5.0	0.0		3_1
838	cat__amlDDLNPM1ID_nan	0.0		3_1
839	cat__MRDnegativity_<0.0%/not detectable	0.0		3_1
840	cat__MRDnegativity_nan	0.0		3_1
841	cat__MRDguided_No	0.0		3_1
842	cat__MRDguided_nan	0.0		3_1
843	cat__Housekeeping_ABL	0.0		3_1
844	cat__Housekeeping_nan	0.0		3_1
845	cat__MRDA0_method_nan	0.0		3_1
846	cat__MRDA0_method_qPCR-NPM1	0.0		3_1
847	cat__MRDA0_method_qPCR-NPM1 A	0.0		3_1
848	cat__MRDA0_method_qPCR-NPM1 B	0.0		3_1
849	cat__MRDA0_method_qPCR-NPM1 D	0.0		3_1
850	cat__MRDA0_method_qPCR-NPM1 OTHER	0.0		3_1
851	cat__MRDA0_method_qPCR-inv16	0.0		3_1
852	cat__MRDA0_method_qPCR-t8/21	0.0		3_1
853	cat__MRDA0num_ND	0.0		3_1
854	cat__MRDA0num_Pos	0.0		3_1
855	cat__MRDA0num_nan	0.0		3_1
856	cat__MRDA0_specimen_PB	0.0		3_1
857	cat__MRDA0_specimen_nan	0.0		3_1
858	cat__MRDB0_method_nan	0.0		3_1
859	cat__MRDB0_method_qPCR-NPM1	0.0		3_1
860	cat__MRDB0_method_qPCR-NPM1 A	0.0		3_1
861	cat__MRDB0_method_qPCR-NPM1 B	0.0		3_1
862	cat__MRDB0_method_qPCR-NPM1 D	0.0		3_1
863	cat__MRDB0_method_qPCR-NPM1 OTHER	0.0		3_1
864	cat__MRDB0_method_qPCR-inv16	0.0		3_1
865	cat__MRDB0_method_qPCR-t8/21	0.0		3_1
866	cat__MRDB0_specimen_BM	0.0		3_1
867	cat__MRDB0_specimen_nan	0.0		3_1
868	cat__MRDB0num_ND	0.0		3_1
869	cat__MRDB0num_Pos	0.0		3_1
870	cat__MRDB0num_nan	0.0		3_1
871	cat__MRDC0_method_MFC (LAIP+DfN)	0.0		3_1
872	cat__MRDC0_method_nan	0.0		3_1
873	cat__MRDC0_specimen_BM	0.0		3_1
874	cat__MRDC0_specimen_BM	0.0		3_1
875	cat__MRDC0_specimen_PB	0.0		3_1
876	cat__MRDC0_specimen_nan	0.0		3_1
877	cat__MRDC1_specimen_BM	0.0		3_1
878	cat__MRDC1_specimen_PB	0.0		3_1
879	cat__MRDC1_specimen_nan	0.0		3_1
880	cat__MRDC2_specimen_BM	0.0		3_1
881	cat__MRDC2_specimen_PB	0.0		3_1
882	cat__MRDC2_specimen_nan	0.0		3_1
883	cat__MRDC3_specimen_BM	0.0		3_1
884	cat__MRDC3_specimen_PB	0.0		3_1
885	cat__MRDC3_specimen_nan	0.0		3_1
886	cat__MRDC0num_Neg	0.0		3_1
887	cat__MRDC0num_Pos	0.0		3_1
888	cat__MRDC0num_nan	0.0		3_1
889	cat__MRDA1_method_nan	0.0		3_1
890	cat__MRDA1_method_qPCR-NPM1	0.0		3_1
891	cat__MRDA1_method_qPCR-NPM1 A	0.0		3_1
892	cat__MRDA1_method_qPCR-NPM1 B	0.0		3_1
893	cat__MRDA1_method_qPCR-NPM1 D	0.0		3_1
894	cat__MRDA1_method_qPCR-NPM1 OTHER	0.0		3_1
895	cat__MRDA1_method_qPCR-inv16	0.0		3_1
896	cat__MRDA1_method_qPCR-t8/21	0.0		3_1
897	cat__MRDA1num_ND	0.0		3_1
898	cat__MRDA1num_Neg	0.0		3_1
899	cat__MRDA1num_Pos	0.0		3_1
900	cat__MRDA1num_nan	0.0		3_1
901	cat__MRDA1_specimen_PB	0.0		3_1
902	cat__MRDA1_specimen_nan	0.0		3_1
903	cat__MRDB1_method_nan	0.0		3_1
904	cat__MRDB1_method_qPCR-NPM1	0.0		3_1
905	cat__MRDB1_method_qPCR-NPM1 A	0.0		3_1
906	cat__MRDB1_method_qPCR-NPM1 D	0.0		3_1
907	cat__MRDB1_method_qPCR-NPM1 OTHER	0.0		3_1
908	cat__MRDB1_method_qPCR-inv16	0.0		3_1
909	cat__MRDB1_method_qPCR-t8/21	0.0		3_1
910	cat__MRDB1_specimen_BM	0.0		3_1
911	cat__MRDB1_specimen_nan	0.0		3_1
912	cat__MRDB1num_ND	0.0		3_1
913	cat__MRDB1num_Neg	0.0		3_1
914	cat__MRDB1num_Pos	0.0		3_1
915	cat__MRDB1num_nan	0.0		3_1
916	cat__MRDC1_method_MFC (LAIP+DfN)	0.0		3_1
917	cat__MRDC1_method_nan	0.0		3_1
918	cat__MRDC1num_ND	0.0		3_1
919	cat__MRDC1num_Neg	0.0		3_1
920	cat__MRDC1num_Pos	0.0		3_1
921	cat__MRDC1num_nan	0.0		3_1
922	cat__MRDA2_method_nan	0.0		3_1
923	cat__MRDA2_method_qPCR-NPM1	0.0		3_1
924	cat__MRDA2_method_qPCR-NPM1 A	0.0		3_1
925	cat__MRDA2_method_qPCR-NPM1 B	0.0		3_1
926	cat__MRDA2_method_qPCR-NPM1 D	0.0		3_1
927	cat__MRDA2_method_qPCR-NPM1 OTHER	0.0		3_1
928	cat__MRDA2_method_qPCR-inv16	0.0		3_1
929	cat__MRDA2_method_qPCR-t8/21	0.0		3_1
930	cat__MRDA2_specimen_PB	0.0		3_1
931	cat__MRDA2_specimen_nan	0.0		3_1
932	cat__MRDA2num_ND	0.0		3_1
933	cat__MRDA2num_Neg	0.0		3_1
934	cat__MRDA2num_Pos	0.0		3_1
935	cat__MRDA2num_nan	0.0		3_1
936	cat__MRDB2_method_nan	0.0		3_1
937	cat__MRDB2_method_qPCR-NPM1	0.0		3_1
938	cat__MRDB2_method_qPCR-NPM1 A	0.0		3_1
939	cat__MRDB2_method_qPCR-NPM1 B	0.0		3_1
940	cat__MRDB2_method_qPCR-NPM1 OTHER	0.0		3_1
941	cat__MRDB2_method_qPCR-inv16	0.0		3_1
942	cat__MRDB2_method_qPCR-t8/21	0.0		3_1
943	cat__MRDB2_specimen_BM	0.0		3_1
944	cat__MRDB2_specimen_nan	0.0		3_1
945	cat__MRDB2num_ND	0.0		3_1
946	cat__MRDB2num_Neg	0.0		3_1
947	cat__MRDB2num_Pos	0.0		3_1
948	cat__MRDB2num_nan	0.0		3_1
949	cat__MRDC2_method_MFC (LAIP+DfN)	0.0		3_1
950	cat__MRDC2_method_nan	0.0		3_1
951	cat__MRDC2num_ND	0.0		3_1
952	cat__MRDC2num_Neg	0.0		3_1
953	cat__MRDC2num_Pos	0.0		3_1
954	cat__MRDC2num_nan	0.0		3_1
955	cat__MRDA3_method_nan	0.0		3_1
956	cat__MRDA3_method_qPCR-NPM1	0.0		3_1
957	cat__MRDA3_method_qPCR-NPM1 A	0.0		3_1
958	cat__MRDA3_method_qPCR-NPM1 B	0.0		3_1
959	cat__MRDA3_method_qPCR-NPM1 D	0.0		3_1
960	cat__MRDA3_method_qPCR-NPM1 OTHER	0.0		3_1
961	cat__MRDA3_method_qPCR-inv16	0.0		3_1
962	cat__MRDA3_method_qPCR-t8/21	0.0		3_1
963	cat__MRDA3_specimen_PB	0.0		3_1
964	cat__MRDA3_specimen_nan	0.0		3_1
965	cat__MRDA3num_ND	0.0		3_1
966	cat__MRDA3num_Neg	0.0		3_1
967	cat__MRDA3num_Pos	0.0		3_1
968	cat__MRDA3num_nan	0.0		3_1
969	cat__MRDB3_method_nan	0.0		3_1
970	cat__MRDB3_method_qPCR-NPM1	0.0		3_1
971	cat__MRDB3_method_qPCR-NPM1 A	0.0		3_1
972	cat__MRDB3_method_qPCR-NPM1 B	0.0		3_1
973	cat__MRDB3_method_qPCR-NPM1 D	0.0		3_1
974	cat__MRDB3_method_qPCR-NPM1 OTHER	0.0		3_1
975	cat__MRDB3_method_qPCR-inv16	0.0		3_1
976	cat__MRDB3_method_qPCR-t8/21	0.0		3_1
977	cat__MRDB3_specimen_BM	0.0		3_1
978	cat__MRDB3_specimen_nan	0.0		3_1
979	cat__MRDB3num_ND	0.0		3_1
980	cat__MRDB3num_Neg	0.0		3_1
981	cat__MRDB3num_Pos	0.0		3_1
982	cat__MRDB3num_nan	0.0		3_1
983	cat__MRDC3_method_MFC (LAIP+DfN)	0.0		3_1
984	cat__MRDC3_method_nan	0.0		3_1
985	cat__MRDC3num_Neg	0.0		3_1
986	cat__MRDC3num_Pos	0.0		3_1
987	cat__MRDC3num_nan	0.0		3_1
988	num__TestDate	0.0		3_1
989	num__ITDPcnt	0.0005196671035663429		3_1
990	num__ITDLength	2.91327807181938e-05		3_1
991	num__date_MRDA0	0.0		3_1
992	num__MRDA0hodnota	0.0001461489471661034		3_1
993	num__MRDA0logred	0.0		3_1
994	num__date_MRDB0	0.0		3_1
995	num__MRDB0hodnota	5.777884637827615e-05		3_1
996	num__MRDB0logred	0.0		3_1
997	num__MRDC0percentage	0.00019114958928417717		3_1
998	num__date_MRDA1	1.0924228488451883e-06		3_1
999	num__MRDA1hodnota	0.0		3_1
1000	num__MRDA1logred	0.00033411414869731547		3_1
1001	num__date_MRDB1	0.0		3_1
1002	num__MRDB1hodnota	0.0007697332030791836		3_1
1003	num__Date_MRDC1	0.0002947948947373698		3_1
1004	num__MRDC1percentage	0.00022940438352407098		3_1
1005	num__date_MRDA2	0.00021984509229681638		3_1
1006	num__MRDA2hodnota	0.0		3_1
1007	num__MRDA2logred	1.695293958654496e-06		3_1
1008	num__date_MRDB2	0.0002953821556400406		3_1
1009	num__MRDB2hodnota	0.0		3_1
1010	num__Date_MRDC2	0.0		3_1
1011	num__MRDC2percentage	0.0006486862765649082		3_1
1012	num__date_MRDA3	0.0		3_1
1013	num__MRDA3hodnota	0.0		3_1
1014	num__MRDA3logred	0.0003064451486106892		3_1
1015	num__date_MRDB3	0.0001814010798399897		3_1
1016	num__MRDB3hodnota	0.0002601254832497416		3_1
1017	num__Date_MRDC3	0.0		3_1
1018	num__MRDC3percentage	0.0003686193383528452		3_1
1019	remainder__MRDnegativity_is_missing	0.0		3_1
1020	remainder__MRDguided_is_missing	0.0		3_1
1021	remainder__Housekeeping_is_missing	0.0		3_1
1022	remainder__MRDA0_is_missing	0.0		3_1
1023	remainder__date_MRDA0_is_missing	0.0		3_1
1024	remainder__MRDA0_method_is_missing	0.0		3_1
1025	remainder__MRDA0_specimen_is_missing	0.0		3_1
1026	remainder__MRDA0num_is_missing	0.0		3_1
1027	remainder__MRDA0hodnota_is_missing	0.0		3_1
1028	remainder__MRDA0logred_is_missing	0.0		3_1
1029	remainder__MRDB0_is_missing	0.0		3_1
1030	remainder__date_MRDB0_is_missing	0.0		3_1
1031	remainder__MRDB0_method_is_missing	0.0		3_1
1032	remainder__MRDB0_specimen_is_missing	0.0		3_1
1033	remainder__MRDB0num_is_missing	0.0		3_1
1034	remainder__MRDB0hodnota_is_missing	0.0		3_1
1035	remainder__MRDB0logred_is_missing	0.0		3_1
1036	remainder__MRDC0_is_missing	0.0		3_1
1037	remainder__MRDC0_method_is_missing	0.0		3_1
1038	remainder__MRDC0_specimen_is_missing	0.0		3_1
1039	remainder__MRDC0num_is_missing	0.0		3_1
1040	remainder__MRDC0percentage_is_missing	0.0		3_1
1041	remainder__MRDA1_is_missing	0.0		3_1
1042	remainder__date_MRDA1_is_missing	0.0		3_1
1043	remainder__MRDA1_method_is_missing	0.0		3_1
1044	remainder__MRDA1_specimen_is_missing	0.0		3_1
1045	remainder__MRDA1num_is_missing	0.0		3_1
1046	remainder__MRDA1hodnota_is_missing	0.0		3_1
1047	remainder__MRDA1logred_is_missing	0.0		3_1
1048	remainder__MRDB1_is_missing	0.0		3_1
1049	remainder__date_MRDB1_is_missing	0.0		3_1
1050	remainder__MRDB1_method_is_missing	0.0		3_1
1051	remainder__MRDB1_specimen_is_missing	0.0		3_1
1052	remainder__MRDB1num_is_missing	0.0		3_1
1053	remainder__MRDB1hodnota_is_missing	0.0		3_1
1054	remainder__MRDC1_is_missing	0.0		3_1
1055	remainder__Date_MRDC1_is_missing	0.0		3_1
1056	remainder__MRDC1_method_is_missing	0.0		3_1
1057	remainder__MRDC1_specimen_is_missing	0.0		3_1
1058	remainder__MRDC1num_is_missing	0.0		3_1
1059	remainder__MRDC1percentage_is_missing	0.0		3_1
1060	remainder__MRDA2_is_missing	0.0		3_1
1061	remainder__date_MRDA2_is_missing	0.0		3_1
1062	remainder__MRDA2_method_is_missing	0.0		3_1
1063	remainder__MRDA2_specimen_is_missing	0.0		3_1
1064	remainder__MRDA2num_is_missing	0.0		3_1
1065	remainder__MRDA2hodnota_is_missing	0.0		3_1
1066	remainder__MRDA2logred_is_missing	0.0		3_1
1067	remainder__MRDB2_is_missing	0.0		3_1
1068	remainder__date_MRDB2_is_missing	0.0		3_1
1069	remainder__MRDB2_method_is_missing	0.0		3_1
1070	remainder__MRDB2_specimen_is_missing	0.0		3_1
1071	remainder__MRDB2num_is_missing	0.0		3_1
1072	remainder__MRDB2hodnota_is_missing	0.0		3_1
1073	remainder__MRDC2_is_missing	0.0		3_1
1074	remainder__Date_MRDC2_is_missing	0.0		3_1
1075	remainder__MRDC2_method_is_missing	0.0		3_1
1076	remainder__MRDC2_specimen_is_missing	0.0		3_1
1077	remainder__MRDC2num_is_missing	0.0		3_1
1078	remainder__MRDC2percentage_is_missing	0.0		3_1
1079	remainder__MRDA3_is_missing	0.0		3_1
1080	remainder__date_MRDA3_is_missing	0.0		3_1
1081	remainder__MRDA3_method_is_missing	0.0		3_1
1082	remainder__MRDA3_specimen_is_missing	0.0		3_1
1083	remainder__MRDA3num_is_missing	0.0		3_1
1084	remainder__MRDA3hodnota_is_missing	0.0		3_1
1085	remainder__MRDA3logred_is_missing	0.0		3_1
1086	remainder__MRDB3_is_missing	0.0		3_1
1087	remainder__date_MRDB3_is_missing	0.0		3_1
1088	remainder__MRDB3_method_is_missing	0.0		3_1
1089	remainder__MRDB3_specimen_is_missing	0.0		3_1
1090	remainder__MRDB3num_is_missing	0.0		3_1
1091	remainder__MRDB3hodnota_is_missing	0.0		3_1
1092	remainder__MRDC3_is_missing	0.0		3_1
1093	remainder__Date_MRDC3_is_missing	0.0		3_1
1094	remainder__MRDC3_method_is_missing	0.0		3_1
1095	remainder__MRDC3_specimen_is_missing	0.0		3_1
1096	remainder__MRDC3num_is_missing	0.0		3_1
1097	remainder__MRDC3percentage_is_missing	0.0		3_1
1098	remainder__TestDate_is_missing	0.0		3_1
1099	remainder__amlFLToutcomeID_is_missing	0.0		3_1
1100	remainder__amlFLTTypeID_is_missing	0.0		3_1
1101	remainder__amlDDLFLTTKDID_is_missing	0.0		3_1
1102	remainder__ITDPcnt_is_missing	0.0		3_1
1103	remainder__ITDLength_is_missing	0.0		3_1
1104	remainder__amlFLTType0ID_is_missing	0.0		3_1
1105	remainder__amlDDLNPM1OutcomeID_is_missing	0.0		3_1
1106	remainder__amlDDLNPM1ID_is_missing	0.0		3_1
1107	remainder__ASXL1	6.565631027740149e-05		3_1
1108	remainder__ASXL2	8.553365198178274e-06		3_1
1109	remainder__BAGE3	2.5425508002566754e-06		3_1
1110	remainder__BCOR	0.0		3_1
1111	remainder__BRAF	0.0		3_1
1112	remainder__CBL	0.0		3_1
1113	remainder__CEBPA	1.287902486549478e-05		3_1
1114	remainder__CREBBP	0.0		3_1
1115	remainder__CSF3R	0.0		3_1
1116	remainder__CTCF	0.0		3_1
1117	remainder__CUX1	0.0		3_1
1118	remainder__DNMT3A	0.0		3_1
1119	remainder__ETV6	0.0		3_1
1120	remainder__EZH2	0.0		3_1
1121	remainder__FBXW7	0.0		3_1
1122	remainder__FLT3	0.0		3_1
1123	remainder__GATA1	0.0		3_1
1124	remainder__GATA2	0.0		3_1
1125	remainder__IDH1	0.0		3_1
1126	remainder__IDH2	0.0		3_1
1127	remainder__JAK2	0.0		3_1
1128	remainder__JAK3	0.0		3_1
1129	remainder__KANSL1	0.0		3_1
1130	remainder__KDM6A	0.0		3_1
1131	remainder__KIT	0.0		3_1
1132	remainder__KMT2C	0.0		3_1
1133	remainder__KMT2D	0.0		3_1
1134	remainder__KMT2E	0.0		3_1
1135	remainder__KRAS	0.0		3_1
1136	remainder__LUC7L2	0.0		3_1
1137	remainder__MLL	0.0		3_1
1138	remainder__MYC	0.0		3_1
1139	remainder__NF1	0.0		3_1
1140	remainder__NFE2	0.0		3_1
1141	remainder__NPM1	8.780759553298501e-06		3_1
1142	remainder__NRAS	0.0		3_1
1143	remainder__PHF6	0.0		3_1
1144	remainder__PRPF8	0.0		3_1
1145	remainder__PTPN11	0.0		3_1
1146	remainder__RAD21	0.0		3_1
1147	remainder__RIT1	0.0		3_1
1148	remainder__RUNX1	0.0		3_1
1149	remainder__SETBP1	0.0		3_1
1150	remainder__SF1	0.0		3_1
1151	remainder__SF3B1	0.0		3_1
1152	remainder__SMC1A	0.0		3_1
1153	remainder__SMC3	0.0		3_1
1154	remainder__SRSF2	0.0		3_1
1155	remainder__STAG2	0.0		3_1
1156	remainder__STAT5B	0.0		3_1
1157	remainder__SUZ12	0.0		3_1
1158	remainder__TET2	0.0		3_1
1159	remainder__TP53	0.0		3_1
1160	remainder__U2AF1	0.0		3_1
1161	remainder__WT1	0.0		3_1
1162	remainder__ZRSR2	0.0		3_1
1163	remainder__ngs_is_missing	0.0		3_1
1164	cat__MRDA0_False	0.0		4_1
1165	cat__MRDA0_True	0.0		4_1
1166	cat__MRDA0_nan	0.0		4_1
1167	cat__MRDB0_False	0.0		4_1
1168	cat__MRDB0_True	0.0		4_1
1169	cat__MRDB0_nan	0.0		4_1
1170	cat__MRDC0_False	0.0		4_1
1171	cat__MRDC0_True	0.0		4_1
1172	cat__MRDC0_nan	0.0		4_1
1173	cat__MRDA1_False	0.0		4_1
1174	cat__MRDA1_True	0.0		4_1
1175	cat__MRDA1_nan	0.0		4_1
1176	cat__MRDB1_False	0.0		4_1
1177	cat__MRDB1_True	0.0		4_1
1178	cat__MRDB1_nan	0.0		4_1
1179	cat__MRDC1_False	0.0		4_1
1180	cat__MRDC1_True	0.0		4_1
1181	cat__MRDC1_nan	0.0		4_1
1182	cat__MRDA2_False	0.0		4_1
1183	cat__MRDA2_True	0.0		4_1
1184	cat__MRDA2_nan	0.0		4_1
1185	cat__MRDB2_False	0.0		4_1
1186	cat__MRDB2_True	0.0		4_1
1187	cat__MRDB2_nan	0.0		4_1
1188	cat__MRDC2_False	0.0		4_1
1189	cat__MRDC2_True	0.0		4_1
1190	cat__MRDC2_nan	0.0		4_1
1191	cat__MRDA3_False	0.0		4_1
1192	cat__MRDA3_True	0.0		4_1
1193	cat__MRDA3_nan	0.0		4_1
1194	cat__MRDB3_False	0.0		4_1
1195	cat__MRDB3_True	0.0		4_1
1196	cat__MRDB3_nan	0.0		4_1
1197	cat__MRDC3_False	0.0		4_1
1198	cat__MRDC3_True	0.0		4_1
1199	cat__MRDC3_nan	0.0		4_1
1200	cat__amlFLToutcomeID_2.0	0.0		4_1
1201	cat__amlFLToutcomeID_3.0	0.0		4_1
1202	cat__amlFLToutcomeID_4.0	0.0		4_1
1203	cat__amlFLToutcomeID_nan	0.0		4_1
1204	cat__amlFLTTypeID_1.0	0.0		4_1
1205	cat__amlFLTTypeID_2.0	0.0		4_1
1206	cat__amlFLTTypeID_nan	0.0		4_1
1207	cat__amlDDLFLTTKDID_1.0	0.0		4_1
1208	cat__amlDDLFLTTKDID_2.0	0.0		4_1
1209	cat__amlDDLFLTTKDID_3.0	0.0		4_1
1210	cat__amlDDLFLTTKDID_4.0	0.0		4_1
1211	cat__amlDDLFLTTKDID_8.0	0.0		4_1
1212	cat__amlDDLFLTTKDID_9.0	0.0		4_1
1213	cat__amlDDLFLTTKDID_99.0	0.0		4_1
1214	cat__amlDDLFLTTKDID_nan	0.0		4_1
1215	cat__amlFLTType0ID_1.0	0.0		4_1
1216	cat__amlFLTType0ID_2.0	0.0		4_1
1217	cat__amlFLTType0ID_nan	0.0		4_1
1218	cat__amlDDLNPM1OutcomeID_1.0	0.0		4_1
1219	cat__amlDDLNPM1OutcomeID_3.0	0.0		4_1
1220	cat__amlDDLNPM1OutcomeID_5.0	0.0		4_1
1221	cat__amlDDLNPM1OutcomeID_7.0	0.0		4_1
1222	cat__amlDDLNPM1OutcomeID_nan	0.0		4_1
1223	cat__amlDDLNPM1ID_1.0	0.0		4_1
1224	cat__amlDDLNPM1ID_2.0	0.0		4_1
1225	cat__amlDDLNPM1ID_3.0	0.0		4_1
1226	cat__amlDDLNPM1ID_4.0	0.0		4_1
1227	cat__amlDDLNPM1ID_5.0	0.0		4_1
1228	cat__amlDDLNPM1ID_nan	0.0		4_1
1229	cat__MRDnegativity_<0.0%/not detectable	0.0		4_1
1230	cat__MRDnegativity_nan	0.0		4_1
1231	cat__MRDguided_No	0.0		4_1
1232	cat__MRDguided_nan	0.0		4_1
1233	cat__Housekeeping_ABL	0.0		4_1
1234	cat__Housekeeping_nan	0.0		4_1
1235	cat__MRDA0_method_nan	0.0		4_1
1236	cat__MRDA0_method_qPCR-NPM1	0.0		4_1
1237	cat__MRDA0_method_qPCR-NPM1 A	0.0		4_1
1238	cat__MRDA0_method_qPCR-NPM1 B	0.0		4_1
1239	cat__MRDA0_method_qPCR-NPM1 D	0.0		4_1
1240	cat__MRDA0_method_qPCR-NPM1 OTHER	0.0		4_1
1241	cat__MRDA0_method_qPCR-inv16	0.0		4_1
1242	cat__MRDA0_method_qPCR-t8/21	0.0		4_1
1243	cat__MRDA0num_ND	0.0		4_1
1244	cat__MRDA0num_Pos	0.0		4_1
1245	cat__MRDA0num_nan	0.0		4_1
1246	cat__MRDA0_specimen_PB	0.0		4_1
1247	cat__MRDA0_specimen_nan	0.0		4_1
1248	cat__MRDB0_method_nan	0.0		4_1
1249	cat__MRDB0_method_qPCR-NPM1	0.0		4_1
1250	cat__MRDB0_method_qPCR-NPM1 A	0.0		4_1
1251	cat__MRDB0_method_qPCR-NPM1 B	0.0		4_1
1252	cat__MRDB0_method_qPCR-NPM1 D	0.0		4_1
1253	cat__MRDB0_method_qPCR-NPM1 OTHER	0.0		4_1
1254	cat__MRDB0_method_qPCR-inv16	0.0		4_1
1255	cat__MRDB0_method_qPCR-t8/21	0.0		4_1
1256	cat__MRDB0_specimen_BM	0.0		4_1
1257	cat__MRDB0_specimen_nan	0.0		4_1
1258	cat__MRDB0num_ND	0.0		4_1
1259	cat__MRDB0num_Pos	0.0		4_1
1260	cat__MRDB0num_nan	0.0		4_1
1261	cat__MRDC0_method_MFC (LAIP+DfN)	0.0		4_1
1262	cat__MRDC0_method_nan	0.0		4_1
1263	cat__MRDC0_specimen_BM	0.0		4_1
1264	cat__MRDC0_specimen_BM	0.0		4_1
1265	cat__MRDC0_specimen_PB	0.0		4_1
1266	cat__MRDC0_specimen_nan	0.0		4_1
1267	cat__MRDC1_specimen_BM	0.0		4_1
1268	cat__MRDC1_specimen_PB	0.0		4_1
1269	cat__MRDC1_specimen_nan	0.0		4_1
1270	cat__MRDC2_specimen_BM	0.0		4_1
1271	cat__MRDC2_specimen_PB	0.0		4_1
1272	cat__MRDC2_specimen_nan	0.0		4_1
1273	cat__MRDC3_specimen_BM	0.0		4_1
1274	cat__MRDC3_specimen_PB	0.0		4_1
1275	cat__MRDC3_specimen_nan	0.0		4_1
1276	cat__MRDC0num_Neg	0.0		4_1
1277	cat__MRDC0num_Pos	0.0		4_1
1278	cat__MRDC0num_nan	0.0		4_1
1279	cat__MRDA1_method_nan	0.0		4_1
1280	cat__MRDA1_method_qPCR-NPM1	0.0		4_1
1281	cat__MRDA1_method_qPCR-NPM1 A	0.0		4_1
1282	cat__MRDA1_method_qPCR-NPM1 B	0.0		4_1
1283	cat__MRDA1_method_qPCR-NPM1 D	0.0		4_1
1284	cat__MRDA1_method_qPCR-NPM1 OTHER	0.0		4_1
1285	cat__MRDA1_method_qPCR-inv16	0.0		4_1
1286	cat__MRDA1_method_qPCR-t8/21	0.0		4_1
1287	cat__MRDA1num_ND	0.0		4_1
1288	cat__MRDA1num_Neg	0.0		4_1
1289	cat__MRDA1num_Pos	0.0		4_1
1290	cat__MRDA1num_nan	0.0		4_1
1291	cat__MRDA1_specimen_PB	0.0		4_1
1292	cat__MRDA1_specimen_nan	0.0		4_1
1293	cat__MRDB1_method_nan	0.0		4_1
1294	cat__MRDB1_method_qPCR-NPM1	0.0		4_1
1295	cat__MRDB1_method_qPCR-NPM1 A	0.0		4_1
1296	cat__MRDB1_method_qPCR-NPM1 D	0.0		4_1
1297	cat__MRDB1_method_qPCR-NPM1 OTHER	0.0		4_1
1298	cat__MRDB1_method_qPCR-inv16	0.0		4_1
1299	cat__MRDB1_method_qPCR-t8/21	0.0		4_1
1300	cat__MRDB1_specimen_BM	0.0		4_1
1301	cat__MRDB1_specimen_nan	0.0		4_1
1302	cat__MRDB1num_ND	0.0		4_1
1303	cat__MRDB1num_Neg	0.0		4_1
1304	cat__MRDB1num_Pos	0.0		4_1
1305	cat__MRDB1num_nan	0.0		4_1
1306	cat__MRDC1_method_MFC (LAIP+DfN)	0.0		4_1
1307	cat__MRDC1_method_nan	0.0		4_1
1308	cat__MRDC1num_ND	0.0		4_1
1309	cat__MRDC1num_Neg	0.0		4_1
1310	cat__MRDC1num_Pos	0.0		4_1
1311	cat__MRDC1num_nan	0.0		4_1
1312	cat__MRDA2_method_nan	0.0		4_1
1313	cat__MRDA2_method_qPCR-NPM1	0.0		4_1
1314	cat__MRDA2_method_qPCR-NPM1 A	0.0		4_1
1315	cat__MRDA2_method_qPCR-NPM1 B	0.0		4_1
1316	cat__MRDA2_method_qPCR-NPM1 D	0.0		4_1
1317	cat__MRDA2_method_qPCR-NPM1 OTHER	0.0		4_1
1318	cat__MRDA2_method_qPCR-inv16	0.0		4_1
1319	cat__MRDA2_method_qPCR-t8/21	0.0		4_1
1320	cat__MRDA2_specimen_PB	0.0		4_1
1321	cat__MRDA2_specimen_nan	0.0		4_1
1322	cat__MRDA2num_ND	0.0		4_1
1323	cat__MRDA2num_Neg	0.0		4_1
1324	cat__MRDA2num_Pos	0.0		4_1
1325	cat__MRDA2num_nan	0.0		4_1
1326	cat__MRDB2_method_nan	0.0		4_1
1327	cat__MRDB2_method_qPCR-NPM1	0.0		4_1
1328	cat__MRDB2_method_qPCR-NPM1 A	0.0		4_1
1329	cat__MRDB2_method_qPCR-NPM1 D	0.0		4_1
1330	cat__MRDB2_method_qPCR-NPM1 OTHER	0.0		4_1
1331	cat__MRDB2_method_qPCR-inv16	0.0		4_1
1332	cat__MRDB2_method_qPCR-t8/21	0.0		4_1
1333	cat__MRDB2_specimen_BM	0.0		4_1
1334	cat__MRDB2_specimen_nan	0.0		4_1
1335	cat__MRDB2num_ND	0.0		4_1
1336	cat__MRDB2num_Neg	0.0		4_1
1337	cat__MRDB2num_Pos	0.0		4_1
1338	cat__MRDB2num_nan	0.0		4_1
1339	cat__MRDC2_method_MFC (LAIP+DfN)	0.0		4_1
1340	cat__MRDC2_method_nan	0.0		4_1
1341	cat__MRDC2num_ND	0.0		4_1
1342	cat__MRDC2num_Neg	0.0		4_1
1343	cat__MRDC2num_Pos	0.0		4_1
1344	cat__MRDC2num_nan	0.0		4_1
1345	cat__MRDA3_method_nan	0.0		4_1
1346	cat__MRDA3_method_qPCR-NPM1	0.0		4_1
1347	cat__MRDA3_method_qPCR-NPM1 A	0.0		4_1
1348	cat__MRDA3_method_qPCR-NPM1 B	0.0		4_1
1349	cat__MRDA3_method_qPCR-NPM1 D	0.0		4_1
1350	cat__MRDA3_method_qPCR-NPM1 OTHER	0.0		4_1
1351	cat__MRDA3_method_qPCR-inv16	0.0		4_1
1352	cat__MRDA3_method_qPCR-t8/21	0.0		4_1
1353	cat__MRDA3_specimen_PB	0.0		4_1
1354	cat__MRDA3_specimen_nan	0.0		4_1
1355	cat__MRDA3num_ND	0.0		4_1
1356	cat__MRDA3num_Neg	0.0		4_1
1357	cat__MRDA3num_Pos	0.0		4_1
1358	cat__MRDA3num_nan	0.0		4_1
1359	cat__MRDB3_method_nan	0.0		4_1
1360	cat__MRDB3_method_qPCR-NPM1	0.0		4_1
1361	cat__MRDB3_method_qPCR-NPM1 A	0.0		4_1
1362	cat__MRDB3_method_qPCR-NPM1 D	0.0		4_1
1363	cat__MRDB3_method_qPCR-NPM1 OTHER	0.0		4_1
1364	cat__MRDB3_method_qPCR-inv16	0.0		4_1
1365	cat__MRDB3_method_qPCR-t8/21	0.0		4_1
1366	cat__MRDB3_specimen_BM	0.0		4_1
1367	cat__MRDB3_specimen_nan	0.0		4_1
1368	cat__MRDB3num_ND	0.0		4_1
1369	cat__MRDB3num_Neg	0.0		4_1
1370	cat__MRDB3num_Pos	0.0		4_1
1371	cat__MRDB3num_nan	0.0		4_1
1372	cat__MRDC3_method_MFC (LAIP+DfN)	0.0		4_1
1373	cat__MRDC3_method_nan	0.0		4_1
1374	cat__MRDC3num_Neg	0.0		4_1
1375	cat__MRDC3num_Pos	0.0		4_1
1376	cat__MRDC3num_nan	0.0		4_1
1377	num__TestDate	0.0		4_1
1378	num__ITDPcnt	0.0002787583163771856		4_1
1379	num__ITDLength	1.3692393410838075e-05		4_1
1380	num__date_MRDA0	0.0		4_1
1381	num__MRDA0hodnota	0.00018801150802947642		4_1
1382	num__MRDA0logred	0.0		4_1
1383	num__date_MRDB0	0.0		4_1
1384	num__MRDB0hodnota	0.0		4_1
1385	num__MRDB0logred	0.0		4_1
1386	num__MRDC0percentage	0.0002806693536555503		4_1
1387	num__date_MRDA1	5.943184453967678e-06		4_1
1388	num__MRDA1hodnota	0.0		4_1
1389	num__MRDA1logred	0.0		4_1
1390	num__date_MRDB1	0.00016763207669194638		4_1
1391	num__MRDB1hodnota	5.399468639992996e-05		4_1
1392	num__Date_MRDC1	0.0002432779496551237		4_1
1393	num__MRDC1percentage	0.0004822772561489531		4_1
1394	num__date_MRDA2	2.1566790121163856e-05		4_1
1395	num__MRDA2hodnota	0.0		4_1
1396	num__MRDA2logred	0.0		4_1
1397	num__date_MRDB2	0.00035919215247203216		4_1
1398	num__MRDB2hodnota	0.0		4_1
1399	num__Date_MRDC2	0.0		4_1
1400	num__MRDC2percentage	0.0004275522946465533		4_1
1401	num__date_MRDA3	0.0		4_1
1402	num__MRDA3hodnota	0.0		4_1
1403	num__MRDA3logred	0.0		4_1
1404	num__date_MRDB3	0.0		4_1
1405	num__MRDB3hodnota	0.0		4_1
1406	num__Date_MRDC3	0.0		4_1
1407	num__MRDC3percentage	0.00033790047788925006		4_1
1408	remainder__MRDnegativity_is_missing	0.0		4_1
1409	remainder__MRDguided_is_missing	0.0		4_1
1410	remainder__Housekeeping_is_missing	0.0		4_1
1411	remainder__MRDA0_is_missing	0.0		4_1
1412	remainder__date_MRDA0_is_missing	0.0		4_1
1413	remainder__MRDA0_method_is_missing	0.0		4_1
1414	remainder__MRDA0_specimen_is_missing	0.0		4_1
1415	remainder__MRDA0num_is_missing	0.0		4_1
1416	remainder__MRDA0hodnota_is_missing	0.0		4_1
1417	remainder__MRDA0logred_is_missing	0.0		4_1
1418	remainder__MRDB0_is_missing	0.0		4_1
1419	remainder__date_MRDB0_is_missing	0.0		4_1
1420	remainder__MRDB0_method_is_missing	0.0		4_1
1421	remainder__MRDB0_specimen_is_missing	0.0		4_1
1422	remainder__MRDB0num_is_missing	0.0		4_1
1423	remainder__MRDB0hodnota_is_missing	0.0		4_1
1424	remainder__MRDB0logred_is_missing	0.0		4_1
1425	remainder__MRDC0_is_missing	0.0		4_1
1426	remainder__MRDC0_method_is_missing	0.0		4_1
1427	remainder__MRDC0_specimen_is_missing	0.0		4_1
1428	remainder__MRDC0num_is_missing	0.0		4_1
1429	remainder__MRDC0percentage_is_missing	0.0		4_1
1430	remainder__MRDA1_is_missing	0.0		4_1
1431	remainder__date_MRDA1_is_missing	0.0		4_1
1432	remainder__MRDA1_method_is_missing	0.0		4_1
1433	remainder__MRDA1_specimen_is_missing	0.0		4_1
1434	remainder__MRDA1num_is_missing	0.0		4_1
1435	remainder__MRDA1hodnota_is_missing	0.0		4_1
1436	remainder__MRDA1logred_is_missing	0.0		4_1
1437	remainder__MRDB1_is_missing	0.0		4_1
1438	remainder__date_MRDB1_is_missing	0.0		4_1
1439	remainder__MRDB1_method_is_missing	0.0		4_1
1440	remainder__MRDB1_specimen_is_missing	0.0		4_1
1441	remainder__MRDB1num_is_missing	0.0		4_1
1442	remainder__MRDB1hodnota_is_missing	0.0		4_1
1443	remainder__MRDC1_is_missing	0.0		4_1
1444	remainder__Date_MRDC1_is_missing	0.0		4_1
1445	remainder__MRDC1_method_is_missing	0.0		4_1
1446	remainder__MRDC1_specimen_is_missing	0.0		4_1
1447	remainder__MRDC1num_is_missing	0.0		4_1
1448	remainder__MRDC1percentage_is_missing	0.0		4_1
1449	remainder__MRDA2_is_missing	0.0		4_1
1450	remainder__date_MRDA2_is_missing	0.0		4_1
1451	remainder__MRDA2_method_is_missing	0.0		4_1
1452	remainder__MRDA2_specimen_is_missing	0.0		4_1
1453	remainder__MRDA2num_is_missing	0.0		4_1
1454	remainder__MRDA2hodnota_is_missing	0.0		4_1
1455	remainder__MRDA2logred_is_missing	0.0		4_1
1456	remainder__MRDB2_is_missing	0.0		4_1
1457	remainder__date_MRDB2_is_missing	0.0		4_1
1458	remainder__MRDB2_method_is_missing	0.0		4_1
1459	remainder__MRDB2_specimen_is_missing	0.0		4_1
1460	remainder__MRDB2num_is_missing	0.0		4_1
1461	remainder__MRDB2hodnota_is_missing	0.0		4_1
1462	remainder__MRDC2_is_missing	0.0		4_1
1463	remainder__Date_MRDC2_is_missing	0.0		4_1
1464	remainder__MRDC2_method_is_missing	0.0		4_1
1465	remainder__MRDC2_specimen_is_missing	0.0		4_1
1466	remainder__MRDC2num_is_missing	0.0		4_1
1467	remainder__MRDC2percentage_is_missing	0.0		4_1
1468	remainder__MRDA3_is_missing	0.0		4_1
1469	remainder__date_MRDA3_is_missing	0.0		4_1
1470	remainder__MRDA3_method_is_missing	0.0		4_1
1471	remainder__MRDA3_specimen_is_missing	0.0		4_1
1472	remainder__MRDA3num_is_missing	0.0		4_1
1473	remainder__MRDA3hodnota_is_missing	0.0		4_1
1474	remainder__MRDA3logred_is_missing	0.0		4_1
1475	remainder__MRDB3_is_missing	0.0		4_1
1476	remainder__date_MRDB3_is_missing	0.0		4_1
1477	remainder__MRDB3_method_is_missing	0.0		4_1
1478	remainder__MRDB3_specimen_is_missing	0.0		4_1
1479	remainder__MRDB3num_is_missing	0.0		4_1
1480	remainder__MRDB3hodnota_is_missing	0.0		4_1
1481	remainder__MRDC3_is_missing	0.0		4_1
1482	remainder__Date_MRDC3_is_missing	0.0		4_1
1483	remainder__MRDC3_method_is_missing	0.0		4_1
1484	remainder__MRDC3_specimen_is_missing	0.0		4_1
1485	remainder__MRDC3num_is_missing	0.0		4_1
1486	remainder__MRDC3percentage_is_missing	0.0		4_1
1487	remainder__TestDate_is_missing	0.0		4_1
1488	remainder__amlFLToutcomeID_is_missing	0.0		4_1
1489	remainder__amlFLTTypeID_is_missing	0.0		4_1
1490	remainder__amlDDLFLTTKDID_is_missing	0.0		4_1
1491	remainder__ITDPcnt_is_missing	0.0		4_1
1492	remainder__ITDLength_is_missing	0.0		4_1
1493	remainder__amlFLTType0ID_is_missing	0.0		4_1
1494	remainder__amlDDLNPM1OutcomeID_is_missing	0.0		4_1
1495	remainder__amlDDLNPM1ID_is_missing	0.0		4_1
1496	remainder__ASXL1	6.429274717297106e-05		4_1
1497	remainder__ASXL2	1.5907306636408008e-06		4_1
1498	remainder__BAGE3	1.283228183637344e-06		4_1
1499	remainder__BCOR	0.0		4_1
1500	remainder__BRAF	0.0		4_1
1501	remainder__CBL	0.0		4_1
1502	remainder__CEBPA	5.054134410125155e-06		4_1
1503	remainder__CREBBP	0.0		4_1
1504	remainder__CSF3R	0.0		4_1
1505	remainder__CTCF	0.0		4_1
1506	remainder__CUX1	0.0		4_1
1507	remainder__DNMT3A	0.0		4_1
1508	remainder__ETV6	0.0		4_1
1509	remainder__EZH2	0.0		4_1
1510	remainder__FBXW7	0.0		4_1
1511	remainder__FLT3	0.0		4_1
1512	remainder__GATA2	0.0		4_1
1513	remainder__IDH1	0.0		4_1
1514	remainder__IDH2	0.0		4_1
1515	remainder__JAK2	0.0		4_1
1516	remainder__JAK3	0.0		4_1
1517	remainder__KANSL1	0.0		4_1
1518	remainder__KDM6A	0.0		4_1
1519	remainder__KIT	0.0		4_1
1520	remainder__KMT2C	0.0		4_1
1521	remainder__KMT2D	0.0		4_1
1522	remainder__KMT2E	0.0		4_1
1523	remainder__KRAS	0.0		4_1
1524	remainder__LUC7L2	0.0		4_1
1525	remainder__MED12	0.0		4_1
1526	remainder__MLL	0.0		4_1
1527	remainder__MYC	0.0		4_1
1528	remainder__NF1	0.0		4_1
1529	remainder__NFE2	0.0		4_1
1530	remainder__NPM1	3.205371747983848e-06		4_1
1531	remainder__NRAS	0.0		4_1
1532	remainder__PDS5B	0.0		4_1
1533	remainder__PHF6	0.0		4_1
1534	remainder__PRPF8	0.0		4_1
1535	remainder__PTPN11	0.0		4_1
1536	remainder__RAD21	0.0		4_1
1537	remainder__RIT1	0.0		4_1
1538	remainder__RUNX1	0.0		4_1
1539	remainder__SETBP1	0.0		4_1
1540	remainder__SF1	0.0		4_1
1541	remainder__SMC1A	0.0		4_1
1542	remainder__SMC3	0.0		4_1
1543	remainder__SRSF2	0.0		4_1
1544	remainder__STAG2	0.0		4_1
1545	remainder__STAT5B	0.0		4_1
1546	remainder__SUZ12	0.0		4_1
1547	remainder__TET2	0.0		4_1
1548	remainder__TP53	0.0		4_1
1549	remainder__U2AF1	0.0		4_1
1550	remainder__WT1	0.0		4_1
1551	remainder__ngs_is_missing	0.0		4_1
1552	cat__MRDA0_False	0.0		5_1
1553	cat__MRDA0_True	0.0		5_1
1554	cat__MRDA0_nan	0.0		5_1
1555	cat__MRDB0_False	0.0		5_1
1556	cat__MRDB0_True	0.0		5_1
1557	cat__MRDB0_nan	0.0		5_1
1558	cat__MRDC0_False	0.0		5_1
1559	cat__MRDC0_True	0.0		5_1
1560	cat__MRDC0_nan	0.0		5_1
1561	cat__MRDA1_False	0.0		5_1
1562	cat__MRDA1_True	0.0		5_1
1563	cat__MRDA1_nan	0.0		5_1
1564	cat__MRDB1_False	0.0		5_1
1565	cat__MRDB1_True	0.0		5_1
1566	cat__MRDB1_nan	0.0		5_1
1567	cat__MRDC1_False	0.0		5_1
1568	cat__MRDC1_True	0.0		5_1
1569	cat__MRDC1_nan	0.0		5_1
1570	cat__MRDA2_False	0.0		5_1
1571	cat__MRDA2_True	0.0		5_1
1572	cat__MRDA2_nan	0.0		5_1
1573	cat__MRDB2_False	0.0		5_1
1574	cat__MRDB2_True	0.0		5_1
1575	cat__MRDB2_nan	0.0		5_1
1576	cat__MRDC2_False	0.0		5_1
1577	cat__MRDC2_True	0.0		5_1
1578	cat__MRDC2_nan	0.0		5_1
1579	cat__MRDA3_False	0.0		5_1
1580	cat__MRDA3_True	0.0		5_1
1581	cat__MRDA3_nan	0.0		5_1
1582	cat__MRDB3_False	0.0		5_1
1583	cat__MRDB3_True	0.0		5_1
1584	cat__MRDB3_nan	0.0		5_1
1585	cat__MRDC3_False	0.0		5_1
1586	cat__MRDC3_True	0.0		5_1
1587	cat__MRDC3_nan	0.0		5_1
1588	cat__amlFLToutcomeID_2.0	0.0		5_1
1589	cat__amlFLToutcomeID_3.0	0.0		5_1
1590	cat__amlFLToutcomeID_4.0	0.0		5_1
1591	cat__amlFLToutcomeID_nan	0.0		5_1
1592	cat__amlFLTTypeID_1.0	0.0		5_1
1593	cat__amlFLTTypeID_2.0	0.0		5_1
1594	cat__amlFLTTypeID_nan	0.0		5_1
1595	cat__amlDDLFLTTKDID_1.0	0.0		5_1
1596	cat__amlDDLFLTTKDID_2.0	0.0		5_1
1597	cat__amlDDLFLTTKDID_3.0	0.0		5_1
1598	cat__amlDDLFLTTKDID_4.0	0.0		5_1
1599	cat__amlDDLFLTTKDID_8.0	0.0		5_1
1600	cat__amlDDLFLTTKDID_9.0	0.0		5_1
1601	cat__amlDDLFLTTKDID_99.0	0.0		5_1
1602	cat__amlDDLFLTTKDID_nan	0.0		5_1
1603	cat__amlFLTType0ID_1.0	0.0		5_1
1604	cat__amlFLTType0ID_2.0	0.0		5_1
1605	cat__amlFLTType0ID_nan	0.0		5_1
1606	cat__amlDDLNPM1OutcomeID_1.0	0.0		5_1
1607	cat__amlDDLNPM1OutcomeID_3.0	0.0		5_1
1608	cat__amlDDLNPM1OutcomeID_5.0	0.0		5_1
1609	cat__amlDDLNPM1OutcomeID_nan	0.0		5_1
1610	cat__amlDDLNPM1ID_1.0	0.0		5_1
1611	cat__amlDDLNPM1ID_2.0	0.0		5_1
1612	cat__amlDDLNPM1ID_3.0	0.0		5_1
1613	cat__amlDDLNPM1ID_4.0	0.0		5_1
1614	cat__amlDDLNPM1ID_5.0	0.0		5_1
1615	cat__amlDDLNPM1ID_nan	0.0		5_1
1616	cat__MRDnegativity_<0.0%/not detectable	0.0		5_1
1617	cat__MRDnegativity_nan	0.0		5_1
1618	cat__MRDguided_No	0.0		5_1
1619	cat__MRDguided_nan	0.0		5_1
1620	cat__Housekeeping_ABL	0.0		5_1
1621	cat__Housekeeping_nan	0.0		5_1
1622	cat__MRDA0_method_nan	0.0		5_1
1623	cat__MRDA0_method_qPCR-NPM1	0.0		5_1
1624	cat__MRDA0_method_qPCR-NPM1 A	0.0		5_1
1625	cat__MRDA0_method_qPCR-NPM1 B	0.0		5_1
1626	cat__MRDA0_method_qPCR-NPM1 D	0.0		5_1
1627	cat__MRDA0_method_qPCR-NPM1 OTHER	0.0		5_1
1628	cat__MRDA0_method_qPCR-inv16	0.0		5_1
1629	cat__MRDA0_method_qPCR-t8/21	0.0		5_1
1630	cat__MRDA0num_ND	0.0		5_1
1631	cat__MRDA0num_Pos	0.0		5_1
1632	cat__MRDA0num_nan	0.0		5_1
1633	cat__MRDA0_specimen_PB	0.0		5_1
1634	cat__MRDA0_specimen_nan	0.0		5_1
1635	cat__MRDB0_method_nan	0.0		5_1
1636	cat__MRDB0_method_qPCR-NPM1	0.0		5_1
1637	cat__MRDB0_method_qPCR-NPM1 A	0.0		5_1
1638	cat__MRDB0_method_qPCR-NPM1 D	0.0		5_1
1639	cat__MRDB0_method_qPCR-NPM1 OTHER	0.0		5_1
1640	cat__MRDB0_method_qPCR-inv16	0.0		5_1
1641	cat__MRDB0_method_qPCR-t8/21	0.0		5_1
1642	cat__MRDB0_specimen_BM	0.0		5_1
1643	cat__MRDB0_specimen_nan	0.0		5_1
1644	cat__MRDB0num_ND	0.0		5_1
1645	cat__MRDB0num_Pos	0.0		5_1
1646	cat__MRDB0num_nan	0.0		5_1
1647	cat__MRDC0_method_MFC (LAIP+DfN)	0.0		5_1
1648	cat__MRDC0_method_nan	0.0		5_1
1649	cat__MRDC0_specimen_BM	0.0		5_1
1650	cat__MRDC0_specimen_BM	0.0		5_1
1651	cat__MRDC0_specimen_PB	0.0		5_1
1652	cat__MRDC0_specimen_nan	0.0		5_1
1653	cat__MRDC1_specimen_BM	0.0		5_1
1654	cat__MRDC1_specimen_PB	0.0		5_1
1655	cat__MRDC1_specimen_nan	0.0		5_1
1656	cat__MRDC2_specimen_BM	0.0		5_1
1657	cat__MRDC2_specimen_PB	0.0		5_1
1658	cat__MRDC2_specimen_nan	0.0		5_1
1659	cat__MRDC3_specimen_BM	0.0		5_1
1660	cat__MRDC3_specimen_PB	0.0		5_1
1661	cat__MRDC3_specimen_nan	0.0		5_1
1662	cat__MRDC0num_Neg	0.0		5_1
1663	cat__MRDC0num_Pos	0.0		5_1
1664	cat__MRDC0num_nan	0.0		5_1
1665	cat__MRDA1_method_nan	0.0		5_1
1666	cat__MRDA1_method_qPCR-NPM1	0.0		5_1
1667	cat__MRDA1_method_qPCR-NPM1 A	0.0		5_1
1668	cat__MRDA1_method_qPCR-NPM1 B	0.0		5_1
1669	cat__MRDA1_method_qPCR-NPM1 D	0.0		5_1
1670	cat__MRDA1_method_qPCR-NPM1 OTHER	0.0		5_1
1671	cat__MRDA1_method_qPCR-inv16	0.0		5_1
1672	cat__MRDA1_method_qPCR-t8/21	0.0		5_1
1673	cat__MRDA1num_ND	0.0		5_1
1674	cat__MRDA1num_Neg	0.0		5_1
1675	cat__MRDA1num_Pos	0.0		5_1
1676	cat__MRDA1num_nan	0.0		5_1
1677	cat__MRDA1_specimen_PB	0.0		5_1
1678	cat__MRDA1_specimen_nan	0.0		5_1
1679	cat__MRDB1_method_nan	0.0		5_1
1680	cat__MRDB1_method_qPCR-NPM1	0.0		5_1
1681	cat__MRDB1_method_qPCR-NPM1 A	0.0		5_1
1682	cat__MRDB1_method_qPCR-NPM1 D	0.0		5_1
1683	cat__MRDB1_method_qPCR-NPM1 OTHER	0.0		5_1
1684	cat__MRDB1_method_qPCR-inv16	0.0		5_1
1685	cat__MRDB1_method_qPCR-t8/21	0.0		5_1
1686	cat__MRDB1_specimen_BM	0.0		5_1
1687	cat__MRDB1_specimen_nan	0.0		5_1
1688	cat__MRDB1num_ND	0.0		5_1
1689	cat__MRDB1num_Neg	0.0		5_1
1690	cat__MRDB1num_Pos	0.0		5_1
1691	cat__MRDB1num_nan	0.0		5_1
1692	cat__MRDC1_method_MFC (LAIP+DfN)	0.0		5_1
1693	cat__MRDC1_method_nan	0.0		5_1
1694	cat__MRDC1num_ND	0.0		5_1
1695	cat__MRDC1num_Neg	0.0		5_1
1696	cat__MRDC1num_Pos	0.0		5_1
1697	cat__MRDC1num_nan	0.0		5_1
1698	cat__MRDA2_method_nan	0.0		5_1
1699	cat__MRDA2_method_qPCR-NPM1	0.0		5_1
1700	cat__MRDA2_method_qPCR-NPM1 A	0.0		5_1
1701	cat__MRDA2_method_qPCR-NPM1 B	0.0		5_1
1702	cat__MRDA2_method_qPCR-NPM1 D	0.0		5_1
1703	cat__MRDA2_method_qPCR-NPM1 OTHER	0.0		5_1
1704	cat__MRDA2_method_qPCR-inv16	0.0		5_1
1705	cat__MRDA2_method_qPCR-t8/21	0.0		5_1
1706	cat__MRDA2_specimen_PB	0.0		5_1
1707	cat__MRDA2_specimen_nan	0.0		5_1
1708	cat__MRDA2num_ND	0.0		5_1
1709	cat__MRDA2num_Neg	0.0		5_1
1710	cat__MRDA2num_Pos	0.0		5_1
1711	cat__MRDA2num_nan	0.0		5_1
1712	cat__MRDB2_method_nan	0.0		5_1
1713	cat__MRDB2_method_qPCR-NPM1	0.0		5_1
1714	cat__MRDB2_method_qPCR-NPM1 A	0.0		5_1
1715	cat__MRDB2_method_qPCR-NPM1 B	0.0		5_1
1716	cat__MRDB2_method_qPCR-NPM1 D	0.0		5_1
1717	cat__MRDB2_method_qPCR-NPM1 OTHER	0.0		5_1
1718	cat__MRDB2_method_qPCR-inv16	0.0		5_1
1719	cat__MRDB2_method_qPCR-t8/21	0.0		5_1
1720	cat__MRDB2_specimen_BM	0.0		5_1
1721	cat__MRDB2_specimen_nan	0.0		5_1
1722	cat__MRDB2num_ND	0.0		5_1
1723	cat__MRDB2num_Neg	0.0		5_1
1724	cat__MRDB2num_Pos	0.0		5_1
1725	cat__MRDB2num_nan	0.0		5_1
1726	cat__MRDC2_method_MFC (LAIP+DfN)	0.0		5_1
1727	cat__MRDC2_method_nan	0.0		5_1
1728	cat__MRDC2num_ND	0.0		5_1
1729	cat__MRDC2num_Neg	0.0		5_1
1730	cat__MRDC2num_Pos	0.0		5_1
1731	cat__MRDC2num_nan	0.0		5_1
1732	cat__MRDA3_method_nan	0.0		5_1
1733	cat__MRDA3_method_qPCR-NPM1	0.0		5_1
1734	cat__MRDA3_method_qPCR-NPM1 A	0.0		5_1
1735	cat__MRDA3_method_qPCR-NPM1 B	0.0		5_1
1736	cat__MRDA3_method_qPCR-NPM1 OTHER	0.0		5_1
1737	cat__MRDA3_method_qPCR-inv16	0.0		5_1
1738	cat__MRDA3_method_qPCR-t8/21	0.0		5_1
1739	cat__MRDA3_specimen_PB	0.0		5_1
1740	cat__MRDA3_specimen_nan	0.0		5_1
1741	cat__MRDA3num_ND	0.0		5_1
1742	cat__MRDA3num_Neg	0.0		5_1
1743	cat__MRDA3num_Pos	0.0		5_1
1744	cat__MRDA3num_nan	0.0		5_1
1745	cat__MRDB3_method_nan	0.0		5_1
1746	cat__MRDB3_method_qPCR-NPM1	0.0		5_1
1747	cat__MRDB3_method_qPCR-NPM1 A	0.0		5_1
1748	cat__MRDB3_method_qPCR-NPM1 B	0.0		5_1
1749	cat__MRDB3_method_qPCR-NPM1 D	0.0		5_1
1750	cat__MRDB3_method_qPCR-NPM1 OTHER	0.0		5_1
1751	cat__MRDB3_method_qPCR-inv16	0.0		5_1
1752	cat__MRDB3_method_qPCR-t8/21	0.0		5_1
1753	cat__MRDB3_specimen_BM	0.0		5_1
1754	cat__MRDB3_specimen_nan	0.0		5_1
1755	cat__MRDB3num_ND	0.0		5_1
1756	cat__MRDB3num_Neg	0.0		5_1
1757	cat__MRDB3num_Pos	0.0		5_1
1758	cat__MRDB3num_nan	0.0		5_1
1759	cat__MRDC3_method_MFC (LAIP+DfN)	0.0		5_1
1760	cat__MRDC3_method_nan	0.0		5_1
1761	cat__MRDC3num_Neg	0.0		5_1
1762	cat__MRDC3num_Pos	0.0		5_1
1763	cat__MRDC3num_nan	0.0		5_1
1764	num__TestDate	0.0		5_1
1765	num__ITDPcnt	0.0005549860930360749		5_1
1766	num__ITDLength	9.510965419395529e-05		5_1
1767	num__date_MRDA0	0.0002662675565575587		5_1
1768	num__MRDA0hodnota	0.0		5_1
1769	num__MRDA0logred	0.0		5_1
1770	num__date_MRDB0	0.0		5_1
1771	num__MRDB0hodnota	0.0001713774322062908		5_1
1772	num__MRDB0logred	3.347593438385131e-05		5_1
1773	num__MRDC0percentage	0.0002730040146693765		5_1
1774	num__date_MRDA1	0.00010499135250153725		5_1
1775	num__MRDA1hodnota	0.0		5_1
1776	num__MRDA1logred	0.0005932575146105244		5_1
1777	num__date_MRDB1	0.0002766068957895635		5_1
1778	num__MRDB1hodnota	0.000741413909893687		5_1
1779	num__Date_MRDC1	0.0004634126719288491		5_1
1780	num__MRDC1percentage	0.0003417554938401527		5_1
1781	num__date_MRDA2	0.00018156095444070455		5_1
1782	num__MRDA2hodnota	0.00011083106604523272		5_1
1783	num__MRDA2logred	0.00013746543205920517		5_1
1784	num__date_MRDB2	0.0010217978235937271		5_1
1785	num__MRDB2hodnota	0.0005062887618993315		5_1
1786	num__Date_MRDC2	0.00017033911788243294		5_1
1787	num__MRDC2percentage	0.0007162983504993296		5_1
1788	num__date_MRDA3	0.0		5_1
1789	num__MRDA3hodnota	0.00012103864518270596		5_1
1790	num__MRDA3logred	0.0010811754056233723		5_1
1791	num__date_MRDB3	0.0004729916464434355		5_1
1792	num__MRDB3hodnota	0.0		5_1
1793	num__Date_MRDC3	0.0001186541224767964		5_1
1794	num__MRDC3percentage	0.0004475251627271962		5_1
1795	remainder__MRDnegativity_is_missing	0.0		5_1
1796	remainder__MRDguided_is_missing	0.0		5_1
1797	remainder__Housekeeping_is_missing	0.0		5_1
1798	remainder__MRDA0_is_missing	0.0		5_1
1799	remainder__date_MRDA0_is_missing	0.0		5_1
1800	remainder__MRDA0_method_is_missing	0.0		5_1
1801	remainder__MRDA0_specimen_is_missing	0.0		5_1
1802	remainder__MRDA0num_is_missing	0.0		5_1
1803	remainder__MRDA0hodnota_is_missing	0.0		5_1
1804	remainder__MRDA0logred_is_missing	0.0		5_1
1805	remainder__MRDB0_is_missing	0.0		5_1
1806	remainder__date_MRDB0_is_missing	0.0		5_1
1807	remainder__MRDB0_method_is_missing	0.0		5_1
1808	remainder__MRDB0_specimen_is_missing	0.0		5_1
1809	remainder__MRDB0num_is_missing	0.0		5_1
1810	remainder__MRDB0hodnota_is_missing	0.0		5_1
1811	remainder__MRDB0logred_is_missing	0.0		5_1
1812	remainder__MRDC0_is_missing	0.0		5_1
1813	remainder__MRDC0_method_is_missing	0.0		5_1
1814	remainder__MRDC0_specimen_is_missing	0.0		5_1
1815	remainder__MRDC0num_is_missing	0.0		5_1
1816	remainder__MRDC0percentage_is_missing	0.0		5_1
1817	remainder__MRDA1_is_missing	0.0		5_1
1818	remainder__date_MRDA1_is_missing	0.0		5_1
1819	remainder__MRDA1_method_is_missing	0.0		5_1
1820	remainder__MRDA1_specimen_is_missing	0.0		5_1
1821	remainder__MRDA1num_is_missing	0.0		5_1
1822	remainder__MRDA1hodnota_is_missing	0.0		5_1
1823	remainder__MRDA1logred_is_missing	0.0		5_1
1824	remainder__MRDB1_is_missing	0.0		5_1
1825	remainder__date_MRDB1_is_missing	0.0		5_1
1826	remainder__MRDB1_method_is_missing	0.0		5_1
1827	remainder__MRDB1_specimen_is_missing	0.0		5_1
1828	remainder__MRDB1num_is_missing	0.0		5_1
1829	remainder__MRDB1hodnota_is_missing	0.0		5_1
1830	remainder__MRDC1_is_missing	0.0		5_1
1831	remainder__Date_MRDC1_is_missing	0.0		5_1
1832	remainder__MRDC1_method_is_missing	0.0		5_1
1833	remainder__MRDC1_specimen_is_missing	0.0		5_1
1834	remainder__MRDC1num_is_missing	0.0		5_1
1835	remainder__MRDC1percentage_is_missing	0.0		5_1
1836	remainder__MRDA2_is_missing	0.0		5_1
1837	remainder__date_MRDA2_is_missing	0.0		5_1
1838	remainder__MRDA2_method_is_missing	0.0		5_1
1839	remainder__MRDA2_specimen_is_missing	0.0		5_1
1840	remainder__MRDA2num_is_missing	0.0		5_1
1841	remainder__MRDA2hodnota_is_missing	0.0		5_1
1842	remainder__MRDA2logred_is_missing	0.0		5_1
1843	remainder__MRDB2_is_missing	0.0		5_1
1844	remainder__date_MRDB2_is_missing	0.0		5_1
1845	remainder__MRDB2_method_is_missing	0.0		5_1
1846	remainder__MRDB2_specimen_is_missing	0.0		5_1
1847	remainder__MRDB2num_is_missing	0.0		5_1
1848	remainder__MRDB2hodnota_is_missing	0.0		5_1
1849	remainder__MRDC2_is_missing	0.0		5_1
1850	remainder__Date_MRDC2_is_missing	0.0		5_1
1851	remainder__MRDC2_method_is_missing	0.0		5_1
1852	remainder__MRDC2_specimen_is_missing	0.0		5_1
1853	remainder__MRDC2num_is_missing	0.0		5_1
1854	remainder__MRDC2percentage_is_missing	0.0		5_1
1855	remainder__MRDA3_is_missing	0.0		5_1
1856	remainder__date_MRDA3_is_missing	0.0		5_1
1857	remainder__MRDA3_method_is_missing	0.0		5_1
1858	remainder__MRDA3_specimen_is_missing	0.0		5_1
1859	remainder__MRDA3num_is_missing	0.0		5_1
1860	remainder__MRDA3hodnota_is_missing	0.0		5_1
1861	remainder__MRDA3logred_is_missing	0.0		5_1
1862	remainder__MRDB3_is_missing	0.0		5_1
1863	remainder__date_MRDB3_is_missing	0.0		5_1
1864	remainder__MRDB3_method_is_missing	0.0		5_1
1865	remainder__MRDB3_specimen_is_missing	0.0		5_1
1866	remainder__MRDB3num_is_missing	0.0		5_1
1867	remainder__MRDB3hodnota_is_missing	0.0		5_1
1868	remainder__MRDC3_is_missing	0.0		5_1
1869	remainder__Date_MRDC3_is_missing	0.0		5_1
1870	remainder__MRDC3_method_is_missing	0.0		5_1
1871	remainder__MRDC3_specimen_is_missing	0.0		5_1
1872	remainder__MRDC3num_is_missing	0.0		5_1
1873	remainder__MRDC3percentage_is_missing	0.0		5_1
1874	remainder__TestDate_is_missing	0.0		5_1
1875	remainder__amlFLToutcomeID_is_missing	0.0		5_1
1876	remainder__amlFLTTypeID_is_missing	0.0		5_1
1877	remainder__amlDDLFLTTKDID_is_missing	0.0		5_1
1878	remainder__ITDPcnt_is_missing	0.0		5_1
1879	remainder__ITDLength_is_missing	0.0		5_1
1880	remainder__amlFLTType0ID_is_missing	0.0		5_1
1881	remainder__amlDDLNPM1OutcomeID_is_missing	0.0		5_1
1882	remainder__amlDDLNPM1ID_is_missing	0.0		5_1
1883	remainder__ASXL1	5.4271893602490685e-05		5_1
1884	remainder__ASXL2	2.08918469892511e-05		5_1
1885	remainder__BAGE3	1.0758829334957433e-08		5_1
1886	remainder__BCOR	9.431790812188659e-06		5_1
1887	remainder__BRAF	0.0		5_1
1888	remainder__CBL	2.1625877050110826e-06		5_1
1889	remainder__CEBPA	1.5479041235364195e-05		5_1
1890	remainder__CREBBP	0.0		5_1
1891	remainder__CSF3R	0.0		5_1
1892	remainder__CTCF	0.0		5_1
1893	remainder__DNMT3A	0.0		5_1
1894	remainder__ETV6	0.0		5_1
1895	remainder__EZH2	0.0		5_1
1896	remainder__FBXW7	0.0		5_1
1897	remainder__FLT3	0.0		5_1
1898	remainder__GATA1	0.0		5_1
1899	remainder__GATA2	0.0		5_1
1900	remainder__IDH1	0.0		5_1
1901	remainder__IDH2	0.0		5_1
1902	remainder__JAK2	0.0		5_1
1903	remainder__JAK3	0.0		5_1
1904	remainder__KANSL1	0.0		5_1
1905	remainder__KDM6A	0.0		5_1
1906	remainder__KIT	0.0		5_1
1907	remainder__KMT2C	0.0		5_1
1908	remainder__KMT2D	0.0		5_1
1909	remainder__KMT2E	0.0		5_1
1910	remainder__KRAS	0.0		5_1
1911	remainder__LUC7L2	0.0		5_1
1912	remainder__MED12	0.0		5_1
1913	remainder__MLL	0.0		5_1
1914	remainder__MYC	0.0		5_1
1915	remainder__NF1	1.1330353023056058e-05		5_1
1916	remainder__NFE2	0.0		5_1
1917	remainder__NPM1	1.4070133923333382e-05		5_1
1918	remainder__NRAS	0.0		5_1
1919	remainder__PDS5B	0.0		5_1
1920	remainder__PHF6	0.0		5_1
1921	remainder__PRPF8	0.0		5_1
1922	remainder__PTPN11	0.0		5_1
1923	remainder__RAD21	0.0		5_1
1924	remainder__RIT1	0.0		5_1
1925	remainder__RUNX1	0.0		5_1
1926	remainder__SETBP1	0.0		5_1
1927	remainder__SF1	0.0		5_1
1928	remainder__SF3B1	0.0		5_1
1929	remainder__SMC1A	0.0		5_1
1930	remainder__SMC3	0.0		5_1
1931	remainder__SRSF2	0.0		5_1
1932	remainder__STAG2	0.0		5_1
1933	remainder__STAT5B	0.0		5_1
1934	remainder__TET2	0.0		5_1
1935	remainder__TP53	0.0		5_1
1936	remainder__U2AF1	0.0		5_1
1937	remainder__WT1	0.0		5_1
1938	remainder__ZRSR2	0.0		5_1
1939	remainder__ngs_is_missing	0.0		5_1
1940	cat__MRDA0_False	0.0		1_2
1941	cat__MRDA0_True	0.0		1_2
1942	cat__MRDA0_nan	0.0		1_2
1943	cat__MRDB0_False	0.0		1_2
1944	cat__MRDB0_True	0.0		1_2
1945	cat__MRDB0_nan	0.0		1_2
1946	cat__MRDC0_False	0.0		1_2
1947	cat__MRDC0_True	0.0		1_2
1948	cat__MRDC0_nan	0.0		1_2
1949	cat__MRDA1_False	0.0		1_2
1950	cat__MRDA1_True	0.0		1_2
1951	cat__MRDA1_nan	0.0		1_2
1952	cat__MRDB1_False	0.0		1_2
1953	cat__MRDB1_True	0.0		1_2
1954	cat__MRDB1_nan	0.0		1_2
1955	cat__MRDC1_False	0.0		1_2
1956	cat__MRDC1_True	0.0		1_2
1957	cat__MRDC1_nan	0.0		1_2
1958	cat__MRDA2_False	0.0		1_2
1959	cat__MRDA2_True	0.0		1_2
1960	cat__MRDA2_nan	0.0		1_2
1961	cat__MRDB2_False	0.0		1_2
1962	cat__MRDB2_True	0.0		1_2
1963	cat__MRDB2_nan	0.0		1_2
1964	cat__MRDC2_False	0.0		1_2
1965	cat__MRDC2_True	0.0		1_2
1966	cat__MRDC2_nan	0.0		1_2
1967	cat__MRDA3_False	0.0		1_2
1968	cat__MRDA3_True	0.0		1_2
1969	cat__MRDA3_nan	0.0		1_2
1970	cat__MRDB3_False	0.0		1_2
1971	cat__MRDB3_True	0.0		1_2
1972	cat__MRDB3_nan	0.0		1_2
1973	cat__MRDC3_False	0.0		1_2
1974	cat__MRDC3_True	0.0		1_2
1975	cat__MRDC3_nan	0.0		1_2
1976	cat__amlFLToutcomeID_2.0	0.0		1_2
1977	cat__amlFLToutcomeID_3.0	0.0		1_2
1978	cat__amlFLToutcomeID_4.0	0.0		1_2
1979	cat__amlFLToutcomeID_nan	0.0		1_2
1980	cat__amlFLTTypeID_1.0	0.0		1_2
1981	cat__amlFLTTypeID_2.0	0.0		1_2
1982	cat__amlFLTTypeID_nan	0.0		1_2
1983	cat__amlDDLFLTTKDID_1.0	0.0		1_2
1984	cat__amlDDLFLTTKDID_2.0	0.0		1_2
1985	cat__amlDDLFLTTKDID_3.0	0.0		1_2
1986	cat__amlDDLFLTTKDID_4.0	0.0		1_2
1987	cat__amlDDLFLTTKDID_8.0	0.0		1_2
1988	cat__amlDDLFLTTKDID_9.0	0.0		1_2
1989	cat__amlDDLFLTTKDID_99.0	0.0		1_2
1990	cat__amlDDLFLTTKDID_nan	0.0		1_2
1991	cat__amlFLTType0ID_1.0	0.0		1_2
1992	cat__amlFLTType0ID_2.0	0.0		1_2
1993	cat__amlFLTType0ID_nan	0.0		1_2
1994	cat__amlDDLNPM1OutcomeID_1.0	0.0		1_2
1995	cat__amlDDLNPM1OutcomeID_3.0	0.0		1_2
1996	cat__amlDDLNPM1OutcomeID_5.0	0.0		1_2
1997	cat__amlDDLNPM1OutcomeID_nan	0.0		1_2
1998	cat__amlDDLNPM1ID_1.0	0.0		1_2
[truncated: 3,822 more rows]
