# Supplementary material for: Random Survival Forest Versus Elastic-Net Regularized Cox Regression for Survival Prediction in Acute Myeloid Leukemia at Distinct Treatment Time Points: Model Performance Comparison Study
Source: JMIR Bioinform Biotechnol. 2026 Apr 29;7:e75678. doi: 10.2196/75678 (PMC13128161; doi:10.2196/75678)
Supplement: Multimedia Appendix 9 [file bioinform-v7-e75678-s009.zip › ablation_metrics/repeated_fold_feature_importance/cnet/C3__MRD_NGS__fimp.csv]

	feature	importance	std_importance	fold_repeat_idx
0	cat__MRDA0_False	0.0		1_1
1	cat__MRDA0_True	0.0		1_1
2	cat__MRDA0_nan	0.0		1_1
3	cat__MRDB0_False	0.0		1_1
4	cat__MRDB0_True	0.0		1_1
5	cat__MRDB0_nan	0.0		1_1
6	cat__MRDC0_False	0.0		1_1
7	cat__MRDC0_True	0.0		1_1
8	cat__MRDC0_nan	0.0		1_1
9	cat__MRDA1_False	0.0		1_1
10	cat__MRDA1_True	0.0		1_1
11	cat__MRDA1_nan	0.0		1_1
12	cat__MRDB1_False	0.0		1_1
13	cat__MRDB1_True	0.0		1_1
14	cat__MRDB1_nan	0.0		1_1
15	cat__MRDC1_False	0.0		1_1
16	cat__MRDC1_True	0.0		1_1
17	cat__MRDC1_nan	0.0		1_1
18	cat__MRDA2_False	0.0		1_1
19	cat__MRDA2_True	0.0		1_1
20	cat__MRDA2_nan	0.0		1_1
21	cat__MRDB2_False	0.0		1_1
22	cat__MRDB2_True	0.0		1_1
23	cat__MRDB2_nan	0.0		1_1
24	cat__MRDC2_False	0.0		1_1
25	cat__MRDC2_True	0.0		1_1
26	cat__MRDC2_nan	0.0		1_1
27	cat__MRDA3_False	0.0		1_1
28	cat__MRDA3_True	0.0		1_1
29	cat__MRDA3_nan	0.0		1_1
30	cat__MRDB3_False	0.0		1_1
31	cat__MRDB3_True	0.0		1_1
32	cat__MRDB3_nan	0.0		1_1
33	cat__MRDC3_False	0.0		1_1
34	cat__MRDC3_True	0.0		1_1
35	cat__MRDC3_nan	0.0		1_1
36	cat__MRDnegativity_<0.0%/not detectable	0.0		1_1
37	cat__MRDnegativity_nan	0.0		1_1
38	cat__MRDguided_No	0.0		1_1
39	cat__MRDguided_nan	0.0		1_1
40	cat__Housekeeping_ABL	0.0		1_1
41	cat__Housekeeping_nan	0.0		1_1
42	cat__MRDA0_method_nan	0.0		1_1
43	cat__MRDA0_method_qPCR-NPM1	0.0		1_1
44	cat__MRDA0_method_qPCR-NPM1 A	0.0		1_1
45	cat__MRDA0_method_qPCR-NPM1 B	0.0		1_1
46	cat__MRDA0_method_qPCR-NPM1 D	0.0		1_1
47	cat__MRDA0_method_qPCR-NPM1 OTHER	0.0		1_1
48	cat__MRDA0_method_qPCR-inv16	0.0		1_1
49	cat__MRDA0_method_qPCR-t8/21	0.0		1_1
50	cat__MRDA0num_ND	0.0		1_1
51	cat__MRDA0num_Pos	0.0		1_1
52	cat__MRDA0num_nan	0.0		1_1
53	cat__MRDA0_specimen_PB	0.0		1_1
54	cat__MRDA0_specimen_nan	0.0		1_1
55	cat__MRDB0_method_nan	0.0		1_1
56	cat__MRDB0_method_qPCR-NPM1	0.0		1_1
57	cat__MRDB0_method_qPCR-NPM1 A	0.0		1_1
58	cat__MRDB0_method_qPCR-NPM1 B	0.0		1_1
59	cat__MRDB0_method_qPCR-NPM1 D	0.0		1_1
60	cat__MRDB0_method_qPCR-NPM1 OTHER	0.0		1_1
61	cat__MRDB0_method_qPCR-inv16	0.0		1_1
62	cat__MRDB0_method_qPCR-t8/21	0.0		1_1
63	cat__MRDB0_specimen_BM	0.0		1_1
64	cat__MRDB0_specimen_nan	0.0		1_1
65	cat__MRDB0num_ND	0.0		1_1
66	cat__MRDB0num_Pos	0.0		1_1
67	cat__MRDB0num_nan	0.0		1_1
68	cat__MRDC0_method_MFC (LAIP+DfN)	0.0		1_1
69	cat__MRDC0_method_nan	0.0		1_1
70	cat__MRDC0_specimen_BM	0.0		1_1
71	cat__MRDC0_specimen_BM	0.0		1_1
72	cat__MRDC0_specimen_PB	0.0		1_1
73	cat__MRDC0_specimen_nan	0.0		1_1
74	cat__MRDC1_specimen_BM	0.0		1_1
75	cat__MRDC1_specimen_PB	0.0		1_1
76	cat__MRDC1_specimen_nan	0.0		1_1
77	cat__MRDC2_specimen_BM	0.0		1_1
78	cat__MRDC2_specimen_PB	0.0		1_1
79	cat__MRDC2_specimen_nan	0.0		1_1
80	cat__MRDC3_specimen_BM	0.0		1_1
81	cat__MRDC3_specimen_nan	0.0		1_1
82	cat__MRDC0num_Pos	0.0		1_1
83	cat__MRDC0num_nan	0.0		1_1
84	cat__MRDA1_method_nan	0.0		1_1
85	cat__MRDA1_method_qPCR-NPM1	0.0		1_1
86	cat__MRDA1_method_qPCR-NPM1 A	0.0		1_1
87	cat__MRDA1_method_qPCR-NPM1 B	0.0		1_1
88	cat__MRDA1_method_qPCR-NPM1 D	0.0		1_1
89	cat__MRDA1_method_qPCR-NPM1 OTHER	0.0		1_1
90	cat__MRDA1_method_qPCR-inv16	0.0		1_1
91	cat__MRDA1_method_qPCR-t8/21	0.0		1_1
92	cat__MRDA1num_ND	0.0		1_1
93	cat__MRDA1num_Neg	0.0		1_1
94	cat__MRDA1num_Pos	0.0		1_1
95	cat__MRDA1num_nan	0.0		1_1
96	cat__MRDA1_specimen_PB	0.0		1_1
97	cat__MRDA1_specimen_nan	0.0		1_1
98	cat__MRDB1_method_nan	0.0		1_1
99	cat__MRDB1_method_qPCR-NPM1	0.0		1_1
100	cat__MRDB1_method_qPCR-NPM1 A	0.0		1_1
101	cat__MRDB1_method_qPCR-NPM1 D	0.0		1_1
102	cat__MRDB1_method_qPCR-NPM1 OTHER	0.0		1_1
103	cat__MRDB1_method_qPCR-inv16	0.0		1_1
104	cat__MRDB1_method_qPCR-t8/21	0.0		1_1
105	cat__MRDB1_specimen_BM	0.0		1_1
106	cat__MRDB1_specimen_nan	0.0		1_1
107	cat__MRDB1num_ND	0.0		1_1
108	cat__MRDB1num_Neg	0.0		1_1
109	cat__MRDB1num_Pos	0.0		1_1
110	cat__MRDB1num_nan	0.0		1_1
111	cat__MRDC1_method_MFC (LAIP+DfN)	0.0		1_1
112	cat__MRDC1_method_nan	0.0		1_1
113	cat__MRDC1num_ND	0.0		1_1
114	cat__MRDC1num_Neg	0.0		1_1
115	cat__MRDC1num_Pos	0.0		1_1
116	cat__MRDC1num_nan	0.0		1_1
117	cat__MRDA2_method_nan	0.0		1_1
118	cat__MRDA2_method_qPCR-NPM1	0.0		1_1
119	cat__MRDA2_method_qPCR-NPM1 A	0.0		1_1
120	cat__MRDA2_method_qPCR-NPM1 B	0.0		1_1
121	cat__MRDA2_method_qPCR-NPM1 D	0.0		1_1
122	cat__MRDA2_method_qPCR-NPM1 OTHER	0.0		1_1
123	cat__MRDA2_method_qPCR-inv16	0.0		1_1
124	cat__MRDA2_method_qPCR-t8/21	0.0		1_1
125	cat__MRDA2_specimen_PB	0.0		1_1
126	cat__MRDA2_specimen_nan	0.0		1_1
127	cat__MRDA2num_ND	0.0		1_1
128	cat__MRDA2num_Neg	0.0		1_1
129	cat__MRDA2num_Pos	0.0		1_1
130	cat__MRDA2num_nan	0.0		1_1
131	cat__MRDB2_method_nan	0.0		1_1
132	cat__MRDB2_method_qPCR-NPM1	0.0		1_1
133	cat__MRDB2_method_qPCR-NPM1 A	0.0		1_1
134	cat__MRDB2_method_qPCR-NPM1 B	0.0		1_1
135	cat__MRDB2_method_qPCR-NPM1 D	0.0		1_1
136	cat__MRDB2_method_qPCR-NPM1 OTHER	0.0		1_1
137	cat__MRDB2_method_qPCR-inv16	0.0		1_1
138	cat__MRDB2_method_qPCR-t8/21	0.0		1_1
139	cat__MRDB2_specimen_BM	0.0		1_1
140	cat__MRDB2_specimen_nan	0.0		1_1
141	cat__MRDB2num_ND	0.0		1_1
142	cat__MRDB2num_Neg	0.0		1_1
143	cat__MRDB2num_Pos	0.0		1_1
144	cat__MRDB2num_nan	0.0		1_1
145	cat__MRDC2_method_MFC (LAIP+DfN)	0.0		1_1
146	cat__MRDC2_method_nan	0.0		1_1
147	cat__MRDC2num_ND	0.0		1_1
148	cat__MRDC2num_Neg	0.0		1_1
149	cat__MRDC2num_Pos	0.0		1_1
150	cat__MRDC2num_nan	0.0		1_1
151	cat__MRDA3_method_nan	0.0		1_1
152	cat__MRDA3_method_qPCR-NPM1	0.0		1_1
153	cat__MRDA3_method_qPCR-NPM1 A	0.0		1_1
154	cat__MRDA3_method_qPCR-NPM1 B	0.0		1_1
155	cat__MRDA3_method_qPCR-NPM1 D	0.0		1_1
156	cat__MRDA3_method_qPCR-NPM1 OTHER	0.0		1_1
157	cat__MRDA3_method_qPCR-inv16	0.0		1_1
158	cat__MRDA3_method_qPCR-t8/21	0.0		1_1
159	cat__MRDA3_specimen_PB	0.0		1_1
160	cat__MRDA3_specimen_nan	0.0		1_1
161	cat__MRDA3num_ND	0.0		1_1
162	cat__MRDA3num_Neg	0.0		1_1
163	cat__MRDA3num_Pos	0.0		1_1
164	cat__MRDA3num_nan	0.0		1_1
165	cat__MRDB3_method_nan	0.0		1_1
166	cat__MRDB3_method_qPCR-NPM1	0.0		1_1
167	cat__MRDB3_method_qPCR-NPM1 A	0.0		1_1
168	cat__MRDB3_method_qPCR-NPM1 B	0.0		1_1
169	cat__MRDB3_method_qPCR-NPM1 D	0.0		1_1
170	cat__MRDB3_method_qPCR-NPM1 OTHER	0.0		1_1
171	cat__MRDB3_method_qPCR-inv16	0.0		1_1
172	cat__MRDB3_method_qPCR-t8/21	0.0		1_1
173	cat__MRDB3_specimen_BM	0.0		1_1
174	cat__MRDB3_specimen_nan	0.0		1_1
175	cat__MRDB3num_ND	0.0		1_1
176	cat__MRDB3num_Neg	0.0		1_1
177	cat__MRDB3num_Pos	0.0		1_1
178	cat__MRDB3num_nan	0.0		1_1
179	cat__MRDC3_method_MFC (LAIP+DfN)	0.0		1_1
180	cat__MRDC3_method_nan	0.0		1_1
181	cat__MRDC3num_Neg	0.0		1_1
182	cat__MRDC3num_Pos	0.0		1_1
183	cat__MRDC3num_nan	0.0		1_1
184	num__date_MRDA0	0.0		1_1
185	num__MRDA0hodnota	0.0		1_1
186	num__MRDA0logred	0.0		1_1
187	num__date_MRDB0	0.0		1_1
188	num__MRDB0hodnota	0.0		1_1
189	num__MRDB0logred	0.0		1_1
190	num__MRDC0percentage	0.0001622201975571474		1_1
191	num__date_MRDA1	0.0003080711495660538		1_1
192	num__MRDA1hodnota	0.0		1_1
193	num__MRDA1logred	0.0		1_1
194	num__date_MRDB1	0.0004866448895385971		1_1
195	num__MRDB1hodnota	0.0003355669702805579		1_1
196	num__Date_MRDC1	0.00036394623843971624		1_1
197	num__MRDC1percentage	0.00037306621383620576		1_1
198	num__date_MRDA2	1.1940259294285683e-05		1_1
199	num__MRDA2hodnota	0.0001545978850288065		1_1
200	num__MRDA2logred	0.0		1_1
201	num__date_MRDB2	8.949607839373586e-05		1_1
202	num__MRDB2hodnota	0.0		1_1
203	num__Date_MRDC2	2.3204478640802814e-05		1_1
204	num__MRDC2percentage	0.0005597373996107655		1_1
205	num__date_MRDA3	0.00010272113716857392		1_1
206	num__MRDA3hodnota	0.0		1_1
207	num__MRDA3logred	0.0004188796915620539		1_1
208	num__date_MRDB3	0.0007214132934999714		1_1
209	num__MRDB3hodnota	0.0		1_1
210	num__Date_MRDC3	8.446506409478635e-05		1_1
211	num__MRDC3percentage	0.00015797412747523516		1_1
212	remainder__MRDnegativity_is_missing	0.0		1_1
213	remainder__MRDguided_is_missing	0.0		1_1
214	remainder__Housekeeping_is_missing	0.0		1_1
215	remainder__MRDA0_is_missing	0.0		1_1
216	remainder__date_MRDA0_is_missing	0.0		1_1
217	remainder__MRDA0_method_is_missing	0.0		1_1
218	remainder__MRDA0_specimen_is_missing	0.0		1_1
219	remainder__MRDA0num_is_missing	0.0		1_1
220	remainder__MRDA0hodnota_is_missing	0.0		1_1
221	remainder__MRDA0logred_is_missing	0.0		1_1
222	remainder__MRDB0_is_missing	0.0		1_1
223	remainder__date_MRDB0_is_missing	0.0		1_1
224	remainder__MRDB0_method_is_missing	0.0		1_1
225	remainder__MRDB0_specimen_is_missing	0.0		1_1
226	remainder__MRDB0num_is_missing	0.0		1_1
227	remainder__MRDB0hodnota_is_missing	0.0		1_1
228	remainder__MRDB0logred_is_missing	0.0		1_1
229	remainder__MRDC0_is_missing	0.0		1_1
230	remainder__MRDC0_method_is_missing	0.0		1_1
231	remainder__MRDC0_specimen_is_missing	0.0		1_1
232	remainder__MRDC0num_is_missing	0.0		1_1
233	remainder__MRDC0percentage_is_missing	0.0		1_1
234	remainder__MRDA1_is_missing	0.0		1_1
235	remainder__date_MRDA1_is_missing	0.0		1_1
236	remainder__MRDA1_method_is_missing	0.0		1_1
237	remainder__MRDA1_specimen_is_missing	0.0		1_1
238	remainder__MRDA1num_is_missing	0.0		1_1
239	remainder__MRDA1hodnota_is_missing	0.0		1_1
240	remainder__MRDA1logred_is_missing	0.0		1_1
241	remainder__MRDB1_is_missing	0.0		1_1
242	remainder__date_MRDB1_is_missing	0.0		1_1
243	remainder__MRDB1_method_is_missing	0.0		1_1
244	remainder__MRDB1_specimen_is_missing	0.0		1_1
245	remainder__MRDB1num_is_missing	0.0		1_1
246	remainder__MRDB1hodnota_is_missing	0.0		1_1
247	remainder__MRDC1_is_missing	0.0		1_1
248	remainder__Date_MRDC1_is_missing	0.0		1_1
249	remainder__MRDC1_method_is_missing	0.0		1_1
250	remainder__MRDC1_specimen_is_missing	0.0		1_1
251	remainder__MRDC1num_is_missing	0.0		1_1
252	remainder__MRDC1percentage_is_missing	0.0		1_1
253	remainder__MRDA2_is_missing	0.0		1_1
254	remainder__date_MRDA2_is_missing	0.0		1_1
255	remainder__MRDA2_method_is_missing	0.0		1_1
256	remainder__MRDA2_specimen_is_missing	0.0		1_1
257	remainder__MRDA2num_is_missing	0.0		1_1
258	remainder__MRDA2hodnota_is_missing	0.0		1_1
259	remainder__MRDA2logred_is_missing	0.0		1_1
260	remainder__MRDB2_is_missing	0.0		1_1
261	remainder__date_MRDB2_is_missing	0.0		1_1
262	remainder__MRDB2_method_is_missing	0.0		1_1
263	remainder__MRDB2_specimen_is_missing	0.0		1_1
264	remainder__MRDB2num_is_missing	0.0		1_1
265	remainder__MRDB2hodnota_is_missing	0.0		1_1
266	remainder__MRDC2_is_missing	0.0		1_1
267	remainder__Date_MRDC2_is_missing	0.0		1_1
268	remainder__MRDC2_method_is_missing	0.0		1_1
269	remainder__MRDC2_specimen_is_missing	0.0		1_1
270	remainder__MRDC2num_is_missing	0.0		1_1
271	remainder__MRDC2percentage_is_missing	0.0		1_1
272	remainder__MRDA3_is_missing	0.0		1_1
273	remainder__date_MRDA3_is_missing	0.0		1_1
274	remainder__MRDA3_method_is_missing	0.0		1_1
275	remainder__MRDA3_specimen_is_missing	0.0		1_1
276	remainder__MRDA3num_is_missing	0.0		1_1
277	remainder__MRDA3hodnota_is_missing	0.0		1_1
278	remainder__MRDA3logred_is_missing	0.0		1_1
279	remainder__MRDB3_is_missing	0.0		1_1
280	remainder__date_MRDB3_is_missing	0.0		1_1
281	remainder__MRDB3_method_is_missing	0.0		1_1
282	remainder__MRDB3_specimen_is_missing	0.0		1_1
283	remainder__MRDB3num_is_missing	0.0		1_1
284	remainder__MRDB3hodnota_is_missing	0.0		1_1
285	remainder__MRDC3_is_missing	0.0		1_1
286	remainder__Date_MRDC3_is_missing	0.0		1_1
287	remainder__MRDC3_method_is_missing	0.0		1_1
288	remainder__MRDC3_specimen_is_missing	0.0		1_1
289	remainder__MRDC3num_is_missing	0.0		1_1
290	remainder__MRDC3percentage_is_missing	0.0		1_1
291	remainder__ASXL1	0.0001526523871985613		1_1
292	remainder__ASXL2	1.7136655111465407e-05		1_1
293	remainder__BAGE3	0.0		1_1
294	remainder__BCOR	0.0		1_1
295	remainder__BRAF	0.0		1_1
296	remainder__CBL	4.77896387711451e-07		1_1
297	remainder__CEBPA	8.557611091832816e-06		1_1
298	remainder__CSF3R	0.0		1_1
299	remainder__CTCF	0.0		1_1
300	remainder__CUX1	0.0		1_1
301	remainder__DNMT3A	0.0		1_1
302	remainder__ETV6	0.0		1_1
303	remainder__EZH2	0.0		1_1
304	remainder__FBXW7	0.0		1_1
305	remainder__FLT3	0.0		1_1
306	remainder__GATA1	0.0		1_1
307	remainder__GATA2	1.2266068211436702e-06		1_1
308	remainder__IDH1	0.0		1_1
309	remainder__IDH2	0.0		1_1
310	remainder__JAK2	0.0		1_1
311	remainder__JAK3	0.0		1_1
312	remainder__KANSL1	0.0		1_1
313	remainder__KDM6A	0.0		1_1
314	remainder__KIT	0.0		1_1
315	remainder__KMT2C	0.0		1_1
316	remainder__KMT2D	0.0		1_1
317	remainder__KMT2E	0.0		1_1
318	remainder__KRAS	0.0		1_1
319	remainder__MED12	0.0		1_1
320	remainder__MLL	0.0		1_1
321	remainder__MYC	0.0		1_1
322	remainder__NF1	0.0		1_1
323	remainder__NFE2	0.0		1_1
324	remainder__NPM1	6.273429448809595e-06		1_1
325	remainder__NRAS	1.4627427958048524e-08		1_1
326	remainder__PDS5B	0.0		1_1
327	remainder__PHF6	0.0		1_1
328	remainder__PRPF8	0.0		1_1
329	remainder__PTPN11	0.0		1_1
330	remainder__RAD21	0.0		1_1
331	remainder__RIT1	0.0		1_1
332	remainder__RUNX1	0.0		1_1
333	remainder__SETBP1	0.0		1_1
334	remainder__SF3B1	0.0		1_1
335	remainder__SMC1A	0.0		1_1
336	remainder__SMC3	0.0		1_1
337	remainder__SRSF2	0.0		1_1
338	remainder__STAG2	0.0		1_1
339	remainder__STAT5B	0.0		1_1
340	remainder__SUZ12	0.0		1_1
341	remainder__TET2	0.0		1_1
342	remainder__TP53	0.0		1_1
343	remainder__U2AF1	0.0		1_1
344	remainder__WT1	0.0		1_1
345	remainder__ZRSR2	0.0		1_1
346	remainder__ngs_is_missing	0.0		1_1
347	cat__MRDA0_False	0.0		2_1
348	cat__MRDA0_True	0.0		2_1
349	cat__MRDA0_nan	0.0		2_1
350	cat__MRDB0_False	0.0		2_1
351	cat__MRDB0_True	0.0		2_1
352	cat__MRDB0_nan	0.0		2_1
353	cat__MRDC0_False	0.0		2_1
354	cat__MRDC0_True	0.0		2_1
355	cat__MRDC0_nan	0.0		2_1
356	cat__MRDA1_False	0.0		2_1
357	cat__MRDA1_True	0.0		2_1
358	cat__MRDA1_nan	0.0		2_1
359	cat__MRDB1_False	0.0		2_1
360	cat__MRDB1_True	0.0		2_1
361	cat__MRDB1_nan	0.0		2_1
362	cat__MRDC1_False	0.0		2_1
363	cat__MRDC1_True	0.0		2_1
364	cat__MRDC1_nan	0.0		2_1
365	cat__MRDA2_False	0.0		2_1
366	cat__MRDA2_True	0.0		2_1
367	cat__MRDA2_nan	0.0		2_1
368	cat__MRDB2_False	0.0		2_1
369	cat__MRDB2_True	0.0		2_1
370	cat__MRDB2_nan	0.0		2_1
371	cat__MRDC2_False	0.0		2_1
372	cat__MRDC2_True	0.0		2_1
373	cat__MRDC2_nan	0.0		2_1
374	cat__MRDA3_False	0.0		2_1
375	cat__MRDA3_True	0.0		2_1
376	cat__MRDA3_nan	0.0		2_1
377	cat__MRDB3_False	0.0		2_1
378	cat__MRDB3_True	0.0		2_1
379	cat__MRDB3_nan	0.0		2_1
380	cat__MRDC3_False	0.0		2_1
381	cat__MRDC3_True	0.0		2_1
382	cat__MRDC3_nan	0.0		2_1
383	cat__MRDnegativity_<0.0%/not detectable	0.0		2_1
384	cat__MRDnegativity_nan	0.0		2_1
385	cat__MRDguided_No	0.0		2_1
386	cat__MRDguided_nan	0.0		2_1
387	cat__Housekeeping_ABL	0.0		2_1
388	cat__Housekeeping_nan	0.0		2_1
389	cat__MRDA0_method_nan	0.0		2_1
390	cat__MRDA0_method_qPCR-NPM1	0.0		2_1
391	cat__MRDA0_method_qPCR-NPM1 A	0.0		2_1
392	cat__MRDA0_method_qPCR-NPM1 B	0.0		2_1
393	cat__MRDA0_method_qPCR-NPM1 D	0.0		2_1
394	cat__MRDA0_method_qPCR-NPM1 OTHER	0.0		2_1
395	cat__MRDA0_method_qPCR-inv16	0.0		2_1
396	cat__MRDA0_method_qPCR-t8/21	0.0		2_1
397	cat__MRDA0num_ND	0.0		2_1
398	cat__MRDA0num_Pos	0.0		2_1
399	cat__MRDA0num_nan	0.0		2_1
400	cat__MRDA0_specimen_PB	0.0		2_1
401	cat__MRDA0_specimen_nan	0.0		2_1
402	cat__MRDB0_method_nan	0.0		2_1
403	cat__MRDB0_method_qPCR-NPM1	0.0		2_1
404	cat__MRDB0_method_qPCR-NPM1 A	0.0		2_1
405	cat__MRDB0_method_qPCR-NPM1 B	0.0		2_1
406	cat__MRDB0_method_qPCR-NPM1 D	0.0		2_1
407	cat__MRDB0_method_qPCR-NPM1 OTHER	0.0		2_1
408	cat__MRDB0_method_qPCR-inv16	0.0		2_1
409	cat__MRDB0_method_qPCR-t8/21	0.0		2_1
410	cat__MRDB0_specimen_BM	0.0		2_1
411	cat__MRDB0_specimen_nan	0.0		2_1
412	cat__MRDB0num_ND	0.0		2_1
413	cat__MRDB0num_Pos	0.0		2_1
414	cat__MRDB0num_nan	0.0		2_1
415	cat__MRDC0_method_MFC (LAIP+DfN)	0.0		2_1
416	cat__MRDC0_method_nan	0.0		2_1
417	cat__MRDC0_specimen_BM	0.0		2_1
418	cat__MRDC0_specimen_BM	0.0		2_1
419	cat__MRDC0_specimen_PB	0.0		2_1
420	cat__MRDC0_specimen_nan	0.0		2_1
421	cat__MRDC1_specimen_BM	0.0		2_1
422	cat__MRDC1_specimen_PB	0.0		2_1
423	cat__MRDC1_specimen_nan	0.0		2_1
424	cat__MRDC2_specimen_BM	0.0		2_1
425	cat__MRDC2_specimen_nan	0.0		2_1
426	cat__MRDC3_specimen_BM	0.0		2_1
427	cat__MRDC3_specimen_PB	0.0		2_1
428	cat__MRDC3_specimen_nan	0.0		2_1
429	cat__MRDC0num_Neg	0.0		2_1
430	cat__MRDC0num_Pos	0.0		2_1
431	cat__MRDC0num_nan	0.0		2_1
432	cat__MRDA1_method_nan	0.0		2_1
433	cat__MRDA1_method_qPCR-NPM1	0.0		2_1
434	cat__MRDA1_method_qPCR-NPM1 A	0.0		2_1
435	cat__MRDA1_method_qPCR-NPM1 B	0.0		2_1
436	cat__MRDA1_method_qPCR-NPM1 D	0.0		2_1
437	cat__MRDA1_method_qPCR-NPM1 OTHER	0.0		2_1
438	cat__MRDA1_method_qPCR-inv16	0.0		2_1
439	cat__MRDA1_method_qPCR-t8/21	0.0		2_1
440	cat__MRDA1num_ND	0.0		2_1
441	cat__MRDA1num_Neg	0.0		2_1
442	cat__MRDA1num_Pos	0.0		2_1
443	cat__MRDA1num_nan	0.0		2_1
444	cat__MRDA1_specimen_PB	0.0		2_1
445	cat__MRDA1_specimen_nan	0.0		2_1
446	cat__MRDB1_method_nan	0.0		2_1
447	cat__MRDB1_method_qPCR-NPM1	0.0		2_1
448	cat__MRDB1_method_qPCR-NPM1 A	0.0		2_1
449	cat__MRDB1_method_qPCR-NPM1 D	0.0		2_1
450	cat__MRDB1_method_qPCR-inv16	0.0		2_1
451	cat__MRDB1_method_qPCR-t8/21	0.0		2_1
452	cat__MRDB1_specimen_BM	0.0		2_1
453	cat__MRDB1_specimen_nan	0.0		2_1
454	cat__MRDB1num_ND	0.0		2_1
455	cat__MRDB1num_Neg	0.0		2_1
456	cat__MRDB1num_Pos	0.0		2_1
457	cat__MRDB1num_nan	0.0		2_1
458	cat__MRDC1_method_MFC (LAIP+DfN)	0.0		2_1
459	cat__MRDC1_method_nan	0.0		2_1
460	cat__MRDC1num_ND	0.0		2_1
461	cat__MRDC1num_Neg	0.0		2_1
462	cat__MRDC1num_Pos	0.0		2_1
463	cat__MRDC1num_nan	0.0		2_1
464	cat__MRDA2_method_nan	0.0		2_1
465	cat__MRDA2_method_qPCR-NPM1	0.0		2_1
466	cat__MRDA2_method_qPCR-NPM1 A	0.0		2_1
467	cat__MRDA2_method_qPCR-NPM1 B	0.0		2_1
468	cat__MRDA2_method_qPCR-NPM1 D	0.0		2_1
469	cat__MRDA2_method_qPCR-NPM1 OTHER	0.0		2_1
470	cat__MRDA2_method_qPCR-inv16	0.0		2_1
471	cat__MRDA2_method_qPCR-t8/21	0.0		2_1
472	cat__MRDA2_specimen_PB	0.0		2_1
473	cat__MRDA2_specimen_nan	0.0		2_1
474	cat__MRDA2num_ND	0.0		2_1
475	cat__MRDA2num_Neg	0.0		2_1
476	cat__MRDA2num_Pos	0.0		2_1
477	cat__MRDA2num_nan	0.0		2_1
478	cat__MRDB2_method_nan	0.0		2_1
479	cat__MRDB2_method_qPCR-NPM1	0.0		2_1
480	cat__MRDB2_method_qPCR-NPM1 A	0.0		2_1
481	cat__MRDB2_method_qPCR-NPM1 B	0.0		2_1
482	cat__MRDB2_method_qPCR-NPM1 D	0.0		2_1
483	cat__MRDB2_method_qPCR-NPM1 OTHER	0.0		2_1
484	cat__MRDB2_method_qPCR-inv16	0.0		2_1
485	cat__MRDB2_method_qPCR-t8/21	0.0		2_1
486	cat__MRDB2_specimen_BM	0.0		2_1
487	cat__MRDB2_specimen_nan	0.0		2_1
488	cat__MRDB2num_ND	0.0		2_1
489	cat__MRDB2num_Neg	0.0		2_1
490	cat__MRDB2num_Pos	0.0		2_1
491	cat__MRDB2num_nan	0.0		2_1
492	cat__MRDC2_method_MFC (LAIP+DfN)	0.0		2_1
493	cat__MRDC2_method_nan	0.0		2_1
494	cat__MRDC2num_ND	0.0		2_1
495	cat__MRDC2num_Neg	0.0		2_1
496	cat__MRDC2num_Pos	0.0		2_1
497	cat__MRDC2num_nan	0.0		2_1
498	cat__MRDA3_method_nan	0.0		2_1
499	cat__MRDA3_method_qPCR-NPM1	0.0		2_1
500	cat__MRDA3_method_qPCR-NPM1 A	0.0		2_1
501	cat__MRDA3_method_qPCR-NPM1 B	0.0		2_1
502	cat__MRDA3_method_qPCR-NPM1 D	0.0		2_1
503	cat__MRDA3_method_qPCR-NPM1 OTHER	0.0		2_1
504	cat__MRDA3_method_qPCR-inv16	0.0		2_1
505	cat__MRDA3_method_qPCR-t8/21	0.0		2_1
506	cat__MRDA3_specimen_PB	0.0		2_1
507	cat__MRDA3_specimen_nan	0.0		2_1
508	cat__MRDA3num_ND	0.0		2_1
509	cat__MRDA3num_Neg	0.0		2_1
510	cat__MRDA3num_Pos	0.0		2_1
511	cat__MRDA3num_nan	0.0		2_1
512	cat__MRDB3_method_nan	0.0		2_1
513	cat__MRDB3_method_qPCR-NPM1	0.0		2_1
514	cat__MRDB3_method_qPCR-NPM1 A	0.0		2_1
515	cat__MRDB3_method_qPCR-NPM1 B	0.0		2_1
516	cat__MRDB3_method_qPCR-NPM1 D	0.0		2_1
517	cat__MRDB3_method_qPCR-NPM1 OTHER	0.0		2_1
518	cat__MRDB3_method_qPCR-inv16	0.0		2_1
519	cat__MRDB3_method_qPCR-t8/21	0.0		2_1
520	cat__MRDB3_specimen_BM	0.0		2_1
521	cat__MRDB3_specimen_nan	0.0		2_1
522	cat__MRDB3num_ND	0.0		2_1
523	cat__MRDB3num_Neg	0.0		2_1
524	cat__MRDB3num_Pos	0.0		2_1
525	cat__MRDB3num_nan	0.0		2_1
526	cat__MRDC3_method_MFC (LAIP+DfN)	0.0		2_1
527	cat__MRDC3_method_nan	0.0		2_1
528	cat__MRDC3num_Neg	0.0		2_1
529	cat__MRDC3num_Pos	0.0		2_1
530	cat__MRDC3num_nan	0.0		2_1
531	num__date_MRDA0	2.7640373275247957e-05		2_1
532	num__MRDA0hodnota	0.0		2_1
533	num__MRDA0logred	0.0		2_1
534	num__date_MRDB0	0.0		2_1
535	num__MRDB0hodnota	0.0		2_1
536	num__MRDB0logred	0.0		2_1
537	num__MRDC0percentage	5.247683159115123e-06		2_1
538	num__date_MRDA1	0.0		2_1
539	num__MRDA1hodnota	0.0		2_1
540	num__MRDA1logred	0.0		2_1
541	num__date_MRDB1	0.0		2_1
542	num__MRDB1hodnota	0.0		2_1
543	num__Date_MRDC1	0.00013212541035172813		2_1
544	num__MRDC1percentage	0.00010523988312430303		2_1
545	num__date_MRDA2	4.244910499551541e-05		2_1
546	num__MRDA2hodnota	0.0		2_1
547	num__MRDA2logred	0.0		2_1
548	num__date_MRDB2	0.0		2_1
549	num__MRDB2hodnota	0.0		2_1
550	num__Date_MRDC2	0.0		2_1
551	num__MRDC2percentage	0.0003066058749508349		2_1
552	num__date_MRDA3	0.0		2_1
553	num__MRDA3hodnota	0.0		2_1
554	num__MRDA3logred	0.0		2_1
555	num__date_MRDB3	2.2373653991946614e-05		2_1
556	num__MRDB3hodnota	0.0		2_1
557	num__Date_MRDC3	0.0		2_1
558	num__MRDC3percentage	0.00027512014356892314		2_1
559	remainder__MRDnegativity_is_missing	0.0		2_1
560	remainder__MRDguided_is_missing	0.0		2_1
561	remainder__Housekeeping_is_missing	0.0		2_1
562	remainder__MRDA0_is_missing	0.0		2_1
563	remainder__date_MRDA0_is_missing	0.0		2_1
564	remainder__MRDA0_method_is_missing	0.0		2_1
565	remainder__MRDA0_specimen_is_missing	0.0		2_1
566	remainder__MRDA0num_is_missing	0.0		2_1
567	remainder__MRDA0hodnota_is_missing	0.0		2_1
568	remainder__MRDA0logred_is_missing	0.0		2_1
569	remainder__MRDB0_is_missing	0.0		2_1
570	remainder__date_MRDB0_is_missing	0.0		2_1
571	remainder__MRDB0_method_is_missing	0.0		2_1
572	remainder__MRDB0_specimen_is_missing	0.0		2_1
573	remainder__MRDB0num_is_missing	0.0		2_1
574	remainder__MRDB0hodnota_is_missing	0.0		2_1
575	remainder__MRDB0logred_is_missing	0.0		2_1
576	remainder__MRDC0_is_missing	0.0		2_1
577	remainder__MRDC0_method_is_missing	0.0		2_1
578	remainder__MRDC0_specimen_is_missing	0.0		2_1
579	remainder__MRDC0num_is_missing	0.0		2_1
580	remainder__MRDC0percentage_is_missing	0.0		2_1
581	remainder__MRDA1_is_missing	0.0		2_1
582	remainder__date_MRDA1_is_missing	0.0		2_1
583	remainder__MRDA1_method_is_missing	0.0		2_1
584	remainder__MRDA1_specimen_is_missing	0.0		2_1
585	remainder__MRDA1num_is_missing	0.0		2_1
586	remainder__MRDA1hodnota_is_missing	0.0		2_1
587	remainder__MRDA1logred_is_missing	0.0		2_1
588	remainder__MRDB1_is_missing	0.0		2_1
589	remainder__date_MRDB1_is_missing	0.0		2_1
590	remainder__MRDB1_method_is_missing	0.0		2_1
591	remainder__MRDB1_specimen_is_missing	0.0		2_1
592	remainder__MRDB1num_is_missing	0.0		2_1
593	remainder__MRDB1hodnota_is_missing	0.0		2_1
594	remainder__MRDC1_is_missing	0.0		2_1
595	remainder__Date_MRDC1_is_missing	0.0		2_1
596	remainder__MRDC1_method_is_missing	0.0		2_1
597	remainder__MRDC1_specimen_is_missing	0.0		2_1
598	remainder__MRDC1num_is_missing	0.0		2_1
599	remainder__MRDC1percentage_is_missing	0.0		2_1
600	remainder__MRDA2_is_missing	0.0		2_1
601	remainder__date_MRDA2_is_missing	0.0		2_1
602	remainder__MRDA2_method_is_missing	0.0		2_1
603	remainder__MRDA2_specimen_is_missing	0.0		2_1
604	remainder__MRDA2num_is_missing	0.0		2_1
605	remainder__MRDA2hodnota_is_missing	0.0		2_1
606	remainder__MRDA2logred_is_missing	0.0		2_1
607	remainder__MRDB2_is_missing	0.0		2_1
608	remainder__date_MRDB2_is_missing	0.0		2_1
609	remainder__MRDB2_method_is_missing	0.0		2_1
610	remainder__MRDB2_specimen_is_missing	0.0		2_1
611	remainder__MRDB2num_is_missing	0.0		2_1
612	remainder__MRDB2hodnota_is_missing	0.0		2_1
613	remainder__MRDC2_is_missing	0.0		2_1
614	remainder__Date_MRDC2_is_missing	0.0		2_1
615	remainder__MRDC2_method_is_missing	0.0		2_1
616	remainder__MRDC2_specimen_is_missing	0.0		2_1
617	remainder__MRDC2num_is_missing	0.0		2_1
618	remainder__MRDC2percentage_is_missing	0.0		2_1
619	remainder__MRDA3_is_missing	0.0		2_1
620	remainder__date_MRDA3_is_missing	0.0		2_1
621	remainder__MRDA3_method_is_missing	0.0		2_1
622	remainder__MRDA3_specimen_is_missing	0.0		2_1
623	remainder__MRDA3num_is_missing	0.0		2_1
624	remainder__MRDA3hodnota_is_missing	0.0		2_1
625	remainder__MRDA3logred_is_missing	0.0		2_1
626	remainder__MRDB3_is_missing	0.0		2_1
627	remainder__date_MRDB3_is_missing	0.0		2_1
628	remainder__MRDB3_method_is_missing	0.0		2_1
629	remainder__MRDB3_specimen_is_missing	0.0		2_1
630	remainder__MRDB3num_is_missing	0.0		2_1
631	remainder__MRDB3hodnota_is_missing	0.0		2_1
632	remainder__MRDC3_is_missing	0.0		2_1
633	remainder__Date_MRDC3_is_missing	0.0		2_1
634	remainder__MRDC3_method_is_missing	0.0		2_1
635	remainder__MRDC3_specimen_is_missing	0.0		2_1
636	remainder__MRDC3num_is_missing	0.0		2_1
637	remainder__MRDC3percentage_is_missing	0.0		2_1
638	remainder__ASXL1	6.115998885995039e-05		2_1
639	remainder__ASXL2	1.870781710420484e-06		2_1
640	remainder__BAGE3	6.497657276365876e-07		2_1
641	remainder__BCOR	0.0		2_1
642	remainder__BRAF	0.0		2_1
643	remainder__CBL	0.0		2_1
644	remainder__CEBPA	2.767407011038364e-06		2_1
645	remainder__CREBBP	0.0		2_1
646	remainder__CSF3R	0.0		2_1
647	remainder__CTCF	0.0		2_1
648	remainder__CUX1	0.0		2_1
649	remainder__DNMT3A	0.0		2_1
650	remainder__ETV6	0.0		2_1
651	remainder__EZH2	0.0		2_1
652	remainder__FBXW7	0.0		2_1
653	remainder__FLT3	0.0		2_1
654	remainder__GATA1	0.0		2_1
655	remainder__GATA2	0.0		2_1
656	remainder__IDH1	0.0		2_1
657	remainder__IDH2	0.0		2_1
658	remainder__KDM6A	0.0		2_1
659	remainder__KIT	0.0		2_1
660	remainder__KMT2C	0.0		2_1
661	remainder__KMT2D	0.0		2_1
662	remainder__KMT2E	0.0		2_1
663	remainder__KRAS	0.0		2_1
664	remainder__LUC7L2	0.0		2_1
665	remainder__MED12	0.0		2_1
666	remainder__MLL	0.0		2_1
667	remainder__MYC	0.0		2_1
668	remainder__NF1	0.0		2_1
669	remainder__NFE2	0.0		2_1
670	remainder__NPM1	2.0758523161459054e-06		2_1
671	remainder__NRAS	0.0		2_1
672	remainder__PDS5B	0.0		2_1
673	remainder__PHF6	0.0		2_1
674	remainder__PRPF8	0.0		2_1
675	remainder__PTPN11	0.0		2_1
676	remainder__RAD21	0.0		2_1
677	remainder__RIT1	0.0		2_1
678	remainder__RUNX1	0.0		2_1
679	remainder__SETBP1	0.0		2_1
680	remainder__SF1	0.0		2_1
681	remainder__SF3B1	0.0		2_1
682	remainder__SMC1A	0.0		2_1
683	remainder__SMC3	0.0		2_1
684	remainder__SRSF2	0.0		2_1
685	remainder__STAG2	0.0		2_1
686	remainder__STAT5B	0.0		2_1
687	remainder__SUZ12	0.0		2_1
688	remainder__TET2	0.0		2_1
689	remainder__TP53	0.0		2_1
690	remainder__U2AF1	0.0		2_1
691	remainder__WT1	0.0		2_1
692	remainder__ZRSR2	0.0		2_1
693	remainder__ngs_is_missing	0.0		2_1
694	cat__MRDA0_False	0.0		3_1
695	cat__MRDA0_True	0.0		3_1
696	cat__MRDA0_nan	0.0		3_1
697	cat__MRDB0_False	0.0		3_1
698	cat__MRDB0_True	0.0		3_1
699	cat__MRDB0_nan	0.0		3_1
700	cat__MRDC0_False	0.0		3_1
701	cat__MRDC0_True	0.0		3_1
702	cat__MRDC0_nan	0.0		3_1
703	cat__MRDA1_False	0.0		3_1
704	cat__MRDA1_True	0.0		3_1
705	cat__MRDA1_nan	0.0		3_1
706	cat__MRDB1_False	0.0		3_1
707	cat__MRDB1_True	0.0		3_1
708	cat__MRDB1_nan	0.0		3_1
709	cat__MRDC1_False	0.0		3_1
710	cat__MRDC1_True	0.0		3_1
711	cat__MRDC1_nan	0.0		3_1
712	cat__MRDA2_False	0.0		3_1
713	cat__MRDA2_True	0.0		3_1
714	cat__MRDA2_nan	0.0		3_1
715	cat__MRDB2_False	0.0		3_1
716	cat__MRDB2_True	0.0		3_1
717	cat__MRDB2_nan	0.0		3_1
718	cat__MRDC2_False	0.0		3_1
719	cat__MRDC2_True	0.0		3_1
720	cat__MRDC2_nan	0.0		3_1
721	cat__MRDA3_False	0.0		3_1
722	cat__MRDA3_True	0.0		3_1
723	cat__MRDA3_nan	0.0		3_1
724	cat__MRDB3_False	0.0		3_1
725	cat__MRDB3_True	0.0		3_1
726	cat__MRDB3_nan	0.0		3_1
727	cat__MRDC3_False	0.0		3_1
728	cat__MRDC3_True	0.0		3_1
729	cat__MRDC3_nan	0.0		3_1
730	cat__MRDnegativity_<0.0%/not detectable	0.0		3_1
731	cat__MRDnegativity_nan	0.0		3_1
732	cat__MRDguided_No	0.0		3_1
733	cat__MRDguided_nan	0.0		3_1
734	cat__Housekeeping_ABL	0.0		3_1
735	cat__Housekeeping_nan	0.0		3_1
736	cat__MRDA0_method_nan	0.0		3_1
737	cat__MRDA0_method_qPCR-NPM1	0.0		3_1
738	cat__MRDA0_method_qPCR-NPM1 A	0.0		3_1
739	cat__MRDA0_method_qPCR-NPM1 B	0.0		3_1
740	cat__MRDA0_method_qPCR-NPM1 D	0.0		3_1
741	cat__MRDA0_method_qPCR-NPM1 OTHER	0.0		3_1
742	cat__MRDA0_method_qPCR-inv16	0.0		3_1
743	cat__MRDA0_method_qPCR-t8/21	0.0		3_1
744	cat__MRDA0num_ND	0.0		3_1
745	cat__MRDA0num_Pos	0.0		3_1
746	cat__MRDA0num_nan	0.0		3_1
747	cat__MRDA0_specimen_PB	0.0		3_1
748	cat__MRDA0_specimen_nan	0.0		3_1
749	cat__MRDB0_method_nan	0.0		3_1
750	cat__MRDB0_method_qPCR-NPM1	0.0		3_1
751	cat__MRDB0_method_qPCR-NPM1 A	0.0		3_1
752	cat__MRDB0_method_qPCR-NPM1 B	0.0		3_1
753	cat__MRDB0_method_qPCR-NPM1 D	0.0		3_1
754	cat__MRDB0_method_qPCR-NPM1 OTHER	0.0		3_1
755	cat__MRDB0_method_qPCR-inv16	0.0		3_1
756	cat__MRDB0_method_qPCR-t8/21	0.0		3_1
757	cat__MRDB0_specimen_BM	0.0		3_1
758	cat__MRDB0_specimen_nan	0.0		3_1
759	cat__MRDB0num_ND	0.0		3_1
760	cat__MRDB0num_Pos	0.0		3_1
761	cat__MRDB0num_nan	0.0		3_1
762	cat__MRDC0_method_MFC (LAIP+DfN)	0.0		3_1
763	cat__MRDC0_method_nan	0.0		3_1
764	cat__MRDC0_specimen_BM	0.0		3_1
765	cat__MRDC0_specimen_BM	0.0		3_1
766	cat__MRDC0_specimen_PB	0.0		3_1
767	cat__MRDC0_specimen_nan	0.0		3_1
768	cat__MRDC1_specimen_BM	0.0		3_1
769	cat__MRDC1_specimen_PB	0.0		3_1
770	cat__MRDC1_specimen_nan	0.0		3_1
771	cat__MRDC2_specimen_BM	0.0		3_1
772	cat__MRDC2_specimen_PB	0.0		3_1
773	cat__MRDC2_specimen_nan	0.0		3_1
774	cat__MRDC3_specimen_BM	0.0		3_1
775	cat__MRDC3_specimen_PB	0.0		3_1
776	cat__MRDC3_specimen_nan	0.0		3_1
777	cat__MRDC0num_Neg	0.0		3_1
778	cat__MRDC0num_Pos	0.0		3_1
779	cat__MRDC0num_nan	0.0		3_1
780	cat__MRDA1_method_nan	0.0		3_1
781	cat__MRDA1_method_qPCR-NPM1	0.0		3_1
782	cat__MRDA1_method_qPCR-NPM1 A	0.0		3_1
783	cat__MRDA1_method_qPCR-NPM1 B	0.0		3_1
784	cat__MRDA1_method_qPCR-NPM1 D	0.0		3_1
785	cat__MRDA1_method_qPCR-NPM1 OTHER	0.0		3_1
786	cat__MRDA1_method_qPCR-inv16	0.0		3_1
787	cat__MRDA1_method_qPCR-t8/21	0.0		3_1
788	cat__MRDA1num_ND	0.0		3_1
789	cat__MRDA1num_Neg	0.0		3_1
790	cat__MRDA1num_Pos	0.0		3_1
791	cat__MRDA1num_nan	0.0		3_1
792	cat__MRDA1_specimen_PB	0.0		3_1
793	cat__MRDA1_specimen_nan	0.0		3_1
794	cat__MRDB1_method_nan	0.0		3_1
795	cat__MRDB1_method_qPCR-NPM1	0.0		3_1
796	cat__MRDB1_method_qPCR-NPM1 A	0.0		3_1
797	cat__MRDB1_method_qPCR-NPM1 D	0.0		3_1
798	cat__MRDB1_method_qPCR-NPM1 OTHER	0.0		3_1
799	cat__MRDB1_method_qPCR-inv16	0.0		3_1
800	cat__MRDB1_method_qPCR-t8/21	0.0		3_1
801	cat__MRDB1_specimen_BM	0.0		3_1
802	cat__MRDB1_specimen_nan	0.0		3_1
803	cat__MRDB1num_ND	0.0		3_1
804	cat__MRDB1num_Neg	0.0		3_1
805	cat__MRDB1num_Pos	0.0		3_1
806	cat__MRDB1num_nan	0.0		3_1
807	cat__MRDC1_method_MFC (LAIP+DfN)	0.0		3_1
808	cat__MRDC1_method_nan	0.0		3_1
809	cat__MRDC1num_ND	0.0		3_1
810	cat__MRDC1num_Neg	0.0		3_1
811	cat__MRDC1num_Pos	0.0		3_1
812	cat__MRDC1num_nan	0.0		3_1
813	cat__MRDA2_method_nan	0.0		3_1
814	cat__MRDA2_method_qPCR-NPM1	0.0		3_1
815	cat__MRDA2_method_qPCR-NPM1 A	0.0		3_1
816	cat__MRDA2_method_qPCR-NPM1 B	0.0		3_1
817	cat__MRDA2_method_qPCR-NPM1 D	0.0		3_1
818	cat__MRDA2_method_qPCR-NPM1 OTHER	0.0		3_1
819	cat__MRDA2_method_qPCR-inv16	0.0		3_1
820	cat__MRDA2_method_qPCR-t8/21	0.0		3_1
821	cat__MRDA2_specimen_PB	0.0		3_1
822	cat__MRDA2_specimen_nan	0.0		3_1
823	cat__MRDA2num_ND	0.0		3_1
824	cat__MRDA2num_Neg	0.0		3_1
825	cat__MRDA2num_Pos	0.0		3_1
826	cat__MRDA2num_nan	0.0		3_1
827	cat__MRDB2_method_nan	0.0		3_1
828	cat__MRDB2_method_qPCR-NPM1	0.0		3_1
829	cat__MRDB2_method_qPCR-NPM1 A	0.0		3_1
830	cat__MRDB2_method_qPCR-NPM1 B	0.0		3_1
831	cat__MRDB2_method_qPCR-NPM1 OTHER	0.0		3_1
832	cat__MRDB2_method_qPCR-inv16	0.0		3_1
833	cat__MRDB2_method_qPCR-t8/21	0.0		3_1
834	cat__MRDB2_specimen_BM	0.0		3_1
835	cat__MRDB2_specimen_nan	0.0		3_1
836	cat__MRDB2num_ND	0.0		3_1
837	cat__MRDB2num_Neg	0.0		3_1
838	cat__MRDB2num_Pos	0.0		3_1
839	cat__MRDB2num_nan	0.0		3_1
840	cat__MRDC2_method_MFC (LAIP+DfN)	0.0		3_1
841	cat__MRDC2_method_nan	0.0		3_1
842	cat__MRDC2num_ND	0.0		3_1
843	cat__MRDC2num_Neg	0.0		3_1
844	cat__MRDC2num_Pos	0.0		3_1
845	cat__MRDC2num_nan	0.0		3_1
846	cat__MRDA3_method_nan	0.0		3_1
847	cat__MRDA3_method_qPCR-NPM1	0.0		3_1
848	cat__MRDA3_method_qPCR-NPM1 A	0.0		3_1
849	cat__MRDA3_method_qPCR-NPM1 B	0.0		3_1
850	cat__MRDA3_method_qPCR-NPM1 D	0.0		3_1
851	cat__MRDA3_method_qPCR-NPM1 OTHER	0.0		3_1
852	cat__MRDA3_method_qPCR-inv16	0.0		3_1
853	cat__MRDA3_method_qPCR-t8/21	0.0		3_1
854	cat__MRDA3_specimen_PB	0.0		3_1
855	cat__MRDA3_specimen_nan	0.0		3_1
856	cat__MRDA3num_ND	0.0		3_1
857	cat__MRDA3num_Neg	0.0		3_1
858	cat__MRDA3num_Pos	0.0		3_1
859	cat__MRDA3num_nan	0.0		3_1
860	cat__MRDB3_method_nan	0.0		3_1
861	cat__MRDB3_method_qPCR-NPM1	0.0		3_1
862	cat__MRDB3_method_qPCR-NPM1 A	0.0		3_1
863	cat__MRDB3_method_qPCR-NPM1 B	0.0		3_1
864	cat__MRDB3_method_qPCR-NPM1 D	0.0		3_1
865	cat__MRDB3_method_qPCR-NPM1 OTHER	0.0		3_1
866	cat__MRDB3_method_qPCR-inv16	0.0		3_1
867	cat__MRDB3_method_qPCR-t8/21	0.0		3_1
868	cat__MRDB3_specimen_BM	0.0		3_1
869	cat__MRDB3_specimen_nan	0.0		3_1
870	cat__MRDB3num_ND	0.0		3_1
871	cat__MRDB3num_Neg	0.0		3_1
872	cat__MRDB3num_Pos	0.0		3_1
873	cat__MRDB3num_nan	0.0		3_1
874	cat__MRDC3_method_MFC (LAIP+DfN)	0.0		3_1
875	cat__MRDC3_method_nan	0.0		3_1
876	cat__MRDC3num_Neg	0.0		3_1
877	cat__MRDC3num_Pos	0.0		3_1
878	cat__MRDC3num_nan	0.0		3_1
879	num__date_MRDA0	0.0		3_1
880	num__MRDA0hodnota	8.31347291774465e-05		3_1
881	num__MRDA0logred	0.0		3_1
882	num__date_MRDB0	0.0		3_1
883	num__MRDB0hodnota	6.707835646101878e-05		3_1
884	num__MRDB0logred	0.0		3_1
885	num__MRDC0percentage	0.00017190792096443626		3_1
886	num__date_MRDA1	7.19680411610868e-05		3_1
887	num__MRDA1hodnota	0.0		3_1
888	num__MRDA1logred	0.00020127267826983521		3_1
889	num__date_MRDB1	8.454372510976156e-05		3_1
890	num__MRDB1hodnota	0.0007674539683472754		3_1
891	num__Date_MRDC1	0.0003118510251647711		3_1
892	num__MRDC1percentage	0.00020971046177312966		3_1
893	num__date_MRDA2	0.00018825866964571414		3_1
894	num__MRDA2hodnota	0.0		3_1
895	num__MRDA2logred	0.0		3_1
896	num__date_MRDB2	0.00027069484287894414		3_1
897	num__MRDB2hodnota	0.0		3_1
898	num__Date_MRDC2	0.0		3_1
899	num__MRDC2percentage	0.000604938378170113		3_1
900	num__date_MRDA3	0.0		3_1
901	num__MRDA3hodnota	0.0		3_1
902	num__MRDA3logred	0.0002629702235285868		3_1
903	num__date_MRDB3	0.0003860218354390557		3_1
904	num__MRDB3hodnota	9.135177585088983e-05		3_1
905	num__Date_MRDC3	0.0		3_1
906	num__MRDC3percentage	0.0003509161931892432		3_1
907	remainder__MRDnegativity_is_missing	0.0		3_1
908	remainder__MRDguided_is_missing	0.0		3_1
909	remainder__Housekeeping_is_missing	0.0		3_1
910	remainder__MRDA0_is_missing	0.0		3_1
911	remainder__date_MRDA0_is_missing	0.0		3_1
912	remainder__MRDA0_method_is_missing	0.0		3_1
913	remainder__MRDA0_specimen_is_missing	0.0		3_1
914	remainder__MRDA0num_is_missing	0.0		3_1
915	remainder__MRDA0hodnota_is_missing	0.0		3_1
916	remainder__MRDA0logred_is_missing	0.0		3_1
917	remainder__MRDB0_is_missing	0.0		3_1
918	remainder__date_MRDB0_is_missing	0.0		3_1
919	remainder__MRDB0_method_is_missing	0.0		3_1
920	remainder__MRDB0_specimen_is_missing	0.0		3_1
921	remainder__MRDB0num_is_missing	0.0		3_1
922	remainder__MRDB0hodnota_is_missing	0.0		3_1
923	remainder__MRDB0logred_is_missing	0.0		3_1
924	remainder__MRDC0_is_missing	0.0		3_1
925	remainder__MRDC0_method_is_missing	0.0		3_1
926	remainder__MRDC0_specimen_is_missing	0.0		3_1
927	remainder__MRDC0num_is_missing	0.0		3_1
928	remainder__MRDC0percentage_is_missing	0.0		3_1
929	remainder__MRDA1_is_missing	0.0		3_1
930	remainder__date_MRDA1_is_missing	0.0		3_1
931	remainder__MRDA1_method_is_missing	0.0		3_1
932	remainder__MRDA1_specimen_is_missing	0.0		3_1
933	remainder__MRDA1num_is_missing	0.0		3_1
934	remainder__MRDA1hodnota_is_missing	0.0		3_1
935	remainder__MRDA1logred_is_missing	0.0		3_1
936	remainder__MRDB1_is_missing	0.0		3_1
937	remainder__date_MRDB1_is_missing	0.0		3_1
938	remainder__MRDB1_method_is_missing	0.0		3_1
939	remainder__MRDB1_specimen_is_missing	0.0		3_1
940	remainder__MRDB1num_is_missing	0.0		3_1
941	remainder__MRDB1hodnota_is_missing	0.0		3_1
942	remainder__MRDC1_is_missing	0.0		3_1
943	remainder__Date_MRDC1_is_missing	0.0		3_1
944	remainder__MRDC1_method_is_missing	0.0		3_1
945	remainder__MRDC1_specimen_is_missing	0.0		3_1
946	remainder__MRDC1num_is_missing	0.0		3_1
947	remainder__MRDC1percentage_is_missing	0.0		3_1
948	remainder__MRDA2_is_missing	0.0		3_1
949	remainder__date_MRDA2_is_missing	0.0		3_1
950	remainder__MRDA2_method_is_missing	0.0		3_1
951	remainder__MRDA2_specimen_is_missing	0.0		3_1
952	remainder__MRDA2num_is_missing	0.0		3_1
953	remainder__MRDA2hodnota_is_missing	0.0		3_1
954	remainder__MRDA2logred_is_missing	0.0		3_1
955	remainder__MRDB2_is_missing	0.0		3_1
956	remainder__date_MRDB2_is_missing	0.0		3_1
957	remainder__MRDB2_method_is_missing	0.0		3_1
958	remainder__MRDB2_specimen_is_missing	0.0		3_1
959	remainder__MRDB2num_is_missing	0.0		3_1
960	remainder__MRDB2hodnota_is_missing	0.0		3_1
961	remainder__MRDC2_is_missing	0.0		3_1
962	remainder__Date_MRDC2_is_missing	0.0		3_1
963	remainder__MRDC2_method_is_missing	0.0		3_1
964	remainder__MRDC2_specimen_is_missing	0.0		3_1
965	remainder__MRDC2num_is_missing	0.0		3_1
966	remainder__MRDC2percentage_is_missing	0.0		3_1
967	remainder__MRDA3_is_missing	0.0		3_1
968	remainder__date_MRDA3_is_missing	0.0		3_1
969	remainder__MRDA3_method_is_missing	0.0		3_1
970	remainder__MRDA3_specimen_is_missing	0.0		3_1
971	remainder__MRDA3num_is_missing	0.0		3_1
972	remainder__MRDA3hodnota_is_missing	0.0		3_1
973	remainder__MRDA3logred_is_missing	0.0		3_1
974	remainder__MRDB3_is_missing	0.0		3_1
975	remainder__date_MRDB3_is_missing	0.0		3_1
976	remainder__MRDB3_method_is_missing	0.0		3_1
977	remainder__MRDB3_specimen_is_missing	0.0		3_1
978	remainder__MRDB3num_is_missing	0.0		3_1
979	remainder__MRDB3hodnota_is_missing	0.0		3_1
980	remainder__MRDC3_is_missing	0.0		3_1
981	remainder__Date_MRDC3_is_missing	0.0		3_1
982	remainder__MRDC3_method_is_missing	0.0		3_1
983	remainder__MRDC3_specimen_is_missing	0.0		3_1
984	remainder__MRDC3num_is_missing	0.0		3_1
985	remainder__MRDC3percentage_is_missing	0.0		3_1
986	remainder__ASXL1	6.096269958457679e-05		3_1
987	remainder__ASXL2	8.227632089636697e-06		3_1
988	remainder__BAGE3	2.15337594532593e-06		3_1
989	remainder__BCOR	0.0		3_1
990	remainder__BRAF	0.0		3_1
991	remainder__CBL	0.0		3_1
992	remainder__CEBPA	1.2998336971477389e-05		3_1
993	remainder__CREBBP	0.0		3_1
994	remainder__CSF3R	0.0		3_1
995	remainder__CTCF	0.0		3_1
996	remainder__CUX1	0.0		3_1
997	remainder__DNMT3A	0.0		3_1
998	remainder__ETV6	0.0		3_1
999	remainder__EZH2	0.0		3_1
1000	remainder__FBXW7	0.0		3_1
1001	remainder__FLT3	0.0		3_1
1002	remainder__GATA1	0.0		3_1
1003	remainder__GATA2	0.0		3_1
1004	remainder__IDH1	0.0		3_1
1005	remainder__IDH2	0.0		3_1
1006	remainder__JAK2	0.0		3_1
1007	remainder__JAK3	0.0		3_1
1008	remainder__KANSL1	0.0		3_1
1009	remainder__KDM6A	0.0		3_1
1010	remainder__KIT	0.0		3_1
1011	remainder__KMT2C	0.0		3_1
1012	remainder__KMT2D	0.0		3_1
1013	remainder__KMT2E	0.0		3_1
1014	remainder__KRAS	0.0		3_1
1015	remainder__LUC7L2	0.0		3_1
1016	remainder__MLL	0.0		3_1
1017	remainder__MYC	0.0		3_1
1018	remainder__NF1	0.0		3_1
1019	remainder__NFE2	0.0		3_1
1020	remainder__NPM1	1.927982703687109e-06		3_1
1021	remainder__NRAS	2.94278117507663e-06		3_1
1022	remainder__PHF6	0.0		3_1
1023	remainder__PRPF8	0.0		3_1
1024	remainder__PTPN11	0.0		3_1
1025	remainder__RAD21	0.0		3_1
1026	remainder__RIT1	0.0		3_1
1027	remainder__RUNX1	0.0		3_1
1028	remainder__SETBP1	0.0		3_1
1029	remainder__SF1	0.0		3_1
1030	remainder__SF3B1	0.0		3_1
1031	remainder__SMC1A	0.0		3_1
1032	remainder__SMC3	0.0		3_1
1033	remainder__SRSF2	0.0		3_1
1034	remainder__STAG2	0.0		3_1
1035	remainder__STAT5B	0.0		3_1
1036	remainder__SUZ12	0.0		3_1
1037	remainder__TET2	0.0		3_1
1038	remainder__TP53	0.0		3_1
1039	remainder__U2AF1	0.0		3_1
1040	remainder__WT1	0.0		3_1
1041	remainder__ZRSR2	0.0		3_1
1042	remainder__ngs_is_missing	0.0		3_1
1043	cat__MRDA0_False	0.0		4_1
1044	cat__MRDA0_True	0.0		4_1
1045	cat__MRDA0_nan	0.0		4_1
1046	cat__MRDB0_False	0.0		4_1
1047	cat__MRDB0_True	0.0		4_1
1048	cat__MRDB0_nan	0.0		4_1
1049	cat__MRDC0_False	0.0		4_1
1050	cat__MRDC0_True	0.0		4_1
1051	cat__MRDC0_nan	0.0		4_1
1052	cat__MRDA1_False	0.0		4_1
1053	cat__MRDA1_True	0.0		4_1
1054	cat__MRDA1_nan	0.0		4_1
1055	cat__MRDB1_False	0.0		4_1
1056	cat__MRDB1_True	0.0		4_1
1057	cat__MRDB1_nan	0.0		4_1
1058	cat__MRDC1_False	0.0		4_1
1059	cat__MRDC1_True	0.0		4_1
1060	cat__MRDC1_nan	0.0		4_1
1061	cat__MRDA2_False	0.0		4_1
1062	cat__MRDA2_True	0.0		4_1
1063	cat__MRDA2_nan	0.0		4_1
1064	cat__MRDB2_False	0.0		4_1
1065	cat__MRDB2_True	0.0		4_1
1066	cat__MRDB2_nan	0.0		4_1
1067	cat__MRDC2_False	0.0		4_1
1068	cat__MRDC2_True	0.0		4_1
1069	cat__MRDC2_nan	0.0		4_1
1070	cat__MRDA3_False	0.0		4_1
1071	cat__MRDA3_True	0.0		4_1
1072	cat__MRDA3_nan	0.0		4_1
1073	cat__MRDB3_False	0.0		4_1
1074	cat__MRDB3_True	0.0		4_1
1075	cat__MRDB3_nan	0.0		4_1
1076	cat__MRDC3_False	0.0		4_1
1077	cat__MRDC3_True	0.0		4_1
1078	cat__MRDC3_nan	0.0		4_1
1079	cat__MRDnegativity_<0.0%/not detectable	0.0		4_1
1080	cat__MRDnegativity_nan	0.0		4_1
1081	cat__MRDguided_No	0.0		4_1
1082	cat__MRDguided_nan	0.0		4_1
1083	cat__Housekeeping_ABL	0.0		4_1
1084	cat__Housekeeping_nan	0.0		4_1
1085	cat__MRDA0_method_nan	0.0		4_1
1086	cat__MRDA0_method_qPCR-NPM1	0.0		4_1
1087	cat__MRDA0_method_qPCR-NPM1 A	0.0		4_1
1088	cat__MRDA0_method_qPCR-NPM1 B	0.0		4_1
1089	cat__MRDA0_method_qPCR-NPM1 D	0.0		4_1
1090	cat__MRDA0_method_qPCR-NPM1 OTHER	0.0		4_1
1091	cat__MRDA0_method_qPCR-inv16	0.0		4_1
1092	cat__MRDA0_method_qPCR-t8/21	0.0		4_1
1093	cat__MRDA0num_ND	0.0		4_1
1094	cat__MRDA0num_Pos	0.0		4_1
1095	cat__MRDA0num_nan	0.0		4_1
1096	cat__MRDA0_specimen_PB	0.0		4_1
1097	cat__MRDA0_specimen_nan	0.0		4_1
1098	cat__MRDB0_method_nan	0.0		4_1
1099	cat__MRDB0_method_qPCR-NPM1	0.0		4_1
1100	cat__MRDB0_method_qPCR-NPM1 A	0.0		4_1
1101	cat__MRDB0_method_qPCR-NPM1 B	0.0		4_1
1102	cat__MRDB0_method_qPCR-NPM1 D	0.0		4_1
1103	cat__MRDB0_method_qPCR-NPM1 OTHER	0.0		4_1
1104	cat__MRDB0_method_qPCR-inv16	0.0		4_1
1105	cat__MRDB0_method_qPCR-t8/21	0.0		4_1
1106	cat__MRDB0_specimen_BM	0.0		4_1
1107	cat__MRDB0_specimen_nan	0.0		4_1
1108	cat__MRDB0num_ND	0.0		4_1
1109	cat__MRDB0num_Pos	0.0		4_1
1110	cat__MRDB0num_nan	0.0		4_1
1111	cat__MRDC0_method_MFC (LAIP+DfN)	0.0		4_1
1112	cat__MRDC0_method_nan	0.0		4_1
1113	cat__MRDC0_specimen_BM	0.0		4_1
1114	cat__MRDC0_specimen_BM	0.0		4_1
1115	cat__MRDC0_specimen_PB	0.0		4_1
1116	cat__MRDC0_specimen_nan	0.0		4_1
1117	cat__MRDC1_specimen_BM	0.0		4_1
1118	cat__MRDC1_specimen_PB	0.0		4_1
1119	cat__MRDC1_specimen_nan	0.0		4_1
1120	cat__MRDC2_specimen_BM	0.0		4_1
1121	cat__MRDC2_specimen_PB	0.0		4_1
1122	cat__MRDC2_specimen_nan	0.0		4_1
1123	cat__MRDC3_specimen_BM	0.0		4_1
1124	cat__MRDC3_specimen_PB	0.0		4_1
1125	cat__MRDC3_specimen_nan	0.0		4_1
1126	cat__MRDC0num_Neg	0.0		4_1
1127	cat__MRDC0num_Pos	0.0		4_1
1128	cat__MRDC0num_nan	0.0		4_1
1129	cat__MRDA1_method_nan	0.0		4_1
1130	cat__MRDA1_method_qPCR-NPM1	0.0		4_1
1131	cat__MRDA1_method_qPCR-NPM1 A	0.0		4_1
1132	cat__MRDA1_method_qPCR-NPM1 B	0.0		4_1
1133	cat__MRDA1_method_qPCR-NPM1 D	0.0		4_1
1134	cat__MRDA1_method_qPCR-NPM1 OTHER	0.0		4_1
1135	cat__MRDA1_method_qPCR-inv16	0.0		4_1
1136	cat__MRDA1_method_qPCR-t8/21	0.0		4_1
1137	cat__MRDA1num_ND	0.0		4_1
1138	cat__MRDA1num_Neg	0.0		4_1
1139	cat__MRDA1num_Pos	0.0		4_1
1140	cat__MRDA1num_nan	0.0		4_1
1141	cat__MRDA1_specimen_PB	0.0		4_1
1142	cat__MRDA1_specimen_nan	0.0		4_1
1143	cat__MRDB1_method_nan	0.0		4_1
1144	cat__MRDB1_method_qPCR-NPM1	0.0		4_1
1145	cat__MRDB1_method_qPCR-NPM1 A	0.0		4_1
1146	cat__MRDB1_method_qPCR-NPM1 D	0.0		4_1
1147	cat__MRDB1_method_qPCR-NPM1 OTHER	0.0		4_1
1148	cat__MRDB1_method_qPCR-inv16	0.0		4_1
1149	cat__MRDB1_method_qPCR-t8/21	0.0		4_1
1150	cat__MRDB1_specimen_BM	0.0		4_1
1151	cat__MRDB1_specimen_nan	0.0		4_1
1152	cat__MRDB1num_ND	0.0		4_1
1153	cat__MRDB1num_Neg	0.0		4_1
1154	cat__MRDB1num_Pos	0.0		4_1
1155	cat__MRDB1num_nan	0.0		4_1
1156	cat__MRDC1_method_MFC (LAIP+DfN)	0.0		4_1
1157	cat__MRDC1_method_nan	0.0		4_1
1158	cat__MRDC1num_ND	0.0		4_1
1159	cat__MRDC1num_Neg	0.0		4_1
1160	cat__MRDC1num_Pos	0.0		4_1
1161	cat__MRDC1num_nan	0.0		4_1
1162	cat__MRDA2_method_nan	0.0		4_1
1163	cat__MRDA2_method_qPCR-NPM1	0.0		4_1
1164	cat__MRDA2_method_qPCR-NPM1 A	0.0		4_1
1165	cat__MRDA2_method_qPCR-NPM1 B	0.0		4_1
1166	cat__MRDA2_method_qPCR-NPM1 D	0.0		4_1
1167	cat__MRDA2_method_qPCR-NPM1 OTHER	0.0		4_1
1168	cat__MRDA2_method_qPCR-inv16	0.0		4_1
1169	cat__MRDA2_method_qPCR-t8/21	0.0		4_1
1170	cat__MRDA2_specimen_PB	0.0		4_1
1171	cat__MRDA2_specimen_nan	0.0		4_1
1172	cat__MRDA2num_ND	0.0		4_1
1173	cat__MRDA2num_Neg	0.0		4_1
1174	cat__MRDA2num_Pos	0.0		4_1
1175	cat__MRDA2num_nan	0.0		4_1
1176	cat__MRDB2_method_nan	0.0		4_1
1177	cat__MRDB2_method_qPCR-NPM1	0.0		4_1
1178	cat__MRDB2_method_qPCR-NPM1 A	0.0		4_1
1179	cat__MRDB2_method_qPCR-NPM1 D	0.0		4_1
1180	cat__MRDB2_method_qPCR-NPM1 OTHER	0.0		4_1
1181	cat__MRDB2_method_qPCR-inv16	0.0		4_1
1182	cat__MRDB2_method_qPCR-t8/21	0.0		4_1
1183	cat__MRDB2_specimen_BM	0.0		4_1
1184	cat__MRDB2_specimen_nan	0.0		4_1
1185	cat__MRDB2num_ND	0.0		4_1
1186	cat__MRDB2num_Neg	0.0		4_1
1187	cat__MRDB2num_Pos	0.0		4_1
1188	cat__MRDB2num_nan	0.0		4_1
1189	cat__MRDC2_method_MFC (LAIP+DfN)	0.0		4_1
1190	cat__MRDC2_method_nan	0.0		4_1
1191	cat__MRDC2num_ND	0.0		4_1
1192	cat__MRDC2num_Neg	0.0		4_1
1193	cat__MRDC2num_Pos	0.0		4_1
1194	cat__MRDC2num_nan	0.0		4_1
1195	cat__MRDA3_method_nan	0.0		4_1
1196	cat__MRDA3_method_qPCR-NPM1	0.0		4_1
1197	cat__MRDA3_method_qPCR-NPM1 A	0.0		4_1
1198	cat__MRDA3_method_qPCR-NPM1 B	0.0		4_1
1199	cat__MRDA3_method_qPCR-NPM1 D	0.0		4_1
1200	cat__MRDA3_method_qPCR-NPM1 OTHER	0.0		4_1
1201	cat__MRDA3_method_qPCR-inv16	0.0		4_1
1202	cat__MRDA3_method_qPCR-t8/21	0.0		4_1
1203	cat__MRDA3_specimen_PB	0.0		4_1
1204	cat__MRDA3_specimen_nan	0.0		4_1
1205	cat__MRDA3num_ND	0.0		4_1
1206	cat__MRDA3num_Neg	0.0		4_1
1207	cat__MRDA3num_Pos	0.0		4_1
1208	cat__MRDA3num_nan	0.0		4_1
1209	cat__MRDB3_method_nan	0.0		4_1
1210	cat__MRDB3_method_qPCR-NPM1	0.0		4_1
1211	cat__MRDB3_method_qPCR-NPM1 A	0.0		4_1
1212	cat__MRDB3_method_qPCR-NPM1 D	0.0		4_1
1213	cat__MRDB3_method_qPCR-NPM1 OTHER	0.0		4_1
1214	cat__MRDB3_method_qPCR-inv16	0.0		4_1
1215	cat__MRDB3_method_qPCR-t8/21	0.0		4_1
1216	cat__MRDB3_specimen_BM	0.0		4_1
1217	cat__MRDB3_specimen_nan	0.0		4_1
1218	cat__MRDB3num_ND	0.0		4_1
1219	cat__MRDB3num_Neg	0.0		4_1
1220	cat__MRDB3num_Pos	0.0		4_1
1221	cat__MRDB3num_nan	0.0		4_1
1222	cat__MRDC3_method_MFC (LAIP+DfN)	0.0		4_1
1223	cat__MRDC3_method_nan	0.0		4_1
1224	cat__MRDC3num_Neg	0.0		4_1
1225	cat__MRDC3num_Pos	0.0		4_1
1226	cat__MRDC3num_nan	0.0		4_1
1227	num__date_MRDA0	0.0		4_1
1228	num__MRDA0hodnota	0.00020731354141847053		4_1
1229	num__MRDA0logred	0.0		4_1
1230	num__date_MRDB0	0.0		4_1
1231	num__MRDB0hodnota	0.0		4_1
1232	num__MRDB0logred	0.0		4_1
1233	num__MRDC0percentage	0.00029893848580082687		4_1
1234	num__date_MRDA1	1.0233223423572071e-05		4_1
1235	num__MRDA1hodnota	0.0		4_1
1236	num__MRDA1logred	0.0		4_1
1237	num__date_MRDB1	0.00035193283255444596		4_1
1238	num__MRDB1hodnota	9.315119524115288e-05		4_1
1239	num__Date_MRDC1	0.00026243497411988		4_1
1240	num__MRDC1percentage	0.0004942230025304469		4_1
1241	num__date_MRDA2	1.9328785241701823e-05		4_1
1242	num__MRDA2hodnota	0.0		4_1
1243	num__MRDA2logred	0.0		4_1
1244	num__date_MRDB2	0.0005017032491711547		4_1
1245	num__MRDB2hodnota	0.0		4_1
1246	num__Date_MRDC2	0.0		4_1
1247	num__MRDC2percentage	0.00040763353015219983		4_1
1248	num__date_MRDA3	0.0		4_1
1249	num__MRDA3hodnota	0.0		4_1
1250	num__MRDA3logred	4.1152806902379686e-05		4_1
1251	num__date_MRDB3	0.0		4_1
1252	num__MRDB3hodnota	0.0		4_1
1253	num__Date_MRDC3	0.0		4_1
1254	num__MRDC3percentage	0.00038902499204791644		4_1
1255	remainder__MRDnegativity_is_missing	0.0		4_1
1256	remainder__MRDguided_is_missing	0.0		4_1
1257	remainder__Housekeeping_is_missing	0.0		4_1
1258	remainder__MRDA0_is_missing	0.0		4_1
1259	remainder__date_MRDA0_is_missing	0.0		4_1
1260	remainder__MRDA0_method_is_missing	0.0		4_1
1261	remainder__MRDA0_specimen_is_missing	0.0		4_1
1262	remainder__MRDA0num_is_missing	0.0		4_1
1263	remainder__MRDA0hodnota_is_missing	0.0		4_1
1264	remainder__MRDA0logred_is_missing	0.0		4_1
1265	remainder__MRDB0_is_missing	0.0		4_1
1266	remainder__date_MRDB0_is_missing	0.0		4_1
1267	remainder__MRDB0_method_is_missing	0.0		4_1
1268	remainder__MRDB0_specimen_is_missing	0.0		4_1
1269	remainder__MRDB0num_is_missing	0.0		4_1
1270	remainder__MRDB0hodnota_is_missing	0.0		4_1
1271	remainder__MRDB0logred_is_missing	0.0		4_1
1272	remainder__MRDC0_is_missing	0.0		4_1
1273	remainder__MRDC0_method_is_missing	0.0		4_1
1274	remainder__MRDC0_specimen_is_missing	0.0		4_1
1275	remainder__MRDC0num_is_missing	0.0		4_1
1276	remainder__MRDC0percentage_is_missing	0.0		4_1
1277	remainder__MRDA1_is_missing	0.0		4_1
1278	remainder__date_MRDA1_is_missing	0.0		4_1
1279	remainder__MRDA1_method_is_missing	0.0		4_1
1280	remainder__MRDA1_specimen_is_missing	0.0		4_1
1281	remainder__MRDA1num_is_missing	0.0		4_1
1282	remainder__MRDA1hodnota_is_missing	0.0		4_1
1283	remainder__MRDA1logred_is_missing	0.0		4_1
1284	remainder__MRDB1_is_missing	0.0		4_1
1285	remainder__date_MRDB1_is_missing	0.0		4_1
1286	remainder__MRDB1_method_is_missing	0.0		4_1
1287	remainder__MRDB1_specimen_is_missing	0.0		4_1
1288	remainder__MRDB1num_is_missing	0.0		4_1
1289	remainder__MRDB1hodnota_is_missing	0.0		4_1
1290	remainder__MRDC1_is_missing	0.0		4_1
1291	remainder__Date_MRDC1_is_missing	0.0		4_1
1292	remainder__MRDC1_method_is_missing	0.0		4_1
1293	remainder__MRDC1_specimen_is_missing	0.0		4_1
1294	remainder__MRDC1num_is_missing	0.0		4_1
1295	remainder__MRDC1percentage_is_missing	0.0		4_1
1296	remainder__MRDA2_is_missing	0.0		4_1
1297	remainder__date_MRDA2_is_missing	0.0		4_1
1298	remainder__MRDA2_method_is_missing	0.0		4_1
1299	remainder__MRDA2_specimen_is_missing	0.0		4_1
1300	remainder__MRDA2num_is_missing	0.0		4_1
1301	remainder__MRDA2hodnota_is_missing	0.0		4_1
1302	remainder__MRDA2logred_is_missing	0.0		4_1
1303	remainder__MRDB2_is_missing	0.0		4_1
1304	remainder__date_MRDB2_is_missing	0.0		4_1
1305	remainder__MRDB2_method_is_missing	0.0		4_1
1306	remainder__MRDB2_specimen_is_missing	0.0		4_1
1307	remainder__MRDB2num_is_missing	0.0		4_1
1308	remainder__MRDB2hodnota_is_missing	0.0		4_1
1309	remainder__MRDC2_is_missing	0.0		4_1
1310	remainder__Date_MRDC2_is_missing	0.0		4_1
1311	remainder__MRDC2_method_is_missing	0.0		4_1
1312	remainder__MRDC2_specimen_is_missing	0.0		4_1
1313	remainder__MRDC2num_is_missing	0.0		4_1
1314	remainder__MRDC2percentage_is_missing	0.0		4_1
1315	remainder__MRDA3_is_missing	0.0		4_1
1316	remainder__date_MRDA3_is_missing	0.0		4_1
1317	remainder__MRDA3_method_is_missing	0.0		4_1
1318	remainder__MRDA3_specimen_is_missing	0.0		4_1
1319	remainder__MRDA3num_is_missing	0.0		4_1
1320	remainder__MRDA3hodnota_is_missing	0.0		4_1
1321	remainder__MRDA3logred_is_missing	0.0		4_1
1322	remainder__MRDB3_is_missing	0.0		4_1
1323	remainder__date_MRDB3_is_missing	0.0		4_1
1324	remainder__MRDB3_method_is_missing	0.0		4_1
1325	remainder__MRDB3_specimen_is_missing	0.0		4_1
1326	remainder__MRDB3num_is_missing	0.0		4_1
1327	remainder__MRDB3hodnota_is_missing	0.0		4_1
1328	remainder__MRDC3_is_missing	0.0		4_1
1329	remainder__Date_MRDC3_is_missing	0.0		4_1
1330	remainder__MRDC3_method_is_missing	0.0		4_1
1331	remainder__MRDC3_specimen_is_missing	0.0		4_1
1332	remainder__MRDC3num_is_missing	0.0		4_1
1333	remainder__MRDC3percentage_is_missing	0.0		4_1
1334	remainder__ASXL1	6.6531703982543e-05		4_1
1335	remainder__ASXL2	2.133098994714075e-06		4_1
1336	remainder__BAGE3	1.8260159171252084e-06		4_1
1337	remainder__BCOR	0.0		4_1
1338	remainder__BRAF	0.0		4_1
1339	remainder__CBL	0.0		4_1
1340	remainder__CEBPA	7.290879511986055e-06		4_1
1341	remainder__CREBBP	0.0		4_1
1342	remainder__CSF3R	0.0		4_1
1343	remainder__CTCF	0.0		4_1
1344	remainder__CUX1	0.0		4_1
1345	remainder__DNMT3A	0.0		4_1
1346	remainder__ETV6	0.0		4_1
1347	remainder__EZH2	0.0		4_1
1348	remainder__FBXW7	0.0		4_1
1349	remainder__FLT3	0.0		4_1
1350	remainder__GATA2	0.0		4_1
1351	remainder__IDH1	0.0		4_1
1352	remainder__IDH2	0.0		4_1
1353	remainder__JAK2	0.0		4_1
1354	remainder__JAK3	0.0		4_1
1355	remainder__KANSL1	0.0		4_1
1356	remainder__KDM6A	0.0		4_1
1357	remainder__KIT	0.0		4_1
1358	remainder__KMT2C	0.0		4_1
1359	remainder__KMT2D	0.0		4_1
1360	remainder__KMT2E	0.0		4_1
1361	remainder__KRAS	0.0		4_1
1362	remainder__LUC7L2	0.0		4_1
1363	remainder__MED12	0.0		4_1
1364	remainder__MLL	0.0		4_1
1365	remainder__MYC	0.0		4_1
1366	remainder__NF1	0.0		4_1
1367	remainder__NFE2	0.0		4_1
1368	remainder__NPM1	2.8562474185565563e-06		4_1
1369	remainder__NRAS	1.6231165096082417e-06		4_1
1370	remainder__PDS5B	0.0		4_1
1371	remainder__PHF6	0.0		4_1
1372	remainder__PRPF8	0.0		4_1
1373	remainder__PTPN11	0.0		4_1
1374	remainder__RAD21	0.0		4_1
1375	remainder__RIT1	0.0		4_1
1376	remainder__RUNX1	0.0		4_1
1377	remainder__SETBP1	0.0		4_1
1378	remainder__SF1	0.0		4_1
1379	remainder__SMC1A	0.0		4_1
1380	remainder__SMC3	0.0		4_1
1381	remainder__SRSF2	0.0		4_1
1382	remainder__STAG2	0.0		4_1
1383	remainder__STAT5B	0.0		4_1
1384	remainder__SUZ12	0.0		4_1
1385	remainder__TET2	0.0		4_1
1386	remainder__TP53	0.0		4_1
1387	remainder__U2AF1	0.0		4_1
1388	remainder__WT1	0.0		4_1
1389	remainder__ngs_is_missing	0.0		4_1
1390	cat__MRDA0_False	0.0		5_1
1391	cat__MRDA0_True	0.0		5_1
1392	cat__MRDA0_nan	0.0		5_1
1393	cat__MRDB0_False	0.0		5_1
1394	cat__MRDB0_True	0.0		5_1
1395	cat__MRDB0_nan	0.0		5_1
1396	cat__MRDC0_False	0.0		5_1
1397	cat__MRDC0_True	0.0		5_1
1398	cat__MRDC0_nan	0.0		5_1
1399	cat__MRDA1_False	0.0		5_1
1400	cat__MRDA1_True	0.0		5_1
1401	cat__MRDA1_nan	0.0		5_1
1402	cat__MRDB1_False	0.0		5_1
1403	cat__MRDB1_True	0.0		5_1
1404	cat__MRDB1_nan	0.0		5_1
1405	cat__MRDC1_False	0.0		5_1
1406	cat__MRDC1_True	0.0		5_1
1407	cat__MRDC1_nan	0.0		5_1
1408	cat__MRDA2_False	0.0		5_1
1409	cat__MRDA2_True	0.0		5_1
1410	cat__MRDA2_nan	0.0		5_1
1411	cat__MRDB2_False	0.0		5_1
1412	cat__MRDB2_True	0.0		5_1
1413	cat__MRDB2_nan	0.0		5_1
1414	cat__MRDC2_False	0.0		5_1
1415	cat__MRDC2_True	0.0		5_1
1416	cat__MRDC2_nan	0.0		5_1
1417	cat__MRDA3_False	0.0		5_1
1418	cat__MRDA3_True	0.0		5_1
1419	cat__MRDA3_nan	0.0		5_1
1420	cat__MRDB3_False	0.0		5_1
1421	cat__MRDB3_True	0.0		5_1
1422	cat__MRDB3_nan	0.0		5_1
1423	cat__MRDC3_False	0.0		5_1
1424	cat__MRDC3_True	0.0		5_1
1425	cat__MRDC3_nan	0.0		5_1
1426	cat__MRDnegativity_<0.0%/not detectable	0.0		5_1
1427	cat__MRDnegativity_nan	0.0		5_1
1428	cat__MRDguided_No	0.0		5_1
1429	cat__MRDguided_nan	0.0		5_1
1430	cat__Housekeeping_ABL	0.0		5_1
1431	cat__Housekeeping_nan	0.0		5_1
1432	cat__MRDA0_method_nan	0.0		5_1
1433	cat__MRDA0_method_qPCR-NPM1	0.0		5_1
1434	cat__MRDA0_method_qPCR-NPM1 A	0.0		5_1
1435	cat__MRDA0_method_qPCR-NPM1 B	0.0		5_1
1436	cat__MRDA0_method_qPCR-NPM1 D	0.0		5_1
1437	cat__MRDA0_method_qPCR-NPM1 OTHER	0.0		5_1
1438	cat__MRDA0_method_qPCR-inv16	0.0		5_1
1439	cat__MRDA0_method_qPCR-t8/21	0.0		5_1
1440	cat__MRDA0num_ND	0.0		5_1
1441	cat__MRDA0num_Pos	0.0		5_1
1442	cat__MRDA0num_nan	0.0		5_1
1443	cat__MRDA0_specimen_PB	0.0		5_1
1444	cat__MRDA0_specimen_nan	0.0		5_1
1445	cat__MRDB0_method_nan	0.0		5_1
1446	cat__MRDB0_method_qPCR-NPM1	0.0		5_1
1447	cat__MRDB0_method_qPCR-NPM1 A	0.0		5_1
1448	cat__MRDB0_method_qPCR-NPM1 D	0.0		5_1
1449	cat__MRDB0_method_qPCR-NPM1 OTHER	0.0		5_1
1450	cat__MRDB0_method_qPCR-inv16	0.0		5_1
1451	cat__MRDB0_method_qPCR-t8/21	0.0		5_1
1452	cat__MRDB0_specimen_BM	0.0		5_1
1453	cat__MRDB0_specimen_nan	0.0		5_1
1454	cat__MRDB0num_ND	0.0		5_1
1455	cat__MRDB0num_Pos	0.0		5_1
1456	cat__MRDB0num_nan	0.0		5_1
1457	cat__MRDC0_method_MFC (LAIP+DfN)	0.0		5_1
1458	cat__MRDC0_method_nan	0.0		5_1
1459	cat__MRDC0_specimen_BM	0.0		5_1
1460	cat__MRDC0_specimen_BM	0.0		5_1
1461	cat__MRDC0_specimen_PB	0.0		5_1
1462	cat__MRDC0_specimen_nan	0.0		5_1
1463	cat__MRDC1_specimen_BM	0.0		5_1
1464	cat__MRDC1_specimen_PB	0.0		5_1
1465	cat__MRDC1_specimen_nan	0.0		5_1
1466	cat__MRDC2_specimen_BM	0.0		5_1
1467	cat__MRDC2_specimen_PB	0.0		5_1
1468	cat__MRDC2_specimen_nan	0.0		5_1
1469	cat__MRDC3_specimen_BM	0.0		5_1
1470	cat__MRDC3_specimen_PB	0.0		5_1
1471	cat__MRDC3_specimen_nan	0.0		5_1
1472	cat__MRDC0num_Neg	0.0		5_1
1473	cat__MRDC0num_Pos	0.0		5_1
1474	cat__MRDC0num_nan	0.0		5_1
1475	cat__MRDA1_method_nan	0.0		5_1
1476	cat__MRDA1_method_qPCR-NPM1	0.0		5_1
1477	cat__MRDA1_method_qPCR-NPM1 A	0.0		5_1
1478	cat__MRDA1_method_qPCR-NPM1 B	0.0		5_1
1479	cat__MRDA1_method_qPCR-NPM1 D	0.0		5_1
1480	cat__MRDA1_method_qPCR-NPM1 OTHER	0.0		5_1
1481	cat__MRDA1_method_qPCR-inv16	0.0		5_1
1482	cat__MRDA1_method_qPCR-t8/21	0.0		5_1
1483	cat__MRDA1num_ND	0.0		5_1
1484	cat__MRDA1num_Neg	0.0		5_1
1485	cat__MRDA1num_Pos	0.0		5_1
1486	cat__MRDA1num_nan	0.0		5_1
1487	cat__MRDA1_specimen_PB	0.0		5_1
1488	cat__MRDA1_specimen_nan	0.0		5_1
1489	cat__MRDB1_method_nan	0.0		5_1
1490	cat__MRDB1_method_qPCR-NPM1	0.0		5_1
1491	cat__MRDB1_method_qPCR-NPM1 A	0.0		5_1
1492	cat__MRDB1_method_qPCR-NPM1 D	0.0		5_1
1493	cat__MRDB1_method_qPCR-NPM1 OTHER	0.0		5_1
1494	cat__MRDB1_method_qPCR-inv16	0.0		5_1
1495	cat__MRDB1_method_qPCR-t8/21	0.0		5_1
1496	cat__MRDB1_specimen_BM	0.0		5_1
1497	cat__MRDB1_specimen_nan	0.0		5_1
1498	cat__MRDB1num_ND	0.0		5_1
1499	cat__MRDB1num_Neg	0.0		5_1
1500	cat__MRDB1num_Pos	0.0		5_1
1501	cat__MRDB1num_nan	0.0		5_1
1502	cat__MRDC1_method_MFC (LAIP+DfN)	0.0		5_1
1503	cat__MRDC1_method_nan	0.0		5_1
1504	cat__MRDC1num_ND	0.0		5_1
1505	cat__MRDC1num_Neg	0.0		5_1
1506	cat__MRDC1num_Pos	0.0		5_1
1507	cat__MRDC1num_nan	0.0		5_1
1508	cat__MRDA2_method_nan	0.0		5_1
1509	cat__MRDA2_method_qPCR-NPM1	0.0		5_1
1510	cat__MRDA2_method_qPCR-NPM1 A	0.0		5_1
1511	cat__MRDA2_method_qPCR-NPM1 B	0.0		5_1
1512	cat__MRDA2_method_qPCR-NPM1 D	0.0		5_1
1513	cat__MRDA2_method_qPCR-NPM1 OTHER	0.0		5_1
1514	cat__MRDA2_method_qPCR-inv16	0.0		5_1
1515	cat__MRDA2_method_qPCR-t8/21	0.0		5_1
1516	cat__MRDA2_specimen_PB	0.0		5_1
1517	cat__MRDA2_specimen_nan	0.0		5_1
1518	cat__MRDA2num_ND	0.0		5_1
1519	cat__MRDA2num_Neg	0.0		5_1
1520	cat__MRDA2num_Pos	0.0		5_1
1521	cat__MRDA2num_nan	0.0		5_1
1522	cat__MRDB2_method_nan	0.0		5_1
1523	cat__MRDB2_method_qPCR-NPM1	0.0		5_1
1524	cat__MRDB2_method_qPCR-NPM1 A	0.0		5_1
1525	cat__MRDB2_method_qPCR-NPM1 B	0.0		5_1
1526	cat__MRDB2_method_qPCR-NPM1 D	0.0		5_1
1527	cat__MRDB2_method_qPCR-NPM1 OTHER	0.0		5_1
1528	cat__MRDB2_method_qPCR-inv16	0.0		5_1
1529	cat__MRDB2_method_qPCR-t8/21	0.0		5_1
1530	cat__MRDB2_specimen_BM	0.0		5_1
1531	cat__MRDB2_specimen_nan	0.0		5_1
1532	cat__MRDB2num_ND	0.0		5_1
1533	cat__MRDB2num_Neg	0.0		5_1
1534	cat__MRDB2num_Pos	0.0		5_1
1535	cat__MRDB2num_nan	0.0		5_1
1536	cat__MRDC2_method_MFC (LAIP+DfN)	0.0		5_1
1537	cat__MRDC2_method_nan	0.0		5_1
1538	cat__MRDC2num_ND	0.0		5_1
1539	cat__MRDC2num_Neg	0.0		5_1
1540	cat__MRDC2num_Pos	0.0		5_1
1541	cat__MRDC2num_nan	0.0		5_1
1542	cat__MRDA3_method_nan	0.0		5_1
1543	cat__MRDA3_method_qPCR-NPM1	0.0		5_1
1544	cat__MRDA3_method_qPCR-NPM1 A	0.0		5_1
1545	cat__MRDA3_method_qPCR-NPM1 B	0.0		5_1
1546	cat__MRDA3_method_qPCR-NPM1 OTHER	0.0		5_1
1547	cat__MRDA3_method_qPCR-inv16	0.0		5_1
1548	cat__MRDA3_method_qPCR-t8/21	0.0		5_1
1549	cat__MRDA3_specimen_PB	0.0		5_1
1550	cat__MRDA3_specimen_nan	0.0		5_1
1551	cat__MRDA3num_ND	0.0		5_1
1552	cat__MRDA3num_Neg	0.0		5_1
1553	cat__MRDA3num_Pos	0.0		5_1
1554	cat__MRDA3num_nan	0.0		5_1
1555	cat__MRDB3_method_nan	0.0		5_1
1556	cat__MRDB3_method_qPCR-NPM1	0.0		5_1
1557	cat__MRDB3_method_qPCR-NPM1 A	0.0		5_1
1558	cat__MRDB3_method_qPCR-NPM1 B	0.0		5_1
1559	cat__MRDB3_method_qPCR-NPM1 D	0.0		5_1
1560	cat__MRDB3_method_qPCR-NPM1 OTHER	0.0		5_1
1561	cat__MRDB3_method_qPCR-inv16	0.0		5_1
1562	cat__MRDB3_method_qPCR-t8/21	0.0		5_1
1563	cat__MRDB3_specimen_BM	0.0		5_1
1564	cat__MRDB3_specimen_nan	0.0		5_1
1565	cat__MRDB3num_ND	0.0		5_1
1566	cat__MRDB3num_Neg	0.0		5_1
1567	cat__MRDB3num_Pos	0.0		5_1
1568	cat__MRDB3num_nan	0.0		5_1
1569	cat__MRDC3_method_MFC (LAIP+DfN)	0.0		5_1
1570	cat__MRDC3_method_nan	0.0		5_1
1571	cat__MRDC3num_Neg	0.0		5_1
1572	cat__MRDC3num_Pos	0.0		5_1
1573	cat__MRDC3num_nan	0.0		5_1
1574	num__date_MRDA0	0.0		5_1
1575	num__MRDA0hodnota	0.0		5_1
1576	num__MRDA0logred	0.0		5_1
1577	num__date_MRDB0	0.0		5_1
1578	num__MRDB0hodnota	0.0		5_1
1579	num__MRDB0logred	0.0		5_1
1580	num__MRDC0percentage	0.00010475030113938884		5_1
1581	num__date_MRDA1	0.00012392561760425467		5_1
1582	num__MRDA1hodnota	0.0		5_1
1583	num__MRDA1logred	0.0		5_1
1584	num__date_MRDB1	0.0		5_1
1585	num__MRDB1hodnota	4.666834704148996e-05		5_1
1586	num__Date_MRDC1	0.0003196059799182159		5_1
1587	num__MRDC1percentage	0.00017469182317189776		5_1
1588	num__date_MRDA2	0.0		5_1
1589	num__MRDA2hodnota	0.0		5_1
1590	num__MRDA2logred	0.0		5_1
1591	num__date_MRDB2	3.979400515899842e-06		5_1
1592	num__MRDB2hodnota	0.0		5_1
1593	num__Date_MRDC2	0.0		5_1
1594	num__MRDC2percentage	0.0006320355371851399		5_1
1595	num__date_MRDA3	0.0		5_1
1596	num__MRDA3hodnota	0.0		5_1
1597	num__MRDA3logred	0.0		5_1
1598	num__date_MRDB3	0.0		5_1
1599	num__MRDB3hodnota	0.0		5_1
1600	num__Date_MRDC3	0.0		5_1
1601	num__MRDC3percentage	0.00018893541663786076		5_1
1602	remainder__MRDnegativity_is_missing	0.0		5_1
1603	remainder__MRDguided_is_missing	0.0		5_1
1604	remainder__Housekeeping_is_missing	0.0		5_1
1605	remainder__MRDA0_is_missing	0.0		5_1
1606	remainder__date_MRDA0_is_missing	0.0		5_1
1607	remainder__MRDA0_method_is_missing	0.0		5_1
1608	remainder__MRDA0_specimen_is_missing	0.0		5_1
1609	remainder__MRDA0num_is_missing	0.0		5_1
1610	remainder__MRDA0hodnota_is_missing	0.0		5_1
1611	remainder__MRDA0logred_is_missing	0.0		5_1
1612	remainder__MRDB0_is_missing	0.0		5_1
1613	remainder__date_MRDB0_is_missing	0.0		5_1
1614	remainder__MRDB0_method_is_missing	0.0		5_1
1615	remainder__MRDB0_specimen_is_missing	0.0		5_1
1616	remainder__MRDB0num_is_missing	0.0		5_1
1617	remainder__MRDB0hodnota_is_missing	0.0		5_1
1618	remainder__MRDB0logred_is_missing	0.0		5_1
1619	remainder__MRDC0_is_missing	0.0		5_1
1620	remainder__MRDC0_method_is_missing	0.0		5_1
1621	remainder__MRDC0_specimen_is_missing	0.0		5_1
1622	remainder__MRDC0num_is_missing	0.0		5_1
1623	remainder__MRDC0percentage_is_missing	0.0		5_1
1624	remainder__MRDA1_is_missing	0.0		5_1
1625	remainder__date_MRDA1_is_missing	0.0		5_1
1626	remainder__MRDA1_method_is_missing	0.0		5_1
1627	remainder__MRDA1_specimen_is_missing	0.0		5_1
1628	remainder__MRDA1num_is_missing	0.0		5_1
1629	remainder__MRDA1hodnota_is_missing	0.0		5_1
1630	remainder__MRDA1logred_is_missing	0.0		5_1
1631	remainder__MRDB1_is_missing	0.0		5_1
1632	remainder__date_MRDB1_is_missing	0.0		5_1
1633	remainder__MRDB1_method_is_missing	0.0		5_1
1634	remainder__MRDB1_specimen_is_missing	0.0		5_1
1635	remainder__MRDB1num_is_missing	0.0		5_1
1636	remainder__MRDB1hodnota_is_missing	0.0		5_1
1637	remainder__MRDC1_is_missing	0.0		5_1
1638	remainder__Date_MRDC1_is_missing	0.0		5_1
1639	remainder__MRDC1_method_is_missing	0.0		5_1
1640	remainder__MRDC1_specimen_is_missing	0.0		5_1
1641	remainder__MRDC1num_is_missing	0.0		5_1
1642	remainder__MRDC1percentage_is_missing	0.0		5_1
1643	remainder__MRDA2_is_missing	0.0		5_1
1644	remainder__date_MRDA2_is_missing	0.0		5_1
1645	remainder__MRDA2_method_is_missing	0.0		5_1
1646	remainder__MRDA2_specimen_is_missing	0.0		5_1
1647	remainder__MRDA2num_is_missing	0.0		5_1
1648	remainder__MRDA2hodnota_is_missing	0.0		5_1
1649	remainder__MRDA2logred_is_missing	0.0		5_1
1650	remainder__MRDB2_is_missing	0.0		5_1
1651	remainder__date_MRDB2_is_missing	0.0		5_1
1652	remainder__MRDB2_method_is_missing	0.0		5_1
1653	remainder__MRDB2_specimen_is_missing	0.0		5_1
1654	remainder__MRDB2num_is_missing	0.0		5_1
1655	remainder__MRDB2hodnota_is_missing	0.0		5_1
1656	remainder__MRDC2_is_missing	0.0		5_1
1657	remainder__Date_MRDC2_is_missing	0.0		5_1
1658	remainder__MRDC2_method_is_missing	0.0		5_1
1659	remainder__MRDC2_specimen_is_missing	0.0		5_1
1660	remainder__MRDC2num_is_missing	0.0		5_1
1661	remainder__MRDC2percentage_is_missing	0.0		5_1
1662	remainder__MRDA3_is_missing	0.0		5_1
1663	remainder__date_MRDA3_is_missing	0.0		5_1
1664	remainder__MRDA3_method_is_missing	0.0		5_1
1665	remainder__MRDA3_specimen_is_missing	0.0		5_1
1666	remainder__MRDA3num_is_missing	0.0		5_1
1667	remainder__MRDA3hodnota_is_missing	0.0		5_1
1668	remainder__MRDA3logred_is_missing	0.0		5_1
1669	remainder__MRDB3_is_missing	0.0		5_1
1670	remainder__date_MRDB3_is_missing	0.0		5_1
1671	remainder__MRDB3_method_is_missing	0.0		5_1
1672	remainder__MRDB3_specimen_is_missing	0.0		5_1
1673	remainder__MRDB3num_is_missing	0.0		5_1
1674	remainder__MRDB3hodnota_is_missing	0.0		5_1
1675	remainder__MRDC3_is_missing	0.0		5_1
1676	remainder__Date_MRDC3_is_missing	0.0		5_1
1677	remainder__MRDC3_method_is_missing	0.0		5_1
1678	remainder__MRDC3_specimen_is_missing	0.0		5_1
1679	remainder__MRDC3num_is_missing	0.0		5_1
1680	remainder__MRDC3percentage_is_missing	0.0		5_1
1681	remainder__ASXL1	3.564487148238386e-06		5_1
1682	remainder__ASXL2	3.4206261278322186e-07		5_1
1683	remainder__BAGE3	0.0		5_1
1684	remainder__BCOR	1.3229734218738098e-07		5_1
1685	remainder__BRAF	0.0		5_1
1686	remainder__CBL	5.301359505548473e-09		5_1
1687	remainder__CEBPA	2.7125828180039226e-07		5_1
1688	remainder__CREBBP	0.0		5_1
1689	remainder__CSF3R	0.0		5_1
1690	remainder__CTCF	0.0		5_1
1691	remainder__DNMT3A	0.0		5_1
1692	remainder__ETV6	0.0		5_1
1693	remainder__EZH2	0.0		5_1
1694	remainder__FBXW7	0.0		5_1
1695	remainder__FLT3	0.0		5_1
1696	remainder__GATA1	0.0		5_1
1697	remainder__GATA2	0.0		5_1
1698	remainder__IDH1	0.0		5_1
1699	remainder__IDH2	0.0		5_1
1700	remainder__JAK2	0.0		5_1
1701	remainder__JAK3	0.0		5_1
1702	remainder__KANSL1	0.0		5_1
1703	remainder__KDM6A	0.0		5_1
1704	remainder__KIT	0.0		5_1
1705	remainder__KMT2C	0.0		5_1
1706	remainder__KMT2D	0.0		5_1
1707	remainder__KMT2E	0.0		5_1
1708	remainder__KRAS	0.0		5_1
1709	remainder__LUC7L2	0.0		5_1
1710	remainder__MED12	0.0		5_1
1711	remainder__MLL	0.0		5_1
1712	remainder__MYC	0.0		5_1
1713	remainder__NF1	1.8698980403620892e-07		5_1
1714	remainder__NFE2	0.0		5_1
1715	remainder__NPM1	1.319796440778974e-07		5_1
1716	remainder__NRAS	1.0978903150435227e-07		5_1
1717	remainder__PDS5B	0.0		5_1
1718	remainder__PHF6	0.0		5_1
1719	remainder__PRPF8	0.0		5_1
1720	remainder__PTPN11	0.0		5_1
1721	remainder__RAD21	0.0		5_1
1722	remainder__RIT1	0.0		5_1
1723	remainder__RUNX1	0.0		5_1
1724	remainder__SETBP1	0.0		5_1
1725	remainder__SF1	0.0		5_1
1726	remainder__SF3B1	0.0		5_1
1727	remainder__SMC1A	0.0		5_1
1728	remainder__SMC3	0.0		5_1
1729	remainder__SRSF2	0.0		5_1
1730	remainder__STAG2	0.0		5_1
1731	remainder__STAT5B	0.0		5_1
1732	remainder__TET2	0.0		5_1
1733	remainder__TP53	0.0		5_1
1734	remainder__U2AF1	0.0		5_1
1735	remainder__WT1	0.0		5_1
1736	remainder__ZRSR2	0.0		5_1
1737	remainder__ngs_is_missing	0.0		5_1
1738	cat__MRDA0_False	0.0		1_2
1739	cat__MRDA0_True	0.0		1_2
1740	cat__MRDA0_nan	0.0		1_2
1741	cat__MRDB0_False	0.0		1_2
1742	cat__MRDB0_True	0.0		1_2
1743	cat__MRDB0_nan	0.0		1_2
1744	cat__MRDC0_False	0.0		1_2
1745	cat__MRDC0_True	0.0		1_2
1746	cat__MRDC0_nan	0.0		1_2
1747	cat__MRDA1_False	0.0		1_2
1748	cat__MRDA1_True	0.0		1_2
1749	cat__MRDA1_nan	0.0		1_2
1750	cat__MRDB1_False	0.0		1_2
1751	cat__MRDB1_True	0.0		1_2
1752	cat__MRDB1_nan	0.0		1_2
1753	cat__MRDC1_False	0.0		1_2
1754	cat__MRDC1_True	0.0		1_2
1755	cat__MRDC1_nan	0.0		1_2
1756	cat__MRDA2_False	0.0		1_2
1757	cat__MRDA2_True	0.0		1_2
1758	cat__MRDA2_nan	0.0		1_2
1759	cat__MRDB2_False	0.0		1_2
1760	cat__MRDB2_True	0.0		1_2
1761	cat__MRDB2_nan	0.0		1_2
1762	cat__MRDC2_False	0.0		1_2
1763	cat__MRDC2_True	0.0		1_2
1764	cat__MRDC2_nan	0.0		1_2
1765	cat__MRDA3_False	0.0		1_2
1766	cat__MRDA3_True	0.0		1_2
1767	cat__MRDA3_nan	0.0		1_2
1768	cat__MRDB3_False	0.0		1_2
1769	cat__MRDB3_True	0.0		1_2
1770	cat__MRDB3_nan	0.0		1_2
1771	cat__MRDC3_False	0.0		1_2
1772	cat__MRDC3_True	0.0		1_2
1773	cat__MRDC3_nan	0.0		1_2
1774	cat__MRDnegativity_<0.0%/not detectable	0.0		1_2
1775	cat__MRDnegativity_nan	0.0		1_2
1776	cat__MRDguided_No	0.0		1_2
1777	cat__MRDguided_nan	0.0		1_2
1778	cat__Housekeeping_ABL	0.0		1_2
1779	cat__Housekeeping_nan	0.0		1_2
1780	cat__MRDA0_method_nan	0.0		1_2
1781	cat__MRDA0_method_qPCR-NPM1	0.0		1_2
1782	cat__MRDA0_method_qPCR-NPM1 A	0.0		1_2
1783	cat__MRDA0_method_qPCR-NPM1 B	0.0		1_2
1784	cat__MRDA0_method_qPCR-NPM1 D	0.0		1_2
1785	cat__MRDA0_method_qPCR-NPM1 OTHER	0.0		1_2
1786	cat__MRDA0_method_qPCR-inv16	0.0		1_2
1787	cat__MRDA0_method_qPCR-t8/21	0.0		1_2
1788	cat__MRDA0num_ND	0.0		1_2
1789	cat__MRDA0num_Pos	0.0		1_2
1790	cat__MRDA0num_nan	0.0		1_2
1791	cat__MRDA0_specimen_PB	0.0		1_2
1792	cat__MRDA0_specimen_nan	0.0		1_2
1793	cat__MRDB0_method_nan	0.0		1_2
1794	cat__MRDB0_method_qPCR-NPM1	0.0		1_2
1795	cat__MRDB0_method_qPCR-NPM1 A	0.0		1_2
1796	cat__MRDB0_method_qPCR-NPM1 B	0.0		1_2
1797	cat__MRDB0_method_qPCR-NPM1 D	0.0		1_2
1798	cat__MRDB0_method_qPCR-NPM1 OTHER	0.0		1_2
1799	cat__MRDB0_method_qPCR-inv16	0.0		1_2
1800	cat__MRDB0_method_qPCR-t8/21	0.0		1_2
1801	cat__MRDB0_specimen_BM	0.0		1_2
1802	cat__MRDB0_specimen_nan	0.0		1_2
1803	cat__MRDB0num_ND	0.0		1_2
1804	cat__MRDB0num_Pos	0.0		1_2
1805	cat__MRDB0num_nan	0.0		1_2
1806	cat__MRDC0_method_MFC (LAIP+DfN)	0.0		1_2
1807	cat__MRDC0_method_nan	0.0		1_2
1808	cat__MRDC0_specimen_BM	0.0		1_2
1809	cat__MRDC0_specimen_BM	0.0		1_2
1810	cat__MRDC0_specimen_PB	0.0		1_2
1811	cat__MRDC0_specimen_nan	0.0		1_2
1812	cat__MRDC1_specimen_BM	0.0		1_2
1813	cat__MRDC1_specimen_PB	0.0		1_2
1814	cat__MRDC1_specimen_nan	0.0		1_2
1815	cat__MRDC2_specimen_BM	0.0		1_2
1816	cat__MRDC2_specimen_PB	0.0		1_2
1817	cat__MRDC2_specimen_nan	0.0		1_2
1818	cat__MRDC3_specimen_BM	0.0		1_2
1819	cat__MRDC3_specimen_PB	0.0		1_2
1820	cat__MRDC3_specimen_nan	0.0		1_2
1821	cat__MRDC0num_Neg	0.0		1_2
1822	cat__MRDC0num_Pos	0.0		1_2
1823	cat__MRDC0num_nan	0.0		1_2
1824	cat__MRDA1_method_nan	0.0		1_2
1825	cat__MRDA1_method_qPCR-NPM1	0.0		1_2
1826	cat__MRDA1_method_qPCR-NPM1 A	0.0		1_2
1827	cat__MRDA1_method_qPCR-NPM1 B	0.0		1_2
1828	cat__MRDA1_method_qPCR-NPM1 D	0.0		1_2
1829	cat__MRDA1_method_qPCR-NPM1 OTHER	0.0		1_2
1830	cat__MRDA1_method_qPCR-inv16	0.0		1_2
1831	cat__MRDA1_method_qPCR-t8/21	0.0		1_2
1832	cat__MRDA1num_ND	0.0		1_2
1833	cat__MRDA1num_Neg	0.0		1_2
1834	cat__MRDA1num_Pos	0.0		1_2
1835	cat__MRDA1num_nan	0.0		1_2
1836	cat__MRDA1_specimen_PB	0.0		1_2
1837	cat__MRDA1_specimen_nan	0.0		1_2
1838	cat__MRDB1_method_nan	0.0		1_2
1839	cat__MRDB1_method_qPCR-NPM1	0.0		1_2
1840	cat__MRDB1_method_qPCR-NPM1 A	0.0		1_2
1841	cat__MRDB1_method_qPCR-NPM1 D	0.0		1_2
1842	cat__MRDB1_method_qPCR-inv16	0.0		1_2
1843	cat__MRDB1_method_qPCR-t8/21	0.0		1_2
1844	cat__MRDB1_specimen_BM	0.0		1_2
1845	cat__MRDB1_specimen_nan	0.0		1_2
1846	cat__MRDB1num_ND	0.0		1_2
1847	cat__MRDB1num_Neg	0.0		1_2
1848	cat__MRDB1num_Pos	0.0		1_2
1849	cat__MRDB1num_nan	0.0		1_2
1850	cat__MRDC1_method_MFC (LAIP+DfN)	0.0		1_2
1851	cat__MRDC1_method_nan	0.0		1_2
1852	cat__MRDC1num_ND	0.0		1_2
1853	cat__MRDC1num_Neg	0.0		1_2
1854	cat__MRDC1num_Pos	0.0		1_2
1855	cat__MRDC1num_nan	0.0		1_2
1856	cat__MRDA2_method_nan	0.0		1_2
1857	cat__MRDA2_method_qPCR-NPM1	0.0		1_2
1858	cat__MRDA2_method_qPCR-NPM1 A	0.0		1_2
1859	cat__MRDA2_method_qPCR-NPM1 B	0.0		1_2
1860	cat__MRDA2_method_qPCR-NPM1 D	0.0		1_2
1861	cat__MRDA2_method_qPCR-NPM1 OTHER	0.0		1_2
1862	cat__MRDA2_method_qPCR-inv16	0.0		1_2
1863	cat__MRDA2_method_qPCR-t8/21	0.0		1_2
1864	cat__MRDA2_specimen_PB	0.0		1_2
1865	cat__MRDA2_specimen_nan	0.0		1_2
1866	cat__MRDA2num_ND	0.0		1_2
1867	cat__MRDA2num_Neg	0.0		1_2
1868	cat__MRDA2num_Pos	0.0		1_2
1869	cat__MRDA2num_nan	0.0		1_2
1870	cat__MRDB2_method_nan	0.0		1_2
1871	cat__MRDB2_method_qPCR-NPM1	0.0		1_2
1872	cat__MRDB2_method_qPCR-NPM1 A	0.0		1_2
1873	cat__MRDB2_method_qPCR-NPM1 B	0.0		1_2
1874	cat__MRDB2_method_qPCR-NPM1 D	0.0		1_2
1875	cat__MRDB2_method_qPCR-NPM1 OTHER	0.0		1_2
1876	cat__MRDB2_method_qPCR-inv16	0.0		1_2
1877	cat__MRDB2_method_qPCR-t8/21	0.0		1_2
1878	cat__MRDB2_specimen_BM	0.0		1_2
1879	cat__MRDB2_specimen_nan	0.0		1_2
1880	cat__MRDB2num_ND	0.0		1_2
1881	cat__MRDB2num_Neg	0.0		1_2
1882	cat__MRDB2num_Pos	0.0		1_2
1883	cat__MRDB2num_nan	0.0		1_2
1884	cat__MRDC2_method_MFC (LAIP+DfN)	0.0		1_2
1885	cat__MRDC2_method_nan	0.0		1_2
1886	cat__MRDC2num_ND	0.0		1_2
1887	cat__MRDC2num_Neg	0.0		1_2
1888	cat__MRDC2num_Pos	0.0		1_2
1889	cat__MRDC2num_nan	0.0		1_2
1890	cat__MRDA3_method_nan	0.0		1_2
1891	cat__MRDA3_method_qPCR-NPM1	0.0		1_2
1892	cat__MRDA3_method_qPCR-NPM1 A	0.0		1_2
1893	cat__MRDA3_method_qPCR-NPM1 B	0.0		1_2
1894	cat__MRDA3_method_qPCR-NPM1 D	0.0		1_2
1895	cat__MRDA3_method_qPCR-NPM1 OTHER	0.0		1_2
1896	cat__MRDA3_method_qPCR-inv16	0.0		1_2
1897	cat__MRDA3_method_qPCR-t8/21	0.0		1_2
1898	cat__MRDA3_specimen_PB	0.0		1_2
1899	cat__MRDA3_specimen_nan	0.0		1_2
1900	cat__MRDA3num_ND	0.0		1_2
1901	cat__MRDA3num_Neg	0.0		1_2
1902	cat__MRDA3num_Pos	0.0		1_2
1903	cat__MRDA3num_nan	0.0		1_2
1904	cat__MRDB3_method_nan	0.0		1_2
1905	cat__MRDB3_method_qPCR-NPM1	0.0		1_2
1906	cat__MRDB3_method_qPCR-NPM1 A	0.0		1_2
1907	cat__MRDB3_method_qPCR-NPM1 B	0.0		1_2
1908	cat__MRDB3_method_qPCR-NPM1 D	0.0		1_2
1909	cat__MRDB3_method_qPCR-inv16	0.0		1_2
1910	cat__MRDB3_method_qPCR-t8/21	0.0		1_2
1911	cat__MRDB3_specimen_BM	0.0		1_2
1912	cat__MRDB3_specimen_nan	0.0		1_2
1913	cat__MRDB3num_ND	0.0		1_2
1914	cat__MRDB3num_Neg	0.0		1_2
1915	cat__MRDB3num_Pos	0.0		1_2
1916	cat__MRDB3num_nan	0.0		1_2
1917	cat__MRDC3_method_MFC (LAIP+DfN)	0.0		1_2
1918	cat__MRDC3_method_nan	0.0		1_2
1919	cat__MRDC3num_Neg	0.0		1_2
1920	cat__MRDC3num_Pos	0.0		1_2
1921	cat__MRDC3num_nan	0.0		1_2
1922	num__date_MRDA0	2.4044605141307143e-05		1_2
1923	num__MRDA0hodnota	0.0		1_2
1924	num__MRDA0logred	0.0		1_2
1925	num__date_MRDB0	0.0		1_2
1926	num__MRDB0hodnota	0.0		1_2
1927	num__MRDB0logred	0.0		1_2
1928	num__MRDC0percentage	0.0001186673000905665		1_2
1929	num__date_MRDA1	0.0001187444091506031		1_2
1930	num__MRDA1hodnota	0.0		1_2
1931	num__MRDA1logred	0.0		1_2
1932	num__date_MRDB1	0.0		1_2
1933	num__MRDB1hodnota	0.0003590580617753847		1_2
1934	num__Date_MRDC1	0.00024740669852646647		1_2
1935	num__MRDC1percentage	0.00020025699643449118		1_2
1936	num__date_MRDA2	0.0		1_2
1937	num__MRDA2hodnota	0.0		1_2
1938	num__MRDA2logred	0.0		1_2
1939	num__date_MRDB2	0.00022468177683210771		1_2
1940	num__MRDB2hodnota	0.0		1_2
1941	num__Date_MRDC2	0.0		1_2
1942	num__MRDC2percentage	0.0005982821779564359		1_2
1943	num__date_MRDA3	0.0		1_2
1944	num__MRDA3hodnota	0.0		1_2
1945	num__MRDA3logred	7.899031600713826e-05		1_2
1946	num__date_MRDB3	8.167857883374083e-05		1_2
1947	num__MRDB3hodnota	0.0		1_2
1948	num__Date_MRDC3	0.0		1_2
1949	num__MRDC3percentage	0.00015313615280104743		1_2
1950	remainder__MRDnegativity_is_missing	0.0		1_2
1951	remainder__MRDguided_is_missing	0.0		1_2
1952	remainder__Housekeeping_is_missing	0.0		1_2
1953	remainder__MRDA0_is_missing	0.0		1_2
1954	remainder__date_MRDA0_is_missing	0.0		1_2
1955	remainder__MRDA0_method_is_missing	0.0		1_2
1956	remainder__MRDA0_specimen_is_missing	0.0		1_2
1957	remainder__MRDA0num_is_missing	0.0		1_2
1958	remainder__MRDA0hodnota_is_missing	0.0		1_2
1959	remainder__MRDA0logred_is_missing	0.0		1_2
1960	remainder__MRDB0_is_missing	0.0		1_2
1961	remainder__date_MRDB0_is_missing	0.0		1_2
1962	remainder__MRDB0_method_is_missing	0.0		1_2
1963	remainder__MRDB0_specimen_is_missing	0.0		1_2
1964	remainder__MRDB0num_is_missing	0.0		1_2
1965	remainder__MRDB0hodnota_is_missing	0.0		1_2
1966	remainder__MRDB0logred_is_missing	0.0		1_2
1967	remainder__MRDC0_is_missing	0.0		1_2
1968	remainder__MRDC0_method_is_missing	0.0		1_2
1969	remainder__MRDC0_specimen_is_missing	0.0		1_2
1970	remainder__MRDC0num_is_missing	0.0		1_2
1971	remainder__MRDC0percentage_is_missing	0.0		1_2
1972	remainder__MRDA1_is_missing	0.0		1_2
1973	remainder__date_MRDA1_is_missing	0.0		1_2
1974	remainder__MRDA1_method_is_missing	0.0		1_2
1975	remainder__MRDA1_specimen_is_missing	0.0		1_2
1976	remainder__MRDA1num_is_missing	0.0		1_2
1977	remainder__MRDA1hodnota_is_missing	0.0		1_2
1978	remainder__MRDA1logred_is_missing	0.0		1_2
1979	remainder__MRDB1_is_missing	0.0		1_2
1980	remainder__date_MRDB1_is_missing	0.0		1_2
1981	remainder__MRDB1_method_is_missing	0.0		1_2
1982	remainder__MRDB1_specimen_is_missing	0.0		1_2
1983	remainder__MRDB1num_is_missing	0.0		1_2
1984	remainder__MRDB1hodnota_is_missing	0.0		1_2
1985	remainder__MRDC1_is_missing	0.0		1_2
1986	remainder__Date_MRDC1_is_missing	0.0		1_2
1987	remainder__MRDC1_method_is_missing	0.0		1_2
1988	remainder__MRDC1_specimen_is_missing	0.0		1_2
1989	remainder__MRDC1num_is_missing	0.0		1_2
1990	remainder__MRDC1percentage_is_missing	0.0		1_2
1991	remainder__MRDA2_is_missing	0.0		1_2
1992	remainder__date_MRDA2_is_missing	0.0		1_2
1993	remainder__MRDA2_method_is_missing	0.0		1_2
1994	remainder__MRDA2_specimen_is_missing	0.0		1_2
1995	remainder__MRDA2num_is_missing	0.0		1_2
1996	remainder__MRDA2hodnota_is_missing	0.0		1_2
1997	remainder__MRDA2logred_is_missing	0.0		1_2
1998	remainder__MRDB2_is_missing	0.0		1_2
[truncated: 3,216 more rows]
