# Supplementary material for: Random Survival Forest Versus Elastic-Net Regularized Cox Regression for Survival Prediction in Acute Myeloid Leukemia at Distinct Treatment Time Points: Model Performance Comparison Study
Source: JMIR Bioinform Biotechnol. 2026 Apr 29;7:e75678. doi: 10.2196/75678 (PMC13128161; doi:10.2196/75678)
Supplement: Multimedia Appendix 9 [file bioinform-v7-e75678-s009.zip › ablation_metrics/repeated_fold_feature_importance/cnet/C3__MRD__fimp.csv]

	feature	importance	std_importance	fold_repeat_idx
0	cat__MRDA0_False	0.0		1_1
1	cat__MRDA0_True	0.0		1_1
2	cat__MRDA0_nan	0.0		1_1
3	cat__MRDB0_False	0.0		1_1
4	cat__MRDB0_True	0.0		1_1
5	cat__MRDB0_nan	0.0		1_1
6	cat__MRDC0_False	0.0		1_1
7	cat__MRDC0_True	0.0		1_1
8	cat__MRDC0_nan	0.0		1_1
9	cat__MRDA1_False	0.0		1_1
10	cat__MRDA1_True	0.0		1_1
11	cat__MRDA1_nan	0.0		1_1
12	cat__MRDB1_False	0.0		1_1
13	cat__MRDB1_True	0.0		1_1
14	cat__MRDB1_nan	0.0		1_1
15	cat__MRDC1_False	0.0		1_1
16	cat__MRDC1_True	0.0		1_1
17	cat__MRDC1_nan	0.0		1_1
18	cat__MRDA2_False	0.0		1_1
19	cat__MRDA2_True	0.0		1_1
20	cat__MRDA2_nan	0.0		1_1
21	cat__MRDB2_False	0.0		1_1
22	cat__MRDB2_True	0.0		1_1
23	cat__MRDB2_nan	0.0		1_1
24	cat__MRDC2_False	0.0		1_1
25	cat__MRDC2_True	0.0		1_1
26	cat__MRDC2_nan	0.0		1_1
27	cat__MRDA3_False	0.0		1_1
28	cat__MRDA3_True	0.0		1_1
29	cat__MRDA3_nan	0.0		1_1
30	cat__MRDB3_False	0.0		1_1
31	cat__MRDB3_True	0.0		1_1
32	cat__MRDB3_nan	0.0		1_1
33	cat__MRDC3_False	0.0		1_1
34	cat__MRDC3_True	0.0		1_1
35	cat__MRDC3_nan	0.0		1_1
36	cat__MRDnegativity_<0.0%/not detectable	0.0		1_1
37	cat__MRDnegativity_nan	0.0		1_1
38	cat__MRDguided_No	0.0		1_1
39	cat__MRDguided_nan	0.0		1_1
40	cat__Housekeeping_ABL	0.0		1_1
41	cat__Housekeeping_nan	0.0		1_1
42	cat__MRDA0_method_nan	0.0		1_1
43	cat__MRDA0_method_qPCR-NPM1	0.0		1_1
44	cat__MRDA0_method_qPCR-NPM1 A	0.0		1_1
45	cat__MRDA0_method_qPCR-NPM1 B	0.0		1_1
46	cat__MRDA0_method_qPCR-NPM1 D	0.0		1_1
47	cat__MRDA0_method_qPCR-NPM1 OTHER	0.0		1_1
48	cat__MRDA0_method_qPCR-inv16	0.0		1_1
49	cat__MRDA0_method_qPCR-t8/21	0.0		1_1
50	cat__MRDA0num_ND	0.0		1_1
51	cat__MRDA0num_Pos	0.0		1_1
52	cat__MRDA0num_nan	0.0		1_1
53	cat__MRDA0_specimen_PB	0.0		1_1
54	cat__MRDA0_specimen_nan	0.0		1_1
55	cat__MRDB0_method_nan	0.0		1_1
56	cat__MRDB0_method_qPCR-NPM1	0.0		1_1
57	cat__MRDB0_method_qPCR-NPM1 A	0.0		1_1
58	cat__MRDB0_method_qPCR-NPM1 B	0.0		1_1
59	cat__MRDB0_method_qPCR-NPM1 D	0.0		1_1
60	cat__MRDB0_method_qPCR-NPM1 OTHER	0.0		1_1
61	cat__MRDB0_method_qPCR-inv16	0.0		1_1
62	cat__MRDB0_method_qPCR-t8/21	0.0		1_1
63	cat__MRDB0_specimen_BM	0.0		1_1
64	cat__MRDB0_specimen_nan	0.0		1_1
65	cat__MRDB0num_ND	0.0		1_1
66	cat__MRDB0num_Pos	0.0		1_1
67	cat__MRDB0num_nan	0.0		1_1
68	cat__MRDC0_method_MFC (LAIP+DfN)	0.0		1_1
69	cat__MRDC0_method_nan	0.0		1_1
70	cat__MRDC0_specimen_BM	0.0		1_1
71	cat__MRDC0_specimen_BM	0.0		1_1
72	cat__MRDC0_specimen_PB	0.0		1_1
73	cat__MRDC0_specimen_nan	0.0		1_1
74	cat__MRDC1_specimen_BM	0.0		1_1
75	cat__MRDC1_specimen_PB	0.0		1_1
76	cat__MRDC1_specimen_nan	0.0		1_1
77	cat__MRDC2_specimen_BM	0.0		1_1
78	cat__MRDC2_specimen_PB	0.0		1_1
79	cat__MRDC2_specimen_nan	0.0		1_1
80	cat__MRDC3_specimen_BM	0.0		1_1
81	cat__MRDC3_specimen_nan	0.0		1_1
82	cat__MRDC0num_Pos	0.0		1_1
83	cat__MRDC0num_nan	0.0		1_1
84	cat__MRDA1_method_nan	0.0		1_1
85	cat__MRDA1_method_qPCR-NPM1	0.0		1_1
86	cat__MRDA1_method_qPCR-NPM1 A	0.0		1_1
87	cat__MRDA1_method_qPCR-NPM1 B	0.0		1_1
88	cat__MRDA1_method_qPCR-NPM1 D	0.0		1_1
89	cat__MRDA1_method_qPCR-NPM1 OTHER	0.0		1_1
90	cat__MRDA1_method_qPCR-inv16	0.0		1_1
91	cat__MRDA1_method_qPCR-t8/21	0.0		1_1
92	cat__MRDA1num_ND	0.0		1_1
93	cat__MRDA1num_Neg	0.0		1_1
94	cat__MRDA1num_Pos	0.0		1_1
95	cat__MRDA1num_nan	0.0		1_1
96	cat__MRDA1_specimen_PB	0.0		1_1
97	cat__MRDA1_specimen_nan	0.0		1_1
98	cat__MRDB1_method_nan	0.0		1_1
99	cat__MRDB1_method_qPCR-NPM1	0.0		1_1
100	cat__MRDB1_method_qPCR-NPM1 A	0.0		1_1
101	cat__MRDB1_method_qPCR-NPM1 D	0.0		1_1
102	cat__MRDB1_method_qPCR-NPM1 OTHER	0.0		1_1
103	cat__MRDB1_method_qPCR-inv16	0.0		1_1
104	cat__MRDB1_method_qPCR-t8/21	0.0		1_1
105	cat__MRDB1_specimen_BM	0.0		1_1
106	cat__MRDB1_specimen_nan	0.0		1_1
107	cat__MRDB1num_ND	0.0		1_1
108	cat__MRDB1num_Neg	0.0		1_1
109	cat__MRDB1num_Pos	0.0		1_1
110	cat__MRDB1num_nan	0.0		1_1
111	cat__MRDC1_method_MFC (LAIP+DfN)	0.0		1_1
112	cat__MRDC1_method_nan	0.0		1_1
113	cat__MRDC1num_ND	0.0		1_1
114	cat__MRDC1num_Neg	0.0		1_1
115	cat__MRDC1num_Pos	0.0		1_1
116	cat__MRDC1num_nan	0.0		1_1
117	cat__MRDA2_method_nan	0.0		1_1
118	cat__MRDA2_method_qPCR-NPM1	0.0		1_1
119	cat__MRDA2_method_qPCR-NPM1 A	0.0		1_1
120	cat__MRDA2_method_qPCR-NPM1 B	0.0		1_1
121	cat__MRDA2_method_qPCR-NPM1 D	0.0		1_1
122	cat__MRDA2_method_qPCR-NPM1 OTHER	0.0		1_1
123	cat__MRDA2_method_qPCR-inv16	0.0		1_1
124	cat__MRDA2_method_qPCR-t8/21	0.0		1_1
125	cat__MRDA2_specimen_PB	0.0		1_1
126	cat__MRDA2_specimen_nan	0.0		1_1
127	cat__MRDA2num_ND	0.0		1_1
128	cat__MRDA2num_Neg	0.0		1_1
129	cat__MRDA2num_Pos	0.0		1_1
130	cat__MRDA2num_nan	0.0		1_1
131	cat__MRDB2_method_nan	0.0		1_1
132	cat__MRDB2_method_qPCR-NPM1	0.0		1_1
133	cat__MRDB2_method_qPCR-NPM1 A	0.0		1_1
134	cat__MRDB2_method_qPCR-NPM1 B	0.0		1_1
135	cat__MRDB2_method_qPCR-NPM1 D	0.0		1_1
136	cat__MRDB2_method_qPCR-NPM1 OTHER	0.0		1_1
137	cat__MRDB2_method_qPCR-inv16	0.0		1_1
138	cat__MRDB2_method_qPCR-t8/21	0.0		1_1
139	cat__MRDB2_specimen_BM	0.0		1_1
140	cat__MRDB2_specimen_nan	0.0		1_1
141	cat__MRDB2num_ND	0.0		1_1
142	cat__MRDB2num_Neg	0.0		1_1
143	cat__MRDB2num_Pos	0.0		1_1
144	cat__MRDB2num_nan	0.0		1_1
145	cat__MRDC2_method_MFC (LAIP+DfN)	0.0		1_1
146	cat__MRDC2_method_nan	0.0		1_1
147	cat__MRDC2num_ND	0.0		1_1
148	cat__MRDC2num_Neg	0.0		1_1
149	cat__MRDC2num_Pos	0.0		1_1
150	cat__MRDC2num_nan	0.0		1_1
151	cat__MRDA3_method_nan	0.0		1_1
152	cat__MRDA3_method_qPCR-NPM1	0.0		1_1
153	cat__MRDA3_method_qPCR-NPM1 A	0.0		1_1
154	cat__MRDA3_method_qPCR-NPM1 B	0.0		1_1
155	cat__MRDA3_method_qPCR-NPM1 D	0.0		1_1
156	cat__MRDA3_method_qPCR-NPM1 OTHER	0.0		1_1
157	cat__MRDA3_method_qPCR-inv16	0.0		1_1
158	cat__MRDA3_method_qPCR-t8/21	0.0		1_1
159	cat__MRDA3_specimen_PB	0.0		1_1
160	cat__MRDA3_specimen_nan	0.0		1_1
161	cat__MRDA3num_ND	0.0		1_1
162	cat__MRDA3num_Neg	0.0		1_1
163	cat__MRDA3num_Pos	0.0		1_1
164	cat__MRDA3num_nan	0.0		1_1
165	cat__MRDB3_method_nan	0.0		1_1
166	cat__MRDB3_method_qPCR-NPM1	0.0		1_1
167	cat__MRDB3_method_qPCR-NPM1 A	0.0		1_1
168	cat__MRDB3_method_qPCR-NPM1 B	0.0		1_1
169	cat__MRDB3_method_qPCR-NPM1 D	0.0		1_1
170	cat__MRDB3_method_qPCR-NPM1 OTHER	0.0		1_1
171	cat__MRDB3_method_qPCR-inv16	0.0		1_1
172	cat__MRDB3_method_qPCR-t8/21	0.0		1_1
173	cat__MRDB3_specimen_BM	0.0		1_1
174	cat__MRDB3_specimen_nan	0.0		1_1
175	cat__MRDB3num_ND	0.0		1_1
176	cat__MRDB3num_Neg	0.0		1_1
177	cat__MRDB3num_Pos	0.0		1_1
178	cat__MRDB3num_nan	0.0		1_1
179	cat__MRDC3_method_MFC (LAIP+DfN)	0.0		1_1
180	cat__MRDC3_method_nan	0.0		1_1
181	cat__MRDC3num_Neg	0.0		1_1
182	cat__MRDC3num_Pos	0.0		1_1
183	cat__MRDC3num_nan	0.0		1_1
184	num__date_MRDA0	0.0		1_1
185	num__MRDA0hodnota	0.0		1_1
186	num__MRDA0logred	0.0		1_1
187	num__date_MRDB0	0.0		1_1
188	num__MRDB0hodnota	0.0		1_1
189	num__MRDB0logred	0.0		1_1
190	num__MRDC0percentage	0.00017920119111481756		1_1
191	num__date_MRDA1	0.0003097581363806111		1_1
192	num__MRDA1hodnota	0.0		1_1
193	num__MRDA1logred	0.0		1_1
194	num__date_MRDB1	0.0004747564628944985		1_1
195	num__MRDB1hodnota	0.000317640186955139		1_1
196	num__Date_MRDC1	0.00036461665140197436		1_1
197	num__MRDC1percentage	0.00035571691585676755		1_1
198	num__date_MRDA2	2.6547751628321877e-05		1_1
199	num__MRDA2hodnota	0.00016060306584207078		1_1
200	num__MRDA2logred	0.0		1_1
201	num__date_MRDB2	7.204711880263301e-05		1_1
202	num__MRDB2hodnota	0.0		1_1
203	num__Date_MRDC2	2.34071671156888e-05		1_1
204	num__MRDC2percentage	0.0005856213525008911		1_1
205	num__date_MRDA3	0.00012488700213257606		1_1
206	num__MRDA3hodnota	0.0		1_1
207	num__MRDA3logred	0.0004395048764179673		1_1
208	num__date_MRDB3	0.0007126677782296678		1_1
209	num__MRDB3hodnota	0.0		1_1
210	num__Date_MRDC3	8.225225527318123e-05		1_1
211	num__MRDC3percentage	0.00014480758642916307		1_1
212	remainder__MRDnegativity_is_missing	0.0		1_1
213	remainder__MRDguided_is_missing	0.0		1_1
214	remainder__Housekeeping_is_missing	0.0		1_1
215	remainder__MRDA0_is_missing	0.0		1_1
216	remainder__date_MRDA0_is_missing	0.0		1_1
217	remainder__MRDA0_method_is_missing	0.0		1_1
218	remainder__MRDA0_specimen_is_missing	0.0		1_1
219	remainder__MRDA0num_is_missing	0.0		1_1
220	remainder__MRDA0hodnota_is_missing	0.0		1_1
221	remainder__MRDA0logred_is_missing	0.0		1_1
222	remainder__MRDB0_is_missing	0.0		1_1
223	remainder__date_MRDB0_is_missing	0.0		1_1
224	remainder__MRDB0_method_is_missing	0.0		1_1
225	remainder__MRDB0_specimen_is_missing	0.0		1_1
226	remainder__MRDB0num_is_missing	0.0		1_1
227	remainder__MRDB0hodnota_is_missing	0.0		1_1
228	remainder__MRDB0logred_is_missing	0.0		1_1
229	remainder__MRDC0_is_missing	0.0		1_1
230	remainder__MRDC0_method_is_missing	0.0		1_1
231	remainder__MRDC0_specimen_is_missing	0.0		1_1
232	remainder__MRDC0num_is_missing	0.0		1_1
233	remainder__MRDC0percentage_is_missing	0.0		1_1
234	remainder__MRDA1_is_missing	0.0		1_1
235	remainder__date_MRDA1_is_missing	0.0		1_1
236	remainder__MRDA1_method_is_missing	0.0		1_1
237	remainder__MRDA1_specimen_is_missing	0.0		1_1
238	remainder__MRDA1num_is_missing	0.0		1_1
239	remainder__MRDA1hodnota_is_missing	0.0		1_1
240	remainder__MRDA1logred_is_missing	0.0		1_1
241	remainder__MRDB1_is_missing	0.0		1_1
242	remainder__date_MRDB1_is_missing	0.0		1_1
243	remainder__MRDB1_method_is_missing	0.0		1_1
244	remainder__MRDB1_specimen_is_missing	0.0		1_1
245	remainder__MRDB1num_is_missing	0.0		1_1
246	remainder__MRDB1hodnota_is_missing	0.0		1_1
247	remainder__MRDC1_is_missing	0.0		1_1
248	remainder__Date_MRDC1_is_missing	0.0		1_1
249	remainder__MRDC1_method_is_missing	0.0		1_1
250	remainder__MRDC1_specimen_is_missing	0.0		1_1
251	remainder__MRDC1num_is_missing	0.0		1_1
252	remainder__MRDC1percentage_is_missing	0.0		1_1
253	remainder__MRDA2_is_missing	0.0		1_1
254	remainder__date_MRDA2_is_missing	0.0		1_1
255	remainder__MRDA2_method_is_missing	0.0		1_1
256	remainder__MRDA2_specimen_is_missing	0.0		1_1
257	remainder__MRDA2num_is_missing	0.0		1_1
258	remainder__MRDA2hodnota_is_missing	0.0		1_1
259	remainder__MRDA2logred_is_missing	0.0		1_1
260	remainder__MRDB2_is_missing	0.0		1_1
261	remainder__date_MRDB2_is_missing	0.0		1_1
262	remainder__MRDB2_method_is_missing	0.0		1_1
263	remainder__MRDB2_specimen_is_missing	0.0		1_1
264	remainder__MRDB2num_is_missing	0.0		1_1
265	remainder__MRDB2hodnota_is_missing	0.0		1_1
266	remainder__MRDC2_is_missing	0.0		1_1
267	remainder__Date_MRDC2_is_missing	0.0		1_1
268	remainder__MRDC2_method_is_missing	0.0		1_1
269	remainder__MRDC2_specimen_is_missing	0.0		1_1
270	remainder__MRDC2num_is_missing	0.0		1_1
271	remainder__MRDC2percentage_is_missing	0.0		1_1
272	remainder__MRDA3_is_missing	0.0		1_1
273	remainder__date_MRDA3_is_missing	0.0		1_1
274	remainder__MRDA3_method_is_missing	0.0		1_1
275	remainder__MRDA3_specimen_is_missing	0.0		1_1
276	remainder__MRDA3num_is_missing	0.0		1_1
277	remainder__MRDA3hodnota_is_missing	0.0		1_1
278	remainder__MRDA3logred_is_missing	0.0		1_1
279	remainder__MRDB3_is_missing	0.0		1_1
280	remainder__date_MRDB3_is_missing	0.0		1_1
281	remainder__MRDB3_method_is_missing	0.0		1_1
282	remainder__MRDB3_specimen_is_missing	0.0		1_1
283	remainder__MRDB3num_is_missing	0.0		1_1
284	remainder__MRDB3hodnota_is_missing	0.0		1_1
285	remainder__MRDC3_is_missing	0.0		1_1
286	remainder__Date_MRDC3_is_missing	0.0		1_1
287	remainder__MRDC3_method_is_missing	0.0		1_1
288	remainder__MRDC3_specimen_is_missing	0.0		1_1
289	remainder__MRDC3num_is_missing	0.0		1_1
290	remainder__MRDC3percentage_is_missing	0.0		1_1
291	cat__MRDA0_False	0.0		2_1
292	cat__MRDA0_True	0.0		2_1
293	cat__MRDA0_nan	0.0		2_1
294	cat__MRDB0_False	0.0		2_1
295	cat__MRDB0_True	0.0		2_1
296	cat__MRDB0_nan	0.0		2_1
297	cat__MRDC0_False	0.0		2_1
298	cat__MRDC0_True	0.0		2_1
299	cat__MRDC0_nan	0.0		2_1
300	cat__MRDA1_False	0.0		2_1
301	cat__MRDA1_True	0.0		2_1
302	cat__MRDA1_nan	0.0		2_1
303	cat__MRDB1_False	0.0		2_1
304	cat__MRDB1_True	0.0		2_1
305	cat__MRDB1_nan	0.0		2_1
306	cat__MRDC1_False	0.0		2_1
307	cat__MRDC1_True	0.0		2_1
308	cat__MRDC1_nan	0.0		2_1
309	cat__MRDA2_False	0.0		2_1
310	cat__MRDA2_True	0.0		2_1
311	cat__MRDA2_nan	0.0		2_1
312	cat__MRDB2_False	0.0		2_1
313	cat__MRDB2_True	0.0		2_1
314	cat__MRDB2_nan	0.0		2_1
315	cat__MRDC2_False	0.0		2_1
316	cat__MRDC2_True	0.0		2_1
317	cat__MRDC2_nan	0.0		2_1
318	cat__MRDA3_False	0.0		2_1
319	cat__MRDA3_True	0.0		2_1
320	cat__MRDA3_nan	0.0		2_1
321	cat__MRDB3_False	0.0		2_1
322	cat__MRDB3_True	0.0		2_1
323	cat__MRDB3_nan	0.0		2_1
324	cat__MRDC3_False	0.0		2_1
325	cat__MRDC3_True	0.0		2_1
326	cat__MRDC3_nan	0.0		2_1
327	cat__MRDnegativity_<0.0%/not detectable	0.0		2_1
328	cat__MRDnegativity_nan	0.0		2_1
329	cat__MRDguided_No	0.0		2_1
330	cat__MRDguided_nan	0.0		2_1
331	cat__Housekeeping_ABL	0.0		2_1
332	cat__Housekeeping_nan	0.0		2_1
333	cat__MRDA0_method_nan	0.0		2_1
334	cat__MRDA0_method_qPCR-NPM1	0.0		2_1
335	cat__MRDA0_method_qPCR-NPM1 A	0.0		2_1
336	cat__MRDA0_method_qPCR-NPM1 B	0.0		2_1
337	cat__MRDA0_method_qPCR-NPM1 D	0.0		2_1
338	cat__MRDA0_method_qPCR-NPM1 OTHER	0.0		2_1
339	cat__MRDA0_method_qPCR-inv16	0.0		2_1
340	cat__MRDA0_method_qPCR-t8/21	0.0		2_1
341	cat__MRDA0num_ND	0.0		2_1
342	cat__MRDA0num_Pos	0.0		2_1
343	cat__MRDA0num_nan	0.0		2_1
344	cat__MRDA0_specimen_PB	0.0		2_1
345	cat__MRDA0_specimen_nan	0.0		2_1
346	cat__MRDB0_method_nan	0.0		2_1
347	cat__MRDB0_method_qPCR-NPM1	0.0		2_1
348	cat__MRDB0_method_qPCR-NPM1 A	0.0		2_1
349	cat__MRDB0_method_qPCR-NPM1 B	0.0		2_1
350	cat__MRDB0_method_qPCR-NPM1 D	0.0		2_1
351	cat__MRDB0_method_qPCR-NPM1 OTHER	0.0		2_1
352	cat__MRDB0_method_qPCR-inv16	0.0		2_1
353	cat__MRDB0_method_qPCR-t8/21	0.0		2_1
354	cat__MRDB0_specimen_BM	0.0		2_1
355	cat__MRDB0_specimen_nan	0.0		2_1
356	cat__MRDB0num_ND	0.0		2_1
357	cat__MRDB0num_Pos	0.0		2_1
358	cat__MRDB0num_nan	0.0		2_1
359	cat__MRDC0_method_MFC (LAIP+DfN)	0.0		2_1
360	cat__MRDC0_method_nan	0.0		2_1
361	cat__MRDC0_specimen_BM	0.0		2_1
362	cat__MRDC0_specimen_BM	0.0		2_1
363	cat__MRDC0_specimen_PB	0.0		2_1
364	cat__MRDC0_specimen_nan	0.0		2_1
365	cat__MRDC1_specimen_BM	0.0		2_1
366	cat__MRDC1_specimen_PB	0.0		2_1
367	cat__MRDC1_specimen_nan	0.0		2_1
368	cat__MRDC2_specimen_BM	0.0		2_1
369	cat__MRDC2_specimen_nan	0.0		2_1
370	cat__MRDC3_specimen_BM	0.0		2_1
371	cat__MRDC3_specimen_PB	0.0		2_1
372	cat__MRDC3_specimen_nan	0.0		2_1
373	cat__MRDC0num_Neg	0.0		2_1
374	cat__MRDC0num_Pos	0.0		2_1
375	cat__MRDC0num_nan	0.0		2_1
376	cat__MRDA1_method_nan	0.0		2_1
377	cat__MRDA1_method_qPCR-NPM1	0.0		2_1
378	cat__MRDA1_method_qPCR-NPM1 A	0.0		2_1
379	cat__MRDA1_method_qPCR-NPM1 B	0.0		2_1
380	cat__MRDA1_method_qPCR-NPM1 D	0.0		2_1
381	cat__MRDA1_method_qPCR-NPM1 OTHER	0.0		2_1
382	cat__MRDA1_method_qPCR-inv16	0.0		2_1
383	cat__MRDA1_method_qPCR-t8/21	0.0		2_1
384	cat__MRDA1num_ND	0.0		2_1
385	cat__MRDA1num_Neg	0.0		2_1
386	cat__MRDA1num_Pos	0.0		2_1
387	cat__MRDA1num_nan	0.0		2_1
388	cat__MRDA1_specimen_PB	0.0		2_1
389	cat__MRDA1_specimen_nan	0.0		2_1
390	cat__MRDB1_method_nan	0.0		2_1
391	cat__MRDB1_method_qPCR-NPM1	0.0		2_1
392	cat__MRDB1_method_qPCR-NPM1 A	0.0		2_1
393	cat__MRDB1_method_qPCR-NPM1 D	0.0		2_1
394	cat__MRDB1_method_qPCR-inv16	0.0		2_1
395	cat__MRDB1_method_qPCR-t8/21	0.0		2_1
396	cat__MRDB1_specimen_BM	0.0		2_1
397	cat__MRDB1_specimen_nan	0.0		2_1
398	cat__MRDB1num_ND	0.0		2_1
399	cat__MRDB1num_Neg	0.0		2_1
400	cat__MRDB1num_Pos	0.0		2_1
401	cat__MRDB1num_nan	0.0		2_1
402	cat__MRDC1_method_MFC (LAIP+DfN)	0.0		2_1
403	cat__MRDC1_method_nan	0.0		2_1
404	cat__MRDC1num_ND	0.0		2_1
405	cat__MRDC1num_Neg	0.0		2_1
406	cat__MRDC1num_Pos	0.0		2_1
407	cat__MRDC1num_nan	0.0		2_1
408	cat__MRDA2_method_nan	0.0		2_1
409	cat__MRDA2_method_qPCR-NPM1	0.0		2_1
410	cat__MRDA2_method_qPCR-NPM1 A	0.0		2_1
411	cat__MRDA2_method_qPCR-NPM1 B	0.0		2_1
412	cat__MRDA2_method_qPCR-NPM1 D	0.0		2_1
413	cat__MRDA2_method_qPCR-NPM1 OTHER	0.0		2_1
414	cat__MRDA2_method_qPCR-inv16	0.0		2_1
415	cat__MRDA2_method_qPCR-t8/21	0.0		2_1
416	cat__MRDA2_specimen_PB	0.0		2_1
417	cat__MRDA2_specimen_nan	0.0		2_1
418	cat__MRDA2num_ND	0.0		2_1
419	cat__MRDA2num_Neg	0.0		2_1
420	cat__MRDA2num_Pos	0.0		2_1
421	cat__MRDA2num_nan	0.0		2_1
422	cat__MRDB2_method_nan	0.0		2_1
423	cat__MRDB2_method_qPCR-NPM1	0.0		2_1
424	cat__MRDB2_method_qPCR-NPM1 A	0.0		2_1
425	cat__MRDB2_method_qPCR-NPM1 B	0.0		2_1
426	cat__MRDB2_method_qPCR-NPM1 D	0.0		2_1
427	cat__MRDB2_method_qPCR-NPM1 OTHER	0.0		2_1
428	cat__MRDB2_method_qPCR-inv16	0.0		2_1
429	cat__MRDB2_method_qPCR-t8/21	0.0		2_1
430	cat__MRDB2_specimen_BM	0.0		2_1
431	cat__MRDB2_specimen_nan	0.0		2_1
432	cat__MRDB2num_ND	0.0		2_1
433	cat__MRDB2num_Neg	0.0		2_1
434	cat__MRDB2num_Pos	0.0		2_1
435	cat__MRDB2num_nan	0.0		2_1
436	cat__MRDC2_method_MFC (LAIP+DfN)	0.0		2_1
437	cat__MRDC2_method_nan	0.0		2_1
438	cat__MRDC2num_ND	0.0		2_1
439	cat__MRDC2num_Neg	0.0		2_1
440	cat__MRDC2num_Pos	0.0		2_1
441	cat__MRDC2num_nan	0.0		2_1
442	cat__MRDA3_method_nan	0.0		2_1
443	cat__MRDA3_method_qPCR-NPM1	0.0		2_1
444	cat__MRDA3_method_qPCR-NPM1 A	0.0		2_1
445	cat__MRDA3_method_qPCR-NPM1 B	0.0		2_1
446	cat__MRDA3_method_qPCR-NPM1 D	0.0		2_1
447	cat__MRDA3_method_qPCR-NPM1 OTHER	0.0		2_1
448	cat__MRDA3_method_qPCR-inv16	0.0		2_1
449	cat__MRDA3_method_qPCR-t8/21	0.0		2_1
450	cat__MRDA3_specimen_PB	0.0		2_1
451	cat__MRDA3_specimen_nan	0.0		2_1
452	cat__MRDA3num_ND	0.0		2_1
453	cat__MRDA3num_Neg	0.0		2_1
454	cat__MRDA3num_Pos	0.0		2_1
455	cat__MRDA3num_nan	0.0		2_1
456	cat__MRDB3_method_nan	0.0		2_1
457	cat__MRDB3_method_qPCR-NPM1	0.0		2_1
458	cat__MRDB3_method_qPCR-NPM1 A	0.0		2_1
459	cat__MRDB3_method_qPCR-NPM1 B	0.0		2_1
460	cat__MRDB3_method_qPCR-NPM1 D	0.0		2_1
461	cat__MRDB3_method_qPCR-NPM1 OTHER	0.0		2_1
462	cat__MRDB3_method_qPCR-inv16	0.0		2_1
463	cat__MRDB3_method_qPCR-t8/21	0.0		2_1
464	cat__MRDB3_specimen_BM	0.0		2_1
465	cat__MRDB3_specimen_nan	0.0		2_1
466	cat__MRDB3num_ND	0.0		2_1
467	cat__MRDB3num_Neg	0.0		2_1
468	cat__MRDB3num_Pos	0.0		2_1
469	cat__MRDB3num_nan	0.0		2_1
470	cat__MRDC3_method_MFC (LAIP+DfN)	0.0		2_1
471	cat__MRDC3_method_nan	0.0		2_1
472	cat__MRDC3num_Neg	0.0		2_1
473	cat__MRDC3num_Pos	0.0		2_1
474	cat__MRDC3num_nan	0.0		2_1
475	num__date_MRDA0	3.0409336056237078e-05		2_1
476	num__MRDA0hodnota	0.0		2_1
477	num__MRDA0logred	0.0		2_1
478	num__date_MRDB0	0.0		2_1
479	num__MRDB0hodnota	0.0		2_1
480	num__MRDB0logred	0.0		2_1
481	num__MRDC0percentage	9.574043155568956e-06		2_1
482	num__date_MRDA1	0.0		2_1
483	num__MRDA1hodnota	0.0		2_1
484	num__MRDA1logred	0.0		2_1
485	num__date_MRDB1	0.0		2_1
486	num__MRDB1hodnota	0.0		2_1
487	num__Date_MRDC1	0.0001323037629142424		2_1
488	num__MRDC1percentage	0.00010329673489552301		2_1
489	num__date_MRDA2	5.0741086323953656e-05		2_1
490	num__MRDA2hodnota	0.0		2_1
491	num__MRDA2logred	0.0		2_1
492	num__date_MRDB2	0.0		2_1
493	num__MRDB2hodnota	0.0		2_1
494	num__Date_MRDC2	0.0		2_1
495	num__MRDC2percentage	0.00031775691856811104		2_1
496	num__date_MRDA3	0.0		2_1
497	num__MRDA3hodnota	0.0		2_1
498	num__MRDA3logred	0.0		2_1
499	num__date_MRDB3	1.8750922389846986e-05		2_1
500	num__MRDB3hodnota	0.0		2_1
501	num__Date_MRDC3	0.0		2_1
502	num__MRDC3percentage	0.0002720115582548644		2_1
503	remainder__MRDnegativity_is_missing	0.0		2_1
504	remainder__MRDguided_is_missing	0.0		2_1
505	remainder__Housekeeping_is_missing	0.0		2_1
506	remainder__MRDA0_is_missing	0.0		2_1
507	remainder__date_MRDA0_is_missing	0.0		2_1
508	remainder__MRDA0_method_is_missing	0.0		2_1
509	remainder__MRDA0_specimen_is_missing	0.0		2_1
510	remainder__MRDA0num_is_missing	0.0		2_1
511	remainder__MRDA0hodnota_is_missing	0.0		2_1
512	remainder__MRDA0logred_is_missing	0.0		2_1
513	remainder__MRDB0_is_missing	0.0		2_1
514	remainder__date_MRDB0_is_missing	0.0		2_1
515	remainder__MRDB0_method_is_missing	0.0		2_1
516	remainder__MRDB0_specimen_is_missing	0.0		2_1
517	remainder__MRDB0num_is_missing	0.0		2_1
518	remainder__MRDB0hodnota_is_missing	0.0		2_1
519	remainder__MRDB0logred_is_missing	0.0		2_1
520	remainder__MRDC0_is_missing	0.0		2_1
521	remainder__MRDC0_method_is_missing	0.0		2_1
522	remainder__MRDC0_specimen_is_missing	0.0		2_1
523	remainder__MRDC0num_is_missing	0.0		2_1
524	remainder__MRDC0percentage_is_missing	0.0		2_1
525	remainder__MRDA1_is_missing	0.0		2_1
526	remainder__date_MRDA1_is_missing	0.0		2_1
527	remainder__MRDA1_method_is_missing	0.0		2_1
528	remainder__MRDA1_specimen_is_missing	0.0		2_1
529	remainder__MRDA1num_is_missing	0.0		2_1
530	remainder__MRDA1hodnota_is_missing	0.0		2_1
531	remainder__MRDA1logred_is_missing	0.0		2_1
532	remainder__MRDB1_is_missing	0.0		2_1
533	remainder__date_MRDB1_is_missing	0.0		2_1
534	remainder__MRDB1_method_is_missing	0.0		2_1
535	remainder__MRDB1_specimen_is_missing	0.0		2_1
536	remainder__MRDB1num_is_missing	0.0		2_1
537	remainder__MRDB1hodnota_is_missing	0.0		2_1
538	remainder__MRDC1_is_missing	0.0		2_1
539	remainder__Date_MRDC1_is_missing	0.0		2_1
540	remainder__MRDC1_method_is_missing	0.0		2_1
541	remainder__MRDC1_specimen_is_missing	0.0		2_1
542	remainder__MRDC1num_is_missing	0.0		2_1
543	remainder__MRDC1percentage_is_missing	0.0		2_1
544	remainder__MRDA2_is_missing	0.0		2_1
545	remainder__date_MRDA2_is_missing	0.0		2_1
546	remainder__MRDA2_method_is_missing	0.0		2_1
547	remainder__MRDA2_specimen_is_missing	0.0		2_1
548	remainder__MRDA2num_is_missing	0.0		2_1
549	remainder__MRDA2hodnota_is_missing	0.0		2_1
550	remainder__MRDA2logred_is_missing	0.0		2_1
551	remainder__MRDB2_is_missing	0.0		2_1
552	remainder__date_MRDB2_is_missing	0.0		2_1
553	remainder__MRDB2_method_is_missing	0.0		2_1
554	remainder__MRDB2_specimen_is_missing	0.0		2_1
555	remainder__MRDB2num_is_missing	0.0		2_1
556	remainder__MRDB2hodnota_is_missing	0.0		2_1
557	remainder__MRDC2_is_missing	0.0		2_1
558	remainder__Date_MRDC2_is_missing	0.0		2_1
559	remainder__MRDC2_method_is_missing	0.0		2_1
560	remainder__MRDC2_specimen_is_missing	0.0		2_1
561	remainder__MRDC2num_is_missing	0.0		2_1
562	remainder__MRDC2percentage_is_missing	0.0		2_1
563	remainder__MRDA3_is_missing	0.0		2_1
564	remainder__date_MRDA3_is_missing	0.0		2_1
565	remainder__MRDA3_method_is_missing	0.0		2_1
566	remainder__MRDA3_specimen_is_missing	0.0		2_1
567	remainder__MRDA3num_is_missing	0.0		2_1
568	remainder__MRDA3hodnota_is_missing	0.0		2_1
569	remainder__MRDA3logred_is_missing	0.0		2_1
570	remainder__MRDB3_is_missing	0.0		2_1
571	remainder__date_MRDB3_is_missing	0.0		2_1
572	remainder__MRDB3_method_is_missing	0.0		2_1
573	remainder__MRDB3_specimen_is_missing	0.0		2_1
574	remainder__MRDB3num_is_missing	0.0		2_1
575	remainder__MRDB3hodnota_is_missing	0.0		2_1
576	remainder__MRDC3_is_missing	0.0		2_1
577	remainder__Date_MRDC3_is_missing	0.0		2_1
578	remainder__MRDC3_method_is_missing	0.0		2_1
579	remainder__MRDC3_specimen_is_missing	0.0		2_1
580	remainder__MRDC3num_is_missing	0.0		2_1
581	remainder__MRDC3percentage_is_missing	0.0		2_1
582	cat__MRDA0_False	0.0		3_1
583	cat__MRDA0_True	0.0		3_1
584	cat__MRDA0_nan	0.0		3_1
585	cat__MRDB0_False	0.0		3_1
586	cat__MRDB0_True	0.0		3_1
587	cat__MRDB0_nan	0.0		3_1
588	cat__MRDC0_False	0.0		3_1
589	cat__MRDC0_True	0.0		3_1
590	cat__MRDC0_nan	0.0		3_1
591	cat__MRDA1_False	0.0		3_1
592	cat__MRDA1_True	0.0		3_1
593	cat__MRDA1_nan	0.0		3_1
594	cat__MRDB1_False	0.0		3_1
595	cat__MRDB1_True	0.0		3_1
596	cat__MRDB1_nan	0.0		3_1
597	cat__MRDC1_False	0.0		3_1
598	cat__MRDC1_True	0.0		3_1
599	cat__MRDC1_nan	0.0		3_1
600	cat__MRDA2_False	0.0		3_1
601	cat__MRDA2_True	0.0		3_1
602	cat__MRDA2_nan	0.0		3_1
603	cat__MRDB2_False	0.0		3_1
604	cat__MRDB2_True	0.0		3_1
605	cat__MRDB2_nan	0.0		3_1
606	cat__MRDC2_False	0.0		3_1
607	cat__MRDC2_True	0.0		3_1
608	cat__MRDC2_nan	0.0		3_1
609	cat__MRDA3_False	0.0		3_1
610	cat__MRDA3_True	0.0		3_1
611	cat__MRDA3_nan	0.0		3_1
612	cat__MRDB3_False	0.0		3_1
613	cat__MRDB3_True	0.0		3_1
614	cat__MRDB3_nan	0.0		3_1
615	cat__MRDC3_False	0.0		3_1
616	cat__MRDC3_True	0.0		3_1
617	cat__MRDC3_nan	0.0		3_1
618	cat__MRDnegativity_<0.0%/not detectable	0.0		3_1
619	cat__MRDnegativity_nan	0.0		3_1
620	cat__MRDguided_No	0.0		3_1
621	cat__MRDguided_nan	0.0		3_1
622	cat__Housekeeping_ABL	0.0		3_1
623	cat__Housekeeping_nan	0.0		3_1
624	cat__MRDA0_method_nan	0.0		3_1
625	cat__MRDA0_method_qPCR-NPM1	0.0		3_1
626	cat__MRDA0_method_qPCR-NPM1 A	0.0		3_1
627	cat__MRDA0_method_qPCR-NPM1 B	0.0		3_1
628	cat__MRDA0_method_qPCR-NPM1 D	0.0		3_1
629	cat__MRDA0_method_qPCR-NPM1 OTHER	0.0		3_1
630	cat__MRDA0_method_qPCR-inv16	0.0		3_1
631	cat__MRDA0_method_qPCR-t8/21	0.0		3_1
632	cat__MRDA0num_ND	0.0		3_1
633	cat__MRDA0num_Pos	0.0		3_1
634	cat__MRDA0num_nan	0.0		3_1
635	cat__MRDA0_specimen_PB	0.0		3_1
636	cat__MRDA0_specimen_nan	0.0		3_1
637	cat__MRDB0_method_nan	0.0		3_1
638	cat__MRDB0_method_qPCR-NPM1	0.0		3_1
639	cat__MRDB0_method_qPCR-NPM1 A	0.0		3_1
640	cat__MRDB0_method_qPCR-NPM1 B	0.0		3_1
641	cat__MRDB0_method_qPCR-NPM1 D	0.0		3_1
642	cat__MRDB0_method_qPCR-NPM1 OTHER	0.0		3_1
643	cat__MRDB0_method_qPCR-inv16	0.0		3_1
644	cat__MRDB0_method_qPCR-t8/21	0.0		3_1
645	cat__MRDB0_specimen_BM	0.0		3_1
646	cat__MRDB0_specimen_nan	0.0		3_1
647	cat__MRDB0num_ND	0.0		3_1
648	cat__MRDB0num_Pos	0.0		3_1
649	cat__MRDB0num_nan	0.0		3_1
650	cat__MRDC0_method_MFC (LAIP+DfN)	0.0		3_1
651	cat__MRDC0_method_nan	0.0		3_1
652	cat__MRDC0_specimen_BM	0.0		3_1
653	cat__MRDC0_specimen_BM	0.0		3_1
654	cat__MRDC0_specimen_PB	0.0		3_1
655	cat__MRDC0_specimen_nan	0.0		3_1
656	cat__MRDC1_specimen_BM	0.0		3_1
657	cat__MRDC1_specimen_PB	0.0		3_1
658	cat__MRDC1_specimen_nan	0.0		3_1
659	cat__MRDC2_specimen_BM	0.0		3_1
660	cat__MRDC2_specimen_PB	0.0		3_1
661	cat__MRDC2_specimen_nan	0.0		3_1
662	cat__MRDC3_specimen_BM	0.0		3_1
663	cat__MRDC3_specimen_PB	0.0		3_1
664	cat__MRDC3_specimen_nan	0.0		3_1
665	cat__MRDC0num_Neg	0.0		3_1
666	cat__MRDC0num_Pos	0.0		3_1
667	cat__MRDC0num_nan	0.0		3_1
668	cat__MRDA1_method_nan	0.0		3_1
669	cat__MRDA1_method_qPCR-NPM1	0.0		3_1
670	cat__MRDA1_method_qPCR-NPM1 A	0.0		3_1
671	cat__MRDA1_method_qPCR-NPM1 B	0.0		3_1
672	cat__MRDA1_method_qPCR-NPM1 D	0.0		3_1
673	cat__MRDA1_method_qPCR-NPM1 OTHER	0.0		3_1
674	cat__MRDA1_method_qPCR-inv16	0.0		3_1
675	cat__MRDA1_method_qPCR-t8/21	0.0		3_1
676	cat__MRDA1num_ND	0.0		3_1
677	cat__MRDA1num_Neg	0.0		3_1
678	cat__MRDA1num_Pos	0.0		3_1
679	cat__MRDA1num_nan	0.0		3_1
680	cat__MRDA1_specimen_PB	0.0		3_1
681	cat__MRDA1_specimen_nan	0.0		3_1
682	cat__MRDB1_method_nan	0.0		3_1
683	cat__MRDB1_method_qPCR-NPM1	0.0		3_1
684	cat__MRDB1_method_qPCR-NPM1 A	0.0		3_1
685	cat__MRDB1_method_qPCR-NPM1 D	0.0		3_1
686	cat__MRDB1_method_qPCR-NPM1 OTHER	0.0		3_1
687	cat__MRDB1_method_qPCR-inv16	0.0		3_1
688	cat__MRDB1_method_qPCR-t8/21	0.0		3_1
689	cat__MRDB1_specimen_BM	0.0		3_1
690	cat__MRDB1_specimen_nan	0.0		3_1
691	cat__MRDB1num_ND	0.0		3_1
692	cat__MRDB1num_Neg	0.0		3_1
693	cat__MRDB1num_Pos	0.0		3_1
694	cat__MRDB1num_nan	0.0		3_1
695	cat__MRDC1_method_MFC (LAIP+DfN)	0.0		3_1
696	cat__MRDC1_method_nan	0.0		3_1
697	cat__MRDC1num_ND	0.0		3_1
698	cat__MRDC1num_Neg	0.0		3_1
699	cat__MRDC1num_Pos	0.0		3_1
700	cat__MRDC1num_nan	0.0		3_1
701	cat__MRDA2_method_nan	0.0		3_1
702	cat__MRDA2_method_qPCR-NPM1	0.0		3_1
703	cat__MRDA2_method_qPCR-NPM1 A	0.0		3_1
704	cat__MRDA2_method_qPCR-NPM1 B	0.0		3_1
705	cat__MRDA2_method_qPCR-NPM1 D	0.0		3_1
706	cat__MRDA2_method_qPCR-NPM1 OTHER	0.0		3_1
707	cat__MRDA2_method_qPCR-inv16	0.0		3_1
708	cat__MRDA2_method_qPCR-t8/21	0.0		3_1
709	cat__MRDA2_specimen_PB	0.0		3_1
710	cat__MRDA2_specimen_nan	0.0		3_1
711	cat__MRDA2num_ND	0.0		3_1
712	cat__MRDA2num_Neg	0.0		3_1
713	cat__MRDA2num_Pos	0.0		3_1
714	cat__MRDA2num_nan	0.0		3_1
715	cat__MRDB2_method_nan	0.0		3_1
716	cat__MRDB2_method_qPCR-NPM1	0.0		3_1
717	cat__MRDB2_method_qPCR-NPM1 A	0.0		3_1
718	cat__MRDB2_method_qPCR-NPM1 B	0.0		3_1
719	cat__MRDB2_method_qPCR-NPM1 OTHER	0.0		3_1
720	cat__MRDB2_method_qPCR-inv16	0.0		3_1
721	cat__MRDB2_method_qPCR-t8/21	0.0		3_1
722	cat__MRDB2_specimen_BM	0.0		3_1
723	cat__MRDB2_specimen_nan	0.0		3_1
724	cat__MRDB2num_ND	0.0		3_1
725	cat__MRDB2num_Neg	0.0		3_1
726	cat__MRDB2num_Pos	0.0		3_1
727	cat__MRDB2num_nan	0.0		3_1
728	cat__MRDC2_method_MFC (LAIP+DfN)	0.0		3_1
729	cat__MRDC2_method_nan	0.0		3_1
730	cat__MRDC2num_ND	0.0		3_1
731	cat__MRDC2num_Neg	0.0		3_1
732	cat__MRDC2num_Pos	0.0		3_1
733	cat__MRDC2num_nan	0.0		3_1
734	cat__MRDA3_method_nan	0.0		3_1
735	cat__MRDA3_method_qPCR-NPM1	0.0		3_1
736	cat__MRDA3_method_qPCR-NPM1 A	0.0		3_1
737	cat__MRDA3_method_qPCR-NPM1 B	0.0		3_1
738	cat__MRDA3_method_qPCR-NPM1 D	0.0		3_1
739	cat__MRDA3_method_qPCR-NPM1 OTHER	0.0		3_1
740	cat__MRDA3_method_qPCR-inv16	0.0		3_1
741	cat__MRDA3_method_qPCR-t8/21	0.0		3_1
742	cat__MRDA3_specimen_PB	0.0		3_1
743	cat__MRDA3_specimen_nan	0.0		3_1
744	cat__MRDA3num_ND	0.0		3_1
745	cat__MRDA3num_Neg	0.0		3_1
746	cat__MRDA3num_Pos	0.0		3_1
747	cat__MRDA3num_nan	0.0		3_1
748	cat__MRDB3_method_nan	0.0		3_1
749	cat__MRDB3_method_qPCR-NPM1	0.0		3_1
750	cat__MRDB3_method_qPCR-NPM1 A	0.0		3_1
751	cat__MRDB3_method_qPCR-NPM1 B	0.0		3_1
752	cat__MRDB3_method_qPCR-NPM1 D	0.0		3_1
753	cat__MRDB3_method_qPCR-NPM1 OTHER	0.0		3_1
754	cat__MRDB3_method_qPCR-inv16	0.0		3_1
755	cat__MRDB3_method_qPCR-t8/21	0.0		3_1
756	cat__MRDB3_specimen_BM	0.0		3_1
757	cat__MRDB3_specimen_nan	0.0		3_1
758	cat__MRDB3num_ND	0.0		3_1
759	cat__MRDB3num_Neg	0.0		3_1
760	cat__MRDB3num_Pos	0.0		3_1
761	cat__MRDB3num_nan	0.0		3_1
762	cat__MRDC3_method_MFC (LAIP+DfN)	0.0		3_1
763	cat__MRDC3_method_nan	0.0		3_1
764	cat__MRDC3num_Neg	0.0		3_1
765	cat__MRDC3num_Pos	0.0		3_1
766	cat__MRDC3num_nan	0.0		3_1
767	num__date_MRDA0	0.0		3_1
768	num__MRDA0hodnota	8.081592018405403e-05		3_1
769	num__MRDA0logred	0.0		3_1
770	num__date_MRDB0	0.0		3_1
771	num__MRDB0hodnota	6.41849912454384e-05		3_1
772	num__MRDB0logred	0.0		3_1
773	num__MRDC0percentage	0.00017467518229998384		3_1
774	num__date_MRDA1	6.809425277682215e-05		3_1
775	num__MRDA1hodnota	0.0		3_1
776	num__MRDA1logred	0.00019975868668889124		3_1
777	num__date_MRDB1	6.804439757022159e-05		3_1
778	num__MRDB1hodnota	0.0007630652068889764		3_1
779	num__Date_MRDC1	0.00031120238150390627		3_1
780	num__MRDC1percentage	0.000202839114268265		3_1
781	num__date_MRDA2	0.00020374261538584542		3_1
782	num__MRDA2hodnota	0.0		3_1
783	num__MRDA2logred	0.0		3_1
784	num__date_MRDB2	0.0002588102664194226		3_1
785	num__MRDB2hodnota	0.0		3_1
786	num__Date_MRDC2	0.0		3_1
787	num__MRDC2percentage	0.0006126091848117366		3_1
788	num__date_MRDA3	0.0		3_1
789	num__MRDA3hodnota	0.0		3_1
790	num__MRDA3logred	0.0002609647778537515		3_1
791	num__date_MRDB3	0.00038968649089267057		3_1
792	num__MRDB3hodnota	8.102237340757997e-05		3_1
793	num__Date_MRDC3	0.0		3_1
794	num__MRDC3percentage	0.0003502094160813568		3_1
795	remainder__MRDnegativity_is_missing	0.0		3_1
796	remainder__MRDguided_is_missing	0.0		3_1
797	remainder__Housekeeping_is_missing	0.0		3_1
798	remainder__MRDA0_is_missing	0.0		3_1
799	remainder__date_MRDA0_is_missing	0.0		3_1
800	remainder__MRDA0_method_is_missing	0.0		3_1
801	remainder__MRDA0_specimen_is_missing	0.0		3_1
802	remainder__MRDA0num_is_missing	0.0		3_1
803	remainder__MRDA0hodnota_is_missing	0.0		3_1
804	remainder__MRDA0logred_is_missing	0.0		3_1
805	remainder__MRDB0_is_missing	0.0		3_1
806	remainder__date_MRDB0_is_missing	0.0		3_1
807	remainder__MRDB0_method_is_missing	0.0		3_1
808	remainder__MRDB0_specimen_is_missing	0.0		3_1
809	remainder__MRDB0num_is_missing	0.0		3_1
810	remainder__MRDB0hodnota_is_missing	0.0		3_1
811	remainder__MRDB0logred_is_missing	0.0		3_1
812	remainder__MRDC0_is_missing	0.0		3_1
813	remainder__MRDC0_method_is_missing	0.0		3_1
814	remainder__MRDC0_specimen_is_missing	0.0		3_1
815	remainder__MRDC0num_is_missing	0.0		3_1
816	remainder__MRDC0percentage_is_missing	0.0		3_1
817	remainder__MRDA1_is_missing	0.0		3_1
818	remainder__date_MRDA1_is_missing	0.0		3_1
819	remainder__MRDA1_method_is_missing	0.0		3_1
820	remainder__MRDA1_specimen_is_missing	0.0		3_1
821	remainder__MRDA1num_is_missing	0.0		3_1
822	remainder__MRDA1hodnota_is_missing	0.0		3_1
823	remainder__MRDA1logred_is_missing	0.0		3_1
824	remainder__MRDB1_is_missing	0.0		3_1
825	remainder__date_MRDB1_is_missing	0.0		3_1
826	remainder__MRDB1_method_is_missing	0.0		3_1
827	remainder__MRDB1_specimen_is_missing	0.0		3_1
828	remainder__MRDB1num_is_missing	0.0		3_1
829	remainder__MRDB1hodnota_is_missing	0.0		3_1
830	remainder__MRDC1_is_missing	0.0		3_1
831	remainder__Date_MRDC1_is_missing	0.0		3_1
832	remainder__MRDC1_method_is_missing	0.0		3_1
833	remainder__MRDC1_specimen_is_missing	0.0		3_1
834	remainder__MRDC1num_is_missing	0.0		3_1
835	remainder__MRDC1percentage_is_missing	0.0		3_1
836	remainder__MRDA2_is_missing	0.0		3_1
837	remainder__date_MRDA2_is_missing	0.0		3_1
838	remainder__MRDA2_method_is_missing	0.0		3_1
839	remainder__MRDA2_specimen_is_missing	0.0		3_1
840	remainder__MRDA2num_is_missing	0.0		3_1
841	remainder__MRDA2hodnota_is_missing	0.0		3_1
842	remainder__MRDA2logred_is_missing	0.0		3_1
843	remainder__MRDB2_is_missing	0.0		3_1
844	remainder__date_MRDB2_is_missing	0.0		3_1
845	remainder__MRDB2_method_is_missing	0.0		3_1
846	remainder__MRDB2_specimen_is_missing	0.0		3_1
847	remainder__MRDB2num_is_missing	0.0		3_1
848	remainder__MRDB2hodnota_is_missing	0.0		3_1
849	remainder__MRDC2_is_missing	0.0		3_1
850	remainder__Date_MRDC2_is_missing	0.0		3_1
851	remainder__MRDC2_method_is_missing	0.0		3_1
852	remainder__MRDC2_specimen_is_missing	0.0		3_1
853	remainder__MRDC2num_is_missing	0.0		3_1
854	remainder__MRDC2percentage_is_missing	0.0		3_1
855	remainder__MRDA3_is_missing	0.0		3_1
856	remainder__date_MRDA3_is_missing	0.0		3_1
857	remainder__MRDA3_method_is_missing	0.0		3_1
858	remainder__MRDA3_specimen_is_missing	0.0		3_1
859	remainder__MRDA3num_is_missing	0.0		3_1
860	remainder__MRDA3hodnota_is_missing	0.0		3_1
861	remainder__MRDA3logred_is_missing	0.0		3_1
862	remainder__MRDB3_is_missing	0.0		3_1
863	remainder__date_MRDB3_is_missing	0.0		3_1
864	remainder__MRDB3_method_is_missing	0.0		3_1
865	remainder__MRDB3_specimen_is_missing	0.0		3_1
866	remainder__MRDB3num_is_missing	0.0		3_1
867	remainder__MRDB3hodnota_is_missing	0.0		3_1
868	remainder__MRDC3_is_missing	0.0		3_1
869	remainder__Date_MRDC3_is_missing	0.0		3_1
870	remainder__MRDC3_method_is_missing	0.0		3_1
871	remainder__MRDC3_specimen_is_missing	0.0		3_1
872	remainder__MRDC3num_is_missing	0.0		3_1
873	remainder__MRDC3percentage_is_missing	0.0		3_1
874	cat__MRDA0_False	0.0		4_1
875	cat__MRDA0_True	0.0		4_1
876	cat__MRDA0_nan	0.0		4_1
877	cat__MRDB0_False	0.0		4_1
878	cat__MRDB0_True	0.0		4_1
879	cat__MRDB0_nan	0.0		4_1
880	cat__MRDC0_False	0.0		4_1
881	cat__MRDC0_True	0.0		4_1
882	cat__MRDC0_nan	0.0		4_1
883	cat__MRDA1_False	0.0		4_1
884	cat__MRDA1_True	0.0		4_1
885	cat__MRDA1_nan	0.0		4_1
886	cat__MRDB1_False	0.0		4_1
887	cat__MRDB1_True	0.0		4_1
888	cat__MRDB1_nan	0.0		4_1
889	cat__MRDC1_False	0.0		4_1
890	cat__MRDC1_True	0.0		4_1
891	cat__MRDC1_nan	0.0		4_1
892	cat__MRDA2_False	0.0		4_1
893	cat__MRDA2_True	0.0		4_1
894	cat__MRDA2_nan	0.0		4_1
895	cat__MRDB2_False	0.0		4_1
896	cat__MRDB2_True	0.0		4_1
897	cat__MRDB2_nan	0.0		4_1
898	cat__MRDC2_False	0.0		4_1
899	cat__MRDC2_True	0.0		4_1
900	cat__MRDC2_nan	0.0		4_1
901	cat__MRDA3_False	0.0		4_1
902	cat__MRDA3_True	0.0		4_1
903	cat__MRDA3_nan	0.0		4_1
904	cat__MRDB3_False	0.0		4_1
905	cat__MRDB3_True	0.0		4_1
906	cat__MRDB3_nan	0.0		4_1
907	cat__MRDC3_False	0.0		4_1
908	cat__MRDC3_True	0.0		4_1
909	cat__MRDC3_nan	0.0		4_1
910	cat__MRDnegativity_<0.0%/not detectable	0.0		4_1
911	cat__MRDnegativity_nan	0.0		4_1
912	cat__MRDguided_No	0.0		4_1
913	cat__MRDguided_nan	0.0		4_1
914	cat__Housekeeping_ABL	0.0		4_1
915	cat__Housekeeping_nan	0.0		4_1
916	cat__MRDA0_method_nan	0.0		4_1
917	cat__MRDA0_method_qPCR-NPM1	0.0		4_1
918	cat__MRDA0_method_qPCR-NPM1 A	0.0		4_1
919	cat__MRDA0_method_qPCR-NPM1 B	0.0		4_1
920	cat__MRDA0_method_qPCR-NPM1 D	0.0		4_1
921	cat__MRDA0_method_qPCR-NPM1 OTHER	0.0		4_1
922	cat__MRDA0_method_qPCR-inv16	0.0		4_1
923	cat__MRDA0_method_qPCR-t8/21	0.0		4_1
924	cat__MRDA0num_ND	0.0		4_1
925	cat__MRDA0num_Pos	0.0		4_1
926	cat__MRDA0num_nan	0.0		4_1
927	cat__MRDA0_specimen_PB	0.0		4_1
928	cat__MRDA0_specimen_nan	0.0		4_1
929	cat__MRDB0_method_nan	0.0		4_1
930	cat__MRDB0_method_qPCR-NPM1	0.0		4_1
931	cat__MRDB0_method_qPCR-NPM1 A	0.0		4_1
932	cat__MRDB0_method_qPCR-NPM1 B	0.0		4_1
933	cat__MRDB0_method_qPCR-NPM1 D	0.0		4_1
934	cat__MRDB0_method_qPCR-NPM1 OTHER	0.0		4_1
935	cat__MRDB0_method_qPCR-inv16	0.0		4_1
936	cat__MRDB0_method_qPCR-t8/21	0.0		4_1
937	cat__MRDB0_specimen_BM	0.0		4_1
938	cat__MRDB0_specimen_nan	0.0		4_1
939	cat__MRDB0num_ND	0.0		4_1
940	cat__MRDB0num_Pos	0.0		4_1
941	cat__MRDB0num_nan	0.0		4_1
942	cat__MRDC0_method_MFC (LAIP+DfN)	0.0		4_1
943	cat__MRDC0_method_nan	0.0		4_1
944	cat__MRDC0_specimen_BM	0.0		4_1
945	cat__MRDC0_specimen_BM	0.0		4_1
946	cat__MRDC0_specimen_PB	0.0		4_1
947	cat__MRDC0_specimen_nan	0.0		4_1
948	cat__MRDC1_specimen_BM	0.0		4_1
949	cat__MRDC1_specimen_PB	0.0		4_1
950	cat__MRDC1_specimen_nan	0.0		4_1
951	cat__MRDC2_specimen_BM	0.0		4_1
952	cat__MRDC2_specimen_PB	0.0		4_1
953	cat__MRDC2_specimen_nan	0.0		4_1
954	cat__MRDC3_specimen_BM	0.0		4_1
955	cat__MRDC3_specimen_PB	0.0		4_1
956	cat__MRDC3_specimen_nan	0.0		4_1
957	cat__MRDC0num_Neg	0.0		4_1
958	cat__MRDC0num_Pos	0.0		4_1
959	cat__MRDC0num_nan	0.0		4_1
960	cat__MRDA1_method_nan	0.0		4_1
961	cat__MRDA1_method_qPCR-NPM1	0.0		4_1
962	cat__MRDA1_method_qPCR-NPM1 A	0.0		4_1
963	cat__MRDA1_method_qPCR-NPM1 B	0.0		4_1
964	cat__MRDA1_method_qPCR-NPM1 D	0.0		4_1
965	cat__MRDA1_method_qPCR-NPM1 OTHER	0.0		4_1
966	cat__MRDA1_method_qPCR-inv16	0.0		4_1
967	cat__MRDA1_method_qPCR-t8/21	0.0		4_1
968	cat__MRDA1num_ND	0.0		4_1
969	cat__MRDA1num_Neg	0.0		4_1
970	cat__MRDA1num_Pos	0.0		4_1
971	cat__MRDA1num_nan	0.0		4_1
972	cat__MRDA1_specimen_PB	0.0		4_1
973	cat__MRDA1_specimen_nan	0.0		4_1
974	cat__MRDB1_method_nan	0.0		4_1
975	cat__MRDB1_method_qPCR-NPM1	0.0		4_1
976	cat__MRDB1_method_qPCR-NPM1 A	0.0		4_1
977	cat__MRDB1_method_qPCR-NPM1 D	0.0		4_1
978	cat__MRDB1_method_qPCR-NPM1 OTHER	0.0		4_1
979	cat__MRDB1_method_qPCR-inv16	0.0		4_1
980	cat__MRDB1_method_qPCR-t8/21	0.0		4_1
981	cat__MRDB1_specimen_BM	0.0		4_1
982	cat__MRDB1_specimen_nan	0.0		4_1
983	cat__MRDB1num_ND	0.0		4_1
984	cat__MRDB1num_Neg	0.0		4_1
985	cat__MRDB1num_Pos	0.0		4_1
986	cat__MRDB1num_nan	0.0		4_1
987	cat__MRDC1_method_MFC (LAIP+DfN)	0.0		4_1
988	cat__MRDC1_method_nan	0.0		4_1
989	cat__MRDC1num_ND	0.0		4_1
990	cat__MRDC1num_Neg	0.0		4_1
991	cat__MRDC1num_Pos	0.0		4_1
992	cat__MRDC1num_nan	0.0		4_1
993	cat__MRDA2_method_nan	0.0		4_1
994	cat__MRDA2_method_qPCR-NPM1	0.0		4_1
995	cat__MRDA2_method_qPCR-NPM1 A	0.0		4_1
996	cat__MRDA2_method_qPCR-NPM1 B	0.0		4_1
997	cat__MRDA2_method_qPCR-NPM1 D	0.0		4_1
998	cat__MRDA2_method_qPCR-NPM1 OTHER	0.0		4_1
999	cat__MRDA2_method_qPCR-inv16	0.0		4_1
1000	cat__MRDA2_method_qPCR-t8/21	0.0		4_1
1001	cat__MRDA2_specimen_PB	0.0		4_1
1002	cat__MRDA2_specimen_nan	0.0		4_1
1003	cat__MRDA2num_ND	0.0		4_1
1004	cat__MRDA2num_Neg	0.0		4_1
1005	cat__MRDA2num_Pos	0.0		4_1
1006	cat__MRDA2num_nan	0.0		4_1
1007	cat__MRDB2_method_nan	0.0		4_1
1008	cat__MRDB2_method_qPCR-NPM1	0.0		4_1
1009	cat__MRDB2_method_qPCR-NPM1 A	0.0		4_1
1010	cat__MRDB2_method_qPCR-NPM1 D	0.0		4_1
1011	cat__MRDB2_method_qPCR-NPM1 OTHER	0.0		4_1
1012	cat__MRDB2_method_qPCR-inv16	0.0		4_1
1013	cat__MRDB2_method_qPCR-t8/21	0.0		4_1
1014	cat__MRDB2_specimen_BM	0.0		4_1
1015	cat__MRDB2_specimen_nan	0.0		4_1
1016	cat__MRDB2num_ND	0.0		4_1
1017	cat__MRDB2num_Neg	0.0		4_1
1018	cat__MRDB2num_Pos	0.0		4_1
1019	cat__MRDB2num_nan	0.0		4_1
1020	cat__MRDC2_method_MFC (LAIP+DfN)	0.0		4_1
1021	cat__MRDC2_method_nan	0.0		4_1
1022	cat__MRDC2num_ND	0.0		4_1
1023	cat__MRDC2num_Neg	0.0		4_1
1024	cat__MRDC2num_Pos	0.0		4_1
1025	cat__MRDC2num_nan	0.0		4_1
1026	cat__MRDA3_method_nan	0.0		4_1
1027	cat__MRDA3_method_qPCR-NPM1	0.0		4_1
1028	cat__MRDA3_method_qPCR-NPM1 A	0.0		4_1
1029	cat__MRDA3_method_qPCR-NPM1 B	0.0		4_1
1030	cat__MRDA3_method_qPCR-NPM1 D	0.0		4_1
1031	cat__MRDA3_method_qPCR-NPM1 OTHER	0.0		4_1
1032	cat__MRDA3_method_qPCR-inv16	0.0		4_1
1033	cat__MRDA3_method_qPCR-t8/21	0.0		4_1
1034	cat__MRDA3_specimen_PB	0.0		4_1
1035	cat__MRDA3_specimen_nan	0.0		4_1
1036	cat__MRDA3num_ND	0.0		4_1
1037	cat__MRDA3num_Neg	0.0		4_1
1038	cat__MRDA3num_Pos	0.0		4_1
1039	cat__MRDA3num_nan	0.0		4_1
1040	cat__MRDB3_method_nan	0.0		4_1
1041	cat__MRDB3_method_qPCR-NPM1	0.0		4_1
1042	cat__MRDB3_method_qPCR-NPM1 A	0.0		4_1
1043	cat__MRDB3_method_qPCR-NPM1 D	0.0		4_1
1044	cat__MRDB3_method_qPCR-NPM1 OTHER	0.0		4_1
1045	cat__MRDB3_method_qPCR-inv16	0.0		4_1
1046	cat__MRDB3_method_qPCR-t8/21	0.0		4_1
1047	cat__MRDB3_specimen_BM	0.0		4_1
1048	cat__MRDB3_specimen_nan	0.0		4_1
1049	cat__MRDB3num_ND	0.0		4_1
1050	cat__MRDB3num_Neg	0.0		4_1
1051	cat__MRDB3num_Pos	0.0		4_1
1052	cat__MRDB3num_nan	0.0		4_1
1053	cat__MRDC3_method_MFC (LAIP+DfN)	0.0		4_1
1054	cat__MRDC3_method_nan	0.0		4_1
1055	cat__MRDC3num_Neg	0.0		4_1
1056	cat__MRDC3num_Pos	0.0		4_1
1057	cat__MRDC3num_nan	0.0		4_1
1058	num__date_MRDA0	0.0		4_1
1059	num__MRDA0hodnota	0.0002002105658746791		4_1
1060	num__MRDA0logred	0.0		4_1
1061	num__date_MRDB0	0.0		4_1
1062	num__MRDB0hodnota	0.0		4_1
1063	num__MRDB0logred	0.0		4_1
1064	num__MRDC0percentage	0.0003059045451116102		4_1
1065	num__date_MRDA1	1.3567178784896434e-05		4_1
1066	num__MRDA1hodnota	0.0		4_1
1067	num__MRDA1logred	0.0		4_1
1068	num__date_MRDB1	0.0003234078474974581		4_1
1069	num__MRDB1hodnota	0.00010063040093380204		4_1
1070	num__Date_MRDC1	0.00026252389784478904		4_1
1071	num__MRDC1percentage	0.0004939531153715877		4_1
1072	num__date_MRDA2	3.3176965702602576e-05		4_1
1073	num__MRDA2hodnota	0.0		4_1
1074	num__MRDA2logred	0.0		4_1
1075	num__date_MRDB2	0.0004825917907311908		4_1
1076	num__MRDB2hodnota	0.0		4_1
1077	num__Date_MRDC2	0.0		4_1
1078	num__MRDC2percentage	0.000416514121047994		4_1
1079	num__date_MRDA3	0.0		4_1
1080	num__MRDA3hodnota	0.0		4_1
1081	num__MRDA3logred	3.8395286182377974e-05		4_1
1082	num__date_MRDB3	0.0		4_1
1083	num__MRDB3hodnota	0.0		4_1
1084	num__Date_MRDC3	0.0		4_1
1085	num__MRDC3percentage	0.00038918541340127004		4_1
1086	remainder__MRDnegativity_is_missing	0.0		4_1
1087	remainder__MRDguided_is_missing	0.0		4_1
1088	remainder__Housekeeping_is_missing	0.0		4_1
1089	remainder__MRDA0_is_missing	0.0		4_1
1090	remainder__date_MRDA0_is_missing	0.0		4_1
1091	remainder__MRDA0_method_is_missing	0.0		4_1
1092	remainder__MRDA0_specimen_is_missing	0.0		4_1
1093	remainder__MRDA0num_is_missing	0.0		4_1
1094	remainder__MRDA0hodnota_is_missing	0.0		4_1
1095	remainder__MRDA0logred_is_missing	0.0		4_1
1096	remainder__MRDB0_is_missing	0.0		4_1
1097	remainder__date_MRDB0_is_missing	0.0		4_1
1098	remainder__MRDB0_method_is_missing	0.0		4_1
1099	remainder__MRDB0_specimen_is_missing	0.0		4_1
1100	remainder__MRDB0num_is_missing	0.0		4_1
1101	remainder__MRDB0hodnota_is_missing	0.0		4_1
1102	remainder__MRDB0logred_is_missing	0.0		4_1
1103	remainder__MRDC0_is_missing	0.0		4_1
1104	remainder__MRDC0_method_is_missing	0.0		4_1
1105	remainder__MRDC0_specimen_is_missing	0.0		4_1
1106	remainder__MRDC0num_is_missing	0.0		4_1
1107	remainder__MRDC0percentage_is_missing	0.0		4_1
1108	remainder__MRDA1_is_missing	0.0		4_1
1109	remainder__date_MRDA1_is_missing	0.0		4_1
1110	remainder__MRDA1_method_is_missing	0.0		4_1
1111	remainder__MRDA1_specimen_is_missing	0.0		4_1
1112	remainder__MRDA1num_is_missing	0.0		4_1
1113	remainder__MRDA1hodnota_is_missing	0.0		4_1
1114	remainder__MRDA1logred_is_missing	0.0		4_1
1115	remainder__MRDB1_is_missing	0.0		4_1
1116	remainder__date_MRDB1_is_missing	0.0		4_1
1117	remainder__MRDB1_method_is_missing	0.0		4_1
1118	remainder__MRDB1_specimen_is_missing	0.0		4_1
1119	remainder__MRDB1num_is_missing	0.0		4_1
1120	remainder__MRDB1hodnota_is_missing	0.0		4_1
1121	remainder__MRDC1_is_missing	0.0		4_1
1122	remainder__Date_MRDC1_is_missing	0.0		4_1
1123	remainder__MRDC1_method_is_missing	0.0		4_1
1124	remainder__MRDC1_specimen_is_missing	0.0		4_1
1125	remainder__MRDC1num_is_missing	0.0		4_1
1126	remainder__MRDC1percentage_is_missing	0.0		4_1
1127	remainder__MRDA2_is_missing	0.0		4_1
1128	remainder__date_MRDA2_is_missing	0.0		4_1
1129	remainder__MRDA2_method_is_missing	0.0		4_1
1130	remainder__MRDA2_specimen_is_missing	0.0		4_1
1131	remainder__MRDA2num_is_missing	0.0		4_1
1132	remainder__MRDA2hodnota_is_missing	0.0		4_1
1133	remainder__MRDA2logred_is_missing	0.0		4_1
1134	remainder__MRDB2_is_missing	0.0		4_1
1135	remainder__date_MRDB2_is_missing	0.0		4_1
1136	remainder__MRDB2_method_is_missing	0.0		4_1
1137	remainder__MRDB2_specimen_is_missing	0.0		4_1
1138	remainder__MRDB2num_is_missing	0.0		4_1
1139	remainder__MRDB2hodnota_is_missing	0.0		4_1
1140	remainder__MRDC2_is_missing	0.0		4_1
1141	remainder__Date_MRDC2_is_missing	0.0		4_1
1142	remainder__MRDC2_method_is_missing	0.0		4_1
1143	remainder__MRDC2_specimen_is_missing	0.0		4_1
1144	remainder__MRDC2num_is_missing	0.0		4_1
1145	remainder__MRDC2percentage_is_missing	0.0		4_1
1146	remainder__MRDA3_is_missing	0.0		4_1
1147	remainder__date_MRDA3_is_missing	0.0		4_1
1148	remainder__MRDA3_method_is_missing	0.0		4_1
1149	remainder__MRDA3_specimen_is_missing	0.0		4_1
1150	remainder__MRDA3num_is_missing	0.0		4_1
1151	remainder__MRDA3hodnota_is_missing	0.0		4_1
1152	remainder__MRDA3logred_is_missing	0.0		4_1
1153	remainder__MRDB3_is_missing	0.0		4_1
1154	remainder__date_MRDB3_is_missing	0.0		4_1
1155	remainder__MRDB3_method_is_missing	0.0		4_1
1156	remainder__MRDB3_specimen_is_missing	0.0		4_1
1157	remainder__MRDB3num_is_missing	0.0		4_1
1158	remainder__MRDB3hodnota_is_missing	0.0		4_1
1159	remainder__MRDC3_is_missing	0.0		4_1
1160	remainder__Date_MRDC3_is_missing	0.0		4_1
1161	remainder__MRDC3_method_is_missing	0.0		4_1
1162	remainder__MRDC3_specimen_is_missing	0.0		4_1
1163	remainder__MRDC3num_is_missing	0.0		4_1
1164	remainder__MRDC3percentage_is_missing	0.0		4_1
1165	cat__MRDA0_False	0.0		5_1
1166	cat__MRDA0_True	0.0		5_1
1167	cat__MRDA0_nan	0.0		5_1
1168	cat__MRDB0_False	0.0		5_1
1169	cat__MRDB0_True	0.0		5_1
1170	cat__MRDB0_nan	0.0		5_1
1171	cat__MRDC0_False	0.0		5_1
1172	cat__MRDC0_True	0.0		5_1
1173	cat__MRDC0_nan	0.0		5_1
1174	cat__MRDA1_False	0.0		5_1
1175	cat__MRDA1_True	0.0		5_1
1176	cat__MRDA1_nan	0.0		5_1
1177	cat__MRDB1_False	0.0		5_1
1178	cat__MRDB1_True	0.0		5_1
1179	cat__MRDB1_nan	0.0		5_1
1180	cat__MRDC1_False	0.0		5_1
1181	cat__MRDC1_True	0.0		5_1
1182	cat__MRDC1_nan	0.0		5_1
1183	cat__MRDA2_False	0.0		5_1
1184	cat__MRDA2_True	0.0		5_1
1185	cat__MRDA2_nan	0.0		5_1
1186	cat__MRDB2_False	0.0		5_1
1187	cat__MRDB2_True	0.0		5_1
1188	cat__MRDB2_nan	0.0		5_1
1189	cat__MRDC2_False	0.0		5_1
1190	cat__MRDC2_True	0.0		5_1
1191	cat__MRDC2_nan	0.0		5_1
1192	cat__MRDA3_False	0.0		5_1
1193	cat__MRDA3_True	0.0		5_1
1194	cat__MRDA3_nan	0.0		5_1
1195	cat__MRDB3_False	0.0		5_1
1196	cat__MRDB3_True	0.0		5_1
1197	cat__MRDB3_nan	0.0		5_1
1198	cat__MRDC3_False	0.0		5_1
1199	cat__MRDC3_True	0.0		5_1
1200	cat__MRDC3_nan	0.0		5_1
1201	cat__MRDnegativity_<0.0%/not detectable	0.0		5_1
1202	cat__MRDnegativity_nan	0.0		5_1
1203	cat__MRDguided_No	0.0		5_1
1204	cat__MRDguided_nan	0.0		5_1
1205	cat__Housekeeping_ABL	0.0		5_1
1206	cat__Housekeeping_nan	0.0		5_1
1207	cat__MRDA0_method_nan	0.0		5_1
1208	cat__MRDA0_method_qPCR-NPM1	0.0		5_1
1209	cat__MRDA0_method_qPCR-NPM1 A	0.0		5_1
1210	cat__MRDA0_method_qPCR-NPM1 B	0.0		5_1
1211	cat__MRDA0_method_qPCR-NPM1 D	0.0		5_1
1212	cat__MRDA0_method_qPCR-NPM1 OTHER	0.0		5_1
1213	cat__MRDA0_method_qPCR-inv16	0.0		5_1
1214	cat__MRDA0_method_qPCR-t8/21	0.0		5_1
1215	cat__MRDA0num_ND	0.0		5_1
1216	cat__MRDA0num_Pos	0.0		5_1
1217	cat__MRDA0num_nan	0.0		5_1
1218	cat__MRDA0_specimen_PB	0.0		5_1
1219	cat__MRDA0_specimen_nan	0.0		5_1
1220	cat__MRDB0_method_nan	0.0		5_1
1221	cat__MRDB0_method_qPCR-NPM1	0.0		5_1
1222	cat__MRDB0_method_qPCR-NPM1 A	0.0		5_1
1223	cat__MRDB0_method_qPCR-NPM1 D	0.0		5_1
1224	cat__MRDB0_method_qPCR-NPM1 OTHER	0.0		5_1
1225	cat__MRDB0_method_qPCR-inv16	0.0		5_1
1226	cat__MRDB0_method_qPCR-t8/21	0.0		5_1
1227	cat__MRDB0_specimen_BM	0.0		5_1
1228	cat__MRDB0_specimen_nan	0.0		5_1
1229	cat__MRDB0num_ND	0.0		5_1
1230	cat__MRDB0num_Pos	0.0		5_1
1231	cat__MRDB0num_nan	0.0		5_1
1232	cat__MRDC0_method_MFC (LAIP+DfN)	0.0		5_1
1233	cat__MRDC0_method_nan	0.0		5_1
1234	cat__MRDC0_specimen_BM	0.0		5_1
1235	cat__MRDC0_specimen_BM	0.0		5_1
1236	cat__MRDC0_specimen_PB	0.0		5_1
1237	cat__MRDC0_specimen_nan	0.0		5_1
1238	cat__MRDC1_specimen_BM	0.0		5_1
1239	cat__MRDC1_specimen_PB	0.0		5_1
1240	cat__MRDC1_specimen_nan	0.0		5_1
1241	cat__MRDC2_specimen_BM	0.0		5_1
1242	cat__MRDC2_specimen_PB	0.0		5_1
1243	cat__MRDC2_specimen_nan	0.0		5_1
1244	cat__MRDC3_specimen_BM	0.0		5_1
1245	cat__MRDC3_specimen_PB	0.0		5_1
1246	cat__MRDC3_specimen_nan	0.0		5_1
1247	cat__MRDC0num_Neg	0.0		5_1
1248	cat__MRDC0num_Pos	0.0		5_1
1249	cat__MRDC0num_nan	0.0		5_1
1250	cat__MRDA1_method_nan	0.0		5_1
1251	cat__MRDA1_method_qPCR-NPM1	0.0		5_1
1252	cat__MRDA1_method_qPCR-NPM1 A	0.0		5_1
1253	cat__MRDA1_method_qPCR-NPM1 B	0.0		5_1
1254	cat__MRDA1_method_qPCR-NPM1 D	0.0		5_1
1255	cat__MRDA1_method_qPCR-NPM1 OTHER	0.0		5_1
1256	cat__MRDA1_method_qPCR-inv16	0.0		5_1
1257	cat__MRDA1_method_qPCR-t8/21	0.0		5_1
1258	cat__MRDA1num_ND	0.0		5_1
1259	cat__MRDA1num_Neg	0.0		5_1
1260	cat__MRDA1num_Pos	0.0		5_1
1261	cat__MRDA1num_nan	0.0		5_1
1262	cat__MRDA1_specimen_PB	0.0		5_1
1263	cat__MRDA1_specimen_nan	0.0		5_1
1264	cat__MRDB1_method_nan	0.0		5_1
1265	cat__MRDB1_method_qPCR-NPM1	0.0		5_1
1266	cat__MRDB1_method_qPCR-NPM1 A	0.0		5_1
1267	cat__MRDB1_method_qPCR-NPM1 D	0.0		5_1
1268	cat__MRDB1_method_qPCR-NPM1 OTHER	0.0		5_1
1269	cat__MRDB1_method_qPCR-inv16	0.0		5_1
1270	cat__MRDB1_method_qPCR-t8/21	0.0		5_1
1271	cat__MRDB1_specimen_BM	0.0		5_1
1272	cat__MRDB1_specimen_nan	0.0		5_1
1273	cat__MRDB1num_ND	0.0		5_1
1274	cat__MRDB1num_Neg	0.0		5_1
1275	cat__MRDB1num_Pos	0.0		5_1
1276	cat__MRDB1num_nan	0.0		5_1
1277	cat__MRDC1_method_MFC (LAIP+DfN)	0.0		5_1
1278	cat__MRDC1_method_nan	0.0		5_1
1279	cat__MRDC1num_ND	0.0		5_1
1280	cat__MRDC1num_Neg	0.0		5_1
1281	cat__MRDC1num_Pos	0.0		5_1
1282	cat__MRDC1num_nan	0.0		5_1
1283	cat__MRDA2_method_nan	0.0		5_1
1284	cat__MRDA2_method_qPCR-NPM1	0.0		5_1
1285	cat__MRDA2_method_qPCR-NPM1 A	0.0		5_1
1286	cat__MRDA2_method_qPCR-NPM1 B	0.0		5_1
1287	cat__MRDA2_method_qPCR-NPM1 D	0.0		5_1
1288	cat__MRDA2_method_qPCR-NPM1 OTHER	0.0		5_1
1289	cat__MRDA2_method_qPCR-inv16	0.0		5_1
1290	cat__MRDA2_method_qPCR-t8/21	0.0		5_1
1291	cat__MRDA2_specimen_PB	0.0		5_1
1292	cat__MRDA2_specimen_nan	0.0		5_1
1293	cat__MRDA2num_ND	0.0		5_1
1294	cat__MRDA2num_Neg	0.0		5_1
1295	cat__MRDA2num_Pos	0.0		5_1
1296	cat__MRDA2num_nan	0.0		5_1
1297	cat__MRDB2_method_nan	0.0		5_1
1298	cat__MRDB2_method_qPCR-NPM1	0.0		5_1
1299	cat__MRDB2_method_qPCR-NPM1 A	0.0		5_1
1300	cat__MRDB2_method_qPCR-NPM1 B	0.0		5_1
1301	cat__MRDB2_method_qPCR-NPM1 D	0.0		5_1
1302	cat__MRDB2_method_qPCR-NPM1 OTHER	0.0		5_1
1303	cat__MRDB2_method_qPCR-inv16	0.0		5_1
1304	cat__MRDB2_method_qPCR-t8/21	0.0		5_1
1305	cat__MRDB2_specimen_BM	0.0		5_1
1306	cat__MRDB2_specimen_nan	0.0		5_1
1307	cat__MRDB2num_ND	0.0		5_1
1308	cat__MRDB2num_Neg	0.0		5_1
1309	cat__MRDB2num_Pos	0.0		5_1
1310	cat__MRDB2num_nan	0.0		5_1
1311	cat__MRDC2_method_MFC (LAIP+DfN)	0.0		5_1
1312	cat__MRDC2_method_nan	0.0		5_1
1313	cat__MRDC2num_ND	0.0		5_1
1314	cat__MRDC2num_Neg	0.0		5_1
1315	cat__MRDC2num_Pos	0.0		5_1
1316	cat__MRDC2num_nan	0.0		5_1
1317	cat__MRDA3_method_nan	0.0		5_1
1318	cat__MRDA3_method_qPCR-NPM1	0.0		5_1
1319	cat__MRDA3_method_qPCR-NPM1 A	0.0		5_1
1320	cat__MRDA3_method_qPCR-NPM1 B	0.0		5_1
1321	cat__MRDA3_method_qPCR-NPM1 OTHER	0.0		5_1
1322	cat__MRDA3_method_qPCR-inv16	0.0		5_1
1323	cat__MRDA3_method_qPCR-t8/21	0.0		5_1
1324	cat__MRDA3_specimen_PB	0.0		5_1
1325	cat__MRDA3_specimen_nan	0.0		5_1
1326	cat__MRDA3num_ND	0.0		5_1
1327	cat__MRDA3num_Neg	0.0		5_1
1328	cat__MRDA3num_Pos	0.0		5_1
1329	cat__MRDA3num_nan	0.0		5_1
1330	cat__MRDB3_method_nan	0.0		5_1
1331	cat__MRDB3_method_qPCR-NPM1	0.0		5_1
1332	cat__MRDB3_method_qPCR-NPM1 A	0.0		5_1
1333	cat__MRDB3_method_qPCR-NPM1 B	0.0		5_1
1334	cat__MRDB3_method_qPCR-NPM1 D	0.0		5_1
1335	cat__MRDB3_method_qPCR-NPM1 OTHER	0.0		5_1
1336	cat__MRDB3_method_qPCR-inv16	0.0		5_1
1337	cat__MRDB3_method_qPCR-t8/21	0.0		5_1
1338	cat__MRDB3_specimen_BM	0.0		5_1
1339	cat__MRDB3_specimen_nan	0.0		5_1
1340	cat__MRDB3num_ND	0.0		5_1
1341	cat__MRDB3num_Neg	0.0		5_1
1342	cat__MRDB3num_Pos	0.0		5_1
1343	cat__MRDB3num_nan	0.0		5_1
1344	cat__MRDC3_method_MFC (LAIP+DfN)	0.0		5_1
1345	cat__MRDC3_method_nan	0.0		5_1
1346	cat__MRDC3num_Neg	0.0		5_1
1347	cat__MRDC3num_Pos	0.0		5_1
1348	cat__MRDC3num_nan	0.0		5_1
1349	num__date_MRDA0	0.0		5_1
1350	num__MRDA0hodnota	0.0		5_1
1351	num__MRDA0logred	0.0		5_1
1352	num__date_MRDB0	0.0		5_1
1353	num__MRDB0hodnota	0.0		5_1
1354	num__MRDB0logred	0.0		5_1
1355	num__MRDC0percentage	0.00010522111519242961		5_1
1356	num__date_MRDA1	0.0001241590416792477		5_1
1357	num__MRDA1hodnota	0.0		5_1
1358	num__MRDA1logred	0.0		5_1
1359	num__date_MRDB1	0.0		5_1
1360	num__MRDB1hodnota	4.611208433867741e-05		5_1
1361	num__Date_MRDC1	0.0003194009090389947		5_1
1362	num__MRDC1percentage	0.00017456204780982024		5_1
1363	num__date_MRDA2	0.0		5_1
1364	num__MRDA2hodnota	0.0		5_1
1365	num__MRDA2logred	0.0		5_1
1366	num__date_MRDB2	3.893624093489476e-06		5_1
1367	num__MRDB2hodnota	0.0		5_1
1368	num__Date_MRDC2	0.0		5_1
1369	num__MRDC2percentage	0.0006326395433739999		5_1
1370	num__date_MRDA3	0.0		5_1
1371	num__MRDA3hodnota	0.0		5_1
1372	num__MRDA3logred	0.0		5_1
1373	num__date_MRDB3	0.0		5_1
1374	num__MRDB3hodnota	0.0		5_1
1375	num__Date_MRDC3	0.0		5_1
1376	num__MRDC3percentage	0.00018877892171687984		5_1
1377	remainder__MRDnegativity_is_missing	0.0		5_1
1378	remainder__MRDguided_is_missing	0.0		5_1
1379	remainder__Housekeeping_is_missing	0.0		5_1
1380	remainder__MRDA0_is_missing	0.0		5_1
1381	remainder__date_MRDA0_is_missing	0.0		5_1
1382	remainder__MRDA0_method_is_missing	0.0		5_1
1383	remainder__MRDA0_specimen_is_missing	0.0		5_1
1384	remainder__MRDA0num_is_missing	0.0		5_1
1385	remainder__MRDA0hodnota_is_missing	0.0		5_1
1386	remainder__MRDA0logred_is_missing	0.0		5_1
1387	remainder__MRDB0_is_missing	0.0		5_1
1388	remainder__date_MRDB0_is_missing	0.0		5_1
1389	remainder__MRDB0_method_is_missing	0.0		5_1
1390	remainder__MRDB0_specimen_is_missing	0.0		5_1
1391	remainder__MRDB0num_is_missing	0.0		5_1
1392	remainder__MRDB0hodnota_is_missing	0.0		5_1
1393	remainder__MRDB0logred_is_missing	0.0		5_1
1394	remainder__MRDC0_is_missing	0.0		5_1
1395	remainder__MRDC0_method_is_missing	0.0		5_1
1396	remainder__MRDC0_specimen_is_missing	0.0		5_1
1397	remainder__MRDC0num_is_missing	0.0		5_1
1398	remainder__MRDC0percentage_is_missing	0.0		5_1
1399	remainder__MRDA1_is_missing	0.0		5_1
1400	remainder__date_MRDA1_is_missing	0.0		5_1
1401	remainder__MRDA1_method_is_missing	0.0		5_1
1402	remainder__MRDA1_specimen_is_missing	0.0		5_1
1403	remainder__MRDA1num_is_missing	0.0		5_1
1404	remainder__MRDA1hodnota_is_missing	0.0		5_1
1405	remainder__MRDA1logred_is_missing	0.0		5_1
1406	remainder__MRDB1_is_missing	0.0		5_1
1407	remainder__date_MRDB1_is_missing	0.0		5_1
1408	remainder__MRDB1_method_is_missing	0.0		5_1
1409	remainder__MRDB1_specimen_is_missing	0.0		5_1
1410	remainder__MRDB1num_is_missing	0.0		5_1
1411	remainder__MRDB1hodnota_is_missing	0.0		5_1
1412	remainder__MRDC1_is_missing	0.0		5_1
1413	remainder__Date_MRDC1_is_missing	0.0		5_1
1414	remainder__MRDC1_method_is_missing	0.0		5_1
1415	remainder__MRDC1_specimen_is_missing	0.0		5_1
1416	remainder__MRDC1num_is_missing	0.0		5_1
1417	remainder__MRDC1percentage_is_missing	0.0		5_1
1418	remainder__MRDA2_is_missing	0.0		5_1
1419	remainder__date_MRDA2_is_missing	0.0		5_1
1420	remainder__MRDA2_method_is_missing	0.0		5_1
1421	remainder__MRDA2_specimen_is_missing	0.0		5_1
1422	remainder__MRDA2num_is_missing	0.0		5_1
1423	remainder__MRDA2hodnota_is_missing	0.0		5_1
1424	remainder__MRDA2logred_is_missing	0.0		5_1
1425	remainder__MRDB2_is_missing	0.0		5_1
1426	remainder__date_MRDB2_is_missing	0.0		5_1
1427	remainder__MRDB2_method_is_missing	0.0		5_1
1428	remainder__MRDB2_specimen_is_missing	0.0		5_1
1429	remainder__MRDB2num_is_missing	0.0		5_1
1430	remainder__MRDB2hodnota_is_missing	0.0		5_1
1431	remainder__MRDC2_is_missing	0.0		5_1
1432	remainder__Date_MRDC2_is_missing	0.0		5_1
1433	remainder__MRDC2_method_is_missing	0.0		5_1
1434	remainder__MRDC2_specimen_is_missing	0.0		5_1
1435	remainder__MRDC2num_is_missing	0.0		5_1
1436	remainder__MRDC2percentage_is_missing	0.0		5_1
1437	remainder__MRDA3_is_missing	0.0		5_1
1438	remainder__date_MRDA3_is_missing	0.0		5_1
1439	remainder__MRDA3_method_is_missing	0.0		5_1
1440	remainder__MRDA3_specimen_is_missing	0.0		5_1
1441	remainder__MRDA3num_is_missing	0.0		5_1
1442	remainder__MRDA3hodnota_is_missing	0.0		5_1
1443	remainder__MRDA3logred_is_missing	0.0		5_1
1444	remainder__MRDB3_is_missing	0.0		5_1
1445	remainder__date_MRDB3_is_missing	0.0		5_1
1446	remainder__MRDB3_method_is_missing	0.0		5_1
1447	remainder__MRDB3_specimen_is_missing	0.0		5_1
1448	remainder__MRDB3num_is_missing	0.0		5_1
1449	remainder__MRDB3hodnota_is_missing	0.0		5_1
1450	remainder__MRDC3_is_missing	0.0		5_1
1451	remainder__Date_MRDC3_is_missing	0.0		5_1
1452	remainder__MRDC3_method_is_missing	0.0		5_1
1453	remainder__MRDC3_specimen_is_missing	0.0		5_1
1454	remainder__MRDC3num_is_missing	0.0		5_1
1455	remainder__MRDC3percentage_is_missing	0.0		5_1
1456	cat__MRDA0_False	0.0		1_2
1457	cat__MRDA0_True	0.0		1_2
1458	cat__MRDA0_nan	0.0		1_2
1459	cat__MRDB0_False	0.0		1_2
1460	cat__MRDB0_True	0.0		1_2
1461	cat__MRDB0_nan	0.0		1_2
1462	cat__MRDC0_False	0.0		1_2
1463	cat__MRDC0_True	0.0		1_2
1464	cat__MRDC0_nan	0.0		1_2
1465	cat__MRDA1_False	0.0		1_2
1466	cat__MRDA1_True	0.0		1_2
1467	cat__MRDA1_nan	0.0		1_2
1468	cat__MRDB1_False	0.0		1_2
1469	cat__MRDB1_True	0.0		1_2
1470	cat__MRDB1_nan	0.0		1_2
1471	cat__MRDC1_False	0.0		1_2
1472	cat__MRDC1_True	0.0		1_2
1473	cat__MRDC1_nan	0.0		1_2
1474	cat__MRDA2_False	0.0		1_2
1475	cat__MRDA2_True	0.0		1_2
1476	cat__MRDA2_nan	0.0		1_2
1477	cat__MRDB2_False	0.0		1_2
1478	cat__MRDB2_True	0.0		1_2
1479	cat__MRDB2_nan	0.0		1_2
1480	cat__MRDC2_False	0.0		1_2
1481	cat__MRDC2_True	0.0		1_2
1482	cat__MRDC2_nan	0.0		1_2
1483	cat__MRDA3_False	0.0		1_2
1484	cat__MRDA3_True	0.0		1_2
1485	cat__MRDA3_nan	0.0		1_2
1486	cat__MRDB3_False	0.0		1_2
1487	cat__MRDB3_True	0.0		1_2
1488	cat__MRDB3_nan	0.0		1_2
1489	cat__MRDC3_False	0.0		1_2
1490	cat__MRDC3_True	0.0		1_2
1491	cat__MRDC3_nan	0.0		1_2
1492	cat__MRDnegativity_<0.0%/not detectable	0.0		1_2
1493	cat__MRDnegativity_nan	0.0		1_2
1494	cat__MRDguided_No	0.0		1_2
1495	cat__MRDguided_nan	0.0		1_2
1496	cat__Housekeeping_ABL	0.0		1_2
1497	cat__Housekeeping_nan	0.0		1_2
1498	cat__MRDA0_method_nan	0.0		1_2
1499	cat__MRDA0_method_qPCR-NPM1	0.0		1_2
1500	cat__MRDA0_method_qPCR-NPM1 A	0.0		1_2
1501	cat__MRDA0_method_qPCR-NPM1 B	0.0		1_2
1502	cat__MRDA0_method_qPCR-NPM1 D	0.0		1_2
1503	cat__MRDA0_method_qPCR-NPM1 OTHER	0.0		1_2
1504	cat__MRDA0_method_qPCR-inv16	0.0		1_2
1505	cat__MRDA0_method_qPCR-t8/21	0.0		1_2
1506	cat__MRDA0num_ND	0.0		1_2
1507	cat__MRDA0num_Pos	0.0		1_2
1508	cat__MRDA0num_nan	0.0		1_2
1509	cat__MRDA0_specimen_PB	0.0		1_2
1510	cat__MRDA0_specimen_nan	0.0		1_2
1511	cat__MRDB0_method_nan	0.0		1_2
1512	cat__MRDB0_method_qPCR-NPM1	0.0		1_2
1513	cat__MRDB0_method_qPCR-NPM1 A	0.0		1_2
1514	cat__MRDB0_method_qPCR-NPM1 B	0.0		1_2
1515	cat__MRDB0_method_qPCR-NPM1 D	0.0		1_2
1516	cat__MRDB0_method_qPCR-NPM1 OTHER	0.0		1_2
1517	cat__MRDB0_method_qPCR-inv16	0.0		1_2
1518	cat__MRDB0_method_qPCR-t8/21	0.0		1_2
1519	cat__MRDB0_specimen_BM	0.0		1_2
1520	cat__MRDB0_specimen_nan	0.0		1_2
1521	cat__MRDB0num_ND	0.0		1_2
1522	cat__MRDB0num_Pos	0.0		1_2
1523	cat__MRDB0num_nan	0.0		1_2
1524	cat__MRDC0_method_MFC (LAIP+DfN)	0.0		1_2
1525	cat__MRDC0_method_nan	0.0		1_2
1526	cat__MRDC0_specimen_BM	0.0		1_2
1527	cat__MRDC0_specimen_BM	0.0		1_2
1528	cat__MRDC0_specimen_PB	0.0		1_2
1529	cat__MRDC0_specimen_nan	0.0		1_2
1530	cat__MRDC1_specimen_BM	0.0		1_2
1531	cat__MRDC1_specimen_PB	0.0		1_2
1532	cat__MRDC1_specimen_nan	0.0		1_2
1533	cat__MRDC2_specimen_BM	0.0		1_2
1534	cat__MRDC2_specimen_PB	0.0		1_2
1535	cat__MRDC2_specimen_nan	0.0		1_2
1536	cat__MRDC3_specimen_BM	0.0		1_2
1537	cat__MRDC3_specimen_PB	0.0		1_2
1538	cat__MRDC3_specimen_nan	0.0		1_2
1539	cat__MRDC0num_Neg	0.0		1_2
1540	cat__MRDC0num_Pos	0.0		1_2
1541	cat__MRDC0num_nan	0.0		1_2
1542	cat__MRDA1_method_nan	0.0		1_2
1543	cat__MRDA1_method_qPCR-NPM1	0.0		1_2
1544	cat__MRDA1_method_qPCR-NPM1 A	0.0		1_2
1545	cat__MRDA1_method_qPCR-NPM1 B	0.0		1_2
1546	cat__MRDA1_method_qPCR-NPM1 D	0.0		1_2
1547	cat__MRDA1_method_qPCR-NPM1 OTHER	0.0		1_2
1548	cat__MRDA1_method_qPCR-inv16	0.0		1_2
1549	cat__MRDA1_method_qPCR-t8/21	0.0		1_2
1550	cat__MRDA1num_ND	0.0		1_2
1551	cat__MRDA1num_Neg	0.0		1_2
1552	cat__MRDA1num_Pos	0.0		1_2
1553	cat__MRDA1num_nan	0.0		1_2
1554	cat__MRDA1_specimen_PB	0.0		1_2
1555	cat__MRDA1_specimen_nan	0.0		1_2
1556	cat__MRDB1_method_nan	0.0		1_2
1557	cat__MRDB1_method_qPCR-NPM1	0.0		1_2
1558	cat__MRDB1_method_qPCR-NPM1 A	0.0		1_2
1559	cat__MRDB1_method_qPCR-NPM1 D	0.0		1_2
1560	cat__MRDB1_method_qPCR-inv16	0.0		1_2
1561	cat__MRDB1_method_qPCR-t8/21	0.0		1_2
1562	cat__MRDB1_specimen_BM	0.0		1_2
1563	cat__MRDB1_specimen_nan	0.0		1_2
1564	cat__MRDB1num_ND	0.0		1_2
1565	cat__MRDB1num_Neg	0.0		1_2
1566	cat__MRDB1num_Pos	0.0		1_2
1567	cat__MRDB1num_nan	0.0		1_2
1568	cat__MRDC1_method_MFC (LAIP+DfN)	0.0		1_2
1569	cat__MRDC1_method_nan	0.0		1_2
1570	cat__MRDC1num_ND	0.0		1_2
1571	cat__MRDC1num_Neg	0.0		1_2
1572	cat__MRDC1num_Pos	0.0		1_2
1573	cat__MRDC1num_nan	0.0		1_2
1574	cat__MRDA2_method_nan	0.0		1_2
1575	cat__MRDA2_method_qPCR-NPM1	0.0		1_2
1576	cat__MRDA2_method_qPCR-NPM1 A	0.0		1_2
1577	cat__MRDA2_method_qPCR-NPM1 B	0.0		1_2
1578	cat__MRDA2_method_qPCR-NPM1 D	0.0		1_2
1579	cat__MRDA2_method_qPCR-NPM1 OTHER	0.0		1_2
1580	cat__MRDA2_method_qPCR-inv16	0.0		1_2
1581	cat__MRDA2_method_qPCR-t8/21	0.0		1_2
1582	cat__MRDA2_specimen_PB	0.0		1_2
1583	cat__MRDA2_specimen_nan	0.0		1_2
1584	cat__MRDA2num_ND	0.0		1_2
1585	cat__MRDA2num_Neg	0.0		1_2
1586	cat__MRDA2num_Pos	0.0		1_2
1587	cat__MRDA2num_nan	0.0		1_2
1588	cat__MRDB2_method_nan	0.0		1_2
1589	cat__MRDB2_method_qPCR-NPM1	0.0		1_2
1590	cat__MRDB2_method_qPCR-NPM1 A	0.0		1_2
1591	cat__MRDB2_method_qPCR-NPM1 B	0.0		1_2
1592	cat__MRDB2_method_qPCR-NPM1 D	0.0		1_2
1593	cat__MRDB2_method_qPCR-NPM1 OTHER	0.0		1_2
1594	cat__MRDB2_method_qPCR-inv16	0.0		1_2
1595	cat__MRDB2_method_qPCR-t8/21	0.0		1_2
1596	cat__MRDB2_specimen_BM	0.0		1_2
1597	cat__MRDB2_specimen_nan	0.0		1_2
1598	cat__MRDB2num_ND	0.0		1_2
1599	cat__MRDB2num_Neg	0.0		1_2
1600	cat__MRDB2num_Pos	0.0		1_2
1601	cat__MRDB2num_nan	0.0		1_2
1602	cat__MRDC2_method_MFC (LAIP+DfN)	0.0		1_2
1603	cat__MRDC2_method_nan	0.0		1_2
1604	cat__MRDC2num_ND	0.0		1_2
1605	cat__MRDC2num_Neg	0.0		1_2
1606	cat__MRDC2num_Pos	0.0		1_2
1607	cat__MRDC2num_nan	0.0		1_2
1608	cat__MRDA3_method_nan	0.0		1_2
1609	cat__MRDA3_method_qPCR-NPM1	0.0		1_2
1610	cat__MRDA3_method_qPCR-NPM1 A	0.0		1_2
1611	cat__MRDA3_method_qPCR-NPM1 B	0.0		1_2
1612	cat__MRDA3_method_qPCR-NPM1 D	0.0		1_2
1613	cat__MRDA3_method_qPCR-NPM1 OTHER	0.0		1_2
1614	cat__MRDA3_method_qPCR-inv16	0.0		1_2
1615	cat__MRDA3_method_qPCR-t8/21	0.0		1_2
1616	cat__MRDA3_specimen_PB	0.0		1_2
1617	cat__MRDA3_specimen_nan	0.0		1_2
1618	cat__MRDA3num_ND	0.0		1_2
1619	cat__MRDA3num_Neg	0.0		1_2
1620	cat__MRDA3num_Pos	0.0		1_2
1621	cat__MRDA3num_nan	0.0		1_2
1622	cat__MRDB3_method_nan	0.0		1_2
1623	cat__MRDB3_method_qPCR-NPM1	0.0		1_2
1624	cat__MRDB3_method_qPCR-NPM1 A	0.0		1_2
1625	cat__MRDB3_method_qPCR-NPM1 B	0.0		1_2
1626	cat__MRDB3_method_qPCR-NPM1 D	0.0		1_2
1627	cat__MRDB3_method_qPCR-inv16	0.0		1_2
1628	cat__MRDB3_method_qPCR-t8/21	0.0		1_2
1629	cat__MRDB3_specimen_BM	0.0		1_2
1630	cat__MRDB3_specimen_nan	0.0		1_2
1631	cat__MRDB3num_ND	0.0		1_2
1632	cat__MRDB3num_Neg	0.0		1_2
1633	cat__MRDB3num_Pos	0.0		1_2
1634	cat__MRDB3num_nan	0.0		1_2
1635	cat__MRDC3_method_MFC (LAIP+DfN)	0.0		1_2
1636	cat__MRDC3_method_nan	0.0		1_2
1637	cat__MRDC3num_Neg	0.0		1_2
1638	cat__MRDC3num_Pos	0.0		1_2
1639	cat__MRDC3num_nan	0.0		1_2
1640	num__date_MRDA0	2.572779791840278e-05		1_2
1641	num__MRDA0hodnota	0.0		1_2
1642	num__MRDA0logred	0.0		1_2
1643	num__date_MRDB0	0.0		1_2
1644	num__MRDB0hodnota	0.0		1_2
1645	num__MRDB0logred	0.0		1_2
1646	num__MRDC0percentage	0.00012145277230984661		1_2
1647	num__date_MRDA1	0.0001197199834086926		1_2
1648	num__MRDA1hodnota	0.0		1_2
1649	num__MRDA1logred	0.0		1_2
1650	num__date_MRDB1	0.0		1_2
1651	num__MRDB1hodnota	0.00035481105567802704		1_2
1652	num__Date_MRDC1	0.00024671386593146577		1_2
1653	num__MRDC1percentage	0.00019916840475339733		1_2
1654	num__date_MRDA2	0.0		1_2
1655	num__MRDA2hodnota	0.0		1_2
1656	num__MRDA2logred	0.0		1_2
1657	num__date_MRDB2	0.00022475039069534553		1_2
1658	num__MRDB2hodnota	0.0		1_2
1659	num__Date_MRDC2	0.0		1_2
1660	num__MRDC2percentage	0.0006011151063845783		1_2
1661	num__date_MRDA3	0.0		1_2
1662	num__MRDA3hodnota	0.0		1_2
1663	num__MRDA3logred	8.029173180438907e-05		1_2
1664	num__date_MRDB3	7.9732523421492e-05		1_2
1665	num__MRDB3hodnota	0.0		1_2
1666	num__Date_MRDC3	0.0		1_2
1667	num__MRDC3percentage	0.0001522826590160211		1_2
1668	remainder__MRDnegativity_is_missing	0.0		1_2
1669	remainder__MRDguided_is_missing	0.0		1_2
1670	remainder__Housekeeping_is_missing	0.0		1_2
1671	remainder__MRDA0_is_missing	0.0		1_2
1672	remainder__date_MRDA0_is_missing	0.0		1_2
1673	remainder__MRDA0_method_is_missing	0.0		1_2
1674	remainder__MRDA0_specimen_is_missing	0.0		1_2
1675	remainder__MRDA0num_is_missing	0.0		1_2
1676	remainder__MRDA0hodnota_is_missing	0.0		1_2
1677	remainder__MRDA0logred_is_missing	0.0		1_2
1678	remainder__MRDB0_is_missing	0.0		1_2
1679	remainder__date_MRDB0_is_missing	0.0		1_2
1680	remainder__MRDB0_method_is_missing	0.0		1_2
1681	remainder__MRDB0_specimen_is_missing	0.0		1_2
1682	remainder__MRDB0num_is_missing	0.0		1_2
1683	remainder__MRDB0hodnota_is_missing	0.0		1_2
1684	remainder__MRDB0logred_is_missing	0.0		1_2
1685	remainder__MRDC0_is_missing	0.0		1_2
1686	remainder__MRDC0_method_is_missing	0.0		1_2
1687	remainder__MRDC0_specimen_is_missing	0.0		1_2
1688	remainder__MRDC0num_is_missing	0.0		1_2
1689	remainder__MRDC0percentage_is_missing	0.0		1_2
1690	remainder__MRDA1_is_missing	0.0		1_2
1691	remainder__date_MRDA1_is_missing	0.0		1_2
1692	remainder__MRDA1_method_is_missing	0.0		1_2
1693	remainder__MRDA1_specimen_is_missing	0.0		1_2
1694	remainder__MRDA1num_is_missing	0.0		1_2
1695	remainder__MRDA1hodnota_is_missing	0.0		1_2
1696	remainder__MRDA1logred_is_missing	0.0		1_2
1697	remainder__MRDB1_is_missing	0.0		1_2
1698	remainder__date_MRDB1_is_missing	0.0		1_2
1699	remainder__MRDB1_method_is_missing	0.0		1_2
1700	remainder__MRDB1_specimen_is_missing	0.0		1_2
1701	remainder__MRDB1num_is_missing	0.0		1_2
1702	remainder__MRDB1hodnota_is_missing	0.0		1_2
1703	remainder__MRDC1_is_missing	0.0		1_2
1704	remainder__Date_MRDC1_is_missing	0.0		1_2
1705	remainder__MRDC1_method_is_missing	0.0		1_2
1706	remainder__MRDC1_specimen_is_missing	0.0		1_2
1707	remainder__MRDC1num_is_missing	0.0		1_2
1708	remainder__MRDC1percentage_is_missing	0.0		1_2
1709	remainder__MRDA2_is_missing	0.0		1_2
1710	remainder__date_MRDA2_is_missing	0.0		1_2
1711	remainder__MRDA2_method_is_missing	0.0		1_2
1712	remainder__MRDA2_specimen_is_missing	0.0		1_2
1713	remainder__MRDA2num_is_missing	0.0		1_2
1714	remainder__MRDA2hodnota_is_missing	0.0		1_2
1715	remainder__MRDA2logred_is_missing	0.0		1_2
1716	remainder__MRDB2_is_missing	0.0		1_2
1717	remainder__date_MRDB2_is_missing	0.0		1_2
1718	remainder__MRDB2_method_is_missing	0.0		1_2
1719	remainder__MRDB2_specimen_is_missing	0.0		1_2
1720	remainder__MRDB2num_is_missing	0.0		1_2
1721	remainder__MRDB2hodnota_is_missing	0.0		1_2
1722	remainder__MRDC2_is_missing	0.0		1_2
1723	remainder__Date_MRDC2_is_missing	0.0		1_2
1724	remainder__MRDC2_method_is_missing	0.0		1_2
1725	remainder__MRDC2_specimen_is_missing	0.0		1_2
1726	remainder__MRDC2num_is_missing	0.0		1_2
1727	remainder__MRDC2percentage_is_missing	0.0		1_2
1728	remainder__MRDA3_is_missing	0.0		1_2
1729	remainder__date_MRDA3_is_missing	0.0		1_2
1730	remainder__MRDA3_method_is_missing	0.0		1_2
1731	remainder__MRDA3_specimen_is_missing	0.0		1_2
1732	remainder__MRDA3num_is_missing	0.0		1_2
1733	remainder__MRDA3hodnota_is_missing	0.0		1_2
1734	remainder__MRDA3logred_is_missing	0.0		1_2
1735	remainder__MRDB3_is_missing	0.0		1_2
1736	remainder__date_MRDB3_is_missing	0.0		1_2
1737	remainder__MRDB3_method_is_missing	0.0		1_2
1738	remainder__MRDB3_specimen_is_missing	0.0		1_2
1739	remainder__MRDB3num_is_missing	0.0		1_2
1740	remainder__MRDB3hodnota_is_missing	0.0		1_2
1741	remainder__MRDC3_is_missing	0.0		1_2
1742	remainder__Date_MRDC3_is_missing	0.0		1_2
1743	remainder__MRDC3_method_is_missing	0.0		1_2
1744	remainder__MRDC3_specimen_is_missing	0.0		1_2
1745	remainder__MRDC3num_is_missing	0.0		1_2
1746	remainder__MRDC3percentage_is_missing	0.0		1_2
1747	cat__MRDA0_False	0.0		2_2
1748	cat__MRDA0_True	0.0		2_2
1749	cat__MRDA0_nan	0.0		2_2
1750	cat__MRDB0_False	0.0		2_2
1751	cat__MRDB0_True	0.0		2_2
1752	cat__MRDB0_nan	0.0		2_2
1753	cat__MRDC0_False	0.0		2_2
1754	cat__MRDC0_True	0.0		2_2
1755	cat__MRDC0_nan	0.0		2_2
1756	cat__MRDA1_False	0.0		2_2
1757	cat__MRDA1_True	0.0		2_2
1758	cat__MRDA1_nan	0.0		2_2
1759	cat__MRDB1_False	0.0		2_2
1760	cat__MRDB1_True	0.0		2_2
1761	cat__MRDB1_nan	0.0		2_2
1762	cat__MRDC1_False	0.0		2_2
1763	cat__MRDC1_True	0.0		2_2
1764	cat__MRDC1_nan	0.0		2_2
1765	cat__MRDA2_False	0.0		2_2
1766	cat__MRDA2_True	0.0		2_2
1767	cat__MRDA2_nan	0.0		2_2
1768	cat__MRDB2_False	0.0		2_2
1769	cat__MRDB2_True	0.0		2_2
1770	cat__MRDB2_nan	0.0		2_2
1771	cat__MRDC2_False	0.0		2_2
1772	cat__MRDC2_True	0.0		2_2
1773	cat__MRDC2_nan	0.0		2_2
1774	cat__MRDA3_False	0.0		2_2
1775	cat__MRDA3_True	0.0		2_2
1776	cat__MRDA3_nan	0.0		2_2
1777	cat__MRDB3_False	0.0		2_2
1778	cat__MRDB3_True	0.0		2_2
1779	cat__MRDB3_nan	0.0		2_2
1780	cat__MRDC3_False	0.0		2_2
1781	cat__MRDC3_True	0.0		2_2
1782	cat__MRDC3_nan	0.0		2_2
1783	cat__MRDnegativity_<0.0%/not detectable	0.0		2_2
1784	cat__MRDnegativity_nan	0.0		2_2
1785	cat__MRDguided_No	0.0		2_2
1786	cat__MRDguided_nan	0.0		2_2
1787	cat__Housekeeping_ABL	0.0		2_2
1788	cat__Housekeeping_nan	0.0		2_2
1789	cat__MRDA0_method_nan	0.0		2_2
1790	cat__MRDA0_method_qPCR-NPM1	0.0		2_2
1791	cat__MRDA0_method_qPCR-NPM1 A	0.0		2_2
1792	cat__MRDA0_method_qPCR-NPM1 B	0.0		2_2
1793	cat__MRDA0_method_qPCR-NPM1 D	0.0		2_2
1794	cat__MRDA0_method_qPCR-NPM1 OTHER	0.0		2_2
1795	cat__MRDA0_method_qPCR-inv16	0.0		2_2
1796	cat__MRDA0_method_qPCR-t8/21	0.0		2_2
1797	cat__MRDA0num_ND	0.0		2_2
1798	cat__MRDA0num_Pos	0.0		2_2
1799	cat__MRDA0num_nan	0.0		2_2
1800	cat__MRDA0_specimen_PB	0.0		2_2
1801	cat__MRDA0_specimen_nan	0.0		2_2
1802	cat__MRDB0_method_nan	0.0		2_2
1803	cat__MRDB0_method_qPCR-NPM1	0.0		2_2
1804	cat__MRDB0_method_qPCR-NPM1 A	0.0		2_2
1805	cat__MRDB0_method_qPCR-NPM1 B	0.0		2_2
1806	cat__MRDB0_method_qPCR-NPM1 D	0.0		2_2
1807	cat__MRDB0_method_qPCR-NPM1 OTHER	0.0		2_2
1808	cat__MRDB0_method_qPCR-inv16	0.0		2_2
1809	cat__MRDB0_method_qPCR-t8/21	0.0		2_2
1810	cat__MRDB0_specimen_BM	0.0		2_2
1811	cat__MRDB0_specimen_nan	0.0		2_2
1812	cat__MRDB0num_ND	0.0		2_2
1813	cat__MRDB0num_Pos	0.0		2_2
1814	cat__MRDB0num_nan	0.0		2_2
1815	cat__MRDC0_method_MFC (LAIP+DfN)	0.0		2_2
1816	cat__MRDC0_method_nan	0.0		2_2
1817	cat__MRDC0_specimen_BM	0.0		2_2
1818	cat__MRDC0_specimen_BM	0.0		2_2
1819	cat__MRDC0_specimen_PB	0.0		2_2
1820	cat__MRDC0_specimen_nan	0.0		2_2
1821	cat__MRDC1_specimen_BM	0.0		2_2
1822	cat__MRDC1_specimen_PB	0.0		2_2
1823	cat__MRDC1_specimen_nan	0.0		2_2
1824	cat__MRDC2_specimen_BM	0.0		2_2
1825	cat__MRDC2_specimen_PB	0.0		2_2
1826	cat__MRDC2_specimen_nan	0.0		2_2
1827	cat__MRDC3_specimen_BM	0.0		2_2
1828	cat__MRDC3_specimen_nan	0.0		2_2
1829	cat__MRDC0num_Neg	0.0		2_2
1830	cat__MRDC0num_Pos	0.0		2_2
1831	cat__MRDC0num_nan	0.0		2_2
1832	cat__MRDA1_method_nan	0.0		2_2
1833	cat__MRDA1_method_qPCR-NPM1	0.0		2_2
1834	cat__MRDA1_method_qPCR-NPM1 A	0.0		2_2
1835	cat__MRDA1_method_qPCR-NPM1 B	0.0		2_2
1836	cat__MRDA1_method_qPCR-NPM1 D	0.0		2_2
1837	cat__MRDA1_method_qPCR-NPM1 OTHER	0.0		2_2
1838	cat__MRDA1_method_qPCR-inv16	0.0		2_2
1839	cat__MRDA1_method_qPCR-t8/21	0.0		2_2
1840	cat__MRDA1num_ND	0.0		2_2
1841	cat__MRDA1num_Neg	0.0		2_2
1842	cat__MRDA1num_Pos	0.0		2_2
1843	cat__MRDA1num_nan	0.0		2_2
1844	cat__MRDA1_specimen_PB	0.0		2_2
1845	cat__MRDA1_specimen_nan	0.0		2_2
1846	cat__MRDB1_method_nan	0.0		2_2
1847	cat__MRDB1_method_qPCR-NPM1	0.0		2_2
1848	cat__MRDB1_method_qPCR-NPM1 A	0.0		2_2
1849	cat__MRDB1_method_qPCR-NPM1 D	0.0		2_2
1850	cat__MRDB1_method_qPCR-NPM1 OTHER	0.0		2_2
1851	cat__MRDB1_method_qPCR-inv16	0.0		2_2
1852	cat__MRDB1_method_qPCR-t8/21	0.0		2_2
1853	cat__MRDB1_specimen_BM	0.0		2_2
1854	cat__MRDB1_specimen_nan	0.0		2_2
1855	cat__MRDB1num_ND	0.0		2_2
1856	cat__MRDB1num_Neg	0.0		2_2
1857	cat__MRDB1num_Pos	0.0		2_2
1858	cat__MRDB1num_nan	0.0		2_2
1859	cat__MRDC1_method_MFC (LAIP+DfN)	0.0		2_2
1860	cat__MRDC1_method_nan	0.0		2_2
1861	cat__MRDC1num_ND	0.0		2_2
1862	cat__MRDC1num_Neg	0.0		2_2
1863	cat__MRDC1num_Pos	0.0		2_2
1864	cat__MRDC1num_nan	0.0		2_2
1865	cat__MRDA2_method_nan	0.0		2_2
1866	cat__MRDA2_method_qPCR-NPM1	0.0		2_2
1867	cat__MRDA2_method_qPCR-NPM1 A	0.0		2_2
1868	cat__MRDA2_method_qPCR-NPM1 B	0.0		2_2
1869	cat__MRDA2_method_qPCR-NPM1 D	0.0		2_2
1870	cat__MRDA2_method_qPCR-NPM1 OTHER	0.0		2_2
1871	cat__MRDA2_method_qPCR-inv16	0.0		2_2
1872	cat__MRDA2_method_qPCR-t8/21	0.0		2_2
1873	cat__MRDA2_specimen_PB	0.0		2_2
1874	cat__MRDA2_specimen_nan	0.0		2_2
1875	cat__MRDA2num_ND	0.0		2_2
1876	cat__MRDA2num_Neg	0.0		2_2
1877	cat__MRDA2num_Pos	0.0		2_2
1878	cat__MRDA2num_nan	0.0		2_2
1879	cat__MRDB2_method_nan	0.0		2_2
1880	cat__MRDB2_method_qPCR-NPM1	0.0		2_2
1881	cat__MRDB2_method_qPCR-NPM1 A	0.0		2_2
1882	cat__MRDB2_method_qPCR-NPM1 B	0.0		2_2
1883	cat__MRDB2_method_qPCR-NPM1 D	0.0		2_2
1884	cat__MRDB2_method_qPCR-NPM1 OTHER	0.0		2_2
1885	cat__MRDB2_method_qPCR-inv16	0.0		2_2
1886	cat__MRDB2_method_qPCR-t8/21	0.0		2_2
1887	cat__MRDB2_specimen_BM	0.0		2_2
1888	cat__MRDB2_specimen_nan	0.0		2_2
1889	cat__MRDB2num_ND	0.0		2_2
1890	cat__MRDB2num_Neg	0.0		2_2
1891	cat__MRDB2num_Pos	0.0		2_2
1892	cat__MRDB2num_nan	0.0		2_2
1893	cat__MRDC2_method_MFC (LAIP+DfN)	0.0		2_2
1894	cat__MRDC2_method_nan	0.0		2_2
1895	cat__MRDC2num_ND	0.0		2_2
1896	cat__MRDC2num_Neg	0.0		2_2
1897	cat__MRDC2num_Pos	0.0		2_2
1898	cat__MRDC2num_nan	0.0		2_2
1899	cat__MRDA3_method_nan	0.0		2_2
1900	cat__MRDA3_method_qPCR-NPM1	0.0		2_2
1901	cat__MRDA3_method_qPCR-NPM1 A	0.0		2_2
1902	cat__MRDA3_method_qPCR-NPM1 B	0.0		2_2
1903	cat__MRDA3_method_qPCR-NPM1 D	0.0		2_2
1904	cat__MRDA3_method_qPCR-NPM1 OTHER	0.0		2_2
1905	cat__MRDA3_method_qPCR-inv16	0.0		2_2
1906	cat__MRDA3_method_qPCR-t8/21	0.0		2_2
1907	cat__MRDA3_specimen_PB	0.0		2_2
1908	cat__MRDA3_specimen_nan	0.0		2_2
1909	cat__MRDA3num_ND	0.0		2_2
1910	cat__MRDA3num_Neg	0.0		2_2
1911	cat__MRDA3num_Pos	0.0		2_2
1912	cat__MRDA3num_nan	0.0		2_2
1913	cat__MRDB3_method_nan	0.0		2_2
1914	cat__MRDB3_method_qPCR-NPM1	0.0		2_2
1915	cat__MRDB3_method_qPCR-NPM1 A	0.0		2_2
1916	cat__MRDB3_method_qPCR-NPM1 B	0.0		2_2
1917	cat__MRDB3_method_qPCR-NPM1 D	0.0		2_2
1918	cat__MRDB3_method_qPCR-NPM1 OTHER	0.0		2_2
1919	cat__MRDB3_method_qPCR-inv16	0.0		2_2
1920	cat__MRDB3_method_qPCR-t8/21	0.0		2_2
1921	cat__MRDB3_specimen_BM	0.0		2_2
1922	cat__MRDB3_specimen_nan	0.0		2_2
1923	cat__MRDB3num_ND	0.0		2_2
1924	cat__MRDB3num_Neg	0.0		2_2
1925	cat__MRDB3num_Pos	0.0		2_2
1926	cat__MRDB3num_nan	0.0		2_2
1927	cat__MRDC3_method_MFC (LAIP+DfN)	0.0		2_2
1928	cat__MRDC3_method_nan	0.0		2_2
1929	cat__MRDC3num_Neg	0.0		2_2
1930	cat__MRDC3num_Pos	0.0		2_2
1931	cat__MRDC3num_nan	0.0		2_2
1932	num__date_MRDA0	0.0002970350605365882		2_2
1933	num__MRDA0hodnota	0.00015279707464543922		2_2
1934	num__MRDA0logred	0.0		2_2
1935	num__date_MRDB0	0.0003611985026595713		2_2
1936	num__MRDB0hodnota	0.0008336835275663435		2_2
1937	num__MRDB0logred	0.0		2_2
1938	num__MRDC0percentage	0.0003274040071081209		2_2
1939	num__date_MRDA1	0.00060647372627919		2_2
1940	num__MRDA1hodnota	0.0008329497435047776		2_2
1941	num__MRDA1logred	0.0005883035145740888		2_2
1942	num__date_MRDB1	0.0013031570266141218		2_2
1943	num__MRDB1hodnota	3.840281750598236e-05		2_2
1944	num__Date_MRDC1	0.00031855417820063326		2_2
1945	num__MRDC1percentage	0.0005206624773115072		2_2
1946	num__date_MRDA2	4.229023967200938e-05		2_2
1947	num__MRDA2hodnota	0.0007014695389509412		2_2
1948	num__MRDA2logred	0.0010601653980067752		2_2
1949	num__date_MRDB2	0.0012386556932503514		2_2
1950	num__MRDB2hodnota	0.0005922640014866949		2_2
1951	num__Date_MRDC2	0.00010049579042825074		2_2
1952	num__MRDC2percentage	0.00048254372928181554		2_2
1953	num__date_MRDA3	0.00025908386733628576		2_2
1954	num__MRDA3hodnota	0.0013023856993733727		2_2
1955	num__MRDA3logred	0.002372515633949794		2_2
1956	num__date_MRDB3	0.0007565701858817651		2_2
1957	num__MRDB3hodnota	1.2429973949858414e-05		2_2
1958	num__Date_MRDC3	0.0		2_2
1959	num__MRDC3percentage	0.0005221823995409811		2_2
1960	remainder__MRDnegativity_is_missing	0.0		2_2
1961	remainder__MRDguided_is_missing	0.0		2_2
1962	remainder__Housekeeping_is_missing	0.0		2_2
1963	remainder__MRDA0_is_missing	0.0		2_2
1964	remainder__date_MRDA0_is_missing	0.0		2_2
1965	remainder__MRDA0_method_is_missing	0.0		2_2
1966	remainder__MRDA0_specimen_is_missing	0.0		2_2
1967	remainder__MRDA0num_is_missing	0.0		2_2
1968	remainder__MRDA0hodnota_is_missing	0.0		2_2
1969	remainder__MRDA0logred_is_missing	0.0		2_2
1970	remainder__MRDB0_is_missing	0.0		2_2
1971	remainder__date_MRDB0_is_missing	0.0		2_2
1972	remainder__MRDB0_method_is_missing	0.0		2_2
1973	remainder__MRDB0_specimen_is_missing	0.0		2_2
1974	remainder__MRDB0num_is_missing	0.0		2_2
1975	remainder__MRDB0hodnota_is_missing	0.0		2_2
1976	remainder__MRDB0logred_is_missing	0.0		2_2
1977	remainder__MRDC0_is_missing	0.0		2_2
1978	remainder__MRDC0_method_is_missing	0.0		2_2
1979	remainder__MRDC0_specimen_is_missing	0.0		2_2
1980	remainder__MRDC0num_is_missing	0.0		2_2
1981	remainder__MRDC0percentage_is_missing	0.0		2_2
1982	remainder__MRDA1_is_missing	0.0		2_2
1983	remainder__date_MRDA1_is_missing	0.0		2_2
1984	remainder__MRDA1_method_is_missing	0.0		2_2
1985	remainder__MRDA1_specimen_is_missing	0.0		2_2
1986	remainder__MRDA1num_is_missing	0.0		2_2
1987	remainder__MRDA1hodnota_is_missing	0.0		2_2
1988	remainder__MRDA1logred_is_missing	0.0		2_2
1989	remainder__MRDB1_is_missing	0.0		2_2
1990	remainder__date_MRDB1_is_missing	0.0		2_2
1991	remainder__MRDB1_method_is_missing	0.0		2_2
1992	remainder__MRDB1_specimen_is_missing	0.0		2_2
1993	remainder__MRDB1num_is_missing	0.0		2_2
1994	remainder__MRDB1hodnota_is_missing	0.0		2_2
1995	remainder__MRDC1_is_missing	0.0		2_2
1996	remainder__Date_MRDC1_is_missing	0.0		2_2
1997	remainder__MRDC1_method_is_missing	0.0		2_2
1998	remainder__MRDC1_specimen_is_missing	0.0		2_2
[truncated: 2,368 more rows]
