# Supplementary material for: Random Survival Forest Versus Elastic-Net Regularized Cox Regression for Survival Prediction in Acute Myeloid Leukemia at Distinct Treatment Time Points: Model Performance Comparison Study
Source: JMIR Bioinform Biotechnol. 2026 Apr 29;7:e75678. doi: 10.2196/75678 (PMC13128161; doi:10.2196/75678)
Supplement: Multimedia Appendix 9 [file bioinform-v7-e75678-s009.zip › ablation_metrics/repeated_fold_feature_importance/cnet/C3__NGS_flt3_npm1__fimp.csv]

	feature	importance	std_importance	fold_repeat_idx
0	cat__amlFLToutcomeID_2.0	0.0		1_1
1	cat__amlFLToutcomeID_3.0	0.0		1_1
2	cat__amlFLToutcomeID_4.0	0.0		1_1
3	cat__amlFLToutcomeID_nan	0.0		1_1
4	cat__amlFLTTypeID_1.0	0.0		1_1
5	cat__amlFLTTypeID_2.0	0.0		1_1
6	cat__amlFLTTypeID_nan	0.0		1_1
7	cat__amlDDLFLTTKDID_1.0	0.0		1_1
8	cat__amlDDLFLTTKDID_2.0	0.0		1_1
9	cat__amlDDLFLTTKDID_3.0	0.0		1_1
10	cat__amlDDLFLTTKDID_8.0	0.0		1_1
11	cat__amlDDLFLTTKDID_99.0	0.0		1_1
12	cat__amlDDLFLTTKDID_nan	0.0		1_1
13	cat__amlFLTType0ID_1.0	0.0		1_1
14	cat__amlFLTType0ID_2.0	0.0		1_1
15	cat__amlFLTType0ID_nan	0.0		1_1
16	cat__amlDDLNPM1OutcomeID_1.0	0.0		1_1
17	cat__amlDDLNPM1OutcomeID_3.0	0.0		1_1
18	cat__amlDDLNPM1OutcomeID_5.0	0.0		1_1
19	cat__amlDDLNPM1OutcomeID_7.0	0.0		1_1
20	cat__amlDDLNPM1OutcomeID_nan	0.0		1_1
21	cat__amlDDLNPM1ID_1.0	0.0		1_1
22	cat__amlDDLNPM1ID_2.0	0.0		1_1
23	cat__amlDDLNPM1ID_3.0	0.0		1_1
24	cat__amlDDLNPM1ID_4.0	0.0		1_1
25	cat__amlDDLNPM1ID_5.0	0.0		1_1
26	cat__amlDDLNPM1ID_nan	0.0		1_1
27	num__TestDate	2.571376487342234e-05		1_1
28	num__ITDPcnt	0.0003730787767656304		1_1
29	num__ITDLength	1.6267567390152747e-05		1_1
30	remainder__TestDate_is_missing	0.0		1_1
31	remainder__amlFLToutcomeID_is_missing	0.0		1_1
32	remainder__amlFLTTypeID_is_missing	0.0		1_1
33	remainder__amlDDLFLTTKDID_is_missing	0.0		1_1
34	remainder__ITDPcnt_is_missing	0.0		1_1
35	remainder__ITDLength_is_missing	0.0		1_1
36	remainder__amlFLTType0ID_is_missing	0.0		1_1
37	remainder__amlDDLNPM1OutcomeID_is_missing	0.0		1_1
38	remainder__amlDDLNPM1ID_is_missing	0.0		1_1
39	remainder__ASXL1	0.0002609279093347634		1_1
40	remainder__ASXL2	1.2756347874116211e-05		1_1
41	remainder__BAGE3	0.0		1_1
42	remainder__BCOR	0.0		1_1
43	remainder__BRAF	0.0		1_1
44	remainder__CBL	5.842224223020461e-07		1_1
45	remainder__CEBPA	1.7819122227891068e-06		1_1
46	remainder__CSF3R	0.0		1_1
47	remainder__CTCF	0.0		1_1
48	remainder__CUX1	0.0		1_1
49	remainder__DNMT3A	0.0		1_1
50	remainder__ETV6	0.0		1_1
51	remainder__EZH2	0.0		1_1
52	remainder__FBXW7	0.0		1_1
53	remainder__FLT3	0.0		1_1
54	remainder__GATA1	0.0		1_1
55	remainder__GATA2	3.5214381829589096e-06		1_1
56	remainder__IDH1	0.0		1_1
57	remainder__IDH2	0.0		1_1
58	remainder__JAK2	0.0		1_1
59	remainder__JAK3	0.0		1_1
60	remainder__KANSL1	0.0		1_1
61	remainder__KDM6A	0.0		1_1
62	remainder__KIT	0.0		1_1
63	remainder__KMT2C	0.0		1_1
64	remainder__KMT2D	0.0		1_1
65	remainder__KMT2E	0.0		1_1
66	remainder__KRAS	0.0		1_1
67	remainder__MED12	0.0		1_1
68	remainder__MLL	0.0		1_1
69	remainder__MYC	0.0		1_1
70	remainder__NF1	5.718489914130805e-07		1_1
71	remainder__NFE2	0.0		1_1
72	remainder__NPM1	1.547368803492834e-05		1_1
73	remainder__NRAS	0.0		1_1
74	remainder__PDS5B	0.0		1_1
75	remainder__PHF6	0.0		1_1
76	remainder__PRPF8	0.0		1_1
77	remainder__PTPN11	0.0		1_1
78	remainder__RAD21	0.0		1_1
79	remainder__RIT1	0.0		1_1
80	remainder__RUNX1	0.0		1_1
81	remainder__SETBP1	0.0		1_1
82	remainder__SF3B1	0.0		1_1
83	remainder__SMC1A	0.0		1_1
84	remainder__SMC3	0.0		1_1
85	remainder__SRSF2	0.0		1_1
86	remainder__STAG2	0.0		1_1
87	remainder__STAT5B	0.0		1_1
88	remainder__SUZ12	0.0		1_1
89	remainder__TET2	0.0		1_1
90	remainder__TP53	0.0		1_1
91	remainder__U2AF1	0.0		1_1
92	remainder__WT1	0.0		1_1
93	remainder__ZRSR2	0.0		1_1
94	remainder__ngs_is_missing	0.0		1_1
95	cat__amlFLToutcomeID_2.0	0.0		2_1
96	cat__amlFLToutcomeID_3.0	0.0		2_1
97	cat__amlFLToutcomeID_4.0	0.0		2_1
98	cat__amlFLToutcomeID_nan	0.0		2_1
99	cat__amlFLTTypeID_1.0	0.0		2_1
100	cat__amlFLTTypeID_2.0	0.0		2_1
101	cat__amlFLTTypeID_nan	0.0		2_1
102	cat__amlDDLFLTTKDID_1.0	0.0		2_1
103	cat__amlDDLFLTTKDID_2.0	0.0		2_1
104	cat__amlDDLFLTTKDID_3.0	0.0		2_1
105	cat__amlDDLFLTTKDID_4.0	0.0		2_1
106	cat__amlDDLFLTTKDID_8.0	0.0		2_1
107	cat__amlDDLFLTTKDID_9.0	0.0		2_1
108	cat__amlDDLFLTTKDID_99.0	0.0		2_1
109	cat__amlDDLFLTTKDID_nan	0.0		2_1
110	cat__amlFLTType0ID_1.0	0.0		2_1
111	cat__amlFLTType0ID_2.0	0.0		2_1
112	cat__amlFLTType0ID_nan	0.0		2_1
113	cat__amlDDLNPM1OutcomeID_1.0	0.0		2_1
114	cat__amlDDLNPM1OutcomeID_3.0	0.0		2_1
115	cat__amlDDLNPM1OutcomeID_5.0	0.0		2_1
116	cat__amlDDLNPM1OutcomeID_7.0	0.0		2_1
117	cat__amlDDLNPM1OutcomeID_nan	0.0		2_1
118	cat__amlDDLNPM1ID_1.0	0.0		2_1
119	cat__amlDDLNPM1ID_2.0	0.0		2_1
120	cat__amlDDLNPM1ID_3.0	0.0		2_1
121	cat__amlDDLNPM1ID_4.0	0.0		2_1
122	cat__amlDDLNPM1ID_5.0	0.0		2_1
123	cat__amlDDLNPM1ID_nan	0.0		2_1
124	num__TestDate	0.0		2_1
125	num__ITDPcnt	0.00018507594947052107		2_1
126	num__ITDLength	2.34368148414172e-06		2_1
127	remainder__TestDate_is_missing	0.0		2_1
128	remainder__amlFLToutcomeID_is_missing	0.0		2_1
129	remainder__amlFLTTypeID_is_missing	0.0		2_1
130	remainder__amlDDLFLTTKDID_is_missing	0.0		2_1
131	remainder__ITDPcnt_is_missing	0.0		2_1
132	remainder__ITDLength_is_missing	0.0		2_1
133	remainder__amlFLTType0ID_is_missing	0.0		2_1
134	remainder__amlDDLNPM1OutcomeID_is_missing	0.0		2_1
135	remainder__amlDDLNPM1ID_is_missing	0.0		2_1
136	remainder__ASXL1	8.28149847825382e-05		2_1
137	remainder__ASXL2	1.2738006351389855e-06		2_1
138	remainder__BAGE3	4.087421046296103e-07		2_1
139	remainder__BCOR	0.0		2_1
140	remainder__BRAF	0.0		2_1
141	remainder__CBL	0.0		2_1
142	remainder__CEBPA	1.59618878877232e-06		2_1
143	remainder__CREBBP	0.0		2_1
144	remainder__CSF3R	0.0		2_1
145	remainder__CTCF	0.0		2_1
146	remainder__CUX1	0.0		2_1
147	remainder__DNMT3A	0.0		2_1
148	remainder__ETV6	0.0		2_1
149	remainder__EZH2	0.0		2_1
150	remainder__FBXW7	0.0		2_1
151	remainder__FLT3	0.0		2_1
152	remainder__GATA1	0.0		2_1
153	remainder__GATA2	0.0		2_1
154	remainder__IDH1	0.0		2_1
155	remainder__IDH2	0.0		2_1
156	remainder__KDM6A	0.0		2_1
157	remainder__KIT	0.0		2_1
158	remainder__KMT2C	0.0		2_1
159	remainder__KMT2D	0.0		2_1
160	remainder__KMT2E	0.0		2_1
161	remainder__KRAS	0.0		2_1
162	remainder__LUC7L2	0.0		2_1
163	remainder__MED12	0.0		2_1
164	remainder__MLL	0.0		2_1
165	remainder__MYC	0.0		2_1
166	remainder__NF1	0.0		2_1
167	remainder__NFE2	0.0		2_1
168	remainder__NPM1	1.9162263277694357e-06		2_1
169	remainder__NRAS	0.0		2_1
170	remainder__PDS5B	0.0		2_1
171	remainder__PHF6	0.0		2_1
172	remainder__PRPF8	0.0		2_1
173	remainder__PTPN11	0.0		2_1
174	remainder__RAD21	0.0		2_1
175	remainder__RIT1	0.0		2_1
176	remainder__RUNX1	0.0		2_1
177	remainder__SETBP1	0.0		2_1
178	remainder__SF1	0.0		2_1
179	remainder__SF3B1	0.0		2_1
180	remainder__SMC1A	0.0		2_1
181	remainder__SMC3	0.0		2_1
182	remainder__SRSF2	0.0		2_1
183	remainder__STAG2	0.0		2_1
184	remainder__STAT5B	0.0		2_1
185	remainder__SUZ12	0.0		2_1
186	remainder__TET2	0.0		2_1
187	remainder__TP53	0.0		2_1
188	remainder__U2AF1	0.0		2_1
189	remainder__WT1	0.0		2_1
190	remainder__ZRSR2	0.0		2_1
191	remainder__ngs_is_missing	0.0		2_1
192	cat__amlFLToutcomeID_2.0	0.0		3_1
193	cat__amlFLToutcomeID_3.0	0.0		3_1
194	cat__amlFLToutcomeID_4.0	0.0		3_1
195	cat__amlFLToutcomeID_nan	0.0		3_1
196	cat__amlFLTTypeID_1.0	0.0		3_1
197	cat__amlFLTTypeID_2.0	0.0		3_1
198	cat__amlFLTTypeID_nan	0.0		3_1
199	cat__amlDDLFLTTKDID_1.0	0.0		3_1
200	cat__amlDDLFLTTKDID_2.0	0.0		3_1
201	cat__amlDDLFLTTKDID_3.0	0.0		3_1
202	cat__amlDDLFLTTKDID_4.0	0.0		3_1
203	cat__amlDDLFLTTKDID_8.0	0.0		3_1
204	cat__amlDDLFLTTKDID_9.0	0.0		3_1
205	cat__amlDDLFLTTKDID_99.0	0.0		3_1
206	cat__amlDDLFLTTKDID_nan	0.0		3_1
207	cat__amlFLTType0ID_1.0	0.0		3_1
208	cat__amlFLTType0ID_2.0	0.0		3_1
209	cat__amlFLTType0ID_nan	0.0		3_1
210	cat__amlDDLNPM1OutcomeID_1.0	0.0		3_1
211	cat__amlDDLNPM1OutcomeID_3.0	0.0		3_1
212	cat__amlDDLNPM1OutcomeID_5.0	0.0		3_1
213	cat__amlDDLNPM1OutcomeID_7.0	0.0		3_1
214	cat__amlDDLNPM1OutcomeID_nan	0.0		3_1
215	cat__amlDDLNPM1ID_1.0	0.0		3_1
216	cat__amlDDLNPM1ID_2.0	0.0		3_1
217	cat__amlDDLNPM1ID_3.0	0.0		3_1
218	cat__amlDDLNPM1ID_4.0	0.0		3_1
219	cat__amlDDLNPM1ID_5.0	0.0		3_1
220	cat__amlDDLNPM1ID_nan	0.0		3_1
221	num__TestDate	6.486328111838796e-05		3_1
222	num__ITDPcnt	0.0004507946079067442		3_1
223	num__ITDLength	2.1329512105286815e-05		3_1
224	remainder__TestDate_is_missing	0.0		3_1
225	remainder__amlFLToutcomeID_is_missing	0.0		3_1
226	remainder__amlFLTTypeID_is_missing	0.0		3_1
227	remainder__amlDDLFLTTKDID_is_missing	0.0		3_1
228	remainder__ITDPcnt_is_missing	0.0		3_1
229	remainder__ITDLength_is_missing	0.0		3_1
230	remainder__amlFLTType0ID_is_missing	0.0		3_1
231	remainder__amlDDLNPM1OutcomeID_is_missing	0.0		3_1
232	remainder__amlDDLNPM1ID_is_missing	0.0		3_1
233	remainder__ASXL1	0.00010404675486465849		3_1
234	remainder__ASXL2	8.03177283079551e-06		3_1
235	remainder__BAGE3	2.318433564724839e-06		3_1
236	remainder__BCOR	0.0		3_1
237	remainder__BRAF	3.845584668617243e-09		3_1
238	remainder__CBL	0.0		3_1
239	remainder__CEBPA	6.726867387548542e-06		3_1
240	remainder__CREBBP	0.0		3_1
241	remainder__CSF3R	0.0		3_1
242	remainder__CTCF	0.0		3_1
243	remainder__CUX1	0.0		3_1
244	remainder__DNMT3A	0.0		3_1
245	remainder__ETV6	0.0		3_1
246	remainder__EZH2	0.0		3_1
247	remainder__FBXW7	0.0		3_1
248	remainder__FLT3	0.0		3_1
249	remainder__GATA1	0.0		3_1
250	remainder__GATA2	0.0		3_1
251	remainder__IDH1	0.0		3_1
252	remainder__IDH2	0.0		3_1
253	remainder__JAK2	0.0		3_1
254	remainder__JAK3	0.0		3_1
255	remainder__KANSL1	0.0		3_1
256	remainder__KDM6A	0.0		3_1
257	remainder__KIT	0.0		3_1
258	remainder__KMT2C	0.0		3_1
259	remainder__KMT2D	0.0		3_1
260	remainder__KMT2E	0.0		3_1
261	remainder__KRAS	0.0		3_1
262	remainder__LUC7L2	0.0		3_1
263	remainder__MLL	0.0		3_1
264	remainder__MYC	0.0		3_1
265	remainder__NF1	2.1474771020087477e-06		3_1
266	remainder__NFE2	0.0		3_1
267	remainder__NPM1	1.403814433176675e-05		3_1
268	remainder__NRAS	0.0		3_1
269	remainder__PHF6	0.0		3_1
270	remainder__PRPF8	0.0		3_1
271	remainder__PTPN11	0.0		3_1
272	remainder__RAD21	0.0		3_1
273	remainder__RIT1	0.0		3_1
274	remainder__RUNX1	0.0		3_1
275	remainder__SETBP1	0.0		3_1
276	remainder__SF1	0.0		3_1
277	remainder__SF3B1	0.0		3_1
278	remainder__SMC1A	0.0		3_1
279	remainder__SMC3	0.0		3_1
280	remainder__SRSF2	0.0		3_1
281	remainder__STAG2	0.0		3_1
282	remainder__STAT5B	0.0		3_1
283	remainder__SUZ12	0.0		3_1
284	remainder__TET2	0.0		3_1
285	remainder__TP53	0.0		3_1
286	remainder__U2AF1	0.0		3_1
287	remainder__WT1	0.0		3_1
288	remainder__ZRSR2	0.0		3_1
289	remainder__ngs_is_missing	0.0		3_1
290	cat__amlFLToutcomeID_2.0	0.0		4_1
291	cat__amlFLToutcomeID_3.0	0.0		4_1
292	cat__amlFLToutcomeID_4.0	0.0		4_1
293	cat__amlFLToutcomeID_nan	0.0		4_1
294	cat__amlFLTTypeID_1.0	0.0		4_1
295	cat__amlFLTTypeID_2.0	0.0		4_1
296	cat__amlFLTTypeID_nan	0.0		4_1
297	cat__amlDDLFLTTKDID_1.0	0.0		4_1
298	cat__amlDDLFLTTKDID_2.0	0.0		4_1
299	cat__amlDDLFLTTKDID_3.0	0.0		4_1
300	cat__amlDDLFLTTKDID_4.0	0.0		4_1
301	cat__amlDDLFLTTKDID_8.0	0.0		4_1
302	cat__amlDDLFLTTKDID_9.0	0.0		4_1
303	cat__amlDDLFLTTKDID_99.0	0.0		4_1
304	cat__amlDDLFLTTKDID_nan	0.0		4_1
305	cat__amlFLTType0ID_1.0	0.0		4_1
306	cat__amlFLTType0ID_2.0	0.0		4_1
307	cat__amlFLTType0ID_nan	0.0		4_1
308	cat__amlDDLNPM1OutcomeID_1.0	0.0		4_1
309	cat__amlDDLNPM1OutcomeID_3.0	0.0		4_1
310	cat__amlDDLNPM1OutcomeID_5.0	0.0		4_1
311	cat__amlDDLNPM1OutcomeID_7.0	0.0		4_1
312	cat__amlDDLNPM1OutcomeID_nan	0.0		4_1
313	cat__amlDDLNPM1ID_1.0	0.0		4_1
314	cat__amlDDLNPM1ID_2.0	0.0		4_1
315	cat__amlDDLNPM1ID_3.0	0.0		4_1
316	cat__amlDDLNPM1ID_4.0	0.0		4_1
317	cat__amlDDLNPM1ID_5.0	0.0		4_1
318	cat__amlDDLNPM1ID_nan	0.0		4_1
319	num__TestDate	0.0		4_1
320	num__ITDPcnt	0.0003014535160157596		4_1
321	num__ITDLength	1.4635831971426942e-05		4_1
322	remainder__TestDate_is_missing	0.0		4_1
323	remainder__amlFLToutcomeID_is_missing	0.0		4_1
324	remainder__amlFLTTypeID_is_missing	0.0		4_1
325	remainder__amlDDLFLTTKDID_is_missing	0.0		4_1
326	remainder__ITDPcnt_is_missing	0.0		4_1
327	remainder__ITDLength_is_missing	0.0		4_1
328	remainder__amlFLTType0ID_is_missing	0.0		4_1
329	remainder__amlDDLNPM1OutcomeID_is_missing	0.0		4_1
330	remainder__amlDDLNPM1ID_is_missing	0.0		4_1
331	remainder__ASXL1	0.0001776406907934695		4_1
332	remainder__ASXL2	4.451750045001233e-06		4_1
333	remainder__BAGE3	2.4985502289924215e-06		4_1
334	remainder__BCOR	0.0		4_1
335	remainder__BRAF	0.0		4_1
336	remainder__CBL	0.0		4_1
337	remainder__CEBPA	8.604463526646725e-06		4_1
338	remainder__CREBBP	0.0		4_1
339	remainder__CSF3R	0.0		4_1
340	remainder__CTCF	0.0		4_1
341	remainder__CUX1	0.0		4_1
342	remainder__DNMT3A	0.0		4_1
343	remainder__ETV6	0.0		4_1
344	remainder__EZH2	0.0		4_1
345	remainder__FBXW7	0.0		4_1
346	remainder__FLT3	0.0		4_1
347	remainder__GATA2	0.0		4_1
348	remainder__IDH1	0.0		4_1
349	remainder__IDH2	0.0		4_1
350	remainder__JAK2	0.0		4_1
351	remainder__JAK3	0.0		4_1
352	remainder__KANSL1	0.0		4_1
353	remainder__KDM6A	0.0		4_1
354	remainder__KIT	0.0		4_1
355	remainder__KMT2C	0.0		4_1
356	remainder__KMT2D	0.0		4_1
357	remainder__KMT2E	0.0		4_1
358	remainder__KRAS	0.0		4_1
359	remainder__LUC7L2	0.0		4_1
360	remainder__MED12	0.0		4_1
361	remainder__MLL	0.0		4_1
362	remainder__MYC	0.0		4_1
363	remainder__NF1	2.114557138078501e-06		4_1
364	remainder__NFE2	0.0		4_1
365	remainder__NPM1	8.749233057111943e-06		4_1
366	remainder__NRAS	0.0		4_1
367	remainder__PDS5B	0.0		4_1
368	remainder__PHF6	0.0		4_1
369	remainder__PRPF8	0.0		4_1
370	remainder__PTPN11	0.0		4_1
371	remainder__RAD21	0.0		4_1
372	remainder__RIT1	0.0		4_1
373	remainder__RUNX1	0.0		4_1
374	remainder__SETBP1	0.0		4_1
375	remainder__SF1	0.0		4_1
376	remainder__SMC1A	0.0		4_1
377	remainder__SMC3	0.0		4_1
378	remainder__SRSF2	0.0		4_1
379	remainder__STAG2	0.0		4_1
380	remainder__STAT5B	0.0		4_1
381	remainder__SUZ12	0.0		4_1
382	remainder__TET2	0.0		4_1
383	remainder__TP53	0.0		4_1
384	remainder__U2AF1	0.0		4_1
385	remainder__WT1	0.0		4_1
386	remainder__ngs_is_missing	0.0		4_1
387	cat__amlFLToutcomeID_2.0	0.0		5_1
388	cat__amlFLToutcomeID_3.0	0.0		5_1
389	cat__amlFLToutcomeID_4.0	0.0		5_1
390	cat__amlFLToutcomeID_nan	0.0		5_1
391	cat__amlFLTTypeID_1.0	0.0		5_1
392	cat__amlFLTTypeID_2.0	0.0		5_1
393	cat__amlFLTTypeID_nan	0.0		5_1
394	cat__amlDDLFLTTKDID_1.0	0.0		5_1
395	cat__amlDDLFLTTKDID_2.0	0.0		5_1
396	cat__amlDDLFLTTKDID_3.0	0.0		5_1
397	cat__amlDDLFLTTKDID_4.0	0.0		5_1
398	cat__amlDDLFLTTKDID_8.0	0.0		5_1
399	cat__amlDDLFLTTKDID_9.0	0.0		5_1
400	cat__amlDDLFLTTKDID_99.0	0.0		5_1
401	cat__amlDDLFLTTKDID_nan	0.0		5_1
402	cat__amlFLTType0ID_1.0	0.0		5_1
403	cat__amlFLTType0ID_2.0	0.0		5_1
404	cat__amlFLTType0ID_nan	0.0		5_1
405	cat__amlDDLNPM1OutcomeID_1.0	0.0		5_1
406	cat__amlDDLNPM1OutcomeID_3.0	0.0		5_1
407	cat__amlDDLNPM1OutcomeID_5.0	0.0		5_1
408	cat__amlDDLNPM1OutcomeID_nan	0.0		5_1
409	cat__amlDDLNPM1ID_1.0	0.0		5_1
410	cat__amlDDLNPM1ID_2.0	0.0		5_1
411	cat__amlDDLNPM1ID_3.0	0.0		5_1
412	cat__amlDDLNPM1ID_4.0	0.0		5_1
413	cat__amlDDLNPM1ID_5.0	0.0		5_1
414	cat__amlDDLNPM1ID_nan	0.0		5_1
415	num__TestDate	0.0		5_1
416	num__ITDPcnt	0.0		5_1
417	num__ITDLength	0.0		5_1
418	remainder__TestDate_is_missing	0.0		5_1
419	remainder__amlFLToutcomeID_is_missing	0.0		5_1
420	remainder__amlFLTTypeID_is_missing	0.0		5_1
421	remainder__amlDDLFLTTKDID_is_missing	0.0		5_1
422	remainder__ITDPcnt_is_missing	0.0		5_1
423	remainder__ITDLength_is_missing	0.0		5_1
424	remainder__amlFLTType0ID_is_missing	0.0		5_1
425	remainder__amlDDLNPM1OutcomeID_is_missing	0.0		5_1
426	remainder__amlDDLNPM1ID_is_missing	0.0		5_1
427	remainder__ASXL1	0.0		5_1
428	remainder__ASXL2	0.0		5_1
429	remainder__BAGE3	0.0		5_1
430	remainder__BCOR	0.0		5_1
431	remainder__BRAF	0.0		5_1
432	remainder__CBL	0.0		5_1
433	remainder__CEBPA	0.0		5_1
434	remainder__CREBBP	0.0		5_1
435	remainder__CSF3R	0.0		5_1
436	remainder__CTCF	0.0		5_1
437	remainder__DNMT3A	0.0		5_1
438	remainder__ETV6	0.0		5_1
439	remainder__EZH2	0.0		5_1
440	remainder__FBXW7	0.0		5_1
441	remainder__FLT3	0.0		5_1
442	remainder__GATA1	0.0		5_1
443	remainder__GATA2	0.0		5_1
444	remainder__IDH1	0.0		5_1
445	remainder__IDH2	0.0		5_1
446	remainder__JAK2	0.0		5_1
447	remainder__JAK3	0.0		5_1
448	remainder__KANSL1	0.0		5_1
449	remainder__KDM6A	0.0		5_1
450	remainder__KIT	0.0		5_1
451	remainder__KMT2C	0.0		5_1
452	remainder__KMT2D	0.0		5_1
453	remainder__KMT2E	0.0		5_1
454	remainder__KRAS	0.0		5_1
455	remainder__LUC7L2	0.0		5_1
456	remainder__MED12	0.0		5_1
457	remainder__MLL	0.0		5_1
458	remainder__MYC	0.0		5_1
459	remainder__NF1	0.0		5_1
460	remainder__NFE2	0.0		5_1
461	remainder__NPM1	0.0		5_1
462	remainder__NRAS	0.0		5_1
463	remainder__PDS5B	0.0		5_1
464	remainder__PHF6	0.0		5_1
465	remainder__PRPF8	0.0		5_1
466	remainder__PTPN11	0.0		5_1
467	remainder__RAD21	0.0		5_1
468	remainder__RIT1	0.0		5_1
469	remainder__RUNX1	0.0		5_1
470	remainder__SETBP1	0.0		5_1
471	remainder__SF1	0.0		5_1
472	remainder__SF3B1	0.0		5_1
473	remainder__SMC1A	0.0		5_1
474	remainder__SMC3	0.0		5_1
475	remainder__SRSF2	0.0		5_1
476	remainder__STAG2	0.0		5_1
477	remainder__STAT5B	0.0		5_1
478	remainder__TET2	0.0		5_1
479	remainder__TP53	0.0		5_1
480	remainder__U2AF1	0.0		5_1
481	remainder__WT1	0.0		5_1
482	remainder__ZRSR2	0.0		5_1
483	remainder__ngs_is_missing	0.0		5_1
484	cat__amlFLToutcomeID_2.0	0.0		1_2
485	cat__amlFLToutcomeID_3.0	0.0		1_2
486	cat__amlFLToutcomeID_4.0	0.0		1_2
487	cat__amlFLToutcomeID_nan	0.0		1_2
488	cat__amlFLTTypeID_1.0	0.0		1_2
489	cat__amlFLTTypeID_2.0	0.0		1_2
490	cat__amlFLTTypeID_nan	0.0		1_2
491	cat__amlDDLFLTTKDID_1.0	0.0		1_2
492	cat__amlDDLFLTTKDID_2.0	0.0		1_2
493	cat__amlDDLFLTTKDID_3.0	0.0		1_2
494	cat__amlDDLFLTTKDID_4.0	0.0		1_2
495	cat__amlDDLFLTTKDID_8.0	0.0		1_2
496	cat__amlDDLFLTTKDID_9.0	0.0		1_2
497	cat__amlDDLFLTTKDID_99.0	0.0		1_2
498	cat__amlDDLFLTTKDID_nan	0.0		1_2
499	cat__amlFLTType0ID_1.0	0.0		1_2
500	cat__amlFLTType0ID_2.0	0.0		1_2
501	cat__amlFLTType0ID_nan	0.0		1_2
502	cat__amlDDLNPM1OutcomeID_1.0	0.0		1_2
503	cat__amlDDLNPM1OutcomeID_3.0	0.0		1_2
504	cat__amlDDLNPM1OutcomeID_5.0	0.0		1_2
505	cat__amlDDLNPM1OutcomeID_nan	0.0		1_2
506	cat__amlDDLNPM1ID_1.0	0.0		1_2
507	cat__amlDDLNPM1ID_2.0	0.0		1_2
508	cat__amlDDLNPM1ID_3.0	0.0		1_2
509	cat__amlDDLNPM1ID_4.0	0.0		1_2
510	cat__amlDDLNPM1ID_5.0	0.0		1_2
511	cat__amlDDLNPM1ID_nan	0.0		1_2
512	num__TestDate	0.0		1_2
513	num__ITDPcnt	0.00033233621191272356		1_2
514	num__ITDLength	1.9472499893851207e-05		1_2
515	remainder__TestDate_is_missing	0.0		1_2
516	remainder__amlFLToutcomeID_is_missing	0.0		1_2
517	remainder__amlFLTTypeID_is_missing	0.0		1_2
518	remainder__amlDDLFLTTKDID_is_missing	0.0		1_2
519	remainder__ITDPcnt_is_missing	0.0		1_2
520	remainder__ITDLength_is_missing	0.0		1_2
521	remainder__amlFLTType0ID_is_missing	0.0		1_2
522	remainder__amlDDLNPM1OutcomeID_is_missing	0.0		1_2
523	remainder__amlDDLNPM1ID_is_missing	0.0		1_2
524	remainder__ASXL1	9.610195246533174e-05		1_2
525	remainder__ASXL2	5.393650240915308e-06		1_2
526	remainder__BAGE3	1.9755032577566023e-06		1_2
527	remainder__BCOR	0.0		1_2
528	remainder__BRAF	0.0		1_2
529	remainder__CBL	0.0		1_2
530	remainder__CEBPA	4.908484369861631e-06		1_2
531	remainder__CREBBP	0.0		1_2
532	remainder__CSF3R	0.0		1_2
533	remainder__CTCF	0.0		1_2
534	remainder__CUX1	0.0		1_2
535	remainder__DNMT3A	0.0		1_2
536	remainder__ETV6	0.0		1_2
537	remainder__EZH2	0.0		1_2
538	remainder__FBXW7	0.0		1_2
539	remainder__FLT3	0.0		1_2
540	remainder__GATA2	0.0		1_2
541	remainder__IDH1	0.0		1_2
542	remainder__IDH2	0.0		1_2
543	remainder__JAK2	0.0		1_2
544	remainder__JAK3	0.0		1_2
545	remainder__KANSL1	0.0		1_2
546	remainder__KDM6A	0.0		1_2
547	remainder__KIT	0.0		1_2
548	remainder__KMT2C	0.0		1_2
549	remainder__KMT2D	0.0		1_2
550	remainder__KMT2E	0.0		1_2
551	remainder__KRAS	0.0		1_2
552	remainder__LUC7L2	0.0		1_2
553	remainder__MED12	0.0		1_2
554	remainder__MLL	0.0		1_2
555	remainder__MYC	0.0		1_2
556	remainder__NF1	8.069043121405768e-07		1_2
557	remainder__NFE2	0.0		1_2
558	remainder__NPM1	0.0		1_2
559	remainder__NRAS	0.0		1_2
560	remainder__PDS5B	0.0		1_2
561	remainder__PHF6	0.0		1_2
562	remainder__PRPF8	0.0		1_2
563	remainder__PTPN11	0.0		1_2
564	remainder__RAD21	0.0		1_2
565	remainder__RIT1	0.0		1_2
566	remainder__RUNX1	0.0		1_2
567	remainder__SETBP1	0.0		1_2
568	remainder__SF1	0.0		1_2
569	remainder__SF3B1	0.0		1_2
570	remainder__SMC1A	0.0		1_2
571	remainder__SMC3	0.0		1_2
572	remainder__SRSF2	0.0		1_2
573	remainder__STAG2	0.0		1_2
574	remainder__STAT5B	0.0		1_2
575	remainder__SUZ12	0.0		1_2
576	remainder__TET2	0.0		1_2
577	remainder__TP53	0.0		1_2
578	remainder__U2AF1	0.0		1_2
579	remainder__WT1	0.0		1_2
580	remainder__ZRSR2	0.0		1_2
581	remainder__ngs_is_missing	0.0		1_2
582	cat__amlFLToutcomeID_2.0	0.0		2_2
583	cat__amlFLToutcomeID_3.0	0.0		2_2
584	cat__amlFLToutcomeID_4.0	0.0		2_2
585	cat__amlFLToutcomeID_nan	0.0		2_2
586	cat__amlFLTTypeID_1.0	0.0		2_2
587	cat__amlFLTTypeID_2.0	0.0		2_2
588	cat__amlFLTTypeID_nan	0.0		2_2
589	cat__amlDDLFLTTKDID_1.0	0.0		2_2
590	cat__amlDDLFLTTKDID_2.0	0.0		2_2
591	cat__amlDDLFLTTKDID_3.0	0.0		2_2
592	cat__amlDDLFLTTKDID_4.0	0.0		2_2
593	cat__amlDDLFLTTKDID_8.0	0.0		2_2
594	cat__amlDDLFLTTKDID_9.0	0.0		2_2
595	cat__amlDDLFLTTKDID_99.0	0.0		2_2
596	cat__amlDDLFLTTKDID_nan	0.0		2_2
597	cat__amlFLTType0ID_1.0	0.0		2_2
598	cat__amlFLTType0ID_2.0	0.0		2_2
599	cat__amlFLTType0ID_nan	0.0		2_2
600	cat__amlDDLNPM1OutcomeID_1.0	0.0		2_2
601	cat__amlDDLNPM1OutcomeID_3.0	0.0		2_2
602	cat__amlDDLNPM1OutcomeID_5.0	0.0		2_2
603	cat__amlDDLNPM1OutcomeID_7.0	0.0		2_2
604	cat__amlDDLNPM1OutcomeID_nan	0.0		2_2
605	cat__amlDDLNPM1ID_1.0	0.0		2_2
606	cat__amlDDLNPM1ID_2.0	0.0		2_2
607	cat__amlDDLNPM1ID_3.0	0.0		2_2
608	cat__amlDDLNPM1ID_4.0	0.0		2_2
609	cat__amlDDLNPM1ID_5.0	0.0		2_2
610	cat__amlDDLNPM1ID_nan	0.0		2_2
611	num__TestDate	0.0		2_2
612	num__ITDPcnt	3.2846027275581564e-05		2_2
613	num__ITDLength	0.0		2_2
614	remainder__TestDate_is_missing	0.0		2_2
615	remainder__amlFLToutcomeID_is_missing	0.0		2_2
616	remainder__amlFLTTypeID_is_missing	0.0		2_2
617	remainder__amlDDLFLTTKDID_is_missing	0.0		2_2
618	remainder__ITDPcnt_is_missing	0.0		2_2
619	remainder__ITDLength_is_missing	0.0		2_2
620	remainder__amlFLTType0ID_is_missing	0.0		2_2
621	remainder__amlDDLNPM1OutcomeID_is_missing	0.0		2_2
622	remainder__amlDDLNPM1ID_is_missing	0.0		2_2
623	remainder__ASXL1	9.407776602409479e-07		2_2
624	remainder__ASXL2	1.3394024434303151e-07		2_2
625	remainder__BAGE3	8.135445359421278e-09		2_2
626	remainder__BCOR	0.0		2_2
627	remainder__BRAF	2.2523735933550334e-08		2_2
628	remainder__CBL	0.0		2_2
629	remainder__CEBPA	3.7135444542966363e-07		2_2
630	remainder__CREBBP	0.0		2_2
631	remainder__CSF3R	0.0		2_2
632	remainder__CTCF	0.0		2_2
633	remainder__CUX1	0.0		2_2
634	remainder__DNMT3A	0.0		2_2
635	remainder__ETV6	0.0		2_2
636	remainder__EZH2	0.0		2_2
637	remainder__FBXW7	0.0		2_2
638	remainder__FLT3	0.0		2_2
639	remainder__GATA1	0.0		2_2
640	remainder__GATA2	0.0		2_2
641	remainder__IDH1	0.0		2_2
642	remainder__IDH2	0.0		2_2
643	remainder__JAK2	0.0		2_2
644	remainder__JAK3	0.0		2_2
645	remainder__KDM6A	0.0		2_2
646	remainder__KIT	0.0		2_2
647	remainder__KMT2C	0.0		2_2
648	remainder__KMT2D	0.0		2_2
649	remainder__KRAS	0.0		2_2
650	remainder__LUC7L2	0.0		2_2
651	remainder__MLL	0.0		2_2
652	remainder__MYC	0.0		2_2
653	remainder__NF1	0.0		2_2
654	remainder__NFE2	0.0		2_2
655	remainder__NPM1	4.7318874859442186e-07		2_2
656	remainder__NRAS	0.0		2_2
657	remainder__PDS5B	0.0		2_2
658	remainder__PHF6	0.0		2_2
659	remainder__PRPF8	0.0		2_2
660	remainder__PTPN11	0.0		2_2
661	remainder__RAD21	0.0		2_2
662	remainder__RIT1	0.0		2_2
663	remainder__RUNX1	0.0		2_2
664	remainder__SETBP1	0.0		2_2
665	remainder__SF1	0.0		2_2
666	remainder__SF3B1	0.0		2_2
667	remainder__SMC1A	0.0		2_2
668	remainder__SMC3	0.0		2_2
669	remainder__SRSF2	0.0		2_2
670	remainder__STAG2	0.0		2_2
671	remainder__STAT5B	0.0		2_2
672	remainder__SUZ12	0.0		2_2
673	remainder__TET2	0.0		2_2
674	remainder__TP53	0.0		2_2
675	remainder__U2AF1	0.0		2_2
676	remainder__WT1	0.0		2_2
677	remainder__ZRSR2	0.0		2_2
678	remainder__ngs_is_missing	0.0		2_2
679	cat__amlFLToutcomeID_2.0	0.0		3_2
680	cat__amlFLToutcomeID_3.0	0.0		3_2
681	cat__amlFLToutcomeID_4.0	0.0		3_2
682	cat__amlFLToutcomeID_nan	0.0		3_2
683	cat__amlFLTTypeID_1.0	0.0		3_2
684	cat__amlFLTTypeID_2.0	0.0		3_2
685	cat__amlFLTTypeID_nan	0.0		3_2
686	cat__amlDDLFLTTKDID_1.0	0.0		3_2
687	cat__amlDDLFLTTKDID_2.0	0.0		3_2
688	cat__amlDDLFLTTKDID_3.0	0.0		3_2
689	cat__amlDDLFLTTKDID_4.0	0.0		3_2
690	cat__amlDDLFLTTKDID_8.0	0.0		3_2
691	cat__amlDDLFLTTKDID_9.0	0.0		3_2
692	cat__amlDDLFLTTKDID_99.0	0.0		3_2
693	cat__amlDDLFLTTKDID_nan	0.0		3_2
694	cat__amlFLTType0ID_1.0	0.0		3_2
695	cat__amlFLTType0ID_2.0	0.0		3_2
696	cat__amlFLTType0ID_nan	0.0		3_2
697	cat__amlDDLNPM1OutcomeID_1.0	0.0		3_2
698	cat__amlDDLNPM1OutcomeID_3.0	0.0		3_2
699	cat__amlDDLNPM1OutcomeID_5.0	0.0		3_2
700	cat__amlDDLNPM1OutcomeID_7.0	0.0		3_2
701	cat__amlDDLNPM1OutcomeID_nan	0.0		3_2
702	cat__amlDDLNPM1ID_1.0	0.0		3_2
703	cat__amlDDLNPM1ID_2.0	0.0		3_2
704	cat__amlDDLNPM1ID_3.0	0.0		3_2
705	cat__amlDDLNPM1ID_4.0	0.0		3_2
706	cat__amlDDLNPM1ID_5.0	0.0		3_2
707	cat__amlDDLNPM1ID_nan	0.0		3_2
708	num__TestDate	0.0		3_2
709	num__ITDPcnt	0.0001803915512444932		3_2
710	num__ITDLength	6.745165407895101e-06		3_2
711	remainder__TestDate_is_missing	0.0		3_2
712	remainder__amlFLToutcomeID_is_missing	0.0		3_2
713	remainder__amlFLTTypeID_is_missing	0.0		3_2
714	remainder__amlDDLFLTTKDID_is_missing	0.0		3_2
715	remainder__ITDPcnt_is_missing	0.0		3_2
716	remainder__ITDLength_is_missing	0.0		3_2
717	remainder__amlFLTType0ID_is_missing	0.0		3_2
718	remainder__amlDDLNPM1OutcomeID_is_missing	0.0		3_2
719	remainder__amlDDLNPM1ID_is_missing	0.0		3_2
720	remainder__ASXL1	0.0		3_2
721	remainder__ASXL2	0.0		3_2
722	remainder__BAGE3	0.0		3_2
723	remainder__BCOR	0.0		3_2
724	remainder__BRAF	0.0		3_2
725	remainder__CBL	0.0		3_2
726	remainder__CEBPA	6.286632038558214e-08		3_2
727	remainder__CSF3R	0.0		3_2
728	remainder__CTCF	0.0		3_2
729	remainder__DNMT3A	0.0		3_2
730	remainder__ETV6	0.0		3_2
731	remainder__EZH2	0.0		3_2
732	remainder__FBXW7	0.0		3_2
733	remainder__FLT3	0.0		3_2
734	remainder__GATA1	0.0		3_2
735	remainder__GATA2	0.0		3_2
736	remainder__IDH1	0.0		3_2
737	remainder__IDH2	0.0		3_2
738	remainder__JAK2	0.0		3_2
739	remainder__JAK3	0.0		3_2
740	remainder__KANSL1	0.0		3_2
741	remainder__KDM6A	0.0		3_2
742	remainder__KIT	0.0		3_2
743	remainder__KMT2C	0.0		3_2
744	remainder__KMT2D	0.0		3_2
745	remainder__KMT2E	0.0		3_2
746	remainder__KRAS	0.0		3_2
747	remainder__LUC7L2	0.0		3_2
748	remainder__MED12	0.0		3_2
749	remainder__MLL	0.0		3_2
750	remainder__MYC	0.0		3_2
751	remainder__NF1	0.0		3_2
752	remainder__NFE2	0.0		3_2
753	remainder__NPM1	6.674368732143138e-07		3_2
754	remainder__NRAS	0.0		3_2
755	remainder__PDS5B	0.0		3_2
756	remainder__PHF6	0.0		3_2
757	remainder__PRPF8	0.0		3_2
758	remainder__PTPN11	0.0		3_2
759	remainder__RAD21	0.0		3_2
760	remainder__RIT1	0.0		3_2
761	remainder__RUNX1	0.0		3_2
762	remainder__SETBP1	0.0		3_2
763	remainder__SF1	0.0		3_2
764	remainder__SF3B1	0.0		3_2
765	remainder__SMC1A	0.0		3_2
766	remainder__SMC3	0.0		3_2
767	remainder__SRSF2	0.0		3_2
768	remainder__STAG2	0.0		3_2
769	remainder__STAT5B	0.0		3_2
770	remainder__SUZ12	0.0		3_2
771	remainder__TET2	0.0		3_2
772	remainder__TP53	0.0		3_2
773	remainder__U2AF1	0.0		3_2
774	remainder__WT1	0.0		3_2
775	remainder__ZRSR2	0.0		3_2
776	remainder__ngs_is_missing	0.0		3_2
777	cat__amlFLToutcomeID_2.0	0.0		4_2
778	cat__amlFLToutcomeID_3.0	0.0		4_2
779	cat__amlFLToutcomeID_4.0	0.0		4_2
780	cat__amlFLToutcomeID_nan	0.0		4_2
781	cat__amlFLTTypeID_1.0	0.0		4_2
782	cat__amlFLTTypeID_2.0	0.0		4_2
783	cat__amlFLTTypeID_nan	0.0		4_2
784	cat__amlDDLFLTTKDID_1.0	0.0		4_2
785	cat__amlDDLFLTTKDID_2.0	0.0		4_2
786	cat__amlDDLFLTTKDID_3.0	0.0		4_2
787	cat__amlDDLFLTTKDID_8.0	0.0		4_2
788	cat__amlDDLFLTTKDID_9.0	0.0		4_2
789	cat__amlDDLFLTTKDID_99.0	0.0		4_2
790	cat__amlDDLFLTTKDID_nan	0.0		4_2
791	cat__amlFLTType0ID_1.0	0.0		4_2
792	cat__amlFLTType0ID_2.0	0.0		4_2
793	cat__amlFLTType0ID_nan	0.0		4_2
794	cat__amlDDLNPM1OutcomeID_1.0	0.0		4_2
795	cat__amlDDLNPM1OutcomeID_3.0	0.0		4_2
796	cat__amlDDLNPM1OutcomeID_5.0	0.0		4_2
797	cat__amlDDLNPM1OutcomeID_7.0	0.0		4_2
798	cat__amlDDLNPM1OutcomeID_nan	0.0		4_2
799	cat__amlDDLNPM1ID_1.0	0.0		4_2
800	cat__amlDDLNPM1ID_2.0	0.0		4_2
801	cat__amlDDLNPM1ID_3.0	0.0		4_2
802	cat__amlDDLNPM1ID_4.0	0.0		4_2
803	cat__amlDDLNPM1ID_5.0	0.0		4_2
804	cat__amlDDLNPM1ID_nan	0.0		4_2
805	num__TestDate	0.0		4_2
806	num__ITDPcnt	4.978975057790904e-05		4_2
807	num__ITDLength	2.829486294337515e-07		4_2
808	remainder__TestDate_is_missing	0.0		4_2
809	remainder__amlFLToutcomeID_is_missing	0.0		4_2
810	remainder__amlFLTTypeID_is_missing	0.0		4_2
811	remainder__amlDDLFLTTKDID_is_missing	0.0		4_2
812	remainder__ITDPcnt_is_missing	0.0		4_2
813	remainder__ITDLength_is_missing	0.0		4_2
814	remainder__amlFLTType0ID_is_missing	0.0		4_2
815	remainder__amlDDLNPM1OutcomeID_is_missing	0.0		4_2
816	remainder__amlDDLNPM1ID_is_missing	0.0		4_2
817	remainder__ASXL1	0.0		4_2
818	remainder__ASXL2	0.0		4_2
819	remainder__BAGE3	0.0		4_2
820	remainder__BCOR	0.0		4_2
821	remainder__BRAF	0.0		4_2
822	remainder__CBL	0.0		4_2
823	remainder__CEBPA	0.0		4_2
824	remainder__CREBBP	0.0		4_2
825	remainder__CSF3R	0.0		4_2
826	remainder__CTCF	0.0		4_2
827	remainder__CUX1	0.0		4_2
828	remainder__DNMT3A	0.0		4_2
829	remainder__ETV6	0.0		4_2
830	remainder__EZH2	0.0		4_2
831	remainder__FBXW7	0.0		4_2
832	remainder__FLT3	0.0		4_2
833	remainder__GATA1	0.0		4_2
834	remainder__GATA2	0.0		4_2
835	remainder__IDH1	0.0		4_2
836	remainder__IDH2	0.0		4_2
837	remainder__JAK2	0.0		4_2
838	remainder__JAK3	0.0		4_2
839	remainder__KANSL1	0.0		4_2
840	remainder__KDM6A	0.0		4_2
841	remainder__KIT	0.0		4_2
842	remainder__KMT2C	0.0		4_2
843	remainder__KMT2D	0.0		4_2
844	remainder__KMT2E	0.0		4_2
845	remainder__KRAS	0.0		4_2
846	remainder__MED12	0.0		4_2
847	remainder__MLL	0.0		4_2
848	remainder__MYC	0.0		4_2
849	remainder__NF1	0.0		4_2
850	remainder__NFE2	0.0		4_2
851	remainder__NPM1	0.0		4_2
852	remainder__NRAS	0.0		4_2
853	remainder__PHF6	0.0		4_2
854	remainder__PTPN11	0.0		4_2
855	remainder__RAD21	0.0		4_2
856	remainder__RIT1	0.0		4_2
857	remainder__RUNX1	0.0		4_2
858	remainder__SETBP1	0.0		4_2
859	remainder__SF3B1	0.0		4_2
860	remainder__SMC1A	0.0		4_2
861	remainder__SMC3	0.0		4_2
862	remainder__SRSF2	0.0		4_2
863	remainder__STAG2	0.0		4_2
864	remainder__STAT5B	0.0		4_2
865	remainder__SUZ12	0.0		4_2
866	remainder__TET2	0.0		4_2
867	remainder__TP53	0.0		4_2
868	remainder__U2AF1	0.0		4_2
869	remainder__WT1	0.0		4_2
870	remainder__ZRSR2	0.0		4_2
871	remainder__ngs_is_missing	0.0		4_2
872	cat__amlFLToutcomeID_2.0	0.0		5_2
873	cat__amlFLToutcomeID_3.0	0.0		5_2
874	cat__amlFLToutcomeID_4.0	0.0		5_2
875	cat__amlFLToutcomeID_nan	0.0		5_2
876	cat__amlFLTTypeID_1.0	0.0		5_2
877	cat__amlFLTTypeID_2.0	0.0		5_2
878	cat__amlFLTTypeID_nan	0.0		5_2
879	cat__amlDDLFLTTKDID_1.0	0.0		5_2
880	cat__amlDDLFLTTKDID_2.0	0.0		5_2
881	cat__amlDDLFLTTKDID_3.0	0.0		5_2
882	cat__amlDDLFLTTKDID_4.0	0.0		5_2
883	cat__amlDDLFLTTKDID_8.0	0.0		5_2
884	cat__amlDDLFLTTKDID_99.0	0.0		5_2
885	cat__amlDDLFLTTKDID_nan	0.0		5_2
886	cat__amlFLTType0ID_1.0	0.0		5_2
887	cat__amlFLTType0ID_2.0	0.0		5_2
888	cat__amlFLTType0ID_nan	0.0		5_2
889	cat__amlDDLNPM1OutcomeID_1.0	0.0		5_2
890	cat__amlDDLNPM1OutcomeID_3.0	0.0		5_2
891	cat__amlDDLNPM1OutcomeID_5.0	0.0		5_2
892	cat__amlDDLNPM1OutcomeID_7.0	0.0		5_2
893	cat__amlDDLNPM1OutcomeID_nan	0.0		5_2
894	cat__amlDDLNPM1ID_1.0	0.0		5_2
895	cat__amlDDLNPM1ID_2.0	0.0		5_2
896	cat__amlDDLNPM1ID_3.0	0.0		5_2
897	cat__amlDDLNPM1ID_4.0	0.0		5_2
898	cat__amlDDLNPM1ID_5.0	0.0		5_2
899	cat__amlDDLNPM1ID_nan	0.0		5_2
900	num__TestDate	0.0		5_2
901	num__ITDPcnt	9.126730791625333e-05		5_2
902	num__ITDLength	3.4111695474937764e-06		5_2
903	remainder__TestDate_is_missing	0.0		5_2
904	remainder__amlFLToutcomeID_is_missing	0.0		5_2
905	remainder__amlFLTTypeID_is_missing	0.0		5_2
906	remainder__amlDDLFLTTKDID_is_missing	0.0		5_2
907	remainder__ITDPcnt_is_missing	0.0		5_2
908	remainder__ITDLength_is_missing	0.0		5_2
909	remainder__amlFLTType0ID_is_missing	0.0		5_2
910	remainder__amlDDLNPM1OutcomeID_is_missing	0.0		5_2
911	remainder__amlDDLNPM1ID_is_missing	0.0		5_2
912	remainder__ASXL1	0.0		5_2
913	remainder__ASXL2	0.0		5_2
914	remainder__BAGE3	0.0		5_2
915	remainder__BCOR	0.0		5_2
916	remainder__CBL	0.0		5_2
917	remainder__CEBPA	0.0		5_2
918	remainder__CREBBP	0.0		5_2
919	remainder__CSF3R	0.0		5_2
920	remainder__CTCF	0.0		5_2
921	remainder__CUX1	0.0		5_2
922	remainder__DNMT3A	0.0		5_2
923	remainder__ETV6	0.0		5_2
924	remainder__EZH2	0.0		5_2
925	remainder__FBXW7	0.0		5_2
926	remainder__FLT3	0.0		5_2
927	remainder__GATA1	0.0		5_2
928	remainder__GATA2	0.0		5_2
929	remainder__IDH1	0.0		5_2
930	remainder__IDH2	0.0		5_2
931	remainder__JAK2	0.0		5_2
932	remainder__JAK3	0.0		5_2
933	remainder__KANSL1	0.0		5_2
934	remainder__KDM6A	0.0		5_2
935	remainder__KIT	0.0		5_2
936	remainder__KMT2C	0.0		5_2
937	remainder__KMT2D	0.0		5_2
938	remainder__KMT2E	0.0		5_2
939	remainder__KRAS	0.0		5_2
940	remainder__LUC7L2	0.0		5_2
941	remainder__MED12	0.0		5_2
942	remainder__MLL	0.0		5_2
943	remainder__MYC	0.0		5_2
944	remainder__NF1	0.0		5_2
945	remainder__NFE2	0.0		5_2
946	remainder__NPM1	0.0		5_2
947	remainder__NRAS	0.0		5_2
948	remainder__PDS5B	0.0		5_2
949	remainder__PHF6	0.0		5_2
950	remainder__PRPF8	0.0		5_2
951	remainder__PTPN11	0.0		5_2
952	remainder__RAD21	0.0		5_2
953	remainder__RIT1	0.0		5_2
954	remainder__RUNX1	0.0		5_2
955	remainder__SETBP1	0.0		5_2
956	remainder__SF1	0.0		5_2
957	remainder__SF3B1	0.0		5_2
958	remainder__SMC1A	0.0		5_2
959	remainder__SMC3	0.0		5_2
960	remainder__SRSF2	0.0		5_2
961	remainder__STAG2	0.0		5_2
962	remainder__STAT5B	0.0		5_2
963	remainder__TET2	0.0		5_2
964	remainder__TP53	0.0		5_2
965	remainder__U2AF1	0.0		5_2
966	remainder__WT1	0.0		5_2
967	remainder__ngs_is_missing	0.0		5_2
968	cat__amlFLToutcomeID_2.0	0.0		1_3
969	cat__amlFLToutcomeID_3.0	0.0		1_3
970	cat__amlFLToutcomeID_4.0	0.0		1_3
971	cat__amlFLToutcomeID_nan	0.0		1_3
972	cat__amlFLTTypeID_1.0	0.0		1_3
973	cat__amlFLTTypeID_2.0	0.0		1_3
974	cat__amlFLTTypeID_nan	0.0		1_3
975	cat__amlDDLFLTTKDID_1.0	0.0		1_3
976	cat__amlDDLFLTTKDID_2.0	0.0		1_3
977	cat__amlDDLFLTTKDID_3.0	0.0		1_3
978	cat__amlDDLFLTTKDID_4.0	0.0		1_3
979	cat__amlDDLFLTTKDID_8.0	0.0		1_3
980	cat__amlDDLFLTTKDID_9.0	0.0		1_3
981	cat__amlDDLFLTTKDID_99.0	0.0		1_3
982	cat__amlDDLFLTTKDID_nan	0.0		1_3
983	cat__amlFLTType0ID_1.0	0.0		1_3
984	cat__amlFLTType0ID_2.0	0.0		1_3
985	cat__amlFLTType0ID_nan	0.0		1_3
986	cat__amlDDLNPM1OutcomeID_1.0	0.0		1_3
987	cat__amlDDLNPM1OutcomeID_3.0	0.0		1_3
988	cat__amlDDLNPM1OutcomeID_5.0	0.0		1_3
989	cat__amlDDLNPM1OutcomeID_7.0	0.0		1_3
990	cat__amlDDLNPM1OutcomeID_nan	0.0		1_3
991	cat__amlDDLNPM1ID_1.0	0.0		1_3
992	cat__amlDDLNPM1ID_2.0	0.0		1_3
993	cat__amlDDLNPM1ID_3.0	0.0		1_3
994	cat__amlDDLNPM1ID_4.0	0.0		1_3
995	cat__amlDDLNPM1ID_5.0	0.0		1_3
996	cat__amlDDLNPM1ID_nan	0.0		1_3
997	num__TestDate	0.0		1_3
998	num__ITDPcnt	3.847018567040995e-05		1_3
999	num__ITDLength	1.2803196314207695e-06		1_3
1000	remainder__TestDate_is_missing	0.0		1_3
1001	remainder__amlFLToutcomeID_is_missing	0.0		1_3
1002	remainder__amlFLTTypeID_is_missing	0.0		1_3
1003	remainder__amlDDLFLTTKDID_is_missing	0.0		1_3
1004	remainder__ITDPcnt_is_missing	0.0		1_3
1005	remainder__ITDLength_is_missing	0.0		1_3
1006	remainder__amlFLTType0ID_is_missing	0.0		1_3
1007	remainder__amlDDLNPM1OutcomeID_is_missing	0.0		1_3
1008	remainder__amlDDLNPM1ID_is_missing	0.0		1_3
1009	remainder__ASXL1	0.0		1_3
1010	remainder__ASXL2	0.0		1_3
1011	remainder__BAGE3	0.0		1_3
1012	remainder__BCOR	0.0		1_3
1013	remainder__BRAF	0.0		1_3
1014	remainder__CBL	0.0		1_3
1015	remainder__CEBPA	0.0		1_3
1016	remainder__CSF3R	0.0		1_3
1017	remainder__CTCF	0.0		1_3
1018	remainder__CUX1	0.0		1_3
1019	remainder__DNMT3A	0.0		1_3
1020	remainder__ETV6	0.0		1_3
1021	remainder__EZH2	0.0		1_3
1022	remainder__FBXW7	0.0		1_3
1023	remainder__FLT3	0.0		1_3
1024	remainder__GATA1	0.0		1_3
1025	remainder__GATA2	0.0		1_3
1026	remainder__IDH1	0.0		1_3
1027	remainder__IDH2	0.0		1_3
1028	remainder__JAK2	0.0		1_3
1029	remainder__JAK3	0.0		1_3
1030	remainder__KANSL1	0.0		1_3
1031	remainder__KDM6A	0.0		1_3
1032	remainder__KIT	0.0		1_3
1033	remainder__KMT2C	0.0		1_3
1034	remainder__KMT2D	0.0		1_3
1035	remainder__KMT2E	0.0		1_3
1036	remainder__KRAS	0.0		1_3
1037	remainder__LUC7L2	0.0		1_3
1038	remainder__MED12	0.0		1_3
1039	remainder__MLL	0.0		1_3
1040	remainder__MYC	0.0		1_3
1041	remainder__NF1	0.0		1_3
1042	remainder__NFE2	0.0		1_3
1043	remainder__NPM1	0.0		1_3
1044	remainder__NRAS	0.0		1_3
1045	remainder__PDS5B	0.0		1_3
1046	remainder__PHF6	0.0		1_3
1047	remainder__PRPF8	0.0		1_3
1048	remainder__PTPN11	0.0		1_3
1049	remainder__RAD21	0.0		1_3
1050	remainder__RIT1	0.0		1_3
1051	remainder__RUNX1	0.0		1_3
1052	remainder__SETBP1	0.0		1_3
1053	remainder__SF3B1	0.0		1_3
1054	remainder__SMC1A	0.0		1_3
1055	remainder__SMC3	0.0		1_3
1056	remainder__SRSF2	0.0		1_3
1057	remainder__STAG2	0.0		1_3
1058	remainder__STAT5B	0.0		1_3
1059	remainder__TET2	0.0		1_3
1060	remainder__TP53	0.0		1_3
1061	remainder__U2AF1	0.0		1_3
1062	remainder__WT1	0.0		1_3
1063	remainder__ZRSR2	0.0		1_3
1064	remainder__ngs_is_missing	0.0		1_3
1065	cat__amlFLToutcomeID_2.0	0.0		2_3
1066	cat__amlFLToutcomeID_3.0	0.0		2_3
1067	cat__amlFLToutcomeID_4.0	0.0		2_3
1068	cat__amlFLToutcomeID_nan	0.0		2_3
1069	cat__amlFLTTypeID_1.0	0.0		2_3
1070	cat__amlFLTTypeID_2.0	0.0		2_3
1071	cat__amlFLTTypeID_nan	0.0		2_3
1072	cat__amlDDLFLTTKDID_1.0	0.0		2_3
1073	cat__amlDDLFLTTKDID_2.0	0.0		2_3
1074	cat__amlDDLFLTTKDID_3.0	0.0		2_3
1075	cat__amlDDLFLTTKDID_4.0	0.0		2_3
1076	cat__amlDDLFLTTKDID_8.0	0.0		2_3
1077	cat__amlDDLFLTTKDID_99.0	0.0		2_3
1078	cat__amlDDLFLTTKDID_nan	0.0		2_3
1079	cat__amlFLTType0ID_1.0	0.0		2_3
1080	cat__amlFLTType0ID_2.0	0.0		2_3
1081	cat__amlFLTType0ID_nan	0.0		2_3
1082	cat__amlDDLNPM1OutcomeID_1.0	0.0		2_3
1083	cat__amlDDLNPM1OutcomeID_3.0	0.0		2_3
1084	cat__amlDDLNPM1OutcomeID_5.0	0.0		2_3
1085	cat__amlDDLNPM1OutcomeID_nan	0.0		2_3
1086	cat__amlDDLNPM1ID_1.0	0.0		2_3
1087	cat__amlDDLNPM1ID_2.0	0.0		2_3
1088	cat__amlDDLNPM1ID_3.0	0.0		2_3
1089	cat__amlDDLNPM1ID_4.0	0.0		2_3
1090	cat__amlDDLNPM1ID_5.0	0.0		2_3
1091	cat__amlDDLNPM1ID_nan	0.0		2_3
1092	num__TestDate	0.00016673703009184408		2_3
1093	num__ITDPcnt	0.0003481519124958321		2_3
1094	num__ITDLength	1.614399512746776e-05		2_3
1095	remainder__TestDate_is_missing	0.0		2_3
1096	remainder__amlFLToutcomeID_is_missing	0.0		2_3
1097	remainder__amlFLTTypeID_is_missing	0.0		2_3
1098	remainder__amlDDLFLTTKDID_is_missing	0.0		2_3
1099	remainder__ITDPcnt_is_missing	0.0		2_3
1100	remainder__ITDLength_is_missing	0.0		2_3
1101	remainder__amlFLTType0ID_is_missing	0.0		2_3
1102	remainder__amlDDLNPM1OutcomeID_is_missing	0.0		2_3
1103	remainder__amlDDLNPM1ID_is_missing	0.0		2_3
1104	remainder__ASXL1	8.924930391300727e-05		2_3
1105	remainder__ASXL2	9.224868966290503e-06		2_3
1106	remainder__BAGE3	2.7232469588774295e-06		2_3
1107	remainder__BCOR	0.0		2_3
1108	remainder__BRAF	0.0		2_3
1109	remainder__CBL	0.0		2_3
1110	remainder__CEBPA	4.685978802521675e-06		2_3
1111	remainder__CREBBP	0.0		2_3
1112	remainder__CSF3R	0.0		2_3
1113	remainder__CTCF	0.0		2_3
1114	remainder__CUX1	0.0		2_3
1115	remainder__DNMT3A	0.0		2_3
1116	remainder__ETV6	0.0		2_3
1117	remainder__EZH2	0.0		2_3
1118	remainder__FBXW7	0.0		2_3
1119	remainder__FLT3	0.0		2_3
1120	remainder__GATA1	0.0		2_3
1121	remainder__GATA2	4.433978005368255e-09		2_3
1122	remainder__IDH1	0.0		2_3
1123	remainder__IDH2	0.0		2_3
1124	remainder__JAK2	0.0		2_3
1125	remainder__JAK3	0.0		2_3
1126	remainder__KANSL1	0.0		2_3
1127	remainder__KDM6A	0.0		2_3
1128	remainder__KIT	0.0		2_3
1129	remainder__KMT2C	0.0		2_3
1130	remainder__KMT2D	0.0		2_3
1131	remainder__KMT2E	0.0		2_3
1132	remainder__KRAS	0.0		2_3
1133	remainder__MED12	0.0		2_3
1134	remainder__MLL	0.0		2_3
1135	remainder__MYC	0.0		2_3
1136	remainder__NF1	7.534284484728434e-06		2_3
1137	remainder__NFE2	0.0		2_3
1138	remainder__NPM1	6.830102262416358e-06		2_3
1139	remainder__NRAS	0.0		2_3
1140	remainder__PDS5B	0.0		2_3
1141	remainder__PHF6	0.0		2_3
1142	remainder__PTPN11	0.0		2_3
1143	remainder__RAD21	0.0		2_3
1144	remainder__RIT1	0.0		2_3
1145	remainder__RUNX1	0.0		2_3
1146	remainder__SETBP1	0.0		2_3
1147	remainder__SF1	0.0		2_3
1148	remainder__SF3B1	0.0		2_3
1149	remainder__SMC1A	0.0		2_3
1150	remainder__SMC3	0.0		2_3
1151	remainder__SRSF2	0.0		2_3
1152	remainder__STAG2	0.0		2_3
1153	remainder__STAT5B	0.0		2_3
1154	remainder__SUZ12	0.0		2_3
1155	remainder__TET2	0.0		2_3
1156	remainder__TP53	0.0		2_3
1157	remainder__U2AF1	0.0		2_3
1158	remainder__WT1	0.0		2_3
1159	remainder__ZRSR2	0.0		2_3
1160	remainder__ngs_is_missing	0.0		2_3
1161	cat__amlFLToutcomeID_2.0	0.0		3_3
1162	cat__amlFLToutcomeID_3.0	0.0		3_3
1163	cat__amlFLToutcomeID_4.0	0.0		3_3
1164	cat__amlFLToutcomeID_nan	0.0		3_3
1165	cat__amlFLTTypeID_1.0	0.0		3_3
1166	cat__amlFLTTypeID_2.0	0.0		3_3
1167	cat__amlFLTTypeID_nan	0.0		3_3
1168	cat__amlDDLFLTTKDID_1.0	0.0		3_3
1169	cat__amlDDLFLTTKDID_2.0	0.0		3_3
1170	cat__amlDDLFLTTKDID_3.0	0.0		3_3
1171	cat__amlDDLFLTTKDID_8.0	0.0		3_3
1172	cat__amlDDLFLTTKDID_9.0	0.0		3_3
1173	cat__amlDDLFLTTKDID_99.0	0.0		3_3
1174	cat__amlDDLFLTTKDID_nan	0.0		3_3
1175	cat__amlFLTType0ID_1.0	0.0		3_3
1176	cat__amlFLTType0ID_2.0	0.0		3_3
1177	cat__amlFLTType0ID_nan	0.0		3_3
1178	cat__amlDDLNPM1OutcomeID_1.0	0.0		3_3
1179	cat__amlDDLNPM1OutcomeID_3.0	0.0		3_3
1180	cat__amlDDLNPM1OutcomeID_5.0	0.0		3_3
1181	cat__amlDDLNPM1OutcomeID_7.0	0.0		3_3
1182	cat__amlDDLNPM1OutcomeID_nan	0.0		3_3
1183	cat__amlDDLNPM1ID_1.0	0.0		3_3
1184	cat__amlDDLNPM1ID_2.0	0.0		3_3
1185	cat__amlDDLNPM1ID_3.0	0.0		3_3
1186	cat__amlDDLNPM1ID_4.0	0.0		3_3
1187	cat__amlDDLNPM1ID_5.0	0.0		3_3
1188	cat__amlDDLNPM1ID_nan	0.0		3_3
1189	num__TestDate	0.0001397105151782821		3_3
1190	num__ITDPcnt	0.0003971800882802774		3_3
1191	num__ITDLength	1.8654065900711837e-05		3_3
1192	remainder__TestDate_is_missing	0.0		3_3
1193	remainder__amlFLToutcomeID_is_missing	0.0		3_3
1194	remainder__amlFLTTypeID_is_missing	0.0		3_3
1195	remainder__amlDDLFLTTKDID_is_missing	0.0		3_3
1196	remainder__ITDPcnt_is_missing	0.0		3_3
1197	remainder__ITDLength_is_missing	0.0		3_3
1198	remainder__amlFLTType0ID_is_missing	0.0		3_3
1199	remainder__amlDDLNPM1OutcomeID_is_missing	0.0		3_3
1200	remainder__amlDDLNPM1ID_is_missing	0.0		3_3
1201	remainder__ASXL1	0.00028110279607980427		3_3
1202	remainder__ASXL2	9.08837564964165e-06		3_3
1203	remainder__BAGE3	2.2133911478639957e-06		3_3
1204	remainder__BCOR	9.521687310963496e-07		3_3
1205	remainder__BRAF	8.779853945912913e-07		3_3
1206	remainder__CBL	0.0		3_3
1207	remainder__CEBPA	6.771870861920386e-06		3_3
1208	remainder__CREBBP	0.0		3_3
1209	remainder__CSF3R	0.0		3_3
1210	remainder__CTCF	0.0		3_3
1211	remainder__DNMT3A	0.0		3_3
1212	remainder__ETV6	0.0		3_3
1213	remainder__EZH2	0.0		3_3
1214	remainder__FBXW7	0.0		3_3
1215	remainder__FLT3	0.0		3_3
1216	remainder__GATA2	0.0		3_3
1217	remainder__IDH1	0.0		3_3
1218	remainder__IDH2	0.0		3_3
1219	remainder__JAK2	0.0		3_3
1220	remainder__JAK3	0.0		3_3
1221	remainder__KANSL1	0.0		3_3
1222	remainder__KDM6A	0.0		3_3
1223	remainder__KIT	0.0		3_3
1224	remainder__KMT2C	0.0		3_3
1225	remainder__KMT2D	0.0		3_3
1226	remainder__KMT2E	0.0		3_3
1227	remainder__KRAS	0.0		3_3
1228	remainder__LUC7L2	0.0		3_3
1229	remainder__MLL	0.0		3_3
1230	remainder__MYC	0.0		3_3
1231	remainder__NF1	3.255839565612958e-06		3_3
1232	remainder__NFE2	0.0		3_3
1233	remainder__NPM1	1.3030132326333338e-05		3_3
1234	remainder__NRAS	0.0		3_3
1235	remainder__PDS5B	0.0		3_3
1236	remainder__PHF6	0.0		3_3
1237	remainder__PRPF8	0.0		3_3
1238	remainder__PTPN11	0.0		3_3
1239	remainder__RAD21	0.0		3_3
1240	remainder__RIT1	0.0		3_3
1241	remainder__RUNX1	0.0		3_3
1242	remainder__SETBP1	0.0		3_3
1243	remainder__SF1	0.0		3_3
1244	remainder__SF3B1	0.0		3_3
1245	remainder__SMC1A	0.0		3_3
1246	remainder__SMC3	0.0		3_3
1247	remainder__SRSF2	0.0		3_3
1248	remainder__STAG2	0.0		3_3
1249	remainder__STAT5B	0.0		3_3
1250	remainder__SUZ12	0.0		3_3
1251	remainder__TET2	0.0		3_3
1252	remainder__TP53	0.0		3_3
1253	remainder__U2AF1	0.0		3_3
1254	remainder__WT1	0.0		3_3
1255	remainder__ZRSR2	0.0		3_3
1256	remainder__ngs_is_missing	0.0		3_3
1257	cat__amlFLToutcomeID_2.0	0.0		4_3
1258	cat__amlFLToutcomeID_3.0	0.0		4_3
1259	cat__amlFLToutcomeID_4.0	0.0		4_3
1260	cat__amlFLToutcomeID_nan	0.0		4_3
1261	cat__amlFLTTypeID_1.0	0.0		4_3
1262	cat__amlFLTTypeID_2.0	0.0		4_3
1263	cat__amlFLTTypeID_nan	0.0		4_3
1264	cat__amlDDLFLTTKDID_1.0	0.0		4_3
1265	cat__amlDDLFLTTKDID_2.0	0.0		4_3
1266	cat__amlDDLFLTTKDID_3.0	0.0		4_3
1267	cat__amlDDLFLTTKDID_4.0	0.0		4_3
1268	cat__amlDDLFLTTKDID_8.0	0.0		4_3
1269	cat__amlDDLFLTTKDID_9.0	0.0		4_3
1270	cat__amlDDLFLTTKDID_99.0	0.0		4_3
1271	cat__amlDDLFLTTKDID_nan	0.0		4_3
1272	cat__amlFLTType0ID_1.0	0.0		4_3
1273	cat__amlFLTType0ID_2.0	0.0		4_3
1274	cat__amlFLTType0ID_nan	0.0		4_3
1275	cat__amlDDLNPM1OutcomeID_1.0	0.0		4_3
1276	cat__amlDDLNPM1OutcomeID_3.0	0.0		4_3
1277	cat__amlDDLNPM1OutcomeID_5.0	0.0		4_3
1278	cat__amlDDLNPM1OutcomeID_7.0	0.0		4_3
1279	cat__amlDDLNPM1OutcomeID_nan	0.0		4_3
1280	cat__amlDDLNPM1ID_1.0	0.0		4_3
1281	cat__amlDDLNPM1ID_2.0	0.0		4_3
1282	cat__amlDDLNPM1ID_3.0	0.0		4_3
1283	cat__amlDDLNPM1ID_4.0	0.0		4_3
1284	cat__amlDDLNPM1ID_5.0	0.0		4_3
1285	cat__amlDDLNPM1ID_nan	0.0		4_3
1286	num__TestDate	0.0		4_3
1287	num__ITDPcnt	0.0		4_3
1288	num__ITDLength	0.0		4_3
1289	remainder__TestDate_is_missing	0.0		4_3
1290	remainder__amlFLToutcomeID_is_missing	0.0		4_3
1291	remainder__amlFLTTypeID_is_missing	0.0		4_3
1292	remainder__amlDDLFLTTKDID_is_missing	0.0		4_3
1293	remainder__ITDPcnt_is_missing	0.0		4_3
1294	remainder__ITDLength_is_missing	0.0		4_3
1295	remainder__amlFLTType0ID_is_missing	0.0		4_3
1296	remainder__amlDDLNPM1OutcomeID_is_missing	0.0		4_3
1297	remainder__amlDDLNPM1ID_is_missing	0.0		4_3
1298	remainder__ASXL1	0.0		4_3
1299	remainder__ASXL2	0.0		4_3
1300	remainder__BAGE3	0.0		4_3
1301	remainder__BCOR	0.0		4_3
1302	remainder__BRAF	0.0		4_3
1303	remainder__CBL	0.0		4_3
1304	remainder__CEBPA	0.0		4_3
1305	remainder__CREBBP	0.0		4_3
1306	remainder__CSF3R	0.0		4_3
1307	remainder__CTCF	0.0		4_3
1308	remainder__CUX1	0.0		4_3
1309	remainder__DNMT3A	0.0		4_3
1310	remainder__ETV6	0.0		4_3
1311	remainder__EZH2	0.0		4_3
1312	remainder__FBXW7	0.0		4_3
1313	remainder__FLT3	0.0		4_3
1314	remainder__GATA1	0.0		4_3
1315	remainder__GATA2	0.0		4_3
1316	remainder__IDH1	0.0		4_3
1317	remainder__IDH2	0.0		4_3
1318	remainder__JAK2	0.0		4_3
1319	remainder__JAK3	0.0		4_3
1320	remainder__KDM6A	0.0		4_3
1321	remainder__KIT	0.0		4_3
1322	remainder__KMT2C	0.0		4_3
1323	remainder__KMT2D	0.0		4_3
1324	remainder__KMT2E	0.0		4_3
1325	remainder__KRAS	0.0		4_3
1326	remainder__LUC7L2	0.0		4_3
1327	remainder__MED12	0.0		4_3
1328	remainder__MLL	0.0		4_3
1329	remainder__MYC	0.0		4_3
1330	remainder__NF1	0.0		4_3
1331	remainder__NFE2	0.0		4_3
1332	remainder__NPM1	0.0		4_3
1333	remainder__NRAS	0.0		4_3
1334	remainder__PHF6	0.0		4_3
1335	remainder__PRPF8	0.0		4_3
1336	remainder__PTPN11	0.0		4_3
1337	remainder__RAD21	0.0		4_3
1338	remainder__RIT1	0.0		4_3
1339	remainder__RUNX1	0.0		4_3
1340	remainder__SETBP1	0.0		4_3
1341	remainder__SF1	0.0		4_3
1342	remainder__SF3B1	0.0		4_3
1343	remainder__SMC1A	0.0		4_3
1344	remainder__SMC3	0.0		4_3
1345	remainder__SRSF2	0.0		4_3
1346	remainder__STAG2	0.0		4_3
1347	remainder__STAT5B	0.0		4_3
1348	remainder__SUZ12	0.0		4_3
1349	remainder__TET2	0.0		4_3
1350	remainder__TP53	0.0		4_3
1351	remainder__U2AF1	0.0		4_3
1352	remainder__WT1	0.0		4_3
1353	remainder__ZRSR2	0.0		4_3
1354	remainder__ngs_is_missing	0.0		4_3
1355	cat__amlFLToutcomeID_2.0	0.0		5_3
1356	cat__amlFLToutcomeID_3.0	0.0		5_3
1357	cat__amlFLToutcomeID_4.0	0.0		5_3
1358	cat__amlFLToutcomeID_nan	0.0		5_3
1359	cat__amlFLTTypeID_1.0	0.0		5_3
1360	cat__amlFLTTypeID_2.0	0.0		5_3
1361	cat__amlFLTTypeID_nan	0.0		5_3
1362	cat__amlDDLFLTTKDID_1.0	0.0		5_3
1363	cat__amlDDLFLTTKDID_2.0	0.0		5_3
1364	cat__amlDDLFLTTKDID_3.0	0.0		5_3
1365	cat__amlDDLFLTTKDID_4.0	0.0		5_3
1366	cat__amlDDLFLTTKDID_8.0	0.0		5_3
1367	cat__amlDDLFLTTKDID_9.0	0.0		5_3
1368	cat__amlDDLFLTTKDID_99.0	0.0		5_3
1369	cat__amlDDLFLTTKDID_nan	0.0		5_3
1370	cat__amlFLTType0ID_1.0	0.0		5_3
1371	cat__amlFLTType0ID_2.0	0.0		5_3
1372	cat__amlFLTType0ID_nan	0.0		5_3
1373	cat__amlDDLNPM1OutcomeID_1.0	0.0		5_3
1374	cat__amlDDLNPM1OutcomeID_3.0	0.0		5_3
1375	cat__amlDDLNPM1OutcomeID_5.0	0.0		5_3
1376	cat__amlDDLNPM1OutcomeID_7.0	0.0		5_3
1377	cat__amlDDLNPM1OutcomeID_nan	0.0		5_3
1378	cat__amlDDLNPM1ID_1.0	0.0		5_3
1379	cat__amlDDLNPM1ID_2.0	0.0		5_3
1380	cat__amlDDLNPM1ID_3.0	0.0		5_3
1381	cat__amlDDLNPM1ID_4.0	0.0		5_3
1382	cat__amlDDLNPM1ID_5.0	0.0		5_3
1383	cat__amlDDLNPM1ID_nan	0.0		5_3
1384	num__TestDate	0.0		5_3
1385	num__ITDPcnt	0.00044152042297894596		5_3
1386	num__ITDLength	3.561574709614207e-05		5_3
1387	remainder__TestDate_is_missing	0.0		5_3
1388	remainder__amlFLToutcomeID_is_missing	0.0		5_3
1389	remainder__amlFLTTypeID_is_missing	0.0		5_3
1390	remainder__amlDDLFLTTKDID_is_missing	0.0		5_3
1391	remainder__ITDPcnt_is_missing	0.0		5_3
1392	remainder__ITDLength_is_missing	0.0		5_3
1393	remainder__amlFLTType0ID_is_missing	0.0		5_3
1394	remainder__amlDDLNPM1OutcomeID_is_missing	0.0		5_3
1395	remainder__amlDDLNPM1ID_is_missing	0.0		5_3
1396	remainder__ASXL1	0.00027135734194669314		5_3
1397	remainder__ASXL2	8.764463961919383e-06		5_3
1398	remainder__BAGE3	1.0474046571026796e-06		5_3
1399	remainder__BCOR	0.0		5_3
1400	remainder__BRAF	1.014190175022451e-06		5_3
1401	remainder__CBL	0.0		5_3
1402	remainder__CEBPA	5.99733361472586e-06		5_3
1403	remainder__CREBBP	0.0		5_3
1404	remainder__CSF3R	0.0		5_3
1405	remainder__CTCF	0.0		5_3
1406	remainder__CUX1	0.0		5_3
1407	remainder__DNMT3A	0.0		5_3
1408	remainder__ETV6	0.0		5_3
1409	remainder__EZH2	0.0		5_3
1410	remainder__FBXW7	0.0		5_3
1411	remainder__FLT3	0.0		5_3
1412	remainder__GATA1	0.0		5_3
1413	remainder__GATA2	0.0		5_3
1414	remainder__IDH1	0.0		5_3
1415	remainder__IDH2	0.0		5_3
1416	remainder__JAK2	0.0		5_3
1417	remainder__JAK3	0.0		5_3
1418	remainder__KANSL1	0.0		5_3
1419	remainder__KDM6A	0.0		5_3
1420	remainder__KIT	1.423937115374806e-06		5_3
1421	remainder__KMT2C	0.0		5_3
1422	remainder__KMT2D	0.0		5_3
1423	remainder__KMT2E	0.0		5_3
1424	remainder__KRAS	0.0		5_3
1425	remainder__LUC7L2	0.0		5_3
1426	remainder__MED12	0.0		5_3
1427	remainder__MLL	0.0		5_3
1428	remainder__MYC	0.0		5_3
1429	remainder__NF1	8.146227732074727e-08		5_3
1430	remainder__NFE2	0.0		5_3
1431	remainder__NPM1	1.1883787556526854e-05		5_3
1432	remainder__NRAS	0.0		5_3
1433	remainder__PDS5B	0.0		5_3
1434	remainder__PHF6	0.0		5_3
1435	remainder__PRPF8	0.0		5_3
1436	remainder__PTPN11	0.0		5_3
1437	remainder__RAD21	0.0		5_3
1438	remainder__RIT1	0.0		5_3
1439	remainder__RUNX1	0.0		5_3
1440	remainder__SETBP1	0.0		5_3
1441	remainder__SF1	0.0		5_3
1442	remainder__SF3B1	0.0		5_3
1443	remainder__SMC1A	0.0		5_3
1444	remainder__SMC3	0.0		5_3
1445	remainder__SRSF2	0.0		5_3
1446	remainder__STAG2	0.0		5_3
1447	remainder__STAT5B	0.0		5_3
1448	remainder__SUZ12	0.0		5_3
1449	remainder__TET2	0.0		5_3
1450	remainder__TP53	0.0		5_3
1451	remainder__U2AF1	0.0		5_3
1452	remainder__WT1	0.0		5_3
1453	remainder__ngs_is_missing	0.0		5_3
