# Supplementary material for: Random Survival Forest Versus Elastic-Net Regularized Cox Regression for Survival Prediction in Acute Myeloid Leukemia at Distinct Treatment Time Points: Model Performance Comparison Study
Source: JMIR Bioinform Biotechnol. 2026 Apr 29;7:e75678. doi: 10.2196/75678 (PMC13128161; doi:10.2196/75678)
Supplement: Multimedia Appendix 9 [file bioinform-v7-e75678-s009.zip › ablation_metrics/repeated_fold_feature_importance/cnet/C3__NGS__fimp.csv]

	feature	importance	std_importance	fold_repeat_idx
0	remainder__ASXL1	0.0		1_1
1	remainder__ASXL2	0.0		1_1
2	remainder__BAGE3	0.0		1_1
3	remainder__BCOR	0.0		1_1
4	remainder__BRAF	0.0		1_1
5	remainder__CBL	0.0		1_1
6	remainder__CEBPA	0.0		1_1
7	remainder__CSF3R	0.0		1_1
8	remainder__CTCF	0.0		1_1
9	remainder__CUX1	0.0		1_1
10	remainder__DNMT3A	0.0		1_1
11	remainder__ETV6	0.0		1_1
12	remainder__EZH2	0.0		1_1
13	remainder__FBXW7	0.0		1_1
14	remainder__FLT3	0.0		1_1
15	remainder__GATA1	0.0		1_1
16	remainder__GATA2	0.0		1_1
17	remainder__IDH1	0.0		1_1
18	remainder__IDH2	0.0		1_1
19	remainder__JAK2	0.0		1_1
20	remainder__JAK3	0.0		1_1
21	remainder__KANSL1	0.0		1_1
22	remainder__KDM6A	0.0		1_1
23	remainder__KIT	0.0		1_1
24	remainder__KMT2C	0.0		1_1
25	remainder__KMT2D	0.0		1_1
26	remainder__KMT2E	0.0		1_1
27	remainder__KRAS	0.0		1_1
28	remainder__MED12	0.0		1_1
29	remainder__MLL	0.0		1_1
30	remainder__MYC	0.0		1_1
31	remainder__NF1	0.0		1_1
32	remainder__NFE2	0.0		1_1
33	remainder__NPM1	0.0		1_1
34	remainder__NRAS	0.0		1_1
35	remainder__PDS5B	0.0		1_1
36	remainder__PHF6	0.0		1_1
37	remainder__PRPF8	0.0		1_1
38	remainder__PTPN11	0.0		1_1
39	remainder__RAD21	0.0		1_1
40	remainder__RIT1	0.0		1_1
41	remainder__RUNX1	0.0		1_1
42	remainder__SETBP1	0.0		1_1
43	remainder__SF3B1	0.0		1_1
44	remainder__SMC1A	0.0		1_1
45	remainder__SMC3	0.0		1_1
46	remainder__SRSF2	0.0		1_1
47	remainder__STAG2	0.0		1_1
48	remainder__STAT5B	0.0		1_1
49	remainder__SUZ12	0.0		1_1
50	remainder__TET2	0.0		1_1
51	remainder__TP53	0.0		1_1
52	remainder__U2AF1	0.0		1_1
53	remainder__WT1	0.0		1_1
54	remainder__ZRSR2	0.0		1_1
55	remainder__ngs_is_missing	0.0		1_1
56	remainder__ASXL1	0.0		2_1
57	remainder__ASXL2	0.0		2_1
58	remainder__BAGE3	0.0		2_1
59	remainder__BCOR	0.0		2_1
60	remainder__BRAF	0.0		2_1
61	remainder__CBL	0.0		2_1
62	remainder__CEBPA	0.0		2_1
63	remainder__CREBBP	0.0		2_1
64	remainder__CSF3R	0.0		2_1
65	remainder__CTCF	0.0		2_1
66	remainder__CUX1	0.0		2_1
67	remainder__DNMT3A	0.0		2_1
68	remainder__ETV6	0.0		2_1
69	remainder__EZH2	0.0		2_1
70	remainder__FBXW7	0.0		2_1
71	remainder__FLT3	0.0		2_1
72	remainder__GATA1	0.0		2_1
73	remainder__GATA2	0.0		2_1
74	remainder__IDH1	0.0		2_1
75	remainder__IDH2	0.0		2_1
76	remainder__KDM6A	0.0		2_1
77	remainder__KIT	0.0		2_1
78	remainder__KMT2C	0.0		2_1
79	remainder__KMT2D	0.0		2_1
80	remainder__KMT2E	0.0		2_1
81	remainder__KRAS	0.0		2_1
82	remainder__LUC7L2	0.0		2_1
83	remainder__MED12	0.0		2_1
84	remainder__MLL	0.0		2_1
85	remainder__MYC	0.0		2_1
86	remainder__NF1	0.0		2_1
87	remainder__NFE2	0.0		2_1
88	remainder__NPM1	0.0		2_1
89	remainder__NRAS	0.0		2_1
90	remainder__PDS5B	0.0		2_1
91	remainder__PHF6	0.0		2_1
92	remainder__PRPF8	0.0		2_1
93	remainder__PTPN11	0.0		2_1
94	remainder__RAD21	0.0		2_1
95	remainder__RIT1	0.0		2_1
96	remainder__RUNX1	0.0		2_1
97	remainder__SETBP1	0.0		2_1
98	remainder__SF1	0.0		2_1
99	remainder__SF3B1	0.0		2_1
100	remainder__SMC1A	0.0		2_1
101	remainder__SMC3	0.0		2_1
102	remainder__SRSF2	0.0		2_1
103	remainder__STAG2	0.0		2_1
104	remainder__STAT5B	0.0		2_1
105	remainder__SUZ12	0.0		2_1
106	remainder__TET2	0.0		2_1
107	remainder__TP53	0.0		2_1
108	remainder__U2AF1	0.0		2_1
109	remainder__WT1	0.0		2_1
110	remainder__ZRSR2	0.0		2_1
111	remainder__ngs_is_missing	0.0		2_1
112	remainder__ASXL1	0.0		3_1
113	remainder__ASXL2	0.0		3_1
114	remainder__BAGE3	0.0		3_1
115	remainder__BCOR	0.0		3_1
116	remainder__BRAF	0.0		3_1
117	remainder__CBL	0.0		3_1
118	remainder__CEBPA	0.0		3_1
119	remainder__CREBBP	0.0		3_1
120	remainder__CSF3R	0.0		3_1
121	remainder__CTCF	0.0		3_1
122	remainder__CUX1	0.0		3_1
123	remainder__DNMT3A	0.0		3_1
124	remainder__ETV6	0.0		3_1
125	remainder__EZH2	0.0		3_1
126	remainder__FBXW7	0.0		3_1
127	remainder__FLT3	0.0		3_1
128	remainder__GATA1	0.0		3_1
129	remainder__GATA2	0.0		3_1
130	remainder__IDH1	0.0		3_1
131	remainder__IDH2	0.0		3_1
132	remainder__JAK2	0.0		3_1
133	remainder__JAK3	0.0		3_1
134	remainder__KANSL1	0.0		3_1
135	remainder__KDM6A	0.0		3_1
136	remainder__KIT	0.0		3_1
137	remainder__KMT2C	0.0		3_1
138	remainder__KMT2D	0.0		3_1
139	remainder__KMT2E	0.0		3_1
140	remainder__KRAS	0.0		3_1
141	remainder__LUC7L2	0.0		3_1
142	remainder__MLL	0.0		3_1
143	remainder__MYC	0.0		3_1
144	remainder__NF1	0.0		3_1
145	remainder__NFE2	0.0		3_1
146	remainder__NPM1	0.0		3_1
147	remainder__NRAS	0.0		3_1
148	remainder__PHF6	0.0		3_1
149	remainder__PRPF8	0.0		3_1
150	remainder__PTPN11	0.0		3_1
151	remainder__RAD21	0.0		3_1
152	remainder__RIT1	0.0		3_1
153	remainder__RUNX1	0.0		3_1
154	remainder__SETBP1	0.0		3_1
155	remainder__SF1	0.0		3_1
156	remainder__SF3B1	0.0		3_1
157	remainder__SMC1A	0.0		3_1
158	remainder__SMC3	0.0		3_1
159	remainder__SRSF2	0.0		3_1
160	remainder__STAG2	0.0		3_1
161	remainder__STAT5B	0.0		3_1
162	remainder__SUZ12	0.0		3_1
163	remainder__TET2	0.0		3_1
164	remainder__TP53	0.0		3_1
165	remainder__U2AF1	0.0		3_1
166	remainder__WT1	0.0		3_1
167	remainder__ZRSR2	0.0		3_1
168	remainder__ngs_is_missing	0.0		3_1
169	remainder__ASXL1	0.0		4_1
170	remainder__ASXL2	0.0		4_1
171	remainder__BAGE3	0.0		4_1
172	remainder__BCOR	0.0		4_1
173	remainder__BRAF	0.0		4_1
174	remainder__CBL	0.0		4_1
175	remainder__CEBPA	0.0		4_1
176	remainder__CREBBP	0.0		4_1
177	remainder__CSF3R	0.0		4_1
178	remainder__CTCF	0.0		4_1
179	remainder__CUX1	0.0		4_1
180	remainder__DNMT3A	0.0		4_1
181	remainder__ETV6	0.0		4_1
182	remainder__EZH2	0.0		4_1
183	remainder__FBXW7	0.0		4_1
184	remainder__FLT3	0.0		4_1
185	remainder__GATA2	0.0		4_1
186	remainder__IDH1	0.0		4_1
187	remainder__IDH2	0.0		4_1
188	remainder__JAK2	0.0		4_1
189	remainder__JAK3	0.0		4_1
190	remainder__KANSL1	0.0		4_1
191	remainder__KDM6A	0.0		4_1
192	remainder__KIT	0.0		4_1
193	remainder__KMT2C	0.0		4_1
194	remainder__KMT2D	0.0		4_1
195	remainder__KMT2E	0.0		4_1
196	remainder__KRAS	0.0		4_1
197	remainder__LUC7L2	0.0		4_1
198	remainder__MED12	0.0		4_1
199	remainder__MLL	0.0		4_1
200	remainder__MYC	0.0		4_1
201	remainder__NF1	0.0		4_1
202	remainder__NFE2	0.0		4_1
203	remainder__NPM1	0.0		4_1
204	remainder__NRAS	0.0		4_1
205	remainder__PDS5B	0.0		4_1
206	remainder__PHF6	0.0		4_1
207	remainder__PRPF8	0.0		4_1
208	remainder__PTPN11	0.0		4_1
209	remainder__RAD21	0.0		4_1
210	remainder__RIT1	0.0		4_1
211	remainder__RUNX1	0.0		4_1
212	remainder__SETBP1	0.0		4_1
213	remainder__SF1	0.0		4_1
214	remainder__SMC1A	0.0		4_1
215	remainder__SMC3	0.0		4_1
216	remainder__SRSF2	0.0		4_1
217	remainder__STAG2	0.0		4_1
218	remainder__STAT5B	0.0		4_1
219	remainder__SUZ12	0.0		4_1
220	remainder__TET2	0.0		4_1
221	remainder__TP53	0.0		4_1
222	remainder__U2AF1	0.0		4_1
223	remainder__WT1	0.0		4_1
224	remainder__ngs_is_missing	0.0		4_1
225	remainder__ASXL1	0.0		5_1
226	remainder__ASXL2	0.0		5_1
227	remainder__BAGE3	0.0		5_1
228	remainder__BCOR	0.0		5_1
229	remainder__BRAF	0.0		5_1
230	remainder__CBL	0.0		5_1
231	remainder__CEBPA	0.0		5_1
232	remainder__CREBBP	0.0		5_1
233	remainder__CSF3R	0.0		5_1
234	remainder__CTCF	0.0		5_1
235	remainder__DNMT3A	0.0		5_1
236	remainder__ETV6	0.0		5_1
237	remainder__EZH2	0.0		5_1
238	remainder__FBXW7	0.0		5_1
239	remainder__FLT3	0.0		5_1
240	remainder__GATA1	0.0		5_1
241	remainder__GATA2	0.0		5_1
242	remainder__IDH1	0.0		5_1
243	remainder__IDH2	0.0		5_1
244	remainder__JAK2	0.0		5_1
245	remainder__JAK3	0.0		5_1
246	remainder__KANSL1	0.0		5_1
247	remainder__KDM6A	0.0		5_1
248	remainder__KIT	0.0		5_1
249	remainder__KMT2C	0.0		5_1
250	remainder__KMT2D	0.0		5_1
251	remainder__KMT2E	0.0		5_1
252	remainder__KRAS	0.0		5_1
253	remainder__LUC7L2	0.0		5_1
254	remainder__MED12	0.0		5_1
255	remainder__MLL	0.0		5_1
256	remainder__MYC	0.0		5_1
257	remainder__NF1	0.0		5_1
258	remainder__NFE2	0.0		5_1
259	remainder__NPM1	0.0		5_1
260	remainder__NRAS	0.0		5_1
261	remainder__PDS5B	0.0		5_1
262	remainder__PHF6	0.0		5_1
263	remainder__PRPF8	0.0		5_1
264	remainder__PTPN11	0.0		5_1
265	remainder__RAD21	0.0		5_1
266	remainder__RIT1	0.0		5_1
267	remainder__RUNX1	0.0		5_1
268	remainder__SETBP1	0.0		5_1
269	remainder__SF1	0.0		5_1
270	remainder__SF3B1	0.0		5_1
271	remainder__SMC1A	0.0		5_1
272	remainder__SMC3	0.0		5_1
273	remainder__SRSF2	0.0		5_1
274	remainder__STAG2	0.0		5_1
275	remainder__STAT5B	0.0		5_1
276	remainder__TET2	0.0		5_1
277	remainder__TP53	0.0		5_1
278	remainder__U2AF1	0.0		5_1
279	remainder__WT1	0.0		5_1
280	remainder__ZRSR2	0.0		5_1
281	remainder__ngs_is_missing	0.0		5_1
282	remainder__ASXL1	0.0		1_2
283	remainder__ASXL2	0.0		1_2
284	remainder__BAGE3	0.0		1_2
285	remainder__BCOR	0.0		1_2
286	remainder__BRAF	0.0		1_2
287	remainder__CBL	0.0		1_2
288	remainder__CEBPA	0.0		1_2
289	remainder__CREBBP	0.0		1_2
290	remainder__CSF3R	0.0		1_2
291	remainder__CTCF	0.0		1_2
292	remainder__CUX1	0.0		1_2
293	remainder__DNMT3A	0.0		1_2
294	remainder__ETV6	0.0		1_2
295	remainder__EZH2	0.0		1_2
296	remainder__FBXW7	0.0		1_2
297	remainder__FLT3	0.0		1_2
298	remainder__GATA2	0.0		1_2
299	remainder__IDH1	0.0		1_2
300	remainder__IDH2	0.0		1_2
301	remainder__JAK2	0.0		1_2
302	remainder__JAK3	0.0		1_2
303	remainder__KANSL1	0.0		1_2
304	remainder__KDM6A	0.0		1_2
305	remainder__KIT	0.0		1_2
306	remainder__KMT2C	0.0		1_2
307	remainder__KMT2D	0.0		1_2
308	remainder__KMT2E	0.0		1_2
309	remainder__KRAS	0.0		1_2
310	remainder__LUC7L2	0.0		1_2
311	remainder__MED12	0.0		1_2
312	remainder__MLL	0.0		1_2
313	remainder__MYC	0.0		1_2
314	remainder__NF1	0.0		1_2
315	remainder__NFE2	0.0		1_2
316	remainder__NPM1	0.0		1_2
317	remainder__NRAS	0.0		1_2
318	remainder__PDS5B	0.0		1_2
319	remainder__PHF6	0.0		1_2
320	remainder__PRPF8	0.0		1_2
321	remainder__PTPN11	0.0		1_2
322	remainder__RAD21	0.0		1_2
323	remainder__RIT1	0.0		1_2
324	remainder__RUNX1	0.0		1_2
325	remainder__SETBP1	0.0		1_2
326	remainder__SF1	0.0		1_2
327	remainder__SF3B1	0.0		1_2
328	remainder__SMC1A	0.0		1_2
329	remainder__SMC3	0.0		1_2
330	remainder__SRSF2	0.0		1_2
331	remainder__STAG2	0.0		1_2
332	remainder__STAT5B	0.0		1_2
333	remainder__SUZ12	0.0		1_2
334	remainder__TET2	0.0		1_2
335	remainder__TP53	0.0		1_2
336	remainder__U2AF1	0.0		1_2
337	remainder__WT1	0.0		1_2
338	remainder__ZRSR2	0.0		1_2
339	remainder__ngs_is_missing	0.0		1_2
340	remainder__ASXL1	0.0		2_2
341	remainder__ASXL2	0.0		2_2
342	remainder__BAGE3	0.0		2_2
343	remainder__BCOR	0.0		2_2
344	remainder__BRAF	0.0		2_2
345	remainder__CBL	0.0		2_2
346	remainder__CEBPA	0.0		2_2
347	remainder__CREBBP	0.0		2_2
348	remainder__CSF3R	0.0		2_2
349	remainder__CTCF	0.0		2_2
350	remainder__CUX1	0.0		2_2
351	remainder__DNMT3A	0.0		2_2
352	remainder__ETV6	0.0		2_2
353	remainder__EZH2	0.0		2_2
354	remainder__FBXW7	0.0		2_2
355	remainder__FLT3	0.0		2_2
356	remainder__GATA1	0.0		2_2
357	remainder__GATA2	0.0		2_2
358	remainder__IDH1	0.0		2_2
359	remainder__IDH2	0.0		2_2
360	remainder__JAK2	0.0		2_2
361	remainder__JAK3	0.0		2_2
362	remainder__KDM6A	0.0		2_2
363	remainder__KIT	0.0		2_2
364	remainder__KMT2C	0.0		2_2
365	remainder__KMT2D	0.0		2_2
366	remainder__KRAS	0.0		2_2
367	remainder__LUC7L2	0.0		2_2
368	remainder__MLL	0.0		2_2
369	remainder__MYC	0.0		2_2
370	remainder__NF1	0.0		2_2
371	remainder__NFE2	0.0		2_2
372	remainder__NPM1	0.0		2_2
373	remainder__NRAS	0.0		2_2
374	remainder__PDS5B	0.0		2_2
375	remainder__PHF6	0.0		2_2
376	remainder__PRPF8	0.0		2_2
377	remainder__PTPN11	0.0		2_2
378	remainder__RAD21	0.0		2_2
379	remainder__RIT1	0.0		2_2
380	remainder__RUNX1	0.0		2_2
381	remainder__SETBP1	0.0		2_2
382	remainder__SF1	0.0		2_2
383	remainder__SF3B1	0.0		2_2
384	remainder__SMC1A	0.0		2_2
385	remainder__SMC3	0.0		2_2
386	remainder__SRSF2	0.0		2_2
387	remainder__STAG2	0.0		2_2
388	remainder__STAT5B	0.0		2_2
389	remainder__SUZ12	0.0		2_2
390	remainder__TET2	0.0		2_2
391	remainder__TP53	0.0		2_2
392	remainder__U2AF1	0.0		2_2
393	remainder__WT1	0.0		2_2
394	remainder__ZRSR2	0.0		2_2
395	remainder__ngs_is_missing	0.0		2_2
396	remainder__ASXL1	0.0		3_2
397	remainder__ASXL2	0.0		3_2
398	remainder__BAGE3	0.0		3_2
399	remainder__BCOR	0.0		3_2
400	remainder__BRAF	0.0		3_2
401	remainder__CBL	0.0		3_2
402	remainder__CEBPA	0.0		3_2
403	remainder__CSF3R	0.0		3_2
404	remainder__CTCF	0.0		3_2
405	remainder__DNMT3A	0.0		3_2
406	remainder__ETV6	0.0		3_2
407	remainder__EZH2	0.0		3_2
408	remainder__FBXW7	0.0		3_2
409	remainder__FLT3	0.0		3_2
410	remainder__GATA1	0.0		3_2
411	remainder__GATA2	0.0		3_2
412	remainder__IDH1	0.0		3_2
413	remainder__IDH2	0.0		3_2
414	remainder__JAK2	0.0		3_2
415	remainder__JAK3	0.0		3_2
416	remainder__KANSL1	0.0		3_2
417	remainder__KDM6A	0.0		3_2
418	remainder__KIT	0.0		3_2
419	remainder__KMT2C	0.0		3_2
420	remainder__KMT2D	0.0		3_2
421	remainder__KMT2E	0.0		3_2
422	remainder__KRAS	0.0		3_2
423	remainder__LUC7L2	0.0		3_2
424	remainder__MED12	0.0		3_2
425	remainder__MLL	0.0		3_2
426	remainder__MYC	0.0		3_2
427	remainder__NF1	0.0		3_2
428	remainder__NFE2	0.0		3_2
429	remainder__NPM1	0.0		3_2
430	remainder__NRAS	0.0		3_2
431	remainder__PDS5B	0.0		3_2
432	remainder__PHF6	0.0		3_2
433	remainder__PRPF8	0.0		3_2
434	remainder__PTPN11	0.0		3_2
435	remainder__RAD21	0.0		3_2
436	remainder__RIT1	0.0		3_2
437	remainder__RUNX1	0.0		3_2
438	remainder__SETBP1	0.0		3_2
439	remainder__SF1	0.0		3_2
440	remainder__SF3B1	0.0		3_2
441	remainder__SMC1A	0.0		3_2
442	remainder__SMC3	0.0		3_2
443	remainder__SRSF2	0.0		3_2
444	remainder__STAG2	0.0		3_2
445	remainder__STAT5B	0.0		3_2
446	remainder__SUZ12	0.0		3_2
447	remainder__TET2	0.0		3_2
448	remainder__TP53	0.0		3_2
449	remainder__U2AF1	0.0		3_2
450	remainder__WT1	0.0		3_2
451	remainder__ZRSR2	0.0		3_2
452	remainder__ngs_is_missing	0.0		3_2
453	remainder__ASXL1	0.0		4_2
454	remainder__ASXL2	0.0		4_2
455	remainder__BAGE3	0.0		4_2
456	remainder__BCOR	0.0		4_2
457	remainder__BRAF	0.0		4_2
458	remainder__CBL	0.0		4_2
459	remainder__CEBPA	0.0		4_2
460	remainder__CREBBP	0.0		4_2
461	remainder__CSF3R	0.0		4_2
462	remainder__CTCF	0.0		4_2
463	remainder__CUX1	0.0		4_2
464	remainder__DNMT3A	0.0		4_2
465	remainder__ETV6	0.0		4_2
466	remainder__EZH2	0.0		4_2
467	remainder__FBXW7	0.0		4_2
468	remainder__FLT3	0.0		4_2
469	remainder__GATA1	0.0		4_2
470	remainder__GATA2	0.0		4_2
471	remainder__IDH1	0.0		4_2
472	remainder__IDH2	0.0		4_2
473	remainder__JAK2	0.0		4_2
474	remainder__JAK3	0.0		4_2
475	remainder__KANSL1	0.0		4_2
476	remainder__KDM6A	0.0		4_2
477	remainder__KIT	0.0		4_2
478	remainder__KMT2C	0.0		4_2
479	remainder__KMT2D	0.0		4_2
480	remainder__KMT2E	0.0		4_2
481	remainder__KRAS	0.0		4_2
482	remainder__MED12	0.0		4_2
483	remainder__MLL	0.0		4_2
484	remainder__MYC	0.0		4_2
485	remainder__NF1	0.0		4_2
486	remainder__NFE2	0.0		4_2
487	remainder__NPM1	0.0		4_2
488	remainder__NRAS	0.0		4_2
489	remainder__PHF6	0.0		4_2
490	remainder__PTPN11	0.0		4_2
491	remainder__RAD21	0.0		4_2
492	remainder__RIT1	0.0		4_2
493	remainder__RUNX1	0.0		4_2
494	remainder__SETBP1	0.0		4_2
495	remainder__SF3B1	0.0		4_2
496	remainder__SMC1A	0.0		4_2
497	remainder__SMC3	0.0		4_2
498	remainder__SRSF2	0.0		4_2
499	remainder__STAG2	0.0		4_2
500	remainder__STAT5B	0.0		4_2
501	remainder__SUZ12	0.0		4_2
502	remainder__TET2	0.0		4_2
503	remainder__TP53	0.0		4_2
504	remainder__U2AF1	0.0		4_2
505	remainder__WT1	0.0		4_2
506	remainder__ZRSR2	0.0		4_2
507	remainder__ngs_is_missing	0.0		4_2
508	remainder__ASXL1	0.0		5_2
509	remainder__ASXL2	0.0		5_2
510	remainder__BAGE3	0.0		5_2
511	remainder__BCOR	0.0		5_2
512	remainder__CBL	0.0		5_2
513	remainder__CEBPA	0.0		5_2
514	remainder__CREBBP	0.0		5_2
515	remainder__CSF3R	0.0		5_2
516	remainder__CTCF	0.0		5_2
517	remainder__CUX1	0.0		5_2
518	remainder__DNMT3A	0.0		5_2
519	remainder__ETV6	0.0		5_2
520	remainder__EZH2	0.0		5_2
521	remainder__FBXW7	0.0		5_2
522	remainder__FLT3	0.0		5_2
523	remainder__GATA1	0.0		5_2
524	remainder__GATA2	0.0		5_2
525	remainder__IDH1	0.0		5_2
526	remainder__IDH2	0.0		5_2
527	remainder__JAK2	0.0		5_2
528	remainder__JAK3	0.0		5_2
529	remainder__KANSL1	0.0		5_2
530	remainder__KDM6A	0.0		5_2
531	remainder__KIT	0.0		5_2
532	remainder__KMT2C	0.0		5_2
533	remainder__KMT2D	0.0		5_2
534	remainder__KMT2E	0.0		5_2
535	remainder__KRAS	0.0		5_2
536	remainder__LUC7L2	0.0		5_2
537	remainder__MED12	0.0		5_2
538	remainder__MLL	0.0		5_2
539	remainder__MYC	0.0		5_2
540	remainder__NF1	0.0		5_2
541	remainder__NFE2	0.0		5_2
542	remainder__NPM1	0.0		5_2
543	remainder__NRAS	0.0		5_2
544	remainder__PDS5B	0.0		5_2
545	remainder__PHF6	0.0		5_2
546	remainder__PRPF8	0.0		5_2
547	remainder__PTPN11	0.0		5_2
548	remainder__RAD21	0.0		5_2
549	remainder__RIT1	0.0		5_2
550	remainder__RUNX1	0.0		5_2
551	remainder__SETBP1	0.0		5_2
552	remainder__SF1	0.0		5_2
553	remainder__SF3B1	0.0		5_2
554	remainder__SMC1A	0.0		5_2
555	remainder__SMC3	0.0		5_2
556	remainder__SRSF2	0.0		5_2
557	remainder__STAG2	0.0		5_2
558	remainder__STAT5B	0.0		5_2
559	remainder__TET2	0.0		5_2
560	remainder__TP53	0.0		5_2
561	remainder__U2AF1	0.0		5_2
562	remainder__WT1	0.0		5_2
563	remainder__ngs_is_missing	0.0		5_2
564	remainder__ASXL1	0.0		1_3
565	remainder__ASXL2	0.0		1_3
566	remainder__BAGE3	0.0		1_3
567	remainder__BCOR	0.0		1_3
568	remainder__BRAF	0.0		1_3
569	remainder__CBL	0.0		1_3
570	remainder__CEBPA	0.0		1_3
571	remainder__CSF3R	0.0		1_3
572	remainder__CTCF	0.0		1_3
573	remainder__CUX1	0.0		1_3
574	remainder__DNMT3A	0.0		1_3
575	remainder__ETV6	0.0		1_3
576	remainder__EZH2	0.0		1_3
577	remainder__FBXW7	0.0		1_3
578	remainder__FLT3	0.0		1_3
579	remainder__GATA1	0.0		1_3
580	remainder__GATA2	0.0		1_3
581	remainder__IDH1	0.0		1_3
582	remainder__IDH2	0.0		1_3
583	remainder__JAK2	0.0		1_3
584	remainder__JAK3	0.0		1_3
585	remainder__KANSL1	0.0		1_3
586	remainder__KDM6A	0.0		1_3
587	remainder__KIT	0.0		1_3
588	remainder__KMT2C	0.0		1_3
589	remainder__KMT2D	0.0		1_3
590	remainder__KMT2E	0.0		1_3
591	remainder__KRAS	0.0		1_3
592	remainder__LUC7L2	0.0		1_3
593	remainder__MED12	0.0		1_3
594	remainder__MLL	0.0		1_3
595	remainder__MYC	0.0		1_3
596	remainder__NF1	0.0		1_3
597	remainder__NFE2	0.0		1_3
598	remainder__NPM1	0.0		1_3
599	remainder__NRAS	0.0		1_3
600	remainder__PDS5B	0.0		1_3
601	remainder__PHF6	0.0		1_3
602	remainder__PRPF8	0.0		1_3
603	remainder__PTPN11	0.0		1_3
604	remainder__RAD21	0.0		1_3
605	remainder__RIT1	0.0		1_3
606	remainder__RUNX1	0.0		1_3
607	remainder__SETBP1	0.0		1_3
608	remainder__SF3B1	0.0		1_3
609	remainder__SMC1A	0.0		1_3
610	remainder__SMC3	0.0		1_3
611	remainder__SRSF2	0.0		1_3
612	remainder__STAG2	0.0		1_3
613	remainder__STAT5B	0.0		1_3
614	remainder__TET2	0.0		1_3
615	remainder__TP53	0.0		1_3
616	remainder__U2AF1	0.0		1_3
617	remainder__WT1	0.0		1_3
618	remainder__ZRSR2	0.0		1_3
619	remainder__ngs_is_missing	0.0		1_3
620	remainder__ASXL1	0.0		2_3
621	remainder__ASXL2	0.0		2_3
622	remainder__BAGE3	0.0		2_3
623	remainder__BCOR	0.0		2_3
624	remainder__BRAF	0.0		2_3
625	remainder__CBL	0.0		2_3
626	remainder__CEBPA	0.0		2_3
627	remainder__CREBBP	0.0		2_3
628	remainder__CSF3R	0.0		2_3
629	remainder__CTCF	0.0		2_3
630	remainder__CUX1	0.0		2_3
631	remainder__DNMT3A	0.0		2_3
632	remainder__ETV6	0.0		2_3
633	remainder__EZH2	0.0		2_3
634	remainder__FBXW7	0.0		2_3
635	remainder__FLT3	0.0		2_3
636	remainder__GATA1	0.0		2_3
637	remainder__GATA2	0.0		2_3
638	remainder__IDH1	0.0		2_3
639	remainder__IDH2	0.0		2_3
640	remainder__JAK2	0.0		2_3
641	remainder__JAK3	0.0		2_3
642	remainder__KANSL1	0.0		2_3
643	remainder__KDM6A	0.0		2_3
644	remainder__KIT	0.0		2_3
645	remainder__KMT2C	0.0		2_3
646	remainder__KMT2D	0.0		2_3
647	remainder__KMT2E	0.0		2_3
648	remainder__KRAS	0.0		2_3
649	remainder__MED12	0.0		2_3
650	remainder__MLL	0.0		2_3
651	remainder__MYC	0.0		2_3
652	remainder__NF1	0.0		2_3
653	remainder__NFE2	0.0		2_3
654	remainder__NPM1	0.0		2_3
655	remainder__NRAS	0.0		2_3
656	remainder__PDS5B	0.0		2_3
657	remainder__PHF6	0.0		2_3
658	remainder__PTPN11	0.0		2_3
659	remainder__RAD21	0.0		2_3
660	remainder__RIT1	0.0		2_3
661	remainder__RUNX1	0.0		2_3
662	remainder__SETBP1	0.0		2_3
663	remainder__SF1	0.0		2_3
664	remainder__SF3B1	0.0		2_3
665	remainder__SMC1A	0.0		2_3
666	remainder__SMC3	0.0		2_3
667	remainder__SRSF2	0.0		2_3
668	remainder__STAG2	0.0		2_3
669	remainder__STAT5B	0.0		2_3
670	remainder__SUZ12	0.0		2_3
671	remainder__TET2	0.0		2_3
672	remainder__TP53	0.0		2_3
673	remainder__U2AF1	0.0		2_3
674	remainder__WT1	0.0		2_3
675	remainder__ZRSR2	0.0		2_3
676	remainder__ngs_is_missing	0.0		2_3
677	remainder__ASXL1	0.0		3_3
678	remainder__ASXL2	0.0		3_3
679	remainder__BAGE3	0.0		3_3
680	remainder__BCOR	0.0		3_3
681	remainder__BRAF	0.0		3_3
682	remainder__CBL	0.0		3_3
683	remainder__CEBPA	0.0		3_3
684	remainder__CREBBP	0.0		3_3
685	remainder__CSF3R	0.0		3_3
686	remainder__CTCF	0.0		3_3
687	remainder__DNMT3A	0.0		3_3
688	remainder__ETV6	0.0		3_3
689	remainder__EZH2	0.0		3_3
690	remainder__FBXW7	0.0		3_3
691	remainder__FLT3	0.0		3_3
692	remainder__GATA2	0.0		3_3
693	remainder__IDH1	0.0		3_3
694	remainder__IDH2	0.0		3_3
695	remainder__JAK2	0.0		3_3
696	remainder__JAK3	0.0		3_3
697	remainder__KANSL1	0.0		3_3
698	remainder__KDM6A	0.0		3_3
699	remainder__KIT	0.0		3_3
700	remainder__KMT2C	0.0		3_3
701	remainder__KMT2D	0.0		3_3
702	remainder__KMT2E	0.0		3_3
703	remainder__KRAS	0.0		3_3
704	remainder__LUC7L2	0.0		3_3
705	remainder__MLL	0.0		3_3
706	remainder__MYC	0.0		3_3
707	remainder__NF1	0.0		3_3
708	remainder__NFE2	0.0		3_3
709	remainder__NPM1	0.0		3_3
710	remainder__NRAS	0.0		3_3
711	remainder__PDS5B	0.0		3_3
712	remainder__PHF6	0.0		3_3
713	remainder__PRPF8	0.0		3_3
714	remainder__PTPN11	0.0		3_3
715	remainder__RAD21	0.0		3_3
716	remainder__RIT1	0.0		3_3
717	remainder__RUNX1	0.0		3_3
718	remainder__SETBP1	0.0		3_3
719	remainder__SF1	0.0		3_3
720	remainder__SF3B1	0.0		3_3
721	remainder__SMC1A	0.0		3_3
722	remainder__SMC3	0.0		3_3
723	remainder__SRSF2	0.0		3_3
724	remainder__STAG2	0.0		3_3
725	remainder__STAT5B	0.0		3_3
726	remainder__SUZ12	0.0		3_3
727	remainder__TET2	0.0		3_3
728	remainder__TP53	0.0		3_3
729	remainder__U2AF1	0.0		3_3
730	remainder__WT1	0.0		3_3
731	remainder__ZRSR2	0.0		3_3
732	remainder__ngs_is_missing	0.0		3_3
733	remainder__ASXL1	0.0		4_3
734	remainder__ASXL2	0.0		4_3
735	remainder__BAGE3	0.0		4_3
736	remainder__BCOR	0.0		4_3
737	remainder__BRAF	0.0		4_3
738	remainder__CBL	0.0		4_3
739	remainder__CEBPA	0.0		4_3
740	remainder__CREBBP	0.0		4_3
741	remainder__CSF3R	0.0		4_3
742	remainder__CTCF	0.0		4_3
743	remainder__CUX1	0.0		4_3
744	remainder__DNMT3A	0.0		4_3
745	remainder__ETV6	0.0		4_3
746	remainder__EZH2	0.0		4_3
747	remainder__FBXW7	0.0		4_3
748	remainder__FLT3	0.0		4_3
749	remainder__GATA1	0.0		4_3
750	remainder__GATA2	0.0		4_3
751	remainder__IDH1	0.0		4_3
752	remainder__IDH2	0.0		4_3
753	remainder__JAK2	0.0		4_3
754	remainder__JAK3	0.0		4_3
755	remainder__KDM6A	0.0		4_3
756	remainder__KIT	0.0		4_3
757	remainder__KMT2C	0.0		4_3
758	remainder__KMT2D	0.0		4_3
759	remainder__KMT2E	0.0		4_3
760	remainder__KRAS	0.0		4_3
761	remainder__LUC7L2	0.0		4_3
762	remainder__MED12	0.0		4_3
763	remainder__MLL	0.0		4_3
764	remainder__MYC	0.0		4_3
765	remainder__NF1	0.0		4_3
766	remainder__NFE2	0.0		4_3
767	remainder__NPM1	0.0		4_3
768	remainder__NRAS	0.0		4_3
769	remainder__PHF6	0.0		4_3
770	remainder__PRPF8	0.0		4_3
771	remainder__PTPN11	0.0		4_3
772	remainder__RAD21	0.0		4_3
773	remainder__RIT1	0.0		4_3
774	remainder__RUNX1	0.0		4_3
775	remainder__SETBP1	0.0		4_3
776	remainder__SF1	0.0		4_3
777	remainder__SF3B1	0.0		4_3
778	remainder__SMC1A	0.0		4_3
779	remainder__SMC3	0.0		4_3
780	remainder__SRSF2	0.0		4_3
781	remainder__STAG2	0.0		4_3
782	remainder__STAT5B	0.0		4_3
783	remainder__SUZ12	0.0		4_3
784	remainder__TET2	0.0		4_3
785	remainder__TP53	0.0		4_3
786	remainder__U2AF1	0.0		4_3
787	remainder__WT1	0.0		4_3
788	remainder__ZRSR2	0.0		4_3
789	remainder__ngs_is_missing	0.0		4_3
790	remainder__ASXL1	0.0		5_3
791	remainder__ASXL2	0.0		5_3
792	remainder__BAGE3	0.0		5_3
793	remainder__BCOR	0.0		5_3
794	remainder__BRAF	0.0		5_3
795	remainder__CBL	0.0		5_3
796	remainder__CEBPA	0.0		5_3
797	remainder__CREBBP	0.0		5_3
798	remainder__CSF3R	0.0		5_3
799	remainder__CTCF	0.0		5_3
800	remainder__CUX1	0.0		5_3
801	remainder__DNMT3A	0.0		5_3
802	remainder__ETV6	0.0		5_3
803	remainder__EZH2	0.0		5_3
804	remainder__FBXW7	0.0		5_3
805	remainder__FLT3	0.0		5_3
806	remainder__GATA1	0.0		5_3
807	remainder__GATA2	0.0		5_3
808	remainder__IDH1	0.0		5_3
809	remainder__IDH2	0.0		5_3
810	remainder__JAK2	0.0		5_3
811	remainder__JAK3	0.0		5_3
812	remainder__KANSL1	0.0		5_3
813	remainder__KDM6A	0.0		5_3
814	remainder__KIT	0.0		5_3
815	remainder__KMT2C	0.0		5_3
816	remainder__KMT2D	0.0		5_3
817	remainder__KMT2E	0.0		5_3
818	remainder__KRAS	0.0		5_3
819	remainder__LUC7L2	0.0		5_3
820	remainder__MED12	0.0		5_3
821	remainder__MLL	0.0		5_3
822	remainder__MYC	0.0		5_3
823	remainder__NF1	0.0		5_3
824	remainder__NFE2	0.0		5_3
825	remainder__NPM1	0.0		5_3
826	remainder__NRAS	0.0		5_3
827	remainder__PDS5B	0.0		5_3
828	remainder__PHF6	0.0		5_3
829	remainder__PRPF8	0.0		5_3
830	remainder__PTPN11	0.0		5_3
831	remainder__RAD21	0.0		5_3
832	remainder__RIT1	0.0		5_3
833	remainder__RUNX1	0.0		5_3
834	remainder__SETBP1	0.0		5_3
835	remainder__SF1	0.0		5_3
836	remainder__SF3B1	0.0		5_3
837	remainder__SMC1A	0.0		5_3
838	remainder__SMC3	0.0		5_3
839	remainder__SRSF2	0.0		5_3
840	remainder__STAG2	0.0		5_3
841	remainder__STAT5B	0.0		5_3
842	remainder__SUZ12	0.0		5_3
843	remainder__TET2	0.0		5_3
844	remainder__TP53	0.0		5_3
845	remainder__U2AF1	0.0		5_3
846	remainder__WT1	0.0		5_3
847	remainder__ngs_is_missing	0.0		5_3
