# Supplementary material for: Random Survival Forest Versus Elastic-Net Regularized Cox Regression for Survival Prediction in Acute Myeloid Leukemia at Distinct Treatment Time Points: Model Performance Comparison Study
Source: JMIR Bioinform Biotechnol. 2026 Apr 29;7:e75678. doi: 10.2196/75678 (PMC13128161; doi:10.2196/75678)
Supplement: Multimedia Appendix 9 [file bioinform-v7-e75678-s009.zip › ablation_metrics/repeated_fold_feature_importance/cnet/initial_diagnosis__flt3_npm1__fimp.csv]

	feature	importance	std_importance	fold_repeat_idx
0	cat__amlFLToutcomeID_2.0	0.0		1_1
1	cat__amlFLToutcomeID_3.0	0.0		1_1
2	cat__amlFLToutcomeID_4.0	0.0		1_1
3	cat__amlFLToutcomeID_nan	0.0		1_1
4	cat__amlFLTTypeID_1.0	0.0		1_1
5	cat__amlFLTTypeID_2.0	0.0		1_1
6	cat__amlFLTTypeID_nan	0.0		1_1
7	cat__amlDDLFLTTKDID_1.0	0.0		1_1
8	cat__amlDDLFLTTKDID_2.0	0.0		1_1
9	cat__amlDDLFLTTKDID_3.0	0.0		1_1
10	cat__amlDDLFLTTKDID_4.0	0.0		1_1
11	cat__amlDDLFLTTKDID_6.0	0.0		1_1
12	cat__amlDDLFLTTKDID_7.0	0.0		1_1
13	cat__amlDDLFLTTKDID_8.0	0.0		1_1
14	cat__amlDDLFLTTKDID_9.0	0.0		1_1
15	cat__amlDDLFLTTKDID_99.0	0.0		1_1
16	cat__amlDDLFLTTKDID_nan	0.0		1_1
17	cat__amlFLTType0ID_1.0	0.0		1_1
18	cat__amlFLTType0ID_2.0	0.0		1_1
19	cat__amlFLTType0ID_nan	0.0		1_1
20	cat__amlDDLNPM1OutcomeID_1.0	0.0		1_1
21	cat__amlDDLNPM1OutcomeID_3.0	0.0		1_1
22	cat__amlDDLNPM1OutcomeID_5.0	0.0		1_1
23	cat__amlDDLNPM1OutcomeID_7.0	0.0		1_1
24	cat__amlDDLNPM1OutcomeID_nan	0.0		1_1
25	cat__amlDDLNPM1ID_1.0	0.0		1_1
26	cat__amlDDLNPM1ID_2.0	0.0		1_1
27	cat__amlDDLNPM1ID_3.0	0.0		1_1
28	cat__amlDDLNPM1ID_4.0	0.0		1_1
29	cat__amlDDLNPM1ID_5.0	0.0		1_1
30	cat__amlDDLNPM1ID_nan	0.0		1_1
31	num__TestDate	0.0		1_1
32	num__ITDPcnt	2.27811037435017e-05		1_1
33	num__ITDLength	1.2513379700148522e-06		1_1
34	remainder__TestDate_is_missing	0.0		1_1
35	remainder__amlFLToutcomeID_is_missing	0.0		1_1
36	remainder__amlFLTTypeID_is_missing	0.0		1_1
37	remainder__amlDDLFLTTKDID_is_missing	0.0		1_1
38	remainder__ITDPcnt_is_missing	0.0		1_1
39	remainder__ITDLength_is_missing	0.0		1_1
40	remainder__amlFLTType0ID_is_missing	0.0		1_1
41	remainder__amlDDLNPM1OutcomeID_is_missing	0.0		1_1
42	remainder__amlDDLNPM1ID_is_missing	0.0		1_1
43	cat__amlFLToutcomeID_2.0	0.0		2_1
44	cat__amlFLToutcomeID_3.0	0.0		2_1
45	cat__amlFLToutcomeID_4.0	0.0		2_1
46	cat__amlFLToutcomeID_nan	0.0		2_1
47	cat__amlFLTTypeID_1.0	0.0		2_1
48	cat__amlFLTTypeID_2.0	0.0		2_1
49	cat__amlFLTTypeID_nan	0.0		2_1
50	cat__amlDDLFLTTKDID_1.0	0.0		2_1
51	cat__amlDDLFLTTKDID_2.0	0.0		2_1
52	cat__amlDDLFLTTKDID_3.0	0.0		2_1
53	cat__amlDDLFLTTKDID_4.0	0.0		2_1
54	cat__amlDDLFLTTKDID_6.0	0.0		2_1
55	cat__amlDDLFLTTKDID_7.0	0.0		2_1
56	cat__amlDDLFLTTKDID_8.0	0.0		2_1
57	cat__amlDDLFLTTKDID_9.0	0.0		2_1
58	cat__amlDDLFLTTKDID_99.0	0.0		2_1
59	cat__amlDDLFLTTKDID_nan	0.0		2_1
60	cat__amlFLTType0ID_1.0	0.0		2_1
61	cat__amlFLTType0ID_2.0	0.0		2_1
62	cat__amlFLTType0ID_nan	0.0		2_1
63	cat__amlDDLNPM1OutcomeID_1.0	0.0		2_1
64	cat__amlDDLNPM1OutcomeID_3.0	0.0		2_1
65	cat__amlDDLNPM1OutcomeID_5.0	0.0		2_1
66	cat__amlDDLNPM1OutcomeID_7.0	0.0		2_1
67	cat__amlDDLNPM1OutcomeID_nan	0.0		2_1
68	cat__amlDDLNPM1ID_1.0	0.0		2_1
69	cat__amlDDLNPM1ID_2.0	0.0		2_1
70	cat__amlDDLNPM1ID_3.0	0.0		2_1
71	cat__amlDDLNPM1ID_4.0	0.0		2_1
72	cat__amlDDLNPM1ID_5.0	0.0		2_1
73	cat__amlDDLNPM1ID_nan	0.0		2_1
74	num__TestDate	3.6142950858870545e-06		2_1
75	num__ITDPcnt	9.229503743531824e-05		2_1
76	num__ITDLength	6.62217575999982e-06		2_1
77	remainder__TestDate_is_missing	0.0		2_1
78	remainder__amlFLToutcomeID_is_missing	0.0		2_1
79	remainder__amlFLTTypeID_is_missing	0.0		2_1
80	remainder__amlDDLFLTTKDID_is_missing	0.0		2_1
81	remainder__ITDPcnt_is_missing	0.0		2_1
82	remainder__ITDLength_is_missing	0.0		2_1
83	remainder__amlFLTType0ID_is_missing	0.0		2_1
84	remainder__amlDDLNPM1OutcomeID_is_missing	0.0		2_1
85	remainder__amlDDLNPM1ID_is_missing	0.0		2_1
86	cat__amlFLToutcomeID_2.0	0.0		3_1
87	cat__amlFLToutcomeID_3.0	0.0		3_1
88	cat__amlFLToutcomeID_4.0	0.0		3_1
89	cat__amlFLToutcomeID_nan	0.0		3_1
90	cat__amlFLTTypeID_1.0	0.0		3_1
91	cat__amlFLTTypeID_2.0	0.0		3_1
92	cat__amlFLTTypeID_nan	0.0		3_1
93	cat__amlDDLFLTTKDID_1.0	0.0		3_1
94	cat__amlDDLFLTTKDID_2.0	0.0		3_1
95	cat__amlDDLFLTTKDID_3.0	0.0		3_1
96	cat__amlDDLFLTTKDID_4.0	0.0		3_1
97	cat__amlDDLFLTTKDID_6.0	0.0		3_1
98	cat__amlDDLFLTTKDID_7.0	0.0		3_1
99	cat__amlDDLFLTTKDID_8.0	0.0		3_1
100	cat__amlDDLFLTTKDID_99.0	0.0		3_1
101	cat__amlDDLFLTTKDID_nan	0.0		3_1
102	cat__amlFLTType0ID_1.0	0.0		3_1
103	cat__amlFLTType0ID_2.0	0.0		3_1
104	cat__amlFLTType0ID_nan	0.0		3_1
105	cat__amlDDLNPM1OutcomeID_1.0	0.0		3_1
106	cat__amlDDLNPM1OutcomeID_3.0	0.0		3_1
107	cat__amlDDLNPM1OutcomeID_5.0	0.0		3_1
108	cat__amlDDLNPM1OutcomeID_nan	0.0		3_1
109	cat__amlDDLNPM1ID_1.0	0.0		3_1
110	cat__amlDDLNPM1ID_2.0	0.0		3_1
111	cat__amlDDLNPM1ID_3.0	0.0		3_1
112	cat__amlDDLNPM1ID_4.0	0.0		3_1
113	cat__amlDDLNPM1ID_5.0	0.0		3_1
114	cat__amlDDLNPM1ID_nan	0.0		3_1
115	num__TestDate	0.00017066266784626175		3_1
116	num__ITDPcnt	7.304995417064091e-05		3_1
117	num__ITDLength	0.0		3_1
118	remainder__TestDate_is_missing	0.0		3_1
119	remainder__amlFLToutcomeID_is_missing	0.0		3_1
120	remainder__amlFLTTypeID_is_missing	0.0		3_1
121	remainder__amlDDLFLTTKDID_is_missing	0.0		3_1
122	remainder__ITDPcnt_is_missing	0.0		3_1
123	remainder__ITDLength_is_missing	0.0		3_1
124	remainder__amlFLTType0ID_is_missing	0.0		3_1
125	remainder__amlDDLNPM1OutcomeID_is_missing	0.0		3_1
126	remainder__amlDDLNPM1ID_is_missing	0.0		3_1
127	cat__amlFLToutcomeID_2.0	0.0		4_1
128	cat__amlFLToutcomeID_3.0	0.0		4_1
129	cat__amlFLToutcomeID_4.0	0.0		4_1
130	cat__amlFLToutcomeID_nan	0.0		4_1
131	cat__amlFLTTypeID_1.0	0.0		4_1
132	cat__amlFLTTypeID_2.0	0.0		4_1
133	cat__amlFLTTypeID_nan	0.0		4_1
134	cat__amlDDLFLTTKDID_1.0	0.0		4_1
135	cat__amlDDLFLTTKDID_2.0	0.0		4_1
136	cat__amlDDLFLTTKDID_3.0	0.0		4_1
137	cat__amlDDLFLTTKDID_4.0	0.0		4_1
138	cat__amlDDLFLTTKDID_6.0	0.0		4_1
139	cat__amlDDLFLTTKDID_7.0	0.0		4_1
140	cat__amlDDLFLTTKDID_8.0	0.0		4_1
141	cat__amlDDLFLTTKDID_9.0	0.0		4_1
142	cat__amlDDLFLTTKDID_99.0	0.0		4_1
143	cat__amlDDLFLTTKDID_nan	0.0		4_1
144	cat__amlFLTType0ID_1.0	0.0		4_1
145	cat__amlFLTType0ID_2.0	0.0		4_1
146	cat__amlFLTType0ID_nan	0.0		4_1
147	cat__amlDDLNPM1OutcomeID_1.0	0.0		4_1
148	cat__amlDDLNPM1OutcomeID_3.0	0.0		4_1
149	cat__amlDDLNPM1OutcomeID_5.0	0.0		4_1
150	cat__amlDDLNPM1OutcomeID_7.0	0.0		4_1
151	cat__amlDDLNPM1OutcomeID_nan	0.0		4_1
152	cat__amlDDLNPM1ID_1.0	0.0		4_1
153	cat__amlDDLNPM1ID_2.0	0.0		4_1
154	cat__amlDDLNPM1ID_3.0	0.0		4_1
155	cat__amlDDLNPM1ID_4.0	0.0		4_1
156	cat__amlDDLNPM1ID_5.0	0.0		4_1
157	cat__amlDDLNPM1ID_nan	0.0		4_1
158	num__TestDate	0.0		4_1
159	num__ITDPcnt	4.356930562249983e-05		4_1
160	num__ITDLength	1.548721185784904e-06		4_1
161	remainder__TestDate_is_missing	0.0		4_1
162	remainder__amlFLToutcomeID_is_missing	0.0		4_1
163	remainder__amlFLTTypeID_is_missing	0.0		4_1
164	remainder__amlDDLFLTTKDID_is_missing	0.0		4_1
165	remainder__ITDPcnt_is_missing	0.0		4_1
166	remainder__ITDLength_is_missing	0.0		4_1
167	remainder__amlFLTType0ID_is_missing	0.0		4_1
168	remainder__amlDDLNPM1OutcomeID_is_missing	0.0		4_1
169	remainder__amlDDLNPM1ID_is_missing	0.0		4_1
170	cat__amlFLToutcomeID_2.0	0.0		5_1
171	cat__amlFLToutcomeID_3.0	0.0		5_1
172	cat__amlFLToutcomeID_4.0	0.0		5_1
173	cat__amlFLToutcomeID_nan	0.0		5_1
174	cat__amlFLTTypeID_1.0	0.0		5_1
175	cat__amlFLTTypeID_2.0	0.0		5_1
176	cat__amlFLTTypeID_nan	0.0		5_1
177	cat__amlDDLFLTTKDID_1.0	0.0		5_1
178	cat__amlDDLFLTTKDID_2.0	0.0		5_1
179	cat__amlDDLFLTTKDID_3.0	0.0		5_1
180	cat__amlDDLFLTTKDID_4.0	0.0		5_1
181	cat__amlDDLFLTTKDID_6.0	0.0		5_1
182	cat__amlDDLFLTTKDID_8.0	0.0		5_1
183	cat__amlDDLFLTTKDID_9.0	0.0		5_1
184	cat__amlDDLFLTTKDID_99.0	0.0		5_1
185	cat__amlDDLFLTTKDID_nan	0.0		5_1
186	cat__amlFLTType0ID_1.0	0.0		5_1
187	cat__amlFLTType0ID_2.0	0.0		5_1
188	cat__amlFLTType0ID_nan	0.0		5_1
189	cat__amlDDLNPM1OutcomeID_1.0	0.0		5_1
190	cat__amlDDLNPM1OutcomeID_3.0	0.0		5_1
191	cat__amlDDLNPM1OutcomeID_5.0	0.0		5_1
192	cat__amlDDLNPM1OutcomeID_7.0	0.0		5_1
193	cat__amlDDLNPM1OutcomeID_nan	0.0		5_1
194	cat__amlDDLNPM1ID_1.0	0.0		5_1
195	cat__amlDDLNPM1ID_2.0	0.0		5_1
196	cat__amlDDLNPM1ID_3.0	0.0		5_1
197	cat__amlDDLNPM1ID_4.0	0.0		5_1
198	cat__amlDDLNPM1ID_5.0	0.0		5_1
199	cat__amlDDLNPM1ID_nan	0.0		5_1
200	num__TestDate	2.4878696096098033e-06		5_1
201	num__ITDPcnt	5.779649675038007e-05		5_1
202	num__ITDLength	4.393072154213954e-06		5_1
203	remainder__TestDate_is_missing	0.0		5_1
204	remainder__amlFLToutcomeID_is_missing	0.0		5_1
205	remainder__amlFLTTypeID_is_missing	0.0		5_1
206	remainder__amlDDLFLTTKDID_is_missing	0.0		5_1
207	remainder__ITDPcnt_is_missing	0.0		5_1
208	remainder__ITDLength_is_missing	0.0		5_1
209	remainder__amlFLTType0ID_is_missing	0.0		5_1
210	remainder__amlDDLNPM1OutcomeID_is_missing	0.0		5_1
211	remainder__amlDDLNPM1ID_is_missing	0.0		5_1
212	cat__amlFLToutcomeID_2.0	0.0		1_2
213	cat__amlFLToutcomeID_3.0	0.0		1_2
214	cat__amlFLToutcomeID_4.0	0.0		1_2
215	cat__amlFLToutcomeID_nan	0.0		1_2
216	cat__amlFLTTypeID_1.0	0.0		1_2
217	cat__amlFLTTypeID_2.0	0.0		1_2
218	cat__amlFLTTypeID_nan	0.0		1_2
219	cat__amlDDLFLTTKDID_1.0	0.0		1_2
220	cat__amlDDLFLTTKDID_2.0	0.0		1_2
221	cat__amlDDLFLTTKDID_3.0	0.0		1_2
222	cat__amlDDLFLTTKDID_4.0	0.0		1_2
223	cat__amlDDLFLTTKDID_6.0	0.0		1_2
224	cat__amlDDLFLTTKDID_7.0	0.0		1_2
225	cat__amlDDLFLTTKDID_8.0	0.0		1_2
226	cat__amlDDLFLTTKDID_9.0	0.0		1_2
227	cat__amlDDLFLTTKDID_99.0	0.0		1_2
228	cat__amlDDLFLTTKDID_nan	0.0		1_2
229	cat__amlFLTType0ID_1.0	0.0		1_2
230	cat__amlFLTType0ID_2.0	0.0		1_2
231	cat__amlFLTType0ID_nan	0.0		1_2
232	cat__amlDDLNPM1OutcomeID_1.0	0.0		1_2
233	cat__amlDDLNPM1OutcomeID_3.0	0.0		1_2
234	cat__amlDDLNPM1OutcomeID_5.0	0.0		1_2
235	cat__amlDDLNPM1OutcomeID_7.0	0.0		1_2
236	cat__amlDDLNPM1OutcomeID_nan	0.0		1_2
237	cat__amlDDLNPM1ID_1.0	0.0		1_2
238	cat__amlDDLNPM1ID_2.0	0.0		1_2
239	cat__amlDDLNPM1ID_3.0	0.0		1_2
240	cat__amlDDLNPM1ID_4.0	0.0		1_2
241	cat__amlDDLNPM1ID_5.0	0.0		1_2
242	cat__amlDDLNPM1ID_nan	0.0		1_2
243	num__TestDate	0.0		1_2
244	num__ITDPcnt	0.0		1_2
245	num__ITDLength	0.0		1_2
246	remainder__TestDate_is_missing	0.0		1_2
247	remainder__amlFLToutcomeID_is_missing	0.0		1_2
248	remainder__amlFLTTypeID_is_missing	0.0		1_2
249	remainder__amlDDLFLTTKDID_is_missing	0.0		1_2
250	remainder__ITDPcnt_is_missing	0.0		1_2
251	remainder__ITDLength_is_missing	0.0		1_2
252	remainder__amlFLTType0ID_is_missing	0.0		1_2
253	remainder__amlDDLNPM1OutcomeID_is_missing	0.0		1_2
254	remainder__amlDDLNPM1ID_is_missing	0.0		1_2
255	cat__amlFLToutcomeID_2.0	0.0		2_2
256	cat__amlFLToutcomeID_3.0	0.0		2_2
257	cat__amlFLToutcomeID_4.0	0.0		2_2
258	cat__amlFLToutcomeID_nan	0.0		2_2
259	cat__amlFLTTypeID_1.0	0.0		2_2
260	cat__amlFLTTypeID_2.0	0.0		2_2
261	cat__amlFLTTypeID_nan	0.0		2_2
262	cat__amlDDLFLTTKDID_1.0	0.0		2_2
263	cat__amlDDLFLTTKDID_2.0	0.0		2_2
264	cat__amlDDLFLTTKDID_3.0	0.0		2_2
265	cat__amlDDLFLTTKDID_4.0	0.0		2_2
266	cat__amlDDLFLTTKDID_6.0	0.0		2_2
267	cat__amlDDLFLTTKDID_7.0	0.0		2_2
268	cat__amlDDLFLTTKDID_8.0	0.0		2_2
269	cat__amlDDLFLTTKDID_9.0	0.0		2_2
270	cat__amlDDLFLTTKDID_99.0	0.0		2_2
271	cat__amlDDLFLTTKDID_nan	0.0		2_2
272	cat__amlFLTType0ID_1.0	0.0		2_2
273	cat__amlFLTType0ID_2.0	0.0		2_2
274	cat__amlFLTType0ID_nan	0.0		2_2
275	cat__amlDDLNPM1OutcomeID_1.0	0.0		2_2
276	cat__amlDDLNPM1OutcomeID_3.0	0.0		2_2
277	cat__amlDDLNPM1OutcomeID_5.0	0.0		2_2
278	cat__amlDDLNPM1OutcomeID_7.0	0.0		2_2
279	cat__amlDDLNPM1OutcomeID_nan	0.0		2_2
280	cat__amlDDLNPM1ID_1.0	0.0		2_2
281	cat__amlDDLNPM1ID_2.0	0.0		2_2
282	cat__amlDDLNPM1ID_3.0	0.0		2_2
283	cat__amlDDLNPM1ID_4.0	0.0		2_2
284	cat__amlDDLNPM1ID_5.0	0.0		2_2
285	cat__amlDDLNPM1ID_nan	0.0		2_2
286	num__TestDate	2.952082512059592e-06		2_2
287	num__ITDPcnt	5.4861772507925505e-06		2_2
288	num__ITDLength	3.8309800675008865e-07		2_2
289	remainder__TestDate_is_missing	0.0		2_2
290	remainder__amlFLToutcomeID_is_missing	0.0		2_2
291	remainder__amlFLTTypeID_is_missing	0.0		2_2
292	remainder__amlDDLFLTTKDID_is_missing	0.0		2_2
293	remainder__ITDPcnt_is_missing	0.0		2_2
294	remainder__ITDLength_is_missing	0.0		2_2
295	remainder__amlFLTType0ID_is_missing	0.0		2_2
296	remainder__amlDDLNPM1OutcomeID_is_missing	0.0		2_2
297	remainder__amlDDLNPM1ID_is_missing	0.0		2_2
298	cat__amlFLToutcomeID_2.0	0.0		3_2
299	cat__amlFLToutcomeID_3.0	0.0		3_2
300	cat__amlFLToutcomeID_4.0	0.0		3_2
301	cat__amlFLToutcomeID_nan	0.0		3_2
302	cat__amlFLTTypeID_1.0	0.0		3_2
303	cat__amlFLTTypeID_2.0	0.0		3_2
304	cat__amlFLTTypeID_nan	0.0		3_2
305	cat__amlDDLFLTTKDID_1.0	0.0		3_2
306	cat__amlDDLFLTTKDID_2.0	0.0		3_2
307	cat__amlDDLFLTTKDID_3.0	0.0		3_2
308	cat__amlDDLFLTTKDID_4.0	0.0		3_2
309	cat__amlDDLFLTTKDID_6.0	0.0		3_2
310	cat__amlDDLFLTTKDID_7.0	0.0		3_2
311	cat__amlDDLFLTTKDID_8.0	0.0		3_2
312	cat__amlDDLFLTTKDID_9.0	0.0		3_2
313	cat__amlDDLFLTTKDID_99.0	0.0		3_2
314	cat__amlDDLFLTTKDID_nan	0.0		3_2
315	cat__amlFLTType0ID_1.0	0.0		3_2
316	cat__amlFLTType0ID_2.0	0.0		3_2
317	cat__amlFLTType0ID_nan	0.0		3_2
318	cat__amlDDLNPM1OutcomeID_1.0	0.0		3_2
319	cat__amlDDLNPM1OutcomeID_3.0	0.0		3_2
320	cat__amlDDLNPM1OutcomeID_5.0	0.0		3_2
321	cat__amlDDLNPM1OutcomeID_7.0	0.0		3_2
322	cat__amlDDLNPM1OutcomeID_nan	0.0		3_2
323	cat__amlDDLNPM1ID_1.0	0.0		3_2
324	cat__amlDDLNPM1ID_2.0	0.0		3_2
325	cat__amlDDLNPM1ID_3.0	0.0		3_2
326	cat__amlDDLNPM1ID_4.0	0.0		3_2
327	cat__amlDDLNPM1ID_5.0	0.0		3_2
328	cat__amlDDLNPM1ID_nan	0.0		3_2
329	num__TestDate	2.3492358606229503e-06		3_2
330	num__ITDPcnt	8.96659117862546e-05		3_2
331	num__ITDLength	6.317963727000574e-06		3_2
332	remainder__TestDate_is_missing	0.0		3_2
333	remainder__amlFLToutcomeID_is_missing	0.0		3_2
334	remainder__amlFLTTypeID_is_missing	0.0		3_2
335	remainder__amlDDLFLTTKDID_is_missing	0.0		3_2
336	remainder__ITDPcnt_is_missing	0.0		3_2
337	remainder__ITDLength_is_missing	0.0		3_2
338	remainder__amlFLTType0ID_is_missing	0.0		3_2
339	remainder__amlDDLNPM1OutcomeID_is_missing	0.0		3_2
340	remainder__amlDDLNPM1ID_is_missing	0.0		3_2
341	cat__amlFLToutcomeID_2.0	0.0		4_2
342	cat__amlFLToutcomeID_3.0	0.0		4_2
343	cat__amlFLToutcomeID_4.0	0.0		4_2
344	cat__amlFLToutcomeID_nan	0.0		4_2
345	cat__amlFLTTypeID_1.0	0.0		4_2
346	cat__amlFLTTypeID_2.0	0.0		4_2
347	cat__amlFLTTypeID_nan	0.0		4_2
348	cat__amlDDLFLTTKDID_1.0	0.0		4_2
349	cat__amlDDLFLTTKDID_2.0	0.0		4_2
350	cat__amlDDLFLTTKDID_3.0	0.0		4_2
351	cat__amlDDLFLTTKDID_4.0	0.0		4_2
352	cat__amlDDLFLTTKDID_6.0	0.0		4_2
353	cat__amlDDLFLTTKDID_7.0	0.0		4_2
354	cat__amlDDLFLTTKDID_8.0	0.0		4_2
355	cat__amlDDLFLTTKDID_9.0	0.0		4_2
356	cat__amlDDLFLTTKDID_99.0	0.0		4_2
357	cat__amlDDLFLTTKDID_nan	0.0		4_2
358	cat__amlFLTType0ID_1.0	0.0		4_2
359	cat__amlFLTType0ID_2.0	0.0		4_2
360	cat__amlFLTType0ID_nan	0.0		4_2
361	cat__amlDDLNPM1OutcomeID_1.0	0.0		4_2
362	cat__amlDDLNPM1OutcomeID_3.0	0.0		4_2
363	cat__amlDDLNPM1OutcomeID_5.0	0.0		4_2
364	cat__amlDDLNPM1OutcomeID_nan	0.0		4_2
365	cat__amlDDLNPM1ID_1.0	0.0		4_2
366	cat__amlDDLNPM1ID_2.0	0.0		4_2
367	cat__amlDDLNPM1ID_3.0	0.0		4_2
368	cat__amlDDLNPM1ID_4.0	0.0		4_2
369	cat__amlDDLNPM1ID_5.0	0.0		4_2
370	cat__amlDDLNPM1ID_nan	0.0		4_2
371	num__TestDate	0.0		4_2
372	num__ITDPcnt	8.891281806794238e-06		4_2
373	num__ITDLength	3.3219735427889116e-07		4_2
374	remainder__TestDate_is_missing	0.0		4_2
375	remainder__amlFLToutcomeID_is_missing	0.0		4_2
376	remainder__amlFLTTypeID_is_missing	0.0		4_2
377	remainder__amlDDLFLTTKDID_is_missing	0.0		4_2
378	remainder__ITDPcnt_is_missing	0.0		4_2
379	remainder__ITDLength_is_missing	0.0		4_2
380	remainder__amlFLTType0ID_is_missing	0.0		4_2
381	remainder__amlDDLNPM1OutcomeID_is_missing	0.0		4_2
382	remainder__amlDDLNPM1ID_is_missing	0.0		4_2
383	cat__amlFLToutcomeID_2.0	0.0		5_2
384	cat__amlFLToutcomeID_3.0	0.0		5_2
385	cat__amlFLToutcomeID_4.0	0.0		5_2
386	cat__amlFLToutcomeID_nan	0.0		5_2
387	cat__amlFLTTypeID_1.0	0.0		5_2
388	cat__amlFLTTypeID_2.0	0.0		5_2
389	cat__amlFLTTypeID_nan	0.0		5_2
390	cat__amlDDLFLTTKDID_1.0	0.0		5_2
391	cat__amlDDLFLTTKDID_2.0	0.0		5_2
392	cat__amlDDLFLTTKDID_3.0	0.0		5_2
393	cat__amlDDLFLTTKDID_4.0	0.0		5_2
394	cat__amlDDLFLTTKDID_6.0	0.0		5_2
395	cat__amlDDLFLTTKDID_8.0	0.0		5_2
396	cat__amlDDLFLTTKDID_99.0	0.0		5_2
397	cat__amlDDLFLTTKDID_nan	0.0		5_2
398	cat__amlFLTType0ID_1.0	0.0		5_2
399	cat__amlFLTType0ID_2.0	0.0		5_2
400	cat__amlFLTType0ID_nan	0.0		5_2
401	cat__amlDDLNPM1OutcomeID_1.0	0.0		5_2
402	cat__amlDDLNPM1OutcomeID_3.0	0.0		5_2
403	cat__amlDDLNPM1OutcomeID_5.0	0.0		5_2
404	cat__amlDDLNPM1OutcomeID_7.0	0.0		5_2
405	cat__amlDDLNPM1OutcomeID_nan	0.0		5_2
406	cat__amlDDLNPM1ID_1.0	0.0		5_2
407	cat__amlDDLNPM1ID_2.0	0.0		5_2
408	cat__amlDDLNPM1ID_3.0	0.0		5_2
409	cat__amlDDLNPM1ID_4.0	0.0		5_2
410	cat__amlDDLNPM1ID_5.0	0.0		5_2
411	cat__amlDDLNPM1ID_nan	0.0		5_2
412	num__TestDate	0.00010291999874471163		5_2
413	num__ITDPcnt	7.695374404956059e-05		5_2
414	num__ITDLength	7.919336846217923e-06		5_2
415	remainder__TestDate_is_missing	0.0		5_2
416	remainder__amlFLToutcomeID_is_missing	0.0		5_2
417	remainder__amlFLTTypeID_is_missing	0.0		5_2
418	remainder__amlDDLFLTTKDID_is_missing	0.0		5_2
419	remainder__ITDPcnt_is_missing	0.0		5_2
420	remainder__ITDLength_is_missing	0.0		5_2
421	remainder__amlFLTType0ID_is_missing	0.0		5_2
422	remainder__amlDDLNPM1OutcomeID_is_missing	0.0		5_2
423	remainder__amlDDLNPM1ID_is_missing	0.0		5_2
424	cat__amlFLToutcomeID_2.0	0.0		1_3
425	cat__amlFLToutcomeID_3.0	0.0		1_3
426	cat__amlFLToutcomeID_4.0	0.0		1_3
427	cat__amlFLToutcomeID_nan	0.0		1_3
428	cat__amlFLTTypeID_1.0	0.0		1_3
429	cat__amlFLTTypeID_2.0	0.0		1_3
430	cat__amlFLTTypeID_nan	0.0		1_3
431	cat__amlDDLFLTTKDID_1.0	0.0		1_3
432	cat__amlDDLFLTTKDID_2.0	0.0		1_3
433	cat__amlDDLFLTTKDID_3.0	0.0		1_3
434	cat__amlDDLFLTTKDID_4.0	0.0		1_3
435	cat__amlDDLFLTTKDID_6.0	0.0		1_3
436	cat__amlDDLFLTTKDID_8.0	0.0		1_3
437	cat__amlDDLFLTTKDID_9.0	0.0		1_3
438	cat__amlDDLFLTTKDID_99.0	0.0		1_3
439	cat__amlDDLFLTTKDID_nan	0.0		1_3
440	cat__amlFLTType0ID_1.0	0.0		1_3
441	cat__amlFLTType0ID_2.0	0.0		1_3
442	cat__amlFLTType0ID_nan	0.0		1_3
443	cat__amlDDLNPM1OutcomeID_1.0	0.0		1_3
444	cat__amlDDLNPM1OutcomeID_3.0	0.0		1_3
445	cat__amlDDLNPM1OutcomeID_5.0	0.0		1_3
446	cat__amlDDLNPM1OutcomeID_7.0	0.0		1_3
447	cat__amlDDLNPM1OutcomeID_nan	0.0		1_3
448	cat__amlDDLNPM1ID_1.0	0.0		1_3
449	cat__amlDDLNPM1ID_2.0	0.0		1_3
450	cat__amlDDLNPM1ID_3.0	0.0		1_3
451	cat__amlDDLNPM1ID_4.0	0.0		1_3
452	cat__amlDDLNPM1ID_5.0	0.0		1_3
453	cat__amlDDLNPM1ID_nan	0.0		1_3
454	num__TestDate	6.026269378480355e-05		1_3
455	num__ITDPcnt	6.583219139958473e-05		1_3
456	num__ITDLength	8.483243475027786e-06		1_3
457	remainder__TestDate_is_missing	0.0		1_3
458	remainder__amlFLToutcomeID_is_missing	0.0		1_3
459	remainder__amlFLTTypeID_is_missing	0.0		1_3
460	remainder__amlDDLFLTTKDID_is_missing	0.0		1_3
461	remainder__ITDPcnt_is_missing	0.0		1_3
462	remainder__ITDLength_is_missing	0.0		1_3
463	remainder__amlFLTType0ID_is_missing	0.0		1_3
464	remainder__amlDDLNPM1OutcomeID_is_missing	0.0		1_3
465	remainder__amlDDLNPM1ID_is_missing	0.0		1_3
466	cat__amlFLToutcomeID_2.0	0.0		2_3
467	cat__amlFLToutcomeID_3.0	0.0		2_3
468	cat__amlFLToutcomeID_4.0	0.0		2_3
469	cat__amlFLToutcomeID_nan	0.0		2_3
470	cat__amlFLTTypeID_1.0	0.0		2_3
471	cat__amlFLTTypeID_2.0	0.0		2_3
472	cat__amlFLTTypeID_nan	0.0		2_3
473	cat__amlDDLFLTTKDID_1.0	0.0		2_3
474	cat__amlDDLFLTTKDID_2.0	0.0		2_3
475	cat__amlDDLFLTTKDID_3.0	0.0		2_3
476	cat__amlDDLFLTTKDID_4.0	0.0		2_3
477	cat__amlDDLFLTTKDID_6.0	0.0		2_3
478	cat__amlDDLFLTTKDID_7.0	0.0		2_3
479	cat__amlDDLFLTTKDID_8.0	0.0		2_3
480	cat__amlDDLFLTTKDID_9.0	0.0		2_3
481	cat__amlDDLFLTTKDID_99.0	0.0		2_3
482	cat__amlDDLFLTTKDID_nan	0.0		2_3
483	cat__amlFLTType0ID_1.0	0.0		2_3
484	cat__amlFLTType0ID_2.0	0.0		2_3
485	cat__amlFLTType0ID_nan	0.0		2_3
486	cat__amlDDLNPM1OutcomeID_1.0	0.0		2_3
487	cat__amlDDLNPM1OutcomeID_3.0	0.0		2_3
488	cat__amlDDLNPM1OutcomeID_5.0	0.0		2_3
489	cat__amlDDLNPM1OutcomeID_nan	0.0		2_3
490	cat__amlDDLNPM1ID_1.0	0.0		2_3
491	cat__amlDDLNPM1ID_2.0	0.0		2_3
492	cat__amlDDLNPM1ID_3.0	0.0		2_3
493	cat__amlDDLNPM1ID_4.0	0.0		2_3
494	cat__amlDDLNPM1ID_5.0	0.0		2_3
495	cat__amlDDLNPM1ID_nan	0.0		2_3
496	num__TestDate	0.0		2_3
497	num__ITDPcnt	6.920901093375367e-06		2_3
498	num__ITDLength	3.3158537463826296e-07		2_3
499	remainder__TestDate_is_missing	0.0		2_3
500	remainder__amlFLToutcomeID_is_missing	0.0		2_3
501	remainder__amlFLTTypeID_is_missing	0.0		2_3
502	remainder__amlDDLFLTTKDID_is_missing	0.0		2_3
503	remainder__ITDPcnt_is_missing	0.0		2_3
504	remainder__ITDLength_is_missing	0.0		2_3
505	remainder__amlFLTType0ID_is_missing	0.0		2_3
506	remainder__amlDDLNPM1OutcomeID_is_missing	0.0		2_3
507	remainder__amlDDLNPM1ID_is_missing	0.0		2_3
508	cat__amlFLToutcomeID_2.0	0.0		3_3
509	cat__amlFLToutcomeID_3.0	0.0		3_3
510	cat__amlFLToutcomeID_4.0	0.0		3_3
511	cat__amlFLToutcomeID_nan	0.0		3_3
512	cat__amlFLTTypeID_1.0	0.0		3_3
513	cat__amlFLTTypeID_2.0	0.0		3_3
514	cat__amlFLTTypeID_nan	0.0		3_3
515	cat__amlDDLFLTTKDID_1.0	0.0		3_3
516	cat__amlDDLFLTTKDID_2.0	0.0		3_3
517	cat__amlDDLFLTTKDID_3.0	0.0		3_3
518	cat__amlDDLFLTTKDID_4.0	0.0		3_3
519	cat__amlDDLFLTTKDID_6.0	0.0		3_3
520	cat__amlDDLFLTTKDID_7.0	0.0		3_3
521	cat__amlDDLFLTTKDID_8.0	0.0		3_3
522	cat__amlDDLFLTTKDID_9.0	0.0		3_3
523	cat__amlDDLFLTTKDID_99.0	0.0		3_3
524	cat__amlDDLFLTTKDID_nan	0.0		3_3
525	cat__amlFLTType0ID_1.0	0.0		3_3
526	cat__amlFLTType0ID_2.0	0.0		3_3
527	cat__amlFLTType0ID_nan	0.0		3_3
528	cat__amlDDLNPM1OutcomeID_1.0	0.0		3_3
529	cat__amlDDLNPM1OutcomeID_3.0	0.0		3_3
530	cat__amlDDLNPM1OutcomeID_5.0	0.0		3_3
531	cat__amlDDLNPM1OutcomeID_7.0	0.0		3_3
532	cat__amlDDLNPM1OutcomeID_nan	0.0		3_3
533	cat__amlDDLNPM1ID_1.0	0.0		3_3
534	cat__amlDDLNPM1ID_2.0	0.0		3_3
535	cat__amlDDLNPM1ID_3.0	0.0		3_3
536	cat__amlDDLNPM1ID_4.0	0.0		3_3
537	cat__amlDDLNPM1ID_5.0	0.0		3_3
538	cat__amlDDLNPM1ID_nan	0.0		3_3
539	num__TestDate	6.284410719198116e-06		3_3
540	num__ITDPcnt	5.7019975703725745e-05		3_3
541	num__ITDLength	2.569561156192841e-06		3_3
542	remainder__TestDate_is_missing	0.0		3_3
543	remainder__amlFLToutcomeID_is_missing	0.0		3_3
544	remainder__amlFLTTypeID_is_missing	0.0		3_3
545	remainder__amlDDLFLTTKDID_is_missing	0.0		3_3
546	remainder__ITDPcnt_is_missing	0.0		3_3
547	remainder__ITDLength_is_missing	0.0		3_3
548	remainder__amlFLTType0ID_is_missing	0.0		3_3
549	remainder__amlDDLNPM1OutcomeID_is_missing	0.0		3_3
550	remainder__amlDDLNPM1ID_is_missing	0.0		3_3
551	cat__amlFLToutcomeID_2.0	0.0		4_3
552	cat__amlFLToutcomeID_3.0	0.0		4_3
553	cat__amlFLToutcomeID_4.0	0.0		4_3
554	cat__amlFLToutcomeID_nan	0.0		4_3
555	cat__amlFLTTypeID_1.0	0.0		4_3
556	cat__amlFLTTypeID_2.0	0.0		4_3
557	cat__amlFLTTypeID_nan	0.0		4_3
558	cat__amlDDLFLTTKDID_1.0	0.0		4_3
559	cat__amlDDLFLTTKDID_2.0	0.0		4_3
560	cat__amlDDLFLTTKDID_3.0	0.0		4_3
561	cat__amlDDLFLTTKDID_4.0	0.0		4_3
562	cat__amlDDLFLTTKDID_6.0	0.0		4_3
563	cat__amlDDLFLTTKDID_7.0	0.0		4_3
564	cat__amlDDLFLTTKDID_8.0	0.0		4_3
565	cat__amlDDLFLTTKDID_9.0	0.0		4_3
566	cat__amlDDLFLTTKDID_99.0	0.0		4_3
567	cat__amlDDLFLTTKDID_nan	0.0		4_3
568	cat__amlFLTType0ID_1.0	0.0		4_3
569	cat__amlFLTType0ID_2.0	0.0		4_3
570	cat__amlFLTType0ID_nan	0.0		4_3
571	cat__amlDDLNPM1OutcomeID_1.0	0.0		4_3
572	cat__amlDDLNPM1OutcomeID_3.0	0.0		4_3
573	cat__amlDDLNPM1OutcomeID_5.0	0.0		4_3
574	cat__amlDDLNPM1OutcomeID_7.0	0.0		4_3
575	cat__amlDDLNPM1OutcomeID_nan	0.0		4_3
576	cat__amlDDLNPM1ID_1.0	0.0		4_3
577	cat__amlDDLNPM1ID_2.0	0.0		4_3
578	cat__amlDDLNPM1ID_3.0	0.0		4_3
579	cat__amlDDLNPM1ID_4.0	0.0		4_3
580	cat__amlDDLNPM1ID_5.0	0.0		4_3
581	cat__amlDDLNPM1ID_nan	0.0		4_3
582	num__TestDate	0.0		4_3
583	num__ITDPcnt	9.65711932541031e-06		4_3
584	num__ITDLength	2.9694338144540375e-07		4_3
585	remainder__TestDate_is_missing	0.0		4_3
586	remainder__amlFLToutcomeID_is_missing	0.0		4_3
587	remainder__amlFLTTypeID_is_missing	0.0		4_3
588	remainder__amlDDLFLTTKDID_is_missing	0.0		4_3
589	remainder__ITDPcnt_is_missing	0.0		4_3
590	remainder__ITDLength_is_missing	0.0		4_3
591	remainder__amlFLTType0ID_is_missing	0.0		4_3
592	remainder__amlDDLNPM1OutcomeID_is_missing	0.0		4_3
593	remainder__amlDDLNPM1ID_is_missing	0.0		4_3
594	cat__amlFLToutcomeID_2.0	0.0		5_3
595	cat__amlFLToutcomeID_3.0	0.0		5_3
596	cat__amlFLToutcomeID_4.0	0.0		5_3
597	cat__amlFLToutcomeID_nan	0.0		5_3
598	cat__amlFLTTypeID_1.0	0.0		5_3
599	cat__amlFLTTypeID_2.0	0.0		5_3
600	cat__amlFLTTypeID_nan	0.0		5_3
601	cat__amlDDLFLTTKDID_1.0	0.0		5_3
602	cat__amlDDLFLTTKDID_2.0	0.0		5_3
603	cat__amlDDLFLTTKDID_3.0	0.0		5_3
604	cat__amlDDLFLTTKDID_4.0	0.0		5_3
605	cat__amlDDLFLTTKDID_6.0	0.0		5_3
606	cat__amlDDLFLTTKDID_7.0	0.0		5_3
607	cat__amlDDLFLTTKDID_8.0	0.0		5_3
608	cat__amlDDLFLTTKDID_99.0	0.0		5_3
609	cat__amlDDLFLTTKDID_nan	0.0		5_3
610	cat__amlFLTType0ID_1.0	0.0		5_3
611	cat__amlFLTType0ID_2.0	0.0		5_3
612	cat__amlFLTType0ID_nan	0.0		5_3
613	cat__amlDDLNPM1OutcomeID_1.0	0.0		5_3
614	cat__amlDDLNPM1OutcomeID_3.0	0.0		5_3
615	cat__amlDDLNPM1OutcomeID_5.0	0.0		5_3
616	cat__amlDDLNPM1OutcomeID_7.0	0.0		5_3
617	cat__amlDDLNPM1OutcomeID_nan	0.0		5_3
618	cat__amlDDLNPM1ID_1.0	0.0		5_3
619	cat__amlDDLNPM1ID_2.0	0.0		5_3
620	cat__amlDDLNPM1ID_3.0	0.0		5_3
621	cat__amlDDLNPM1ID_4.0	0.0		5_3
622	cat__amlDDLNPM1ID_5.0	0.0		5_3
623	cat__amlDDLNPM1ID_nan	0.0		5_3
624	num__TestDate	0.0		5_3
625	num__ITDPcnt	0.0		5_3
626	num__ITDLength	0.0		5_3
627	remainder__TestDate_is_missing	0.0		5_3
628	remainder__amlFLToutcomeID_is_missing	0.0		5_3
629	remainder__amlFLTTypeID_is_missing	0.0		5_3
630	remainder__amlDDLFLTTKDID_is_missing	0.0		5_3
631	remainder__ITDPcnt_is_missing	0.0		5_3
632	remainder__ITDLength_is_missing	0.0		5_3
633	remainder__amlFLTType0ID_is_missing	0.0		5_3
634	remainder__amlDDLNPM1OutcomeID_is_missing	0.0		5_3
635	remainder__amlDDLNPM1ID_is_missing	0.0		5_3
