# Supplementary material for: Random Survival Forest Versus Elastic-Net Regularized Cox Regression for Survival Prediction in Acute Myeloid Leukemia at Distinct Treatment Time Points: Model Performance Comparison Study
Source: JMIR Bioinform Biotechnol. 2026 Apr 29;7:e75678. doi: 10.2196/75678 (PMC13128161; doi:10.2196/75678)
Supplement: Multimedia Appendix 9 [file bioinform-v7-e75678-s009.zip › ablation_metrics/repeated_fold_feature_importance/cnet/initial_diagnosis__initial_diagnosis_flt3_npm1__fimp.csv]

	feature	importance	std_importance	fold_repeat_idx
0	karyotype_encoding__Karyotype_45,X,-Y,t(8;21)(q22;q22)[10]	0.0		1_1
1	karyotype_encoding__Karyotype_46,XX [20]	0.0		1_1
2	karyotype_encoding__Karyotype_46,XX [20]	0.0		1_1
3	karyotype_encoding__Karyotype_46,XX,inv(16)(p13q22)[10]	0.0		1_1
4	karyotype_encoding__Karyotype_46,XX,t(8;21)(q22;q22)[10]	0.0		1_1
5	karyotype_encoding__Karyotype_46,XX[10]	0.0		1_1
6	karyotype_encoding__Karyotype_46,XX[20]	0.0		1_1
7	karyotype_encoding__Karyotype_46,XX[20]	0.0		1_1
8	karyotype_encoding__Karyotype_46,XX[25]	0.0		1_1
9	karyotype_encoding__Karyotype_46,XX[30]	0.0		1_1
10	karyotype_encoding__Karyotype_46,XY	0.0		1_1
11	karyotype_encoding__Karyotype_46,XY [20]	0.0		1_1
12	karyotype_encoding__Karyotype_46,XY,inv(16)(p13q22)[10]	0.0		1_1
13	karyotype_encoding__Karyotype_46,XY[10]	0.0		1_1
14	karyotype_encoding__Karyotype_46,XY[20]	0.0		1_1
15	karyotype_encoding__Karyotype_46,XY[20]	0.0		1_1
16	karyotype_encoding__Karyotype_46,XY[20]	0.0		1_1
17	karyotype_encoding__Karyotype_46,XY[21]	0.0		1_1
18	karyotype_encoding__Karyotype_46,XY[25]	0.0		1_1
19	karyotype_encoding__Karyotype_46,XY[30]	0.0		1_1
20	karyotype_encoding__Karyotype_47,XX,+8[10]	0.0		1_1
21	karyotype_encoding__Karyotype_47,XY,+8[10]	0.0		1_1
22	karyotype_encoding__Karyotype___rare_class__	0.07389554944606296		1_1
23	cat__sexID_False	0.05710365566108366		1_1
24	cat__sexID_True	0.04827863112226419		1_1
25	cat__IsSec_False	0.03464084110335908		1_1
26	cat__IsSec_True	0.05372551313564913		1_1
27	cat__IsSec_nan	0.0		1_1
28	cat__PrevDiag_False	0.0		1_1
29	cat__PrevDiag_True	0.0		1_1
30	cat__PrevDiag_nan	0.0		1_1
31	cat__amlAgeGroup_15-29	0.0		1_1
32	cat__amlAgeGroup_30-39	0.0		1_1
33	cat__amlAgeGroup_40-49	0.013265011097958771		1_1
34	cat__amlAgeGroup_50-59	0.0		1_1
35	cat__amlAgeGroup_60+	0.019828949454397362		1_1
36	cat__PrevBloodDis_Aplastic anaemia	0.0		1_1
37	cat__PrevBloodDis_Chronic lymphoblastic leukaemia (CLL)	0.0		1_1
38	cat__PrevBloodDis_Chronic myelomonocytic leukaemia (CMML)	0.0		1_1
39	cat__PrevBloodDis_Hodgkin's disease	0.0		1_1
40	cat__PrevBloodDis_Lymphoma	0.0		1_1
41	cat__PrevBloodDis_Myelodysplastic syndrome (MDS)/myelodysplasia/pre-leukaemic phase	0.0		1_1
42	cat__PrevBloodDis_Myelofibrosis	0.0		1_1
43	cat__PrevBloodDis_Myeloproliferative syndrome	0.0		1_1
44	cat__PrevBloodDis_Other haematological disorder	0.0		1_1
45	cat__PrevBloodDis_Polycythaemia rubra vera (PRV)	0.0		1_1
46	cat__PrevBloodDis_Refractory anaemia with excess of blasts (RAEB, RAEB-t)	0.0		1_1
47	cat__PrevBloodDis_Sideroblastic anaemia (RAS)	0.0		1_1
48	cat__PrevBloodDis_Thrombocythaemia	0.0		1_1
49	cat__PrevBloodDis_Thrombocytopenia	0.0		1_1
50	cat__PrevBloodDis_nan	0.009758102568892148		1_1
51	cat__FABtype_0	0.0		1_1
52	cat__FABtype_1	0.061234556368415356		1_1
53	cat__FABtype_2	0.0		1_1
54	cat__FABtype_3	0.0		1_1
55	cat__FABtype_3v	0.0		1_1
56	cat__FABtype_4	0.0		1_1
57	cat__FABtype_4e	0.0		1_1
58	cat__FABtype_5	0.1886198150816425		1_1
59	cat__FABtype_5a	0.0		1_1
60	cat__FABtype_5b	0.0		1_1
61	cat__FABtype_6	0.0		1_1
62	cat__FABtype_7	0.0		1_1
63	cat__FABtype_8	0.06639574951866982		1_1
64	cat__FABtype_B	0.0		1_1
65	cat__FABtype_R	0.0		1_1
66	cat__FABtype_RT	0.0		1_1
67	cat__FABtype_X	0.0		1_1
68	cat__FABtype_nan	0.0		1_1
69	cat__CNSinvolveentry_0.0	0.0		1_1
70	cat__CNSinvolveentry_1.0	0.0		1_1
71	cat__CNSinvolveentry_2.0	0.0		1_1
72	cat__CNSinvolveentry_nan	0.0		1_1
73	cat__Localcytoentry_1.0	0.11583016658193987		1_1
74	cat__Localcytoentry_2.0	0.06052472807737221		1_1
75	cat__Localcytoentry_3.0	0.0		1_1
76	cat__Localcytoentry_4.0	0.0		1_1
77	cat__Localcytoentry_5.0	0.0		1_1
78	cat__Localcytoentry_nan	0.0		1_1
79	cat__Localimmentry_1.0	0.0		1_1
80	cat__Localimmentry_2.0	0.0		1_1
81	cat__Localimmentry_3.0	0.0		1_1
82	cat__Localimmentry_nan	0.0		1_1
83	cat__CD33entry_1.0	0.0		1_1
84	cat__CD33entry_2.0	0.0		1_1
85	cat__CD33entry_3.0	0.0		1_1
86	cat__CD33entry_nan	0.0		1_1
87	cat__SmokeHist_1.0	0.0		1_1
88	cat__SmokeHist_2.0	0.0		1_1
89	cat__SmokeHist_3.0	0.02738144252115447		1_1
90	cat__SmokeHist_nan	0.0		1_1
91	cat__amlType_De novo	0.07293482031026752		1_1
92	cat__amlType_High risk MDS	0.0		1_1
93	cat__amlType_Secondary	0.19553748610973415		1_1
94	cat__CytoResult_Adverse	0.5864399755147666		1_1
95	cat__CytoResult_Failed	0.0		1_1
96	cat__CytoResult_Intermediate	0.0		1_1
97	cat__CytoResult_Normal	0.0		1_1
98	cat__CytoResult_Not done	0.0		1_1
99	cat__CytoResult_nan	0.0		1_1
100	cat__CytoResult_t(15;17) / PML-RARA [APL]	0.0		1_1
101	cat__CytoResult_t(8;21) / inv(16) [CBF]	0.8149230311966064		1_1
102	cat__ComorArr_0.0	0.0		1_1
103	cat__ComorArr_1.0	0.0		1_1
104	cat__ComorArr_2.0	0.0		1_1
105	cat__ComorArr_nan	0.0		1_1
106	cat__ComorCard_0.0	0.0		1_1
107	cat__ComorCard_1.0	0.0		1_1
108	cat__ComorCard_2.0	0.0		1_1
109	cat__ComorCard_nan	0.0		1_1
110	cat__ComorHVD_0.0	0.0		1_1
111	cat__ComorHVD_1.0	0.0		1_1
112	cat__ComorHVD_2.0	0.0		1_1
113	cat__ComorHVD_nan	0.0		1_1
114	cat__ComorIBD_0.0	0.0		1_1
115	cat__ComorIBD_1.0	0.0		1_1
116	cat__ComorIBD_2.0	0.0		1_1
117	cat__ComorIBD_nan	0.0		1_1
118	cat__ComorDiab_0.0	0.0		1_1
119	cat__ComorDiab_1.0	0.0		1_1
120	cat__ComorDiab_2.0	0.0		1_1
121	cat__ComorDiab_nan	0.0		1_1
122	cat__ComorCVD_0.0	0.0		1_1
123	cat__ComorCVD_1.0	0.0		1_1
124	cat__ComorCVD_2.0	0.0		1_1
125	cat__ComorCVD_nan	0.0		1_1
126	cat__ComorPsyc_0.0	0.09054502679766016		1_1
127	cat__ComorPsyc_1.0	0.0		1_1
128	cat__ComorPsyc_2.0	0.0		1_1
129	cat__ComorPsyc_nan	0.0		1_1
130	cat__ComorObe_0.0	0.15635706872800034		1_1
131	cat__ComorObe_1.0	0.0		1_1
132	cat__ComorObe_2.0	0.0		1_1
133	cat__ComorObe_nan	0.0		1_1
134	cat__ComorInf_0.0	0.003654664801597723		1_1
135	cat__ComorInf_1.0	0.0		1_1
136	cat__ComorInf_2.0	0.0		1_1
137	cat__ComorInf_nan	0.0		1_1
138	cat__ComorRheu_0.0	0.0		1_1
139	cat__ComorRheu_1.0	0.0		1_1
140	cat__ComorRheu_2.0	0.0		1_1
141	cat__ComorRheu_nan	0.0		1_1
142	cat__ComorPrep_0.0	0.0		1_1
143	cat__ComorPrep_1.0	0.0		1_1
144	cat__ComorPrep_2.0	0.0		1_1
145	cat__ComorPrep_nan	0.0		1_1
146	cat__ComorRen_0.0	0.0		1_1
147	cat__ComorRen_1.0	0.0		1_1
148	cat__ComorRen_2.0	0.0		1_1
149	cat__ComorRen_nan	0.0		1_1
150	cat__ComorMPul_0.0	0.0		1_1
151	cat__ComorMPul_1.0	0.0		1_1
152	cat__ComorMPul_2.0	0.0		1_1
153	cat__ComorMPul_nan	0.0		1_1
154	cat__ComorSPul_0.0	0.0		1_1
155	cat__ComorSPul_1.0	0.0		1_1
156	cat__ComorSPul_2.0	0.0		1_1
157	cat__ComorSPul_nan	0.0		1_1
158	cat__ComorPST_0.0	0.0		1_1
159	cat__ComorPST_1.0	0.0		1_1
160	cat__ComorPST_2.0	0.0		1_1
161	cat__ComorPST_nan	0.0		1_1
162	cat__ComorHepM_0.0	0.006648646445001512		1_1
163	cat__ComorHepM_1.0	0.0		1_1
164	cat__ComorHepM_2.0	0.0		1_1
165	cat__ComorHepM_nan	0.0		1_1
166	cat__ComorHepS_0.0	0.0		1_1
167	cat__ComorHepS_1.0	0.0		1_1
168	cat__ComorHepS_2.0	0.0		1_1
169	cat__ComorHepS_nan	0.0		1_1
170	cat__amlFLToutcomeID_2.0	0.0		1_1
171	cat__amlFLToutcomeID_3.0	0.0		1_1
172	cat__amlFLToutcomeID_4.0	0.0		1_1
173	cat__amlFLToutcomeID_nan	0.0		1_1
174	cat__amlFLTTypeID_1.0	0.0		1_1
175	cat__amlFLTTypeID_2.0	0.0		1_1
176	cat__amlFLTTypeID_nan	0.0		1_1
177	cat__amlDDLFLTTKDID_1.0	0.0		1_1
178	cat__amlDDLFLTTKDID_2.0	0.0		1_1
179	cat__amlDDLFLTTKDID_3.0	0.0		1_1
180	cat__amlDDLFLTTKDID_4.0	0.0		1_1
181	cat__amlDDLFLTTKDID_6.0	0.0		1_1
182	cat__amlDDLFLTTKDID_7.0	0.0		1_1
183	cat__amlDDLFLTTKDID_8.0	0.0		1_1
184	cat__amlDDLFLTTKDID_9.0	0.0		1_1
185	cat__amlDDLFLTTKDID_99.0	0.0		1_1
186	cat__amlDDLFLTTKDID_nan	0.0		1_1
187	cat__amlFLTType0ID_1.0	0.0		1_1
188	cat__amlFLTType0ID_2.0	0.0		1_1
189	cat__amlFLTType0ID_nan	0.0		1_1
190	cat__amlDDLNPM1OutcomeID_1.0	0.22684624901473038		1_1
191	cat__amlDDLNPM1OutcomeID_3.0	0.11789902366698604		1_1
192	cat__amlDDLNPM1OutcomeID_5.0	0.0		1_1
193	cat__amlDDLNPM1OutcomeID_7.0	0.0		1_1
194	cat__amlDDLNPM1OutcomeID_nan	0.0		1_1
195	cat__amlDDLNPM1ID_1.0	0.02963124850662359		1_1
196	cat__amlDDLNPM1ID_2.0	0.0		1_1
197	cat__amlDDLNPM1ID_3.0	0.0		1_1
198	cat__amlDDLNPM1ID_4.0	0.0		1_1
199	cat__amlDDLNPM1ID_5.0	0.0		1_1
200	cat__amlDDLNPM1ID_nan	0.10843612748262835		1_1
201	num__amlAgeAtRand1	0.2238345903504844		1_1
202	num__TestDate	0.00014317397405633236		1_1
203	num__ITDPcnt	0.0002641237343615645		1_1
204	num__ITDLength	2.024400281208334e-05		1_1
205	num__Weight	0.020220893054314366		1_1
206	num__Height	0.003145687662657639		1_1
207	num__BloodDateEntry	0.00031580704733704697		1_1
208	num__HemoglobinEntry	0.0009532441921233511		1_1
209	num__PlateletEntry	0.00010426382522637075		1_1
210	num__MarrowDateEntry	9.470847630828877e-05		1_1
211	num__MarrowBlastsEntry	6.884349666440129e-06		1_1
212	num__LocalImmPcnt	5.616365589011093e-05		1_1
213	num__SmokePerDay	4.390518256696077e-05		1_1
214	num__WBCEntry	0.1563988575631064		1_1
215	remainder__IsSec_is_missing	0.0		1_1
216	remainder__PrevDiag_is_missing	0.0		1_1
217	remainder__PrevBloodDis_is_missing	0.0017082034523792288		1_1
218	remainder__Height_is_missing	0.0		1_1
219	remainder__BloodDateEntry_is_missing	0.0		1_1
220	remainder__HemoglobinEntry_is_missing	0.0		1_1
221	remainder__PlateletEntry_is_missing	0.0		1_1
222	remainder__MarrowDateEntry_is_missing	0.0		1_1
223	remainder__MarrowBlastsEntry_is_missing	0.0		1_1
224	remainder__FABtype_is_missing	0.0		1_1
225	remainder__CNSinvolveentry_is_missing	0.0		1_1
226	remainder__Localcytoentry_is_missing	0.0		1_1
227	remainder__Localimmentry_is_missing	0.0		1_1
228	remainder__LocalImmPcnt_is_missing	0.0		1_1
229	remainder__CD33entry_is_missing	0.0		1_1
230	remainder__SmokeHist_is_missing	0.0		1_1
231	remainder__SmokePerDay_is_missing	0.0		1_1
232	remainder__CytoResult_is_missing	0.0		1_1
233	remainder__Karyotype_is_missing	0.0		1_1
234	remainder__ComorArr_is_missing	0.0		1_1
235	remainder__ComorCard_is_missing	0.0		1_1
236	remainder__ComorHVD_is_missing	0.0		1_1
237	remainder__ComorIBD_is_missing	0.0		1_1
238	remainder__ComorDiab_is_missing	0.0		1_1
239	remainder__ComorCVD_is_missing	0.0		1_1
240	remainder__ComorPsyc_is_missing	0.0		1_1
241	remainder__ComorObe_is_missing	0.0		1_1
242	remainder__ComorInf_is_missing	0.0		1_1
243	remainder__ComorRheu_is_missing	0.0		1_1
244	remainder__ComorPrep_is_missing	0.0		1_1
245	remainder__ComorRen_is_missing	0.0		1_1
246	remainder__ComorMPul_is_missing	0.0		1_1
247	remainder__ComorSPul_is_missing	0.0		1_1
248	remainder__ComorPST_is_missing	0.0		1_1
249	remainder__ComorHepM_is_missing	0.0		1_1
250	remainder__ComorHepS_is_missing	0.0		1_1
251	remainder__TestDate_is_missing	0.0		1_1
252	remainder__amlFLToutcomeID_is_missing	0.0		1_1
253	remainder__amlFLTTypeID_is_missing	0.0		1_1
254	remainder__amlDDLFLTTKDID_is_missing	0.0		1_1
255	remainder__ITDPcnt_is_missing	0.0		1_1
256	remainder__ITDLength_is_missing	0.0		1_1
257	remainder__amlFLTType0ID_is_missing	0.0		1_1
258	remainder__amlDDLNPM1OutcomeID_is_missing	0.0		1_1
259	remainder__amlDDLNPM1ID_is_missing	0.11651439985319753		1_1
260	karyotype_encoding__Karyotype_46,XX [20]	0.0		2_1
261	karyotype_encoding__Karyotype_46,XX,inv(16)(p13q22)[10]	0.0		2_1
262	karyotype_encoding__Karyotype_46,XX,t(8;21)(q22;q22)[10]	0.0		2_1
263	karyotype_encoding__Karyotype_46,XX[10]	0.0		2_1
264	karyotype_encoding__Karyotype_46,XX[20]	0.14467309459154407		2_1
265	karyotype_encoding__Karyotype_46,XX[20]	0.0		2_1
266	karyotype_encoding__Karyotype_46,XX[25]	0.17871321079854127		2_1
267	karyotype_encoding__Karyotype_46,XX[30]	0.13328853542830044		2_1
268	karyotype_encoding__Karyotype_46,XY	0.0		2_1
269	karyotype_encoding__Karyotype_46,XY [20]	0.0		2_1
270	karyotype_encoding__Karyotype_46,XY,inv(16)(p13q22)[10]	0.0		2_1
271	karyotype_encoding__Karyotype_46,XY[10]	0.0		2_1
272	karyotype_encoding__Karyotype_46,XY[20]	0.0		2_1
273	karyotype_encoding__Karyotype_46,XY[20]	0.0		2_1
274	karyotype_encoding__Karyotype_46,XY[21]	0.0		2_1
275	karyotype_encoding__Karyotype_46,XY[25]	0.1555752257850179		2_1
276	karyotype_encoding__Karyotype_46,XY[30]	0.049931197998875305		2_1
277	karyotype_encoding__Karyotype_47,XX,+8[10]	0.0		2_1
278	karyotype_encoding__Karyotype_47,XY,+8[10]	0.0		2_1
279	karyotype_encoding__Karyotype___rare_class__	0.0		2_1
280	cat__sexID_False	0.07365510163979667		2_1
281	cat__sexID_True	0.04932034727927268		2_1
282	cat__IsSec_False	0.06567589748789017		2_1
283	cat__IsSec_True	0.01820803059772278		2_1
284	cat__IsSec_nan	0.0		2_1
285	cat__PrevDiag_False	0.048704561742255535		2_1
286	cat__PrevDiag_True	0.0		2_1
287	cat__PrevDiag_nan	0.0		2_1
288	cat__amlAgeGroup_15-29	0.12054852641992293		2_1
289	cat__amlAgeGroup_30-39	0.0		2_1
290	cat__amlAgeGroup_40-49	0.017657223182274626		2_1
291	cat__amlAgeGroup_50-59	0.012210597324376704		2_1
292	cat__amlAgeGroup_60+	0.0		2_1
293	cat__PrevBloodDis_Aplastic anaemia	0.0		2_1
294	cat__PrevBloodDis_Chronic lymphoblastic leukaemia (CLL)	0.0		2_1
295	cat__PrevBloodDis_Chronic myelomonocytic leukaemia (CMML)	0.0		2_1
296	cat__PrevBloodDis_Hodgkin's disease	0.0		2_1
297	cat__PrevBloodDis_Lymphoma	0.0		2_1
298	cat__PrevBloodDis_Myelodysplastic syndrome (MDS)/myelodysplasia/pre-leukaemic phase	0.051316333853785034		2_1
299	cat__PrevBloodDis_Myelofibrosis	0.0		2_1
300	cat__PrevBloodDis_Myeloproliferative syndrome	0.1690393977825022		2_1
301	cat__PrevBloodDis_Other haematological disorder	0.1001612271219162		2_1
302	cat__PrevBloodDis_Polycythaemia rubra vera (PRV)	0.0		2_1
303	cat__PrevBloodDis_Refractory anaemia with excess of blasts (RAEB, RAEB-t)	0.0		2_1
304	cat__PrevBloodDis_Sideroblastic anaemia (RAS)	0.0		2_1
305	cat__PrevBloodDis_Thrombocythaemia	0.0		2_1
306	cat__PrevBloodDis_Thrombocytopenia	0.0		2_1
307	cat__PrevBloodDis_nan	0.04928481618589837		2_1
308	cat__FABtype_0	0.0		2_1
309	cat__FABtype_1	0.15507369937601698		2_1
310	cat__FABtype_2	0.15609345061797747		2_1
311	cat__FABtype_3	0.0		2_1
312	cat__FABtype_4	0.06803756004248138		2_1
313	cat__FABtype_4e	0.14841044624898908		2_1
314	cat__FABtype_5	0.23671624335440963		2_1
315	cat__FABtype_5a	0.15037547748492486		2_1
316	cat__FABtype_5b	0.0		2_1
317	cat__FABtype_6	0.17826268469058745		2_1
318	cat__FABtype_7	0.0		2_1
319	cat__FABtype_8	0.014178926858842044		2_1
320	cat__FABtype_All	0.0		2_1
321	cat__FABtype_B	0.0		2_1
322	cat__FABtype_R	0.005152593835599681		2_1
323	cat__FABtype_RT	0.11949788174371846		2_1
324	cat__FABtype_X	0.11420579668954181		2_1
325	cat__FABtype_nan	0.20411460968162673		2_1
326	cat__CNSinvolveentry_0.0	0.0		2_1
327	cat__CNSinvolveentry_1.0	0.0		2_1
328	cat__CNSinvolveentry_2.0	0.026002438078588423		2_1
329	cat__CNSinvolveentry_nan	0.0		2_1
330	cat__Localcytoentry_1.0	0.22947076419615553		2_1
331	cat__Localcytoentry_2.0	0.15679182061305794		2_1
332	cat__Localcytoentry_3.0	0.15961686157600263		2_1
333	cat__Localcytoentry_4.0	0.0		2_1
334	cat__Localcytoentry_5.0	0.0642297992091904		2_1
335	cat__Localcytoentry_nan	0.0		2_1
336	cat__Localimmentry_1.0	0.00653530562718209		2_1
337	cat__Localimmentry_2.0	0.03562049701362713		2_1
338	cat__Localimmentry_3.0	0.05078137732228718		2_1
339	cat__Localimmentry_nan	0.02715897339822835		2_1
340	cat__CD33entry_1.0	0.16269194665677358		2_1
341	cat__CD33entry_2.0	0.0		2_1
342	cat__CD33entry_3.0	0.010775134630460944		2_1
343	cat__CD33entry_nan	0.0		2_1
344	cat__SmokeHist_1.0	0.0		2_1
345	cat__SmokeHist_2.0	0.1629312020499089		2_1
346	cat__SmokeHist_3.0	0.03678039067387026		2_1
347	cat__SmokeHist_nan	0.0		2_1
348	cat__amlType_De novo	0.0		2_1
349	cat__amlType_High risk MDS	0.03794560711040554		2_1
350	cat__amlType_Secondary	0.2913942927249887		2_1
351	cat__CytoResult_Adverse	0.5872261851896137		2_1
352	cat__CytoResult_Failed	0.05021230700447793		2_1
353	cat__CytoResult_Intermediate	0.0		2_1
354	cat__CytoResult_Normal	0.0		2_1
355	cat__CytoResult_Not done	0.0		2_1
356	cat__CytoResult_nan	0.04764130253594702		2_1
357	cat__CytoResult_t(15;17) / PML-RARA [APL]	0.0		2_1
358	cat__CytoResult_t(8;21) / inv(16) [CBF]	1.1615096643266751		2_1
359	cat__ComorArr_0.0	0.0		2_1
360	cat__ComorArr_1.0	0.0		2_1
361	cat__ComorArr_2.0	0.0		2_1
362	cat__ComorArr_nan	0.0		2_1
363	cat__ComorCard_0.0	0.07028920134603149		2_1
364	cat__ComorCard_1.0	0.0		2_1
365	cat__ComorCard_2.0	0.0		2_1
366	cat__ComorCard_nan	0.0		2_1
367	cat__ComorHVD_0.0	0.0008112804109897895		2_1
368	cat__ComorHVD_1.0	0.0		2_1
369	cat__ComorHVD_2.0	0.0		2_1
370	cat__ComorHVD_nan	0.0		2_1
371	cat__ComorIBD_0.0	0.0		2_1
372	cat__ComorIBD_1.0	0.03453406461787076		2_1
373	cat__ComorIBD_2.0	0.0		2_1
374	cat__ComorIBD_nan	0.0		2_1
375	cat__ComorDiab_0.0	0.0		2_1
376	cat__ComorDiab_1.0	0.010978991127797877		2_1
377	cat__ComorDiab_2.0	0.0		2_1
378	cat__ComorDiab_nan	0.0		2_1
379	cat__ComorCVD_0.0	0.0		2_1
380	cat__ComorCVD_1.0	0.0		2_1
381	cat__ComorCVD_2.0	0.0		2_1
382	cat__ComorCVD_nan	0.0		2_1
383	cat__ComorPsyc_0.0	0.08850073157949105		2_1
384	cat__ComorPsyc_1.0	0.04681946156298737		2_1
385	cat__ComorPsyc_2.0	0.0		2_1
386	cat__ComorPsyc_nan	0.0		2_1
387	cat__ComorObe_0.0	0.06466180504192832		2_1
388	cat__ComorObe_1.0	0.14909213329073961		2_1
389	cat__ComorObe_2.0	0.0		2_1
390	cat__ComorObe_nan	0.0		2_1
391	cat__ComorInf_0.0	0.06335152079768656		2_1
392	cat__ComorInf_1.0	0.0		2_1
393	cat__ComorInf_2.0	0.0		2_1
394	cat__ComorInf_nan	0.0		2_1
395	cat__ComorRheu_0.0	0.22272018865730095		2_1
396	cat__ComorRheu_1.0	0.003761325010620945		2_1
397	cat__ComorRheu_2.0	0.0		2_1
398	cat__ComorRheu_nan	0.0		2_1
399	cat__ComorPrep_0.0	0.06661623167247975		2_1
400	cat__ComorPrep_1.0	0.10264877593083302		2_1
401	cat__ComorPrep_2.0	0.0		2_1
402	cat__ComorPrep_nan	0.0		2_1
403	cat__ComorRen_0.0	0.0		2_1
404	cat__ComorRen_1.0	0.36518537520923655		2_1
405	cat__ComorRen_2.0	0.0		2_1
406	cat__ComorRen_nan	0.0		2_1
407	cat__ComorMPul_0.0	0.0		2_1
408	cat__ComorMPul_1.0	0.0		2_1
409	cat__ComorMPul_2.0	0.0		2_1
410	cat__ComorMPul_nan	0.0		2_1
411	cat__ComorSPul_0.0	0.009917495907384409		2_1
412	cat__ComorSPul_1.0	0.16813604154992737		2_1
413	cat__ComorSPul_2.0	0.0		2_1
414	cat__ComorSPul_nan	0.0		2_1
415	cat__ComorPST_0.0	0.0006240033153885433		2_1
416	cat__ComorPST_1.0	0.1517570157316492		2_1
417	cat__ComorPST_2.0	0.0		2_1
418	cat__ComorPST_nan	0.0		2_1
419	cat__ComorHepM_0.0	0.0		2_1
420	cat__ComorHepM_1.0	0.2078906869626214		2_1
421	cat__ComorHepM_2.0	0.0		2_1
422	cat__ComorHepM_nan	0.0		2_1
423	cat__ComorHepS_0.0	0.0034502368027279086		2_1
424	cat__ComorHepS_1.0	0.0012895127954457605		2_1
425	cat__ComorHepS_2.0	0.0		2_1
426	cat__ComorHepS_nan	0.0		2_1
427	cat__amlFLToutcomeID_2.0	0.0		2_1
428	cat__amlFLToutcomeID_3.0	0.0		2_1
429	cat__amlFLToutcomeID_4.0	0.027442438984383453		2_1
430	cat__amlFLToutcomeID_nan	0.0		2_1
431	cat__amlFLTTypeID_1.0	0.0		2_1
432	cat__amlFLTTypeID_2.0	0.00024611612467540027		2_1
433	cat__amlFLTTypeID_nan	0.010501393197202896		2_1
434	cat__amlDDLFLTTKDID_1.0	0.0		2_1
435	cat__amlDDLFLTTKDID_2.0	0.0		2_1
436	cat__amlDDLFLTTKDID_3.0	0.0		2_1
437	cat__amlDDLFLTTKDID_4.0	0.0		2_1
438	cat__amlDDLFLTTKDID_6.0	0.0		2_1
439	cat__amlDDLFLTTKDID_7.0	0.0		2_1
440	cat__amlDDLFLTTKDID_8.0	0.0		2_1
441	cat__amlDDLFLTTKDID_9.0	0.0		2_1
442	cat__amlDDLFLTTKDID_99.0	0.0		2_1
443	cat__amlDDLFLTTKDID_nan	0.001490533280687323		2_1
444	cat__amlFLTType0ID_1.0	0.11033748887095961		2_1
445	cat__amlFLTType0ID_2.0	0.0		2_1
446	cat__amlFLTType0ID_nan	0.0		2_1
447	cat__amlDDLNPM1OutcomeID_1.0	0.2531722134276698		2_1
448	cat__amlDDLNPM1OutcomeID_3.0	0.0		2_1
449	cat__amlDDLNPM1OutcomeID_5.0	0.012683898814030335		2_1
450	cat__amlDDLNPM1OutcomeID_7.0	0.0		2_1
451	cat__amlDDLNPM1OutcomeID_nan	0.0		2_1
452	cat__amlDDLNPM1ID_1.0	0.0		2_1
453	cat__amlDDLNPM1ID_2.0	0.0		2_1
454	cat__amlDDLNPM1ID_3.0	0.0		2_1
455	cat__amlDDLNPM1ID_4.0	0.1097704055102174		2_1
456	cat__amlDDLNPM1ID_5.0	0.004623669860831253		2_1
457	cat__amlDDLNPM1ID_nan	0.14121112477093514		2_1
458	num__amlAgeAtRand1	0.24620617834793146		2_1
459	num__TestDate	0.0001734211605793401		2_1
460	num__ITDPcnt	0.00043926495430696963		2_1
461	num__ITDLength	4.380777310893106e-05		2_1
462	num__Weight	0.008404057266685422		2_1
463	num__Height	0.003246974754676183		2_1
464	num__BloodDateEntry	0.0004657792885807793		2_1
465	num__HemoglobinEntry	0.0010642772177686585		2_1
466	num__PlateletEntry	0.0011970998377851308		2_1
467	num__MarrowDateEntry	1.8292891479886212e-06		2_1
468	num__MarrowBlastsEntry	0.0003202202292526306		2_1
469	num__LocalImmPcnt	1.1007783544797973e-05		2_1
470	num__SmokePerDay	0.00020931800409707896		2_1
471	num__WBCEntry	0.0390374396559718		2_1
472	remainder__IsSec_is_missing	0.0		2_1
473	remainder__PrevDiag_is_missing	0.0		2_1
474	remainder__PrevBloodDis_is_missing	0.023659664146686764		2_1
475	remainder__Weight_is_missing	0.0		2_1
476	remainder__Height_is_missing	0.0		2_1
477	remainder__BloodDateEntry_is_missing	0.0		2_1
478	remainder__HemoglobinEntry_is_missing	0.0		2_1
479	remainder__PlateletEntry_is_missing	0.0		2_1
480	remainder__MarrowDateEntry_is_missing	0.0		2_1
481	remainder__MarrowBlastsEntry_is_missing	0.0		2_1
482	remainder__FABtype_is_missing	0.2078250527820459		2_1
483	remainder__CNSinvolveentry_is_missing	0.0		2_1
484	remainder__Localcytoentry_is_missing	0.0		2_1
485	remainder__Localimmentry_is_missing	0.014226889051923807		2_1
486	remainder__LocalImmPcnt_is_missing	0.0		2_1
487	remainder__CD33entry_is_missing	0.0		2_1
488	remainder__SmokeHist_is_missing	0.0		2_1
489	remainder__SmokePerDay_is_missing	0.0		2_1
490	remainder__CytoResult_is_missing	0.04607226685720221		2_1
491	remainder__Karyotype_is_missing	0.3247289228826001		2_1
492	remainder__ComorArr_is_missing	0.0		2_1
493	remainder__ComorCard_is_missing	0.0		2_1
494	remainder__ComorHVD_is_missing	0.0		2_1
495	remainder__ComorIBD_is_missing	0.0		2_1
496	remainder__ComorDiab_is_missing	0.0		2_1
497	remainder__ComorCVD_is_missing	0.0		2_1
498	remainder__ComorPsyc_is_missing	0.0		2_1
499	remainder__ComorObe_is_missing	0.0		2_1
500	remainder__ComorInf_is_missing	0.0		2_1
501	remainder__ComorRheu_is_missing	0.0		2_1
502	remainder__ComorPrep_is_missing	0.0		2_1
503	remainder__ComorRen_is_missing	0.0		2_1
504	remainder__ComorMPul_is_missing	0.0		2_1
505	remainder__ComorSPul_is_missing	0.0		2_1
506	remainder__ComorPST_is_missing	0.0		2_1
507	remainder__ComorHepM_is_missing	0.0		2_1
508	remainder__ComorHepS_is_missing	0.0		2_1
509	remainder__TestDate_is_missing	0.0		2_1
510	remainder__amlFLToutcomeID_is_missing	0.0		2_1
511	remainder__amlFLTTypeID_is_missing	0.05819425176827702		2_1
512	remainder__amlDDLFLTTKDID_is_missing	0.0		2_1
513	remainder__ITDPcnt_is_missing	0.0		2_1
514	remainder__ITDLength_is_missing	0.0		2_1
515	remainder__amlFLTType0ID_is_missing	0.0		2_1
516	remainder__amlDDLNPM1OutcomeID_is_missing	0.0		2_1
517	remainder__amlDDLNPM1ID_is_missing	0.14213521403527948		2_1
518	karyotype_encoding__Karyotype_46,XX	0.0		3_1
519	karyotype_encoding__Karyotype_46,XX [20]	0.0		3_1
520	karyotype_encoding__Karyotype_46,XX [20]	0.0		3_1
521	karyotype_encoding__Karyotype_46,XX,inv(16)(p13q22)[10]	0.0		3_1
522	karyotype_encoding__Karyotype_46,XX,t(8;21)(q22;q22)[10]	0.0		3_1
523	karyotype_encoding__Karyotype_46,XX[10]	0.0		3_1
524	karyotype_encoding__Karyotype_46,XX[20]	0.10128107553062857		3_1
525	karyotype_encoding__Karyotype_46,XX[20]	0.09476212261690002		3_1
526	karyotype_encoding__Karyotype_46,XX[25]	0.0		3_1
527	karyotype_encoding__Karyotype_46,XX[30]	0.04154568186718888		3_1
528	karyotype_encoding__Karyotype_46,XY	0.0		3_1
529	karyotype_encoding__Karyotype_46,XY [20]	0.08544024048557956		3_1
530	karyotype_encoding__Karyotype_46,XY,inv(16)(p13q22)[10]	0.0		3_1
531	karyotype_encoding__Karyotype_46,XY[10]	0.0		3_1
532	karyotype_encoding__Karyotype_46,XY[20]	0.030494397632292992		3_1
533	karyotype_encoding__Karyotype_46,XY[20]	0.0		3_1
534	karyotype_encoding__Karyotype_46,XY[25]	0.1406527267889365		3_1
535	karyotype_encoding__Karyotype_46,XY[30]	0.0		3_1
536	karyotype_encoding__Karyotype_47,XX,+8[10]	0.18922025811152904		3_1
537	karyotype_encoding__Karyotype_47,XY,+8[10]	0.0		3_1
538	karyotype_encoding__Karyotype___rare_class__	0.0		3_1
539	cat__sexID_False	0.0829541431692169		3_1
540	cat__sexID_True	0.06808690027785025		3_1
541	cat__IsSec_False	0.0		3_1
542	cat__IsSec_True	0.0		3_1
543	cat__IsSec_nan	0.0		3_1
544	cat__PrevDiag_False	0.05677907953781892		3_1
545	cat__PrevDiag_True	0.08308488057206367		3_1
546	cat__PrevDiag_nan	0.0		3_1
547	cat__amlAgeGroup_15-29	0.24577162546264653		3_1
548	cat__amlAgeGroup_30-39	0.06301719491082844		3_1
549	cat__amlAgeGroup_40-49	0.08341689759161991		3_1
550	cat__amlAgeGroup_50-59	0.03567536088883788		3_1
551	cat__amlAgeGroup_60+	0.0		3_1
552	cat__PrevBloodDis_Aplastic anaemia	0.0		3_1
553	cat__PrevBloodDis_Chronic lymphoblastic leukaemia (CLL)	0.0		3_1
554	cat__PrevBloodDis_Chronic myelomonocytic leukaemia (CMML)	0.0		3_1
555	cat__PrevBloodDis_Hodgkin's disease	0.05126846571511532		3_1
556	cat__PrevBloodDis_Lymphoma	0.0		3_1
557	cat__PrevBloodDis_Myelodysplastic syndrome (MDS)/myelodysplasia/pre-leukaemic phase	0.04124438398424165		3_1
558	cat__PrevBloodDis_Myelofibrosis	0.0		3_1
559	cat__PrevBloodDis_Myeloproliferative syndrome	0.33188783629960616		3_1
560	cat__PrevBloodDis_Other haematological disorder	0.0		3_1
561	cat__PrevBloodDis_Polycythaemia rubra vera (PRV)	0.0		3_1
562	cat__PrevBloodDis_Refractory anaemia with excess of blasts (RAEB, RAEB-t)	0.21659815988605496		3_1
563	cat__PrevBloodDis_Sideroblastic anaemia (RAS)	0.0		3_1
564	cat__PrevBloodDis_Thrombocythaemia	0.0		3_1
565	cat__PrevBloodDis_Thrombocytopenia	0.0		3_1
566	cat__PrevBloodDis_nan	0.04113502600836262		3_1
567	cat__FABtype_0	0.0		3_1
568	cat__FABtype_1	0.04797873854423523		3_1
569	cat__FABtype_2	0.08166645576719579		3_1
570	cat__FABtype_3	0.0		3_1
571	cat__FABtype_3v	0.0		3_1
572	cat__FABtype_4	0.033912867683758334		3_1
573	cat__FABtype_4e	0.38499814887696143		3_1
574	cat__FABtype_5	0.2948984011957161		3_1
575	cat__FABtype_5a	0.09333856641666127		3_1
576	cat__FABtype_5b	0.12065284887843704		3_1
577	cat__FABtype_6	0.15808768064354098		3_1
578	cat__FABtype_7	0.0		3_1
579	cat__FABtype_8	0.08879162775813369		3_1
580	cat__FABtype_All	0.0		3_1
581	cat__FABtype_B	0.0		3_1
582	cat__FABtype_R	0.0		3_1
583	cat__FABtype_RT	0.3511352712537234		3_1
584	cat__FABtype_X	0.07405270073092562		3_1
585	cat__FABtype_nan	0.15613378355035032		3_1
586	cat__CNSinvolveentry_0.0	0.007177639410643572		3_1
587	cat__CNSinvolveentry_1.0	0.0		3_1
588	cat__CNSinvolveentry_2.0	0.031929553566812006		3_1
589	cat__CNSinvolveentry_nan	0.1336790724844651		3_1
590	cat__Localcytoentry_1.0	0.2870115681730315		3_1
591	cat__Localcytoentry_2.0	0.08617122800603912		3_1
592	cat__Localcytoentry_3.0	0.11881754173601039		3_1
593	cat__Localcytoentry_4.0	0.055423287974751184		3_1
594	cat__Localcytoentry_5.0	0.09794819470178875		3_1
595	cat__Localcytoentry_nan	0.02505299191576932		3_1
596	cat__Localimmentry_1.0	0.022618183530793357		3_1
597	cat__Localimmentry_2.0	0.0		3_1
598	cat__Localimmentry_3.0	0.0		3_1
599	cat__Localimmentry_nan	0.19781565510221402		3_1
600	cat__CD33entry_1.0	0.0		3_1
601	cat__CD33entry_2.0	0.0		3_1
602	cat__CD33entry_3.0	0.012819220315742813		3_1
603	cat__CD33entry_nan	0.0		3_1
604	cat__SmokeHist_1.0	0.0		3_1
605	cat__SmokeHist_2.0	0.11486220957081163		3_1
606	cat__SmokeHist_3.0	0.10315182682084177		3_1
607	cat__SmokeHist_nan	0.0		3_1
608	cat__amlType_De novo	0.02910812524992298		3_1
609	cat__amlType_High risk MDS	0.0		3_1
610	cat__amlType_Secondary	0.29764844731579765		3_1
611	cat__CytoResult_Adverse	0.6433713578306912		3_1
612	cat__CytoResult_Failed	0.0		3_1
613	cat__CytoResult_Intermediate	0.0		3_1
614	cat__CytoResult_Normal	0.0		3_1
615	cat__CytoResult_Not done	0.03326635852056751		3_1
616	cat__CytoResult_nan	0.3782091527910398		3_1
617	cat__CytoResult_t(15;17) / PML-RARA [APL]	0.0		3_1
618	cat__CytoResult_t(8;21) / inv(16) [CBF]	1.101103015863863		3_1
619	cat__ComorArr_0.0	0.0		3_1
620	cat__ComorArr_1.0	0.0554414764687269		3_1
621	cat__ComorArr_2.0	0.0		3_1
622	cat__ComorArr_nan	0.0		3_1
623	cat__ComorCard_0.0	0.1394618478727172		3_1
624	cat__ComorCard_1.0	0.0		3_1
625	cat__ComorCard_2.0	0.0		3_1
626	cat__ComorCard_nan	0.0		3_1
627	cat__ComorHVD_0.0	0.1457885249030748		3_1
628	cat__ComorHVD_1.0	0.0		3_1
629	cat__ComorHVD_2.0	0.0		3_1
630	cat__ComorHVD_nan	0.0		3_1
631	cat__ComorIBD_0.0	0.17625452654717078		3_1
632	cat__ComorIBD_1.0	0.0		3_1
633	cat__ComorIBD_2.0	0.0		3_1
634	cat__ComorIBD_nan	0.0		3_1
635	cat__ComorDiab_0.0	0.06534509518202294		3_1
636	cat__ComorDiab_1.0	0.0		3_1
637	cat__ComorDiab_2.0	0.0		3_1
638	cat__ComorDiab_nan	0.0		3_1
639	cat__ComorCVD_0.0	0.0		3_1
640	cat__ComorCVD_1.0	0.0		3_1
641	cat__ComorCVD_2.0	0.0		3_1
642	cat__ComorCVD_nan	0.0		3_1
643	cat__ComorPsyc_0.0	0.06098435934112231		3_1
644	cat__ComorPsyc_1.0	0.15455951330320325		3_1
645	cat__ComorPsyc_2.0	0.0		3_1
646	cat__ComorPsyc_nan	0.0		3_1
647	cat__ComorObe_0.0	0.1353885604608072		3_1
648	cat__ComorObe_1.0	0.08079951593645063		3_1
649	cat__ComorObe_2.0	0.0		3_1
650	cat__ComorObe_nan	0.0		3_1
651	cat__ComorInf_0.0	0.0		3_1
652	cat__ComorInf_1.0	0.04704278492571925		3_1
653	cat__ComorInf_2.0	0.0		3_1
654	cat__ComorInf_nan	0.16517388965089805		3_1
655	cat__ComorRheu_0.0	0.3963956173078123		3_1
656	cat__ComorRheu_1.0	0.0		3_1
657	cat__ComorRheu_2.0	0.19282560203903476		3_1
658	cat__ComorRheu_nan	0.0		3_1
659	cat__ComorPrep_0.0	0.0		3_1
660	cat__ComorPrep_1.0	0.4445443861771397		3_1
661	cat__ComorPrep_2.0	0.0		3_1
662	cat__ComorPrep_nan	0.0		3_1
663	cat__ComorRen_0.0	0.0504519001158932		3_1
664	cat__ComorRen_1.0	0.48221121902816927		3_1
665	cat__ComorRen_2.0	0.0		3_1
666	cat__ComorRen_nan	0.0		3_1
667	cat__ComorMPul_0.0	0.0		3_1
668	cat__ComorMPul_1.0	0.025091790626945734		3_1
669	cat__ComorMPul_2.0	0.0		3_1
670	cat__ComorMPul_nan	0.0		3_1
671	cat__ComorSPul_0.0	0.11366703288699963		3_1
672	cat__ComorSPul_1.0	0.06532079740505307		3_1
673	cat__ComorSPul_2.0	0.0		3_1
674	cat__ComorSPul_nan	0.0		3_1
675	cat__ComorPST_0.0	0.0		3_1
676	cat__ComorPST_1.0	0.0		3_1
677	cat__ComorPST_2.0	0.0		3_1
678	cat__ComorPST_nan	0.0		3_1
679	cat__ComorHepM_0.0	0.0		3_1
680	cat__ComorHepM_1.0	0.08052737983490833		3_1
681	cat__ComorHepM_2.0	0.0		3_1
682	cat__ComorHepM_nan	0.0		3_1
683	cat__ComorHepS_0.0	0.0		3_1
684	cat__ComorHepS_1.0	0.0		3_1
685	cat__ComorHepS_2.0	0.0		3_1
686	cat__ComorHepS_nan	0.0		3_1
687	cat__amlFLToutcomeID_2.0	0.1913595838705954		3_1
688	cat__amlFLToutcomeID_3.0	0.0		3_1
689	cat__amlFLToutcomeID_4.0	0.0		3_1
690	cat__amlFLToutcomeID_nan	0.0		3_1
691	cat__amlFLTTypeID_1.0	0.0		3_1
692	cat__amlFLTTypeID_2.0	0.0		3_1
693	cat__amlFLTTypeID_nan	0.0		3_1
694	cat__amlDDLFLTTKDID_1.0	0.0		3_1
695	cat__amlDDLFLTTKDID_2.0	0.0		3_1
696	cat__amlDDLFLTTKDID_3.0	0.0		3_1
697	cat__amlDDLFLTTKDID_4.0	0.0		3_1
698	cat__amlDDLFLTTKDID_6.0	0.0		3_1
699	cat__amlDDLFLTTKDID_7.0	0.0		3_1
700	cat__amlDDLFLTTKDID_8.0	0.0		3_1
701	cat__amlDDLFLTTKDID_99.0	0.0		3_1
702	cat__amlDDLFLTTKDID_nan	0.0		3_1
703	cat__amlFLTType0ID_1.0	0.06104608615492146		3_1
704	cat__amlFLTType0ID_2.0	0.21008444886078922		3_1
705	cat__amlFLTType0ID_nan	0.0		3_1
706	cat__amlDDLNPM1OutcomeID_1.0	0.0726622297998183		3_1
707	cat__amlDDLNPM1OutcomeID_3.0	0.01005231227691071		3_1
708	cat__amlDDLNPM1OutcomeID_5.0	0.01478990635755244		3_1
709	cat__amlDDLNPM1OutcomeID_nan	0.015550262178426625		3_1
710	cat__amlDDLNPM1ID_1.0	0.06110501369106449		3_1
711	cat__amlDDLNPM1ID_2.0	0.08708752033294732		3_1
712	cat__amlDDLNPM1ID_3.0	0.14877693665340658		3_1
713	cat__amlDDLNPM1ID_4.0	0.09261411352101236		3_1
714	cat__amlDDLNPM1ID_5.0	0.11873005567830701		3_1
715	cat__amlDDLNPM1ID_nan	0.17982055006385972		3_1
716	num__amlAgeAtRand1	0.32694907036323967		3_1
717	num__TestDate	0.00022869053010969852		3_1
718	num__ITDPcnt	0.0004031447614139603		3_1
719	num__ITDLength	1.0408011363497366e-07		3_1
720	num__Weight	0.03107095020010973		3_1
721	num__Height	0.002764078858812295		3_1
722	num__BloodDateEntry	0.0007087506833679078		3_1
723	num__HemoglobinEntry	0.000355671289979974		3_1
724	num__PlateletEntry	0.0013561891291826312		3_1
725	num__MarrowDateEntry	0.00022636886171333628		3_1
726	num__MarrowBlastsEntry	0.00016756245969740783		3_1
727	num__LocalImmPcnt	5.8693864367423355e-05		3_1
728	num__SmokePerDay	9.61767107813087e-05		3_1
729	num__WBCEntry	0.031964007446459025		3_1
730	remainder__IsSec_is_missing	0.0		3_1
731	remainder__PrevDiag_is_missing	0.0		3_1
732	remainder__PrevBloodDis_is_missing	0.03870954515389412		3_1
733	remainder__Weight_is_missing	0.0		3_1
734	remainder__Height_is_missing	0.0		3_1
735	remainder__BloodDateEntry_is_missing	0.0		3_1
736	remainder__HemoglobinEntry_is_missing	0.0		3_1
737	remainder__PlateletEntry_is_missing	0.0		3_1
738	remainder__MarrowDateEntry_is_missing	0.0		3_1
739	remainder__MarrowBlastsEntry_is_missing	0.0		3_1
740	remainder__FABtype_is_missing	0.15077335245803086		3_1
741	remainder__CNSinvolveentry_is_missing	0.1378427238682993		3_1
742	remainder__Localcytoentry_is_missing	0.01910683074823303		3_1
743	remainder__Localimmentry_is_missing	0.18500961147519324		3_1
744	remainder__LocalImmPcnt_is_missing	0.0		3_1
745	remainder__CD33entry_is_missing	0.0		3_1
746	remainder__SmokeHist_is_missing	0.0		3_1
747	remainder__SmokePerDay_is_missing	0.0		3_1
748	remainder__CytoResult_is_missing	0.3736801757145165		3_1
749	remainder__Karyotype_is_missing	0.13553569474291163		3_1
750	remainder__ComorArr_is_missing	0.0		3_1
751	remainder__ComorCard_is_missing	0.0		3_1
752	remainder__ComorHVD_is_missing	0.0		3_1
753	remainder__ComorIBD_is_missing	0.0		3_1
754	remainder__ComorDiab_is_missing	0.0		3_1
755	remainder__ComorCVD_is_missing	0.0		3_1
756	remainder__ComorPsyc_is_missing	0.0		3_1
757	remainder__ComorObe_is_missing	0.0		3_1
758	remainder__ComorInf_is_missing	0.1630511377094483		3_1
759	remainder__ComorRheu_is_missing	0.0		3_1
760	remainder__ComorPrep_is_missing	0.0		3_1
761	remainder__ComorRen_is_missing	0.0		3_1
762	remainder__ComorMPul_is_missing	0.0		3_1
763	remainder__ComorSPul_is_missing	0.0		3_1
764	remainder__ComorPST_is_missing	0.0		3_1
765	remainder__ComorHepM_is_missing	0.0		3_1
766	remainder__ComorHepS_is_missing	0.0		3_1
767	remainder__TestDate_is_missing	0.0		3_1
768	remainder__amlFLToutcomeID_is_missing	0.0		3_1
769	remainder__amlFLTTypeID_is_missing	0.0		3_1
770	remainder__amlDDLFLTTKDID_is_missing	0.0		3_1
771	remainder__ITDPcnt_is_missing	0.0		3_1
772	remainder__ITDLength_is_missing	0.0		3_1
773	remainder__amlFLTType0ID_is_missing	0.0		3_1
774	remainder__amlDDLNPM1OutcomeID_is_missing	0.009395366411099525		3_1
775	remainder__amlDDLNPM1ID_is_missing	0.17348774375480894		3_1
776	karyotype_encoding__Karyotype_45,X,-Y,t(8;21)(q22;q22)[10]	0.0		4_1
777	karyotype_encoding__Karyotype_46,XX	0.0		4_1
778	karyotype_encoding__Karyotype_46,XX [20]	0.0		4_1
779	karyotype_encoding__Karyotype_46,XX [20]	0.0		4_1
780	karyotype_encoding__Karyotype_46,XX,inv(16)(p13q22)[10]	0.0		4_1
781	karyotype_encoding__Karyotype_46,XX,t(8;21)(q22;q22)[10]	0.0		4_1
782	karyotype_encoding__Karyotype_46,XX[10]	0.0		4_1
783	karyotype_encoding__Karyotype_46,XX[20]	0.03461036594552224		4_1
784	karyotype_encoding__Karyotype_46,XX[20]	0.05926809271824437		4_1
785	karyotype_encoding__Karyotype_46,XX[25]	0.0		4_1
786	karyotype_encoding__Karyotype_46,XX[30]	0.0		4_1
787	karyotype_encoding__Karyotype_46,XY	0.0		4_1
788	karyotype_encoding__Karyotype_46,XY [20]	0.0		4_1
789	karyotype_encoding__Karyotype_46,XY,inv(16)(p13q22)[10]	0.0		4_1
790	karyotype_encoding__Karyotype_46,XY[10]	0.0		4_1
791	karyotype_encoding__Karyotype_46,XY[20]	0.0		4_1
792	karyotype_encoding__Karyotype_46,XY[20]	0.0		4_1
793	karyotype_encoding__Karyotype_46,XY[21]	0.0		4_1
794	karyotype_encoding__Karyotype_46,XY[25]	0.0		4_1
795	karyotype_encoding__Karyotype_46,XY[30]	0.0		4_1
796	karyotype_encoding__Karyotype_47,XX,+8[10]	0.0		4_1
797	karyotype_encoding__Karyotype___rare_class__	0.0		4_1
798	cat__sexID_False	0.07483888429534837		4_1
799	cat__sexID_True	0.06063264027041544		4_1
800	cat__IsSec_False	0.07128267960617442		4_1
801	cat__IsSec_True	0.0		4_1
802	cat__IsSec_nan	0.0		4_1
803	cat__PrevDiag_False	0.0		4_1
804	cat__PrevDiag_True	0.0		4_1
805	cat__PrevDiag_nan	0.0		4_1
806	cat__amlAgeGroup_15-29	0.10080836457989702		4_1
807	cat__amlAgeGroup_30-39	0.06982955680798349		4_1
808	cat__amlAgeGroup_40-49	0.0		4_1
809	cat__amlAgeGroup_50-59	0.0		4_1
810	cat__amlAgeGroup_60+	0.004822449886068461		4_1
811	cat__PrevBloodDis_Aplastic anaemia	0.0		4_1
812	cat__PrevBloodDis_Chronic lymphoblastic leukaemia (CLL)	0.0		4_1
813	cat__PrevBloodDis_Chronic myelomonocytic leukaemia (CMML)	0.0		4_1
814	cat__PrevBloodDis_Hodgkin's disease	0.0		4_1
815	cat__PrevBloodDis_Lymphoma	0.0		4_1
816	cat__PrevBloodDis_Myelodysplastic syndrome (MDS)/myelodysplasia/pre-leukaemic phase	0.0		4_1
817	cat__PrevBloodDis_Myelofibrosis	0.0		4_1
818	cat__PrevBloodDis_Myeloproliferative syndrome	0.0		4_1
819	cat__PrevBloodDis_Other haematological disorder	0.0		4_1
820	cat__PrevBloodDis_Polycythaemia rubra vera (PRV)	0.0		4_1
821	cat__PrevBloodDis_Refractory anaemia with excess of blasts (RAEB, RAEB-t)	0.0		4_1
822	cat__PrevBloodDis_Sideroblastic anaemia (RAS)	0.0		4_1
823	cat__PrevBloodDis_Thrombocythaemia	0.0		4_1
824	cat__PrevBloodDis_Thrombocytopenia	0.0		4_1
825	cat__PrevBloodDis_nan	0.02130413939773967		4_1
826	cat__FABtype_0	0.0		4_1
827	cat__FABtype_1	0.07405004773466702		4_1
828	cat__FABtype_2	0.08986398287131253		4_1
829	cat__FABtype_3	0.0		4_1
830	cat__FABtype_3v	0.0		4_1
831	cat__FABtype_4	0.06864574636415889		4_1
832	cat__FABtype_4e	0.2019928092598803		4_1
833	cat__FABtype_5	0.27799142080140266		4_1
834	cat__FABtype_5a	0.0		4_1
835	cat__FABtype_5b	0.0		4_1
836	cat__FABtype_6	0.03176452790453748		4_1
837	cat__FABtype_7	0.0		4_1
838	cat__FABtype_8	0.04179532835484191		4_1
839	cat__FABtype_All	0.0		4_1
840	cat__FABtype_B	0.0		4_1
841	cat__FABtype_R	0.11302228967680275		4_1
842	cat__FABtype_RT	0.0		4_1
843	cat__FABtype_X	0.12442116716459677		4_1
844	cat__FABtype_nan	0.040612899605217315		4_1
845	cat__CNSinvolveentry_0.0	0.012174628684829129		4_1
846	cat__CNSinvolveentry_1.0	0.0		4_1
847	cat__CNSinvolveentry_2.0	0.0		4_1
848	cat__CNSinvolveentry_nan	0.03128351886058424		4_1
849	cat__Localcytoentry_1.0	0.25966322915520035		4_1
850	cat__Localcytoentry_2.0	0.0873573720931913		4_1
851	cat__Localcytoentry_3.0	0.06453580516271984		4_1
852	cat__Localcytoentry_4.0	0.0		4_1
853	cat__Localcytoentry_5.0	0.08218718654004431		4_1
854	cat__Localcytoentry_nan	0.0		4_1
855	cat__Localimmentry_1.0	0.06959689129309533		4_1
856	cat__Localimmentry_2.0	0.0		4_1
857	cat__Localimmentry_3.0	0.0		4_1
858	cat__Localimmentry_nan	0.0		4_1
859	cat__CD33entry_1.0	0.00031579099521845315		4_1
860	cat__CD33entry_2.0	0.0		4_1
861	cat__CD33entry_3.0	0.0		4_1
862	cat__CD33entry_nan	0.0		4_1
863	cat__SmokeHist_1.0	0.0		4_1
864	cat__SmokeHist_2.0	0.1176503078947098		4_1
865	cat__SmokeHist_3.0	0.12551617112756658		4_1
866	cat__SmokeHist_nan	0.0		4_1
867	cat__amlType_De novo	0.10966446221601443		4_1
868	cat__amlType_High risk MDS	0.0		4_1
869	cat__amlType_Secondary	0.10845748216232907		4_1
870	cat__CytoResult_Adverse	0.621216263801971		4_1
871	cat__CytoResult_Failed	0.0		4_1
872	cat__CytoResult_Intermediate	0.0		4_1
873	cat__CytoResult_Normal	0.0		4_1
874	cat__CytoResult_Not done	0.0		4_1
875	cat__CytoResult_nan	0.09349872977363716		4_1
876	cat__CytoResult_t(15;17) / PML-RARA [APL]	0.0		4_1
877	cat__CytoResult_t(8;21) / inv(16) [CBF]	1.0350504455799683		4_1
878	cat__ComorArr_0.0	0.054402266804525916		4_1
879	cat__ComorArr_1.0	0.0		4_1
880	cat__ComorArr_2.0	0.0		4_1
881	cat__ComorArr_nan	0.0		4_1
882	cat__ComorCard_0.0	0.0036661892925811315		4_1
883	cat__ComorCard_1.0	0.0		4_1
884	cat__ComorCard_2.0	0.0		4_1
885	cat__ComorCard_nan	0.0		4_1
886	cat__ComorHVD_0.0	0.028879596919264297		4_1
887	cat__ComorHVD_1.0	0.0		4_1
888	cat__ComorHVD_2.0	0.0		4_1
889	cat__ComorHVD_nan	0.0		4_1
890	cat__ComorIBD_0.0	0.0		4_1
891	cat__ComorIBD_1.0	0.0		4_1
892	cat__ComorIBD_2.0	0.0		4_1
893	cat__ComorIBD_nan	0.0		4_1
894	cat__ComorDiab_0.0	0.0		4_1
895	cat__ComorDiab_1.0	0.0		4_1
896	cat__ComorDiab_2.0	0.0		4_1
897	cat__ComorDiab_nan	0.0		4_1
898	cat__ComorCVD_0.0	0.0		4_1
899	cat__ComorCVD_1.0	0.0		4_1
900	cat__ComorCVD_2.0	0.0		4_1
901	cat__ComorCVD_nan	0.0		4_1
902	cat__ComorPsyc_0.0	0.11951956035626732		4_1
903	cat__ComorPsyc_1.0	0.0		4_1
904	cat__ComorPsyc_2.0	0.0		4_1
905	cat__ComorPsyc_nan	0.0		4_1
906	cat__ComorObe_0.0	0.016723080159265387		4_1
907	cat__ComorObe_1.0	0.1450609191064041		4_1
908	cat__ComorObe_2.0	0.0		4_1
909	cat__ComorObe_nan	0.0		4_1
910	cat__ComorInf_0.0	0.07327845953002733		4_1
911	cat__ComorInf_1.0	0.0		4_1
912	cat__ComorInf_2.0	0.0		4_1
913	cat__ComorInf_nan	0.0		4_1
914	cat__ComorRheu_0.0	0.1342317308729842		4_1
915	cat__ComorRheu_1.0	0.0		4_1
916	cat__ComorRheu_2.0	0.022712431595213193		4_1
917	cat__ComorRheu_nan	0.0		4_1
918	cat__ComorPrep_0.0	0.0		4_1
919	cat__ComorPrep_1.0	0.0		4_1
920	cat__ComorPrep_2.0	0.0		4_1
921	cat__ComorPrep_nan	0.0		4_1
922	cat__ComorRen_0.0	0.0		4_1
923	cat__ComorRen_1.0	0.0		4_1
924	cat__ComorRen_2.0	0.0		4_1
925	cat__ComorRen_nan	0.0		4_1
926	cat__ComorMPul_0.0	0.00876727151897871		4_1
927	cat__ComorMPul_1.0	0.0		4_1
928	cat__ComorMPul_2.0	0.0		4_1
929	cat__ComorMPul_nan	0.0		4_1
930	cat__ComorSPul_0.0	0.03881239917068328		4_1
931	cat__ComorSPul_1.0	0.0		4_1
932	cat__ComorSPul_2.0	0.0		4_1
933	cat__ComorSPul_nan	0.0		4_1
934	cat__ComorPST_0.0	0.0		4_1
935	cat__ComorPST_1.0	0.0		4_1
936	cat__ComorPST_2.0	0.0		4_1
937	cat__ComorPST_nan	0.0		4_1
938	cat__ComorHepM_0.0	0.0		4_1
939	cat__ComorHepM_1.0	0.18427375702924212		4_1
940	cat__ComorHepM_2.0	0.0		4_1
941	cat__ComorHepM_nan	0.0		4_1
942	cat__ComorHepS_0.0	0.0		4_1
943	cat__ComorHepS_1.0	0.0		4_1
944	cat__ComorHepS_2.0	0.0		4_1
945	cat__ComorHepS_nan	0.0		4_1
946	cat__amlFLToutcomeID_2.0	0.0		4_1
947	cat__amlFLToutcomeID_3.0	0.006251699828932276		4_1
948	cat__amlFLToutcomeID_4.0	0.0		4_1
949	cat__amlFLToutcomeID_nan	0.0		4_1
950	cat__amlFLTTypeID_1.0	0.0		4_1
951	cat__amlFLTTypeID_2.0	0.0		4_1
952	cat__amlFLTTypeID_nan	0.0		4_1
953	cat__amlDDLFLTTKDID_1.0	0.0		4_1
954	cat__amlDDLFLTTKDID_2.0	0.0		4_1
955	cat__amlDDLFLTTKDID_3.0	0.0		4_1
956	cat__amlDDLFLTTKDID_4.0	0.0		4_1
957	cat__amlDDLFLTTKDID_6.0	0.0		4_1
958	cat__amlDDLFLTTKDID_7.0	0.0		4_1
959	cat__amlDDLFLTTKDID_8.0	0.0		4_1
960	cat__amlDDLFLTTKDID_9.0	0.0		4_1
961	cat__amlDDLFLTTKDID_99.0	0.0		4_1
962	cat__amlDDLFLTTKDID_nan	0.0		4_1
963	cat__amlFLTType0ID_1.0	0.06483805642482758		4_1
964	cat__amlFLTType0ID_2.0	0.0		4_1
965	cat__amlFLTType0ID_nan	0.0		4_1
966	cat__amlDDLNPM1OutcomeID_1.0	0.2525034270020397		4_1
967	cat__amlDDLNPM1OutcomeID_3.0	0.0		4_1
968	cat__amlDDLNPM1OutcomeID_5.0	0.0		4_1
969	cat__amlDDLNPM1OutcomeID_7.0	0.0		4_1
970	cat__amlDDLNPM1OutcomeID_nan	0.0		4_1
971	cat__amlDDLNPM1ID_1.0	0.016570759655166616		4_1
972	cat__amlDDLNPM1ID_2.0	0.0		4_1
973	cat__amlDDLNPM1ID_3.0	0.0		4_1
974	cat__amlDDLNPM1ID_4.0	0.0		4_1
975	cat__amlDDLNPM1ID_5.0	0.0		4_1
976	cat__amlDDLNPM1ID_nan	0.11032580668706306		4_1
977	num__amlAgeAtRand1	0.24883641518219313		4_1
978	num__TestDate	0.0002365522177200635		4_1
979	num__ITDPcnt	0.00033527049961820687		4_1
980	num__ITDLength	2.1791812437341027e-05		4_1
981	num__Weight	0.02920687636867385		4_1
982	num__Height	0.025681942389364224		4_1
983	num__BloodDateEntry	0.0002446807754066727		4_1
984	num__HemoglobinEntry	0.0005325716943296219		4_1
985	num__PlateletEntry	0.001136833027432692		4_1
986	num__MarrowDateEntry	0.0004762674909320276		4_1
987	num__MarrowBlastsEntry	0.0002135584024774707		4_1
988	num__LocalImmPcnt	2.6213828920559188e-05		4_1
989	num__SmokePerDay	2.7090225935801353e-06		4_1
990	num__WBCEntry	0.035023939546624576		4_1
991	remainder__IsSec_is_missing	0.0		4_1
992	remainder__PrevDiag_is_missing	0.0		4_1
993	remainder__PrevBloodDis_is_missing	0.010336443294685744		4_1
994	remainder__Weight_is_missing	0.0		4_1
995	remainder__Height_is_missing	0.0		4_1
996	remainder__BloodDateEntry_is_missing	0.0		4_1
997	remainder__HemoglobinEntry_is_missing	0.0		4_1
998	remainder__PlateletEntry_is_missing	0.0		4_1
999	remainder__MarrowDateEntry_is_missing	0.0		4_1
1000	remainder__MarrowBlastsEntry_is_missing	0.0		4_1
1001	remainder__FABtype_is_missing	0.03429216612459017		4_1
1002	remainder__CNSinvolveentry_is_missing	0.0331291223368806		4_1
1003	remainder__Localcytoentry_is_missing	0.0		4_1
1004	remainder__Localimmentry_is_missing	0.0		4_1
1005	remainder__LocalImmPcnt_is_missing	0.0		4_1
1006	remainder__CD33entry_is_missing	0.0		4_1
1007	remainder__SmokeHist_is_missing	0.0		4_1
1008	remainder__SmokePerDay_is_missing	0.0		4_1
1009	remainder__CytoResult_is_missing	0.09349886657076935		4_1
1010	remainder__Karyotype_is_missing	0.1421073471226473		4_1
1011	remainder__ComorArr_is_missing	0.0		4_1
1012	remainder__ComorCard_is_missing	0.0		4_1
1013	remainder__ComorHVD_is_missing	0.0		4_1
1014	remainder__ComorIBD_is_missing	0.0		4_1
1015	remainder__ComorDiab_is_missing	0.0		4_1
1016	remainder__ComorCVD_is_missing	0.0		4_1
1017	remainder__ComorPsyc_is_missing	0.0		4_1
1018	remainder__ComorObe_is_missing	0.0		4_1
1019	remainder__ComorInf_is_missing	0.0		4_1
1020	remainder__ComorRheu_is_missing	0.0		4_1
1021	remainder__ComorPrep_is_missing	0.0		4_1
1022	remainder__ComorRen_is_missing	0.0		4_1
1023	remainder__ComorMPul_is_missing	0.0		4_1
1024	remainder__ComorSPul_is_missing	0.0		4_1
1025	remainder__ComorPST_is_missing	0.0		4_1
1026	remainder__ComorHepM_is_missing	0.0		4_1
1027	remainder__ComorHepS_is_missing	0.0		4_1
1028	remainder__TestDate_is_missing	0.0		4_1
1029	remainder__amlFLToutcomeID_is_missing	0.0		4_1
1030	remainder__amlFLTTypeID_is_missing	0.0		4_1
1031	remainder__amlDDLFLTTKDID_is_missing	0.0		4_1
1032	remainder__ITDPcnt_is_missing	0.0		4_1
1033	remainder__ITDLength_is_missing	0.0		4_1
1034	remainder__amlFLTType0ID_is_missing	0.0		4_1
1035	remainder__amlDDLNPM1OutcomeID_is_missing	0.0		4_1
1036	remainder__amlDDLNPM1ID_is_missing	0.12277782450014542		4_1
1037	karyotype_encoding__Karyotype_46,XX	0.0		5_1
1038	karyotype_encoding__Karyotype_46,XX [20]	0.0		5_1
1039	karyotype_encoding__Karyotype_46,XX [20]	0.022446699588822627		5_1
1040	karyotype_encoding__Karyotype_46,XX,inv(16)(p13q22)[10]	0.0		5_1
1041	karyotype_encoding__Karyotype_46,XX,t(8;21)(q22;q22)[10]	0.0		5_1
1042	karyotype_encoding__Karyotype_46,XX[10]	0.0		5_1
1043	karyotype_encoding__Karyotype_46,XX[20]	0.03575872135181484		5_1
1044	karyotype_encoding__Karyotype_46,XX[20]	0.0		5_1
1045	karyotype_encoding__Karyotype_46,XX[25]	0.12081709429529831		5_1
1046	karyotype_encoding__Karyotype_46,XX[30]	0.0		5_1
1047	karyotype_encoding__Karyotype_46,XY	0.0		5_1
1048	karyotype_encoding__Karyotype_46,XY [20]	0.0		5_1
1049	karyotype_encoding__Karyotype_46,XY,inv(16)(p13q22)[10]	0.0		5_1
1050	karyotype_encoding__Karyotype_46,XY[10]	0.0		5_1
1051	karyotype_encoding__Karyotype_46,XY[20]	0.013190662941388931		5_1
1052	karyotype_encoding__Karyotype_46,XY[20]	0.0		5_1
1053	karyotype_encoding__Karyotype_46,XY[25]	0.25656693411193904		5_1
1054	karyotype_encoding__Karyotype_46,XY[30]	0.0		5_1
1055	karyotype_encoding__Karyotype_47,XX,+8[10]	0.04817144858607237		5_1
1056	karyotype_encoding__Karyotype_47,XY,+8[10]	0.0		5_1
1057	karyotype_encoding__Karyotype___rare_class__	0.0		5_1
1058	cat__sexID_False	0.07397796411370537		5_1
1059	cat__sexID_True	0.057047583122567094		5_1
1060	cat__IsSec_False	0.025674934742253228		5_1
1061	cat__IsSec_True	0.11456859974487679		5_1
1062	cat__IsSec_nan	0.0		5_1
1063	cat__PrevDiag_False	0.0		5_1
1064	cat__PrevDiag_True	0.0		5_1
1065	cat__PrevDiag_nan	0.0		5_1
1066	cat__amlAgeGroup_15-29	0.20609358942687464		5_1
1067	cat__amlAgeGroup_30-39	0.0		5_1
1068	cat__amlAgeGroup_40-49	0.03505636010249883		5_1
1069	cat__amlAgeGroup_50-59	0.0		5_1
1070	cat__amlAgeGroup_60+	0.0		5_1
1071	cat__PrevBloodDis_Aplastic anaemia	0.0		5_1
1072	cat__PrevBloodDis_Chronic lymphoblastic leukaemia (CLL)	0.0		5_1
1073	cat__PrevBloodDis_Chronic myelomonocytic leukaemia (CMML)	0.0		5_1
1074	cat__PrevBloodDis_Hodgkin's disease	0.0		5_1
1075	cat__PrevBloodDis_Lymphoma	0.0		5_1
1076	cat__PrevBloodDis_Myelodysplastic syndrome (MDS)/myelodysplasia/pre-leukaemic phase	0.0		5_1
1077	cat__PrevBloodDis_Myelofibrosis	0.0		5_1
1078	cat__PrevBloodDis_Myeloproliferative syndrome	0.2182162884890664		5_1
1079	cat__PrevBloodDis_Other haematological disorder	0.0		5_1
1080	cat__PrevBloodDis_Polycythaemia rubra vera (PRV)	0.0		5_1
1081	cat__PrevBloodDis_Refractory anaemia with excess of blasts (RAEB, RAEB-t)	0.0		5_1
1082	cat__PrevBloodDis_Sideroblastic anaemia (RAS)	0.0		5_1
1083	cat__PrevBloodDis_Thrombocythaemia	0.0		5_1
1084	cat__PrevBloodDis_Thrombocytopenia	0.0		5_1
1085	cat__PrevBloodDis_nan	0.0		5_1
1086	cat__FABtype_0	0.0		5_1
1087	cat__FABtype_1	0.0		5_1
1088	cat__FABtype_2	0.02295877251293621		5_1
1089	cat__FABtype_3	0.0		5_1
1090	cat__FABtype_3v	0.0		5_1
1091	cat__FABtype_4	0.0		5_1
1092	cat__FABtype_4e	0.2184365022831972		5_1
1093	cat__FABtype_5	0.3513900883438189		5_1
1094	cat__FABtype_5a	0.30478034339634297		5_1
1095	cat__FABtype_5b	0.0		5_1
1096	cat__FABtype_6	0.27175969310431675		5_1
1097	cat__FABtype_7	0.0		5_1
1098	cat__FABtype_8	0.14728861920910374		5_1
1099	cat__FABtype_All	0.0		5_1
1100	cat__FABtype_B	0.0		5_1
1101	cat__FABtype_R	0.0		5_1
1102	cat__FABtype_RT	0.15741471973413196		5_1
1103	cat__FABtype_X	0.1644640712347949		5_1
1104	cat__FABtype_nan	0.09888441607948718		5_1
1105	cat__CNSinvolveentry_0.0	0.012538068888246353		5_1
1106	cat__CNSinvolveentry_1.0	0.0		5_1
1107	cat__CNSinvolveentry_2.0	0.0		5_1
1108	cat__CNSinvolveentry_nan	0.0036181210394197584		5_1
1109	cat__Localcytoentry_1.0	0.3478651685202694		5_1
1110	cat__Localcytoentry_2.0	0.06460493353714723		5_1
1111	cat__Localcytoentry_3.0	0.0		5_1
1112	cat__Localcytoentry_4.0	0.0		5_1
1113	cat__Localcytoentry_5.0	0.17438154253544064		5_1
1114	cat__Localcytoentry_nan	0.0		5_1
1115	cat__Localimmentry_1.0	0.06438729666876958		5_1
1116	cat__Localimmentry_2.0	0.04326595668461433		5_1
1117	cat__Localimmentry_3.0	0.015078360760193104		5_1
1118	cat__Localimmentry_nan	0.10389706658883947		5_1
1119	cat__CD33entry_1.0	0.04779171245618903		5_1
1120	cat__CD33entry_2.0	0.0		5_1
1121	cat__CD33entry_3.0	0.0		5_1
1122	cat__CD33entry_nan	0.008845597369779492		5_1
1123	cat__SmokeHist_1.0	0.0		5_1
1124	cat__SmokeHist_2.0	0.09435283893250554		5_1
1125	cat__SmokeHist_3.0	0.1397091864583525		5_1
1126	cat__SmokeHist_nan	0.0		5_1
1127	cat__amlType_De novo	0.04013737866216052		5_1
1128	cat__amlType_High risk MDS	0.0		5_1
1129	cat__amlType_Secondary	0.18504945696042382		5_1
1130	cat__CytoResult_Adverse	0.5241414672854805		5_1
1131	cat__CytoResult_Failed	0.030145291133803247		5_1
1132	cat__CytoResult_Intermediate	0.09941177660714137		5_1
1133	cat__CytoResult_Normal	0.0		5_1
1134	cat__CytoResult_Not done	0.0		5_1
1135	cat__CytoResult_nan	0.30521933092204045		5_1
1136	cat__CytoResult_t(15;17) / PML-RARA [APL]	0.0		5_1
1137	cat__CytoResult_t(8;21) / inv(16) [CBF]	1.1031267164434622		5_1
1138	cat__ComorArr_0.0	0.1529927339672175		5_1
1139	cat__ComorArr_1.0	0.0		5_1
1140	cat__ComorArr_2.0	0.0		5_1
1141	cat__ComorArr_nan	0.0		5_1
1142	cat__ComorCard_0.0	0.0		5_1
1143	cat__ComorCard_1.0	0.0		5_1
1144	cat__ComorCard_2.0	0.0		5_1
1145	cat__ComorCard_nan	0.0		5_1
1146	cat__ComorHVD_0.0	0.0		5_1
1147	cat__ComorHVD_1.0	0.0		5_1
1148	cat__ComorHVD_2.0	0.0		5_1
1149	cat__ComorHVD_nan	0.0		5_1
1150	cat__ComorIBD_0.0	0.0		5_1
1151	cat__ComorIBD_1.0	0.0		5_1
1152	cat__ComorIBD_2.0	0.0		5_1
1153	cat__ComorIBD_nan	0.0		5_1
1154	cat__ComorDiab_0.0	0.05093115204355979		5_1
1155	cat__ComorDiab_1.0	0.0		5_1
1156	cat__ComorDiab_2.0	0.0		5_1
1157	cat__ComorDiab_nan	0.0		5_1
1158	cat__ComorCVD_0.0	0.0		5_1
1159	cat__ComorCVD_1.0	0.0		5_1
1160	cat__ComorCVD_2.0	0.0		5_1
1161	cat__ComorCVD_nan	0.0		5_1
1162	cat__ComorPsyc_0.0	0.0922081973557694		5_1
1163	cat__ComorPsyc_1.0	0.07463228707930335		5_1
1164	cat__ComorPsyc_2.0	0.0		5_1
1165	cat__ComorPsyc_nan	0.0		5_1
1166	cat__ComorObe_0.0	0.11894291076853443		5_1
1167	cat__ComorObe_1.0	0.1166607404674131		5_1
1168	cat__ComorObe_2.0	0.0		5_1
1169	cat__ComorObe_nan	0.0		5_1
1170	cat__ComorInf_0.0	0.06844027452720992		5_1
1171	cat__ComorInf_1.0	0.01958412153731835		5_1
1172	cat__ComorInf_2.0	0.0		5_1
1173	cat__ComorInf_nan	0.0		5_1
1174	cat__ComorRheu_0.0	0.14251376607901073		5_1
1175	cat__ComorRheu_1.0	0.0		5_1
1176	cat__ComorRheu_2.0	0.0		5_1
1177	cat__ComorRheu_nan	0.0		5_1
1178	cat__ComorPrep_0.0	0.0		5_1
1179	cat__ComorPrep_1.0	0.19698283566683453		5_1
1180	cat__ComorPrep_2.0	0.0		5_1
1181	cat__ComorPrep_nan	0.0		5_1
1182	cat__ComorRen_0.0	0.0		5_1
1183	cat__ComorRen_1.0	0.0804982810873869		5_1
1184	cat__ComorRen_2.0	0.0		5_1
1185	cat__ComorRen_nan	0.0		5_1
1186	cat__ComorMPul_0.0	0.0		5_1
1187	cat__ComorMPul_1.0	0.08188251441757871		5_1
1188	cat__ComorMPul_2.0	0.0		5_1
1189	cat__ComorMPul_nan	0.0		5_1
1190	cat__ComorSPul_0.0	0.0		5_1
1191	cat__ComorSPul_1.0	0.09182734698983609		5_1
1192	cat__ComorSPul_2.0	0.0		5_1
1193	cat__ComorSPul_nan	0.0		5_1
1194	cat__ComorPST_0.0	0.0		5_1
1195	cat__ComorPST_1.0	0.012120885567358766		5_1
1196	cat__ComorPST_2.0	0.0		5_1
1197	cat__ComorPST_nan	0.0		5_1
1198	cat__ComorHepM_0.0	0.0		5_1
1199	cat__ComorHepM_1.0	0.10706299124437609		5_1
1200	cat__ComorHepM_2.0	0.0		5_1
1201	cat__ComorHepM_nan	0.0		5_1
1202	cat__ComorHepS_0.0	0.0		5_1
1203	cat__ComorHepS_1.0	0.0		5_1
1204	cat__ComorHepS_2.0	0.0		5_1
1205	cat__ComorHepS_nan	0.0		5_1
1206	cat__amlFLToutcomeID_2.0	0.0		5_1
1207	cat__amlFLToutcomeID_3.0	0.024859892898777634		5_1
1208	cat__amlFLToutcomeID_4.0	0.0		5_1
1209	cat__amlFLToutcomeID_nan	0.0		5_1
1210	cat__amlFLTTypeID_1.0	0.0		5_1
1211	cat__amlFLTTypeID_2.0	0.0		5_1
1212	cat__amlFLTTypeID_nan	0.0		5_1
1213	cat__amlDDLFLTTKDID_1.0	0.0		5_1
1214	cat__amlDDLFLTTKDID_2.0	0.0		5_1
1215	cat__amlDDLFLTTKDID_3.0	0.0		5_1
1216	cat__amlDDLFLTTKDID_4.0	0.0		5_1
1217	cat__amlDDLFLTTKDID_6.0	0.0		5_1
1218	cat__amlDDLFLTTKDID_8.0	0.0		5_1
1219	cat__amlDDLFLTTKDID_9.0	0.0		5_1
1220	cat__amlDDLFLTTKDID_99.0	0.0		5_1
1221	cat__amlDDLFLTTKDID_nan	0.0		5_1
1222	cat__amlFLTType0ID_1.0	0.15920198382323494		5_1
1223	cat__amlFLTType0ID_2.0	0.0		5_1
1224	cat__amlFLTType0ID_nan	0.0		5_1
1225	cat__amlDDLNPM1OutcomeID_1.0	0.28189289555107183		5_1
1226	cat__amlDDLNPM1OutcomeID_3.0	0.1129976175448928		5_1
1227	cat__amlDDLNPM1OutcomeID_5.0	0.0		5_1
1228	cat__amlDDLNPM1OutcomeID_7.0	0.0		5_1
1229	cat__amlDDLNPM1OutcomeID_nan	0.0		5_1
1230	cat__amlDDLNPM1ID_1.0	0.0		5_1
1231	cat__amlDDLNPM1ID_2.0	0.0		5_1
1232	cat__amlDDLNPM1ID_3.0	0.0		5_1
1233	cat__amlDDLNPM1ID_4.0	0.0		5_1
1234	cat__amlDDLNPM1ID_5.0	0.0		5_1
1235	cat__amlDDLNPM1ID_nan	0.06902070277901921		5_1
1236	num__amlAgeAtRand1	0.27532766263226527		5_1
1237	num__TestDate	0.00020354129429580057		5_1
1238	num__ITDPcnt	0.0002912699507688216		5_1
1239	num__ITDLength	6.541009591270841e-05		5_1
1240	num__Weight	0.018403174359300157		5_1
1241	num__Height	0.002794946678542479		5_1
1242	num__BloodDateEntry	0.0003603269420910959		5_1
1243	num__HemoglobinEntry	0.0005752720594049482		5_1
1244	num__PlateletEntry	0.0014400856309834205		5_1
1245	num__MarrowDateEntry	0.00026934131871485554		5_1
1246	num__MarrowBlastsEntry	0.00023188250943841828		5_1
1247	num__LocalImmPcnt	4.5789130205819986e-06		5_1
1248	num__SmokePerDay	5.677859754577072e-05		5_1
1249	num__WBCEntry	0.03875837813426157		5_1
1250	remainder__IsSec_is_missing	0.0		5_1
1251	remainder__PrevDiag_is_missing	0.0		5_1
1252	remainder__PrevBloodDis_is_missing	0.0		5_1
1253	remainder__Weight_is_missing	0.0		5_1
1254	remainder__Height_is_missing	0.0		5_1
1255	remainder__BloodDateEntry_is_missing	0.0		5_1
1256	remainder__HemoglobinEntry_is_missing	0.0		5_1
1257	remainder__PlateletEntry_is_missing	0.0		5_1
1258	remainder__MarrowDateEntry_is_missing	0.0		5_1
1259	remainder__MarrowBlastsEntry_is_missing	0.0		5_1
1260	remainder__FABtype_is_missing	0.09097341163893036		5_1
1261	remainder__CNSinvolveentry_is_missing	0.004701178106902351		5_1
1262	remainder__Localcytoentry_is_missing	0.0		5_1
1263	remainder__Localimmentry_is_missing	0.10560166324978586		5_1
1264	remainder__LocalImmPcnt_is_missing	0.0		5_1
1265	remainder__CD33entry_is_missing	0.006105040071675917		5_1
1266	remainder__SmokeHist_is_missing	0.0		5_1
1267	remainder__SmokePerDay_is_missing	0.0		5_1
1268	remainder__CytoResult_is_missing	0.3026881176878404		5_1
1269	remainder__Karyotype_is_missing	0.0423433826860772		5_1
1270	remainder__ComorArr_is_missing	0.0		5_1
1271	remainder__ComorCard_is_missing	0.0		5_1
1272	remainder__ComorHVD_is_missing	0.0		5_1
1273	remainder__ComorIBD_is_missing	0.0		5_1
1274	remainder__ComorDiab_is_missing	0.0		5_1
1275	remainder__ComorCVD_is_missing	0.0		5_1
1276	remainder__ComorPsyc_is_missing	0.0		5_1
1277	remainder__ComorObe_is_missing	0.0		5_1
1278	remainder__ComorInf_is_missing	0.0		5_1
1279	remainder__ComorRheu_is_missing	0.0		5_1
1280	remainder__ComorPrep_is_missing	0.0		5_1
1281	remainder__ComorRen_is_missing	0.0		5_1
1282	remainder__ComorMPul_is_missing	0.0		5_1
1283	remainder__ComorSPul_is_missing	0.0		5_1
1284	remainder__ComorPST_is_missing	0.0		5_1
1285	remainder__ComorHepM_is_missing	0.0		5_1
1286	remainder__ComorHepS_is_missing	0.0		5_1
1287	remainder__TestDate_is_missing	0.0		5_1
1288	remainder__amlFLToutcomeID_is_missing	0.0		5_1
1289	remainder__amlFLTTypeID_is_missing	0.0		5_1
1290	remainder__amlDDLFLTTKDID_is_missing	0.0		5_1
1291	remainder__ITDPcnt_is_missing	0.0		5_1
1292	remainder__ITDLength_is_missing	0.0		5_1
1293	remainder__amlFLTType0ID_is_missing	0.0		5_1
1294	remainder__amlDDLNPM1OutcomeID_is_missing	0.0		5_1
1295	remainder__amlDDLNPM1ID_is_missing	0.0893677926825448		5_1
1296	karyotype_encoding__Karyotype_46,XX	0.0		1_2
1297	karyotype_encoding__Karyotype_46,XX [20]	0.0		1_2
1298	karyotype_encoding__Karyotype_46,XX [20]	0.0		1_2
1299	karyotype_encoding__Karyotype_46,XX,inv(16)(p13q22)[10]	0.0		1_2
1300	karyotype_encoding__Karyotype_46,XX,t(8;21)(q22;q22)[10]	0.0		1_2
1301	karyotype_encoding__Karyotype_46,XX[10]	0.0		1_2
1302	karyotype_encoding__Karyotype_46,XX[20]	0.05555884694755855		1_2
1303	karyotype_encoding__Karyotype_46,XX[20]	0.0		1_2
1304	karyotype_encoding__Karyotype_46,XX[25]	0.0		1_2
1305	karyotype_encoding__Karyotype_46,XX[30]	0.0		1_2
1306	karyotype_encoding__Karyotype_46,XY	0.0		1_2
1307	karyotype_encoding__Karyotype_46,XY [20]	0.0		1_2
1308	karyotype_encoding__Karyotype_46,XY,inv(16)(p13q22)[10]	0.0		1_2
1309	karyotype_encoding__Karyotype_46,XY[10]	0.0		1_2
1310	karyotype_encoding__Karyotype_46,XY[20]	0.0		1_2
1311	karyotype_encoding__Karyotype_46,XY[20]	0.0		1_2
1312	karyotype_encoding__Karyotype_46,XY[20]	0.0		1_2
1313	karyotype_encoding__Karyotype_46,XY[21]	0.0		1_2
1314	karyotype_encoding__Karyotype_46,XY[25]	0.0		1_2
1315	karyotype_encoding__Karyotype_46,XY[30]	0.0		1_2
1316	karyotype_encoding__Karyotype_47,XX,+8[10]	0.0		1_2
1317	karyotype_encoding__Karyotype___rare_class__	0.0		1_2
1318	cat__sexID_False	0.04210461658423764		1_2
1319	cat__sexID_True	0.027515082098013396		1_2
1320	cat__IsSec_False	0.011431992351787762		1_2
1321	cat__IsSec_True	0.04509919579044426		1_2
1322	cat__IsSec_nan	0.0		1_2
1323	cat__PrevDiag_False	0.0		1_2
1324	cat__PrevDiag_True	0.0		1_2
1325	cat__PrevDiag_nan	0.0		1_2
1326	cat__amlAgeGroup_15-29	0.07297319201682072		1_2
1327	cat__amlAgeGroup_30-39	0.0		1_2
1328	cat__amlAgeGroup_40-49	0.03616902140439926		1_2
1329	cat__amlAgeGroup_50-59	0.0		1_2
1330	cat__amlAgeGroup_60+	0.0		1_2
1331	cat__PrevBloodDis_Aplastic anaemia	0.0		1_2
1332	cat__PrevBloodDis_Chronic lymphoblastic leukaemia (CLL)	0.0		1_2
1333	cat__PrevBloodDis_Chronic myelomonocytic leukaemia (CMML)	0.0		1_2
1334	cat__PrevBloodDis_Hodgkin's disease	0.0		1_2
1335	cat__PrevBloodDis_Lymphoma	0.0		1_2
1336	cat__PrevBloodDis_Myelodysplastic syndrome (MDS)/myelodysplasia/pre-leukaemic phase	0.0		1_2
1337	cat__PrevBloodDis_Myelofibrosis	0.0		1_2
1338	cat__PrevBloodDis_Myeloproliferative syndrome	0.0		1_2
1339	cat__PrevBloodDis_Other haematological disorder	0.0		1_2
1340	cat__PrevBloodDis_Polycythaemia rubra vera (PRV)	0.0		1_2
1341	cat__PrevBloodDis_Refractory anaemia with excess of blasts (RAEB, RAEB-t)	0.0		1_2
1342	cat__PrevBloodDis_Sideroblastic anaemia (RAS)	0.0		1_2
1343	cat__PrevBloodDis_Thrombocythaemia	0.0		1_2
1344	cat__PrevBloodDis_Thrombocytopenia	0.0		1_2
1345	cat__PrevBloodDis_nan	0.0		1_2
1346	cat__FABtype_0	0.0		1_2
1347	cat__FABtype_1	0.08021057922225347		1_2
1348	cat__FABtype_2	0.006748462500735267		1_2
1349	cat__FABtype_3	0.0		1_2
1350	cat__FABtype_3v	0.0		1_2
1351	cat__FABtype_4	0.0		1_2
1352	cat__FABtype_4e	0.0		1_2
1353	cat__FABtype_5	0.20735297641636255		1_2
1354	cat__FABtype_5a	0.0		1_2
1355	cat__FABtype_5b	0.0		1_2
1356	cat__FABtype_6	0.11309941285757362		1_2
1357	cat__FABtype_7	0.0		1_2
1358	cat__FABtype_8	0.08339591222731149		1_2
1359	cat__FABtype_All	0.0		1_2
1360	cat__FABtype_B	0.0		1_2
1361	cat__FABtype_R	0.0		1_2
1362	cat__FABtype_RT	0.0		1_2
1363	cat__FABtype_X	0.0		1_2
1364	cat__FABtype_nan	0.0		1_2
1365	cat__CNSinvolveentry_0.0	0.02352954706399751		1_2
1366	cat__CNSinvolveentry_1.0	0.0		1_2
1367	cat__CNSinvolveentry_2.0	0.0		1_2
1368	cat__CNSinvolveentry_nan	0.0		1_2
1369	cat__Localcytoentry_1.0	0.30108753031655		1_2
1370	cat__Localcytoentry_2.0	0.0014080624800589846		1_2
1371	cat__Localcytoentry_3.0	0.0		1_2
1372	cat__Localcytoentry_4.0	0.0		1_2
1373	cat__Localcytoentry_5.0	0.11233089250596538		1_2
1374	cat__Localcytoentry_nan	0.0		1_2
1375	cat__Localimmentry_1.0	0.0		1_2
1376	cat__Localimmentry_2.0	0.0		1_2
1377	cat__Localimmentry_3.0	0.0		1_2
1378	cat__Localimmentry_nan	0.0		1_2
1379	cat__CD33entry_1.0	0.0		1_2
1380	cat__CD33entry_2.0	0.0		1_2
1381	cat__CD33entry_3.0	0.0		1_2
1382	cat__CD33entry_nan	0.0		1_2
1383	cat__SmokeHist_1.0	0.0		1_2
1384	cat__SmokeHist_2.0	0.10985866356300396		1_2
1385	cat__SmokeHist_3.0	0.10790297129726469		1_2
1386	cat__SmokeHist_nan	0.0		1_2
1387	cat__amlType_De novo	0.07521069749136772		1_2
1388	cat__amlType_High risk MDS	0.0		1_2
1389	cat__amlType_Secondary	0.24245270460867258		1_2
1390	cat__CytoResult_Adverse	0.598748300035058		1_2
1391	cat__CytoResult_Failed	0.0		1_2
1392	cat__CytoResult_Intermediate	0.0		1_2
1393	cat__CytoResult_Normal	0.0		1_2
1394	cat__CytoResult_Not done	0.0		1_2
1395	cat__CytoResult_nan	0.26222962841273456		1_2
1396	cat__CytoResult_t(15;17) / PML-RARA [APL]	0.0		1_2
1397	cat__CytoResult_t(8;21) / inv(16) [CBF]	1.0067274270895428		1_2
1398	cat__ComorArr_0.0	0.0		1_2
1399	cat__ComorArr_1.0	0.0		1_2
1400	cat__ComorArr_2.0	0.0		1_2
1401	cat__ComorArr_nan	0.0		1_2
1402	cat__ComorCard_0.0	0.0		1_2
1403	cat__ComorCard_1.0	0.0		1_2
1404	cat__ComorCard_2.0	0.0		1_2
1405	cat__ComorCard_nan	0.0		1_2
1406	cat__ComorHVD_0.0	0.0		1_2
1407	cat__ComorHVD_1.0	0.0		1_2
1408	cat__ComorHVD_2.0	0.0		1_2
1409	cat__ComorHVD_nan	0.0		1_2
1410	cat__ComorIBD_0.0	0.0		1_2
1411	cat__ComorIBD_1.0	0.0		1_2
1412	cat__ComorIBD_2.0	0.0		1_2
1413	cat__ComorIBD_nan	0.0		1_2
1414	cat__ComorDiab_0.0	0.018508055892970398		1_2
1415	cat__ComorDiab_1.0	0.0		1_2
1416	cat__ComorDiab_2.0	0.0		1_2
1417	cat__ComorDiab_nan	0.0		1_2
1418	cat__ComorCVD_0.0	0.0		1_2
1419	cat__ComorCVD_1.0	0.0		1_2
1420	cat__ComorCVD_2.0	0.0		1_2
1421	cat__ComorCVD_nan	0.0		1_2
1422	cat__ComorPsyc_0.0	0.0		1_2
1423	cat__ComorPsyc_1.0	0.15678494061790885		1_2
1424	cat__ComorPsyc_2.0	0.0		1_2
1425	cat__ComorPsyc_nan	0.0		1_2
1426	cat__ComorObe_0.0	0.1086831154025568		1_2
1427	cat__ComorObe_1.0	0.0698813898774827		1_2
1428	cat__ComorObe_2.0	0.0		1_2
1429	cat__ComorObe_nan	0.0		1_2
1430	cat__ComorInf_0.0	0.030750175091880293		1_2
1431	cat__ComorInf_1.0	0.0021938441004255107		1_2
1432	cat__ComorInf_2.0	0.0		1_2
1433	cat__ComorInf_nan	0.0		1_2
1434	cat__ComorRheu_0.0	0.1032409031981541		1_2
1435	cat__ComorRheu_1.0	0.0		1_2
1436	cat__ComorRheu_2.0	0.0		1_2
1437	cat__ComorRheu_nan	0.0		1_2
1438	cat__ComorPrep_0.0	0.0		1_2
1439	cat__ComorPrep_1.0	0.0		1_2
1440	cat__ComorPrep_2.0	0.0		1_2
1441	cat__ComorPrep_nan	0.0		1_2
1442	cat__ComorRen_0.0	0.0		1_2
1443	cat__ComorRen_1.0	0.0		1_2
1444	cat__ComorRen_2.0	0.0		1_2
1445	cat__ComorRen_nan	0.0		1_2
1446	cat__ComorMPul_0.0	0.01484804199626404		1_2
1447	cat__ComorMPul_1.0	0.07690406758161442		1_2
1448	cat__ComorMPul_2.0	0.0		1_2
1449	cat__ComorMPul_nan	0.0		1_2
1450	cat__ComorSPul_0.0	0.0		1_2
1451	cat__ComorSPul_1.0	0.0		1_2
1452	cat__ComorSPul_2.0	0.0		1_2
1453	cat__ComorSPul_nan	0.0		1_2
1454	cat__ComorPST_0.0	0.0		1_2
1455	cat__ComorPST_1.0	0.0		1_2
1456	cat__ComorPST_2.0	0.0		1_2
1457	cat__ComorPST_nan	0.0		1_2
1458	cat__ComorHepM_0.0	0.0		1_2
1459	cat__ComorHepM_1.0	0.019763039361875578		1_2
1460	cat__ComorHepM_2.0	0.0		1_2
1461	cat__ComorHepM_nan	0.0		1_2
1462	cat__ComorHepS_0.0	0.0		1_2
1463	cat__ComorHepS_1.0	0.0		1_2
1464	cat__ComorHepS_2.0	0.0		1_2
1465	cat__ComorHepS_nan	0.0		1_2
1466	cat__amlFLToutcomeID_2.0	0.0		1_2
1467	cat__amlFLToutcomeID_3.0	0.0		1_2
1468	cat__amlFLToutcomeID_4.0	0.0		1_2
1469	cat__amlFLToutcomeID_nan	0.0		1_2
1470	cat__amlFLTTypeID_1.0	0.0		1_2
1471	cat__amlFLTTypeID_2.0	0.0		1_2
1472	cat__amlFLTTypeID_nan	0.0		1_2
1473	cat__amlDDLFLTTKDID_1.0	0.0		1_2
1474	cat__amlDDLFLTTKDID_2.0	0.0		1_2
1475	cat__amlDDLFLTTKDID_3.0	0.0		1_2
1476	cat__amlDDLFLTTKDID_4.0	0.0		1_2
1477	cat__amlDDLFLTTKDID_6.0	0.0		1_2
1478	cat__amlDDLFLTTKDID_7.0	0.0		1_2
1479	cat__amlDDLFLTTKDID_8.0	0.0		1_2
1480	cat__amlDDLFLTTKDID_9.0	0.0		1_2
1481	cat__amlDDLFLTTKDID_99.0	0.0		1_2
1482	cat__amlDDLFLTTKDID_nan	0.0		1_2
1483	cat__amlFLTType0ID_1.0	0.0		1_2
1484	cat__amlFLTType0ID_2.0	0.0		1_2
1485	cat__amlFLTType0ID_nan	0.0		1_2
1486	cat__amlDDLNPM1OutcomeID_1.0	0.2124859475985731		1_2
1487	cat__amlDDLNPM1OutcomeID_3.0	0.055574712868750875		1_2
1488	cat__amlDDLNPM1OutcomeID_5.0	0.0		1_2
1489	cat__amlDDLNPM1OutcomeID_7.0	0.0		1_2
1490	cat__amlDDLNPM1OutcomeID_nan	0.0		1_2
1491	cat__amlDDLNPM1ID_1.0	0.1066759292557111		1_2
1492	cat__amlDDLNPM1ID_2.0	0.0		1_2
1493	cat__amlDDLNPM1ID_3.0	0.0		1_2
1494	cat__amlDDLNPM1ID_4.0	0.0		1_2
1495	cat__amlDDLNPM1ID_5.0	0.0		1_2
1496	cat__amlDDLNPM1ID_nan	0.09537687322552883		1_2
1497	num__amlAgeAtRand1	0.2620633162499897		1_2
1498	num__TestDate	0.00021577325055557823		1_2
1499	num__ITDPcnt	0.00035787252026022224		1_2
1500	num__ITDLength	1.700732673438794e-07		1_2
1501	num__Weight	0.05632688375485212		1_2
1502	num__Height	0.003161995700070377		1_2
1503	num__BloodDateEntry	0.00025013799576221264		1_2
1504	num__HemoglobinEntry	0.0005473885399525541		1_2
1505	num__PlateletEntry	0.001381945700511278		1_2
1506	num__MarrowDateEntry	0.000349155980017945		1_2
1507	num__MarrowBlastsEntry	4.884025748620442e-05		1_2
1508	num__LocalImmPcnt	5.5495048348961536e-05		1_2
1509	num__SmokePerDay	0.0001130512319739422		1_2
1510	num__WBCEntry	0.14681104501367034		1_2
1511	remainder__IsSec_is_missing	0.0		1_2
1512	remainder__PrevDiag_is_missing	0.0		1_2
1513	remainder__PrevBloodDis_is_missing	0.0		1_2
1514	remainder__Weight_is_missing	0.0		1_2
1515	remainder__Height_is_missing	0.0		1_2
1516	remainder__BloodDateEntry_is_missing	0.0		1_2
1517	remainder__HemoglobinEntry_is_missing	0.0		1_2
1518	remainder__PlateletEntry_is_missing	0.0		1_2
1519	remainder__MarrowDateEntry_is_missing	0.0		1_2
1520	remainder__MarrowBlastsEntry_is_missing	0.0		1_2
1521	remainder__FABtype_is_missing	0.0		1_2
1522	remainder__CNSinvolveentry_is_missing	0.0		1_2
1523	remainder__Localcytoentry_is_missing	0.0		1_2
1524	remainder__Localimmentry_is_missing	0.0		1_2
1525	remainder__LocalImmPcnt_is_missing	0.0		1_2
1526	remainder__CD33entry_is_missing	0.0		1_2
1527	remainder__SmokeHist_is_missing	0.0		1_2
1528	remainder__SmokePerDay_is_missing	0.0		1_2
1529	remainder__CytoResult_is_missing	0.26307750274224		1_2
1530	remainder__Karyotype_is_missing	0.12171719363281404		1_2
1531	remainder__ComorArr_is_missing	0.0		1_2
1532	remainder__ComorCard_is_missing	0.0		1_2
1533	remainder__ComorHVD_is_missing	0.0		1_2
1534	remainder__ComorIBD_is_missing	0.0		1_2
1535	remainder__ComorDiab_is_missing	0.0		1_2
1536	remainder__ComorCVD_is_missing	0.0		1_2
1537	remainder__ComorPsyc_is_missing	0.0		1_2
1538	remainder__ComorObe_is_missing	0.0		1_2
1539	remainder__ComorInf_is_missing	0.0		1_2
1540	remainder__ComorRheu_is_missing	0.0		1_2
1541	remainder__ComorPrep_is_missing	0.0		1_2
1542	remainder__ComorRen_is_missing	0.0		1_2
1543	remainder__ComorMPul_is_missing	0.0		1_2
1544	remainder__ComorSPul_is_missing	0.0		1_2
1545	remainder__ComorPST_is_missing	0.0		1_2
1546	remainder__ComorHepM_is_missing	0.0		1_2
1547	remainder__ComorHepS_is_missing	0.0		1_2
1548	remainder__TestDate_is_missing	0.0		1_2
1549	remainder__amlFLToutcomeID_is_missing	0.0		1_2
1550	remainder__amlFLTTypeID_is_missing	0.0		1_2
1551	remainder__amlDDLFLTTKDID_is_missing	0.0		1_2
1552	remainder__ITDPcnt_is_missing	0.0		1_2
1553	remainder__ITDLength_is_missing	0.0		1_2
1554	remainder__amlFLTType0ID_is_missing	0.0		1_2
1555	remainder__amlDDLNPM1OutcomeID_is_missing	0.0		1_2
1556	remainder__amlDDLNPM1ID_is_missing	0.10632926294498356		1_2
1557	karyotype_encoding__Karyotype_46,XX [20]	0.0		2_2
1558	karyotype_encoding__Karyotype_46,XX [20]	0.0		2_2
1559	karyotype_encoding__Karyotype_46,XX,inv(16)(p13q22)[10]	0.0		2_2
1560	karyotype_encoding__Karyotype_46,XX,t(8;21)(q22;q22)[10]	0.0		2_2
1561	karyotype_encoding__Karyotype_46,XX[10]	0.0		2_2
1562	karyotype_encoding__Karyotype_46,XX[20]	0.0		2_2
1563	karyotype_encoding__Karyotype_46,XX[20]	0.0		2_2
1564	karyotype_encoding__Karyotype_46,XX[25]	0.0		2_2
1565	karyotype_encoding__Karyotype_46,XX[30]	0.0		2_2
1566	karyotype_encoding__Karyotype_46,XY	0.0		2_2
1567	karyotype_encoding__Karyotype_46,XY [20]	0.0		2_2
1568	karyotype_encoding__Karyotype_46,XY,inv(16)(p13q22)[10]	0.0		2_2
1569	karyotype_encoding__Karyotype_46,XY[10]	0.0		2_2
1570	karyotype_encoding__Karyotype_46,XY[20]	0.0		2_2
1571	karyotype_encoding__Karyotype_46,XY[20]	0.0		2_2
1572	karyotype_encoding__Karyotype_46,XY[25]	0.0		2_2
1573	karyotype_encoding__Karyotype_46,XY[30]	0.0		2_2
1574	karyotype_encoding__Karyotype_47,XX,+8[10]	0.0		2_2
1575	karyotype_encoding__Karyotype___rare_class__	0.028493921508816182		2_2
1576	cat__sexID_False	0.05453339045926714		2_2
1577	cat__sexID_True	0.04747989915452806		2_2
1578	cat__IsSec_False	0.06445924733600304		2_2
1579	cat__IsSec_True	0.018269559298252074		2_2
1580	cat__IsSec_nan	0.0		2_2
1581	cat__PrevDiag_False	0.0		2_2
1582	cat__PrevDiag_True	0.0		2_2
1583	cat__PrevDiag_nan	0.0		2_2
1584	cat__amlAgeGroup_15-29	0.0		2_2
1585	cat__amlAgeGroup_30-39	0.0		2_2
1586	cat__amlAgeGroup_40-49	0.0		2_2
1587	cat__amlAgeGroup_50-59	0.0		2_2
1588	cat__amlAgeGroup_60+	0.03109669637152673		2_2
1589	cat__PrevBloodDis_Aplastic anaemia	0.0		2_2
1590	cat__PrevBloodDis_Chronic lymphoblastic leukaemia (CLL)	0.0		2_2
1591	cat__PrevBloodDis_Chronic myelomonocytic leukaemia (CMML)	0.0		2_2
1592	cat__PrevBloodDis_Hodgkin's disease	0.0		2_2
1593	cat__PrevBloodDis_Lymphoma	0.0		2_2
1594	cat__PrevBloodDis_Myelodysplastic syndrome (MDS)/myelodysplasia/pre-leukaemic phase	0.0		2_2
1595	cat__PrevBloodDis_Myelofibrosis	0.0		2_2
1596	cat__PrevBloodDis_Myeloproliferative syndrome	0.0		2_2
1597	cat__PrevBloodDis_Other haematological disorder	0.0		2_2
1598	cat__PrevBloodDis_Polycythaemia rubra vera (PRV)	0.0		2_2
1599	cat__PrevBloodDis_Refractory anaemia with excess of blasts (RAEB, RAEB-t)	0.0		2_2
1600	cat__PrevBloodDis_Sideroblastic anaemia (RAS)	0.0		2_2
1601	cat__PrevBloodDis_Thrombocythaemia	0.0		2_2
1602	cat__PrevBloodDis_Thrombocytopenia	0.0		2_2
1603	cat__PrevBloodDis_nan	0.0		2_2
1604	cat__FABtype_0	0.0		2_2
1605	cat__FABtype_1	0.09237273349793677		2_2
1606	cat__FABtype_2	0.07614007363513513		2_2
1607	cat__FABtype_3	0.0		2_2
1608	cat__FABtype_3v	0.0		2_2
1609	cat__FABtype_4	0.0		2_2
1610	cat__FABtype_4e	0.0		2_2
1611	cat__FABtype_5	0.05698797999061073		2_2
1612	cat__FABtype_5a	0.0		2_2
1613	cat__FABtype_5b	0.0		2_2
1614	cat__FABtype_6	0.0		2_2
1615	cat__FABtype_7	0.0		2_2
1616	cat__FABtype_8	0.017679469286021418		2_2
1617	cat__FABtype_B	0.0		2_2
1618	cat__FABtype_R	0.0		2_2
1619	cat__FABtype_RT	0.0		2_2
1620	cat__FABtype_X	0.0		2_2
1621	cat__FABtype_nan	0.0		2_2
1622	cat__CNSinvolveentry_0.0	0.0		2_2
1623	cat__CNSinvolveentry_1.0	0.0		2_2
1624	cat__CNSinvolveentry_2.0	0.0		2_2
1625	cat__CNSinvolveentry_nan	0.0		2_2
1626	cat__Localcytoentry_1.0	0.14880164160574957		2_2
1627	cat__Localcytoentry_2.0	0.0766860875016918		2_2
1628	cat__Localcytoentry_3.0	0.0		2_2
1629	cat__Localcytoentry_4.0	0.0		2_2
1630	cat__Localcytoentry_5.0	0.0		2_2
1631	cat__Localcytoentry_nan	0.0		2_2
1632	cat__Localimmentry_1.0	0.0		2_2
1633	cat__Localimmentry_2.0	0.0		2_2
1634	cat__Localimmentry_3.0	0.0		2_2
1635	cat__Localimmentry_nan	0.0		2_2
1636	cat__CD33entry_1.0	0.0		2_2
1637	cat__CD33entry_2.0	0.0		2_2
1638	cat__CD33entry_3.0	0.0		2_2
1639	cat__CD33entry_nan	0.0		2_2
1640	cat__SmokeHist_1.0	0.0		2_2
1641	cat__SmokeHist_2.0	0.08813928579925479		2_2
1642	cat__SmokeHist_3.0	0.0030344616376756085		2_2
1643	cat__SmokeHist_nan	0.0		2_2
1644	cat__amlType_De novo	0.006120480102765298		2_2
1645	cat__amlType_High risk MDS	0.0		2_2
1646	cat__amlType_Secondary	0.17907706211379384		2_2
1647	cat__CytoResult_Adverse	0.5759776435308058		2_2
1648	cat__CytoResult_Failed	0.0		2_2
1649	cat__CytoResult_Intermediate	0.0		2_2
1650	cat__CytoResult_Normal	0.0		2_2
1651	cat__CytoResult_Not done	0.0		2_2
1652	cat__CytoResult_nan	0.0		2_2
1653	cat__CytoResult_t(15;17) / PML-RARA [APL]	0.0		2_2
1654	cat__CytoResult_t(8;21) / inv(16) [CBF]	0.6833879013393324		2_2
1655	cat__ComorArr_0.0	0.0		2_2
1656	cat__ComorArr_1.0	0.0		2_2
1657	cat__ComorArr_2.0	0.0		2_2
1658	cat__ComorArr_nan	0.0		2_2
1659	cat__ComorCard_0.0	0.0		2_2
1660	cat__ComorCard_1.0	0.0		2_2
1661	cat__ComorCard_2.0	0.0		2_2
1662	cat__ComorCard_nan	0.0		2_2
1663	cat__ComorHVD_0.0	0.0		2_2
1664	cat__ComorHVD_1.0	0.0		2_2
1665	cat__ComorHVD_2.0	0.0		2_2
1666	cat__ComorHVD_nan	0.0		2_2
1667	cat__ComorIBD_0.0	0.0		2_2
1668	cat__ComorIBD_1.0	0.0		2_2
1669	cat__ComorIBD_2.0	0.0		2_2
1670	cat__ComorIBD_nan	0.0		2_2
1671	cat__ComorDiab_0.0	0.0		2_2
1672	cat__ComorDiab_1.0	0.0		2_2
1673	cat__ComorDiab_2.0	0.0		2_2
1674	cat__ComorDiab_nan	0.0		2_2
1675	cat__ComorCVD_0.0	0.0		2_2
1676	cat__ComorCVD_1.0	0.0		2_2
1677	cat__ComorCVD_2.0	0.0		2_2
1678	cat__ComorCVD_nan	0.0		2_2
1679	cat__ComorPsyc_0.0	0.012132961002393186		2_2
1680	cat__ComorPsyc_1.0	0.0		2_2
1681	cat__ComorPsyc_2.0	0.0		2_2
1682	cat__ComorPsyc_nan	0.0		2_2
1683	cat__ComorObe_0.0	0.014528825996443154		2_2
1684	cat__ComorObe_1.0	0.0		2_2
1685	cat__ComorObe_2.0	0.0		2_2
1686	cat__ComorObe_nan	0.0		2_2
1687	cat__ComorInf_0.0	0.03713878696701996		2_2
1688	cat__ComorInf_1.0	0.0		2_2
1689	cat__ComorInf_2.0	0.0		2_2
1690	cat__ComorInf_nan	0.0		2_2
1691	cat__ComorRheu_0.0	0.0		2_2
1692	cat__ComorRheu_1.0	0.0		2_2
1693	cat__ComorRheu_2.0	0.0		2_2
1694	cat__ComorRheu_nan	0.0		2_2
1695	cat__ComorPrep_0.0	0.0		2_2
1696	cat__ComorPrep_1.0	0.0		2_2
1697	cat__ComorPrep_2.0	0.0		2_2
1698	cat__ComorPrep_nan	0.0		2_2
1699	cat__ComorRen_0.0	0.0		2_2
1700	cat__ComorRen_1.0	0.0		2_2
1701	cat__ComorRen_2.0	0.0		2_2
1702	cat__ComorRen_nan	0.0		2_2
1703	cat__ComorMPul_0.0	0.0		2_2
1704	cat__ComorMPul_1.0	0.0		2_2
1705	cat__ComorMPul_2.0	0.0		2_2
1706	cat__ComorMPul_nan	0.0		2_2
1707	cat__ComorSPul_0.0	0.0		2_2
1708	cat__ComorSPul_1.0	0.0		2_2
1709	cat__ComorSPul_2.0	0.0		2_2
1710	cat__ComorSPul_nan	0.0		2_2
1711	cat__ComorPST_0.0	0.0		2_2
1712	cat__ComorPST_1.0	0.0		2_2
1713	cat__ComorPST_2.0	0.0		2_2
1714	cat__ComorPST_nan	0.0		2_2
1715	cat__ComorHepM_0.0	0.0		2_2
1716	cat__ComorHepM_1.0	0.0		2_2
1717	cat__ComorHepM_2.0	0.0		2_2
1718	cat__ComorHepM_nan	0.0		2_2
1719	cat__ComorHepS_0.0	0.0		2_2
1720	cat__ComorHepS_1.0	0.0		2_2
1721	cat__ComorHepS_2.0	0.0		2_2
1722	cat__ComorHepS_nan	0.0		2_2
1723	cat__amlFLToutcomeID_2.0	0.0		2_2
1724	cat__amlFLToutcomeID_3.0	0.0		2_2
1725	cat__amlFLToutcomeID_4.0	0.0		2_2
1726	cat__amlFLToutcomeID_nan	0.0		2_2
1727	cat__amlFLTTypeID_1.0	0.0		2_2
1728	cat__amlFLTTypeID_2.0	0.0		2_2
1729	cat__amlFLTTypeID_nan	0.0		2_2
1730	cat__amlDDLFLTTKDID_1.0	0.0		2_2
1731	cat__amlDDLFLTTKDID_2.0	0.0		2_2
1732	cat__amlDDLFLTTKDID_3.0	0.0		2_2
1733	cat__amlDDLFLTTKDID_4.0	0.0		2_2
1734	cat__amlDDLFLTTKDID_6.0	0.0		2_2
1735	cat__amlDDLFLTTKDID_7.0	0.0		2_2
1736	cat__amlDDLFLTTKDID_8.0	0.0		2_2
1737	cat__amlDDLFLTTKDID_9.0	0.0		2_2
1738	cat__amlDDLFLTTKDID_99.0	0.0		2_2
1739	cat__amlDDLFLTTKDID_nan	0.0		2_2
1740	cat__amlFLTType0ID_1.0	0.0		2_2
1741	cat__amlFLTType0ID_2.0	0.0		2_2
1742	cat__amlFLTType0ID_nan	0.0		2_2
1743	cat__amlDDLNPM1OutcomeID_1.0	0.16594475884213514		2_2
1744	cat__amlDDLNPM1OutcomeID_3.0	0.06328949734881838		2_2
1745	cat__amlDDLNPM1OutcomeID_5.0	0.0		2_2
1746	cat__amlDDLNPM1OutcomeID_7.0	0.0		2_2
1747	cat__amlDDLNPM1OutcomeID_nan	0.0		2_2
1748	cat__amlDDLNPM1ID_1.0	0.0		2_2
1749	cat__amlDDLNPM1ID_2.0	0.0		2_2
1750	cat__amlDDLNPM1ID_3.0	0.0		2_2
1751	cat__amlDDLNPM1ID_4.0	0.0		2_2
1752	cat__amlDDLNPM1ID_5.0	0.004194260004988662		2_2
1753	cat__amlDDLNPM1ID_nan	0.13146830036564233		2_2
1754	num__amlAgeAtRand1	0.2114536868964014		2_2
1755	num__TestDate	0.0001995522868176469		2_2
1756	num__ITDPcnt	0.00031298750280200335		2_2
1757	num__ITDLength	3.2062599350069573e-05		2_2
1758	num__Weight	0.028493087447818616		2_2
1759	num__Height	0.003162141328545294		2_2
1760	num__BloodDateEntry	0.0001843308304510095		2_2
1761	num__HemoglobinEntry	0.00043965743766283103		2_2
1762	num__PlateletEntry	0.0013473484462314211		2_2
1763	num__MarrowDateEntry	4.141248779317893e-05		2_2
1764	num__MarrowBlastsEntry	0.00023517828908336806		2_2
1765	num__LocalImmPcnt	7.675618455427285e-06		2_2
1766	num__SmokePerDay	0.0001082316826831661		2_2
1767	num__WBCEntry	0.02862615531621267		2_2
1768	remainder__IsSec_is_missing	0.0		2_2
1769	remainder__PrevDiag_is_missing	0.0		2_2
1770	remainder__PrevBloodDis_is_missing	0.0		2_2
1771	remainder__Weight_is_missing	0.0		2_2
1772	remainder__Height_is_missing	0.0		2_2
1773	remainder__BloodDateEntry_is_missing	0.0		2_2
1774	remainder__HemoglobinEntry_is_missing	0.0		2_2
1775	remainder__PlateletEntry_is_missing	0.0		2_2
1776	remainder__MarrowDateEntry_is_missing	0.0		2_2
1777	remainder__MarrowBlastsEntry_is_missing	0.0		2_2
1778	remainder__FABtype_is_missing	0.0		2_2
1779	remainder__CNSinvolveentry_is_missing	0.0		2_2
1780	remainder__Localcytoentry_is_missing	0.0		2_2
1781	remainder__Localimmentry_is_missing	0.0		2_2
1782	remainder__LocalImmPcnt_is_missing	0.0		2_2
1783	remainder__CD33entry_is_missing	0.0		2_2
1784	remainder__SmokeHist_is_missing	0.0		2_2
1785	remainder__SmokePerDay_is_missing	0.0		2_2
1786	remainder__CytoResult_is_missing	0.0		2_2
1787	remainder__Karyotype_is_missing	0.0		2_2
1788	remainder__ComorArr_is_missing	0.0		2_2
1789	remainder__ComorCard_is_missing	0.0		2_2
1790	remainder__ComorHVD_is_missing	0.0		2_2
1791	remainder__ComorIBD_is_missing	0.0		2_2
1792	remainder__ComorDiab_is_missing	0.0		2_2
1793	remainder__ComorCVD_is_missing	0.0		2_2
1794	remainder__ComorPsyc_is_missing	0.0		2_2
1795	remainder__ComorObe_is_missing	0.0		2_2
1796	remainder__ComorInf_is_missing	0.0		2_2
1797	remainder__ComorRheu_is_missing	0.0		2_2
1798	remainder__ComorPrep_is_missing	0.0		2_2
1799	remainder__ComorRen_is_missing	0.0		2_2
1800	remainder__ComorMPul_is_missing	0.0		2_2
1801	remainder__ComorSPul_is_missing	0.0		2_2
1802	remainder__ComorPST_is_missing	0.0		2_2
1803	remainder__ComorHepM_is_missing	0.0		2_2
1804	remainder__ComorHepS_is_missing	0.0		2_2
1805	remainder__TestDate_is_missing	0.0		2_2
1806	remainder__amlFLToutcomeID_is_missing	0.0		2_2
1807	remainder__amlFLTTypeID_is_missing	0.0		2_2
1808	remainder__amlDDLFLTTKDID_is_missing	0.0		2_2
1809	remainder__ITDPcnt_is_missing	0.0		2_2
1810	remainder__ITDLength_is_missing	0.0		2_2
1811	remainder__amlFLTType0ID_is_missing	0.0		2_2
1812	remainder__amlDDLNPM1OutcomeID_is_missing	0.0		2_2
1813	remainder__amlDDLNPM1ID_is_missing	0.13107189564635902		2_2
1814	karyotype_encoding__Karyotype_46,XX [20]	0.0		3_2
1815	karyotype_encoding__Karyotype_46,XX [20]	0.0		3_2
1816	karyotype_encoding__Karyotype_46,XX,inv(16)(p13q22)[10]	0.0		3_2
1817	karyotype_encoding__Karyotype_46,XX,t(8;21)(q22;q22)[10]	0.0		3_2
1818	karyotype_encoding__Karyotype_46,XX[10]	0.0		3_2
1819	karyotype_encoding__Karyotype_46,XX[20]	0.0		3_2
1820	karyotype_encoding__Karyotype_46,XX[20]	0.0		3_2
1821	karyotype_encoding__Karyotype_46,XX[25]	0.0		3_2
1822	karyotype_encoding__Karyotype_46,XX[30]	0.0		3_2
1823	karyotype_encoding__Karyotype_46,XY	0.0		3_2
1824	karyotype_encoding__Karyotype_46,XY [20]	0.0		3_2
1825	karyotype_encoding__Karyotype_46,XY,inv(16)(p13q22)[10]	0.0		3_2
1826	karyotype_encoding__Karyotype_46,XY[10]	0.0		3_2
1827	karyotype_encoding__Karyotype_46,XY[20]	0.0		3_2
1828	karyotype_encoding__Karyotype_46,XY[20]	0.0		3_2
1829	karyotype_encoding__Karyotype_46,XY[21]	0.0		3_2
1830	karyotype_encoding__Karyotype_46,XY[25]	0.0		3_2
1831	karyotype_encoding__Karyotype_46,XY[30]	0.0		3_2
1832	karyotype_encoding__Karyotype_47,XX,+8[10]	0.0		3_2
1833	karyotype_encoding__Karyotype_47,XY,+8[10]	0.0		3_2
1834	karyotype_encoding__Karyotype___rare_class__	0.03952185376639458		3_2
1835	cat__sexID_False	0.05864296220977607		3_2
1836	cat__sexID_True	0.0494620307623083		3_2
1837	cat__IsSec_False	0.0		3_2
1838	cat__IsSec_True	0.0		3_2
1839	cat__IsSec_nan	0.0		3_2
1840	cat__PrevDiag_False	0.0032042732782960838		3_2
1841	cat__PrevDiag_True	0.0		3_2
1842	cat__PrevDiag_nan	0.0		3_2
1843	cat__amlAgeGroup_15-29	0.0		3_2
1844	cat__amlAgeGroup_30-39	0.0		3_2
1845	cat__amlAgeGroup_40-49	0.0		3_2
1846	cat__amlAgeGroup_50-59	0.0		3_2
1847	cat__amlAgeGroup_60+	0.029422800266883178		3_2
1848	cat__PrevBloodDis_Aplastic anaemia	0.0		3_2
1849	cat__PrevBloodDis_Chronic lymphoblastic leukaemia (CLL)	0.0		3_2
1850	cat__PrevBloodDis_Chronic myelomonocytic leukaemia (CMML)	0.0		3_2
1851	cat__PrevBloodDis_Hodgkin's disease	0.0		3_2
1852	cat__PrevBloodDis_Lymphoma	0.0		3_2
1853	cat__PrevBloodDis_Myelodysplastic syndrome (MDS)/myelodysplasia/pre-leukaemic phase	0.0		3_2
1854	cat__PrevBloodDis_Myelofibrosis	0.0		3_2
1855	cat__PrevBloodDis_Myeloproliferative syndrome	0.0		3_2
1856	cat__PrevBloodDis_Other haematological disorder	0.0		3_2
1857	cat__PrevBloodDis_Polycythaemia rubra vera (PRV)	0.0		3_2
1858	cat__PrevBloodDis_Refractory anaemia with excess of blasts (RAEB, RAEB-t)	0.0		3_2
1859	cat__PrevBloodDis_Sideroblastic anaemia (RAS)	0.0		3_2
1860	cat__PrevBloodDis_Thrombocythaemia	0.0		3_2
1861	cat__PrevBloodDis_Thrombocytopenia	0.0		3_2
1862	cat__PrevBloodDis_nan	0.014235250209015072		3_2
1863	cat__FABtype_0	0.0		3_2
1864	cat__FABtype_1	0.06933978197347399		3_2
1865	cat__FABtype_2	0.020723262056571483		3_2
1866	cat__FABtype_3	0.0		3_2
1867	cat__FABtype_4	0.0		3_2
1868	cat__FABtype_4e	0.0		3_2
1869	cat__FABtype_5	0.12775747498101853		3_2
1870	cat__FABtype_5a	0.0		3_2
1871	cat__FABtype_5b	0.0		3_2
1872	cat__FABtype_6	0.0		3_2
1873	cat__FABtype_7	0.0		3_2
1874	cat__FABtype_8	0.0		3_2
1875	cat__FABtype_All	0.0		3_2
1876	cat__FABtype_B	0.0		3_2
1877	cat__FABtype_R	0.0		3_2
1878	cat__FABtype_RT	0.0		3_2
1879	cat__FABtype_X	0.0		3_2
1880	cat__FABtype_nan	0.0		3_2
1881	cat__CNSinvolveentry_0.0	0.0		3_2
1882	cat__CNSinvolveentry_1.0	0.0		3_2
1883	cat__CNSinvolveentry_2.0	0.0		3_2
1884	cat__CNSinvolveentry_nan	0.0		3_2
1885	cat__Localcytoentry_1.0	0.17932230312542702		3_2
1886	cat__Localcytoentry_2.0	0.14033369116397007		3_2
1887	cat__Localcytoentry_3.0	0.0		3_2
1888	cat__Localcytoentry_4.0	0.0		3_2
1889	cat__Localcytoentry_5.0	0.00989286596046162		3_2
1890	cat__Localcytoentry_nan	0.0		3_2
1891	cat__Localimmentry_1.0	0.016192951929986772		3_2
1892	cat__Localimmentry_2.0	0.0		3_2
1893	cat__Localimmentry_3.0	0.0		3_2
1894	cat__Localimmentry_nan	0.0		3_2
1895	cat__CD33entry_1.0	0.0		3_2
1896	cat__CD33entry_2.0	0.0		3_2
1897	cat__CD33entry_3.0	0.0		3_2
1898	cat__CD33entry_nan	0.0		3_2
1899	cat__SmokeHist_1.0	0.0		3_2
1900	cat__SmokeHist_2.0	0.04950673060968828		3_2
1901	cat__SmokeHist_3.0	0.08923440067387117		3_2
1902	cat__SmokeHist_nan	0.0		3_2
1903	cat__amlType_De novo	0.12689333158404778		3_2
1904	cat__amlType_High risk MDS	0.0		3_2
1905	cat__amlType_Secondary	0.20564230919643126		3_2
1906	cat__CytoResult_Adverse	0.5975040023586441		3_2
1907	cat__CytoResult_Failed	0.0		3_2
1908	cat__CytoResult_Intermediate	0.0		3_2
1909	cat__CytoResult_Normal	0.0		3_2
1910	cat__CytoResult_Not done	0.0		3_2
1911	cat__CytoResult_nan	0.0		3_2
1912	cat__CytoResult_t(15;17) / PML-RARA [APL]	0.0		3_2
1913	cat__CytoResult_t(8;21) / inv(16) [CBF]	0.8684818553620332		3_2
1914	cat__ComorArr_0.0	0.0		3_2
1915	cat__ComorArr_1.0	0.0		3_2
1916	cat__ComorArr_2.0	0.0		3_2
1917	cat__ComorArr_nan	0.0		3_2
1918	cat__ComorCard_0.0	0.0		3_2
1919	cat__ComorCard_1.0	0.0		3_2
1920	cat__ComorCard_2.0	0.0		3_2
1921	cat__ComorCard_nan	0.0		3_2
1922	cat__ComorHVD_0.0	0.0		3_2
1923	cat__ComorHVD_1.0	0.0		3_2
1924	cat__ComorHVD_2.0	0.0		3_2
1925	cat__ComorHVD_nan	0.0		3_2
1926	cat__ComorIBD_0.0	0.0		3_2
1927	cat__ComorIBD_1.0	0.0		3_2
1928	cat__ComorIBD_2.0	0.0		3_2
1929	cat__ComorIBD_nan	0.0		3_2
1930	cat__ComorDiab_0.0	0.0		3_2
1931	cat__ComorDiab_1.0	0.0		3_2
1932	cat__ComorDiab_2.0	0.0		3_2
1933	cat__ComorDiab_nan	0.0		3_2
1934	cat__ComorCVD_0.0	0.0		3_2
1935	cat__ComorCVD_1.0	0.0		3_2
1936	cat__ComorCVD_2.0	0.0		3_2
1937	cat__ComorCVD_nan	0.0		3_2
1938	cat__ComorPsyc_0.0	0.045909250240201864		3_2
1939	cat__ComorPsyc_1.0	0.01233034391801834		3_2
1940	cat__ComorPsyc_2.0	0.0		3_2
1941	cat__ComorPsyc_nan	0.0		3_2
1942	cat__ComorObe_0.0	0.0		3_2
1943	cat__ComorObe_1.0	0.06962578590111189		3_2
1944	cat__ComorObe_2.0	0.0		3_2
1945	cat__ComorObe_nan	0.0		3_2
1946	cat__ComorInf_0.0	0.0		3_2
1947	cat__ComorInf_1.0	0.0		3_2
1948	cat__ComorInf_2.0	0.0		3_2
1949	cat__ComorInf_nan	0.0		3_2
1950	cat__ComorRheu_0.0	0.08717301624823155		3_2
1951	cat__ComorRheu_1.0	0.0		3_2
1952	cat__ComorRheu_2.0	0.0		3_2
1953	cat__ComorRheu_nan	0.0		3_2
1954	cat__ComorPrep_0.0	0.0		3_2
1955	cat__ComorPrep_1.0	0.0		3_2
1956	cat__ComorPrep_2.0	0.0		3_2
1957	cat__ComorPrep_nan	0.0		3_2
1958	cat__ComorRen_0.0	0.0		3_2
1959	cat__ComorRen_1.0	0.0		3_2
1960	cat__ComorRen_2.0	0.0		3_2
1961	cat__ComorRen_nan	0.0		3_2
1962	cat__ComorMPul_0.0	0.0596469859096992		3_2
1963	cat__ComorMPul_1.0	0.0		3_2
1964	cat__ComorMPul_2.0	0.0		3_2
1965	cat__ComorMPul_nan	0.0		3_2
1966	cat__ComorSPul_0.0	0.0		3_2
1967	cat__ComorSPul_1.0	0.0		3_2
1968	cat__ComorSPul_2.0	0.0		3_2
1969	cat__ComorSPul_nan	0.0		3_2
1970	cat__ComorPST_0.0	0.0		3_2
1971	cat__ComorPST_1.0	0.0		3_2
1972	cat__ComorPST_2.0	0.0		3_2
1973	cat__ComorPST_nan	0.0		3_2
1974	cat__ComorHepM_0.0	0.0		3_2
1975	cat__ComorHepM_1.0	0.05065435426822973		3_2
1976	cat__ComorHepM_2.0	0.0		3_2
1977	cat__ComorHepM_nan	0.0		3_2
1978	cat__ComorHepS_0.0	0.0		3_2
1979	cat__ComorHepS_1.0	0.0		3_2
1980	cat__ComorHepS_2.0	0.0		3_2
1981	cat__ComorHepS_nan	0.0		3_2
1982	cat__amlFLToutcomeID_2.0	0.0		3_2
1983	cat__amlFLToutcomeID_3.0	0.0		3_2
1984	cat__amlFLToutcomeID_4.0	0.0		3_2
1985	cat__amlFLToutcomeID_nan	0.0		3_2
1986	cat__amlFLTTypeID_1.0	0.0		3_2
1987	cat__amlFLTTypeID_2.0	0.0		3_2
1988	cat__amlFLTTypeID_nan	0.0		3_2
1989	cat__amlDDLFLTTKDID_1.0	0.0		3_2
1990	cat__amlDDLFLTTKDID_2.0	0.0		3_2
1991	cat__amlDDLFLTTKDID_3.0	0.0		3_2
1992	cat__amlDDLFLTTKDID_4.0	0.0		3_2
1993	cat__amlDDLFLTTKDID_6.0	0.0		3_2
1994	cat__amlDDLFLTTKDID_7.0	0.0		3_2
1995	cat__amlDDLFLTTKDID_8.0	0.0		3_2
1996	cat__amlDDLFLTTKDID_9.0	0.0		3_2
1997	cat__amlDDLFLTTKDID_99.0	0.0		3_2
1998	cat__amlDDLFLTTKDID_nan	0.0		3_2
[truncated: 1,884 more rows]
