# Supplementary material for: Random Survival Forest Versus Elastic-Net Regularized Cox Regression for Survival Prediction in Acute Myeloid Leukemia at Distinct Treatment Time Points: Model Performance Comparison Study
Source: JMIR Bioinform Biotechnol. 2026 Apr 29;7:e75678. doi: 10.2196/75678 (PMC13128161; doi:10.2196/75678)
Supplement: Multimedia Appendix 9 [file bioinform-v7-e75678-s009.zip › ablation_metrics/repeated_fold_feature_importance/cnet/initial_diagnosis__initial_diagnosis_MRD_flt3_npm1__fimp.csv]

	feature	importance	std_importance	fold_repeat_idx
0	karyotype_encoding__Karyotype_45,X,-Y,t(8;21)(q22;q22)[10]	0.0		1_1
1	karyotype_encoding__Karyotype_46,XX [20]	0.0		1_1
2	karyotype_encoding__Karyotype_46,XX [20]	0.0		1_1
3	karyotype_encoding__Karyotype_46,XX,inv(16)(p13q22)[10]	0.0		1_1
4	karyotype_encoding__Karyotype_46,XX,t(8;21)(q22;q22)[10]	0.0		1_1
5	karyotype_encoding__Karyotype_46,XX[10]	0.0		1_1
6	karyotype_encoding__Karyotype_46,XX[20]	0.0		1_1
7	karyotype_encoding__Karyotype_46,XX[20]	0.0		1_1
8	karyotype_encoding__Karyotype_46,XX[25]	0.0		1_1
9	karyotype_encoding__Karyotype_46,XX[30]	0.0		1_1
10	karyotype_encoding__Karyotype_46,XY	0.0		1_1
11	karyotype_encoding__Karyotype_46,XY [20]	0.0		1_1
12	karyotype_encoding__Karyotype_46,XY,inv(16)(p13q22)[10]	0.0		1_1
13	karyotype_encoding__Karyotype_46,XY[10]	0.0		1_1
14	karyotype_encoding__Karyotype_46,XY[20]	0.0		1_1
15	karyotype_encoding__Karyotype_46,XY[20]	0.0		1_1
16	karyotype_encoding__Karyotype_46,XY[20]	0.0		1_1
17	karyotype_encoding__Karyotype_46,XY[21]	0.0		1_1
18	karyotype_encoding__Karyotype_46,XY[25]	0.0		1_1
19	karyotype_encoding__Karyotype_46,XY[30]	0.0		1_1
20	karyotype_encoding__Karyotype_47,XX,+8[10]	0.0		1_1
21	karyotype_encoding__Karyotype_47,XY,+8[10]	0.0		1_1
22	karyotype_encoding__Karyotype___rare_class__	0.06996381337957706		1_1
23	cat__sexID_False	0.06684376410832021		1_1
24	cat__sexID_True	0.05804105211211426		1_1
25	cat__IsSec_False	0.003967398857772767		1_1
26	cat__IsSec_True	0.060787667223290584		1_1
27	cat__IsSec_nan	0.0		1_1
28	cat__PrevDiag_False	0.0		1_1
29	cat__PrevDiag_True	0.0		1_1
30	cat__PrevDiag_nan	0.0		1_1
31	cat__MRDA0_False	0.0		1_1
32	cat__MRDA0_True	0.0		1_1
33	cat__MRDA0_nan	0.0		1_1
34	cat__MRDB0_False	0.0		1_1
35	cat__MRDB0_True	0.0		1_1
36	cat__MRDB0_nan	0.0		1_1
37	cat__MRDC0_False	0.0		1_1
38	cat__MRDC0_True	0.0		1_1
39	cat__MRDC0_nan	0.0		1_1
40	cat__amlAgeGroup_15-29	0.013525261569236011		1_1
41	cat__amlAgeGroup_30-39	0.0		1_1
42	cat__amlAgeGroup_40-49	0.009389809671013164		1_1
43	cat__amlAgeGroup_50-59	0.0		1_1
44	cat__amlAgeGroup_60+	0.034972320367375055		1_1
45	cat__PrevBloodDis_Aplastic anaemia	0.0		1_1
46	cat__PrevBloodDis_Chronic lymphoblastic leukaemia (CLL)	0.0		1_1
47	cat__PrevBloodDis_Chronic myelomonocytic leukaemia (CMML)	0.0		1_1
48	cat__PrevBloodDis_Hodgkin's disease	0.0		1_1
49	cat__PrevBloodDis_Lymphoma	0.0		1_1
50	cat__PrevBloodDis_Myelodysplastic syndrome (MDS)/myelodysplasia/pre-leukaemic phase	0.0		1_1
51	cat__PrevBloodDis_Myelofibrosis	0.0		1_1
52	cat__PrevBloodDis_Myeloproliferative syndrome	0.0		1_1
53	cat__PrevBloodDis_Other haematological disorder	0.0		1_1
54	cat__PrevBloodDis_Polycythaemia rubra vera (PRV)	0.0		1_1
55	cat__PrevBloodDis_Refractory anaemia with excess of blasts (RAEB, RAEB-t)	0.0		1_1
56	cat__PrevBloodDis_Sideroblastic anaemia (RAS)	0.0		1_1
57	cat__PrevBloodDis_Thrombocythaemia	0.0		1_1
58	cat__PrevBloodDis_Thrombocytopenia	0.0		1_1
59	cat__PrevBloodDis_nan	0.024287353139596044		1_1
60	cat__FABtype_0	0.0		1_1
61	cat__FABtype_1	0.07381711123472874		1_1
62	cat__FABtype_2	0.0		1_1
63	cat__FABtype_3	0.0		1_1
64	cat__FABtype_3v	0.0		1_1
65	cat__FABtype_4	0.0		1_1
66	cat__FABtype_4e	0.0		1_1
67	cat__FABtype_5	0.2666207764651391		1_1
68	cat__FABtype_5a	0.0		1_1
69	cat__FABtype_5b	0.0		1_1
70	cat__FABtype_6	0.0		1_1
71	cat__FABtype_7	0.0		1_1
72	cat__FABtype_8	0.0857784613010112		1_1
73	cat__FABtype_B	0.0		1_1
74	cat__FABtype_R	0.0		1_1
75	cat__FABtype_RT	0.0		1_1
76	cat__FABtype_X	0.044151237600001156		1_1
77	cat__FABtype_nan	0.0		1_1
78	cat__CNSinvolveentry_0.0	0.0		1_1
79	cat__CNSinvolveentry_1.0	0.0		1_1
80	cat__CNSinvolveentry_2.0	0.0		1_1
81	cat__CNSinvolveentry_nan	0.0		1_1
82	cat__Localcytoentry_1.0	0.13536274070181648		1_1
83	cat__Localcytoentry_2.0	0.07079627355721584		1_1
84	cat__Localcytoentry_3.0	0.0		1_1
85	cat__Localcytoentry_4.0	0.0		1_1
86	cat__Localcytoentry_5.0	0.00035158205840553954		1_1
87	cat__Localcytoentry_nan	0.0		1_1
88	cat__Localimmentry_1.0	0.0		1_1
89	cat__Localimmentry_2.0	0.037132654253726693		1_1
90	cat__Localimmentry_3.0	0.014125916163839071		1_1
91	cat__Localimmentry_nan	0.0		1_1
92	cat__CD33entry_1.0	0.0		1_1
93	cat__CD33entry_2.0	0.0		1_1
94	cat__CD33entry_3.0	0.0		1_1
95	cat__CD33entry_nan	0.0		1_1
96	cat__SmokeHist_1.0	0.0		1_1
97	cat__SmokeHist_2.0	0.0		1_1
98	cat__SmokeHist_3.0	0.056915027748585624		1_1
99	cat__SmokeHist_nan	0.0		1_1
100	cat__amlType_De novo	0.06793671107085772		1_1
101	cat__amlType_High risk MDS	0.0		1_1
102	cat__amlType_Secondary	0.22213204809996762		1_1
103	cat__CytoResult_Adverse	0.5856484807718425		1_1
104	cat__CytoResult_Failed	0.0		1_1
105	cat__CytoResult_Intermediate	0.0		1_1
106	cat__CytoResult_Normal	0.0		1_1
107	cat__CytoResult_Not done	0.0		1_1
108	cat__CytoResult_nan	0.0		1_1
109	cat__CytoResult_t(15;17) / PML-RARA [APL]	0.0		1_1
110	cat__CytoResult_t(8;21) / inv(16) [CBF]	0.8531895031354816		1_1
111	cat__ComorArr_0.0	0.0		1_1
112	cat__ComorArr_1.0	0.0		1_1
113	cat__ComorArr_2.0	0.0		1_1
114	cat__ComorArr_nan	0.0		1_1
115	cat__ComorCard_0.0	0.0		1_1
116	cat__ComorCard_1.0	0.0		1_1
117	cat__ComorCard_2.0	0.0		1_1
118	cat__ComorCard_nan	0.0		1_1
119	cat__ComorHVD_0.0	0.0		1_1
120	cat__ComorHVD_1.0	0.0		1_1
121	cat__ComorHVD_2.0	0.0		1_1
122	cat__ComorHVD_nan	0.0		1_1
123	cat__ComorIBD_0.0	0.0		1_1
124	cat__ComorIBD_1.0	0.0		1_1
125	cat__ComorIBD_2.0	0.0		1_1
126	cat__ComorIBD_nan	0.0		1_1
127	cat__ComorDiab_0.0	0.0		1_1
128	cat__ComorDiab_1.0	0.0		1_1
129	cat__ComorDiab_2.0	0.0		1_1
130	cat__ComorDiab_nan	0.0		1_1
131	cat__ComorCVD_0.0	0.0		1_1
132	cat__ComorCVD_1.0	0.0		1_1
133	cat__ComorCVD_2.0	0.0		1_1
134	cat__ComorCVD_nan	0.0		1_1
135	cat__ComorPsyc_0.0	0.1171685995432835		1_1
136	cat__ComorPsyc_1.0	0.041100497712083614		1_1
137	cat__ComorPsyc_2.0	0.0		1_1
138	cat__ComorPsyc_nan	0.0		1_1
139	cat__ComorObe_0.0	0.16827066642105182		1_1
140	cat__ComorObe_1.0	0.045171032876446006		1_1
141	cat__ComorObe_2.0	0.0		1_1
142	cat__ComorObe_nan	0.0		1_1
143	cat__ComorInf_0.0	0.01586430392202143		1_1
144	cat__ComorInf_1.0	0.0		1_1
145	cat__ComorInf_2.0	0.0		1_1
146	cat__ComorInf_nan	0.0		1_1
147	cat__ComorRheu_0.0	0.01318391046999942		1_1
148	cat__ComorRheu_1.0	0.0		1_1
149	cat__ComorRheu_2.0	0.0		1_1
150	cat__ComorRheu_nan	0.0		1_1
151	cat__ComorPrep_0.0	0.0		1_1
152	cat__ComorPrep_1.0	0.0		1_1
153	cat__ComorPrep_2.0	0.0		1_1
154	cat__ComorPrep_nan	0.0		1_1
155	cat__ComorRen_0.0	0.0		1_1
156	cat__ComorRen_1.0	0.0		1_1
157	cat__ComorRen_2.0	0.0		1_1
158	cat__ComorRen_nan	0.0		1_1
159	cat__ComorMPul_0.0	0.0		1_1
160	cat__ComorMPul_1.0	0.0		1_1
161	cat__ComorMPul_2.0	0.0		1_1
162	cat__ComorMPul_nan	0.0		1_1
163	cat__ComorSPul_0.0	0.0		1_1
164	cat__ComorSPul_1.0	0.0		1_1
165	cat__ComorSPul_2.0	0.0		1_1
166	cat__ComorSPul_nan	0.0		1_1
167	cat__ComorPST_0.0	0.0		1_1
168	cat__ComorPST_1.0	0.0		1_1
169	cat__ComorPST_2.0	0.0		1_1
170	cat__ComorPST_nan	0.0		1_1
171	cat__ComorHepM_0.0	0.02081741868632894		1_1
172	cat__ComorHepM_1.0	0.023536378281938896		1_1
173	cat__ComorHepM_2.0	0.0		1_1
174	cat__ComorHepM_nan	0.0		1_1
175	cat__ComorHepS_0.0	0.0		1_1
176	cat__ComorHepS_1.0	0.0		1_1
177	cat__ComorHepS_2.0	0.0		1_1
178	cat__ComorHepS_nan	0.0		1_1
179	cat__amlFLToutcomeID_2.0	0.0		1_1
180	cat__amlFLToutcomeID_3.0	0.0		1_1
181	cat__amlFLToutcomeID_4.0	0.0		1_1
182	cat__amlFLToutcomeID_nan	0.0		1_1
183	cat__amlFLTTypeID_1.0	0.0		1_1
184	cat__amlFLTTypeID_2.0	0.0		1_1
185	cat__amlFLTTypeID_nan	0.0		1_1
186	cat__amlDDLFLTTKDID_1.0	0.0		1_1
187	cat__amlDDLFLTTKDID_2.0	0.0		1_1
188	cat__amlDDLFLTTKDID_3.0	0.0		1_1
189	cat__amlDDLFLTTKDID_4.0	0.0		1_1
190	cat__amlDDLFLTTKDID_6.0	0.0		1_1
191	cat__amlDDLFLTTKDID_7.0	0.0		1_1
192	cat__amlDDLFLTTKDID_8.0	0.0		1_1
193	cat__amlDDLFLTTKDID_9.0	0.0		1_1
194	cat__amlDDLFLTTKDID_99.0	0.0		1_1
195	cat__amlDDLFLTTKDID_nan	0.0		1_1
196	cat__amlFLTType0ID_1.0	0.0		1_1
197	cat__amlFLTType0ID_2.0	0.0		1_1
198	cat__amlFLTType0ID_nan	0.0		1_1
199	cat__amlDDLNPM1OutcomeID_1.0	0.19884814300972106		1_1
200	cat__amlDDLNPM1OutcomeID_3.0	0.050720524181948064		1_1
201	cat__amlDDLNPM1OutcomeID_5.0	0.0		1_1
202	cat__amlDDLNPM1OutcomeID_7.0	0.0		1_1
203	cat__amlDDLNPM1OutcomeID_nan	0.0		1_1
204	cat__amlDDLNPM1ID_1.0	0.05811412593955105		1_1
205	cat__amlDDLNPM1ID_2.0	0.0		1_1
206	cat__amlDDLNPM1ID_3.0	0.0		1_1
207	cat__amlDDLNPM1ID_4.0	0.0		1_1
208	cat__amlDDLNPM1ID_5.0	0.0		1_1
209	cat__amlDDLNPM1ID_nan	0.06107990360276718		1_1
210	cat__MRDnegativity_<0.0%/not detectable	0.0		1_1
211	cat__MRDnegativity_nan	0.0		1_1
212	cat__MRDguided_No	0.0		1_1
213	cat__MRDguided_nan	0.0		1_1
214	cat__Housekeeping_ABL	0.0		1_1
215	cat__Housekeeping_nan	0.0		1_1
216	cat__MRDA0_method_nan	0.0		1_1
217	cat__MRDA0_method_qPCR-NPM1	0.0		1_1
218	cat__MRDA0_method_qPCR-NPM1 A	0.0		1_1
219	cat__MRDA0_method_qPCR-NPM1 B	0.0		1_1
220	cat__MRDA0_method_qPCR-NPM1 D	0.0		1_1
221	cat__MRDA0_method_qPCR-NPM1 OTHER	0.0		1_1
222	cat__MRDA0_method_qPCR-inv16	0.0		1_1
223	cat__MRDA0_method_qPCR-t8/21	0.0		1_1
224	cat__MRDA0num_ND	0.0		1_1
225	cat__MRDA0num_Pos	0.0		1_1
226	cat__MRDA0num_nan	0.0		1_1
227	cat__MRDA0_specimen_PB	0.0		1_1
228	cat__MRDA0_specimen_nan	0.0		1_1
229	cat__MRDB0_method_nan	0.0		1_1
230	cat__MRDB0_method_qPCR-NPM1	0.0		1_1
231	cat__MRDB0_method_qPCR-NPM1 A	0.0		1_1
232	cat__MRDB0_method_qPCR-NPM1 B	0.0		1_1
233	cat__MRDB0_method_qPCR-NPM1 D	0.0		1_1
234	cat__MRDB0_method_qPCR-NPM1 OTHER	0.0		1_1
235	cat__MRDB0_method_qPCR-inv16	0.0		1_1
236	cat__MRDB0_method_qPCR-t8/21	0.0		1_1
237	cat__MRDB0_specimen_BM	0.0		1_1
238	cat__MRDB0_specimen_nan	0.0		1_1
239	cat__MRDB0num_ND	0.0		1_1
240	cat__MRDB0num_Pos	0.0		1_1
241	cat__MRDB0num_nan	0.0		1_1
242	cat__MRDC0_method_MFC (LAIP+DfN)	0.0		1_1
243	cat__MRDC0_method_nan	0.0		1_1
244	cat__MRDC0_specimen_BM	0.0		1_1
245	cat__MRDC0_specimen_BM	0.0		1_1
246	cat__MRDC0_specimen_PB	0.020653890127255926		1_1
247	cat__MRDC0_specimen_nan	0.0		1_1
248	cat__MRDC0num_Neg	0.0		1_1
249	cat__MRDC0num_Pos	0.0		1_1
250	cat__MRDC0num_nan	0.0		1_1
251	num__amlAgeAtRand1	0.2247399742879341		1_1
252	num__TestDate	0.0002231104639499206		1_1
253	num__ITDPcnt	0.00028418853899593284		1_1
254	num__ITDLength	2.2160978121429623e-05		1_1
255	num__date_MRDA0	0.0004335905572257574		1_1
256	num__MRDA0hodnota	0.00013034533286856274		1_1
257	num__MRDA0logred	9.65639266843286e-07		1_1
258	num__date_MRDB0	0.000318112127105502		1_1
259	num__MRDB0hodnota	0.00013062101202797932		1_1
260	num__MRDB0logred	0.0		1_1
261	num__MRDC0percentage	0.0001890566298452694		1_1
262	num__Weight	0.01572991185305215		1_1
263	num__Height	0.00307107012864963		1_1
264	num__BloodDateEntry	0.0002744488561663604		1_1
265	num__HemoglobinEntry	0.0008948928467846478		1_1
266	num__PlateletEntry	0.00013820952150067788		1_1
267	num__MarrowDateEntry	0.00020843378429362657		1_1
268	num__MarrowBlastsEntry	4.199767076003134e-05		1_1
269	num__LocalImmPcnt	5.274952597721412e-05		1_1
270	num__SmokePerDay	3.080389492886534e-05		1_1
271	num__WBCEntry	0.16798000576467714		1_1
272	remainder__IsSec_is_missing	0.0		1_1
273	remainder__PrevDiag_is_missing	0.0		1_1
274	remainder__PrevBloodDis_is_missing	0.010656810508432748		1_1
275	remainder__Height_is_missing	0.0		1_1
276	remainder__BloodDateEntry_is_missing	0.0		1_1
277	remainder__HemoglobinEntry_is_missing	0.0		1_1
278	remainder__PlateletEntry_is_missing	0.0		1_1
279	remainder__MarrowDateEntry_is_missing	0.0		1_1
280	remainder__MarrowBlastsEntry_is_missing	0.0		1_1
281	remainder__FABtype_is_missing	0.0		1_1
282	remainder__CNSinvolveentry_is_missing	0.0		1_1
283	remainder__Localcytoentry_is_missing	0.0		1_1
284	remainder__Localimmentry_is_missing	0.0		1_1
285	remainder__LocalImmPcnt_is_missing	0.0		1_1
286	remainder__CD33entry_is_missing	0.0		1_1
287	remainder__SmokeHist_is_missing	0.0		1_1
288	remainder__SmokePerDay_is_missing	0.0		1_1
289	remainder__CytoResult_is_missing	0.0		1_1
290	remainder__Karyotype_is_missing	0.011363980772037752		1_1
291	remainder__ComorArr_is_missing	0.0		1_1
292	remainder__ComorCard_is_missing	0.0		1_1
293	remainder__ComorHVD_is_missing	0.0		1_1
294	remainder__ComorIBD_is_missing	0.0		1_1
295	remainder__ComorDiab_is_missing	0.0		1_1
296	remainder__ComorCVD_is_missing	0.0		1_1
297	remainder__ComorPsyc_is_missing	0.0		1_1
298	remainder__ComorObe_is_missing	0.0		1_1
299	remainder__ComorInf_is_missing	0.0		1_1
300	remainder__ComorRheu_is_missing	0.0		1_1
301	remainder__ComorPrep_is_missing	0.0		1_1
302	remainder__ComorRen_is_missing	0.0		1_1
303	remainder__ComorMPul_is_missing	0.0		1_1
304	remainder__ComorSPul_is_missing	0.0		1_1
305	remainder__ComorPST_is_missing	0.0		1_1
306	remainder__ComorHepM_is_missing	0.0		1_1
307	remainder__ComorHepS_is_missing	0.0		1_1
308	remainder__MRDnegativity_is_missing	0.0		1_1
309	remainder__MRDguided_is_missing	0.0		1_1
310	remainder__Housekeeping_is_missing	0.0		1_1
311	remainder__MRDA0_is_missing	0.0		1_1
312	remainder__date_MRDA0_is_missing	0.0		1_1
313	remainder__MRDA0_method_is_missing	0.0		1_1
314	remainder__MRDA0_specimen_is_missing	0.0		1_1
315	remainder__MRDA0num_is_missing	0.0		1_1
316	remainder__MRDA0hodnota_is_missing	0.0		1_1
317	remainder__MRDA0logred_is_missing	0.0		1_1
318	remainder__MRDB0_is_missing	0.0		1_1
319	remainder__date_MRDB0_is_missing	0.0		1_1
320	remainder__MRDB0_method_is_missing	0.0		1_1
321	remainder__MRDB0_specimen_is_missing	0.0		1_1
322	remainder__MRDB0num_is_missing	0.0		1_1
323	remainder__MRDB0hodnota_is_missing	0.0		1_1
324	remainder__MRDB0logred_is_missing	0.0		1_1
325	remainder__MRDC0_is_missing	0.0		1_1
326	remainder__MRDC0_method_is_missing	0.0		1_1
327	remainder__MRDC0_specimen_is_missing	0.0		1_1
328	remainder__MRDC0num_is_missing	0.0		1_1
329	remainder__MRDC0percentage_is_missing	0.0		1_1
330	remainder__TestDate_is_missing	0.0		1_1
331	remainder__amlFLToutcomeID_is_missing	0.0		1_1
332	remainder__amlFLTTypeID_is_missing	0.0		1_1
333	remainder__amlDDLFLTTKDID_is_missing	0.0		1_1
334	remainder__ITDPcnt_is_missing	0.0		1_1
335	remainder__ITDLength_is_missing	0.0		1_1
336	remainder__amlFLTType0ID_is_missing	0.0		1_1
337	remainder__amlDDLNPM1OutcomeID_is_missing	0.0		1_1
338	remainder__amlDDLNPM1ID_is_missing	0.07152238429249927		1_1
339	karyotype_encoding__Karyotype_46,XX [20]	0.0		2_1
340	karyotype_encoding__Karyotype_46,XX,inv(16)(p13q22)[10]	0.0		2_1
341	karyotype_encoding__Karyotype_46,XX,t(8;21)(q22;q22)[10]	0.0		2_1
342	karyotype_encoding__Karyotype_46,XX[10]	0.0		2_1
343	karyotype_encoding__Karyotype_46,XX[20]	0.0		2_1
344	karyotype_encoding__Karyotype_46,XX[20]	0.0		2_1
345	karyotype_encoding__Karyotype_46,XX[25]	0.0		2_1
346	karyotype_encoding__Karyotype_46,XX[30]	0.0		2_1
347	karyotype_encoding__Karyotype_46,XY	0.0		2_1
348	karyotype_encoding__Karyotype_46,XY [20]	0.0		2_1
349	karyotype_encoding__Karyotype_46,XY,inv(16)(p13q22)[10]	0.0		2_1
350	karyotype_encoding__Karyotype_46,XY[10]	0.0		2_1
351	karyotype_encoding__Karyotype_46,XY[20]	0.0		2_1
352	karyotype_encoding__Karyotype_46,XY[20]	0.0		2_1
353	karyotype_encoding__Karyotype_46,XY[21]	0.0		2_1
354	karyotype_encoding__Karyotype_46,XY[25]	0.0		2_1
355	karyotype_encoding__Karyotype_46,XY[30]	0.0		2_1
356	karyotype_encoding__Karyotype_47,XX,+8[10]	0.0		2_1
357	karyotype_encoding__Karyotype_47,XY,+8[10]	0.0		2_1
358	karyotype_encoding__Karyotype___rare_class__	0.0		2_1
359	cat__sexID_False	0.02312680823894032		2_1
360	cat__sexID_True	0.01530463163512437		2_1
361	cat__IsSec_False	0.044833402586121764		2_1
362	cat__IsSec_True	0.03110341700937565		2_1
363	cat__IsSec_nan	0.0		2_1
364	cat__PrevDiag_False	0.017997569578388026		2_1
365	cat__PrevDiag_True	0.0		2_1
366	cat__PrevDiag_nan	0.0		2_1
367	cat__MRDA0_False	0.0		2_1
368	cat__MRDA0_True	0.0		2_1
369	cat__MRDA0_nan	0.0		2_1
370	cat__MRDB0_False	0.011069225101141118		2_1
371	cat__MRDB0_True	0.0		2_1
372	cat__MRDB0_nan	0.0		2_1
373	cat__MRDC0_False	0.0		2_1
374	cat__MRDC0_True	0.0		2_1
375	cat__MRDC0_nan	0.0		2_1
376	cat__amlAgeGroup_15-29	0.0		2_1
377	cat__amlAgeGroup_30-39	0.0		2_1
378	cat__amlAgeGroup_40-49	0.0		2_1
379	cat__amlAgeGroup_50-59	0.0		2_1
380	cat__amlAgeGroup_60+	0.0		2_1
381	cat__PrevBloodDis_Aplastic anaemia	0.0		2_1
382	cat__PrevBloodDis_Chronic lymphoblastic leukaemia (CLL)	0.0		2_1
383	cat__PrevBloodDis_Chronic myelomonocytic leukaemia (CMML)	0.0		2_1
384	cat__PrevBloodDis_Hodgkin's disease	0.0		2_1
385	cat__PrevBloodDis_Lymphoma	0.0		2_1
386	cat__PrevBloodDis_Myelodysplastic syndrome (MDS)/myelodysplasia/pre-leukaemic phase	0.0		2_1
387	cat__PrevBloodDis_Myelofibrosis	0.0		2_1
388	cat__PrevBloodDis_Myeloproliferative syndrome	0.0		2_1
389	cat__PrevBloodDis_Other haematological disorder	0.0		2_1
390	cat__PrevBloodDis_Polycythaemia rubra vera (PRV)	0.0		2_1
391	cat__PrevBloodDis_Refractory anaemia with excess of blasts (RAEB, RAEB-t)	0.0		2_1
392	cat__PrevBloodDis_Sideroblastic anaemia (RAS)	0.0		2_1
393	cat__PrevBloodDis_Thrombocythaemia	0.0		2_1
394	cat__PrevBloodDis_Thrombocytopenia	0.0		2_1
395	cat__PrevBloodDis_nan	0.00881537914969488		2_1
396	cat__FABtype_0	0.0		2_1
397	cat__FABtype_1	0.09262959455028423		2_1
398	cat__FABtype_2	0.12933978309923747		2_1
399	cat__FABtype_3	0.0		2_1
400	cat__FABtype_4	0.0		2_1
401	cat__FABtype_4e	0.0		2_1
402	cat__FABtype_5	0.052914944072418715		2_1
403	cat__FABtype_5a	0.0		2_1
404	cat__FABtype_5b	0.0		2_1
405	cat__FABtype_6	0.0		2_1
406	cat__FABtype_7	0.0		2_1
407	cat__FABtype_8	0.0		2_1
408	cat__FABtype_All	0.0		2_1
409	cat__FABtype_B	0.0		2_1
410	cat__FABtype_R	0.0		2_1
411	cat__FABtype_RT	0.0		2_1
412	cat__FABtype_X	0.0		2_1
413	cat__FABtype_nan	0.0		2_1
414	cat__CNSinvolveentry_0.0	0.0		2_1
415	cat__CNSinvolveentry_1.0	0.0		2_1
416	cat__CNSinvolveentry_2.0	0.0		2_1
417	cat__CNSinvolveentry_nan	0.0		2_1
418	cat__Localcytoentry_1.0	0.18015181387879675		2_1
419	cat__Localcytoentry_2.0	0.11406125259956475		2_1
420	cat__Localcytoentry_3.0	0.0		2_1
421	cat__Localcytoentry_4.0	0.0		2_1
422	cat__Localcytoentry_5.0	0.0		2_1
423	cat__Localcytoentry_nan	0.0		2_1
424	cat__Localimmentry_1.0	0.0		2_1
425	cat__Localimmentry_2.0	0.0		2_1
426	cat__Localimmentry_3.0	0.0		2_1
427	cat__Localimmentry_nan	0.0		2_1
428	cat__CD33entry_1.0	0.008652934085096249		2_1
429	cat__CD33entry_2.0	0.0		2_1
430	cat__CD33entry_3.0	0.0		2_1
431	cat__CD33entry_nan	0.0		2_1
432	cat__SmokeHist_1.0	0.0		2_1
433	cat__SmokeHist_2.0	0.11265677330907123		2_1
434	cat__SmokeHist_3.0	0.0		2_1
435	cat__SmokeHist_nan	0.0		2_1
436	cat__amlType_De novo	0.0		2_1
437	cat__amlType_High risk MDS	0.0		2_1
438	cat__amlType_Secondary	0.2670273630620244		2_1
439	cat__CytoResult_Adverse	0.5458268946391615		2_1
440	cat__CytoResult_Failed	0.0		2_1
441	cat__CytoResult_Intermediate	0.0		2_1
442	cat__CytoResult_Normal	0.0		2_1
443	cat__CytoResult_Not done	0.0		2_1
444	cat__CytoResult_nan	0.0		2_1
445	cat__CytoResult_t(15;17) / PML-RARA [APL]	0.0		2_1
446	cat__CytoResult_t(8;21) / inv(16) [CBF]	0.7646909868583674		2_1
447	cat__ComorArr_0.0	0.0		2_1
448	cat__ComorArr_1.0	0.0		2_1
449	cat__ComorArr_2.0	0.0		2_1
450	cat__ComorArr_nan	0.0		2_1
451	cat__ComorCard_0.0	0.0		2_1
452	cat__ComorCard_1.0	0.0		2_1
453	cat__ComorCard_2.0	0.0		2_1
454	cat__ComorCard_nan	0.0		2_1
455	cat__ComorHVD_0.0	0.0		2_1
456	cat__ComorHVD_1.0	0.0		2_1
457	cat__ComorHVD_2.0	0.0		2_1
458	cat__ComorHVD_nan	0.0		2_1
459	cat__ComorIBD_0.0	0.0		2_1
460	cat__ComorIBD_1.0	0.0		2_1
461	cat__ComorIBD_2.0	0.0		2_1
462	cat__ComorIBD_nan	0.0		2_1
463	cat__ComorDiab_0.0	0.0		2_1
464	cat__ComorDiab_1.0	0.0		2_1
465	cat__ComorDiab_2.0	0.0		2_1
466	cat__ComorDiab_nan	0.0		2_1
467	cat__ComorCVD_0.0	0.0		2_1
468	cat__ComorCVD_1.0	0.0		2_1
469	cat__ComorCVD_2.0	0.0		2_1
470	cat__ComorCVD_nan	0.0		2_1
471	cat__ComorPsyc_0.0	0.0		2_1
472	cat__ComorPsyc_1.0	0.0		2_1
473	cat__ComorPsyc_2.0	0.0		2_1
474	cat__ComorPsyc_nan	0.0		2_1
475	cat__ComorObe_0.0	0.06006739403470402		2_1
476	cat__ComorObe_1.0	0.0		2_1
477	cat__ComorObe_2.0	0.0		2_1
478	cat__ComorObe_nan	0.0		2_1
479	cat__ComorInf_0.0	0.036568523896131244		2_1
480	cat__ComorInf_1.0	0.0		2_1
481	cat__ComorInf_2.0	0.0		2_1
482	cat__ComorInf_nan	0.0		2_1
483	cat__ComorRheu_0.0	0.0		2_1
484	cat__ComorRheu_1.0	0.0		2_1
485	cat__ComorRheu_2.0	0.0		2_1
486	cat__ComorRheu_nan	0.0		2_1
487	cat__ComorPrep_0.0	0.0		2_1
488	cat__ComorPrep_1.0	0.0		2_1
489	cat__ComorPrep_2.0	0.0		2_1
490	cat__ComorPrep_nan	0.0		2_1
491	cat__ComorRen_0.0	0.0		2_1
492	cat__ComorRen_1.0	0.0		2_1
493	cat__ComorRen_2.0	0.0		2_1
494	cat__ComorRen_nan	0.0		2_1
495	cat__ComorMPul_0.0	0.0		2_1
496	cat__ComorMPul_1.0	0.0		2_1
497	cat__ComorMPul_2.0	0.0		2_1
498	cat__ComorMPul_nan	0.0		2_1
499	cat__ComorSPul_0.0	0.0		2_1
500	cat__ComorSPul_1.0	0.0		2_1
501	cat__ComorSPul_2.0	0.0		2_1
502	cat__ComorSPul_nan	0.0		2_1
503	cat__ComorPST_0.0	0.019762556193379337		2_1
504	cat__ComorPST_1.0	0.0		2_1
505	cat__ComorPST_2.0	0.0		2_1
506	cat__ComorPST_nan	0.0		2_1
507	cat__ComorHepM_0.0	0.05013019745143932		2_1
508	cat__ComorHepM_1.0	0.03438241093847298		2_1
509	cat__ComorHepM_2.0	0.0		2_1
510	cat__ComorHepM_nan	0.0		2_1
511	cat__ComorHepS_0.0	0.0		2_1
512	cat__ComorHepS_1.0	0.0		2_1
513	cat__ComorHepS_2.0	0.0		2_1
514	cat__ComorHepS_nan	0.0		2_1
515	cat__amlFLToutcomeID_2.0	0.0		2_1
516	cat__amlFLToutcomeID_3.0	0.0		2_1
517	cat__amlFLToutcomeID_4.0	0.0		2_1
518	cat__amlFLToutcomeID_nan	0.0		2_1
519	cat__amlFLTTypeID_1.0	0.0		2_1
520	cat__amlFLTTypeID_2.0	0.0		2_1
521	cat__amlFLTTypeID_nan	0.0		2_1
522	cat__amlDDLFLTTKDID_1.0	0.0		2_1
523	cat__amlDDLFLTTKDID_2.0	0.0		2_1
524	cat__amlDDLFLTTKDID_3.0	0.0		2_1
525	cat__amlDDLFLTTKDID_4.0	0.0		2_1
526	cat__amlDDLFLTTKDID_6.0	0.0		2_1
527	cat__amlDDLFLTTKDID_7.0	0.0		2_1
528	cat__amlDDLFLTTKDID_8.0	0.0		2_1
529	cat__amlDDLFLTTKDID_9.0	0.0		2_1
530	cat__amlDDLFLTTKDID_99.0	0.0		2_1
531	cat__amlDDLFLTTKDID_nan	0.0		2_1
532	cat__amlFLTType0ID_1.0	0.0		2_1
533	cat__amlFLTType0ID_2.0	0.0		2_1
534	cat__amlFLTType0ID_nan	0.0		2_1
535	cat__amlDDLNPM1OutcomeID_1.0	0.12134692510221669		2_1
536	cat__amlDDLNPM1OutcomeID_3.0	0.0		2_1
537	cat__amlDDLNPM1OutcomeID_5.0	0.0		2_1
538	cat__amlDDLNPM1OutcomeID_7.0	0.0		2_1
539	cat__amlDDLNPM1OutcomeID_nan	0.0		2_1
540	cat__amlDDLNPM1ID_1.0	0.0		2_1
541	cat__amlDDLNPM1ID_2.0	0.0		2_1
542	cat__amlDDLNPM1ID_3.0	0.0		2_1
543	cat__amlDDLNPM1ID_4.0	0.0		2_1
544	cat__amlDDLNPM1ID_5.0	0.0		2_1
545	cat__amlDDLNPM1ID_nan	0.09061967437244688		2_1
546	cat__MRDnegativity_<0.0%/not detectable	0.0		2_1
547	cat__MRDnegativity_nan	0.0		2_1
548	cat__MRDguided_No	0.0		2_1
549	cat__MRDguided_nan	0.0		2_1
550	cat__Housekeeping_ABL	0.0		2_1
551	cat__Housekeeping_nan	0.0		2_1
552	cat__MRDA0_method_nan	0.0		2_1
553	cat__MRDA0_method_qPCR-NPM1	0.0		2_1
554	cat__MRDA0_method_qPCR-NPM1 A	0.0		2_1
555	cat__MRDA0_method_qPCR-NPM1 B	0.0		2_1
556	cat__MRDA0_method_qPCR-NPM1 D	0.0		2_1
557	cat__MRDA0_method_qPCR-NPM1 OTHER	0.0		2_1
558	cat__MRDA0_method_qPCR-inv16	0.0		2_1
559	cat__MRDA0_method_qPCR-t8/21	0.0		2_1
560	cat__MRDA0num_ND	0.0		2_1
561	cat__MRDA0num_Pos	0.0		2_1
562	cat__MRDA0num_nan	0.0		2_1
563	cat__MRDA0_specimen_PB	0.0		2_1
564	cat__MRDA0_specimen_nan	0.0		2_1
565	cat__MRDB0_method_nan	0.0		2_1
566	cat__MRDB0_method_qPCR-NPM1	0.0		2_1
567	cat__MRDB0_method_qPCR-NPM1 A	0.0		2_1
568	cat__MRDB0_method_qPCR-NPM1 B	0.0		2_1
569	cat__MRDB0_method_qPCR-NPM1 D	0.0		2_1
570	cat__MRDB0_method_qPCR-NPM1 OTHER	0.0		2_1
571	cat__MRDB0_method_qPCR-inv16	0.0		2_1
572	cat__MRDB0_method_qPCR-t8/21	0.0		2_1
573	cat__MRDB0_specimen_BM	0.0		2_1
574	cat__MRDB0_specimen_nan	0.0		2_1
575	cat__MRDB0num_ND	0.0		2_1
576	cat__MRDB0num_Pos	0.0		2_1
577	cat__MRDB0num_nan	0.0		2_1
578	cat__MRDC0_method_MFC (LAIP+DfN)	0.0		2_1
579	cat__MRDC0_method_nan	0.0		2_1
580	cat__MRDC0_specimen_BM	0.0		2_1
581	cat__MRDC0_specimen_BM	0.0		2_1
582	cat__MRDC0_specimen_PB	0.04661669475816705		2_1
583	cat__MRDC0_specimen_nan	0.0		2_1
584	cat__MRDC0num_Neg	0.0		2_1
585	cat__MRDC0num_Pos	0.0		2_1
586	cat__MRDC0num_nan	0.0		2_1
587	num__amlAgeAtRand1	0.21299265079071752		2_1
588	num__TestDate	0.00020011643666796586		2_1
589	num__ITDPcnt	0.0003711224478227511		2_1
590	num__ITDLength	4.264852254098424e-05		2_1
591	num__date_MRDA0	0.00028730376504748607		2_1
592	num__MRDA0hodnota	4.689349488877251e-05		2_1
593	num__MRDA0logred	0.0		2_1
594	num__date_MRDB0	0.000359419096163306		2_1
595	num__MRDB0hodnota	0.00028755397469481603		2_1
596	num__MRDB0logred	0.0		2_1
597	num__MRDC0percentage	0.00019050944034627605		2_1
598	num__Weight	0.016316097238561818		2_1
599	num__Height	0.0031658669768005058		2_1
600	num__BloodDateEntry	0.0005154814670210405		2_1
601	num__HemoglobinEntry	0.0015021404548456476		2_1
602	num__PlateletEntry	0.0015289765582379856		2_1
603	num__MarrowDateEntry	5.660935906655604e-05		2_1
604	num__MarrowBlastsEntry	0.0002020220759760542		2_1
605	num__LocalImmPcnt	3.266520399708038e-06		2_1
606	num__SmokePerDay	0.0001818393250516606		2_1
607	num__WBCEntry	0.02752577950557521		2_1
608	remainder__IsSec_is_missing	0.0		2_1
609	remainder__PrevDiag_is_missing	0.0		2_1
610	remainder__PrevBloodDis_is_missing	0.0023322848981306072		2_1
611	remainder__Weight_is_missing	0.0		2_1
612	remainder__Height_is_missing	0.0		2_1
613	remainder__BloodDateEntry_is_missing	0.0		2_1
614	remainder__HemoglobinEntry_is_missing	0.0		2_1
615	remainder__PlateletEntry_is_missing	0.0		2_1
616	remainder__MarrowDateEntry_is_missing	0.0		2_1
617	remainder__MarrowBlastsEntry_is_missing	0.0		2_1
618	remainder__FABtype_is_missing	0.0		2_1
619	remainder__CNSinvolveentry_is_missing	0.0		2_1
620	remainder__Localcytoentry_is_missing	0.0		2_1
621	remainder__Localimmentry_is_missing	0.0		2_1
622	remainder__LocalImmPcnt_is_missing	0.0		2_1
623	remainder__CD33entry_is_missing	0.0		2_1
624	remainder__SmokeHist_is_missing	0.0		2_1
625	remainder__SmokePerDay_is_missing	0.0		2_1
626	remainder__CytoResult_is_missing	0.0		2_1
627	remainder__Karyotype_is_missing	0.0		2_1
628	remainder__ComorArr_is_missing	0.0		2_1
629	remainder__ComorCard_is_missing	0.0		2_1
630	remainder__ComorHVD_is_missing	0.0		2_1
631	remainder__ComorIBD_is_missing	0.0		2_1
632	remainder__ComorDiab_is_missing	0.0		2_1
633	remainder__ComorCVD_is_missing	0.0		2_1
634	remainder__ComorPsyc_is_missing	0.0		2_1
635	remainder__ComorObe_is_missing	0.0		2_1
636	remainder__ComorInf_is_missing	0.0		2_1
637	remainder__ComorRheu_is_missing	0.0		2_1
638	remainder__ComorPrep_is_missing	0.0		2_1
639	remainder__ComorRen_is_missing	0.0		2_1
640	remainder__ComorMPul_is_missing	0.0		2_1
641	remainder__ComorSPul_is_missing	0.0		2_1
642	remainder__ComorPST_is_missing	0.0		2_1
643	remainder__ComorHepM_is_missing	0.0		2_1
644	remainder__ComorHepS_is_missing	0.0		2_1
645	remainder__MRDnegativity_is_missing	0.0		2_1
646	remainder__MRDguided_is_missing	0.0		2_1
647	remainder__Housekeeping_is_missing	0.0		2_1
648	remainder__MRDA0_is_missing	0.0		2_1
649	remainder__date_MRDA0_is_missing	0.0		2_1
650	remainder__MRDA0_method_is_missing	0.0		2_1
651	remainder__MRDA0_specimen_is_missing	0.0		2_1
652	remainder__MRDA0num_is_missing	0.0		2_1
653	remainder__MRDA0hodnota_is_missing	0.0		2_1
654	remainder__MRDA0logred_is_missing	0.0		2_1
655	remainder__MRDB0_is_missing	0.0		2_1
656	remainder__date_MRDB0_is_missing	0.0		2_1
657	remainder__MRDB0_method_is_missing	0.0		2_1
658	remainder__MRDB0_specimen_is_missing	0.0		2_1
659	remainder__MRDB0num_is_missing	0.0		2_1
660	remainder__MRDB0hodnota_is_missing	0.0		2_1
661	remainder__MRDB0logred_is_missing	0.0		2_1
662	remainder__MRDC0_is_missing	0.0		2_1
663	remainder__MRDC0_method_is_missing	0.0		2_1
664	remainder__MRDC0_specimen_is_missing	0.0		2_1
665	remainder__MRDC0num_is_missing	0.0		2_1
666	remainder__MRDC0percentage_is_missing	0.0		2_1
667	remainder__TestDate_is_missing	0.0		2_1
668	remainder__amlFLToutcomeID_is_missing	0.0		2_1
669	remainder__amlFLTTypeID_is_missing	0.0		2_1
670	remainder__amlDDLFLTTKDID_is_missing	0.0		2_1
671	remainder__ITDPcnt_is_missing	0.0		2_1
672	remainder__ITDLength_is_missing	0.0		2_1
673	remainder__amlFLTType0ID_is_missing	0.0		2_1
674	remainder__amlDDLNPM1OutcomeID_is_missing	0.0		2_1
675	remainder__amlDDLNPM1ID_is_missing	0.10299268309009255		2_1
676	karyotype_encoding__Karyotype_46,XX	0.0		3_1
677	karyotype_encoding__Karyotype_46,XX [20]	0.0		3_1
678	karyotype_encoding__Karyotype_46,XX [20]	0.0		3_1
679	karyotype_encoding__Karyotype_46,XX,inv(16)(p13q22)[10]	0.0		3_1
680	karyotype_encoding__Karyotype_46,XX,t(8;21)(q22;q22)[10]	0.0		3_1
681	karyotype_encoding__Karyotype_46,XX[10]	0.0		3_1
682	karyotype_encoding__Karyotype_46,XX[20]	0.00447633851989988		3_1
683	karyotype_encoding__Karyotype_46,XX[20]	0.0		3_1
684	karyotype_encoding__Karyotype_46,XX[25]	0.0		3_1
685	karyotype_encoding__Karyotype_46,XX[30]	0.0		3_1
686	karyotype_encoding__Karyotype_46,XY	0.0		3_1
687	karyotype_encoding__Karyotype_46,XY [20]	0.0		3_1
688	karyotype_encoding__Karyotype_46,XY,inv(16)(p13q22)[10]	0.0		3_1
689	karyotype_encoding__Karyotype_46,XY[10]	0.0		3_1
690	karyotype_encoding__Karyotype_46,XY[20]	0.0		3_1
691	karyotype_encoding__Karyotype_46,XY[20]	0.0		3_1
692	karyotype_encoding__Karyotype_46,XY[25]	0.0		3_1
693	karyotype_encoding__Karyotype_46,XY[30]	0.0		3_1
694	karyotype_encoding__Karyotype_47,XX,+8[10]	0.0		3_1
695	karyotype_encoding__Karyotype_47,XY,+8[10]	0.0		3_1
696	karyotype_encoding__Karyotype___rare_class__	0.002672386169368122		3_1
697	cat__sexID_False	0.057441813850126394		3_1
698	cat__sexID_True	0.04832463232076596		3_1
699	cat__IsSec_False	0.0		3_1
700	cat__IsSec_True	0.0		3_1
701	cat__IsSec_nan	0.0		3_1
702	cat__PrevDiag_False	0.0		3_1
703	cat__PrevDiag_True	0.08311367927225632		3_1
704	cat__PrevDiag_nan	0.0		3_1
705	cat__MRDA0_False	0.0		3_1
706	cat__MRDA0_True	0.0		3_1
707	cat__MRDA0_nan	0.002689092482412635		3_1
708	cat__MRDB0_False	0.0		3_1
709	cat__MRDB0_True	0.0		3_1
710	cat__MRDB0_nan	0.0008324909351027474		3_1
711	cat__MRDC0_False	0.0		3_1
712	cat__MRDC0_True	0.0		3_1
713	cat__MRDC0_nan	0.00021367967004921767		3_1
714	cat__amlAgeGroup_15-29	0.0		3_1
715	cat__amlAgeGroup_30-39	0.0		3_1
716	cat__amlAgeGroup_40-49	0.05062214922694589		3_1
717	cat__amlAgeGroup_50-59	0.0		3_1
718	cat__amlAgeGroup_60+	0.06252330788274274		3_1
719	cat__PrevBloodDis_Aplastic anaemia	0.0		3_1
720	cat__PrevBloodDis_Chronic lymphoblastic leukaemia (CLL)	0.0		3_1
721	cat__PrevBloodDis_Chronic myelomonocytic leukaemia (CMML)	0.0		3_1
722	cat__PrevBloodDis_Hodgkin's disease	0.0		3_1
723	cat__PrevBloodDis_Lymphoma	0.0		3_1
724	cat__PrevBloodDis_Myelodysplastic syndrome (MDS)/myelodysplasia/pre-leukaemic phase	0.0		3_1
725	cat__PrevBloodDis_Myelofibrosis	0.0		3_1
726	cat__PrevBloodDis_Myeloproliferative syndrome	0.0		3_1
727	cat__PrevBloodDis_Other haematological disorder	0.0		3_1
728	cat__PrevBloodDis_Polycythaemia rubra vera (PRV)	0.0		3_1
729	cat__PrevBloodDis_Refractory anaemia with excess of blasts (RAEB, RAEB-t)	0.0		3_1
730	cat__PrevBloodDis_Sideroblastic anaemia (RAS)	0.0		3_1
731	cat__PrevBloodDis_Thrombocythaemia	0.0		3_1
732	cat__PrevBloodDis_Thrombocytopenia	0.0		3_1
733	cat__PrevBloodDis_nan	0.02428821729684127		3_1
734	cat__FABtype_0	0.0		3_1
735	cat__FABtype_1	0.0262725801429475		3_1
736	cat__FABtype_2	0.09381112179627214		3_1
737	cat__FABtype_3	0.0		3_1
738	cat__FABtype_3v	0.0		3_1
739	cat__FABtype_4	0.0		3_1
740	cat__FABtype_4e	0.0		3_1
741	cat__FABtype_5	0.1691450342745795		3_1
742	cat__FABtype_5a	0.0		3_1
743	cat__FABtype_5b	0.0		3_1
744	cat__FABtype_6	0.0		3_1
745	cat__FABtype_7	0.0		3_1
746	cat__FABtype_8	0.06419949198340322		3_1
747	cat__FABtype_All	0.0		3_1
748	cat__FABtype_B	0.0		3_1
749	cat__FABtype_R	0.0		3_1
750	cat__FABtype_RT	0.0		3_1
751	cat__FABtype_X	0.0		3_1
752	cat__FABtype_nan	0.0		3_1
753	cat__CNSinvolveentry_0.0	0.0		3_1
754	cat__CNSinvolveentry_1.0	0.0		3_1
755	cat__CNSinvolveentry_2.0	0.0		3_1
756	cat__CNSinvolveentry_nan	0.0		3_1
757	cat__Localcytoentry_1.0	0.22974706021334923		3_1
758	cat__Localcytoentry_2.0	0.08478537335418315		3_1
759	cat__Localcytoentry_3.0	0.0		3_1
760	cat__Localcytoentry_4.0	0.0		3_1
761	cat__Localcytoentry_5.0	0.021527177347076053		3_1
762	cat__Localcytoentry_nan	0.0		3_1
763	cat__Localimmentry_1.0	0.0		3_1
764	cat__Localimmentry_2.0	0.0		3_1
765	cat__Localimmentry_3.0	0.0		3_1
766	cat__Localimmentry_nan	0.0		3_1
767	cat__CD33entry_1.0	0.0		3_1
768	cat__CD33entry_2.0	0.0		3_1
769	cat__CD33entry_3.0	0.0		3_1
770	cat__CD33entry_nan	0.0		3_1
771	cat__SmokeHist_1.0	0.0		3_1
772	cat__SmokeHist_2.0	0.10772472223303206		3_1
773	cat__SmokeHist_3.0	0.04424563494291032		3_1
774	cat__SmokeHist_nan	0.0		3_1
775	cat__amlType_De novo	0.034262156483588865		3_1
776	cat__amlType_High risk MDS	0.0		3_1
777	cat__amlType_Secondary	0.2674917149652993		3_1
778	cat__CytoResult_Adverse	0.6090153906130852		3_1
779	cat__CytoResult_Failed	0.0		3_1
780	cat__CytoResult_Intermediate	0.0		3_1
781	cat__CytoResult_Normal	0.0		3_1
782	cat__CytoResult_Not done	0.0		3_1
783	cat__CytoResult_nan	0.09071235336398283		3_1
784	cat__CytoResult_t(15;17) / PML-RARA [APL]	0.0		3_1
785	cat__CytoResult_t(8;21) / inv(16) [CBF]	0.8485693326722791		3_1
786	cat__ComorArr_0.0	0.0		3_1
787	cat__ComorArr_1.0	0.0		3_1
788	cat__ComorArr_2.0	0.0		3_1
789	cat__ComorArr_nan	0.0		3_1
790	cat__ComorCard_0.0	0.0		3_1
791	cat__ComorCard_1.0	0.0		3_1
792	cat__ComorCard_2.0	0.0		3_1
793	cat__ComorCard_nan	0.0		3_1
794	cat__ComorHVD_0.0	0.0		3_1
795	cat__ComorHVD_1.0	0.0		3_1
796	cat__ComorHVD_2.0	0.0		3_1
797	cat__ComorHVD_nan	0.0		3_1
798	cat__ComorIBD_0.0	0.0		3_1
799	cat__ComorIBD_1.0	0.0		3_1
800	cat__ComorIBD_2.0	0.0		3_1
801	cat__ComorIBD_nan	0.0		3_1
802	cat__ComorDiab_0.0	0.0		3_1
803	cat__ComorDiab_1.0	0.0		3_1
804	cat__ComorDiab_2.0	0.0		3_1
805	cat__ComorDiab_nan	0.0		3_1
806	cat__ComorCVD_0.0	0.0		3_1
807	cat__ComorCVD_1.0	0.0		3_1
808	cat__ComorCVD_2.0	0.0		3_1
809	cat__ComorCVD_nan	0.0		3_1
810	cat__ComorPsyc_0.0	0.0		3_1
811	cat__ComorPsyc_1.0	0.14654732004984494		3_1
812	cat__ComorPsyc_2.0	0.0		3_1
813	cat__ComorPsyc_nan	0.0		3_1
814	cat__ComorObe_0.0	0.034998362997886834		3_1
815	cat__ComorObe_1.0	0.09853968410440392		3_1
816	cat__ComorObe_2.0	0.0		3_1
817	cat__ComorObe_nan	0.0		3_1
818	cat__ComorInf_0.0	0.0		3_1
819	cat__ComorInf_1.0	0.04178572870087058		3_1
820	cat__ComorInf_2.0	0.0		3_1
821	cat__ComorInf_nan	0.0		3_1
822	cat__ComorRheu_0.0	0.18291320352861987		3_1
823	cat__ComorRheu_1.0	0.0		3_1
824	cat__ComorRheu_2.0	0.0		3_1
825	cat__ComorRheu_nan	0.0		3_1
826	cat__ComorPrep_0.0	0.0		3_1
827	cat__ComorPrep_1.0	0.0		3_1
828	cat__ComorPrep_2.0	0.0		3_1
829	cat__ComorPrep_nan	0.0		3_1
830	cat__ComorRen_0.0	0.0		3_1
831	cat__ComorRen_1.0	0.0		3_1
832	cat__ComorRen_2.0	0.0		3_1
833	cat__ComorRen_nan	0.0		3_1
834	cat__ComorMPul_0.0	0.0		3_1
835	cat__ComorMPul_1.0	0.0		3_1
836	cat__ComorMPul_2.0	0.0		3_1
837	cat__ComorMPul_nan	0.0		3_1
838	cat__ComorSPul_0.0	0.027267825468861657		3_1
839	cat__ComorSPul_1.0	0.0		3_1
840	cat__ComorSPul_2.0	0.0		3_1
841	cat__ComorSPul_nan	0.0		3_1
842	cat__ComorPST_0.0	0.0		3_1
843	cat__ComorPST_1.0	0.0		3_1
844	cat__ComorPST_2.0	0.0		3_1
845	cat__ComorPST_nan	0.0		3_1
846	cat__ComorHepM_0.0	0.0		3_1
847	cat__ComorHepM_1.0	0.03125941036763966		3_1
848	cat__ComorHepM_2.0	0.0		3_1
849	cat__ComorHepM_nan	0.0		3_1
850	cat__ComorHepS_0.0	0.0		3_1
851	cat__ComorHepS_1.0	0.0		3_1
852	cat__ComorHepS_2.0	0.0		3_1
853	cat__ComorHepS_nan	0.0		3_1
854	cat__amlFLToutcomeID_2.0	0.0		3_1
855	cat__amlFLToutcomeID_3.0	0.0		3_1
856	cat__amlFLToutcomeID_4.0	0.0		3_1
857	cat__amlFLToutcomeID_nan	0.0		3_1
858	cat__amlFLTTypeID_1.0	0.0		3_1
859	cat__amlFLTTypeID_2.0	0.0		3_1
860	cat__amlFLTTypeID_nan	0.0		3_1
861	cat__amlDDLFLTTKDID_1.0	0.0		3_1
862	cat__amlDDLFLTTKDID_2.0	0.0		3_1
863	cat__amlDDLFLTTKDID_3.0	0.0		3_1
864	cat__amlDDLFLTTKDID_4.0	0.0		3_1
865	cat__amlDDLFLTTKDID_6.0	0.0		3_1
866	cat__amlDDLFLTTKDID_7.0	0.0		3_1
867	cat__amlDDLFLTTKDID_8.0	0.0		3_1
868	cat__amlDDLFLTTKDID_99.0	0.0		3_1
869	cat__amlDDLFLTTKDID_nan	0.0		3_1
870	cat__amlFLTType0ID_1.0	0.0		3_1
871	cat__amlFLTType0ID_2.0	0.0		3_1
872	cat__amlFLTType0ID_nan	0.0		3_1
873	cat__amlDDLNPM1OutcomeID_1.0	0.08671697496646363		3_1
874	cat__amlDDLNPM1OutcomeID_3.0	0.0		3_1
875	cat__amlDDLNPM1OutcomeID_5.0	0.0		3_1
876	cat__amlDDLNPM1OutcomeID_nan	0.0		3_1
877	cat__amlDDLNPM1ID_1.0	0.0		3_1
878	cat__amlDDLNPM1ID_2.0	0.0		3_1
879	cat__amlDDLNPM1ID_3.0	0.0		3_1
880	cat__amlDDLNPM1ID_4.0	0.0		3_1
881	cat__amlDDLNPM1ID_5.0	0.008472706260645411		3_1
882	cat__amlDDLNPM1ID_nan	0.13901247160198937		3_1
883	cat__MRDnegativity_<0.0%/not detectable	0.0008624359519463231		3_1
884	cat__MRDnegativity_nan	0.0002758093112124611		3_1
885	cat__MRDguided_No	5.1568436147269727e-05		3_1
886	cat__MRDguided_nan	7.2370772547400955e-06		3_1
887	cat__Housekeeping_ABL	8.410149391262359e-07		3_1
888	cat__Housekeeping_nan	8.53103555699184e-08		3_1
889	cat__MRDA0_method_nan	0.0		3_1
890	cat__MRDA0_method_qPCR-NPM1	0.0		3_1
891	cat__MRDA0_method_qPCR-NPM1 A	0.0		3_1
892	cat__MRDA0_method_qPCR-NPM1 B	0.0		3_1
893	cat__MRDA0_method_qPCR-NPM1 D	0.0		3_1
894	cat__MRDA0_method_qPCR-NPM1 OTHER	0.0		3_1
895	cat__MRDA0_method_qPCR-inv16	0.0		3_1
896	cat__MRDA0_method_qPCR-t8/21	0.0		3_1
897	cat__MRDA0num_ND	0.0		3_1
898	cat__MRDA0num_Pos	0.0		3_1
899	cat__MRDA0num_nan	0.0		3_1
900	cat__MRDA0_specimen_PB	0.0		3_1
901	cat__MRDA0_specimen_nan	0.0		3_1
902	cat__MRDB0_method_nan	0.0		3_1
903	cat__MRDB0_method_qPCR-NPM1	0.0		3_1
904	cat__MRDB0_method_qPCR-NPM1 A	0.0		3_1
905	cat__MRDB0_method_qPCR-NPM1 B	0.0		3_1
906	cat__MRDB0_method_qPCR-NPM1 D	0.0		3_1
907	cat__MRDB0_method_qPCR-NPM1 OTHER	0.0		3_1
908	cat__MRDB0_method_qPCR-inv16	0.0		3_1
909	cat__MRDB0_method_qPCR-t8/21	0.0		3_1
910	cat__MRDB0_specimen_BM	0.0		3_1
911	cat__MRDB0_specimen_nan	0.0		3_1
912	cat__MRDB0num_ND	0.0		3_1
913	cat__MRDB0num_Pos	0.0		3_1
914	cat__MRDB0num_nan	0.0		3_1
915	cat__MRDC0_method_MFC (LAIP+DfN)	0.0		3_1
916	cat__MRDC0_method_nan	0.0		3_1
917	cat__MRDC0_specimen_BM	0.0		3_1
918	cat__MRDC0_specimen_BM	0.0		3_1
919	cat__MRDC0_specimen_PB	0.1202010049853414		3_1
920	cat__MRDC0_specimen_nan	0.00023083627914806927		3_1
921	cat__MRDC0num_Neg	0.0		3_1
922	cat__MRDC0num_Pos	0.0		3_1
923	cat__MRDC0num_nan	0.0		3_1
924	num__amlAgeAtRand1	0.25428149950202217		3_1
925	num__TestDate	0.00028483923951537216		3_1
926	num__ITDPcnt	0.0004055805365873115		3_1
927	num__ITDLength	0.0		3_1
928	num__date_MRDA0	9.976311404980247e-05		3_1
929	num__MRDA0hodnota	4.2074344383069036e-05		3_1
930	num__MRDA0logred	7.423972612854482e-05		3_1
931	num__date_MRDB0	0.00041673767118701653		3_1
932	num__MRDB0hodnota	0.00032940745081708005		3_1
933	num__MRDB0logred	0.0		3_1
934	num__MRDC0percentage	0.00021622799383511326		3_1
935	num__Weight	0.030592351562921026		3_1
936	num__Height	0.0030115099284257697		3_1
937	num__BloodDateEntry	0.0008189230781787194		3_1
938	num__HemoglobinEntry	7.165171139414702e-05		3_1
939	num__PlateletEntry	0.0014859458889252086		3_1
940	num__MarrowDateEntry	0.00015848903046632596		3_1
941	num__MarrowBlastsEntry	0.00014427788861046389		3_1
942	num__LocalImmPcnt	4.7158543837354224e-05		3_1
943	num__SmokePerDay	0.00010503184088291015		3_1
944	num__WBCEntry	0.023210866550974332		3_1
945	remainder__IsSec_is_missing	0.0		3_1
946	remainder__PrevDiag_is_missing	0.0		3_1
947	remainder__PrevBloodDis_is_missing	0.020305252463794485		3_1
948	remainder__Weight_is_missing	0.0		3_1
949	remainder__Height_is_missing	0.0		3_1
950	remainder__BloodDateEntry_is_missing	0.0		3_1
951	remainder__HemoglobinEntry_is_missing	0.0		3_1
952	remainder__PlateletEntry_is_missing	0.0		3_1
953	remainder__MarrowDateEntry_is_missing	0.0		3_1
954	remainder__MarrowBlastsEntry_is_missing	0.0		3_1
955	remainder__FABtype_is_missing	0.0		3_1
956	remainder__CNSinvolveentry_is_missing	0.0		3_1
957	remainder__Localcytoentry_is_missing	0.0		3_1
958	remainder__Localimmentry_is_missing	0.0		3_1
959	remainder__LocalImmPcnt_is_missing	0.0		3_1
960	remainder__CD33entry_is_missing	0.0		3_1
961	remainder__SmokeHist_is_missing	0.0		3_1
962	remainder__SmokePerDay_is_missing	0.0		3_1
963	remainder__CytoResult_is_missing	0.09155542417569448		3_1
964	remainder__Karyotype_is_missing	0.07056081194828699		3_1
965	remainder__ComorArr_is_missing	0.0		3_1
966	remainder__ComorCard_is_missing	0.0		3_1
967	remainder__ComorHVD_is_missing	0.0		3_1
968	remainder__ComorIBD_is_missing	0.0		3_1
969	remainder__ComorDiab_is_missing	0.0		3_1
970	remainder__ComorCVD_is_missing	0.0		3_1
971	remainder__ComorPsyc_is_missing	0.0		3_1
972	remainder__ComorObe_is_missing	0.0		3_1
973	remainder__ComorInf_is_missing	0.0		3_1
974	remainder__ComorRheu_is_missing	0.0		3_1
975	remainder__ComorPrep_is_missing	0.0		3_1
976	remainder__ComorRen_is_missing	0.0		3_1
977	remainder__ComorMPul_is_missing	0.0		3_1
978	remainder__ComorSPul_is_missing	0.0		3_1
979	remainder__ComorPST_is_missing	0.0		3_1
980	remainder__ComorHepM_is_missing	0.0		3_1
981	remainder__ComorHepS_is_missing	0.0		3_1
982	remainder__MRDnegativity_is_missing	0.0007727554060597752		3_1
983	remainder__MRDguided_is_missing	0.0002853946254676325		3_1
984	remainder__Housekeeping_is_missing	5.660575506229541e-05		3_1
985	remainder__MRDA0_is_missing	8.259332661796218e-06		3_1
986	remainder__date_MRDA0_is_missing	0.0		3_1
987	remainder__MRDA0_method_is_missing	0.0		3_1
988	remainder__MRDA0_specimen_is_missing	0.0		3_1
989	remainder__MRDA0num_is_missing	0.0		3_1
990	remainder__MRDA0hodnota_is_missing	0.0		3_1
991	remainder__MRDA0logred_is_missing	0.0		3_1
992	remainder__MRDB0_is_missing	9.881928344172533e-07		3_1
993	remainder__date_MRDB0_is_missing	0.0		3_1
994	remainder__MRDB0_method_is_missing	0.0		3_1
995	remainder__MRDB0_specimen_is_missing	0.0		3_1
996	remainder__MRDB0num_is_missing	0.0		3_1
997	remainder__MRDB0hodnota_is_missing	0.0		3_1
998	remainder__MRDB0logred_is_missing	0.0		3_1
999	remainder__MRDC0_is_missing	1.0258171313634698e-07		3_1
1000	remainder__MRDC0_method_is_missing	0.0		3_1
1001	remainder__MRDC0_specimen_is_missing	0.0011263229887320558		3_1
1002	remainder__MRDC0num_is_missing	0.0		3_1
1003	remainder__MRDC0percentage_is_missing	0.0		3_1
1004	remainder__TestDate_is_missing	0.0		3_1
1005	remainder__amlFLToutcomeID_is_missing	0.0		3_1
1006	remainder__amlFLTTypeID_is_missing	0.0		3_1
1007	remainder__amlDDLFLTTKDID_is_missing	0.0		3_1
1008	remainder__ITDPcnt_is_missing	0.0		3_1
1009	remainder__ITDLength_is_missing	0.0		3_1
1010	remainder__amlFLTType0ID_is_missing	0.0		3_1
1011	remainder__amlDDLNPM1OutcomeID_is_missing	0.0		3_1
1012	remainder__amlDDLNPM1ID_is_missing	0.1355280815250509		3_1
1013	karyotype_encoding__Karyotype_45,X,-Y,t(8;21)(q22;q22)[10]	0.0		4_1
1014	karyotype_encoding__Karyotype_46,XX	0.0		4_1
1015	karyotype_encoding__Karyotype_46,XX [20]	0.0		4_1
1016	karyotype_encoding__Karyotype_46,XX [20]	0.0		4_1
1017	karyotype_encoding__Karyotype_46,XX,inv(16)(p13q22)[10]	0.0		4_1
1018	karyotype_encoding__Karyotype_46,XX,t(8;21)(q22;q22)[10]	0.0		4_1
1019	karyotype_encoding__Karyotype_46,XX[10]	0.0		4_1
1020	karyotype_encoding__Karyotype_46,XX[20]	0.01296108423127652		4_1
1021	karyotype_encoding__Karyotype_46,XX[20]	0.0		4_1
1022	karyotype_encoding__Karyotype_46,XX[25]	0.0		4_1
1023	karyotype_encoding__Karyotype_46,XX[30]	0.0		4_1
1024	karyotype_encoding__Karyotype_46,XY	0.0		4_1
1025	karyotype_encoding__Karyotype_46,XY [20]	0.0		4_1
1026	karyotype_encoding__Karyotype_46,XY,inv(16)(p13q22)[10]	0.0		4_1
1027	karyotype_encoding__Karyotype_46,XY[10]	0.0		4_1
1028	karyotype_encoding__Karyotype_46,XY[20]	0.0		4_1
1029	karyotype_encoding__Karyotype_46,XY[20]	0.0		4_1
1030	karyotype_encoding__Karyotype_46,XY[21]	0.0		4_1
1031	karyotype_encoding__Karyotype_46,XY[25]	0.0		4_1
1032	karyotype_encoding__Karyotype_46,XY[30]	0.0		4_1
1033	karyotype_encoding__Karyotype_47,XX,+8[10]	0.0		4_1
1034	karyotype_encoding__Karyotype___rare_class__	0.0		4_1
1035	cat__sexID_False	0.06650265259335689		4_1
1036	cat__sexID_True	0.054188860839770585		4_1
1037	cat__IsSec_False	0.05346370953413882		4_1
1038	cat__IsSec_True	0.0		4_1
1039	cat__IsSec_nan	0.0		4_1
1040	cat__PrevDiag_False	0.0		4_1
1041	cat__PrevDiag_True	0.0		4_1
1042	cat__PrevDiag_nan	0.0		4_1
1043	cat__MRDA0_False	0.0		4_1
1044	cat__MRDA0_True	0.0		4_1
1045	cat__MRDA0_nan	0.010440004952071287		4_1
1046	cat__MRDB0_False	0.0621048677757069		4_1
1047	cat__MRDB0_True	0.0		4_1
1048	cat__MRDB0_nan	0.00012923523930657622		4_1
1049	cat__MRDC0_False	0.0		4_1
1050	cat__MRDC0_True	0.0		4_1
1051	cat__MRDC0_nan	5.173234693013094e-06		4_1
1052	cat__amlAgeGroup_15-29	0.013422074529658797		4_1
1053	cat__amlAgeGroup_30-39	0.0863193311688612		4_1
1054	cat__amlAgeGroup_40-49	0.0		4_1
1055	cat__amlAgeGroup_50-59	0.0		4_1
1056	cat__amlAgeGroup_60+	0.010907644890812071		4_1
1057	cat__PrevBloodDis_Aplastic anaemia	0.0		4_1
1058	cat__PrevBloodDis_Chronic lymphoblastic leukaemia (CLL)	0.0		4_1
1059	cat__PrevBloodDis_Chronic myelomonocytic leukaemia (CMML)	0.0		4_1
1060	cat__PrevBloodDis_Hodgkin's disease	0.0		4_1
1061	cat__PrevBloodDis_Lymphoma	0.0		4_1
1062	cat__PrevBloodDis_Myelodysplastic syndrome (MDS)/myelodysplasia/pre-leukaemic phase	0.0		4_1
1063	cat__PrevBloodDis_Myelofibrosis	0.0		4_1
1064	cat__PrevBloodDis_Myeloproliferative syndrome	0.0		4_1
1065	cat__PrevBloodDis_Other haematological disorder	0.0		4_1
1066	cat__PrevBloodDis_Polycythaemia rubra vera (PRV)	0.0		4_1
1067	cat__PrevBloodDis_Refractory anaemia with excess of blasts (RAEB, RAEB-t)	0.0		4_1
1068	cat__PrevBloodDis_Sideroblastic anaemia (RAS)	0.0		4_1
1069	cat__PrevBloodDis_Thrombocythaemia	0.0		4_1
1070	cat__PrevBloodDis_Thrombocytopenia	0.0		4_1
1071	cat__PrevBloodDis_nan	0.030935081532854267		4_1
1072	cat__FABtype_0	0.0		4_1
1073	cat__FABtype_1	0.07131991955453329		4_1
1074	cat__FABtype_2	0.11300398161806449		4_1
1075	cat__FABtype_3	0.0		4_1
1076	cat__FABtype_3v	0.0		4_1
1077	cat__FABtype_4	0.014211565530668564		4_1
1078	cat__FABtype_4e	0.01631525372429088		4_1
1079	cat__FABtype_5	0.22601178997764776		4_1
1080	cat__FABtype_5a	0.0		4_1
1081	cat__FABtype_5b	0.0		4_1
1082	cat__FABtype_6	0.0		4_1
1083	cat__FABtype_7	0.0		4_1
1084	cat__FABtype_8	0.028805859301198493		4_1
1085	cat__FABtype_All	0.0		4_1
1086	cat__FABtype_B	0.0		4_1
1087	cat__FABtype_R	0.06015150036618101		4_1
1088	cat__FABtype_RT	0.0		4_1
1089	cat__FABtype_X	0.053653253340311555		4_1
1090	cat__FABtype_nan	0.0		4_1
1091	cat__CNSinvolveentry_0.0	0.015681375801173056		4_1
1092	cat__CNSinvolveentry_1.0	0.0		4_1
1093	cat__CNSinvolveentry_2.0	0.0		4_1
1094	cat__CNSinvolveentry_nan	0.0		4_1
1095	cat__Localcytoentry_1.0	0.2230705797310407		4_1
1096	cat__Localcytoentry_2.0	0.10229067723436151		4_1
1097	cat__Localcytoentry_3.0	0.008217748141199431		4_1
1098	cat__Localcytoentry_4.0	0.0		4_1
1099	cat__Localcytoentry_5.0	0.034707263721172506		4_1
1100	cat__Localcytoentry_nan	0.0		4_1
1101	cat__Localimmentry_1.0	0.05585086240745441		4_1
1102	cat__Localimmentry_2.0	0.0		4_1
1103	cat__Localimmentry_3.0	0.0		4_1
1104	cat__Localimmentry_nan	0.0		4_1
1105	cat__CD33entry_1.0	0.0		4_1
1106	cat__CD33entry_2.0	0.0		4_1
1107	cat__CD33entry_3.0	0.0		4_1
1108	cat__CD33entry_nan	0.0		4_1
1109	cat__SmokeHist_1.0	0.0		4_1
1110	cat__SmokeHist_2.0	0.10772666265286818		4_1
1111	cat__SmokeHist_3.0	0.10942810580138276		4_1
1112	cat__SmokeHist_nan	0.0		4_1
1113	cat__amlType_De novo	0.07881361073612267		4_1
1114	cat__amlType_High risk MDS	0.0		4_1
1115	cat__amlType_Secondary	0.11270005853233539		4_1
1116	cat__CytoResult_Adverse	0.6100715373157245		4_1
1117	cat__CytoResult_Failed	0.0		4_1
1118	cat__CytoResult_Intermediate	0.0		4_1
1119	cat__CytoResult_Normal	0.0		4_1
1120	cat__CytoResult_Not done	0.0		4_1
1121	cat__CytoResult_nan	0.010387477091896365		4_1
1122	cat__CytoResult_t(15;17) / PML-RARA [APL]	0.0		4_1
1123	cat__CytoResult_t(8;21) / inv(16) [CBF]	0.9249585917676337		4_1
1124	cat__ComorArr_0.0	0.0		4_1
1125	cat__ComorArr_1.0	0.0		4_1
1126	cat__ComorArr_2.0	0.0		4_1
1127	cat__ComorArr_nan	0.0		4_1
1128	cat__ComorCard_0.0	0.0		4_1
1129	cat__ComorCard_1.0	0.0		4_1
1130	cat__ComorCard_2.0	0.0		4_1
1131	cat__ComorCard_nan	0.0		4_1
1132	cat__ComorHVD_0.0	0.0		4_1
1133	cat__ComorHVD_1.0	0.0		4_1
1134	cat__ComorHVD_2.0	0.0		4_1
1135	cat__ComorHVD_nan	0.0		4_1
1136	cat__ComorIBD_0.0	0.0		4_1
1137	cat__ComorIBD_1.0	0.0		4_1
1138	cat__ComorIBD_2.0	0.0		4_1
1139	cat__ComorIBD_nan	0.0		4_1
1140	cat__ComorDiab_0.0	0.0		4_1
1141	cat__ComorDiab_1.0	0.0		4_1
1142	cat__ComorDiab_2.0	0.0		4_1
1143	cat__ComorDiab_nan	0.0		4_1
1144	cat__ComorCVD_0.0	0.0		4_1
1145	cat__ComorCVD_1.0	0.0		4_1
1146	cat__ComorCVD_2.0	0.0		4_1
1147	cat__ComorCVD_nan	0.0		4_1
1148	cat__ComorPsyc_0.0	0.08174841347283868		4_1
1149	cat__ComorPsyc_1.0	0.0		4_1
1150	cat__ComorPsyc_2.0	0.0		4_1
1151	cat__ComorPsyc_nan	0.0		4_1
1152	cat__ComorObe_0.0	0.043241023932520786		4_1
1153	cat__ComorObe_1.0	0.09301730756539293		4_1
1154	cat__ComorObe_2.0	0.0		4_1
1155	cat__ComorObe_nan	0.0		4_1
1156	cat__ComorInf_0.0	0.06701804238037383		4_1
1157	cat__ComorInf_1.0	0.0		4_1
1158	cat__ComorInf_2.0	0.0		4_1
1159	cat__ComorInf_nan	0.0		4_1
1160	cat__ComorRheu_0.0	0.06819267922824965		4_1
1161	cat__ComorRheu_1.0	0.0		4_1
1162	cat__ComorRheu_2.0	0.0		4_1
1163	cat__ComorRheu_nan	0.0		4_1
1164	cat__ComorPrep_0.0	0.0		4_1
1165	cat__ComorPrep_1.0	0.0		4_1
1166	cat__ComorPrep_2.0	0.0		4_1
1167	cat__ComorPrep_nan	0.0		4_1
1168	cat__ComorRen_0.0	0.0		4_1
1169	cat__ComorRen_1.0	0.0		4_1
1170	cat__ComorRen_2.0	0.0		4_1
1171	cat__ComorRen_nan	0.0		4_1
1172	cat__ComorMPul_0.0	0.0		4_1
1173	cat__ComorMPul_1.0	0.0		4_1
1174	cat__ComorMPul_2.0	0.0		4_1
1175	cat__ComorMPul_nan	0.0		4_1
1176	cat__ComorSPul_0.0	0.0207012905454637		4_1
1177	cat__ComorSPul_1.0	0.0		4_1
1178	cat__ComorSPul_2.0	0.0		4_1
1179	cat__ComorSPul_nan	0.0		4_1
1180	cat__ComorPST_0.0	0.0		4_1
1181	cat__ComorPST_1.0	0.0		4_1
1182	cat__ComorPST_2.0	0.0		4_1
1183	cat__ComorPST_nan	0.0		4_1
1184	cat__ComorHepM_0.0	0.0		4_1
1185	cat__ComorHepM_1.0	0.1688950722984055		4_1
1186	cat__ComorHepM_2.0	0.0		4_1
1187	cat__ComorHepM_nan	0.0		4_1
1188	cat__ComorHepS_0.0	0.0		4_1
1189	cat__ComorHepS_1.0	0.0		4_1
1190	cat__ComorHepS_2.0	0.0		4_1
1191	cat__ComorHepS_nan	0.0		4_1
1192	cat__amlFLToutcomeID_2.0	0.0		4_1
1193	cat__amlFLToutcomeID_3.0	0.0		4_1
1194	cat__amlFLToutcomeID_4.0	0.0		4_1
1195	cat__amlFLToutcomeID_nan	0.0		4_1
1196	cat__amlFLTTypeID_1.0	0.0		4_1
1197	cat__amlFLTTypeID_2.0	0.0		4_1
1198	cat__amlFLTTypeID_nan	0.0		4_1
1199	cat__amlDDLFLTTKDID_1.0	0.0		4_1
1200	cat__amlDDLFLTTKDID_2.0	0.0		4_1
1201	cat__amlDDLFLTTKDID_3.0	0.0		4_1
1202	cat__amlDDLFLTTKDID_4.0	0.0		4_1
1203	cat__amlDDLFLTTKDID_6.0	0.0		4_1
1204	cat__amlDDLFLTTKDID_7.0	0.0		4_1
1205	cat__amlDDLFLTTKDID_8.0	0.0		4_1
1206	cat__amlDDLFLTTKDID_9.0	0.0		4_1
1207	cat__amlDDLFLTTKDID_99.0	0.0		4_1
1208	cat__amlDDLFLTTKDID_nan	0.0		4_1
1209	cat__amlFLTType0ID_1.0	0.03418155299099861		4_1
1210	cat__amlFLTType0ID_2.0	0.0		4_1
1211	cat__amlFLTType0ID_nan	0.0		4_1
1212	cat__amlDDLNPM1OutcomeID_1.0	0.18160140238727893		4_1
1213	cat__amlDDLNPM1OutcomeID_3.0	0.0		4_1
1214	cat__amlDDLNPM1OutcomeID_5.0	0.0		4_1
1215	cat__amlDDLNPM1OutcomeID_7.0	0.0		4_1
1216	cat__amlDDLNPM1OutcomeID_nan	0.0		4_1
1217	cat__amlDDLNPM1ID_1.0	0.0023587175237630474		4_1
1218	cat__amlDDLNPM1ID_2.0	0.0		4_1
1219	cat__amlDDLNPM1ID_3.0	0.0		4_1
1220	cat__amlDDLNPM1ID_4.0	0.0		4_1
1221	cat__amlDDLNPM1ID_5.0	0.0		4_1
1222	cat__amlDDLNPM1ID_nan	0.09641667722063407		4_1
1223	cat__MRDnegativity_<0.0%/not detectable	0.0007342737451568178		4_1
1224	cat__MRDnegativity_nan	0.0005327153419951597		4_1
1225	cat__MRDguided_No	0.0002261511994141827		4_1
1226	cat__MRDguided_nan	8.142437621189631e-05		4_1
1227	cat__Housekeeping_ABL	2.5753302673240982e-05		4_1
1228	cat__Housekeeping_nan	7.226106595106519e-06		4_1
1229	cat__MRDA0_method_nan	0.0		4_1
1230	cat__MRDA0_method_qPCR-NPM1	0.0		4_1
1231	cat__MRDA0_method_qPCR-NPM1 A	0.0		4_1
1232	cat__MRDA0_method_qPCR-NPM1 B	0.0		4_1
1233	cat__MRDA0_method_qPCR-NPM1 D	0.0		4_1
1234	cat__MRDA0_method_qPCR-NPM1 OTHER	0.0		4_1
1235	cat__MRDA0_method_qPCR-inv16	0.0		4_1
1236	cat__MRDA0_method_qPCR-t8/21	0.0		4_1
1237	cat__MRDA0num_ND	0.0		4_1
1238	cat__MRDA0num_Pos	0.0		4_1
1239	cat__MRDA0num_nan	0.0		4_1
1240	cat__MRDA0_specimen_PB	0.0		4_1
1241	cat__MRDA0_specimen_nan	0.0		4_1
1242	cat__MRDB0_method_nan	0.0		4_1
1243	cat__MRDB0_method_qPCR-NPM1	0.0		4_1
1244	cat__MRDB0_method_qPCR-NPM1 A	0.0		4_1
1245	cat__MRDB0_method_qPCR-NPM1 B	0.0		4_1
1246	cat__MRDB0_method_qPCR-NPM1 D	0.0		4_1
1247	cat__MRDB0_method_qPCR-NPM1 OTHER	0.0		4_1
1248	cat__MRDB0_method_qPCR-inv16	0.0		4_1
1249	cat__MRDB0_method_qPCR-t8/21	0.0		4_1
1250	cat__MRDB0_specimen_BM	0.0		4_1
1251	cat__MRDB0_specimen_nan	0.0		4_1
1252	cat__MRDB0num_ND	0.0		4_1
1253	cat__MRDB0num_Pos	0.0		4_1
1254	cat__MRDB0num_nan	0.0		4_1
1255	cat__MRDC0_method_MFC (LAIP+DfN)	0.0		4_1
1256	cat__MRDC0_method_nan	0.0		4_1
1257	cat__MRDC0_specimen_BM	0.0		4_1
1258	cat__MRDC0_specimen_BM	0.0		4_1
1259	cat__MRDC0_specimen_PB	0.0725383027273713		4_1
1260	cat__MRDC0_specimen_nan	0.0		4_1
1261	cat__MRDC0num_Neg	0.0		4_1
1262	cat__MRDC0num_Pos	0.0		4_1
1263	cat__MRDC0num_nan	0.0		4_1
1264	num__amlAgeAtRand1	0.22516393340760102		4_1
1265	num__TestDate	0.00024081103150645967		4_1
1266	num__ITDPcnt	0.00035423688840190495		4_1
1267	num__ITDLength	1.944953962177469e-05		4_1
1268	num__date_MRDA0	0.00016071240792113345		4_1
1269	num__MRDA0hodnota	2.240140199992965e-05		4_1
1270	num__MRDA0logred	0.0		4_1
1271	num__date_MRDB0	0.00038094616004254606		4_1
1272	num__MRDB0hodnota	0.00025092693443388737		4_1
1273	num__MRDB0logred	0.0		4_1
1274	num__MRDC0percentage	0.00014502034678805524		4_1
1275	num__Weight	0.027215002028826103		4_1
1276	num__Height	0.023653589800732865		4_1
1277	num__BloodDateEntry	0.00020113817004536097		4_1
1278	num__HemoglobinEntry	0.0007346194916018132		4_1
1279	num__PlateletEntry	0.0012608660398177362		4_1
1280	num__MarrowDateEntry	0.0004775616169944239		4_1
1281	num__MarrowBlastsEntry	0.00021799091075333735		4_1
1282	num__LocalImmPcnt	3.941839390194145e-05		4_1
1283	num__SmokePerDay	7.566005790492855e-06		4_1
1284	num__WBCEntry	0.029896126605500152		4_1
1285	remainder__IsSec_is_missing	0.0		4_1
1286	remainder__PrevDiag_is_missing	0.0		4_1
1287	remainder__PrevBloodDis_is_missing	0.017367997467011686		4_1
1288	remainder__Weight_is_missing	0.0		4_1
1289	remainder__Height_is_missing	0.0		4_1
1290	remainder__BloodDateEntry_is_missing	0.0		4_1
1291	remainder__HemoglobinEntry_is_missing	0.0		4_1
1292	remainder__PlateletEntry_is_missing	0.0		4_1
1293	remainder__MarrowDateEntry_is_missing	0.0		4_1
1294	remainder__MarrowBlastsEntry_is_missing	0.0		4_1
1295	remainder__FABtype_is_missing	0.0		4_1
1296	remainder__CNSinvolveentry_is_missing	0.0		4_1
1297	remainder__Localcytoentry_is_missing	0.0		4_1
1298	remainder__Localimmentry_is_missing	0.0		4_1
1299	remainder__LocalImmPcnt_is_missing	0.0		4_1
1300	remainder__CD33entry_is_missing	0.0		4_1
1301	remainder__SmokeHist_is_missing	0.0		4_1
1302	remainder__SmokePerDay_is_missing	0.0		4_1
1303	remainder__CytoResult_is_missing	0.010715938011350904		4_1
1304	remainder__Karyotype_is_missing	0.0853978719086946		4_1
1305	remainder__ComorArr_is_missing	0.0		4_1
1306	remainder__ComorCard_is_missing	0.0		4_1
1307	remainder__ComorHVD_is_missing	0.0		4_1
1308	remainder__ComorIBD_is_missing	0.0		4_1
1309	remainder__ComorDiab_is_missing	0.0		4_1
1310	remainder__ComorCVD_is_missing	0.0		4_1
1311	remainder__ComorPsyc_is_missing	0.0		4_1
1312	remainder__ComorObe_is_missing	0.0		4_1
1313	remainder__ComorInf_is_missing	0.0		4_1
1314	remainder__ComorRheu_is_missing	0.0		4_1
1315	remainder__ComorPrep_is_missing	0.0		4_1
1316	remainder__ComorRen_is_missing	0.0		4_1
1317	remainder__ComorMPul_is_missing	0.0		4_1
1318	remainder__ComorSPul_is_missing	0.0		4_1
1319	remainder__ComorPST_is_missing	0.0		4_1
1320	remainder__ComorHepM_is_missing	0.0		4_1
1321	remainder__ComorHepS_is_missing	0.0		4_1
1322	remainder__MRDnegativity_is_missing	0.00860138990635718		4_1
1323	remainder__MRDguided_is_missing	0.0057912368854953385		4_1
1324	remainder__Housekeeping_is_missing	0.003053601645292372		4_1
1325	remainder__MRDA0_is_missing	0.001388264843097446		4_1
1326	remainder__date_MRDA0_is_missing	0.0		4_1
1327	remainder__MRDA0_method_is_missing	0.0		4_1
1328	remainder__MRDA0_specimen_is_missing	0.0		4_1
1329	remainder__MRDA0num_is_missing	0.0		4_1
1330	remainder__MRDA0hodnota_is_missing	0.0		4_1
1331	remainder__MRDA0logred_is_missing	0.0		4_1
1332	remainder__MRDB0_is_missing	0.0005568493173621847		4_1
1333	remainder__date_MRDB0_is_missing	0.0		4_1
1334	remainder__MRDB0_method_is_missing	0.0		4_1
1335	remainder__MRDB0_specimen_is_missing	0.0		4_1
1336	remainder__MRDB0num_is_missing	0.0		4_1
1337	remainder__MRDB0hodnota_is_missing	0.0		4_1
1338	remainder__MRDB0logred_is_missing	0.0		4_1
1339	remainder__MRDC0_is_missing	0.00020002837924122018		4_1
1340	remainder__MRDC0_method_is_missing	0.0		4_1
1341	remainder__MRDC0_specimen_is_missing	0.0		4_1
1342	remainder__MRDC0num_is_missing	0.0		4_1
1343	remainder__MRDC0percentage_is_missing	0.0		4_1
1344	remainder__TestDate_is_missing	0.0		4_1
1345	remainder__amlFLToutcomeID_is_missing	0.0		4_1
1346	remainder__amlFLTTypeID_is_missing	0.0		4_1
1347	remainder__amlDDLFLTTKDID_is_missing	0.0		4_1
1348	remainder__ITDPcnt_is_missing	0.0		4_1
1349	remainder__ITDLength_is_missing	0.0		4_1
1350	remainder__amlFLTType0ID_is_missing	0.0		4_1
1351	remainder__amlDDLNPM1OutcomeID_is_missing	0.0		4_1
1352	remainder__amlDDLNPM1ID_is_missing	0.10518646752891804		4_1
1353	karyotype_encoding__Karyotype_46,XX	0.0		5_1
1354	karyotype_encoding__Karyotype_46,XX [20]	0.0		5_1
1355	karyotype_encoding__Karyotype_46,XX [20]	0.0		5_1
1356	karyotype_encoding__Karyotype_46,XX,inv(16)(p13q22)[10]	0.0		5_1
1357	karyotype_encoding__Karyotype_46,XX,t(8;21)(q22;q22)[10]	0.0		5_1
1358	karyotype_encoding__Karyotype_46,XX[10]	0.0		5_1
1359	karyotype_encoding__Karyotype_46,XX[20]	0.0		5_1
1360	karyotype_encoding__Karyotype_46,XX[20]	0.0		5_1
1361	karyotype_encoding__Karyotype_46,XX[25]	0.0		5_1
1362	karyotype_encoding__Karyotype_46,XX[30]	0.0		5_1
1363	karyotype_encoding__Karyotype_46,XY	0.0		5_1
1364	karyotype_encoding__Karyotype_46,XY [20]	0.0		5_1
1365	karyotype_encoding__Karyotype_46,XY,inv(16)(p13q22)[10]	0.0		5_1
1366	karyotype_encoding__Karyotype_46,XY[10]	0.0		5_1
1367	karyotype_encoding__Karyotype_46,XY[20]	0.0		5_1
1368	karyotype_encoding__Karyotype_46,XY[20]	0.0		5_1
1369	karyotype_encoding__Karyotype_46,XY[25]	0.01376971262388678		5_1
1370	karyotype_encoding__Karyotype_46,XY[30]	0.0		5_1
1371	karyotype_encoding__Karyotype_47,XX,+8[10]	0.0		5_1
1372	karyotype_encoding__Karyotype_47,XY,+8[10]	0.0		5_1
1373	karyotype_encoding__Karyotype___rare_class__	0.0		5_1
1374	cat__sexID_False	0.05435556718418193		5_1
1375	cat__sexID_True	0.046046594733480405		5_1
1376	cat__IsSec_False	0.016163680300377452		5_1
1377	cat__IsSec_True	0.10846049312115816		5_1
1378	cat__IsSec_nan	0.0		5_1
1379	cat__PrevDiag_False	0.0		5_1
1380	cat__PrevDiag_True	0.0		5_1
1381	cat__PrevDiag_nan	0.0		5_1
1382	cat__MRDA0_False	0.0		5_1
1383	cat__MRDA0_True	0.0		5_1
1384	cat__MRDA0_nan	0.0		5_1
1385	cat__MRDB0_False	0.0		5_1
1386	cat__MRDB0_True	0.0		5_1
1387	cat__MRDB0_nan	0.0		5_1
1388	cat__MRDC0_False	0.0		5_1
1389	cat__MRDC0_True	0.0		5_1
1390	cat__MRDC0_nan	0.0		5_1
1391	cat__amlAgeGroup_15-29	0.08116746757125473		5_1
1392	cat__amlAgeGroup_30-39	0.0		5_1
1393	cat__amlAgeGroup_40-49	0.008025492533075999		5_1
1394	cat__amlAgeGroup_50-59	0.0		5_1
1395	cat__amlAgeGroup_60+	0.0		5_1
1396	cat__PrevBloodDis_Aplastic anaemia	0.0		5_1
1397	cat__PrevBloodDis_Chronic lymphoblastic leukaemia (CLL)	0.0		5_1
1398	cat__PrevBloodDis_Chronic myelomonocytic leukaemia (CMML)	0.0		5_1
1399	cat__PrevBloodDis_Hodgkin's disease	0.0		5_1
1400	cat__PrevBloodDis_Lymphoma	0.0		5_1
1401	cat__PrevBloodDis_Myelodysplastic syndrome (MDS)/myelodysplasia/pre-leukaemic phase	0.0		5_1
1402	cat__PrevBloodDis_Myelofibrosis	0.0		5_1
1403	cat__PrevBloodDis_Myeloproliferative syndrome	0.0		5_1
1404	cat__PrevBloodDis_Other haematological disorder	0.0		5_1
1405	cat__PrevBloodDis_Polycythaemia rubra vera (PRV)	0.0		5_1
1406	cat__PrevBloodDis_Refractory anaemia with excess of blasts (RAEB, RAEB-t)	0.0		5_1
1407	cat__PrevBloodDis_Sideroblastic anaemia (RAS)	0.0		5_1
1408	cat__PrevBloodDis_Thrombocythaemia	0.0		5_1
1409	cat__PrevBloodDis_Thrombocytopenia	0.0		5_1
1410	cat__PrevBloodDis_nan	0.0		5_1
1411	cat__FABtype_0	0.0		5_1
1412	cat__FABtype_1	0.0		5_1
1413	cat__FABtype_2	0.05587242658574458		5_1
1414	cat__FABtype_3	0.0		5_1
1415	cat__FABtype_3v	0.0		5_1
1416	cat__FABtype_4	0.0		5_1
1417	cat__FABtype_4e	0.0		5_1
1418	cat__FABtype_5	0.24670665668364944		5_1
1419	cat__FABtype_5a	0.07461757638907107		5_1
1420	cat__FABtype_5b	0.0		5_1
1421	cat__FABtype_6	0.1087610943989446		5_1
1422	cat__FABtype_7	0.0		5_1
1423	cat__FABtype_8	0.10598085718018128		5_1
1424	cat__FABtype_All	0.0		5_1
1425	cat__FABtype_B	0.0		5_1
1426	cat__FABtype_R	0.0		5_1
1427	cat__FABtype_RT	0.0		5_1
1428	cat__FABtype_X	0.024391410975505005		5_1
1429	cat__FABtype_nan	0.0		5_1
1430	cat__CNSinvolveentry_0.0	0.01052112704037356		5_1
1431	cat__CNSinvolveentry_1.0	0.0		5_1
1432	cat__CNSinvolveentry_2.0	0.0		5_1
1433	cat__CNSinvolveentry_nan	0.0		5_1
1434	cat__Localcytoentry_1.0	0.25992932194812374		5_1
1435	cat__Localcytoentry_2.0	0.0935496690927298		5_1
1436	cat__Localcytoentry_3.0	0.0		5_1
1437	cat__Localcytoentry_4.0	0.0		5_1
1438	cat__Localcytoentry_5.0	0.06708197184294475		5_1
1439	cat__Localcytoentry_nan	0.0		5_1
1440	cat__Localimmentry_1.0	0.035796643750970344		5_1
1441	cat__Localimmentry_2.0	0.0		5_1
1442	cat__Localimmentry_3.0	0.0		5_1
1443	cat__Localimmentry_nan	0.0		5_1
1444	cat__CD33entry_1.0	0.0		5_1
1445	cat__CD33entry_2.0	0.0		5_1
1446	cat__CD33entry_3.0	0.0		5_1
1447	cat__CD33entry_nan	0.0		5_1
1448	cat__SmokeHist_1.0	0.0		5_1
1449	cat__SmokeHist_2.0	0.08837144390804728		5_1
1450	cat__SmokeHist_3.0	0.11737892865323991		5_1
1451	cat__SmokeHist_nan	0.0		5_1
1452	cat__amlType_De novo	0.03445394703493729		5_1
1453	cat__amlType_High risk MDS	0.0		5_1
1454	cat__amlType_Secondary	0.18015641686841555		5_1
1455	cat__CytoResult_Adverse	0.5504217436319243		5_1
1456	cat__CytoResult_Failed	0.0		5_1
1457	cat__CytoResult_Intermediate	0.02643976500615025		5_1
1458	cat__CytoResult_Normal	0.0		5_1
1459	cat__CytoResult_Not done	0.0		5_1
1460	cat__CytoResult_nan	0.09756476419200284		5_1
1461	cat__CytoResult_t(15;17) / PML-RARA [APL]	0.0		5_1
1462	cat__CytoResult_t(8;21) / inv(16) [CBF]	0.8922191982811722		5_1
1463	cat__ComorArr_0.0	0.0		5_1
1464	cat__ComorArr_1.0	0.0		5_1
1465	cat__ComorArr_2.0	0.0		5_1
1466	cat__ComorArr_nan	0.0		5_1
1467	cat__ComorCard_0.0	0.0		5_1
1468	cat__ComorCard_1.0	0.0		5_1
1469	cat__ComorCard_2.0	0.0		5_1
1470	cat__ComorCard_nan	0.0		5_1
1471	cat__ComorHVD_0.0	0.0		5_1
1472	cat__ComorHVD_1.0	0.0		5_1
1473	cat__ComorHVD_2.0	0.0		5_1
1474	cat__ComorHVD_nan	0.0		5_1
1475	cat__ComorIBD_0.0	0.0		5_1
1476	cat__ComorIBD_1.0	0.0		5_1
1477	cat__ComorIBD_2.0	0.0		5_1
1478	cat__ComorIBD_nan	0.0		5_1
1479	cat__ComorDiab_0.0	0.0		5_1
1480	cat__ComorDiab_1.0	0.0		5_1
1481	cat__ComorDiab_2.0	0.0		5_1
1482	cat__ComorDiab_nan	0.0		5_1
1483	cat__ComorCVD_0.0	0.0		5_1
1484	cat__ComorCVD_1.0	0.0		5_1
1485	cat__ComorCVD_2.0	0.0		5_1
1486	cat__ComorCVD_nan	0.0		5_1
1487	cat__ComorPsyc_0.0	0.05902399199957774		5_1
1488	cat__ComorPsyc_1.0	0.05346438750099047		5_1
1489	cat__ComorPsyc_2.0	0.0		5_1
1490	cat__ComorPsyc_nan	0.0		5_1
1491	cat__ComorObe_0.0	0.1002170016900849		5_1
1492	cat__ComorObe_1.0	0.07133504449109376		5_1
1493	cat__ComorObe_2.0	0.0		5_1
1494	cat__ComorObe_nan	0.0		5_1
1495	cat__ComorInf_0.0	0.030184736265358576		5_1
1496	cat__ComorInf_1.0	0.050505863529886216		5_1
1497	cat__ComorInf_2.0	0.0		5_1
1498	cat__ComorInf_nan	0.0		5_1
1499	cat__ComorRheu_0.0	0.03278204537275964		5_1
1500	cat__ComorRheu_1.0	0.0		5_1
1501	cat__ComorRheu_2.0	0.0		5_1
1502	cat__ComorRheu_nan	0.0		5_1
1503	cat__ComorPrep_0.0	0.0		5_1
1504	cat__ComorPrep_1.0	0.0		5_1
1505	cat__ComorPrep_2.0	0.0		5_1
1506	cat__ComorPrep_nan	0.0		5_1
1507	cat__ComorRen_0.0	0.0		5_1
1508	cat__ComorRen_1.0	0.0		5_1
1509	cat__ComorRen_2.0	0.0		5_1
1510	cat__ComorRen_nan	0.0		5_1
1511	cat__ComorMPul_0.0	0.0012885963586031263		5_1
1512	cat__ComorMPul_1.0	0.0		5_1
1513	cat__ComorMPul_2.0	0.0		5_1
1514	cat__ComorMPul_nan	0.0		5_1
1515	cat__ComorSPul_0.0	0.0		5_1
1516	cat__ComorSPul_1.0	0.0		5_1
1517	cat__ComorSPul_2.0	0.0		5_1
1518	cat__ComorSPul_nan	0.0		5_1
1519	cat__ComorPST_0.0	0.0		5_1
1520	cat__ComorPST_1.0	0.0		5_1
1521	cat__ComorPST_2.0	0.0		5_1
1522	cat__ComorPST_nan	0.0		5_1
1523	cat__ComorHepM_0.0	0.006333465951120414		5_1
1524	cat__ComorHepM_1.0	0.0475981612941944		5_1
1525	cat__ComorHepM_2.0	0.0		5_1
1526	cat__ComorHepM_nan	0.0		5_1
1527	cat__ComorHepS_0.0	0.0		5_1
1528	cat__ComorHepS_1.0	0.0		5_1
1529	cat__ComorHepS_2.0	0.0		5_1
1530	cat__ComorHepS_nan	0.0		5_1
1531	cat__amlFLToutcomeID_2.0	0.0		5_1
1532	cat__amlFLToutcomeID_3.0	0.0		5_1
1533	cat__amlFLToutcomeID_4.0	0.0		5_1
1534	cat__amlFLToutcomeID_nan	0.0		5_1
1535	cat__amlFLTTypeID_1.0	0.0		5_1
1536	cat__amlFLTTypeID_2.0	0.0		5_1
1537	cat__amlFLTTypeID_nan	0.0		5_1
1538	cat__amlDDLFLTTKDID_1.0	0.0		5_1
1539	cat__amlDDLFLTTKDID_2.0	0.0		5_1
1540	cat__amlDDLFLTTKDID_3.0	0.0		5_1
1541	cat__amlDDLFLTTKDID_4.0	0.0		5_1
1542	cat__amlDDLFLTTKDID_6.0	0.0		5_1
1543	cat__amlDDLFLTTKDID_8.0	0.0		5_1
1544	cat__amlDDLFLTTKDID_9.0	0.0		5_1
1545	cat__amlDDLFLTTKDID_99.0	0.0		5_1
1546	cat__amlDDLFLTTKDID_nan	0.0		5_1
1547	cat__amlFLTType0ID_1.0	0.0725860371507782		5_1
1548	cat__amlFLTType0ID_2.0	0.0		5_1
1549	cat__amlFLTType0ID_nan	0.0		5_1
1550	cat__amlDDLNPM1OutcomeID_1.0	0.15955067033821263		5_1
1551	cat__amlDDLNPM1OutcomeID_3.0	0.054430418978032545		5_1
1552	cat__amlDDLNPM1OutcomeID_5.0	0.0		5_1
1553	cat__amlDDLNPM1OutcomeID_7.0	0.0		5_1
1554	cat__amlDDLNPM1OutcomeID_nan	0.0		5_1
1555	cat__amlDDLNPM1ID_1.0	0.0		5_1
1556	cat__amlDDLNPM1ID_2.0	0.0		5_1
1557	cat__amlDDLNPM1ID_3.0	0.0		5_1
1558	cat__amlDDLNPM1ID_4.0	0.0		5_1
1559	cat__amlDDLNPM1ID_5.0	0.0		5_1
1560	cat__amlDDLNPM1ID_nan	0.07999747249168473		5_1
1561	cat__MRDnegativity_<0.0%/not detectable	0.0		5_1
1562	cat__MRDnegativity_nan	0.0		5_1
1563	cat__MRDguided_No	0.0		5_1
1564	cat__MRDguided_nan	0.0		5_1
1565	cat__Housekeeping_ABL	0.0		5_1
1566	cat__Housekeeping_nan	0.0		5_1
1567	cat__MRDA0_method_nan	0.0		5_1
1568	cat__MRDA0_method_qPCR-NPM1	0.0		5_1
1569	cat__MRDA0_method_qPCR-NPM1 A	0.0		5_1
1570	cat__MRDA0_method_qPCR-NPM1 B	0.0		5_1
1571	cat__MRDA0_method_qPCR-NPM1 D	0.0		5_1
1572	cat__MRDA0_method_qPCR-NPM1 OTHER	0.0		5_1
1573	cat__MRDA0_method_qPCR-inv16	0.0		5_1
1574	cat__MRDA0_method_qPCR-t8/21	0.0		5_1
1575	cat__MRDA0num_ND	0.0		5_1
1576	cat__MRDA0num_Pos	0.0		5_1
1577	cat__MRDA0num_nan	0.0		5_1
1578	cat__MRDA0_specimen_PB	0.0		5_1
1579	cat__MRDA0_specimen_nan	0.0		5_1
1580	cat__MRDB0_method_nan	0.0		5_1
1581	cat__MRDB0_method_qPCR-NPM1	0.0		5_1
1582	cat__MRDB0_method_qPCR-NPM1 A	0.0		5_1
1583	cat__MRDB0_method_qPCR-NPM1 B	0.0		5_1
1584	cat__MRDB0_method_qPCR-NPM1 D	0.0		5_1
1585	cat__MRDB0_method_qPCR-NPM1 OTHER	0.0		5_1
1586	cat__MRDB0_method_qPCR-inv16	0.0		5_1
1587	cat__MRDB0_method_qPCR-t8/21	0.0		5_1
1588	cat__MRDB0_specimen_BM	0.0		5_1
1589	cat__MRDB0_specimen_nan	0.0		5_1
1590	cat__MRDB0num_ND	0.0		5_1
1591	cat__MRDB0num_Pos	0.0		5_1
1592	cat__MRDB0num_nan	0.0		5_1
1593	cat__MRDC0_method_MFC (LAIP+DfN)	0.0		5_1
1594	cat__MRDC0_method_nan	0.0		5_1
1595	cat__MRDC0_specimen_BM	0.0		5_1
1596	cat__MRDC0_specimen_BM	0.0		5_1
1597	cat__MRDC0_specimen_PB	0.04552036187176799		5_1
1598	cat__MRDC0_specimen_nan	0.0		5_1
1599	cat__MRDC0num_Neg	0.0		5_1
1600	cat__MRDC0num_Pos	0.0		5_1
1601	cat__MRDC0num_nan	0.0		5_1
1602	num__amlAgeAtRand1	0.25151359930477085		5_1
1603	num__TestDate	0.00024057398673277828		5_1
1604	num__ITDPcnt	0.00034148353340971794		5_1
1605	num__ITDLength	6.245102834099027e-05		5_1
1606	num__date_MRDA0	0.0001580238886414324		5_1
1607	num__MRDA0hodnota	3.8232413969685966e-05		5_1
1608	num__MRDA0logred	0.0		5_1
1609	num__date_MRDB0	0.0005151402918707449		5_1
1610	num__MRDB0hodnota	0.0003186324335062887		5_1
1611	num__MRDB0logred	0.0		5_1
1612	num__MRDC0percentage	0.00021429080424189892		5_1
1613	num__Weight	0.016412218514302787		5_1
1614	num__Height	0.002950960774157518		5_1
1615	num__BloodDateEntry	0.00029077091272709706		5_1
1616	num__HemoglobinEntry	0.0008860049044970373		5_1
1617	num__PlateletEntry	0.0015332668632585908		5_1
1618	num__MarrowDateEntry	0.00027638641777767123		5_1
1619	num__MarrowBlastsEntry	0.00023933494769859905		5_1
1620	num__LocalImmPcnt	2.885781051731121e-06		5_1
1621	num__SmokePerDay	5.452537544915012e-05		5_1
1622	num__WBCEntry	0.031630076496378584		5_1
1623	remainder__IsSec_is_missing	0.0		5_1
1624	remainder__PrevDiag_is_missing	0.0		5_1
1625	remainder__PrevBloodDis_is_missing	0.0		5_1
1626	remainder__Weight_is_missing	0.0		5_1
1627	remainder__Height_is_missing	0.0		5_1
1628	remainder__BloodDateEntry_is_missing	0.0		5_1
1629	remainder__HemoglobinEntry_is_missing	0.0		5_1
1630	remainder__PlateletEntry_is_missing	0.0		5_1
1631	remainder__MarrowDateEntry_is_missing	0.0		5_1
1632	remainder__MarrowBlastsEntry_is_missing	0.0		5_1
1633	remainder__FABtype_is_missing	0.0		5_1
1634	remainder__CNSinvolveentry_is_missing	0.0		5_1
1635	remainder__Localcytoentry_is_missing	0.0		5_1
1636	remainder__Localimmentry_is_missing	0.0		5_1
1637	remainder__LocalImmPcnt_is_missing	0.0		5_1
1638	remainder__CD33entry_is_missing	0.0		5_1
1639	remainder__SmokeHist_is_missing	0.0		5_1
1640	remainder__SmokePerDay_is_missing	0.0		5_1
1641	remainder__CytoResult_is_missing	0.09828299575144785		5_1
1642	remainder__Karyotype_is_missing	0.0		5_1
1643	remainder__ComorArr_is_missing	0.0		5_1
1644	remainder__ComorCard_is_missing	0.0		5_1
1645	remainder__ComorHVD_is_missing	0.0		5_1
1646	remainder__ComorIBD_is_missing	0.0		5_1
1647	remainder__ComorDiab_is_missing	0.0		5_1
1648	remainder__ComorCVD_is_missing	0.0		5_1
1649	remainder__ComorPsyc_is_missing	0.0		5_1
1650	remainder__ComorObe_is_missing	0.0		5_1
1651	remainder__ComorInf_is_missing	0.0		5_1
1652	remainder__ComorRheu_is_missing	0.0		5_1
1653	remainder__ComorPrep_is_missing	0.0		5_1
1654	remainder__ComorRen_is_missing	0.0		5_1
1655	remainder__ComorMPul_is_missing	0.0		5_1
1656	remainder__ComorSPul_is_missing	0.0		5_1
1657	remainder__ComorPST_is_missing	0.0		5_1
1658	remainder__ComorHepM_is_missing	0.0		5_1
1659	remainder__ComorHepS_is_missing	0.0		5_1
1660	remainder__MRDnegativity_is_missing	0.0		5_1
1661	remainder__MRDguided_is_missing	0.0		5_1
1662	remainder__Housekeeping_is_missing	0.0		5_1
1663	remainder__MRDA0_is_missing	0.0		5_1
1664	remainder__date_MRDA0_is_missing	0.0		5_1
1665	remainder__MRDA0_method_is_missing	0.0		5_1
1666	remainder__MRDA0_specimen_is_missing	0.0		5_1
1667	remainder__MRDA0num_is_missing	0.0		5_1
1668	remainder__MRDA0hodnota_is_missing	0.0		5_1
1669	remainder__MRDA0logred_is_missing	0.0		5_1
1670	remainder__MRDB0_is_missing	0.0		5_1
1671	remainder__date_MRDB0_is_missing	0.0		5_1
1672	remainder__MRDB0_method_is_missing	0.0		5_1
1673	remainder__MRDB0_specimen_is_missing	0.0		5_1
1674	remainder__MRDB0num_is_missing	0.0		5_1
1675	remainder__MRDB0hodnota_is_missing	0.0		5_1
1676	remainder__MRDB0logred_is_missing	0.0		5_1
1677	remainder__MRDC0_is_missing	0.0		5_1
1678	remainder__MRDC0_method_is_missing	0.0		5_1
1679	remainder__MRDC0_specimen_is_missing	0.0		5_1
1680	remainder__MRDC0num_is_missing	0.0		5_1
1681	remainder__MRDC0percentage_is_missing	0.0		5_1
1682	remainder__TestDate_is_missing	0.0		5_1
1683	remainder__amlFLToutcomeID_is_missing	0.0		5_1
1684	remainder__amlFLTTypeID_is_missing	0.0		5_1
1685	remainder__amlDDLFLTTKDID_is_missing	0.0		5_1
1686	remainder__ITDPcnt_is_missing	0.0		5_1
1687	remainder__ITDLength_is_missing	0.0		5_1
1688	remainder__amlFLTType0ID_is_missing	0.0		5_1
1689	remainder__amlDDLNPM1OutcomeID_is_missing	0.0		5_1
1690	remainder__amlDDLNPM1ID_is_missing	0.09824620155802725		5_1
1691	karyotype_encoding__Karyotype_46,XX	0.0		1_2
1692	karyotype_encoding__Karyotype_46,XX [20]	0.0		1_2
1693	karyotype_encoding__Karyotype_46,XX [20]	0.0		1_2
1694	karyotype_encoding__Karyotype_46,XX,inv(16)(p13q22)[10]	0.0		1_2
1695	karyotype_encoding__Karyotype_46,XX,t(8;21)(q22;q22)[10]	0.0		1_2
1696	karyotype_encoding__Karyotype_46,XX[10]	0.0		1_2
1697	karyotype_encoding__Karyotype_46,XX[20]	0.047622686619998446		1_2
1698	karyotype_encoding__Karyotype_46,XX[20]	0.0		1_2
1699	karyotype_encoding__Karyotype_46,XX[25]	0.0		1_2
1700	karyotype_encoding__Karyotype_46,XX[30]	0.0		1_2
1701	karyotype_encoding__Karyotype_46,XY	0.0		1_2
1702	karyotype_encoding__Karyotype_46,XY [20]	0.0		1_2
1703	karyotype_encoding__Karyotype_46,XY,inv(16)(p13q22)[10]	0.0		1_2
1704	karyotype_encoding__Karyotype_46,XY[10]	0.0		1_2
1705	karyotype_encoding__Karyotype_46,XY[20]	0.0		1_2
1706	karyotype_encoding__Karyotype_46,XY[20]	0.0		1_2
1707	karyotype_encoding__Karyotype_46,XY[20]	0.0		1_2
1708	karyotype_encoding__Karyotype_46,XY[21]	0.0		1_2
1709	karyotype_encoding__Karyotype_46,XY[25]	0.0		1_2
1710	karyotype_encoding__Karyotype_46,XY[30]	0.0		1_2
1711	karyotype_encoding__Karyotype_47,XX,+8[10]	0.0		1_2
1712	karyotype_encoding__Karyotype___rare_class__	0.0		1_2
1713	cat__sexID_False	0.038084057073559045		1_2
1714	cat__sexID_True	0.023503910841438224		1_2
1715	cat__IsSec_False	0.0		1_2
1716	cat__IsSec_True	0.041957776576482156		1_2
1717	cat__IsSec_nan	0.0		1_2
1718	cat__PrevDiag_False	0.0		1_2
1719	cat__PrevDiag_True	0.0		1_2
1720	cat__PrevDiag_nan	0.0		1_2
1721	cat__MRDA0_False	0.0		1_2
1722	cat__MRDA0_True	0.0		1_2
1723	cat__MRDA0_nan	0.01291291073548164		1_2
1724	cat__MRDB0_False	0.04212151054387231		1_2
1725	cat__MRDB0_True	0.0		1_2
1726	cat__MRDB0_nan	0.0010793406355059521		1_2
1727	cat__MRDC0_False	0.0		1_2
1728	cat__MRDC0_True	0.0		1_2
1729	cat__MRDC0_nan	0.00024029311772508945		1_2
1730	cat__amlAgeGroup_15-29	0.03374575489038653		1_2
1731	cat__amlAgeGroup_30-39	0.0		1_2
1732	cat__amlAgeGroup_40-49	0.01825311592382228		1_2
1733	cat__amlAgeGroup_50-59	0.0		1_2
1734	cat__amlAgeGroup_60+	0.0		1_2
1735	cat__PrevBloodDis_Aplastic anaemia	0.0		1_2
1736	cat__PrevBloodDis_Chronic lymphoblastic leukaemia (CLL)	0.0		1_2
1737	cat__PrevBloodDis_Chronic myelomonocytic leukaemia (CMML)	0.0		1_2
1738	cat__PrevBloodDis_Hodgkin's disease	0.0		1_2
1739	cat__PrevBloodDis_Lymphoma	0.0		1_2
1740	cat__PrevBloodDis_Myelodysplastic syndrome (MDS)/myelodysplasia/pre-leukaemic phase	0.0		1_2
1741	cat__PrevBloodDis_Myelofibrosis	0.0		1_2
1742	cat__PrevBloodDis_Myeloproliferative syndrome	0.0		1_2
1743	cat__PrevBloodDis_Other haematological disorder	0.0		1_2
1744	cat__PrevBloodDis_Polycythaemia rubra vera (PRV)	0.0		1_2
1745	cat__PrevBloodDis_Refractory anaemia with excess of blasts (RAEB, RAEB-t)	0.0		1_2
1746	cat__PrevBloodDis_Sideroblastic anaemia (RAS)	0.0		1_2
1747	cat__PrevBloodDis_Thrombocythaemia	0.0		1_2
1748	cat__PrevBloodDis_Thrombocytopenia	0.0		1_2
1749	cat__PrevBloodDis_nan	0.0		1_2
1750	cat__FABtype_0	0.0		1_2
1751	cat__FABtype_1	0.07053026749354512		1_2
1752	cat__FABtype_2	0.029471729303754544		1_2
1753	cat__FABtype_3	0.0		1_2
1754	cat__FABtype_3v	0.0		1_2
1755	cat__FABtype_4	0.0		1_2
1756	cat__FABtype_4e	0.0		1_2
1757	cat__FABtype_5	0.19037111303371215		1_2
1758	cat__FABtype_5a	0.0		1_2
1759	cat__FABtype_5b	0.0		1_2
1760	cat__FABtype_6	0.06814962936005661		1_2
1761	cat__FABtype_7	0.0		1_2
1762	cat__FABtype_8	0.0779365369593117		1_2
1763	cat__FABtype_All	0.0		1_2
1764	cat__FABtype_B	0.0		1_2
1765	cat__FABtype_R	0.0		1_2
1766	cat__FABtype_RT	0.0		1_2
1767	cat__FABtype_X	0.0		1_2
1768	cat__FABtype_nan	0.0		1_2
1769	cat__CNSinvolveentry_0.0	0.018322659799267137		1_2
1770	cat__CNSinvolveentry_1.0	0.0		1_2
1771	cat__CNSinvolveentry_2.0	0.0		1_2
1772	cat__CNSinvolveentry_nan	0.0		1_2
1773	cat__Localcytoentry_1.0	0.2566755625591183		1_2
1774	cat__Localcytoentry_2.0	0.03267685840915372		1_2
1775	cat__Localcytoentry_3.0	0.0		1_2
1776	cat__Localcytoentry_4.0	0.0		1_2
1777	cat__Localcytoentry_5.0	0.05774226184072532		1_2
1778	cat__Localcytoentry_nan	0.0		1_2
1779	cat__Localimmentry_1.0	0.0		1_2
1780	cat__Localimmentry_2.0	0.0		1_2
1781	cat__Localimmentry_3.0	0.0		1_2
1782	cat__Localimmentry_nan	0.0		1_2
1783	cat__CD33entry_1.0	0.0		1_2
1784	cat__CD33entry_2.0	0.0		1_2
1785	cat__CD33entry_3.0	0.0		1_2
1786	cat__CD33entry_nan	0.0		1_2
1787	cat__SmokeHist_1.0	0.0		1_2
1788	cat__SmokeHist_2.0	0.11607429098054449		1_2
1789	cat__SmokeHist_3.0	0.10775497068832836		1_2
1790	cat__SmokeHist_nan	0.0		1_2
1791	cat__amlType_De novo	0.07667823076661985		1_2
1792	cat__amlType_High risk MDS	0.0		1_2
1793	cat__amlType_Secondary	0.2366769182762079		1_2
1794	cat__CytoResult_Adverse	0.5887096279513365		1_2
1795	cat__CytoResult_Failed	0.0		1_2
1796	cat__CytoResult_Intermediate	0.0		1_2
1797	cat__CytoResult_Normal	0.0		1_2
1798	cat__CytoResult_Not done	0.0		1_2
1799	cat__CytoResult_nan	0.1874477061297039		1_2
1800	cat__CytoResult_t(15;17) / PML-RARA [APL]	0.0		1_2
1801	cat__CytoResult_t(8;21) / inv(16) [CBF]	0.9048075071643144		1_2
1802	cat__ComorArr_0.0	0.0		1_2
1803	cat__ComorArr_1.0	0.0		1_2
1804	cat__ComorArr_2.0	0.0		1_2
1805	cat__ComorArr_nan	0.0		1_2
1806	cat__ComorCard_0.0	0.0		1_2
1807	cat__ComorCard_1.0	0.0		1_2
1808	cat__ComorCard_2.0	0.0		1_2
1809	cat__ComorCard_nan	0.0		1_2
1810	cat__ComorHVD_0.0	0.0		1_2
1811	cat__ComorHVD_1.0	0.0		1_2
1812	cat__ComorHVD_2.0	0.0		1_2
1813	cat__ComorHVD_nan	0.0		1_2
1814	cat__ComorIBD_0.0	0.0		1_2
1815	cat__ComorIBD_1.0	0.0		1_2
1816	cat__ComorIBD_2.0	0.0		1_2
1817	cat__ComorIBD_nan	0.0		1_2
1818	cat__ComorDiab_0.0	0.008707195228165798		1_2
1819	cat__ComorDiab_1.0	0.0		1_2
1820	cat__ComorDiab_2.0	0.0		1_2
1821	cat__ComorDiab_nan	0.0		1_2
1822	cat__ComorCVD_0.0	0.0		1_2
1823	cat__ComorCVD_1.0	0.0		1_2
1824	cat__ComorCVD_2.0	0.0		1_2
1825	cat__ComorCVD_nan	0.0		1_2
1826	cat__ComorPsyc_0.0	0.0		1_2
1827	cat__ComorPsyc_1.0	0.14221143975831652		1_2
1828	cat__ComorPsyc_2.0	0.0		1_2
1829	cat__ComorPsyc_nan	0.0		1_2
1830	cat__ComorObe_0.0	0.10396223894623051		1_2
1831	cat__ComorObe_1.0	0.04561450297290527		1_2
1832	cat__ComorObe_2.0	0.0		1_2
1833	cat__ComorObe_nan	0.0		1_2
1834	cat__ComorInf_0.0	0.017309410813696902		1_2
1835	cat__ComorInf_1.0	0.02294364763683649		1_2
1836	cat__ComorInf_2.0	0.0		1_2
1837	cat__ComorInf_nan	0.0		1_2
1838	cat__ComorRheu_0.0	0.06115527642390407		1_2
1839	cat__ComorRheu_1.0	0.0		1_2
1840	cat__ComorRheu_2.0	0.0		1_2
1841	cat__ComorRheu_nan	0.0		1_2
1842	cat__ComorPrep_0.0	0.0		1_2
1843	cat__ComorPrep_1.0	0.0		1_2
1844	cat__ComorPrep_2.0	0.0		1_2
1845	cat__ComorPrep_nan	0.0		1_2
1846	cat__ComorRen_0.0	0.0		1_2
1847	cat__ComorRen_1.0	0.0		1_2
1848	cat__ComorRen_2.0	0.0		1_2
1849	cat__ComorRen_nan	0.0		1_2
1850	cat__ComorMPul_0.0	0.025851900604640075		1_2
1851	cat__ComorMPul_1.0	0.03191819537007791		1_2
1852	cat__ComorMPul_2.0	0.0		1_2
1853	cat__ComorMPul_nan	0.0		1_2
1854	cat__ComorSPul_0.0	0.0		1_2
1855	cat__ComorSPul_1.0	0.0		1_2
1856	cat__ComorSPul_2.0	0.0		1_2
1857	cat__ComorSPul_nan	0.0		1_2
1858	cat__ComorPST_0.0	0.0		1_2
1859	cat__ComorPST_1.0	0.0		1_2
1860	cat__ComorPST_2.0	0.0		1_2
1861	cat__ComorPST_nan	0.0		1_2
1862	cat__ComorHepM_0.0	0.0		1_2
1863	cat__ComorHepM_1.0	0.013625439930872132		1_2
1864	cat__ComorHepM_2.0	0.0		1_2
1865	cat__ComorHepM_nan	0.0		1_2
1866	cat__ComorHepS_0.0	0.0		1_2
1867	cat__ComorHepS_1.0	0.0		1_2
1868	cat__ComorHepS_2.0	0.0		1_2
1869	cat__ComorHepS_nan	0.0		1_2
1870	cat__amlFLToutcomeID_2.0	0.0		1_2
1871	cat__amlFLToutcomeID_3.0	0.0		1_2
1872	cat__amlFLToutcomeID_4.0	0.0		1_2
1873	cat__amlFLToutcomeID_nan	0.0		1_2
1874	cat__amlFLTTypeID_1.0	0.0		1_2
1875	cat__amlFLTTypeID_2.0	0.0		1_2
1876	cat__amlFLTTypeID_nan	0.0		1_2
1877	cat__amlDDLFLTTKDID_1.0	0.0		1_2
1878	cat__amlDDLFLTTKDID_2.0	0.0		1_2
1879	cat__amlDDLFLTTKDID_3.0	0.0		1_2
1880	cat__amlDDLFLTTKDID_4.0	0.0		1_2
1881	cat__amlDDLFLTTKDID_6.0	0.0		1_2
1882	cat__amlDDLFLTTKDID_7.0	0.0		1_2
1883	cat__amlDDLFLTTKDID_8.0	0.0		1_2
1884	cat__amlDDLFLTTKDID_9.0	0.0		1_2
1885	cat__amlDDLFLTTKDID_99.0	0.0		1_2
1886	cat__amlDDLFLTTKDID_nan	0.0		1_2
1887	cat__amlFLTType0ID_1.0	0.0		1_2
1888	cat__amlFLTType0ID_2.0	0.0		1_2
1889	cat__amlFLTType0ID_nan	0.0		1_2
1890	cat__amlDDLNPM1OutcomeID_1.0	0.16393201787995146		1_2
1891	cat__amlDDLNPM1OutcomeID_3.0	0.0		1_2
1892	cat__amlDDLNPM1OutcomeID_5.0	0.0		1_2
1893	cat__amlDDLNPM1OutcomeID_7.0	0.0		1_2
1894	cat__amlDDLNPM1OutcomeID_nan	0.0		1_2
1895	cat__amlDDLNPM1ID_1.0	0.09926769030376786		1_2
1896	cat__amlDDLNPM1ID_2.0	0.0		1_2
1897	cat__amlDDLNPM1ID_3.0	0.0		1_2
1898	cat__amlDDLNPM1ID_4.0	0.0		1_2
1899	cat__amlDDLNPM1ID_5.0	0.0		1_2
1900	cat__amlDDLNPM1ID_nan	0.08021966164232915		1_2
1901	cat__MRDnegativity_<0.0%/not detectable	0.0005118494933629425		1_2
1902	cat__MRDnegativity_nan	0.00022377842658224636		1_2
1903	cat__MRDguided_No	5.579471513613975e-05		1_2
1904	cat__MRDguided_nan	1.1100653311836904e-05		1_2
1905	cat__Housekeeping_ABL	1.8960027825640723e-06		1_2
1906	cat__Housekeeping_nan	2.8629819819299465e-07		1_2
1907	cat__MRDA0_method_nan	0.0		1_2
1908	cat__MRDA0_method_qPCR-NPM1	0.0		1_2
1909	cat__MRDA0_method_qPCR-NPM1 A	0.0		1_2
1910	cat__MRDA0_method_qPCR-NPM1 B	0.0		1_2
1911	cat__MRDA0_method_qPCR-NPM1 D	0.0		1_2
1912	cat__MRDA0_method_qPCR-NPM1 OTHER	0.0		1_2
1913	cat__MRDA0_method_qPCR-inv16	0.0		1_2
1914	cat__MRDA0_method_qPCR-t8/21	0.0		1_2
1915	cat__MRDA0num_ND	0.0		1_2
1916	cat__MRDA0num_Pos	0.0		1_2
1917	cat__MRDA0num_nan	0.0		1_2
1918	cat__MRDA0_specimen_PB	0.0		1_2
1919	cat__MRDA0_specimen_nan	0.0		1_2
1920	cat__MRDB0_method_nan	0.0		1_2
1921	cat__MRDB0_method_qPCR-NPM1	0.0		1_2
1922	cat__MRDB0_method_qPCR-NPM1 A	0.0		1_2
1923	cat__MRDB0_method_qPCR-NPM1 B	0.0		1_2
1924	cat__MRDB0_method_qPCR-NPM1 D	0.0		1_2
1925	cat__MRDB0_method_qPCR-NPM1 OTHER	0.0		1_2
1926	cat__MRDB0_method_qPCR-inv16	0.0		1_2
1927	cat__MRDB0_method_qPCR-t8/21	0.0		1_2
1928	cat__MRDB0_specimen_BM	0.0		1_2
1929	cat__MRDB0_specimen_nan	0.0		1_2
1930	cat__MRDB0num_ND	0.0		1_2
1931	cat__MRDB0num_Pos	0.0		1_2
1932	cat__MRDB0num_nan	0.0		1_2
1933	cat__MRDC0_method_MFC (LAIP+DfN)	0.0		1_2
1934	cat__MRDC0_method_nan	0.0		1_2
1935	cat__MRDC0_specimen_BM	0.04691593744778461		1_2
1936	cat__MRDC0_specimen_BM	0.0		1_2
1937	cat__MRDC0_specimen_PB	0.039807269890239624		1_2
1938	cat__MRDC0_specimen_nan	0.0		1_2
1939	cat__MRDC0num_Neg	0.0		1_2
1940	cat__MRDC0num_Pos	0.0		1_2
1941	cat__MRDC0num_nan	0.0		1_2
1942	num__amlAgeAtRand1	0.257693018281746		1_2
1943	num__TestDate	0.0002789137085097113		1_2
1944	num__ITDPcnt	0.00035728484091514354		1_2
1945	num__ITDLength	9.101218135396812e-06		1_2
1946	num__date_MRDA0	2.295286460781554e-07		1_2
1947	num__MRDA0hodnota	0.00018204211039801881		1_2
1948	num__MRDA0logred	6.502048845126932e-05		1_2
1949	num__date_MRDB0	0.0006044617168345396		1_2
1950	num__MRDB0hodnota	0.0004829193228226513		1_2
1951	num__MRDB0logred	0.0		1_2
1952	num__MRDC0percentage	0.00015501899559209305		1_2
1953	num__Weight	0.06208471712737903		1_2
1954	num__Height	0.0030738762797967918		1_2
1955	num__BloodDateEntry	0.0001738788757230275		1_2
1956	num__HemoglobinEntry	0.0008908019643687086		1_2
1957	num__PlateletEntry	0.0015826357954926028		1_2
1958	num__MarrowDateEntry	0.00038416746484570054		1_2
1959	num__MarrowBlastsEntry	8.108004112035447e-05		1_2
1960	num__LocalImmPcnt	6.293805666556143e-05		1_2
1961	num__SmokePerDay	0.00010819116920338204		1_2
1962	num__WBCEntry	0.14563702295587053		1_2
1963	remainder__IsSec_is_missing	0.0		1_2
1964	remainder__PrevDiag_is_missing	0.0		1_2
1965	remainder__PrevBloodDis_is_missing	0.0		1_2
1966	remainder__Weight_is_missing	0.0		1_2
1967	remainder__Height_is_missing	0.0		1_2
1968	remainder__BloodDateEntry_is_missing	0.0		1_2
1969	remainder__HemoglobinEntry_is_missing	0.0		1_2
1970	remainder__PlateletEntry_is_missing	0.0		1_2
1971	remainder__MarrowDateEntry_is_missing	0.0		1_2
1972	remainder__MarrowBlastsEntry_is_missing	0.0		1_2
1973	remainder__FABtype_is_missing	0.0		1_2
1974	remainder__CNSinvolveentry_is_missing	0.0		1_2
1975	remainder__Localcytoentry_is_missing	0.0		1_2
1976	remainder__Localimmentry_is_missing	0.0		1_2
1977	remainder__LocalImmPcnt_is_missing	0.0		1_2
1978	remainder__CD33entry_is_missing	0.0		1_2
1979	remainder__SmokeHist_is_missing	0.0		1_2
1980	remainder__SmokePerDay_is_missing	0.0		1_2
1981	remainder__CytoResult_is_missing	0.18840744147182806		1_2
1982	remainder__Karyotype_is_missing	0.09817116669528314		1_2
1983	remainder__ComorArr_is_missing	0.0		1_2
1984	remainder__ComorCard_is_missing	0.0		1_2
1985	remainder__ComorHVD_is_missing	0.0		1_2
1986	remainder__ComorIBD_is_missing	0.0		1_2
1987	remainder__ComorDiab_is_missing	0.0		1_2
1988	remainder__ComorCVD_is_missing	0.0		1_2
1989	remainder__ComorPsyc_is_missing	0.0		1_2
1990	remainder__ComorObe_is_missing	0.0		1_2
1991	remainder__ComorInf_is_missing	0.0		1_2
1992	remainder__ComorRheu_is_missing	0.0		1_2
1993	remainder__ComorPrep_is_missing	0.0		1_2
1994	remainder__ComorRen_is_missing	0.0		1_2
1995	remainder__ComorMPul_is_missing	0.0		1_2
1996	remainder__ComorSPul_is_missing	0.0		1_2
1997	remainder__ComorPST_is_missing	0.0		1_2
1998	remainder__ComorHepM_is_missing	0.0		1_2
[truncated: 3,068 more rows]
