# Supplementary material for: Random Survival Forest Versus Elastic-Net Regularized Cox Regression for Survival Prediction in Acute Myeloid Leukemia at Distinct Treatment Time Points: Model Performance Comparison Study
Source: JMIR Bioinform Biotechnol. 2026 Apr 29;7:e75678. doi: 10.2196/75678 (PMC13128161; doi:10.2196/75678)
Supplement: Multimedia Appendix 9 [file bioinform-v7-e75678-s009.zip › ablation_metrics/repeated_fold_feature_importance/cnet/initial_diagnosis__initial_diagnosis_MRD_NGS_flt3_npm1__fimp.csv]

	feature	importance	std_importance	fold_repeat_idx
0	karyotype_encoding__Karyotype_45,X,-Y,t(8;21)(q22;q22)[10]	0.0		1_1
1	karyotype_encoding__Karyotype_46,XX [20]	0.0		1_1
2	karyotype_encoding__Karyotype_46,XX [20]	0.0		1_1
3	karyotype_encoding__Karyotype_46,XX,inv(16)(p13q22)[10]	0.0		1_1
4	karyotype_encoding__Karyotype_46,XX,t(8;21)(q22;q22)[10]	0.0		1_1
5	karyotype_encoding__Karyotype_46,XX[10]	0.0		1_1
6	karyotype_encoding__Karyotype_46,XX[20]	0.0		1_1
7	karyotype_encoding__Karyotype_46,XX[20]	0.0		1_1
8	karyotype_encoding__Karyotype_46,XX[25]	0.0		1_1
9	karyotype_encoding__Karyotype_46,XX[30]	0.0		1_1
10	karyotype_encoding__Karyotype_46,XY	0.0		1_1
11	karyotype_encoding__Karyotype_46,XY [20]	0.0		1_1
12	karyotype_encoding__Karyotype_46,XY,inv(16)(p13q22)[10]	0.0		1_1
13	karyotype_encoding__Karyotype_46,XY[10]	0.0		1_1
14	karyotype_encoding__Karyotype_46,XY[20]	0.0		1_1
15	karyotype_encoding__Karyotype_46,XY[20]	0.0		1_1
16	karyotype_encoding__Karyotype_46,XY[20]	0.0		1_1
17	karyotype_encoding__Karyotype_46,XY[21]	0.0		1_1
18	karyotype_encoding__Karyotype_46,XY[25]	0.0		1_1
19	karyotype_encoding__Karyotype_46,XY[30]	0.0		1_1
20	karyotype_encoding__Karyotype_47,XX,+8[10]	0.0		1_1
21	karyotype_encoding__Karyotype_47,XY,+8[10]	0.0		1_1
22	karyotype_encoding__Karyotype___rare_class__	0.06350887324340888		1_1
23	cat__sexID_False	0.059001450398939274		1_1
24	cat__sexID_True	0.05160070213151085		1_1
25	cat__IsSec_False	0.0183315407563691		1_1
26	cat__IsSec_True	0.05693775780842876		1_1
27	cat__IsSec_nan	0.0		1_1
28	cat__PrevDiag_False	0.0		1_1
29	cat__PrevDiag_True	0.0		1_1
30	cat__PrevDiag_nan	0.0		1_1
31	cat__MRDA0_False	0.0		1_1
32	cat__MRDA0_True	0.0		1_1
33	cat__MRDA0_nan	0.0		1_1
34	cat__MRDB0_False	0.0		1_1
35	cat__MRDB0_True	0.0		1_1
36	cat__MRDB0_nan	0.0		1_1
37	cat__MRDC0_False	0.0		1_1
38	cat__MRDC0_True	0.0		1_1
39	cat__MRDC0_nan	0.0		1_1
40	cat__amlAgeGroup_15-29	0.0		1_1
41	cat__amlAgeGroup_30-39	0.0		1_1
42	cat__amlAgeGroup_40-49	0.00024630824632638484		1_1
43	cat__amlAgeGroup_50-59	0.0		1_1
44	cat__amlAgeGroup_60+	0.022438343206763915		1_1
45	cat__PrevBloodDis_Aplastic anaemia	0.0		1_1
46	cat__PrevBloodDis_Chronic lymphoblastic leukaemia (CLL)	0.0		1_1
47	cat__PrevBloodDis_Chronic myelomonocytic leukaemia (CMML)	0.0		1_1
48	cat__PrevBloodDis_Hodgkin's disease	0.0		1_1
49	cat__PrevBloodDis_Lymphoma	0.0		1_1
50	cat__PrevBloodDis_Myelodysplastic syndrome (MDS)/myelodysplasia/pre-leukaemic phase	0.0		1_1
51	cat__PrevBloodDis_Myelofibrosis	0.0		1_1
52	cat__PrevBloodDis_Myeloproliferative syndrome	0.0		1_1
53	cat__PrevBloodDis_Other haematological disorder	0.0		1_1
54	cat__PrevBloodDis_Polycythaemia rubra vera (PRV)	0.0		1_1
55	cat__PrevBloodDis_Refractory anaemia with excess of blasts (RAEB, RAEB-t)	0.0		1_1
56	cat__PrevBloodDis_Sideroblastic anaemia (RAS)	0.0		1_1
57	cat__PrevBloodDis_Thrombocythaemia	0.0		1_1
58	cat__PrevBloodDis_Thrombocytopenia	0.0		1_1
59	cat__PrevBloodDis_nan	0.008545609919086889		1_1
60	cat__FABtype_0	0.0		1_1
61	cat__FABtype_1	0.055765606438571445		1_1
62	cat__FABtype_2	0.0		1_1
63	cat__FABtype_3	0.0		1_1
64	cat__FABtype_3v	0.0		1_1
65	cat__FABtype_4	0.0		1_1
66	cat__FABtype_4e	0.0		1_1
67	cat__FABtype_5	0.20034154000863444		1_1
68	cat__FABtype_5a	0.0		1_1
69	cat__FABtype_5b	0.0		1_1
70	cat__FABtype_6	0.0		1_1
71	cat__FABtype_7	0.0		1_1
72	cat__FABtype_8	0.07211980078814992		1_1
73	cat__FABtype_B	0.0		1_1
74	cat__FABtype_R	0.0		1_1
75	cat__FABtype_RT	0.0		1_1
76	cat__FABtype_X	0.0		1_1
77	cat__FABtype_nan	0.0		1_1
78	cat__CNSinvolveentry_0.0	0.0		1_1
79	cat__CNSinvolveentry_1.0	0.0		1_1
80	cat__CNSinvolveentry_2.0	0.0		1_1
81	cat__CNSinvolveentry_nan	0.0		1_1
82	cat__Localcytoentry_1.0	0.1329336705014728		1_1
83	cat__Localcytoentry_2.0	0.05646686880295795		1_1
84	cat__Localcytoentry_3.0	0.0		1_1
85	cat__Localcytoentry_4.0	0.0		1_1
86	cat__Localcytoentry_5.0	0.0		1_1
87	cat__Localcytoentry_nan	0.0		1_1
88	cat__Localimmentry_1.0	0.0		1_1
89	cat__Localimmentry_2.0	0.0		1_1
90	cat__Localimmentry_3.0	0.0		1_1
91	cat__Localimmentry_nan	0.0		1_1
92	cat__CD33entry_1.0	0.0		1_1
93	cat__CD33entry_2.0	0.0		1_1
94	cat__CD33entry_3.0	0.0		1_1
95	cat__CD33entry_nan	0.0		1_1
96	cat__SmokeHist_1.0	0.0		1_1
97	cat__SmokeHist_2.0	0.0		1_1
98	cat__SmokeHist_3.0	0.023564943615803573		1_1
99	cat__SmokeHist_nan	0.0		1_1
100	cat__amlType_De novo	0.07494780801552833		1_1
101	cat__amlType_High risk MDS	0.0		1_1
102	cat__amlType_Secondary	0.19393034059682063		1_1
103	cat__CytoResult_Adverse	0.5776620976759436		1_1
104	cat__CytoResult_Failed	0.0		1_1
105	cat__CytoResult_Intermediate	0.0		1_1
106	cat__CytoResult_Normal	0.0		1_1
107	cat__CytoResult_Not done	0.0		1_1
108	cat__CytoResult_nan	0.0		1_1
109	cat__CytoResult_t(15;17) / PML-RARA [APL]	0.0		1_1
110	cat__CytoResult_t(8;21) / inv(16) [CBF]	0.7603534595541892		1_1
111	cat__ComorArr_0.0	0.0		1_1
112	cat__ComorArr_1.0	0.0		1_1
113	cat__ComorArr_2.0	0.0		1_1
114	cat__ComorArr_nan	0.0		1_1
115	cat__ComorCard_0.0	0.0		1_1
116	cat__ComorCard_1.0	0.0		1_1
117	cat__ComorCard_2.0	0.0		1_1
118	cat__ComorCard_nan	0.0		1_1
119	cat__ComorHVD_0.0	0.0		1_1
120	cat__ComorHVD_1.0	0.0		1_1
121	cat__ComorHVD_2.0	0.0		1_1
122	cat__ComorHVD_nan	0.0		1_1
123	cat__ComorIBD_0.0	0.0		1_1
124	cat__ComorIBD_1.0	0.0		1_1
125	cat__ComorIBD_2.0	0.0		1_1
126	cat__ComorIBD_nan	0.0		1_1
127	cat__ComorDiab_0.0	0.0		1_1
128	cat__ComorDiab_1.0	0.0		1_1
129	cat__ComorDiab_2.0	0.0		1_1
130	cat__ComorDiab_nan	0.0		1_1
131	cat__ComorCVD_0.0	0.0		1_1
132	cat__ComorCVD_1.0	0.0		1_1
133	cat__ComorCVD_2.0	0.0		1_1
134	cat__ComorCVD_nan	0.0		1_1
135	cat__ComorPsyc_0.0	0.09700044367341809		1_1
136	cat__ComorPsyc_1.0	0.0006996503234554134		1_1
137	cat__ComorPsyc_2.0	0.0		1_1
138	cat__ComorPsyc_nan	0.0		1_1
139	cat__ComorObe_0.0	0.13942941159265143		1_1
140	cat__ComorObe_1.0	0.013756487837848353		1_1
141	cat__ComorObe_2.0	0.0		1_1
142	cat__ComorObe_nan	0.0		1_1
143	cat__ComorInf_0.0	0.006362597636651269		1_1
144	cat__ComorInf_1.0	0.0		1_1
145	cat__ComorInf_2.0	0.0		1_1
146	cat__ComorInf_nan	0.0		1_1
147	cat__ComorRheu_0.0	0.0		1_1
148	cat__ComorRheu_1.0	0.0		1_1
149	cat__ComorRheu_2.0	0.0		1_1
150	cat__ComorRheu_nan	0.0		1_1
151	cat__ComorPrep_0.0	0.0		1_1
152	cat__ComorPrep_1.0	0.0		1_1
153	cat__ComorPrep_2.0	0.0		1_1
154	cat__ComorPrep_nan	0.0		1_1
155	cat__ComorRen_0.0	0.0		1_1
156	cat__ComorRen_1.0	0.0		1_1
157	cat__ComorRen_2.0	0.0		1_1
158	cat__ComorRen_nan	0.0		1_1
159	cat__ComorMPul_0.0	0.0		1_1
160	cat__ComorMPul_1.0	0.0		1_1
161	cat__ComorMPul_2.0	0.0		1_1
162	cat__ComorMPul_nan	0.0		1_1
163	cat__ComorSPul_0.0	0.0		1_1
164	cat__ComorSPul_1.0	0.0		1_1
165	cat__ComorSPul_2.0	0.0		1_1
166	cat__ComorSPul_nan	0.0		1_1
167	cat__ComorPST_0.0	0.0		1_1
168	cat__ComorPST_1.0	0.0		1_1
169	cat__ComorPST_2.0	0.0		1_1
170	cat__ComorPST_nan	0.0		1_1
171	cat__ComorHepM_0.0	0.0		1_1
172	cat__ComorHepM_1.0	0.0		1_1
173	cat__ComorHepM_2.0	0.0		1_1
174	cat__ComorHepM_nan	0.0		1_1
175	cat__ComorHepS_0.0	0.0		1_1
176	cat__ComorHepS_1.0	0.0		1_1
177	cat__ComorHepS_2.0	0.0		1_1
178	cat__ComorHepS_nan	0.0		1_1
179	cat__amlFLToutcomeID_2.0	0.0		1_1
180	cat__amlFLToutcomeID_3.0	0.0		1_1
181	cat__amlFLToutcomeID_4.0	0.0		1_1
182	cat__amlFLToutcomeID_nan	0.0		1_1
183	cat__amlFLTTypeID_1.0	0.0		1_1
184	cat__amlFLTTypeID_2.0	0.0		1_1
185	cat__amlFLTTypeID_nan	0.0		1_1
186	cat__amlDDLFLTTKDID_1.0	0.0		1_1
187	cat__amlDDLFLTTKDID_2.0	0.0		1_1
188	cat__amlDDLFLTTKDID_3.0	0.0		1_1
189	cat__amlDDLFLTTKDID_4.0	0.0		1_1
190	cat__amlDDLFLTTKDID_6.0	0.0		1_1
191	cat__amlDDLFLTTKDID_7.0	0.0		1_1
192	cat__amlDDLFLTTKDID_8.0	0.0		1_1
193	cat__amlDDLFLTTKDID_9.0	0.0		1_1
194	cat__amlDDLFLTTKDID_99.0	0.0		1_1
195	cat__amlDDLFLTTKDID_nan	0.0		1_1
196	cat__amlFLTType0ID_1.0	0.0		1_1
197	cat__amlFLTType0ID_2.0	0.0		1_1
198	cat__amlFLTType0ID_nan	0.0		1_1
199	cat__amlDDLNPM1OutcomeID_1.0	0.168338613835335		1_1
200	cat__amlDDLNPM1OutcomeID_3.0	0.05106724994640692		1_1
201	cat__amlDDLNPM1OutcomeID_5.0	0.0		1_1
202	cat__amlDDLNPM1OutcomeID_7.0	0.0		1_1
203	cat__amlDDLNPM1OutcomeID_nan	0.0		1_1
204	cat__amlDDLNPM1ID_1.0	0.02792397270587029		1_1
205	cat__amlDDLNPM1ID_2.0	0.0		1_1
206	cat__amlDDLNPM1ID_3.0	0.0		1_1
207	cat__amlDDLNPM1ID_4.0	0.0		1_1
208	cat__amlDDLNPM1ID_5.0	0.0		1_1
209	cat__amlDDLNPM1ID_nan	0.061979262778154895		1_1
210	cat__MRDnegativity_<0.0%/not detectable	0.0		1_1
211	cat__MRDnegativity_nan	0.0		1_1
212	cat__MRDguided_No	0.0		1_1
213	cat__MRDguided_nan	0.0		1_1
214	cat__Housekeeping_ABL	0.0		1_1
215	cat__Housekeeping_nan	0.0		1_1
216	cat__MRDA0_method_nan	0.0		1_1
217	cat__MRDA0_method_qPCR-NPM1	0.0		1_1
218	cat__MRDA0_method_qPCR-NPM1 A	0.0		1_1
219	cat__MRDA0_method_qPCR-NPM1 B	0.0		1_1
220	cat__MRDA0_method_qPCR-NPM1 D	0.0		1_1
221	cat__MRDA0_method_qPCR-NPM1 OTHER	0.0		1_1
222	cat__MRDA0_method_qPCR-inv16	0.0		1_1
223	cat__MRDA0_method_qPCR-t8/21	0.0		1_1
224	cat__MRDA0num_ND	0.0		1_1
225	cat__MRDA0num_Pos	0.0		1_1
226	cat__MRDA0num_nan	0.0		1_1
227	cat__MRDA0_specimen_PB	0.0		1_1
228	cat__MRDA0_specimen_nan	0.0		1_1
229	cat__MRDB0_method_nan	0.0		1_1
230	cat__MRDB0_method_qPCR-NPM1	0.0		1_1
231	cat__MRDB0_method_qPCR-NPM1 A	0.0		1_1
232	cat__MRDB0_method_qPCR-NPM1 B	0.0		1_1
233	cat__MRDB0_method_qPCR-NPM1 D	0.0		1_1
234	cat__MRDB0_method_qPCR-NPM1 OTHER	0.0		1_1
235	cat__MRDB0_method_qPCR-inv16	0.0		1_1
236	cat__MRDB0_method_qPCR-t8/21	0.0		1_1
237	cat__MRDB0_specimen_BM	0.0		1_1
238	cat__MRDB0_specimen_nan	0.0		1_1
239	cat__MRDB0num_ND	0.0		1_1
240	cat__MRDB0num_Pos	0.0		1_1
241	cat__MRDB0num_nan	0.0		1_1
242	cat__MRDC0_method_MFC (LAIP+DfN)	0.0		1_1
243	cat__MRDC0_method_nan	0.0		1_1
244	cat__MRDC0_specimen_BM	0.0		1_1
245	cat__MRDC0_specimen_BM	0.0		1_1
246	cat__MRDC0_specimen_PB	0.0		1_1
247	cat__MRDC0_specimen_nan	0.0		1_1
248	cat__MRDC0num_Neg	0.0		1_1
249	cat__MRDC0num_Pos	0.0		1_1
250	cat__MRDC0num_nan	0.0		1_1
251	num__amlAgeAtRand1	0.2235862033035219		1_1
252	num__TestDate	0.00023568921919631255		1_1
253	num__ITDPcnt	0.0002737248354460636		1_1
254	num__ITDLength	1.9166196721796062e-05		1_1
255	num__date_MRDA0	0.00044959527522060483		1_1
256	num__MRDA0hodnota	0.0001243896189212926		1_1
257	num__MRDA0logred	1.713172535277239e-06		1_1
258	num__date_MRDB0	0.0003350908239530603		1_1
259	num__MRDB0hodnota	0.00012534584589763152		1_1
260	num__MRDB0logred	0.0		1_1
261	num__MRDC0percentage	0.00017608996494225036		1_1
262	num__Weight	0.018422227209447174		1_1
263	num__Height	0.0030429994627932024		1_1
264	num__BloodDateEntry	0.00023628294914220102		1_1
265	num__HemoglobinEntry	0.0007457590563605702		1_1
266	num__PlateletEntry	5.3690026303499264e-05		1_1
267	num__MarrowDateEntry	0.0001893192490013304		1_1
268	num__MarrowBlastsEntry	4.618743032999575e-05		1_1
269	num__LocalImmPcnt	5.10972521891195e-05		1_1
270	num__SmokePerDay	4.3209127865867375e-05		1_1
271	num__WBCEntry	0.16973581481172856		1_1
272	remainder__IsSec_is_missing	0.0		1_1
273	remainder__PrevDiag_is_missing	0.0		1_1
274	remainder__PrevBloodDis_is_missing	0.0021671467796076263		1_1
275	remainder__Height_is_missing	0.0		1_1
276	remainder__BloodDateEntry_is_missing	0.0		1_1
277	remainder__HemoglobinEntry_is_missing	0.0		1_1
278	remainder__PlateletEntry_is_missing	0.0		1_1
279	remainder__MarrowDateEntry_is_missing	0.0		1_1
280	remainder__MarrowBlastsEntry_is_missing	0.0		1_1
281	remainder__FABtype_is_missing	0.0		1_1
282	remainder__CNSinvolveentry_is_missing	0.0		1_1
283	remainder__Localcytoentry_is_missing	0.0		1_1
284	remainder__Localimmentry_is_missing	0.0		1_1
285	remainder__LocalImmPcnt_is_missing	0.0		1_1
286	remainder__CD33entry_is_missing	0.0		1_1
287	remainder__SmokeHist_is_missing	0.0		1_1
288	remainder__SmokePerDay_is_missing	0.0		1_1
289	remainder__CytoResult_is_missing	0.0		1_1
290	remainder__Karyotype_is_missing	0.0		1_1
291	remainder__ComorArr_is_missing	0.0		1_1
292	remainder__ComorCard_is_missing	0.0		1_1
293	remainder__ComorHVD_is_missing	0.0		1_1
294	remainder__ComorIBD_is_missing	0.0		1_1
295	remainder__ComorDiab_is_missing	0.0		1_1
296	remainder__ComorCVD_is_missing	0.0		1_1
297	remainder__ComorPsyc_is_missing	0.0		1_1
298	remainder__ComorObe_is_missing	0.0		1_1
299	remainder__ComorInf_is_missing	0.0		1_1
300	remainder__ComorRheu_is_missing	0.0		1_1
301	remainder__ComorPrep_is_missing	0.0		1_1
302	remainder__ComorRen_is_missing	0.0		1_1
303	remainder__ComorMPul_is_missing	0.0		1_1
304	remainder__ComorSPul_is_missing	0.0		1_1
305	remainder__ComorPST_is_missing	0.0		1_1
306	remainder__ComorHepM_is_missing	0.0		1_1
307	remainder__ComorHepS_is_missing	0.0		1_1
308	remainder__MRDnegativity_is_missing	0.0		1_1
309	remainder__MRDguided_is_missing	0.0		1_1
310	remainder__Housekeeping_is_missing	0.0		1_1
311	remainder__MRDA0_is_missing	0.0		1_1
312	remainder__date_MRDA0_is_missing	0.0		1_1
313	remainder__MRDA0_method_is_missing	0.0		1_1
314	remainder__MRDA0_specimen_is_missing	0.0		1_1
315	remainder__MRDA0num_is_missing	0.0		1_1
316	remainder__MRDA0hodnota_is_missing	0.0		1_1
317	remainder__MRDA0logred_is_missing	0.0		1_1
318	remainder__MRDB0_is_missing	0.0		1_1
319	remainder__date_MRDB0_is_missing	0.0		1_1
320	remainder__MRDB0_method_is_missing	0.0		1_1
321	remainder__MRDB0_specimen_is_missing	0.0		1_1
322	remainder__MRDB0num_is_missing	0.0		1_1
323	remainder__MRDB0hodnota_is_missing	0.0		1_1
324	remainder__MRDB0logred_is_missing	0.0		1_1
325	remainder__MRDC0_is_missing	0.0		1_1
326	remainder__MRDC0_method_is_missing	0.0		1_1
327	remainder__MRDC0_specimen_is_missing	0.0		1_1
328	remainder__MRDC0num_is_missing	0.0		1_1
329	remainder__MRDC0percentage_is_missing	0.0		1_1
330	remainder__TestDate_is_missing	0.0		1_1
331	remainder__amlFLToutcomeID_is_missing	0.0		1_1
332	remainder__amlFLTTypeID_is_missing	0.0		1_1
333	remainder__amlDDLFLTTKDID_is_missing	0.0		1_1
334	remainder__ITDPcnt_is_missing	0.0		1_1
335	remainder__ITDLength_is_missing	0.0		1_1
336	remainder__amlFLTType0ID_is_missing	0.0		1_1
337	remainder__amlDDLNPM1OutcomeID_is_missing	0.0		1_1
338	remainder__amlDDLNPM1ID_is_missing	0.07122451759975236		1_1
339	remainder__ASXL1	7.566945971862287e-09		1_1
340	remainder__ASXL2	2.2125034719887412e-05		1_1
341	remainder__ASXL3	0.0		1_1
342	remainder__ATRX	0.0		1_1
343	remainder__BAGE3	0.0		1_1
344	remainder__BCOR	0.0		1_1
345	remainder__BRAF	0.0		1_1
346	remainder__CBFB	0.0		1_1
347	remainder__CBL	0.0		1_1
348	remainder__CDKN2A	0.0		1_1
349	remainder__CEBPA	1.021681664149051e-05		1_1
350	remainder__CREBBP	0.0		1_1
351	remainder__CSF3R	0.0		1_1
352	remainder__CTCF	0.0		1_1
353	remainder__CUL2	0.0		1_1
354	remainder__CUX1	0.0		1_1
355	remainder__DNMT3A	0.0		1_1
356	remainder__EED	0.0		1_1
357	remainder__ETV6	0.0		1_1
358	remainder__EZH2	0.0		1_1
359	remainder__FBXW7	0.0		1_1
360	remainder__FLT3	0.0		1_1
361	remainder__GATA1	0.0		1_1
362	remainder__GATA2	0.0		1_1
363	remainder__GNAS	0.0		1_1
364	remainder__GNB1	0.0		1_1
365	remainder__IDH1	0.0		1_1
366	remainder__IDH2	0.0		1_1
367	remainder__JAK2	0.0		1_1
368	remainder__JAK3	0.0		1_1
369	remainder__KANSL1	0.0		1_1
370	remainder__KDM6A	0.0		1_1
371	remainder__KIT	0.0		1_1
372	remainder__KMT2C	0.0		1_1
373	remainder__KMT2D	0.0		1_1
374	remainder__KMT2E	0.0		1_1
375	remainder__KRAS	0.0		1_1
376	remainder__LUC7L2	0.0		1_1
377	remainder__MED12	0.0		1_1
378	remainder__MLL	0.0		1_1
379	remainder__MPL	0.0		1_1
380	remainder__MYC	0.0		1_1
381	remainder__NF1	0.0		1_1
382	remainder__NFE2	0.0		1_1
383	remainder__NOTCH1	0.0		1_1
384	remainder__NPM1	3.161681859177715e-05		1_1
385	remainder__NRAS	0.0		1_1
386	remainder__PDS5B	0.0		1_1
387	remainder__PHF6	0.0		1_1
388	remainder__PRPF8	0.0		1_1
389	remainder__PTEN	0.0		1_1
390	remainder__PTPN11	0.0		1_1
391	remainder__RAD21	0.0		1_1
392	remainder__RIT1	0.0		1_1
393	remainder__RUNX1	0.0		1_1
394	remainder__SETBP1	0.0		1_1
395	remainder__SF1	0.0		1_1
396	remainder__SF3B1	0.0		1_1
397	remainder__SMC1A	0.0		1_1
398	remainder__SMC3	0.0		1_1
399	remainder__SPP1	0.0		1_1
400	remainder__SRSF2	0.0		1_1
401	remainder__STAG2	0.0		1_1
402	remainder__STAT5B	0.0		1_1
403	remainder__SUZ12	0.0		1_1
404	remainder__TET2	0.0		1_1
405	remainder__TP53	1.6242412346885388e-07		1_1
406	remainder__U2AF1	2.7743607955493545e-08		1_1
407	remainder__WT1	0.0		1_1
408	remainder__ZRSR2	0.0		1_1
409	remainder__ngs_is_missing	0.0		1_1
410	karyotype_encoding__Karyotype_46,XX [20]	0.0		2_1
411	karyotype_encoding__Karyotype_46,XX,inv(16)(p13q22)[10]	0.0		2_1
412	karyotype_encoding__Karyotype_46,XX,t(8;21)(q22;q22)[10]	0.0		2_1
413	karyotype_encoding__Karyotype_46,XX[10]	0.0		2_1
414	karyotype_encoding__Karyotype_46,XX[20]	0.0		2_1
415	karyotype_encoding__Karyotype_46,XX[20]	0.0		2_1
416	karyotype_encoding__Karyotype_46,XX[25]	0.0		2_1
417	karyotype_encoding__Karyotype_46,XX[30]	0.0		2_1
418	karyotype_encoding__Karyotype_46,XY	0.0		2_1
419	karyotype_encoding__Karyotype_46,XY [20]	0.0		2_1
420	karyotype_encoding__Karyotype_46,XY,inv(16)(p13q22)[10]	0.0		2_1
421	karyotype_encoding__Karyotype_46,XY[10]	0.0		2_1
422	karyotype_encoding__Karyotype_46,XY[20]	0.0		2_1
423	karyotype_encoding__Karyotype_46,XY[20]	0.0		2_1
424	karyotype_encoding__Karyotype_46,XY[21]	0.0		2_1
425	karyotype_encoding__Karyotype_46,XY[25]	0.0		2_1
426	karyotype_encoding__Karyotype_46,XY[30]	0.0		2_1
427	karyotype_encoding__Karyotype_47,XX,+8[10]	0.0		2_1
428	karyotype_encoding__Karyotype_47,XY,+8[10]	0.0		2_1
429	karyotype_encoding__Karyotype___rare_class__	0.0		2_1
430	cat__sexID_False	0.023458620634626077		2_1
431	cat__sexID_True	0.0160550980548597		2_1
432	cat__IsSec_False	0.0449183897053774		2_1
433	cat__IsSec_True	0.0326930493105246		2_1
434	cat__IsSec_nan	0.0		2_1
435	cat__PrevDiag_False	0.019841154748655013		2_1
436	cat__PrevDiag_True	0.0		2_1
437	cat__PrevDiag_nan	0.0		2_1
438	cat__MRDA0_False	0.0		2_1
439	cat__MRDA0_True	0.0		2_1
440	cat__MRDA0_nan	0.0		2_1
441	cat__MRDB0_False	0.00816688112091428		2_1
442	cat__MRDB0_True	0.0		2_1
443	cat__MRDB0_nan	0.0		2_1
444	cat__MRDC0_False	0.0		2_1
445	cat__MRDC0_True	0.0		2_1
446	cat__MRDC0_nan	0.0		2_1
447	cat__amlAgeGroup_15-29	0.0		2_1
448	cat__amlAgeGroup_30-39	0.0		2_1
449	cat__amlAgeGroup_40-49	0.0		2_1
450	cat__amlAgeGroup_50-59	0.0		2_1
451	cat__amlAgeGroup_60+	0.0		2_1
452	cat__PrevBloodDis_Aplastic anaemia	0.0		2_1
453	cat__PrevBloodDis_Chronic lymphoblastic leukaemia (CLL)	0.0		2_1
454	cat__PrevBloodDis_Chronic myelomonocytic leukaemia (CMML)	0.0		2_1
455	cat__PrevBloodDis_Hodgkin's disease	0.0		2_1
456	cat__PrevBloodDis_Lymphoma	0.0		2_1
457	cat__PrevBloodDis_Myelodysplastic syndrome (MDS)/myelodysplasia/pre-leukaemic phase	0.0		2_1
458	cat__PrevBloodDis_Myelofibrosis	0.0		2_1
459	cat__PrevBloodDis_Myeloproliferative syndrome	0.0		2_1
460	cat__PrevBloodDis_Other haematological disorder	0.0		2_1
461	cat__PrevBloodDis_Polycythaemia rubra vera (PRV)	0.0		2_1
462	cat__PrevBloodDis_Refractory anaemia with excess of blasts (RAEB, RAEB-t)	0.0		2_1
463	cat__PrevBloodDis_Sideroblastic anaemia (RAS)	0.0		2_1
464	cat__PrevBloodDis_Thrombocythaemia	0.0		2_1
465	cat__PrevBloodDis_Thrombocytopenia	0.0		2_1
466	cat__PrevBloodDis_nan	0.006789453989916345		2_1
467	cat__FABtype_0	0.0		2_1
468	cat__FABtype_1	0.0901505666197815		2_1
469	cat__FABtype_2	0.12896338266025553		2_1
470	cat__FABtype_3	0.0		2_1
471	cat__FABtype_4	0.0		2_1
472	cat__FABtype_4e	0.0		2_1
473	cat__FABtype_5	0.05277970736821381		2_1
474	cat__FABtype_5a	0.0		2_1
475	cat__FABtype_5b	0.0		2_1
476	cat__FABtype_6	0.0		2_1
477	cat__FABtype_7	0.0		2_1
478	cat__FABtype_8	0.0		2_1
479	cat__FABtype_All	0.0		2_1
480	cat__FABtype_B	0.0		2_1
481	cat__FABtype_R	0.0		2_1
482	cat__FABtype_RT	0.0		2_1
483	cat__FABtype_X	0.0		2_1
484	cat__FABtype_nan	0.0		2_1
485	cat__CNSinvolveentry_0.0	0.0		2_1
486	cat__CNSinvolveentry_1.0	0.0		2_1
487	cat__CNSinvolveentry_2.0	0.0		2_1
488	cat__CNSinvolveentry_nan	0.0		2_1
489	cat__Localcytoentry_1.0	0.18169368898930346		2_1
490	cat__Localcytoentry_2.0	0.11169900205382498		2_1
491	cat__Localcytoentry_3.0	0.0		2_1
492	cat__Localcytoentry_4.0	0.0		2_1
493	cat__Localcytoentry_5.0	0.0		2_1
494	cat__Localcytoentry_nan	0.0		2_1
495	cat__Localimmentry_1.0	0.0		2_1
496	cat__Localimmentry_2.0	0.0		2_1
497	cat__Localimmentry_3.0	0.0		2_1
498	cat__Localimmentry_nan	0.0		2_1
499	cat__CD33entry_1.0	0.008357040739076744		2_1
500	cat__CD33entry_2.0	0.0		2_1
501	cat__CD33entry_3.0	0.0		2_1
502	cat__CD33entry_nan	0.0		2_1
503	cat__SmokeHist_1.0	0.0		2_1
504	cat__SmokeHist_2.0	0.1118573746268343		2_1
505	cat__SmokeHist_3.0	0.0		2_1
506	cat__SmokeHist_nan	0.0		2_1
507	cat__amlType_De novo	0.0		2_1
508	cat__amlType_High risk MDS	0.0		2_1
509	cat__amlType_Secondary	0.2666525919164667		2_1
510	cat__CytoResult_Adverse	0.5467177685681327		2_1
511	cat__CytoResult_Failed	0.0		2_1
512	cat__CytoResult_Intermediate	0.0		2_1
513	cat__CytoResult_Normal	0.0		2_1
514	cat__CytoResult_Not done	0.0		2_1
515	cat__CytoResult_nan	0.0		2_1
516	cat__CytoResult_t(15;17) / PML-RARA [APL]	0.0		2_1
517	cat__CytoResult_t(8;21) / inv(16) [CBF]	0.7608588776401299		2_1
518	cat__ComorArr_0.0	0.0		2_1
519	cat__ComorArr_1.0	0.0		2_1
520	cat__ComorArr_2.0	0.0		2_1
521	cat__ComorArr_nan	0.0		2_1
522	cat__ComorCard_0.0	0.0		2_1
523	cat__ComorCard_1.0	0.0		2_1
524	cat__ComorCard_2.0	0.0		2_1
525	cat__ComorCard_nan	0.0		2_1
526	cat__ComorHVD_0.0	0.0		2_1
527	cat__ComorHVD_1.0	0.0		2_1
528	cat__ComorHVD_2.0	0.0		2_1
529	cat__ComorHVD_nan	0.0		2_1
530	cat__ComorIBD_0.0	0.0		2_1
531	cat__ComorIBD_1.0	0.0		2_1
532	cat__ComorIBD_2.0	0.0		2_1
533	cat__ComorIBD_nan	0.0		2_1
534	cat__ComorDiab_0.0	0.0		2_1
535	cat__ComorDiab_1.0	0.0		2_1
536	cat__ComorDiab_2.0	0.0		2_1
537	cat__ComorDiab_nan	0.0		2_1
538	cat__ComorCVD_0.0	0.0		2_1
539	cat__ComorCVD_1.0	0.0		2_1
540	cat__ComorCVD_2.0	0.0		2_1
541	cat__ComorCVD_nan	0.0		2_1
542	cat__ComorPsyc_0.0	0.0		2_1
543	cat__ComorPsyc_1.0	0.0		2_1
544	cat__ComorPsyc_2.0	0.0		2_1
545	cat__ComorPsyc_nan	0.0		2_1
546	cat__ComorObe_0.0	0.06018679120140171		2_1
547	cat__ComorObe_1.0	0.0		2_1
548	cat__ComorObe_2.0	0.0		2_1
549	cat__ComorObe_nan	0.0		2_1
550	cat__ComorInf_0.0	0.03905194044680343		2_1
551	cat__ComorInf_1.0	0.0		2_1
552	cat__ComorInf_2.0	0.0		2_1
553	cat__ComorInf_nan	0.0		2_1
554	cat__ComorRheu_0.0	0.0		2_1
555	cat__ComorRheu_1.0	0.0		2_1
556	cat__ComorRheu_2.0	0.0		2_1
557	cat__ComorRheu_nan	0.0		2_1
558	cat__ComorPrep_0.0	0.0		2_1
559	cat__ComorPrep_1.0	0.0		2_1
560	cat__ComorPrep_2.0	0.0		2_1
561	cat__ComorPrep_nan	0.0		2_1
562	cat__ComorRen_0.0	0.0		2_1
563	cat__ComorRen_1.0	0.0		2_1
564	cat__ComorRen_2.0	0.0		2_1
565	cat__ComorRen_nan	0.0		2_1
566	cat__ComorMPul_0.0	0.0		2_1
567	cat__ComorMPul_1.0	0.0		2_1
568	cat__ComorMPul_2.0	0.0		2_1
569	cat__ComorMPul_nan	0.0		2_1
570	cat__ComorSPul_0.0	0.0		2_1
571	cat__ComorSPul_1.0	0.0		2_1
572	cat__ComorSPul_2.0	0.0		2_1
573	cat__ComorSPul_nan	0.0		2_1
574	cat__ComorPST_0.0	0.018900952787410167		2_1
575	cat__ComorPST_1.0	0.0		2_1
576	cat__ComorPST_2.0	0.0		2_1
577	cat__ComorPST_nan	0.0		2_1
578	cat__ComorHepM_0.0	0.04798006900431103		2_1
579	cat__ComorHepM_1.0	0.03268354990121183		2_1
580	cat__ComorHepM_2.0	0.0		2_1
581	cat__ComorHepM_nan	0.0		2_1
582	cat__ComorHepS_0.0	0.0		2_1
583	cat__ComorHepS_1.0	0.0		2_1
584	cat__ComorHepS_2.0	0.0		2_1
585	cat__ComorHepS_nan	0.0		2_1
586	cat__amlFLToutcomeID_2.0	0.0		2_1
587	cat__amlFLToutcomeID_3.0	0.0		2_1
588	cat__amlFLToutcomeID_4.0	0.0		2_1
589	cat__amlFLToutcomeID_nan	0.0		2_1
590	cat__amlFLTTypeID_1.0	0.0		2_1
591	cat__amlFLTTypeID_2.0	0.0		2_1
592	cat__amlFLTTypeID_nan	0.0		2_1
593	cat__amlDDLFLTTKDID_1.0	0.0		2_1
594	cat__amlDDLFLTTKDID_2.0	0.0		2_1
595	cat__amlDDLFLTTKDID_3.0	0.0		2_1
596	cat__amlDDLFLTTKDID_4.0	0.0		2_1
597	cat__amlDDLFLTTKDID_6.0	0.0		2_1
598	cat__amlDDLFLTTKDID_7.0	0.0		2_1
599	cat__amlDDLFLTTKDID_8.0	0.0		2_1
600	cat__amlDDLFLTTKDID_9.0	0.0		2_1
601	cat__amlDDLFLTTKDID_99.0	0.0		2_1
602	cat__amlDDLFLTTKDID_nan	0.0		2_1
603	cat__amlFLTType0ID_1.0	0.0		2_1
604	cat__amlFLTType0ID_2.0	0.0		2_1
605	cat__amlFLTType0ID_nan	0.0		2_1
606	cat__amlDDLNPM1OutcomeID_1.0	0.11987863670482282		2_1
607	cat__amlDDLNPM1OutcomeID_3.0	0.0		2_1
608	cat__amlDDLNPM1OutcomeID_5.0	0.0		2_1
609	cat__amlDDLNPM1OutcomeID_7.0	0.0		2_1
610	cat__amlDDLNPM1OutcomeID_nan	0.0		2_1
611	cat__amlDDLNPM1ID_1.0	0.0		2_1
612	cat__amlDDLNPM1ID_2.0	0.0		2_1
613	cat__amlDDLNPM1ID_3.0	0.0		2_1
614	cat__amlDDLNPM1ID_4.0	0.0		2_1
615	cat__amlDDLNPM1ID_5.0	0.0		2_1
616	cat__amlDDLNPM1ID_nan	0.09241375005467489		2_1
617	cat__MRDnegativity_<0.0%/not detectable	0.0		2_1
618	cat__MRDnegativity_nan	0.0		2_1
619	cat__MRDguided_No	0.0		2_1
620	cat__MRDguided_nan	0.0		2_1
621	cat__Housekeeping_ABL	0.0		2_1
622	cat__Housekeeping_nan	0.0		2_1
623	cat__MRDA0_method_nan	0.0		2_1
624	cat__MRDA0_method_qPCR-NPM1	0.0		2_1
625	cat__MRDA0_method_qPCR-NPM1 A	0.0		2_1
626	cat__MRDA0_method_qPCR-NPM1 B	0.0		2_1
627	cat__MRDA0_method_qPCR-NPM1 D	0.0		2_1
628	cat__MRDA0_method_qPCR-NPM1 OTHER	0.0		2_1
629	cat__MRDA0_method_qPCR-inv16	0.0		2_1
630	cat__MRDA0_method_qPCR-t8/21	0.0		2_1
631	cat__MRDA0num_ND	0.0		2_1
632	cat__MRDA0num_Pos	0.0		2_1
633	cat__MRDA0num_nan	0.0		2_1
634	cat__MRDA0_specimen_PB	0.0		2_1
635	cat__MRDA0_specimen_nan	0.0		2_1
636	cat__MRDB0_method_nan	0.0		2_1
637	cat__MRDB0_method_qPCR-NPM1	0.0		2_1
638	cat__MRDB0_method_qPCR-NPM1 A	0.0		2_1
639	cat__MRDB0_method_qPCR-NPM1 B	0.0		2_1
640	cat__MRDB0_method_qPCR-NPM1 D	0.0		2_1
641	cat__MRDB0_method_qPCR-NPM1 OTHER	0.0		2_1
642	cat__MRDB0_method_qPCR-inv16	0.0		2_1
643	cat__MRDB0_method_qPCR-t8/21	0.0		2_1
644	cat__MRDB0_specimen_BM	0.0		2_1
645	cat__MRDB0_specimen_nan	0.0		2_1
646	cat__MRDB0num_ND	0.0		2_1
647	cat__MRDB0num_Pos	0.0		2_1
648	cat__MRDB0num_nan	0.0		2_1
649	cat__MRDC0_method_MFC (LAIP+DfN)	0.0		2_1
650	cat__MRDC0_method_nan	0.0		2_1
651	cat__MRDC0_specimen_BM	0.0		2_1
652	cat__MRDC0_specimen_BM	0.0		2_1
653	cat__MRDC0_specimen_PB	0.04297098028861481		2_1
654	cat__MRDC0_specimen_nan	0.0		2_1
655	cat__MRDC0num_Neg	0.0		2_1
656	cat__MRDC0num_Pos	0.0		2_1
657	cat__MRDC0num_nan	0.0		2_1
658	num__amlAgeAtRand1	0.2140353504483846		2_1
659	num__TestDate	0.00021697305080394858		2_1
660	num__ITDPcnt	0.00037467959973263817		2_1
661	num__ITDLength	3.821223828523475e-05		2_1
662	num__date_MRDA0	0.0002919032838062605		2_1
663	num__MRDA0hodnota	4.948085475384395e-05		2_1
664	num__MRDA0logred	0.0		2_1
665	num__date_MRDB0	0.00035761843676611023		2_1
666	num__MRDB0hodnota	0.0002880545158184136		2_1
667	num__MRDB0logred	0.0		2_1
668	num__MRDC0percentage	0.0001846370251777578		2_1
669	num__Weight	0.01624919287821199		2_1
670	num__Height	0.003149223174338426		2_1
671	num__BloodDateEntry	0.0005143982250786386		2_1
672	num__HemoglobinEntry	0.0015015391992936995		2_1
673	num__PlateletEntry	0.001536539331918422		2_1
674	num__MarrowDateEntry	5.463319567642453e-05		2_1
675	num__MarrowBlastsEntry	0.00020072632430666155		2_1
676	num__LocalImmPcnt	3.227444887902389e-06		2_1
677	num__SmokePerDay	0.0001824272919558004		2_1
678	num__WBCEntry	0.028798643810381764		2_1
679	remainder__IsSec_is_missing	0.0		2_1
680	remainder__PrevDiag_is_missing	0.0		2_1
681	remainder__PrevBloodDis_is_missing	0.0016012031311977604		2_1
682	remainder__Weight_is_missing	0.0		2_1
683	remainder__Height_is_missing	0.0		2_1
684	remainder__BloodDateEntry_is_missing	0.0		2_1
685	remainder__HemoglobinEntry_is_missing	0.0		2_1
686	remainder__PlateletEntry_is_missing	0.0		2_1
687	remainder__MarrowDateEntry_is_missing	0.0		2_1
688	remainder__MarrowBlastsEntry_is_missing	0.0		2_1
689	remainder__FABtype_is_missing	0.0		2_1
690	remainder__CNSinvolveentry_is_missing	0.0		2_1
691	remainder__Localcytoentry_is_missing	0.0		2_1
692	remainder__Localimmentry_is_missing	0.0		2_1
693	remainder__LocalImmPcnt_is_missing	0.0		2_1
694	remainder__CD33entry_is_missing	0.0		2_1
695	remainder__SmokeHist_is_missing	0.0		2_1
696	remainder__SmokePerDay_is_missing	0.0		2_1
697	remainder__CytoResult_is_missing	0.0		2_1
698	remainder__Karyotype_is_missing	0.0		2_1
699	remainder__ComorArr_is_missing	0.0		2_1
700	remainder__ComorCard_is_missing	0.0		2_1
701	remainder__ComorHVD_is_missing	0.0		2_1
702	remainder__ComorIBD_is_missing	0.0		2_1
703	remainder__ComorDiab_is_missing	0.0		2_1
704	remainder__ComorCVD_is_missing	0.0		2_1
705	remainder__ComorPsyc_is_missing	0.0		2_1
706	remainder__ComorObe_is_missing	0.0		2_1
707	remainder__ComorInf_is_missing	0.0		2_1
708	remainder__ComorRheu_is_missing	0.0		2_1
709	remainder__ComorPrep_is_missing	0.0		2_1
710	remainder__ComorRen_is_missing	0.0		2_1
711	remainder__ComorMPul_is_missing	0.0		2_1
712	remainder__ComorSPul_is_missing	0.0		2_1
713	remainder__ComorPST_is_missing	0.0		2_1
714	remainder__ComorHepM_is_missing	0.0		2_1
715	remainder__ComorHepS_is_missing	0.0		2_1
716	remainder__MRDnegativity_is_missing	0.0		2_1
717	remainder__MRDguided_is_missing	0.0		2_1
718	remainder__Housekeeping_is_missing	0.0		2_1
719	remainder__MRDA0_is_missing	0.0		2_1
720	remainder__date_MRDA0_is_missing	0.0		2_1
721	remainder__MRDA0_method_is_missing	0.0		2_1
722	remainder__MRDA0_specimen_is_missing	0.0		2_1
723	remainder__MRDA0num_is_missing	0.0		2_1
724	remainder__MRDA0hodnota_is_missing	0.0		2_1
725	remainder__MRDA0logred_is_missing	0.0		2_1
726	remainder__MRDB0_is_missing	0.0		2_1
727	remainder__date_MRDB0_is_missing	0.0		2_1
728	remainder__MRDB0_method_is_missing	0.0		2_1
729	remainder__MRDB0_specimen_is_missing	0.0		2_1
730	remainder__MRDB0num_is_missing	0.0		2_1
731	remainder__MRDB0hodnota_is_missing	0.0		2_1
732	remainder__MRDB0logred_is_missing	0.0		2_1
733	remainder__MRDC0_is_missing	0.0		2_1
734	remainder__MRDC0_method_is_missing	0.0		2_1
735	remainder__MRDC0_specimen_is_missing	0.0		2_1
736	remainder__MRDC0num_is_missing	0.0		2_1
737	remainder__MRDC0percentage_is_missing	0.0		2_1
738	remainder__TestDate_is_missing	0.0		2_1
739	remainder__amlFLToutcomeID_is_missing	0.0		2_1
740	remainder__amlFLTTypeID_is_missing	0.0		2_1
741	remainder__amlDDLFLTTKDID_is_missing	0.0		2_1
742	remainder__ITDPcnt_is_missing	0.0		2_1
743	remainder__ITDLength_is_missing	0.0		2_1
744	remainder__amlFLTType0ID_is_missing	0.0		2_1
745	remainder__amlDDLNPM1OutcomeID_is_missing	0.0		2_1
746	remainder__amlDDLNPM1ID_is_missing	0.09553084779013078		2_1
747	remainder__ASXL1	2.639564239946164e-06		2_1
748	remainder__ASXL2	1.984592466323371e-05		2_1
749	remainder__ATRX	0.0		2_1
750	remainder__BAGE3	0.0		2_1
751	remainder__BCOR	0.0		2_1
752	remainder__BRAF	0.0		2_1
753	remainder__CBFB	0.0		2_1
754	remainder__CBL	0.0		2_1
755	remainder__CDKN2A	0.0		2_1
756	remainder__CEBPA	1.430015727883561e-05		2_1
757	remainder__CREBBP	0.0		2_1
758	remainder__CSF3R	0.0		2_1
759	remainder__CTCF	0.0		2_1
760	remainder__CUL2	0.0		2_1
761	remainder__CUX1	0.0		2_1
762	remainder__DNMT3A	0.0		2_1
763	remainder__EED	0.0		2_1
764	remainder__ETV6	0.0		2_1
765	remainder__EZH2	0.0		2_1
766	remainder__FBXW7	0.0		2_1
767	remainder__FLT3	0.0		2_1
768	remainder__GATA1	0.0		2_1
769	remainder__GATA2	0.0		2_1
770	remainder__GNAS	0.0		2_1
771	remainder__GNB1	0.0		2_1
772	remainder__IDH1	0.0		2_1
773	remainder__IDH2	0.0		2_1
774	remainder__JAK2	0.0		2_1
775	remainder__JAK3	0.0		2_1
776	remainder__KANSL1	0.0		2_1
777	remainder__KDM6A	0.0		2_1
778	remainder__KIT	0.0		2_1
779	remainder__KMT2C	0.0		2_1
780	remainder__KMT2D	0.0		2_1
781	remainder__KMT2E	0.0		2_1
782	remainder__KRAS	0.0		2_1
783	remainder__LUC7L2	0.0		2_1
784	remainder__MED12	0.0		2_1
785	remainder__MLL	0.0		2_1
786	remainder__MPL	0.0		2_1
787	remainder__MYC	0.0		2_1
788	remainder__NF1	0.0		2_1
789	remainder__NFE2	0.0		2_1
790	remainder__NOTCH1	0.0		2_1
791	remainder__NPM1	2.5124948847470455e-05		2_1
792	remainder__NRAS	0.0		2_1
793	remainder__PDS5B	0.0		2_1
794	remainder__PHF6	0.0		2_1
795	remainder__PRPF8	0.0		2_1
796	remainder__PTPN11	0.0		2_1
797	remainder__RAD21	0.0		2_1
798	remainder__RIT1	0.0		2_1
799	remainder__RUNX1	0.0		2_1
800	remainder__SETBP1	0.0		2_1
801	remainder__SF1	0.0		2_1
802	remainder__SF3B1	0.0		2_1
803	remainder__SMC1A	0.0		2_1
804	remainder__SMC3	0.0		2_1
805	remainder__SMG1	0.0		2_1
806	remainder__SPP1	0.0		2_1
807	remainder__SRSF2	0.0		2_1
808	remainder__STAG2	0.0		2_1
809	remainder__STAT5B	0.0		2_1
810	remainder__SUZ12	0.0		2_1
811	remainder__TET2	0.0		2_1
812	remainder__TP53	1.8536334970042743e-06		2_1
813	remainder__U2AF1	3.769303226008995e-09		2_1
814	remainder__WT1	0.0		2_1
815	remainder__ZRSR2	0.0		2_1
816	remainder__ngs_is_missing	0.0		2_1
817	karyotype_encoding__Karyotype_46,XX	0.0		3_1
818	karyotype_encoding__Karyotype_46,XX [20]	0.0		3_1
819	karyotype_encoding__Karyotype_46,XX [20]	0.0		3_1
820	karyotype_encoding__Karyotype_46,XX,inv(16)(p13q22)[10]	0.0		3_1
821	karyotype_encoding__Karyotype_46,XX,t(8;21)(q22;q22)[10]	0.0		3_1
822	karyotype_encoding__Karyotype_46,XX[10]	0.0		3_1
823	karyotype_encoding__Karyotype_46,XX[20]	0.0042760588252523535		3_1
824	karyotype_encoding__Karyotype_46,XX[20]	0.0		3_1
825	karyotype_encoding__Karyotype_46,XX[25]	0.0		3_1
826	karyotype_encoding__Karyotype_46,XX[30]	0.0		3_1
827	karyotype_encoding__Karyotype_46,XY	0.0		3_1
828	karyotype_encoding__Karyotype_46,XY [20]	0.0		3_1
829	karyotype_encoding__Karyotype_46,XY,inv(16)(p13q22)[10]	0.0		3_1
830	karyotype_encoding__Karyotype_46,XY[10]	0.0		3_1
831	karyotype_encoding__Karyotype_46,XY[20]	0.0		3_1
832	karyotype_encoding__Karyotype_46,XY[20]	0.0		3_1
833	karyotype_encoding__Karyotype_46,XY[25]	0.0		3_1
834	karyotype_encoding__Karyotype_46,XY[30]	0.0		3_1
835	karyotype_encoding__Karyotype_47,XX,+8[10]	0.0		3_1
836	karyotype_encoding__Karyotype_47,XY,+8[10]	0.0		3_1
837	karyotype_encoding__Karyotype___rare_class__	0.0029966455078453097		3_1
838	cat__sexID_False	0.057253618091543716		3_1
839	cat__sexID_True	0.048348133530209184		3_1
840	cat__IsSec_False	0.0		3_1
841	cat__IsSec_True	0.0		3_1
842	cat__IsSec_nan	0.0		3_1
843	cat__PrevDiag_False	0.0		3_1
844	cat__PrevDiag_True	0.08280267805995745		3_1
845	cat__PrevDiag_nan	0.0		3_1
846	cat__MRDA0_False	0.0		3_1
847	cat__MRDA0_True	0.0		3_1
848	cat__MRDA0_nan	0.0028117740292078115		3_1
849	cat__MRDB0_False	0.0		3_1
850	cat__MRDB0_True	0.0		3_1
851	cat__MRDB0_nan	0.0008756007429403112		3_1
852	cat__MRDC0_False	0.0		3_1
853	cat__MRDC0_True	0.0		3_1
854	cat__MRDC0_nan	0.00020785529805969697		3_1
855	cat__amlAgeGroup_15-29	0.0		3_1
856	cat__amlAgeGroup_30-39	0.0		3_1
857	cat__amlAgeGroup_40-49	0.05065934941465494		3_1
858	cat__amlAgeGroup_50-59	0.0		3_1
859	cat__amlAgeGroup_60+	0.06241248096438986		3_1
860	cat__PrevBloodDis_Aplastic anaemia	0.0		3_1
861	cat__PrevBloodDis_Chronic lymphoblastic leukaemia (CLL)	0.0		3_1
862	cat__PrevBloodDis_Chronic myelomonocytic leukaemia (CMML)	0.0		3_1
863	cat__PrevBloodDis_Hodgkin's disease	0.0		3_1
864	cat__PrevBloodDis_Lymphoma	0.0		3_1
865	cat__PrevBloodDis_Myelodysplastic syndrome (MDS)/myelodysplasia/pre-leukaemic phase	0.0		3_1
866	cat__PrevBloodDis_Myelofibrosis	0.0		3_1
867	cat__PrevBloodDis_Myeloproliferative syndrome	0.0		3_1
868	cat__PrevBloodDis_Other haematological disorder	0.0		3_1
869	cat__PrevBloodDis_Polycythaemia rubra vera (PRV)	0.0		3_1
870	cat__PrevBloodDis_Refractory anaemia with excess of blasts (RAEB, RAEB-t)	0.0		3_1
871	cat__PrevBloodDis_Sideroblastic anaemia (RAS)	0.0		3_1
872	cat__PrevBloodDis_Thrombocythaemia	0.0		3_1
873	cat__PrevBloodDis_Thrombocytopenia	0.0		3_1
874	cat__PrevBloodDis_nan	0.02436592977719752		3_1
875	cat__FABtype_0	0.0		3_1
876	cat__FABtype_1	0.026377366045012427		3_1
877	cat__FABtype_2	0.09388799164736122		3_1
878	cat__FABtype_3	0.0		3_1
879	cat__FABtype_3v	0.0		3_1
880	cat__FABtype_4	0.0		3_1
881	cat__FABtype_4e	0.0		3_1
882	cat__FABtype_5	0.16900054300684988		3_1
883	cat__FABtype_5a	0.0		3_1
884	cat__FABtype_5b	0.0		3_1
885	cat__FABtype_6	0.0		3_1
886	cat__FABtype_7	0.0		3_1
887	cat__FABtype_8	0.06425383778479316		3_1
888	cat__FABtype_All	0.0		3_1
889	cat__FABtype_B	0.0		3_1
890	cat__FABtype_R	0.0		3_1
891	cat__FABtype_RT	0.0		3_1
892	cat__FABtype_X	0.0		3_1
893	cat__FABtype_nan	0.0		3_1
894	cat__CNSinvolveentry_0.0	0.0		3_1
895	cat__CNSinvolveentry_1.0	0.0		3_1
896	cat__CNSinvolveentry_2.0	0.0		3_1
897	cat__CNSinvolveentry_nan	0.0		3_1
898	cat__Localcytoentry_1.0	0.22972228335174813		3_1
899	cat__Localcytoentry_2.0	0.0846168537834827		3_1
900	cat__Localcytoentry_3.0	0.0		3_1
901	cat__Localcytoentry_4.0	0.0		3_1
902	cat__Localcytoentry_5.0	0.021799941123668592		3_1
903	cat__Localcytoentry_nan	0.0		3_1
904	cat__Localimmentry_1.0	0.0		3_1
905	cat__Localimmentry_2.0	0.0		3_1
906	cat__Localimmentry_3.0	0.0		3_1
907	cat__Localimmentry_nan	0.0		3_1
908	cat__CD33entry_1.0	0.0		3_1
909	cat__CD33entry_2.0	0.0		3_1
910	cat__CD33entry_3.0	0.0		3_1
911	cat__CD33entry_nan	0.0		3_1
912	cat__SmokeHist_1.0	0.0		3_1
913	cat__SmokeHist_2.0	0.10785723791120705		3_1
914	cat__SmokeHist_3.0	0.04407221384298642		3_1
915	cat__SmokeHist_nan	0.0		3_1
916	cat__amlType_De novo	0.03442327415100719		3_1
917	cat__amlType_High risk MDS	0.0		3_1
918	cat__amlType_Secondary	0.2675360485770716		3_1
919	cat__CytoResult_Adverse	0.609008330737787		3_1
920	cat__CytoResult_Failed	0.0		3_1
921	cat__CytoResult_Intermediate	0.0		3_1
922	cat__CytoResult_Normal	0.0		3_1
923	cat__CytoResult_Not done	0.0		3_1
924	cat__CytoResult_nan	0.09088341840709192		3_1
925	cat__CytoResult_t(15;17) / PML-RARA [APL]	0.0		3_1
926	cat__CytoResult_t(8;21) / inv(16) [CBF]	0.8486592705739847		3_1
927	cat__ComorArr_0.0	0.0		3_1
928	cat__ComorArr_1.0	0.0		3_1
929	cat__ComorArr_2.0	0.0		3_1
930	cat__ComorArr_nan	0.0		3_1
931	cat__ComorCard_0.0	0.0		3_1
932	cat__ComorCard_1.0	0.0		3_1
933	cat__ComorCard_2.0	0.0		3_1
934	cat__ComorCard_nan	0.0		3_1
935	cat__ComorHVD_0.0	0.0		3_1
936	cat__ComorHVD_1.0	0.0		3_1
937	cat__ComorHVD_2.0	0.0		3_1
938	cat__ComorHVD_nan	0.0		3_1
939	cat__ComorIBD_0.0	0.0		3_1
940	cat__ComorIBD_1.0	0.0		3_1
941	cat__ComorIBD_2.0	0.0		3_1
942	cat__ComorIBD_nan	0.0		3_1
943	cat__ComorDiab_0.0	0.0		3_1
944	cat__ComorDiab_1.0	0.0		3_1
945	cat__ComorDiab_2.0	0.0		3_1
946	cat__ComorDiab_nan	0.0		3_1
947	cat__ComorCVD_0.0	0.0		3_1
948	cat__ComorCVD_1.0	0.0		3_1
949	cat__ComorCVD_2.0	0.0		3_1
950	cat__ComorCVD_nan	0.0		3_1
951	cat__ComorPsyc_0.0	0.0		3_1
952	cat__ComorPsyc_1.0	0.1465548734506437		3_1
953	cat__ComorPsyc_2.0	0.0		3_1
954	cat__ComorPsyc_nan	0.0		3_1
955	cat__ComorObe_0.0	0.03503769585201583		3_1
956	cat__ComorObe_1.0	0.09847642660143688		3_1
957	cat__ComorObe_2.0	0.0		3_1
958	cat__ComorObe_nan	0.0		3_1
959	cat__ComorInf_0.0	0.0		3_1
960	cat__ComorInf_1.0	0.04162001249318652		3_1
961	cat__ComorInf_2.0	0.0		3_1
962	cat__ComorInf_nan	0.0		3_1
963	cat__ComorRheu_0.0	0.18290438864082756		3_1
964	cat__ComorRheu_1.0	0.0		3_1
965	cat__ComorRheu_2.0	0.0		3_1
966	cat__ComorRheu_nan	0.0		3_1
967	cat__ComorPrep_0.0	0.0		3_1
968	cat__ComorPrep_1.0	0.0		3_1
969	cat__ComorPrep_2.0	0.0		3_1
970	cat__ComorPrep_nan	0.0		3_1
971	cat__ComorRen_0.0	0.0		3_1
972	cat__ComorRen_1.0	0.0		3_1
973	cat__ComorRen_2.0	0.0		3_1
974	cat__ComorRen_nan	0.0		3_1
975	cat__ComorMPul_0.0	0.0		3_1
976	cat__ComorMPul_1.0	0.0		3_1
977	cat__ComorMPul_2.0	0.0		3_1
978	cat__ComorMPul_nan	0.0		3_1
979	cat__ComorSPul_0.0	0.027280040109465595		3_1
980	cat__ComorSPul_1.0	0.0		3_1
981	cat__ComorSPul_2.0	0.0		3_1
982	cat__ComorSPul_nan	0.0		3_1
983	cat__ComorPST_0.0	0.0		3_1
984	cat__ComorPST_1.0	0.0		3_1
985	cat__ComorPST_2.0	0.0		3_1
986	cat__ComorPST_nan	0.0		3_1
987	cat__ComorHepM_0.0	0.0		3_1
988	cat__ComorHepM_1.0	0.03137657829645668		3_1
989	cat__ComorHepM_2.0	0.0		3_1
990	cat__ComorHepM_nan	0.0		3_1
991	cat__ComorHepS_0.0	0.0		3_1
992	cat__ComorHepS_1.0	0.0		3_1
993	cat__ComorHepS_2.0	0.0		3_1
994	cat__ComorHepS_nan	0.0		3_1
995	cat__amlFLToutcomeID_2.0	0.0		3_1
996	cat__amlFLToutcomeID_3.0	0.0		3_1
997	cat__amlFLToutcomeID_4.0	0.0		3_1
998	cat__amlFLToutcomeID_nan	0.0		3_1
999	cat__amlFLTTypeID_1.0	0.0		3_1
1000	cat__amlFLTTypeID_2.0	0.0		3_1
1001	cat__amlFLTTypeID_nan	0.0		3_1
1002	cat__amlDDLFLTTKDID_1.0	0.0		3_1
1003	cat__amlDDLFLTTKDID_2.0	0.0		3_1
1004	cat__amlDDLFLTTKDID_3.0	0.0		3_1
1005	cat__amlDDLFLTTKDID_4.0	0.0		3_1
1006	cat__amlDDLFLTTKDID_6.0	0.0		3_1
1007	cat__amlDDLFLTTKDID_7.0	0.0		3_1
1008	cat__amlDDLFLTTKDID_8.0	0.0		3_1
1009	cat__amlDDLFLTTKDID_99.0	0.0		3_1
1010	cat__amlDDLFLTTKDID_nan	0.0		3_1
1011	cat__amlFLTType0ID_1.0	0.0		3_1
1012	cat__amlFLTType0ID_2.0	0.0		3_1
1013	cat__amlFLTType0ID_nan	0.0		3_1
1014	cat__amlDDLNPM1OutcomeID_1.0	0.08124389502399747		3_1
1015	cat__amlDDLNPM1OutcomeID_3.0	0.0		3_1
1016	cat__amlDDLNPM1OutcomeID_5.0	0.0		3_1
1017	cat__amlDDLNPM1OutcomeID_nan	0.0		3_1
1018	cat__amlDDLNPM1ID_1.0	0.0		3_1
1019	cat__amlDDLNPM1ID_2.0	0.0		3_1
1020	cat__amlDDLNPM1ID_3.0	0.0		3_1
1021	cat__amlDDLNPM1ID_4.0	0.0		3_1
1022	cat__amlDDLNPM1ID_5.0	0.008098250964969494		3_1
1023	cat__amlDDLNPM1ID_nan	0.14079701587511223		3_1
1024	cat__MRDnegativity_<0.0%/not detectable	0.0008309259813824659		3_1
1025	cat__MRDnegativity_nan	0.0002702055942732175		3_1
1026	cat__MRDguided_No	5.046516207341861e-05		3_1
1027	cat__MRDguided_nan	7.063477832219201e-06		3_1
1028	cat__Housekeeping_ABL	8.189865168996667e-07		3_1
1029	cat__Housekeeping_nan	8.293725848872073e-08		3_1
1030	cat__MRDA0_method_nan	0.0		3_1
1031	cat__MRDA0_method_qPCR-NPM1	0.0		3_1
1032	cat__MRDA0_method_qPCR-NPM1 A	0.0		3_1
1033	cat__MRDA0_method_qPCR-NPM1 B	0.0		3_1
1034	cat__MRDA0_method_qPCR-NPM1 D	0.0		3_1
1035	cat__MRDA0_method_qPCR-NPM1 OTHER	0.0		3_1
1036	cat__MRDA0_method_qPCR-inv16	0.0		3_1
1037	cat__MRDA0_method_qPCR-t8/21	0.0		3_1
1038	cat__MRDA0num_ND	0.0		3_1
1039	cat__MRDA0num_Pos	0.0		3_1
1040	cat__MRDA0num_nan	0.0		3_1
1041	cat__MRDA0_specimen_PB	0.0		3_1
1042	cat__MRDA0_specimen_nan	0.0		3_1
1043	cat__MRDB0_method_nan	0.0		3_1
1044	cat__MRDB0_method_qPCR-NPM1	0.0		3_1
1045	cat__MRDB0_method_qPCR-NPM1 A	0.0		3_1
1046	cat__MRDB0_method_qPCR-NPM1 B	0.0		3_1
1047	cat__MRDB0_method_qPCR-NPM1 D	0.0		3_1
1048	cat__MRDB0_method_qPCR-NPM1 OTHER	0.0		3_1
1049	cat__MRDB0_method_qPCR-inv16	0.0		3_1
1050	cat__MRDB0_method_qPCR-t8/21	0.0		3_1
1051	cat__MRDB0_specimen_BM	0.0		3_1
1052	cat__MRDB0_specimen_nan	0.0		3_1
1053	cat__MRDB0num_ND	0.0		3_1
1054	cat__MRDB0num_Pos	0.0		3_1
1055	cat__MRDB0num_nan	0.0		3_1
1056	cat__MRDC0_method_MFC (LAIP+DfN)	0.0		3_1
1057	cat__MRDC0_method_nan	0.0		3_1
1058	cat__MRDC0_specimen_BM	0.0		3_1
1059	cat__MRDC0_specimen_BM	0.0		3_1
1060	cat__MRDC0_specimen_PB	0.12030730324937342		3_1
1061	cat__MRDC0_specimen_nan	0.0001597645970233408		3_1
1062	cat__MRDC0num_Neg	0.0		3_1
1063	cat__MRDC0num_Pos	0.0		3_1
1064	cat__MRDC0num_nan	0.0		3_1
1065	num__amlAgeAtRand1	0.2542821875627797		3_1
1066	num__TestDate	0.00028398811364575285		3_1
1067	num__ITDPcnt	0.00040561491596870355		3_1
1068	num__ITDLength	0.0		3_1
1069	num__date_MRDA0	9.96933262964355e-05		3_1
1070	num__MRDA0hodnota	6.848758508156192e-05		3_1
1071	num__MRDA0logred	4.790585718533358e-05		3_1
1072	num__date_MRDB0	0.0004169968390557561		3_1
1073	num__MRDB0hodnota	0.0003297370307193282		3_1
1074	num__MRDB0logred	0.0		3_1
1075	num__MRDC0percentage	0.00021629041271036743		3_1
1076	num__Weight	0.0305954937626623		3_1
1077	num__Height	0.0030120637401990394		3_1
1078	num__BloodDateEntry	0.0008180288215700116		3_1
1079	num__HemoglobinEntry	6.50671173274056e-05		3_1
1080	num__PlateletEntry	0.0014922293424344125		3_1
1081	num__MarrowDateEntry	0.0001587688148102739		3_1
1082	num__MarrowBlastsEntry	0.00014416123276062993		3_1
1083	num__LocalImmPcnt	4.7111997582029946e-05		3_1
1084	num__SmokePerDay	0.00010505538025546046		3_1
1085	num__WBCEntry	0.0231231968584705		3_1
1086	remainder__IsSec_is_missing	0.0		3_1
1087	remainder__PrevDiag_is_missing	0.0		3_1
1088	remainder__PrevBloodDis_is_missing	0.020219735222436665		3_1
1089	remainder__Weight_is_missing	0.0		3_1
1090	remainder__Height_is_missing	0.0		3_1
1091	remainder__BloodDateEntry_is_missing	0.0		3_1
1092	remainder__HemoglobinEntry_is_missing	0.0		3_1
1093	remainder__PlateletEntry_is_missing	0.0		3_1
1094	remainder__MarrowDateEntry_is_missing	0.0		3_1
1095	remainder__MarrowBlastsEntry_is_missing	0.0		3_1
1096	remainder__FABtype_is_missing	0.0		3_1
1097	remainder__CNSinvolveentry_is_missing	0.0		3_1
1098	remainder__Localcytoentry_is_missing	0.0		3_1
1099	remainder__Localimmentry_is_missing	0.0		3_1
1100	remainder__LocalImmPcnt_is_missing	0.0		3_1
1101	remainder__CD33entry_is_missing	0.0		3_1
1102	remainder__SmokeHist_is_missing	0.0		3_1
1103	remainder__SmokePerDay_is_missing	0.0		3_1
1104	remainder__CytoResult_is_missing	0.09172819680576391		3_1
1105	remainder__Karyotype_is_missing	0.07115409184524185		3_1
1106	remainder__ComorArr_is_missing	0.0		3_1
1107	remainder__ComorCard_is_missing	0.0		3_1
1108	remainder__ComorHVD_is_missing	0.0		3_1
1109	remainder__ComorIBD_is_missing	0.0		3_1
1110	remainder__ComorDiab_is_missing	0.0		3_1
1111	remainder__ComorCVD_is_missing	0.0		3_1
1112	remainder__ComorPsyc_is_missing	0.0		3_1
1113	remainder__ComorObe_is_missing	0.0		3_1
1114	remainder__ComorInf_is_missing	0.0		3_1
1115	remainder__ComorRheu_is_missing	0.0		3_1
1116	remainder__ComorPrep_is_missing	0.0		3_1
1117	remainder__ComorRen_is_missing	0.0		3_1
1118	remainder__ComorMPul_is_missing	0.0		3_1
1119	remainder__ComorSPul_is_missing	0.0		3_1
1120	remainder__ComorPST_is_missing	0.0		3_1
1121	remainder__ComorHepM_is_missing	0.0		3_1
1122	remainder__ComorHepS_is_missing	0.0		3_1
1123	remainder__MRDnegativity_is_missing	0.0008738167073107745		3_1
1124	remainder__MRDguided_is_missing	0.0003000356021735668		3_1
1125	remainder__Housekeeping_is_missing	5.838245044345638e-05		3_1
1126	remainder__MRDA0_is_missing	8.454242730978855e-06		3_1
1127	remainder__date_MRDA0_is_missing	0.0		3_1
1128	remainder__MRDA0_method_is_missing	0.0		3_1
1129	remainder__MRDA0_specimen_is_missing	0.0		3_1
1130	remainder__MRDA0num_is_missing	0.0		3_1
1131	remainder__MRDA0hodnota_is_missing	0.0		3_1
1132	remainder__MRDA0logred_is_missing	0.0		3_1
1133	remainder__MRDB0_is_missing	1.007941987702189e-06		3_1
1134	remainder__date_MRDB0_is_missing	0.0		3_1
1135	remainder__MRDB0_method_is_missing	0.0		3_1
1136	remainder__MRDB0_specimen_is_missing	0.0		3_1
1137	remainder__MRDB0num_is_missing	0.0		3_1
1138	remainder__MRDB0hodnota_is_missing	0.0		3_1
1139	remainder__MRDB0logred_is_missing	0.0		3_1
1140	remainder__MRDC0_is_missing	1.0444189823649834e-07		3_1
1141	remainder__MRDC0_method_is_missing	0.0		3_1
1142	remainder__MRDC0_specimen_is_missing	0.0010556463913386502		3_1
1143	remainder__MRDC0num_is_missing	0.0		3_1
1144	remainder__MRDC0percentage_is_missing	0.0		3_1
1145	remainder__TestDate_is_missing	0.0		3_1
1146	remainder__amlFLToutcomeID_is_missing	0.0		3_1
1147	remainder__amlFLTTypeID_is_missing	0.0		3_1
1148	remainder__amlDDLFLTTKDID_is_missing	0.0		3_1
1149	remainder__ITDPcnt_is_missing	0.0		3_1
1150	remainder__ITDLength_is_missing	0.0		3_1
1151	remainder__amlFLTType0ID_is_missing	0.0		3_1
1152	remainder__amlDDLNPM1OutcomeID_is_missing	0.0		3_1
1153	remainder__amlDDLNPM1ID_is_missing	0.13938234747176567		3_1
1154	remainder__ASXL1	3.4180855088699786e-05		3_1
1155	remainder__ASXL2	3.131368779329778e-06		3_1
1156	remainder__ASXL3	0.0		3_1
1157	remainder__ATRX	0.0		3_1
1158	remainder__BAGE3	0.0		3_1
1159	remainder__BCOR	0.0		3_1
1160	remainder__BRAF	0.0		3_1
1161	remainder__CBFB	0.0		3_1
1162	remainder__CBL	0.0		3_1
1163	remainder__CEBPA	1.2103084203986829e-05		3_1
1164	remainder__CREBBP	0.0		3_1
1165	remainder__CSF3R	0.0		3_1
1166	remainder__CTCF	0.0		3_1
1167	remainder__CUL2	0.0		3_1
1168	remainder__CUX1	0.0		3_1
1169	remainder__DNMT3A	2.9415960847307885e-07		3_1
1170	remainder__EED	0.0		3_1
1171	remainder__ETV6	1.45679298093332e-08		3_1
1172	remainder__EZH2	5.199727211439698e-07		3_1
1173	remainder__FBXW7	0.0		3_1
1174	remainder__FLT3	0.0		3_1
1175	remainder__GATA1	0.0		3_1
1176	remainder__GATA2	0.0		3_1
1177	remainder__GNAS	0.0		3_1
1178	remainder__GNB1	0.0		3_1
1179	remainder__IDH1	0.0		3_1
1180	remainder__IDH2	0.0		3_1
1181	remainder__JAK2	0.0		3_1
1182	remainder__JAK3	0.0		3_1
1183	remainder__KANSL1	0.0		3_1
1184	remainder__KDM6A	0.0		3_1
1185	remainder__KIT	0.0		3_1
1186	remainder__KMT2C	0.0		3_1
1187	remainder__KMT2D	0.0		3_1
1188	remainder__KMT2E	0.0		3_1
1189	remainder__KRAS	0.0		3_1
1190	remainder__LUC7L2	0.0		3_1
1191	remainder__MED12	0.0		3_1
1192	remainder__MLL	0.0		3_1
1193	remainder__MPL	0.0		3_1
1194	remainder__MYC	0.0		3_1
1195	remainder__NF1	0.0		3_1
1196	remainder__NFE2	0.0		3_1
1197	remainder__NOTCH1	0.0		3_1
1198	remainder__NPM1	9.023533644952275e-06		3_1
1199	remainder__NRAS	0.0		3_1
1200	remainder__PHF6	1.2121345384371025e-08		3_1
1201	remainder__PRPF8	0.0		3_1
1202	remainder__PTEN	0.0		3_1
1203	remainder__PTPN11	1.627855775466259e-06		3_1
1204	remainder__RAD21	0.0		3_1
1205	remainder__RIT1	0.0		3_1
1206	remainder__RUNX1	0.0		3_1
1207	remainder__SETBP1	0.0		3_1
1208	remainder__SF1	0.0		3_1
1209	remainder__SF3B1	0.0		3_1
1210	remainder__SMC1A	0.0		3_1
1211	remainder__SMC3	0.0		3_1
1212	remainder__SMG1	0.0		3_1
1213	remainder__SPP1	0.0		3_1
1214	remainder__SRSF2	0.0		3_1
1215	remainder__STAG2	0.0		3_1
1216	remainder__STAT5B	0.0		3_1
1217	remainder__SUZ12	0.0		3_1
1218	remainder__TET2	7.390965017287634e-06		3_1
1219	remainder__TP53	2.8658987792819937e-06		3_1
1220	remainder__U2AF1	4.617524996057825e-08		3_1
1221	remainder__WT1	0.0		3_1
1222	remainder__ZRSR2	6.419575786385553e-07		3_1
1223	remainder__ngs_is_missing	0.0		3_1
1224	karyotype_encoding__Karyotype_45,X,-Y,t(8;21)(q22;q22)[10]	0.0		4_1
1225	karyotype_encoding__Karyotype_46,XX	0.0		4_1
1226	karyotype_encoding__Karyotype_46,XX [20]	0.0		4_1
1227	karyotype_encoding__Karyotype_46,XX [20]	0.0		4_1
1228	karyotype_encoding__Karyotype_46,XX,inv(16)(p13q22)[10]	0.0		4_1
1229	karyotype_encoding__Karyotype_46,XX,t(8;21)(q22;q22)[10]	0.0		4_1
1230	karyotype_encoding__Karyotype_46,XX[10]	0.0		4_1
1231	karyotype_encoding__Karyotype_46,XX[20]	0.012596958715380118		4_1
1232	karyotype_encoding__Karyotype_46,XX[20]	0.0		4_1
1233	karyotype_encoding__Karyotype_46,XX[25]	0.0		4_1
1234	karyotype_encoding__Karyotype_46,XX[30]	0.0		4_1
1235	karyotype_encoding__Karyotype_46,XY	0.0		4_1
1236	karyotype_encoding__Karyotype_46,XY [20]	0.0		4_1
1237	karyotype_encoding__Karyotype_46,XY,inv(16)(p13q22)[10]	0.0		4_1
1238	karyotype_encoding__Karyotype_46,XY[10]	0.0		4_1
1239	karyotype_encoding__Karyotype_46,XY[20]	0.0		4_1
1240	karyotype_encoding__Karyotype_46,XY[20]	0.0		4_1
1241	karyotype_encoding__Karyotype_46,XY[21]	0.0		4_1
1242	karyotype_encoding__Karyotype_46,XY[25]	0.0		4_1
1243	karyotype_encoding__Karyotype_46,XY[30]	0.0		4_1
1244	karyotype_encoding__Karyotype_47,XX,+8[10]	0.0		4_1
1245	karyotype_encoding__Karyotype___rare_class__	0.0		4_1
1246	cat__sexID_False	0.06636405974919969		4_1
1247	cat__sexID_True	0.05416358612860663		4_1
1248	cat__IsSec_False	0.05354830224558461		4_1
1249	cat__IsSec_True	0.0		4_1
1250	cat__IsSec_nan	0.0		4_1
1251	cat__PrevDiag_False	0.0		4_1
1252	cat__PrevDiag_True	0.0		4_1
1253	cat__PrevDiag_nan	0.0		4_1
1254	cat__MRDA0_False	0.0		4_1
1255	cat__MRDA0_True	0.0		4_1
1256	cat__MRDA0_nan	0.010354892609602016		4_1
1257	cat__MRDB0_False	0.06244304756178112		4_1
1258	cat__MRDB0_True	0.0		4_1
1259	cat__MRDB0_nan	0.00016863820013641526		4_1
1260	cat__MRDC0_False	0.0		4_1
1261	cat__MRDC0_True	0.0		4_1
1262	cat__MRDC0_nan	6.75051792879408e-06		4_1
1263	cat__amlAgeGroup_15-29	0.013552418526749342		4_1
1264	cat__amlAgeGroup_30-39	0.08634604779362519		4_1
1265	cat__amlAgeGroup_40-49	0.0		4_1
1266	cat__amlAgeGroup_50-59	0.0		4_1
1267	cat__amlAgeGroup_60+	0.010763266838018176		4_1
1268	cat__PrevBloodDis_Aplastic anaemia	0.0		4_1
1269	cat__PrevBloodDis_Chronic lymphoblastic leukaemia (CLL)	0.0		4_1
1270	cat__PrevBloodDis_Chronic myelomonocytic leukaemia (CMML)	0.0		4_1
1271	cat__PrevBloodDis_Hodgkin's disease	0.0		4_1
1272	cat__PrevBloodDis_Lymphoma	0.0		4_1
1273	cat__PrevBloodDis_Myelodysplastic syndrome (MDS)/myelodysplasia/pre-leukaemic phase	0.0		4_1
1274	cat__PrevBloodDis_Myelofibrosis	0.0		4_1
1275	cat__PrevBloodDis_Myeloproliferative syndrome	0.0		4_1
1276	cat__PrevBloodDis_Other haematological disorder	0.0		4_1
1277	cat__PrevBloodDis_Polycythaemia rubra vera (PRV)	0.0		4_1
1278	cat__PrevBloodDis_Refractory anaemia with excess of blasts (RAEB, RAEB-t)	0.0		4_1
1279	cat__PrevBloodDis_Sideroblastic anaemia (RAS)	0.0		4_1
1280	cat__PrevBloodDis_Thrombocythaemia	0.0		4_1
1281	cat__PrevBloodDis_Thrombocytopenia	0.0		4_1
1282	cat__PrevBloodDis_nan	0.03064872738912946		4_1
1283	cat__FABtype_0	0.0		4_1
1284	cat__FABtype_1	0.07169422201235356		4_1
1285	cat__FABtype_2	0.11322016730485782		4_1
1286	cat__FABtype_3	0.0		4_1
1287	cat__FABtype_3v	0.0		4_1
1288	cat__FABtype_4	0.013755714083247073		4_1
1289	cat__FABtype_4e	0.01627363392704383		4_1
1290	cat__FABtype_5	0.22575805088016435		4_1
1291	cat__FABtype_5a	0.0		4_1
1292	cat__FABtype_5b	0.0		4_1
1293	cat__FABtype_6	0.0		4_1
1294	cat__FABtype_7	0.0		4_1
1295	cat__FABtype_8	0.028717824941650354		4_1
1296	cat__FABtype_All	0.0		4_1
1297	cat__FABtype_B	0.0		4_1
1298	cat__FABtype_R	0.06027049073586449		4_1
1299	cat__FABtype_RT	0.0		4_1
1300	cat__FABtype_X	0.053636115328587156		4_1
1301	cat__FABtype_nan	0.0		4_1
1302	cat__CNSinvolveentry_0.0	0.015645906608146035		4_1
1303	cat__CNSinvolveentry_1.0	0.0		4_1
1304	cat__CNSinvolveentry_2.0	0.0		4_1
1305	cat__CNSinvolveentry_nan	0.0		4_1
1306	cat__Localcytoentry_1.0	0.2230148579631373		4_1
1307	cat__Localcytoentry_2.0	0.10234051380858002		4_1
1308	cat__Localcytoentry_3.0	0.007967396980568245		4_1
1309	cat__Localcytoentry_4.0	0.0		4_1
1310	cat__Localcytoentry_5.0	0.03485282880940645		4_1
1311	cat__Localcytoentry_nan	0.0		4_1
1312	cat__Localimmentry_1.0	0.05577198877761152		4_1
1313	cat__Localimmentry_2.0	0.0		4_1
1314	cat__Localimmentry_3.0	0.0		4_1
1315	cat__Localimmentry_nan	0.0		4_1
1316	cat__CD33entry_1.0	0.0		4_1
1317	cat__CD33entry_2.0	0.0		4_1
1318	cat__CD33entry_3.0	0.0		4_1
1319	cat__CD33entry_nan	0.0		4_1
1320	cat__SmokeHist_1.0	0.0		4_1
1321	cat__SmokeHist_2.0	0.10783644932381574		4_1
1322	cat__SmokeHist_3.0	0.10922567735523156		4_1
1323	cat__SmokeHist_nan	0.0		4_1
1324	cat__amlType_De novo	0.0789259120218122		4_1
1325	cat__amlType_High risk MDS	0.0		4_1
1326	cat__amlType_Secondary	0.11265145994569536		4_1
1327	cat__CytoResult_Adverse	0.6100177871800053		4_1
1328	cat__CytoResult_Failed	0.0		4_1
1329	cat__CytoResult_Intermediate	0.0		4_1
1330	cat__CytoResult_Normal	0.0		4_1
1331	cat__CytoResult_Not done	0.0		4_1
1332	cat__CytoResult_nan	0.010557974614518921		4_1
1333	cat__CytoResult_t(15;17) / PML-RARA [APL]	0.0		4_1
1334	cat__CytoResult_t(8;21) / inv(16) [CBF]	0.9251007072265146		4_1
1335	cat__ComorArr_0.0	0.0		4_1
1336	cat__ComorArr_1.0	0.0		4_1
1337	cat__ComorArr_2.0	0.0		4_1
1338	cat__ComorArr_nan	0.0		4_1
1339	cat__ComorCard_0.0	0.0		4_1
1340	cat__ComorCard_1.0	0.0		4_1
1341	cat__ComorCard_2.0	0.0		4_1
1342	cat__ComorCard_nan	0.0		4_1
1343	cat__ComorHVD_0.0	0.0		4_1
1344	cat__ComorHVD_1.0	0.0		4_1
1345	cat__ComorHVD_2.0	0.0		4_1
1346	cat__ComorHVD_nan	0.0		4_1
1347	cat__ComorIBD_0.0	0.0		4_1
1348	cat__ComorIBD_1.0	0.0		4_1
1349	cat__ComorIBD_2.0	0.0		4_1
1350	cat__ComorIBD_nan	0.0		4_1
1351	cat__ComorDiab_0.0	0.0		4_1
1352	cat__ComorDiab_1.0	0.0		4_1
1353	cat__ComorDiab_2.0	0.0		4_1
1354	cat__ComorDiab_nan	0.0		4_1
1355	cat__ComorCVD_0.0	0.0		4_1
1356	cat__ComorCVD_1.0	0.0		4_1
1357	cat__ComorCVD_2.0	0.0		4_1
1358	cat__ComorCVD_nan	0.0		4_1
1359	cat__ComorPsyc_0.0	0.08168523117989618		4_1
1360	cat__ComorPsyc_1.0	0.0		4_1
1361	cat__ComorPsyc_2.0	0.0		4_1
1362	cat__ComorPsyc_nan	0.0		4_1
1363	cat__ComorObe_0.0	0.04335107340627706		4_1
1364	cat__ComorObe_1.0	0.09279398219643085		4_1
1365	cat__ComorObe_2.0	0.0		4_1
1366	cat__ComorObe_nan	0.0		4_1
1367	cat__ComorInf_0.0	0.06683639036973045		4_1
1368	cat__ComorInf_1.0	0.0		4_1
1369	cat__ComorInf_2.0	0.0		4_1
1370	cat__ComorInf_nan	0.0		4_1
1371	cat__ComorRheu_0.0	0.06838951733621187		4_1
1372	cat__ComorRheu_1.0	0.0		4_1
1373	cat__ComorRheu_2.0	0.0		4_1
1374	cat__ComorRheu_nan	0.0		4_1
1375	cat__ComorPrep_0.0	0.0		4_1
1376	cat__ComorPrep_1.0	0.0		4_1
1377	cat__ComorPrep_2.0	0.0		4_1
1378	cat__ComorPrep_nan	0.0		4_1
1379	cat__ComorRen_0.0	0.0		4_1
1380	cat__ComorRen_1.0	0.0		4_1
1381	cat__ComorRen_2.0	0.0		4_1
1382	cat__ComorRen_nan	0.0		4_1
1383	cat__ComorMPul_0.0	0.0		4_1
1384	cat__ComorMPul_1.0	0.0		4_1
1385	cat__ComorMPul_2.0	0.0		4_1
1386	cat__ComorMPul_nan	0.0		4_1
1387	cat__ComorSPul_0.0	0.0206661518812792		4_1
1388	cat__ComorSPul_1.0	0.0		4_1
1389	cat__ComorSPul_2.0	0.0		4_1
1390	cat__ComorSPul_nan	0.0		4_1
1391	cat__ComorPST_0.0	0.0		4_1
1392	cat__ComorPST_1.0	0.0		4_1
1393	cat__ComorPST_2.0	0.0		4_1
1394	cat__ComorPST_nan	0.0		4_1
1395	cat__ComorHepM_0.0	0.0		4_1
1396	cat__ComorHepM_1.0	0.16918482019341027		4_1
1397	cat__ComorHepM_2.0	0.0		4_1
1398	cat__ComorHepM_nan	0.0		4_1
1399	cat__ComorHepS_0.0	0.0		4_1
1400	cat__ComorHepS_1.0	0.0		4_1
1401	cat__ComorHepS_2.0	0.0		4_1
1402	cat__ComorHepS_nan	0.0		4_1
1403	cat__amlFLToutcomeID_2.0	0.0		4_1
1404	cat__amlFLToutcomeID_3.0	0.0		4_1
1405	cat__amlFLToutcomeID_4.0	0.0		4_1
1406	cat__amlFLToutcomeID_nan	0.0		4_1
1407	cat__amlFLTTypeID_1.0	0.0		4_1
1408	cat__amlFLTTypeID_2.0	0.0		4_1
1409	cat__amlFLTTypeID_nan	0.0		4_1
1410	cat__amlDDLFLTTKDID_1.0	0.0		4_1
1411	cat__amlDDLFLTTKDID_2.0	0.0		4_1
1412	cat__amlDDLFLTTKDID_3.0	0.0		4_1
1413	cat__amlDDLFLTTKDID_4.0	0.0		4_1
1414	cat__amlDDLFLTTKDID_6.0	0.0		4_1
1415	cat__amlDDLFLTTKDID_7.0	0.0		4_1
1416	cat__amlDDLFLTTKDID_8.0	0.0		4_1
1417	cat__amlDDLFLTTKDID_9.0	0.0		4_1
1418	cat__amlDDLFLTTKDID_99.0	0.0		4_1
1419	cat__amlDDLFLTTKDID_nan	0.0		4_1
1420	cat__amlFLTType0ID_1.0	0.03447726112202468		4_1
1421	cat__amlFLTType0ID_2.0	0.0		4_1
1422	cat__amlFLTType0ID_nan	0.0		4_1
1423	cat__amlDDLNPM1OutcomeID_1.0	0.18205104611409695		4_1
1424	cat__amlDDLNPM1OutcomeID_3.0	0.0		4_1
1425	cat__amlDDLNPM1OutcomeID_5.0	0.0		4_1
1426	cat__amlDDLNPM1OutcomeID_7.0	0.0		4_1
1427	cat__amlDDLNPM1OutcomeID_nan	0.0		4_1
1428	cat__amlDDLNPM1ID_1.0	0.0024854583844145677		4_1
1429	cat__amlDDLNPM1ID_2.0	0.0		4_1
1430	cat__amlDDLNPM1ID_3.0	0.0		4_1
1431	cat__amlDDLNPM1ID_4.0	0.0		4_1
1432	cat__amlDDLNPM1ID_5.0	0.0		4_1
1433	cat__amlDDLNPM1ID_nan	0.09644405706096043		4_1
1434	cat__MRDnegativity_<0.0%/not detectable	0.000937129740571021		4_1
1435	cat__MRDnegativity_nan	0.0005909872451132165		4_1
1436	cat__MRDguided_No	0.00023801309263113857		4_1
1437	cat__MRDguided_nan	8.276470869242517e-05		4_1
1438	cat__Housekeeping_ABL	2.5588492690098002e-05		4_1
1439	cat__Housekeeping_nan	7.0779288846432595e-06		4_1
1440	cat__MRDA0_method_nan	0.0		4_1
1441	cat__MRDA0_method_qPCR-NPM1	0.0		4_1
1442	cat__MRDA0_method_qPCR-NPM1 A	0.0		4_1
1443	cat__MRDA0_method_qPCR-NPM1 B	0.0		4_1
1444	cat__MRDA0_method_qPCR-NPM1 D	0.0		4_1
1445	cat__MRDA0_method_qPCR-NPM1 OTHER	0.0		4_1
1446	cat__MRDA0_method_qPCR-inv16	0.0		4_1
1447	cat__MRDA0_method_qPCR-t8/21	0.0		4_1
1448	cat__MRDA0num_ND	0.0		4_1
1449	cat__MRDA0num_Pos	0.0		4_1
1450	cat__MRDA0num_nan	0.0		4_1
1451	cat__MRDA0_specimen_PB	0.0		4_1
1452	cat__MRDA0_specimen_nan	0.0		4_1
1453	cat__MRDB0_method_nan	0.0		4_1
1454	cat__MRDB0_method_qPCR-NPM1	0.0		4_1
1455	cat__MRDB0_method_qPCR-NPM1 A	0.0		4_1
1456	cat__MRDB0_method_qPCR-NPM1 B	0.0		4_1
1457	cat__MRDB0_method_qPCR-NPM1 D	0.0		4_1
1458	cat__MRDB0_method_qPCR-NPM1 OTHER	0.0		4_1
1459	cat__MRDB0_method_qPCR-inv16	0.0		4_1
1460	cat__MRDB0_method_qPCR-t8/21	0.0		4_1
1461	cat__MRDB0_specimen_BM	0.0		4_1
1462	cat__MRDB0_specimen_nan	0.0		4_1
1463	cat__MRDB0num_ND	0.0		4_1
1464	cat__MRDB0num_Pos	0.0		4_1
1465	cat__MRDB0num_nan	0.0		4_1
1466	cat__MRDC0_method_MFC (LAIP+DfN)	0.0		4_1
1467	cat__MRDC0_method_nan	0.0		4_1
1468	cat__MRDC0_specimen_BM	0.0		4_1
1469	cat__MRDC0_specimen_BM	0.0		4_1
1470	cat__MRDC0_specimen_PB	0.07267386954571012		4_1
1471	cat__MRDC0_specimen_nan	0.0		4_1
1472	cat__MRDC0num_Neg	0.0		4_1
1473	cat__MRDC0num_Pos	0.0		4_1
1474	cat__MRDC0num_nan	0.0		4_1
1475	num__amlAgeAtRand1	0.2251635332213557		4_1
1476	num__TestDate	0.00023986443014042947		4_1
1477	num__ITDPcnt	0.0003562477860019165		4_1
1478	num__ITDLength	1.7439335560757458e-05		4_1
1479	num__date_MRDA0	0.0001607033917488145		4_1
1480	num__MRDA0hodnota	2.2464780538694653e-05		4_1
1481	num__MRDA0logred	0.0		4_1
1482	num__date_MRDB0	0.00038131492841970266		4_1
1483	num__MRDB0hodnota	0.00025097395470377896		4_1
1484	num__MRDB0logred	0.0		4_1
1485	num__MRDC0percentage	0.00014527990859001828		4_1
1486	num__Weight	0.02722138496439174		4_1
1487	num__Height	0.023665221545026392		4_1
1488	num__BloodDateEntry	0.00020113966116081989		4_1
1489	num__HemoglobinEntry	0.0007418776880694371		4_1
1490	num__PlateletEntry	0.0012683151525744387		4_1
1491	num__MarrowDateEntry	0.00047748565209191225		4_1
1492	num__MarrowBlastsEntry	0.00021785179644897776		4_1
1493	num__LocalImmPcnt	3.940863078245195e-05		4_1
1494	num__SmokePerDay	7.6263484446469546e-06		4_1
1495	num__WBCEntry	0.029817785635200985		4_1
1496	remainder__IsSec_is_missing	0.0		4_1
1497	remainder__PrevDiag_is_missing	0.0		4_1
1498	remainder__PrevBloodDis_is_missing	0.01769203439563485		4_1
1499	remainder__Weight_is_missing	0.0		4_1
1500	remainder__Height_is_missing	0.0		4_1
1501	remainder__BloodDateEntry_is_missing	0.0		4_1
1502	remainder__HemoglobinEntry_is_missing	0.0		4_1
1503	remainder__PlateletEntry_is_missing	0.0		4_1
1504	remainder__MarrowDateEntry_is_missing	0.0		4_1
1505	remainder__MarrowBlastsEntry_is_missing	0.0		4_1
1506	remainder__FABtype_is_missing	0.0		4_1
1507	remainder__CNSinvolveentry_is_missing	0.0		4_1
1508	remainder__Localcytoentry_is_missing	0.0		4_1
1509	remainder__Localimmentry_is_missing	0.0		4_1
1510	remainder__LocalImmPcnt_is_missing	0.0		4_1
1511	remainder__CD33entry_is_missing	0.0		4_1
1512	remainder__SmokeHist_is_missing	0.0		4_1
1513	remainder__SmokePerDay_is_missing	0.0		4_1
1514	remainder__CytoResult_is_missing	0.01089406499408315		4_1
1515	remainder__Karyotype_is_missing	0.08621208255200524		4_1
1516	remainder__ComorArr_is_missing	0.0		4_1
1517	remainder__ComorCard_is_missing	0.0		4_1
1518	remainder__ComorHVD_is_missing	0.0		4_1
1519	remainder__ComorIBD_is_missing	0.0		4_1
1520	remainder__ComorDiab_is_missing	0.0		4_1
1521	remainder__ComorCVD_is_missing	0.0		4_1
1522	remainder__ComorPsyc_is_missing	0.0		4_1
1523	remainder__ComorObe_is_missing	0.0		4_1
1524	remainder__ComorInf_is_missing	0.0		4_1
1525	remainder__ComorRheu_is_missing	0.0		4_1
1526	remainder__ComorPrep_is_missing	0.0		4_1
1527	remainder__ComorRen_is_missing	0.0		4_1
1528	remainder__ComorMPul_is_missing	0.0		4_1
1529	remainder__ComorSPul_is_missing	0.0		4_1
1530	remainder__ComorPST_is_missing	0.0		4_1
1531	remainder__ComorHepM_is_missing	0.0		4_1
1532	remainder__ComorHepS_is_missing	0.0		4_1
1533	remainder__MRDnegativity_is_missing	0.008587401969655233		4_1
1534	remainder__MRDguided_is_missing	0.0056917943151001795		4_1
1535	remainder__Housekeeping_is_missing	0.0029570563577803405		4_1
1536	remainder__MRDA0_is_missing	0.0013282148945670152		4_1
1537	remainder__date_MRDA0_is_missing	0.0		4_1
1538	remainder__MRDA0_method_is_missing	0.0		4_1
1539	remainder__MRDA0_specimen_is_missing	0.0		4_1
1540	remainder__MRDA0num_is_missing	0.0		4_1
1541	remainder__MRDA0hodnota_is_missing	0.0		4_1
1542	remainder__MRDA0logred_is_missing	0.0		4_1
1543	remainder__MRDB0_is_missing	0.0005281758667796913		4_1
1544	remainder__date_MRDB0_is_missing	0.0		4_1
1545	remainder__MRDB0_method_is_missing	0.0		4_1
1546	remainder__MRDB0_specimen_is_missing	0.0		4_1
1547	remainder__MRDB0num_is_missing	0.0		4_1
1548	remainder__MRDB0hodnota_is_missing	0.0		4_1
1549	remainder__MRDB0logred_is_missing	0.0		4_1
1550	remainder__MRDC0_is_missing	0.00018870567592196936		4_1
1551	remainder__MRDC0_method_is_missing	0.0		4_1
1552	remainder__MRDC0_specimen_is_missing	0.0		4_1
1553	remainder__MRDC0num_is_missing	0.0		4_1
1554	remainder__MRDC0percentage_is_missing	0.0		4_1
1555	remainder__TestDate_is_missing	0.0		4_1
1556	remainder__amlFLToutcomeID_is_missing	0.0		4_1
1557	remainder__amlFLTTypeID_is_missing	0.0		4_1
1558	remainder__amlDDLFLTTKDID_is_missing	0.0		4_1
1559	remainder__ITDPcnt_is_missing	0.0		4_1
1560	remainder__ITDLength_is_missing	0.0		4_1
1561	remainder__amlFLTType0ID_is_missing	0.0		4_1
1562	remainder__amlDDLNPM1OutcomeID_is_missing	0.0		4_1
1563	remainder__amlDDLNPM1ID_is_missing	0.10496800650754945		4_1
1564	remainder__ASXL1	3.328483308564077e-05		4_1
1565	remainder__ASXL2	5.2035971393927466e-08		4_1
1566	remainder__ASXL3	3.7259496556514974e-07		4_1
1567	remainder__ATRX	7.875650068777202e-08		4_1
1568	remainder__BAGE3	0.0		4_1
1569	remainder__BCOR	3.31503965931957e-08		4_1
1570	remainder__BRAF	0.0		4_1
1571	remainder__CBFB	0.0		4_1
1572	remainder__CBL	9.261200696529802e-08		4_1
1573	remainder__CDKN2A	0.0		4_1
1574	remainder__CEBPA	1.7147865280155283e-05		4_1
1575	remainder__CREBBP	0.0		4_1
1576	remainder__CSF3R	0.0		4_1
1577	remainder__CTCF	0.0		4_1
1578	remainder__CUX1	0.0		4_1
1579	remainder__DNMT3A	3.164206673153376e-07		4_1
1580	remainder__EED	2.0089931636145908e-08		4_1
1581	remainder__ETV6	1.1920146566517976e-08		4_1
1582	remainder__EZH2	2.1614692694360962e-08		4_1
1583	remainder__FBXW7	0.0		4_1
1584	remainder__FLT3	0.0		4_1
1585	remainder__GATA1	0.0		4_1
1586	remainder__GATA2	3.762574000189916e-09		4_1
1587	remainder__GNAS	0.0		4_1
1588	remainder__GNB1	0.0		4_1
1589	remainder__IDH1	0.0		4_1
1590	remainder__IDH2	8.185374262235065e-09		4_1
1591	remainder__JAK2	0.0		4_1
1592	remainder__JAK3	0.0		4_1
1593	remainder__KANSL1	0.0		4_1
1594	remainder__KDM6A	0.0		4_1
1595	remainder__KIT	0.0		4_1
1596	remainder__KMT2C	0.0		4_1
1597	remainder__KMT2D	0.0		4_1
1598	remainder__KMT2E	0.0		4_1
1599	remainder__KRAS	0.0		4_1
1600	remainder__LUC7L2	0.0		4_1
1601	remainder__MED12	0.0		4_1
1602	remainder__MLL	0.0		4_1
1603	remainder__MPL	0.0		4_1
1604	remainder__MYC	0.0		4_1
1605	remainder__NF1	0.0		4_1
1606	remainder__NFE2	0.0		4_1
1607	remainder__NOTCH1	0.0		4_1
1608	remainder__NPM1	1.1596197924039817e-05		4_1
1609	remainder__NRAS	0.0		4_1
1610	remainder__PDS5B	0.0		4_1
1611	remainder__PHF6	0.0		4_1
1612	remainder__PRPF8	0.0		4_1
1613	remainder__PTEN	0.0		4_1
1614	remainder__PTPN11	2.9546128825288602e-08		4_1
1615	remainder__RAD21	0.0		4_1
1616	remainder__RIT1	0.0		4_1
1617	remainder__RUNX1	2.549522471286453e-07		4_1
1618	remainder__SETBP1	0.0		4_1
1619	remainder__SF1	0.0		4_1
1620	remainder__SF3B1	0.0		4_1
1621	remainder__SMC1A	0.0		4_1
1622	remainder__SMC3	0.0		4_1
1623	remainder__SMG1	0.0		4_1
1624	remainder__SRSF2	6.746336627680796e-07		4_1
1625	remainder__STAG2	0.0		4_1
1626	remainder__STAT5B	0.0		4_1
1627	remainder__SUZ12	0.0		4_1
1628	remainder__TET2	2.5510599354826886e-06		4_1
1629	remainder__TP53	2.216505142805485e-06		4_1
1630	remainder__U2AF1	5.520209589011112e-08		4_1
1631	remainder__WT1	0.0		4_1
1632	remainder__ZRSR2	1.4073633518590853e-08		4_1
1633	remainder__ngs_is_missing	0.0		4_1
1634	karyotype_encoding__Karyotype_46,XX	0.0		5_1
1635	karyotype_encoding__Karyotype_46,XX [20]	0.0		5_1
1636	karyotype_encoding__Karyotype_46,XX [20]	0.0		5_1
1637	karyotype_encoding__Karyotype_46,XX,inv(16)(p13q22)[10]	0.0		5_1
1638	karyotype_encoding__Karyotype_46,XX,t(8;21)(q22;q22)[10]	0.0		5_1
1639	karyotype_encoding__Karyotype_46,XX[10]	0.0		5_1
1640	karyotype_encoding__Karyotype_46,XX[20]	0.0		5_1
1641	karyotype_encoding__Karyotype_46,XX[20]	0.0		5_1
1642	karyotype_encoding__Karyotype_46,XX[25]	0.0		5_1
1643	karyotype_encoding__Karyotype_46,XX[30]	0.0		5_1
1644	karyotype_encoding__Karyotype_46,XY	0.0		5_1
1645	karyotype_encoding__Karyotype_46,XY [20]	0.0		5_1
1646	karyotype_encoding__Karyotype_46,XY,inv(16)(p13q22)[10]	0.0		5_1
1647	karyotype_encoding__Karyotype_46,XY[10]	0.0		5_1
1648	karyotype_encoding__Karyotype_46,XY[20]	0.0		5_1
1649	karyotype_encoding__Karyotype_46,XY[20]	0.0		5_1
1650	karyotype_encoding__Karyotype_46,XY[25]	0.011754531672716343		5_1
1651	karyotype_encoding__Karyotype_46,XY[30]	0.0		5_1
1652	karyotype_encoding__Karyotype_47,XX,+8[10]	0.0		5_1
1653	karyotype_encoding__Karyotype_47,XY,+8[10]	0.0		5_1
1654	karyotype_encoding__Karyotype___rare_class__	0.0		5_1
1655	cat__sexID_False	0.054381949537533		5_1
1656	cat__sexID_True	0.046149694559182775		5_1
1657	cat__IsSec_False	0.014407504018807669		5_1
1658	cat__IsSec_True	0.10953091083530316		5_1
1659	cat__IsSec_nan	0.0		5_1
1660	cat__PrevDiag_False	0.0		5_1
1661	cat__PrevDiag_True	0.0		5_1
1662	cat__PrevDiag_nan	0.0		5_1
1663	cat__MRDA0_False	0.0		5_1
1664	cat__MRDA0_True	0.0		5_1
1665	cat__MRDA0_nan	0.0		5_1
1666	cat__MRDB0_False	0.0		5_1
1667	cat__MRDB0_True	0.0		5_1
1668	cat__MRDB0_nan	0.0		5_1
1669	cat__MRDC0_False	0.0		5_1
1670	cat__MRDC0_True	0.0		5_1
1671	cat__MRDC0_nan	0.0		5_1
1672	cat__amlAgeGroup_15-29	0.08109083231823049		5_1
1673	cat__amlAgeGroup_30-39	0.0		5_1
1674	cat__amlAgeGroup_40-49	0.007841161924585768		5_1
1675	cat__amlAgeGroup_50-59	0.0		5_1
1676	cat__amlAgeGroup_60+	0.0		5_1
1677	cat__PrevBloodDis_Aplastic anaemia	0.0		5_1
1678	cat__PrevBloodDis_Chronic lymphoblastic leukaemia (CLL)	0.0		5_1
1679	cat__PrevBloodDis_Chronic myelomonocytic leukaemia (CMML)	0.0		5_1
1680	cat__PrevBloodDis_Hodgkin's disease	0.0		5_1
1681	cat__PrevBloodDis_Lymphoma	0.0		5_1
1682	cat__PrevBloodDis_Myelodysplastic syndrome (MDS)/myelodysplasia/pre-leukaemic phase	0.0		5_1
1683	cat__PrevBloodDis_Myelofibrosis	0.0		5_1
1684	cat__PrevBloodDis_Myeloproliferative syndrome	0.0		5_1
1685	cat__PrevBloodDis_Other haematological disorder	0.0		5_1
1686	cat__PrevBloodDis_Polycythaemia rubra vera (PRV)	0.0		5_1
1687	cat__PrevBloodDis_Refractory anaemia with excess of blasts (RAEB, RAEB-t)	0.0		5_1
1688	cat__PrevBloodDis_Sideroblastic anaemia (RAS)	0.0		5_1
1689	cat__PrevBloodDis_Thrombocythaemia	0.0		5_1
1690	cat__PrevBloodDis_Thrombocytopenia	0.0		5_1
1691	cat__PrevBloodDis_nan	0.0		5_1
1692	cat__FABtype_0	0.0		5_1
1693	cat__FABtype_1	0.0		5_1
1694	cat__FABtype_2	0.05681525524357181		5_1
1695	cat__FABtype_3	0.0		5_1
1696	cat__FABtype_3v	0.0		5_1
1697	cat__FABtype_4	0.0		5_1
1698	cat__FABtype_4e	0.0		5_1
1699	cat__FABtype_5	0.24773376861152077		5_1
1700	cat__FABtype_5a	0.07495593288866051		5_1
1701	cat__FABtype_5b	0.0		5_1
1702	cat__FABtype_6	0.10571473372853844		5_1
1703	cat__FABtype_7	0.0		5_1
1704	cat__FABtype_8	0.10527434199025518		5_1
1705	cat__FABtype_All	0.0		5_1
1706	cat__FABtype_B	0.0		5_1
1707	cat__FABtype_R	0.0		5_1
1708	cat__FABtype_RT	0.0		5_1
1709	cat__FABtype_X	0.022833697249689214		5_1
1710	cat__FABtype_nan	0.0		5_1
1711	cat__CNSinvolveentry_0.0	0.01094187993569793		5_1
1712	cat__CNSinvolveentry_1.0	0.0		5_1
1713	cat__CNSinvolveentry_2.0	0.0		5_1
1714	cat__CNSinvolveentry_nan	0.0		5_1
1715	cat__Localcytoentry_1.0	0.2581925208676114		5_1
1716	cat__Localcytoentry_2.0	0.0940859971726647		5_1
1717	cat__Localcytoentry_3.0	0.0		5_1
1718	cat__Localcytoentry_4.0	0.0		5_1
1719	cat__Localcytoentry_5.0	0.06547251508660455		5_1
1720	cat__Localcytoentry_nan	0.0		5_1
1721	cat__Localimmentry_1.0	0.0361291939900173		5_1
1722	cat__Localimmentry_2.0	0.0		5_1
1723	cat__Localimmentry_3.0	0.0		5_1
1724	cat__Localimmentry_nan	0.0		5_1
1725	cat__CD33entry_1.0	0.0		5_1
1726	cat__CD33entry_2.0	0.0		5_1
1727	cat__CD33entry_3.0	0.0		5_1
1728	cat__CD33entry_nan	0.0		5_1
1729	cat__SmokeHist_1.0	0.0		5_1
1730	cat__SmokeHist_2.0	0.08792831990709644		5_1
1731	cat__SmokeHist_3.0	0.11910922451245949		5_1
1732	cat__SmokeHist_nan	0.0		5_1
1733	cat__amlType_De novo	0.034022482499979474		5_1
1734	cat__amlType_High risk MDS	0.0		5_1
1735	cat__amlType_Secondary	0.1802262131638804		5_1
1736	cat__CytoResult_Adverse	0.55101799345136		5_1
1737	cat__CytoResult_Failed	0.0		5_1
1738	cat__CytoResult_Intermediate	0.025020414151684524		5_1
1739	cat__CytoResult_Normal	0.0		5_1
1740	cat__CytoResult_Not done	0.0		5_1
1741	cat__CytoResult_nan	0.0943977720744141		5_1
1742	cat__CytoResult_t(15;17) / PML-RARA [APL]	0.0		5_1
1743	cat__CytoResult_t(8;21) / inv(16) [CBF]	0.8899158746518281		5_1
1744	cat__ComorArr_0.0	0.0		5_1
1745	cat__ComorArr_1.0	0.0		5_1
1746	cat__ComorArr_2.0	0.0		5_1
1747	cat__ComorArr_nan	0.0		5_1
1748	cat__ComorCard_0.0	0.0		5_1
1749	cat__ComorCard_1.0	0.0		5_1
1750	cat__ComorCard_2.0	0.0		5_1
1751	cat__ComorCard_nan	0.0		5_1
1752	cat__ComorHVD_0.0	0.0		5_1
1753	cat__ComorHVD_1.0	0.0		5_1
1754	cat__ComorHVD_2.0	0.0		5_1
1755	cat__ComorHVD_nan	0.0		5_1
1756	cat__ComorIBD_0.0	0.0		5_1
1757	cat__ComorIBD_1.0	0.0		5_1
1758	cat__ComorIBD_2.0	0.0		5_1
1759	cat__ComorIBD_nan	0.0		5_1
1760	cat__ComorDiab_0.0	0.0		5_1
1761	cat__ComorDiab_1.0	0.0		5_1
1762	cat__ComorDiab_2.0	0.0		5_1
1763	cat__ComorDiab_nan	0.0		5_1
1764	cat__ComorCVD_0.0	0.0		5_1
1765	cat__ComorCVD_1.0	0.0		5_1
1766	cat__ComorCVD_2.0	0.0		5_1
1767	cat__ComorCVD_nan	0.0		5_1
1768	cat__ComorPsyc_0.0	0.060249661841886216		5_1
1769	cat__ComorPsyc_1.0	0.05276460061346624		5_1
1770	cat__ComorPsyc_2.0	0.0		5_1
1771	cat__ComorPsyc_nan	0.0		5_1
1772	cat__ComorObe_0.0	0.09849929293001122		5_1
1773	cat__ComorObe_1.0	0.07141836139562704		5_1
1774	cat__ComorObe_2.0	0.0		5_1
1775	cat__ComorObe_nan	0.0		5_1
1776	cat__ComorInf_0.0	0.029217994438443553		5_1
1777	cat__ComorInf_1.0	0.05332492890303798		5_1
1778	cat__ComorInf_2.0	0.0		5_1
1779	cat__ComorInf_nan	0.0		5_1
1780	cat__ComorRheu_0.0	0.03214845700295312		5_1
1781	cat__ComorRheu_1.0	0.0		5_1
1782	cat__ComorRheu_2.0	0.0		5_1
1783	cat__ComorRheu_nan	0.0		5_1
1784	cat__ComorPrep_0.0	0.0		5_1
1785	cat__ComorPrep_1.0	0.0		5_1
1786	cat__ComorPrep_2.0	0.0		5_1
1787	cat__ComorPrep_nan	0.0		5_1
1788	cat__ComorRen_0.0	0.0		5_1
1789	cat__ComorRen_1.0	0.0		5_1
1790	cat__ComorRen_2.0	0.0		5_1
1791	cat__ComorRen_nan	0.0		5_1
1792	cat__ComorMPul_0.0	0.001727035937787383		5_1
1793	cat__ComorMPul_1.0	0.0		5_1
1794	cat__ComorMPul_2.0	0.0		5_1
1795	cat__ComorMPul_nan	0.0		5_1
1796	cat__ComorSPul_0.0	0.0		5_1
1797	cat__ComorSPul_1.0	0.0		5_1
1798	cat__ComorSPul_2.0	0.0		5_1
1799	cat__ComorSPul_nan	0.0		5_1
1800	cat__ComorPST_0.0	0.0		5_1
1801	cat__ComorPST_1.0	0.0		5_1
1802	cat__ComorPST_2.0	0.0		5_1
1803	cat__ComorPST_nan	0.0		5_1
1804	cat__ComorHepM_0.0	0.006567534121297962		5_1
1805	cat__ComorHepM_1.0	0.04543231390404074		5_1
1806	cat__ComorHepM_2.0	0.0		5_1
1807	cat__ComorHepM_nan	0.0		5_1
1808	cat__ComorHepS_0.0	0.0		5_1
1809	cat__ComorHepS_1.0	0.0		5_1
1810	cat__ComorHepS_2.0	0.0		5_1
1811	cat__ComorHepS_nan	0.0		5_1
1812	cat__amlFLToutcomeID_2.0	0.0		5_1
1813	cat__amlFLToutcomeID_3.0	0.0		5_1
1814	cat__amlFLToutcomeID_4.0	0.0		5_1
1815	cat__amlFLToutcomeID_nan	0.0		5_1
1816	cat__amlFLTTypeID_1.0	0.0		5_1
1817	cat__amlFLTTypeID_2.0	0.0		5_1
1818	cat__amlFLTTypeID_nan	0.0		5_1
1819	cat__amlDDLFLTTKDID_1.0	0.0		5_1
1820	cat__amlDDLFLTTKDID_2.0	0.0		5_1
1821	cat__amlDDLFLTTKDID_3.0	0.0		5_1
1822	cat__amlDDLFLTTKDID_4.0	0.0		5_1
1823	cat__amlDDLFLTTKDID_6.0	0.0		5_1
1824	cat__amlDDLFLTTKDID_8.0	0.0		5_1
1825	cat__amlDDLFLTTKDID_9.0	0.0		5_1
1826	cat__amlDDLFLTTKDID_99.0	0.0		5_1
1827	cat__amlDDLFLTTKDID_nan	0.0		5_1
1828	cat__amlFLTType0ID_1.0	0.07147025787113503		5_1
1829	cat__amlFLTType0ID_2.0	0.0		5_1
1830	cat__amlFLTType0ID_nan	0.0		5_1
1831	cat__amlDDLNPM1OutcomeID_1.0	0.15578528349152118		5_1
1832	cat__amlDDLNPM1OutcomeID_3.0	0.057165458284392755		5_1
1833	cat__amlDDLNPM1OutcomeID_5.0	0.0		5_1
1834	cat__amlDDLNPM1OutcomeID_7.0	0.0		5_1
1835	cat__amlDDLNPM1OutcomeID_nan	0.0		5_1
1836	cat__amlDDLNPM1ID_1.0	0.0		5_1
1837	cat__amlDDLNPM1ID_2.0	0.0		5_1
1838	cat__amlDDLNPM1ID_3.0	0.0		5_1
1839	cat__amlDDLNPM1ID_4.0	0.0		5_1
1840	cat__amlDDLNPM1ID_5.0	0.0		5_1
1841	cat__amlDDLNPM1ID_nan	0.08212771743977147		5_1
1842	cat__MRDnegativity_<0.0%/not detectable	0.0		5_1
1843	cat__MRDnegativity_nan	0.0		5_1
1844	cat__MRDguided_No	0.0		5_1
1845	cat__MRDguided_nan	0.0		5_1
1846	cat__Housekeeping_ABL	0.0		5_1
1847	cat__Housekeeping_nan	0.0		5_1
1848	cat__MRDA0_method_nan	0.0		5_1
1849	cat__MRDA0_method_qPCR-NPM1	0.0		5_1
1850	cat__MRDA0_method_qPCR-NPM1 A	0.0		5_1
1851	cat__MRDA0_method_qPCR-NPM1 B	0.0		5_1
1852	cat__MRDA0_method_qPCR-NPM1 D	0.0		5_1
1853	cat__MRDA0_method_qPCR-NPM1 OTHER	0.0		5_1
1854	cat__MRDA0_method_qPCR-inv16	0.0		5_1
1855	cat__MRDA0_method_qPCR-t8/21	0.0		5_1
1856	cat__MRDA0num_ND	0.0		5_1
1857	cat__MRDA0num_Pos	0.0		5_1
1858	cat__MRDA0num_nan	0.0		5_1
1859	cat__MRDA0_specimen_PB	0.0		5_1
1860	cat__MRDA0_specimen_nan	0.0		5_1
1861	cat__MRDB0_method_nan	0.0		5_1
1862	cat__MRDB0_method_qPCR-NPM1	0.0		5_1
1863	cat__MRDB0_method_qPCR-NPM1 A	0.0		5_1
1864	cat__MRDB0_method_qPCR-NPM1 B	0.0		5_1
1865	cat__MRDB0_method_qPCR-NPM1 D	0.0		5_1
1866	cat__MRDB0_method_qPCR-NPM1 OTHER	0.0		5_1
1867	cat__MRDB0_method_qPCR-inv16	0.0		5_1
1868	cat__MRDB0_method_qPCR-t8/21	0.0		5_1
1869	cat__MRDB0_specimen_BM	0.0		5_1
1870	cat__MRDB0_specimen_nan	0.0		5_1
1871	cat__MRDB0num_ND	0.0		5_1
1872	cat__MRDB0num_Pos	0.0		5_1
1873	cat__MRDB0num_nan	0.0		5_1
1874	cat__MRDC0_method_MFC (LAIP+DfN)	0.0		5_1
1875	cat__MRDC0_method_nan	0.0		5_1
1876	cat__MRDC0_specimen_BM	0.0		5_1
1877	cat__MRDC0_specimen_BM	0.0		5_1
1878	cat__MRDC0_specimen_PB	0.044672190034285124		5_1
1879	cat__MRDC0_specimen_nan	0.0		5_1
1880	cat__MRDC0num_Neg	0.0		5_1
1881	cat__MRDC0num_Pos	0.0		5_1
1882	cat__MRDC0num_nan	0.0		5_1
1883	num__amlAgeAtRand1	0.25186430530502446		5_1
1884	num__TestDate	0.0002455967941840462		5_1
1885	num__ITDPcnt	0.0003443654509842614		5_1
1886	num__ITDLength	5.8961373104033095e-05		5_1
1887	num__date_MRDA0	0.00016026704723278928		5_1
1888	num__MRDA0hodnota	3.911536208141118e-05		5_1
1889	num__MRDA0logred	0.0		5_1
1890	num__date_MRDB0	0.000515131917128843		5_1
1891	num__MRDB0hodnota	0.0003167144717513287		5_1
1892	num__MRDB0logred	0.0		5_1
1893	num__MRDC0percentage	0.00021137075504341544		5_1
1894	num__Weight	0.016560451954355633		5_1
1895	num__Height	0.002942601605286255		5_1
1896	num__BloodDateEntry	0.00028665363891233254		5_1
1897	num__HemoglobinEntry	0.0009184162416996232		5_1
1898	num__PlateletEntry	0.0015544377860230037		5_1
1899	num__MarrowDateEntry	0.0002810368535605797		5_1
1900	num__MarrowBlastsEntry	0.00024209838992353454		5_1
1901	num__LocalImmPcnt	3.5761361965887467e-06		5_1
1902	num__SmokePerDay	5.3213787179689034e-05		5_1
1903	num__WBCEntry	0.03223642879629647		5_1
1904	remainder__IsSec_is_missing	0.0		5_1
1905	remainder__PrevDiag_is_missing	0.0		5_1
1906	remainder__PrevBloodDis_is_missing	0.0		5_1
1907	remainder__Weight_is_missing	0.0		5_1
1908	remainder__Height_is_missing	0.0		5_1
1909	remainder__BloodDateEntry_is_missing	0.0		5_1
1910	remainder__HemoglobinEntry_is_missing	0.0		5_1
1911	remainder__PlateletEntry_is_missing	0.0		5_1
1912	remainder__MarrowDateEntry_is_missing	0.0		5_1
1913	remainder__MarrowBlastsEntry_is_missing	0.0		5_1
1914	remainder__FABtype_is_missing	0.0		5_1
1915	remainder__CNSinvolveentry_is_missing	0.0		5_1
1916	remainder__Localcytoentry_is_missing	0.0		5_1
1917	remainder__Localimmentry_is_missing	0.0		5_1
1918	remainder__LocalImmPcnt_is_missing	0.0		5_1
1919	remainder__CD33entry_is_missing	0.0		5_1
1920	remainder__SmokeHist_is_missing	0.0		5_1
1921	remainder__SmokePerDay_is_missing	0.0		5_1
1922	remainder__CytoResult_is_missing	0.09511514150121297		5_1
1923	remainder__Karyotype_is_missing	0.0		5_1
1924	remainder__ComorArr_is_missing	0.0		5_1
1925	remainder__ComorCard_is_missing	0.0		5_1
1926	remainder__ComorHVD_is_missing	0.0		5_1
1927	remainder__ComorIBD_is_missing	0.0		5_1
1928	remainder__ComorDiab_is_missing	0.0		5_1
1929	remainder__ComorCVD_is_missing	0.0		5_1
1930	remainder__ComorPsyc_is_missing	0.0		5_1
1931	remainder__ComorObe_is_missing	0.0		5_1
1932	remainder__ComorInf_is_missing	0.0		5_1
1933	remainder__ComorRheu_is_missing	0.0		5_1
1934	remainder__ComorPrep_is_missing	0.0		5_1
1935	remainder__ComorRen_is_missing	0.0		5_1
1936	remainder__ComorMPul_is_missing	0.0		5_1
1937	remainder__ComorSPul_is_missing	0.0		5_1
1938	remainder__ComorPST_is_missing	0.0		5_1
1939	remainder__ComorHepM_is_missing	0.0		5_1
1940	remainder__ComorHepS_is_missing	0.0		5_1
1941	remainder__MRDnegativity_is_missing	0.0		5_1
1942	remainder__MRDguided_is_missing	0.0		5_1
1943	remainder__Housekeeping_is_missing	0.0		5_1
1944	remainder__MRDA0_is_missing	0.0		5_1
1945	remainder__date_MRDA0_is_missing	0.0		5_1
1946	remainder__MRDA0_method_is_missing	0.0		5_1
1947	remainder__MRDA0_specimen_is_missing	0.0		5_1
1948	remainder__MRDA0num_is_missing	0.0		5_1
1949	remainder__MRDA0hodnota_is_missing	0.0		5_1
1950	remainder__MRDA0logred_is_missing	0.0		5_1
1951	remainder__MRDB0_is_missing	0.0		5_1
1952	remainder__date_MRDB0_is_missing	0.0		5_1
1953	remainder__MRDB0_method_is_missing	0.0		5_1
1954	remainder__MRDB0_specimen_is_missing	0.0		5_1
1955	remainder__MRDB0num_is_missing	0.0		5_1
1956	remainder__MRDB0hodnota_is_missing	0.0		5_1
1957	remainder__MRDB0logred_is_missing	0.0		5_1
1958	remainder__MRDC0_is_missing	0.0		5_1
1959	remainder__MRDC0_method_is_missing	0.0		5_1
1960	remainder__MRDC0_specimen_is_missing	0.0		5_1
1961	remainder__MRDC0num_is_missing	0.0		5_1
1962	remainder__MRDC0percentage_is_missing	0.0		5_1
1963	remainder__TestDate_is_missing	0.0		5_1
1964	remainder__amlFLToutcomeID_is_missing	0.0		5_1
1965	remainder__amlFLTTypeID_is_missing	0.0		5_1
1966	remainder__amlDDLFLTTKDID_is_missing	0.0		5_1
1967	remainder__ITDPcnt_is_missing	0.0		5_1
1968	remainder__ITDLength_is_missing	0.0		5_1
1969	remainder__amlFLTType0ID_is_missing	0.0		5_1
1970	remainder__amlDDLNPM1OutcomeID_is_missing	0.0		5_1
1971	remainder__amlDDLNPM1ID_is_missing	0.09225032159553748		5_1
1972	remainder__ASXL1	2.9672239175971996e-05		5_1
1973	remainder__ASXL2	1.380621155452057e-05		5_1
1974	remainder__ASXL3	0.0		5_1
1975	remainder__ATRX	0.0		5_1
1976	remainder__BAGE3	0.0		5_1
1977	remainder__BCOR	0.0		5_1
1978	remainder__BRAF	0.0		5_1
1979	remainder__CBFB	0.0		5_1
1980	remainder__CBL	0.0		5_1
1981	remainder__CDKN2A	0.0		5_1
1982	remainder__CEBPA	1.6294296139638463e-05		5_1
1983	remainder__CREBBP	0.0		5_1
1984	remainder__CSF3R	0.0		5_1
1985	remainder__CTCF	0.0		5_1
1986	remainder__CUL2	0.0		5_1
1987	remainder__CUX1	0.0		5_1
1988	remainder__DNMT3A	2.5295359785351266e-09		5_1
1989	remainder__EED	0.0		5_1
1990	remainder__ETV6	0.0		5_1
1991	remainder__EZH2	0.0		5_1
1992	remainder__FBXW7	0.0		5_1
1993	remainder__FLT3	0.0		5_1
1994	remainder__GATA1	0.0		5_1
1995	remainder__GATA2	0.0		5_1
1996	remainder__GNAS	0.0		5_1
1997	remainder__GNB1	0.0		5_1
1998	remainder__IDH1	0.0		5_1
[truncated: 4,128 more rows]
