# Supplementary material for: Random Survival Forest Versus Elastic-Net Regularized Cox Regression for Survival Prediction in Acute Myeloid Leukemia at Distinct Treatment Time Points: Model Performance Comparison Study
Source: JMIR Bioinform Biotechnol. 2026 Apr 29;7:e75678. doi: 10.2196/75678 (PMC13128161; doi:10.2196/75678)
Supplement: Multimedia Appendix 9 [file bioinform-v7-e75678-s009.zip › ablation_metrics/repeated_fold_feature_importance/cnet/initial_diagnosis__initial_diagnosis_MRD_NGS__fimp.csv]

	feature	importance	std_importance	fold_repeat_idx
0	karyotype_encoding__Karyotype_45,X,-Y,t(8;21)(q22;q22)[10]	0.0		1_1
1	karyotype_encoding__Karyotype_46,XX [20]	0.0		1_1
2	karyotype_encoding__Karyotype_46,XX [20]	0.0		1_1
3	karyotype_encoding__Karyotype_46,XX,inv(16)(p13q22)[10]	0.0		1_1
4	karyotype_encoding__Karyotype_46,XX,t(8;21)(q22;q22)[10]	0.0		1_1
5	karyotype_encoding__Karyotype_46,XX[10]	0.0		1_1
6	karyotype_encoding__Karyotype_46,XX[20]	0.0		1_1
7	karyotype_encoding__Karyotype_46,XX[20]	0.0		1_1
8	karyotype_encoding__Karyotype_46,XX[25]	0.0		1_1
9	karyotype_encoding__Karyotype_46,XX[30]	0.0		1_1
10	karyotype_encoding__Karyotype_46,XY	0.0		1_1
11	karyotype_encoding__Karyotype_46,XY [20]	0.0		1_1
12	karyotype_encoding__Karyotype_46,XY,inv(16)(p13q22)[10]	0.0		1_1
13	karyotype_encoding__Karyotype_46,XY[10]	0.0		1_1
14	karyotype_encoding__Karyotype_46,XY[20]	0.0		1_1
15	karyotype_encoding__Karyotype_46,XY[20]	0.0		1_1
16	karyotype_encoding__Karyotype_46,XY[20]	0.0		1_1
17	karyotype_encoding__Karyotype_46,XY[21]	0.0		1_1
18	karyotype_encoding__Karyotype_46,XY[25]	0.0		1_1
19	karyotype_encoding__Karyotype_46,XY[30]	0.0		1_1
20	karyotype_encoding__Karyotype_47,XX,+8[10]	0.0		1_1
21	karyotype_encoding__Karyotype_47,XY,+8[10]	0.0		1_1
22	karyotype_encoding__Karyotype___rare_class__	0.09648775593057914		1_1
23	cat__sexID_False	0.08030587121371975		1_1
24	cat__sexID_True	0.07144714830805514		1_1
25	cat__IsSec_False	0.0		1_1
26	cat__IsSec_True	0.057876002225648024		1_1
27	cat__IsSec_nan	0.0		1_1
28	cat__PrevDiag_False	0.0		1_1
29	cat__PrevDiag_True	0.006603267596805132		1_1
30	cat__PrevDiag_nan	0.0		1_1
31	cat__MRDA0_False	0.0		1_1
32	cat__MRDA0_True	0.0		1_1
33	cat__MRDA0_nan	0.0		1_1
34	cat__MRDB0_False	0.0		1_1
35	cat__MRDB0_True	0.0		1_1
36	cat__MRDB0_nan	0.0		1_1
37	cat__MRDC0_False	0.0		1_1
38	cat__MRDC0_True	0.0		1_1
39	cat__MRDC0_nan	0.0		1_1
40	cat__amlAgeGroup_15-29	0.10094215568586265		1_1
41	cat__amlAgeGroup_30-39	0.0		1_1
42	cat__amlAgeGroup_40-49	0.023498548201243728		1_1
43	cat__amlAgeGroup_50-59	0.0		1_1
44	cat__amlAgeGroup_60+	0.021585446124226772		1_1
45	cat__PrevBloodDis_Aplastic anaemia	0.0		1_1
46	cat__PrevBloodDis_Chronic lymphoblastic leukaemia (CLL)	0.0		1_1
47	cat__PrevBloodDis_Chronic myelomonocytic leukaemia (CMML)	0.0		1_1
48	cat__PrevBloodDis_Hodgkin's disease	0.0		1_1
49	cat__PrevBloodDis_Lymphoma	0.0		1_1
50	cat__PrevBloodDis_Myelodysplastic syndrome (MDS)/myelodysplasia/pre-leukaemic phase	0.0		1_1
51	cat__PrevBloodDis_Myelofibrosis	0.0		1_1
52	cat__PrevBloodDis_Myeloproliferative syndrome	0.0		1_1
53	cat__PrevBloodDis_Other haematological disorder	0.0		1_1
54	cat__PrevBloodDis_Polycythaemia rubra vera (PRV)	0.0		1_1
55	cat__PrevBloodDis_Refractory anaemia with excess of blasts (RAEB, RAEB-t)	0.0		1_1
56	cat__PrevBloodDis_Sideroblastic anaemia (RAS)	0.0		1_1
57	cat__PrevBloodDis_Thrombocythaemia	0.0		1_1
58	cat__PrevBloodDis_Thrombocytopenia	0.0		1_1
59	cat__PrevBloodDis_nan	0.018088670157770746		1_1
60	cat__FABtype_0	0.0		1_1
61	cat__FABtype_1	0.05941871027083422		1_1
62	cat__FABtype_2	0.0		1_1
63	cat__FABtype_3	0.0		1_1
64	cat__FABtype_3v	0.0		1_1
65	cat__FABtype_4	0.0		1_1
66	cat__FABtype_4e	0.0		1_1
67	cat__FABtype_5	0.30220303114067504		1_1
68	cat__FABtype_5a	0.0		1_1
69	cat__FABtype_5b	0.0		1_1
70	cat__FABtype_6	0.0		1_1
71	cat__FABtype_7	0.0		1_1
72	cat__FABtype_8	0.09633475005522477		1_1
73	cat__FABtype_B	0.0		1_1
74	cat__FABtype_R	0.0		1_1
75	cat__FABtype_RT	0.0		1_1
76	cat__FABtype_X	0.07454222802633002		1_1
77	cat__FABtype_nan	0.0		1_1
78	cat__CNSinvolveentry_0.0	0.0		1_1
79	cat__CNSinvolveentry_1.0	0.0		1_1
80	cat__CNSinvolveentry_2.0	0.0		1_1
81	cat__CNSinvolveentry_nan	0.0		1_1
82	cat__Localcytoentry_1.0	0.1598993727780983		1_1
83	cat__Localcytoentry_2.0	0.07578350303574555		1_1
84	cat__Localcytoentry_3.0	0.0		1_1
85	cat__Localcytoentry_4.0	0.0		1_1
86	cat__Localcytoentry_5.0	0.01606690423171525		1_1
87	cat__Localcytoentry_nan	0.0		1_1
88	cat__Localimmentry_1.0	0.0		1_1
89	cat__Localimmentry_2.0	0.04644574979903597		1_1
90	cat__Localimmentry_3.0	0.033607640088882264		1_1
91	cat__Localimmentry_nan	0.0		1_1
92	cat__CD33entry_1.0	0.0		1_1
93	cat__CD33entry_2.0	0.0		1_1
94	cat__CD33entry_3.0	0.0		1_1
95	cat__CD33entry_nan	0.0		1_1
96	cat__SmokeHist_1.0	0.0		1_1
97	cat__SmokeHist_2.0	0.0		1_1
98	cat__SmokeHist_3.0	0.06295300343075785		1_1
99	cat__SmokeHist_nan	0.0		1_1
100	cat__amlType_De novo	0.08285475207387458		1_1
101	cat__amlType_High risk MDS	0.0		1_1
102	cat__amlType_Secondary	0.2472421397331306		1_1
103	cat__CytoResult_Adverse	0.594703686180087		1_1
104	cat__CytoResult_Failed	0.0		1_1
105	cat__CytoResult_Intermediate	0.0		1_1
106	cat__CytoResult_Normal	0.0		1_1
107	cat__CytoResult_Not done	0.0		1_1
108	cat__CytoResult_nan	0.0		1_1
109	cat__CytoResult_t(15;17) / PML-RARA [APL]	0.0		1_1
110	cat__CytoResult_t(8;21) / inv(16) [CBF]	0.8839198959112153		1_1
111	cat__ComorArr_0.0	0.0		1_1
112	cat__ComorArr_1.0	0.0		1_1
113	cat__ComorArr_2.0	0.0		1_1
114	cat__ComorArr_nan	0.0		1_1
115	cat__ComorCard_0.0	0.0		1_1
116	cat__ComorCard_1.0	0.0		1_1
117	cat__ComorCard_2.0	0.0		1_1
118	cat__ComorCard_nan	0.0		1_1
119	cat__ComorHVD_0.0	0.0		1_1
120	cat__ComorHVD_1.0	0.0		1_1
121	cat__ComorHVD_2.0	0.0		1_1
122	cat__ComorHVD_nan	0.0		1_1
123	cat__ComorIBD_0.0	0.0		1_1
124	cat__ComorIBD_1.0	0.0		1_1
125	cat__ComorIBD_2.0	0.0		1_1
126	cat__ComorIBD_nan	0.0		1_1
127	cat__ComorDiab_0.0	0.0		1_1
128	cat__ComorDiab_1.0	0.0		1_1
129	cat__ComorDiab_2.0	0.0		1_1
130	cat__ComorDiab_nan	0.0		1_1
131	cat__ComorCVD_0.0	0.0		1_1
132	cat__ComorCVD_1.0	0.0		1_1
133	cat__ComorCVD_2.0	0.0		1_1
134	cat__ComorCVD_nan	0.0		1_1
135	cat__ComorPsyc_0.0	0.11423284437295322		1_1
136	cat__ComorPsyc_1.0	0.06067950724234828		1_1
137	cat__ComorPsyc_2.0	0.0		1_1
138	cat__ComorPsyc_nan	0.0		1_1
139	cat__ComorObe_0.0	0.1606920271535103		1_1
140	cat__ComorObe_1.0	0.057860579506246776		1_1
141	cat__ComorObe_2.0	0.0		1_1
142	cat__ComorObe_nan	0.0		1_1
143	cat__ComorInf_0.0	0.015603334524789266		1_1
144	cat__ComorInf_1.0	0.014360801001660858		1_1
145	cat__ComorInf_2.0	0.0		1_1
146	cat__ComorInf_nan	0.0		1_1
147	cat__ComorRheu_0.0	0.04563977685173478		1_1
148	cat__ComorRheu_1.0	0.0		1_1
149	cat__ComorRheu_2.0	0.0		1_1
150	cat__ComorRheu_nan	0.0		1_1
151	cat__ComorPrep_0.0	0.0		1_1
152	cat__ComorPrep_1.0	0.0		1_1
153	cat__ComorPrep_2.0	0.0		1_1
154	cat__ComorPrep_nan	0.0		1_1
155	cat__ComorRen_0.0	0.0		1_1
156	cat__ComorRen_1.0	0.0		1_1
157	cat__ComorRen_2.0	0.0		1_1
158	cat__ComorRen_nan	0.0		1_1
159	cat__ComorMPul_0.0	0.0263839688480204		1_1
160	cat__ComorMPul_1.0	0.0		1_1
161	cat__ComorMPul_2.0	0.0		1_1
162	cat__ComorMPul_nan	0.0		1_1
163	cat__ComorSPul_0.0	0.0		1_1
164	cat__ComorSPul_1.0	0.0		1_1
165	cat__ComorSPul_2.0	0.0		1_1
166	cat__ComorSPul_nan	0.0		1_1
167	cat__ComorPST_0.0	0.0		1_1
168	cat__ComorPST_1.0	0.0		1_1
169	cat__ComorPST_2.0	0.0		1_1
170	cat__ComorPST_nan	0.0		1_1
171	cat__ComorHepM_0.0	0.03137954753225993		1_1
172	cat__ComorHepM_1.0	0.054512117584128446		1_1
173	cat__ComorHepM_2.0	0.0		1_1
174	cat__ComorHepM_nan	0.0		1_1
175	cat__ComorHepS_0.0	0.0		1_1
176	cat__ComorHepS_1.0	0.0		1_1
177	cat__ComorHepS_2.0	0.0		1_1
178	cat__ComorHepS_nan	0.0		1_1
179	cat__MRDnegativity_<0.0%/not detectable	0.0		1_1
180	cat__MRDnegativity_nan	0.0		1_1
181	cat__MRDguided_No	0.0		1_1
182	cat__MRDguided_nan	0.0		1_1
183	cat__Housekeeping_ABL	0.0		1_1
184	cat__Housekeeping_nan	0.0		1_1
185	cat__MRDA0_method_nan	0.0		1_1
186	cat__MRDA0_method_qPCR-NPM1	0.0		1_1
187	cat__MRDA0_method_qPCR-NPM1 A	0.0		1_1
188	cat__MRDA0_method_qPCR-NPM1 B	0.0		1_1
189	cat__MRDA0_method_qPCR-NPM1 D	0.0		1_1
190	cat__MRDA0_method_qPCR-NPM1 OTHER	0.0		1_1
191	cat__MRDA0_method_qPCR-inv16	0.0		1_1
192	cat__MRDA0_method_qPCR-t8/21	0.0		1_1
193	cat__MRDA0num_ND	0.0		1_1
194	cat__MRDA0num_Pos	0.0		1_1
195	cat__MRDA0num_nan	0.0		1_1
196	cat__MRDA0_specimen_PB	0.0		1_1
197	cat__MRDA0_specimen_nan	0.0		1_1
198	cat__MRDB0_method_nan	0.0		1_1
199	cat__MRDB0_method_qPCR-NPM1	0.0		1_1
200	cat__MRDB0_method_qPCR-NPM1 A	0.0		1_1
201	cat__MRDB0_method_qPCR-NPM1 B	0.0		1_1
202	cat__MRDB0_method_qPCR-NPM1 D	0.0		1_1
203	cat__MRDB0_method_qPCR-NPM1 OTHER	0.0		1_1
204	cat__MRDB0_method_qPCR-inv16	0.0		1_1
205	cat__MRDB0_method_qPCR-t8/21	0.0		1_1
206	cat__MRDB0_specimen_BM	0.0		1_1
207	cat__MRDB0_specimen_nan	0.0		1_1
208	cat__MRDB0num_ND	0.0		1_1
209	cat__MRDB0num_Pos	0.0		1_1
210	cat__MRDB0num_nan	0.0		1_1
211	cat__MRDC0_method_MFC (LAIP+DfN)	0.0		1_1
212	cat__MRDC0_method_nan	0.0		1_1
213	cat__MRDC0_specimen_BM	0.0		1_1
214	cat__MRDC0_specimen_BM	0.0		1_1
215	cat__MRDC0_specimen_PB	0.013348103992237213		1_1
216	cat__MRDC0_specimen_nan	0.0		1_1
217	cat__MRDC0num_Neg	0.0		1_1
218	cat__MRDC0num_Pos	0.0		1_1
219	cat__MRDC0num_nan	0.0		1_1
220	num__amlAgeAtRand1	0.23488856587728177		1_1
221	num__date_MRDA0	0.0006066989666196264		1_1
222	num__MRDA0hodnota	0.0001231502410365757		1_1
223	num__MRDA0logred	4.408767706456509e-08		1_1
224	num__date_MRDB0	0.00043534744708836225		1_1
225	num__MRDB0hodnota	0.00017685416869021704		1_1
226	num__MRDB0logred	0.0		1_1
227	num__MRDC0percentage	0.00016299282618070408		1_1
228	num__Weight	0.01919082661356551		1_1
229	num__Height	0.003097428187469955		1_1
230	num__BloodDateEntry	0.0003287771584088006		1_1
231	num__HemoglobinEntry	0.0009213714165143353		1_1
232	num__PlateletEntry	0.0001051266755381715		1_1
233	num__MarrowDateEntry	0.00023076009301606012		1_1
234	num__MarrowBlastsEntry	9.151825540695956e-06		1_1
235	num__LocalImmPcnt	5.442426436714908e-05		1_1
236	num__SmokePerDay	2.1937415119573583e-05		1_1
237	num__WBCEntry	0.19020297992256535		1_1
238	remainder__IsSec_is_missing	0.0		1_1
239	remainder__PrevDiag_is_missing	0.0		1_1
240	remainder__PrevBloodDis_is_missing	0.00657161328390931		1_1
241	remainder__Height_is_missing	0.0		1_1
242	remainder__BloodDateEntry_is_missing	0.0		1_1
243	remainder__HemoglobinEntry_is_missing	0.0		1_1
244	remainder__PlateletEntry_is_missing	0.0		1_1
245	remainder__MarrowDateEntry_is_missing	0.0		1_1
246	remainder__MarrowBlastsEntry_is_missing	0.0		1_1
247	remainder__FABtype_is_missing	0.0		1_1
248	remainder__CNSinvolveentry_is_missing	0.0		1_1
249	remainder__Localcytoentry_is_missing	0.0		1_1
250	remainder__Localimmentry_is_missing	0.0		1_1
251	remainder__LocalImmPcnt_is_missing	0.0		1_1
252	remainder__CD33entry_is_missing	0.0		1_1
253	remainder__SmokeHist_is_missing	0.0		1_1
254	remainder__SmokePerDay_is_missing	0.0		1_1
255	remainder__CytoResult_is_missing	0.0		1_1
256	remainder__Karyotype_is_missing	0.06459503448352048		1_1
257	remainder__ComorArr_is_missing	0.0		1_1
258	remainder__ComorCard_is_missing	0.0		1_1
259	remainder__ComorHVD_is_missing	0.0		1_1
260	remainder__ComorIBD_is_missing	0.0		1_1
261	remainder__ComorDiab_is_missing	0.0		1_1
262	remainder__ComorCVD_is_missing	0.0		1_1
263	remainder__ComorPsyc_is_missing	0.0		1_1
264	remainder__ComorObe_is_missing	0.0		1_1
265	remainder__ComorInf_is_missing	0.0		1_1
266	remainder__ComorRheu_is_missing	0.0		1_1
267	remainder__ComorPrep_is_missing	0.0		1_1
268	remainder__ComorRen_is_missing	0.0		1_1
269	remainder__ComorMPul_is_missing	0.0		1_1
270	remainder__ComorSPul_is_missing	0.0		1_1
271	remainder__ComorPST_is_missing	0.0		1_1
272	remainder__ComorHepM_is_missing	0.0		1_1
273	remainder__ComorHepS_is_missing	0.0		1_1
274	remainder__MRDnegativity_is_missing	0.0		1_1
275	remainder__MRDguided_is_missing	0.0		1_1
276	remainder__Housekeeping_is_missing	0.0		1_1
277	remainder__MRDA0_is_missing	0.0		1_1
278	remainder__date_MRDA0_is_missing	0.0		1_1
279	remainder__MRDA0_method_is_missing	0.0		1_1
280	remainder__MRDA0_specimen_is_missing	0.0		1_1
281	remainder__MRDA0num_is_missing	0.0		1_1
282	remainder__MRDA0hodnota_is_missing	0.0		1_1
283	remainder__MRDA0logred_is_missing	0.0		1_1
284	remainder__MRDB0_is_missing	0.0		1_1
285	remainder__date_MRDB0_is_missing	0.0		1_1
286	remainder__MRDB0_method_is_missing	0.0		1_1
287	remainder__MRDB0_specimen_is_missing	0.0		1_1
288	remainder__MRDB0num_is_missing	0.0		1_1
289	remainder__MRDB0hodnota_is_missing	0.0		1_1
290	remainder__MRDB0logred_is_missing	0.0		1_1
291	remainder__MRDC0_is_missing	0.0		1_1
292	remainder__MRDC0_method_is_missing	0.0		1_1
293	remainder__MRDC0_specimen_is_missing	0.0		1_1
294	remainder__MRDC0num_is_missing	0.0		1_1
295	remainder__MRDC0percentage_is_missing	0.0		1_1
296	remainder__ASXL1	6.227139336201101e-06		1_1
297	remainder__ASXL2	1.9117542343116536e-05		1_1
298	remainder__ASXL3	5.804226853173177e-10		1_1
299	remainder__ATRX	0.0		1_1
300	remainder__BAGE3	0.0		1_1
301	remainder__BCOR	5.989420496825215e-07		1_1
302	remainder__BRAF	0.0		1_1
303	remainder__CBFB	0.0		1_1
304	remainder__CBL	0.0		1_1
305	remainder__CDKN2A	0.0		1_1
306	remainder__CEBPA	1.212438907340321e-05		1_1
307	remainder__CREBBP	0.0		1_1
308	remainder__CSF3R	0.0		1_1
309	remainder__CTCF	0.0		1_1
310	remainder__CUL2	0.0		1_1
311	remainder__CUX1	0.0		1_1
312	remainder__DNMT3A	0.0		1_1
313	remainder__EED	0.0		1_1
314	remainder__ETV6	0.0		1_1
315	remainder__EZH2	0.0		1_1
316	remainder__FBXW7	0.0		1_1
317	remainder__FLT3	0.0		1_1
318	remainder__GATA1	0.0		1_1
319	remainder__GATA2	0.0		1_1
320	remainder__GNAS	0.0		1_1
321	remainder__GNB1	0.0		1_1
322	remainder__IDH1	0.0		1_1
323	remainder__IDH2	0.0		1_1
324	remainder__JAK2	0.0		1_1
325	remainder__JAK3	0.0		1_1
326	remainder__KANSL1	0.0		1_1
327	remainder__KDM6A	0.0		1_1
328	remainder__KIT	0.0		1_1
329	remainder__KMT2C	0.0		1_1
330	remainder__KMT2D	0.0		1_1
331	remainder__KMT2E	0.0		1_1
332	remainder__KRAS	0.0		1_1
333	remainder__LUC7L2	0.0		1_1
334	remainder__MED12	0.0		1_1
335	remainder__MLL	0.0		1_1
336	remainder__MPL	0.0		1_1
337	remainder__MYC	0.0		1_1
338	remainder__NF1	0.0		1_1
339	remainder__NFE2	0.0		1_1
340	remainder__NOTCH1	0.0		1_1
341	remainder__NPM1	3.152455402568687e-05		1_1
342	remainder__NRAS	1.3225067549747203e-07		1_1
343	remainder__PDS5B	0.0		1_1
344	remainder__PHF6	0.0		1_1
345	remainder__PRPF8	0.0		1_1
346	remainder__PTEN	0.0		1_1
347	remainder__PTPN11	5.799207633495007e-07		1_1
348	remainder__RAD21	0.0		1_1
349	remainder__RIT1	0.0		1_1
350	remainder__RUNX1	0.0		1_1
351	remainder__SETBP1	0.0		1_1
352	remainder__SF1	0.0		1_1
353	remainder__SF3B1	0.0		1_1
354	remainder__SMC1A	0.0		1_1
355	remainder__SMC3	0.0		1_1
356	remainder__SPP1	0.0		1_1
357	remainder__SRSF2	0.0		1_1
358	remainder__STAG2	0.0		1_1
359	remainder__STAT5B	0.0		1_1
360	remainder__SUZ12	0.0		1_1
361	remainder__TET2	5.416873158535748e-07		1_1
362	remainder__TP53	1.3251778541510967e-06		1_1
363	remainder__U2AF1	2.7527628253474227e-06		1_1
364	remainder__WT1	0.0		1_1
365	remainder__ZRSR2	0.0		1_1
366	remainder__ngs_is_missing	0.0		1_1
367	karyotype_encoding__Karyotype_46,XX [20]	0.0		2_1
368	karyotype_encoding__Karyotype_46,XX,inv(16)(p13q22)[10]	0.0		2_1
369	karyotype_encoding__Karyotype_46,XX,t(8;21)(q22;q22)[10]	0.0		2_1
370	karyotype_encoding__Karyotype_46,XX[10]	0.0		2_1
371	karyotype_encoding__Karyotype_46,XX[20]	0.0502501960663494		2_1
372	karyotype_encoding__Karyotype_46,XX[20]	0.0		2_1
373	karyotype_encoding__Karyotype_46,XX[25]	0.0		2_1
374	karyotype_encoding__Karyotype_46,XX[30]	0.0		2_1
375	karyotype_encoding__Karyotype_46,XY	0.0		2_1
376	karyotype_encoding__Karyotype_46,XY [20]	0.0		2_1
377	karyotype_encoding__Karyotype_46,XY,inv(16)(p13q22)[10]	0.0		2_1
378	karyotype_encoding__Karyotype_46,XY[10]	0.0		2_1
379	karyotype_encoding__Karyotype_46,XY[20]	0.0		2_1
380	karyotype_encoding__Karyotype_46,XY[20]	0.0		2_1
381	karyotype_encoding__Karyotype_46,XY[21]	0.0		2_1
382	karyotype_encoding__Karyotype_46,XY[25]	0.0		2_1
383	karyotype_encoding__Karyotype_46,XY[30]	0.0		2_1
384	karyotype_encoding__Karyotype_47,XX,+8[10]	0.0		2_1
385	karyotype_encoding__Karyotype_47,XY,+8[10]	0.0		2_1
386	karyotype_encoding__Karyotype___rare_class__	0.020089582923973653		2_1
387	cat__sexID_False	0.05358149613816573		2_1
388	cat__sexID_True	0.03432616550630571		2_1
389	cat__IsSec_False	0.02232116434708333		2_1
390	cat__IsSec_True	0.04036304166376185		2_1
391	cat__IsSec_nan	0.0		2_1
392	cat__PrevDiag_False	0.059748523036411316		2_1
393	cat__PrevDiag_True	0.0059938836693353295		2_1
394	cat__PrevDiag_nan	0.0		2_1
395	cat__MRDA0_False	0.0		2_1
396	cat__MRDA0_True	0.0		2_1
397	cat__MRDA0_nan	0.0		2_1
398	cat__MRDB0_False	0.04510840694798472		2_1
399	cat__MRDB0_True	0.0		2_1
400	cat__MRDB0_nan	0.0		2_1
401	cat__MRDC0_False	0.0		2_1
402	cat__MRDC0_True	0.0		2_1
403	cat__MRDC0_nan	0.0		2_1
404	cat__amlAgeGroup_15-29	0.0		2_1
405	cat__amlAgeGroup_30-39	0.0		2_1
406	cat__amlAgeGroup_40-49	0.010570165081298948		2_1
407	cat__amlAgeGroup_50-59	0.0		2_1
408	cat__amlAgeGroup_60+	0.0		2_1
409	cat__PrevBloodDis_Aplastic anaemia	0.0		2_1
410	cat__PrevBloodDis_Chronic lymphoblastic leukaemia (CLL)	0.0		2_1
411	cat__PrevBloodDis_Chronic myelomonocytic leukaemia (CMML)	0.0		2_1
412	cat__PrevBloodDis_Hodgkin's disease	0.0		2_1
413	cat__PrevBloodDis_Lymphoma	0.0		2_1
414	cat__PrevBloodDis_Myelodysplastic syndrome (MDS)/myelodysplasia/pre-leukaemic phase	0.0		2_1
415	cat__PrevBloodDis_Myelofibrosis	0.0		2_1
416	cat__PrevBloodDis_Myeloproliferative syndrome	0.0		2_1
417	cat__PrevBloodDis_Other haematological disorder	0.0		2_1
418	cat__PrevBloodDis_Polycythaemia rubra vera (PRV)	0.0		2_1
419	cat__PrevBloodDis_Refractory anaemia with excess of blasts (RAEB, RAEB-t)	0.0		2_1
420	cat__PrevBloodDis_Sideroblastic anaemia (RAS)	0.0		2_1
421	cat__PrevBloodDis_Thrombocythaemia	0.0		2_1
422	cat__PrevBloodDis_Thrombocytopenia	0.0		2_1
423	cat__PrevBloodDis_nan	0.024619514991006706		2_1
424	cat__FABtype_0	0.0		2_1
425	cat__FABtype_1	0.11388700400063417		2_1
426	cat__FABtype_2	0.16065516876026043		2_1
427	cat__FABtype_3	0.0		2_1
428	cat__FABtype_4	0.0		2_1
429	cat__FABtype_4e	0.0		2_1
430	cat__FABtype_5	0.14053071016286264		2_1
431	cat__FABtype_5a	0.0		2_1
432	cat__FABtype_5b	0.0		2_1
433	cat__FABtype_6	0.002151099898213586		2_1
434	cat__FABtype_7	0.0		2_1
435	cat__FABtype_8	0.0		2_1
436	cat__FABtype_All	0.0		2_1
437	cat__FABtype_B	0.0		2_1
438	cat__FABtype_R	0.0		2_1
439	cat__FABtype_RT	0.0		2_1
440	cat__FABtype_X	0.0		2_1
441	cat__FABtype_nan	0.08051640442414344		2_1
442	cat__CNSinvolveentry_0.0	0.0		2_1
443	cat__CNSinvolveentry_1.0	0.0		2_1
444	cat__CNSinvolveentry_2.0	0.0		2_1
445	cat__CNSinvolveentry_nan	0.0		2_1
446	cat__Localcytoentry_1.0	0.20062423991571443		2_1
447	cat__Localcytoentry_2.0	0.1414223419593771		2_1
448	cat__Localcytoentry_3.0	0.03926530793232175		2_1
449	cat__Localcytoentry_4.0	0.0		2_1
450	cat__Localcytoentry_5.0	0.0		2_1
451	cat__Localcytoentry_nan	0.0		2_1
452	cat__Localimmentry_1.0	0.0		2_1
453	cat__Localimmentry_2.0	0.0		2_1
454	cat__Localimmentry_3.0	0.0		2_1
455	cat__Localimmentry_nan	0.0		2_1
456	cat__CD33entry_1.0	0.05611577067157131		2_1
457	cat__CD33entry_2.0	0.0		2_1
458	cat__CD33entry_3.0	0.0		2_1
459	cat__CD33entry_nan	0.0		2_1
460	cat__SmokeHist_1.0	0.0		2_1
461	cat__SmokeHist_2.0	0.13684968427820016		2_1
462	cat__SmokeHist_3.0	0.0009955107815313947		2_1
463	cat__SmokeHist_nan	0.0		2_1
464	cat__amlType_De novo	0.0		2_1
465	cat__amlType_High risk MDS	0.0		2_1
466	cat__amlType_Secondary	0.29283128172978123		2_1
467	cat__CytoResult_Adverse	0.5418725946972764		2_1
468	cat__CytoResult_Failed	0.0		2_1
469	cat__CytoResult_Intermediate	0.0		2_1
470	cat__CytoResult_Normal	0.005960091438633067		2_1
471	cat__CytoResult_Not done	0.0		2_1
472	cat__CytoResult_nan	0.0		2_1
473	cat__CytoResult_t(15;17) / PML-RARA [APL]	0.0		2_1
474	cat__CytoResult_t(8;21) / inv(16) [CBF]	0.927811086600548		2_1
475	cat__ComorArr_0.0	0.0		2_1
476	cat__ComorArr_1.0	0.0		2_1
477	cat__ComorArr_2.0	0.0		2_1
478	cat__ComorArr_nan	0.0		2_1
479	cat__ComorCard_0.0	0.0		2_1
480	cat__ComorCard_1.0	0.0		2_1
481	cat__ComorCard_2.0	0.0		2_1
482	cat__ComorCard_nan	0.0		2_1
483	cat__ComorHVD_0.0	0.0		2_1
484	cat__ComorHVD_1.0	0.0		2_1
485	cat__ComorHVD_2.0	0.0		2_1
486	cat__ComorHVD_nan	0.0		2_1
487	cat__ComorIBD_0.0	0.0		2_1
488	cat__ComorIBD_1.0	0.0		2_1
489	cat__ComorIBD_2.0	0.0		2_1
490	cat__ComorIBD_nan	0.0		2_1
491	cat__ComorDiab_0.0	0.0		2_1
492	cat__ComorDiab_1.0	0.0		2_1
493	cat__ComorDiab_2.0	0.0		2_1
494	cat__ComorDiab_nan	0.0		2_1
495	cat__ComorCVD_0.0	0.0		2_1
496	cat__ComorCVD_1.0	0.0		2_1
497	cat__ComorCVD_2.0	0.0		2_1
498	cat__ComorCVD_nan	0.0		2_1
499	cat__ComorPsyc_0.0	0.05227283726904818		2_1
500	cat__ComorPsyc_1.0	0.0		2_1
501	cat__ComorPsyc_2.0	0.0		2_1
502	cat__ComorPsyc_nan	0.0		2_1
503	cat__ComorObe_0.0	0.1066892133651756		2_1
504	cat__ComorObe_1.0	0.022001840989199262		2_1
505	cat__ComorObe_2.0	0.0		2_1
506	cat__ComorObe_nan	0.0		2_1
507	cat__ComorInf_0.0	0.06208187440028052		2_1
508	cat__ComorInf_1.0	0.0		2_1
509	cat__ComorInf_2.0	0.0		2_1
510	cat__ComorInf_nan	0.0		2_1
511	cat__ComorRheu_0.0	0.031150296467679656		2_1
512	cat__ComorRheu_1.0	0.0		2_1
513	cat__ComorRheu_2.0	0.0		2_1
514	cat__ComorRheu_nan	0.0		2_1
515	cat__ComorPrep_0.0	0.0		2_1
516	cat__ComorPrep_1.0	0.0		2_1
517	cat__ComorPrep_2.0	0.0		2_1
518	cat__ComorPrep_nan	0.0		2_1
519	cat__ComorRen_0.0	0.0		2_1
520	cat__ComorRen_1.0	0.0		2_1
521	cat__ComorRen_2.0	0.0		2_1
522	cat__ComorRen_nan	0.0		2_1
523	cat__ComorMPul_0.0	0.0		2_1
524	cat__ComorMPul_1.0	0.0		2_1
525	cat__ComorMPul_2.0	0.0		2_1
526	cat__ComorMPul_nan	0.0		2_1
527	cat__ComorSPul_0.0	0.0		2_1
528	cat__ComorSPul_1.0	0.0		2_1
529	cat__ComorSPul_2.0	0.0		2_1
530	cat__ComorSPul_nan	0.0		2_1
531	cat__ComorPST_0.0	0.03992570438170914		2_1
532	cat__ComorPST_1.0	0.0292879658603487		2_1
533	cat__ComorPST_2.0	0.0		2_1
534	cat__ComorPST_nan	0.0		2_1
535	cat__ComorHepM_0.0	0.05744399927473377		2_1
536	cat__ComorHepM_1.0	0.14521980090549377		2_1
537	cat__ComorHepM_2.0	0.0		2_1
538	cat__ComorHepM_nan	0.0		2_1
539	cat__ComorHepS_0.0	0.0		2_1
540	cat__ComorHepS_1.0	0.0		2_1
541	cat__ComorHepS_2.0	0.0		2_1
542	cat__ComorHepS_nan	0.0		2_1
543	cat__MRDnegativity_<0.0%/not detectable	0.0		2_1
544	cat__MRDnegativity_nan	0.0		2_1
545	cat__MRDguided_No	0.0		2_1
546	cat__MRDguided_nan	0.0		2_1
547	cat__Housekeeping_ABL	0.0		2_1
548	cat__Housekeeping_nan	0.0		2_1
549	cat__MRDA0_method_nan	0.0		2_1
550	cat__MRDA0_method_qPCR-NPM1	0.0		2_1
551	cat__MRDA0_method_qPCR-NPM1 A	0.0		2_1
552	cat__MRDA0_method_qPCR-NPM1 B	0.0		2_1
553	cat__MRDA0_method_qPCR-NPM1 D	0.0		2_1
554	cat__MRDA0_method_qPCR-NPM1 OTHER	0.0		2_1
555	cat__MRDA0_method_qPCR-inv16	0.0		2_1
556	cat__MRDA0_method_qPCR-t8/21	0.0		2_1
557	cat__MRDA0num_ND	0.0		2_1
558	cat__MRDA0num_Pos	0.0		2_1
559	cat__MRDA0num_nan	0.0		2_1
560	cat__MRDA0_specimen_PB	0.0		2_1
561	cat__MRDA0_specimen_nan	0.0		2_1
562	cat__MRDB0_method_nan	0.0		2_1
563	cat__MRDB0_method_qPCR-NPM1	0.0		2_1
564	cat__MRDB0_method_qPCR-NPM1 A	0.0		2_1
565	cat__MRDB0_method_qPCR-NPM1 B	0.0		2_1
566	cat__MRDB0_method_qPCR-NPM1 D	0.0		2_1
567	cat__MRDB0_method_qPCR-NPM1 OTHER	0.0		2_1
568	cat__MRDB0_method_qPCR-inv16	0.0		2_1
569	cat__MRDB0_method_qPCR-t8/21	0.0		2_1
570	cat__MRDB0_specimen_BM	0.0		2_1
571	cat__MRDB0_specimen_nan	0.0		2_1
572	cat__MRDB0num_ND	0.0		2_1
573	cat__MRDB0num_Pos	0.0		2_1
574	cat__MRDB0num_nan	0.0		2_1
575	cat__MRDC0_method_MFC (LAIP+DfN)	0.0		2_1
576	cat__MRDC0_method_nan	0.0		2_1
577	cat__MRDC0_specimen_BM	0.0		2_1
578	cat__MRDC0_specimen_BM	0.0		2_1
579	cat__MRDC0_specimen_PB	0.08044349222870033		2_1
580	cat__MRDC0_specimen_nan	0.0		2_1
581	cat__MRDC0num_Neg	0.0		2_1
582	cat__MRDC0num_Pos	0.0		2_1
583	cat__MRDC0num_nan	0.0		2_1
584	num__amlAgeAtRand1	0.20977414207023712		2_1
585	num__date_MRDA0	0.0004137910084269001		2_1
586	num__MRDA0hodnota	4.5167910926586084e-05		2_1
587	num__MRDA0logred	0.0		2_1
588	num__date_MRDB0	0.00039105653032421464		2_1
589	num__MRDB0hodnota	0.0002905344119429836		2_1
590	num__MRDB0logred	0.0		2_1
591	num__MRDC0percentage	0.0001652018472622952		2_1
592	num__Weight	0.010119532896787437		2_1
593	num__Height	0.0031441993095901615		2_1
594	num__BloodDateEntry	0.0003683736198832096		2_1
595	num__HemoglobinEntry	0.001247805122342668		2_1
596	num__PlateletEntry	0.0014463832320062123		2_1
597	num__MarrowDateEntry	5.359586742603774e-05		2_1
598	num__MarrowBlastsEntry	0.00021531385036856576		2_1
599	num__LocalImmPcnt	3.7307334247206426e-07		2_1
600	num__SmokePerDay	0.00017653620839950534		2_1
601	num__WBCEntry	0.03710624497197101		2_1
602	remainder__IsSec_is_missing	0.0		2_1
603	remainder__PrevDiag_is_missing	0.0		2_1
604	remainder__PrevBloodDis_is_missing	0.011169346616766865		2_1
605	remainder__Weight_is_missing	0.0		2_1
606	remainder__Height_is_missing	0.0		2_1
607	remainder__BloodDateEntry_is_missing	0.0		2_1
608	remainder__HemoglobinEntry_is_missing	0.0		2_1
609	remainder__PlateletEntry_is_missing	0.0		2_1
610	remainder__MarrowDateEntry_is_missing	0.0		2_1
611	remainder__MarrowBlastsEntry_is_missing	0.0		2_1
612	remainder__FABtype_is_missing	0.07814393901880276		2_1
613	remainder__CNSinvolveentry_is_missing	0.0		2_1
614	remainder__Localcytoentry_is_missing	0.0		2_1
615	remainder__Localimmentry_is_missing	0.0		2_1
616	remainder__LocalImmPcnt_is_missing	0.0		2_1
617	remainder__CD33entry_is_missing	0.0		2_1
618	remainder__SmokeHist_is_missing	0.0		2_1
619	remainder__SmokePerDay_is_missing	0.0		2_1
620	remainder__CytoResult_is_missing	0.0		2_1
621	remainder__Karyotype_is_missing	0.07273064866637276		2_1
622	remainder__ComorArr_is_missing	0.0		2_1
623	remainder__ComorCard_is_missing	0.0		2_1
624	remainder__ComorHVD_is_missing	0.0		2_1
625	remainder__ComorIBD_is_missing	0.0		2_1
626	remainder__ComorDiab_is_missing	0.0		2_1
627	remainder__ComorCVD_is_missing	0.0		2_1
628	remainder__ComorPsyc_is_missing	0.0		2_1
629	remainder__ComorObe_is_missing	0.0		2_1
630	remainder__ComorInf_is_missing	0.0		2_1
631	remainder__ComorRheu_is_missing	0.0		2_1
632	remainder__ComorPrep_is_missing	0.0		2_1
633	remainder__ComorRen_is_missing	0.0		2_1
634	remainder__ComorMPul_is_missing	0.0		2_1
635	remainder__ComorSPul_is_missing	0.0		2_1
636	remainder__ComorPST_is_missing	0.0		2_1
637	remainder__ComorHepM_is_missing	0.0		2_1
638	remainder__ComorHepS_is_missing	0.0		2_1
639	remainder__MRDnegativity_is_missing	0.0		2_1
640	remainder__MRDguided_is_missing	0.0		2_1
641	remainder__Housekeeping_is_missing	0.0		2_1
642	remainder__MRDA0_is_missing	0.0		2_1
643	remainder__date_MRDA0_is_missing	0.0		2_1
644	remainder__MRDA0_method_is_missing	0.0		2_1
645	remainder__MRDA0_specimen_is_missing	0.0		2_1
646	remainder__MRDA0num_is_missing	0.0		2_1
647	remainder__MRDA0hodnota_is_missing	0.0		2_1
648	remainder__MRDA0logred_is_missing	0.0		2_1
649	remainder__MRDB0_is_missing	0.0		2_1
650	remainder__date_MRDB0_is_missing	0.0		2_1
651	remainder__MRDB0_method_is_missing	0.0		2_1
652	remainder__MRDB0_specimen_is_missing	0.0		2_1
653	remainder__MRDB0num_is_missing	0.0		2_1
654	remainder__MRDB0hodnota_is_missing	0.0		2_1
655	remainder__MRDB0logred_is_missing	0.0		2_1
656	remainder__MRDC0_is_missing	0.0		2_1
657	remainder__MRDC0_method_is_missing	0.0		2_1
658	remainder__MRDC0_specimen_is_missing	0.0		2_1
659	remainder__MRDC0num_is_missing	0.0		2_1
660	remainder__MRDC0percentage_is_missing	0.0		2_1
661	remainder__ASXL1	1.2920932053205527e-05		2_1
662	remainder__ASXL2	2.1294070836801817e-05		2_1
663	remainder__ATRX	0.0		2_1
664	remainder__BAGE3	0.0		2_1
665	remainder__BCOR	0.0		2_1
666	remainder__BRAF	0.0		2_1
667	remainder__CBFB	0.0		2_1
668	remainder__CBL	0.0		2_1
669	remainder__CDKN2A	0.0		2_1
670	remainder__CEBPA	1.602938900165983e-05		2_1
671	remainder__CREBBP	0.0		2_1
672	remainder__CSF3R	0.0		2_1
673	remainder__CTCF	0.0		2_1
674	remainder__CUL2	0.0		2_1
675	remainder__CUX1	0.0		2_1
676	remainder__DNMT3A	0.0		2_1
677	remainder__EED	0.0		2_1
678	remainder__ETV6	0.0		2_1
679	remainder__EZH2	0.0		2_1
680	remainder__FBXW7	0.0		2_1
681	remainder__FLT3	0.0		2_1
682	remainder__GATA1	0.0		2_1
683	remainder__GATA2	0.0		2_1
684	remainder__GNAS	0.0		2_1
685	remainder__GNB1	0.0		2_1
686	remainder__IDH1	0.0		2_1
687	remainder__IDH2	0.0		2_1
688	remainder__JAK2	0.0		2_1
689	remainder__JAK3	0.0		2_1
690	remainder__KANSL1	0.0		2_1
691	remainder__KDM6A	0.0		2_1
692	remainder__KIT	0.0		2_1
693	remainder__KMT2C	0.0		2_1
694	remainder__KMT2D	0.0		2_1
695	remainder__KMT2E	0.0		2_1
696	remainder__KRAS	0.0		2_1
697	remainder__LUC7L2	0.0		2_1
698	remainder__MED12	0.0		2_1
699	remainder__MLL	0.0		2_1
700	remainder__MPL	0.0		2_1
701	remainder__MYC	0.0		2_1
702	remainder__NF1	0.0		2_1
703	remainder__NFE2	0.0		2_1
704	remainder__NOTCH1	0.0		2_1
705	remainder__NPM1	2.2313990992964215e-05		2_1
706	remainder__NRAS	1.0460683906595275e-06		2_1
707	remainder__PDS5B	0.0		2_1
708	remainder__PHF6	0.0		2_1
709	remainder__PRPF8	0.0		2_1
710	remainder__PTPN11	0.0		2_1
711	remainder__RAD21	0.0		2_1
712	remainder__RIT1	0.0		2_1
713	remainder__RUNX1	0.0		2_1
714	remainder__SETBP1	0.0		2_1
715	remainder__SF1	0.0		2_1
716	remainder__SF3B1	3.4168422354686786e-07		2_1
717	remainder__SMC1A	3.951154568159827e-08		2_1
718	remainder__SMC3	0.0		2_1
719	remainder__SMG1	0.0		2_1
720	remainder__SPP1	0.0		2_1
721	remainder__SRSF2	0.0		2_1
722	remainder__STAG2	0.0		2_1
723	remainder__STAT5B	0.0		2_1
724	remainder__SUZ12	0.0		2_1
725	remainder__TET2	0.0		2_1
726	remainder__TP53	2.3740133775023504e-06		2_1
727	remainder__U2AF1	1.5753394670896803e-06		2_1
728	remainder__WT1	0.0		2_1
729	remainder__ZRSR2	0.0		2_1
730	remainder__ngs_is_missing	0.0		2_1
731	karyotype_encoding__Karyotype_46,XX	0.0		3_1
732	karyotype_encoding__Karyotype_46,XX [20]	0.0		3_1
733	karyotype_encoding__Karyotype_46,XX [20]	0.0		3_1
734	karyotype_encoding__Karyotype_46,XX,inv(16)(p13q22)[10]	0.0		3_1
735	karyotype_encoding__Karyotype_46,XX,t(8;21)(q22;q22)[10]	0.0		3_1
736	karyotype_encoding__Karyotype_46,XX[10]	0.0		3_1
737	karyotype_encoding__Karyotype_46,XX[20]	0.0		3_1
738	karyotype_encoding__Karyotype_46,XX[20]	0.0		3_1
739	karyotype_encoding__Karyotype_46,XX[25]	0.0		3_1
740	karyotype_encoding__Karyotype_46,XX[30]	0.0		3_1
741	karyotype_encoding__Karyotype_46,XY	0.0		3_1
742	karyotype_encoding__Karyotype_46,XY [20]	0.0		3_1
743	karyotype_encoding__Karyotype_46,XY,inv(16)(p13q22)[10]	0.0		3_1
744	karyotype_encoding__Karyotype_46,XY[10]	0.0		3_1
745	karyotype_encoding__Karyotype_46,XY[20]	0.0		3_1
746	karyotype_encoding__Karyotype_46,XY[20]	0.0		3_1
747	karyotype_encoding__Karyotype_46,XY[25]	0.0		3_1
748	karyotype_encoding__Karyotype_46,XY[30]	0.0		3_1
749	karyotype_encoding__Karyotype_47,XX,+8[10]	0.0		3_1
750	karyotype_encoding__Karyotype_47,XY,+8[10]	0.0		3_1
751	karyotype_encoding__Karyotype___rare_class__	0.0347746201404612		3_1
752	cat__sexID_False	0.052878265942853796		3_1
753	cat__sexID_True	0.047601883973416186		3_1
754	cat__IsSec_False	0.0		3_1
755	cat__IsSec_True	0.0		3_1
756	cat__IsSec_nan	0.0		3_1
757	cat__PrevDiag_False	0.0		3_1
758	cat__PrevDiag_True	0.09021925364152451		3_1
759	cat__PrevDiag_nan	0.0		3_1
760	cat__MRDA0_False	0.0		3_1
761	cat__MRDA0_True	0.007589246237894302		3_1
762	cat__MRDA0_nan	0.0		3_1
763	cat__MRDB0_False	0.0		3_1
764	cat__MRDB0_True	0.0		3_1
765	cat__MRDB0_nan	0.0		3_1
766	cat__MRDC0_False	0.0		3_1
767	cat__MRDC0_True	0.0		3_1
768	cat__MRDC0_nan	0.0		3_1
769	cat__amlAgeGroup_15-29	0.024303857898902766		3_1
770	cat__amlAgeGroup_30-39	0.0		3_1
771	cat__amlAgeGroup_40-49	0.059287702627416006		3_1
772	cat__amlAgeGroup_50-59	0.0		3_1
773	cat__amlAgeGroup_60+	0.0469333010411834		3_1
774	cat__PrevBloodDis_Aplastic anaemia	0.0		3_1
775	cat__PrevBloodDis_Chronic lymphoblastic leukaemia (CLL)	0.0		3_1
776	cat__PrevBloodDis_Chronic myelomonocytic leukaemia (CMML)	0.0		3_1
777	cat__PrevBloodDis_Hodgkin's disease	0.0		3_1
778	cat__PrevBloodDis_Lymphoma	0.0		3_1
779	cat__PrevBloodDis_Myelodysplastic syndrome (MDS)/myelodysplasia/pre-leukaemic phase	0.0		3_1
780	cat__PrevBloodDis_Myelofibrosis	0.0		3_1
781	cat__PrevBloodDis_Myeloproliferative syndrome	0.0		3_1
782	cat__PrevBloodDis_Other haematological disorder	0.0		3_1
783	cat__PrevBloodDis_Polycythaemia rubra vera (PRV)	0.0		3_1
784	cat__PrevBloodDis_Refractory anaemia with excess of blasts (RAEB, RAEB-t)	0.0		3_1
785	cat__PrevBloodDis_Sideroblastic anaemia (RAS)	0.0		3_1
786	cat__PrevBloodDis_Thrombocythaemia	0.0		3_1
787	cat__PrevBloodDis_Thrombocytopenia	0.0		3_1
788	cat__PrevBloodDis_nan	0.01045716731656404		3_1
789	cat__FABtype_0	0.0		3_1
790	cat__FABtype_1	0.0		3_1
791	cat__FABtype_2	0.08732308284621636		3_1
792	cat__FABtype_3	0.0		3_1
793	cat__FABtype_3v	0.0		3_1
794	cat__FABtype_4	0.0		3_1
795	cat__FABtype_4e	0.0		3_1
796	cat__FABtype_5	0.18049402153756447		3_1
797	cat__FABtype_5a	0.0		3_1
798	cat__FABtype_5b	0.0		3_1
799	cat__FABtype_6	0.006296404510998081		3_1
800	cat__FABtype_7	0.0		3_1
801	cat__FABtype_8	0.06417444496868645		3_1
802	cat__FABtype_All	0.0		3_1
803	cat__FABtype_B	0.0		3_1
804	cat__FABtype_R	0.0		3_1
805	cat__FABtype_RT	0.0		3_1
806	cat__FABtype_X	0.0		3_1
807	cat__FABtype_nan	0.009848028760518787		3_1
808	cat__CNSinvolveentry_0.0	0.0		3_1
809	cat__CNSinvolveentry_1.0	0.0		3_1
810	cat__CNSinvolveentry_2.0	0.0		3_1
811	cat__CNSinvolveentry_nan	0.0		3_1
812	cat__Localcytoentry_1.0	0.24542802272446257		3_1
813	cat__Localcytoentry_2.0	0.06362371147005848		3_1
814	cat__Localcytoentry_3.0	0.0		3_1
815	cat__Localcytoentry_4.0	0.0		3_1
816	cat__Localcytoentry_5.0	0.032821498109112744		3_1
817	cat__Localcytoentry_nan	0.0		3_1
818	cat__Localimmentry_1.0	0.0		3_1
819	cat__Localimmentry_2.0	0.0		3_1
820	cat__Localimmentry_3.0	0.0		3_1
821	cat__Localimmentry_nan	0.0		3_1
822	cat__CD33entry_1.0	0.0		3_1
823	cat__CD33entry_2.0	0.0		3_1
824	cat__CD33entry_3.0	0.0		3_1
825	cat__CD33entry_nan	0.0		3_1
826	cat__SmokeHist_1.0	0.0		3_1
827	cat__SmokeHist_2.0	0.10317940905379033		3_1
828	cat__SmokeHist_3.0	0.050649863712476775		3_1
829	cat__SmokeHist_nan	0.0		3_1
830	cat__amlType_De novo	0.050017188653806416		3_1
831	cat__amlType_High risk MDS	0.0		3_1
832	cat__amlType_Secondary	0.270643335345973		3_1
833	cat__CytoResult_Adverse	0.594535549122861		3_1
834	cat__CytoResult_Failed	0.0		3_1
835	cat__CytoResult_Intermediate	0.0		3_1
836	cat__CytoResult_Normal	0.004323788611659744		3_1
837	cat__CytoResult_Not done	0.0		3_1
838	cat__CytoResult_nan	0.07355322688880085		3_1
839	cat__CytoResult_t(15;17) / PML-RARA [APL]	0.0		3_1
840	cat__CytoResult_t(8;21) / inv(16) [CBF]	0.8419148598642173		3_1
841	cat__ComorArr_0.0	0.0		3_1
842	cat__ComorArr_1.0	0.0		3_1
843	cat__ComorArr_2.0	0.0		3_1
844	cat__ComorArr_nan	0.0		3_1
845	cat__ComorCard_0.0	0.0		3_1
846	cat__ComorCard_1.0	0.0		3_1
847	cat__ComorCard_2.0	0.0		3_1
848	cat__ComorCard_nan	0.0		3_1
849	cat__ComorHVD_0.0	0.0		3_1
850	cat__ComorHVD_1.0	0.0		3_1
851	cat__ComorHVD_2.0	0.0		3_1
852	cat__ComorHVD_nan	0.0		3_1
853	cat__ComorIBD_0.0	0.0		3_1
854	cat__ComorIBD_1.0	0.0		3_1
855	cat__ComorIBD_2.0	0.0		3_1
856	cat__ComorIBD_nan	0.0		3_1
857	cat__ComorDiab_0.0	0.0		3_1
858	cat__ComorDiab_1.0	0.0		3_1
859	cat__ComorDiab_2.0	0.0		3_1
860	cat__ComorDiab_nan	0.0		3_1
861	cat__ComorCVD_0.0	0.0		3_1
862	cat__ComorCVD_1.0	0.0		3_1
863	cat__ComorCVD_2.0	0.0		3_1
864	cat__ComorCVD_nan	0.0		3_1
865	cat__ComorPsyc_0.0	0.0		3_1
866	cat__ComorPsyc_1.0	0.1490548142777759		3_1
867	cat__ComorPsyc_2.0	0.0		3_1
868	cat__ComorPsyc_nan	0.0		3_1
869	cat__ComorObe_0.0	0.0071514304691883005		3_1
870	cat__ComorObe_1.0	0.08611182098318493		3_1
871	cat__ComorObe_2.0	0.0		3_1
872	cat__ComorObe_nan	0.0		3_1
873	cat__ComorInf_0.0	0.0		3_1
874	cat__ComorInf_1.0	0.05440680444444097		3_1
875	cat__ComorInf_2.0	0.0		3_1
876	cat__ComorInf_nan	0.0		3_1
877	cat__ComorRheu_0.0	0.1735332739093736		3_1
878	cat__ComorRheu_1.0	0.0		3_1
879	cat__ComorRheu_2.0	0.0		3_1
880	cat__ComorRheu_nan	0.0		3_1
881	cat__ComorPrep_0.0	0.0		3_1
882	cat__ComorPrep_1.0	0.0		3_1
883	cat__ComorPrep_2.0	0.0		3_1
884	cat__ComorPrep_nan	0.0		3_1
885	cat__ComorRen_0.0	0.0		3_1
886	cat__ComorRen_1.0	0.0		3_1
887	cat__ComorRen_2.0	0.0		3_1
888	cat__ComorRen_nan	0.0		3_1
889	cat__ComorMPul_0.0	0.023943761770727157		3_1
890	cat__ComorMPul_1.0	0.0		3_1
891	cat__ComorMPul_2.0	0.0		3_1
892	cat__ComorMPul_nan	0.0		3_1
893	cat__ComorSPul_0.0	0.0122467391797349		3_1
894	cat__ComorSPul_1.0	0.0		3_1
895	cat__ComorSPul_2.0	0.0		3_1
896	cat__ComorSPul_nan	0.0		3_1
897	cat__ComorPST_0.0	0.0		3_1
898	cat__ComorPST_1.0	0.0		3_1
899	cat__ComorPST_2.0	0.0		3_1
900	cat__ComorPST_nan	0.0		3_1
901	cat__ComorHepM_0.0	0.0		3_1
902	cat__ComorHepM_1.0	0.06931851622108276		3_1
903	cat__ComorHepM_2.0	0.0		3_1
904	cat__ComorHepM_nan	0.0		3_1
905	cat__ComorHepS_0.0	0.0		3_1
906	cat__ComorHepS_1.0	0.0		3_1
907	cat__ComorHepS_2.0	0.0		3_1
908	cat__ComorHepS_nan	0.0		3_1
909	cat__MRDnegativity_<0.0%/not detectable	0.005548577615198009		3_1
910	cat__MRDnegativity_nan	0.0032150350886624426		3_1
911	cat__MRDguided_No	0.0012323343404386964		3_1
912	cat__MRDguided_nan	0.0003841056813992857		3_1
913	cat__Housekeeping_ABL	0.00010228683435756835		3_1
914	cat__Housekeeping_nan	2.382336825261248e-05		3_1
915	cat__MRDA0_method_nan	0.004449830906542995		3_1
916	cat__MRDA0_method_qPCR-NPM1	0.0		3_1
917	cat__MRDA0_method_qPCR-NPM1 A	0.0		3_1
918	cat__MRDA0_method_qPCR-NPM1 B	0.0		3_1
919	cat__MRDA0_method_qPCR-NPM1 D	0.0		3_1
920	cat__MRDA0_method_qPCR-NPM1 OTHER	0.0		3_1
921	cat__MRDA0_method_qPCR-inv16	0.0		3_1
922	cat__MRDA0_method_qPCR-t8/21	0.0		3_1
923	cat__MRDA0num_ND	0.031061713992671137		3_1
924	cat__MRDA0num_Pos	0.0		3_1
925	cat__MRDA0num_nan	0.0016102009215502268		3_1
926	cat__MRDA0_specimen_PB	0.0003491888687851783		3_1
927	cat__MRDA0_specimen_nan	6.744776400254338e-05		3_1
928	cat__MRDB0_method_nan	0.0		3_1
929	cat__MRDB0_method_qPCR-NPM1	0.0		3_1
930	cat__MRDB0_method_qPCR-NPM1 A	0.0		3_1
931	cat__MRDB0_method_qPCR-NPM1 B	0.0		3_1
932	cat__MRDB0_method_qPCR-NPM1 D	0.0		3_1
933	cat__MRDB0_method_qPCR-NPM1 OTHER	0.0		3_1
934	cat__MRDB0_method_qPCR-inv16	0.0		3_1
935	cat__MRDB0_method_qPCR-t8/21	0.0		3_1
936	cat__MRDB0_specimen_BM	0.0		3_1
937	cat__MRDB0_specimen_nan	0.0		3_1
938	cat__MRDB0num_ND	0.0		3_1
939	cat__MRDB0num_Pos	0.0		3_1
940	cat__MRDB0num_nan	0.0		3_1
941	cat__MRDC0_method_MFC (LAIP+DfN)	0.0		3_1
942	cat__MRDC0_method_nan	0.0		3_1
943	cat__MRDC0_specimen_BM	0.0		3_1
944	cat__MRDC0_specimen_BM	0.0		3_1
945	cat__MRDC0_specimen_PB	0.09672945999405781		3_1
946	cat__MRDC0_specimen_nan	0.0		3_1
947	cat__MRDC0num_Neg	0.0		3_1
948	cat__MRDC0num_Pos	0.0		3_1
949	cat__MRDC0num_nan	0.0		3_1
950	num__amlAgeAtRand1	0.2565717734421612		3_1
951	num__date_MRDA0	0.00014380399453660503		3_1
952	num__MRDA0hodnota	9.293596040023969e-05		3_1
953	num__MRDA0logred	5.528055766777741e-05		3_1
954	num__date_MRDB0	0.000474430221389022		3_1
955	num__MRDB0hodnota	0.00037891085955672705		3_1
956	num__MRDB0logred	0.0		3_1
957	num__MRDC0percentage	0.00018133243190895552		3_1
958	num__Weight	0.0350743222809937		3_1
959	num__Height	0.0030073621242662552		3_1
960	num__BloodDateEntry	0.000846956927817778		3_1
961	num__HemoglobinEntry	7.186025203248794e-05		3_1
962	num__PlateletEntry	0.001514049328029097		3_1
963	num__MarrowDateEntry	0.00016016620131631897		3_1
964	num__MarrowBlastsEntry	0.0001307218921934764		3_1
965	num__LocalImmPcnt	4.7522429120265435e-05		3_1
966	num__SmokePerDay	8.791421343151703e-05		3_1
967	num__WBCEntry	0.03035337492064997		3_1
968	remainder__IsSec_is_missing	0.0		3_1
969	remainder__PrevDiag_is_missing	0.0		3_1
970	remainder__PrevBloodDis_is_missing	0.00998249436343208		3_1
971	remainder__Weight_is_missing	0.0		3_1
972	remainder__Height_is_missing	0.0		3_1
973	remainder__BloodDateEntry_is_missing	0.0		3_1
974	remainder__HemoglobinEntry_is_missing	0.0		3_1
975	remainder__PlateletEntry_is_missing	0.0		3_1
976	remainder__MarrowDateEntry_is_missing	0.0		3_1
977	remainder__MarrowBlastsEntry_is_missing	0.0		3_1
978	remainder__FABtype_is_missing	0.009523255745278075		3_1
979	remainder__CNSinvolveentry_is_missing	0.0		3_1
980	remainder__Localcytoentry_is_missing	0.0		3_1
981	remainder__Localimmentry_is_missing	0.0		3_1
982	remainder__LocalImmPcnt_is_missing	0.0		3_1
983	remainder__CD33entry_is_missing	0.0		3_1
984	remainder__SmokeHist_is_missing	0.0		3_1
985	remainder__SmokePerDay_is_missing	0.0		3_1
986	remainder__CytoResult_is_missing	0.07449297229221809		3_1
987	remainder__Karyotype_is_missing	0.06311433556490836		3_1
988	remainder__ComorArr_is_missing	0.0		3_1
989	remainder__ComorCard_is_missing	0.0		3_1
990	remainder__ComorHVD_is_missing	0.0		3_1
991	remainder__ComorIBD_is_missing	0.0		3_1
992	remainder__ComorDiab_is_missing	0.0		3_1
993	remainder__ComorCVD_is_missing	0.0		3_1
994	remainder__ComorPsyc_is_missing	0.0		3_1
995	remainder__ComorObe_is_missing	0.0		3_1
996	remainder__ComorInf_is_missing	0.0		3_1
997	remainder__ComorRheu_is_missing	0.0		3_1
998	remainder__ComorPrep_is_missing	0.0		3_1
999	remainder__ComorRen_is_missing	0.0		3_1
1000	remainder__ComorMPul_is_missing	0.0		3_1
1001	remainder__ComorSPul_is_missing	0.0		3_1
1002	remainder__ComorPST_is_missing	0.0		3_1
1003	remainder__ComorHepM_is_missing	0.0		3_1
1004	remainder__ComorHepS_is_missing	0.0		3_1
1005	remainder__MRDnegativity_is_missing	0.002492615687458552		3_1
1006	remainder__MRDguided_is_missing	0.0016199788804982188		3_1
1007	remainder__Housekeeping_is_missing	0.0007467254686577894		3_1
1008	remainder__MRDA0_is_missing	0.0002672983020128663		3_1
1009	remainder__date_MRDA0_is_missing	0.0		3_1
1010	remainder__MRDA0_method_is_missing	0.03488785255865548		3_1
1011	remainder__MRDA0_specimen_is_missing	0.02176819986829733		3_1
1012	remainder__MRDA0num_is_missing	0.01056176811253003		3_1
1013	remainder__MRDA0hodnota_is_missing	0.0		3_1
1014	remainder__MRDA0logred_is_missing	0.0		3_1
1015	remainder__MRDB0_is_missing	0.0		3_1
1016	remainder__date_MRDB0_is_missing	0.0		3_1
1017	remainder__MRDB0_method_is_missing	0.0		3_1
1018	remainder__MRDB0_specimen_is_missing	0.0		3_1
1019	remainder__MRDB0num_is_missing	0.0		3_1
1020	remainder__MRDB0hodnota_is_missing	0.0		3_1
1021	remainder__MRDB0logred_is_missing	0.0		3_1
1022	remainder__MRDC0_is_missing	0.0		3_1
1023	remainder__MRDC0_method_is_missing	0.0		3_1
1024	remainder__MRDC0_specimen_is_missing	0.0		3_1
1025	remainder__MRDC0num_is_missing	0.0		3_1
1026	remainder__MRDC0percentage_is_missing	0.0		3_1
1027	remainder__ASXL1	1.853521863107171e-05		3_1
1028	remainder__ASXL2	0.0		3_1
1029	remainder__ASXL3	0.0		3_1
1030	remainder__ATRX	0.0		3_1
1031	remainder__BAGE3	0.0		3_1
1032	remainder__BCOR	0.0		3_1
1033	remainder__BRAF	0.0		3_1
1034	remainder__CBFB	0.0		3_1
1035	remainder__CBL	0.0		3_1
1036	remainder__CEBPA	1.4571678108769073e-07		3_1
1037	remainder__CREBBP	0.0		3_1
1038	remainder__CSF3R	0.0		3_1
1039	remainder__CTCF	0.0		3_1
1040	remainder__CUL2	0.0		3_1
1041	remainder__CUX1	0.0		3_1
1042	remainder__DNMT3A	1.3895663163091766e-07		3_1
1043	remainder__EED	3.886777131493211e-06		3_1
1044	remainder__ETV6	2.3776822651926247e-06		3_1
1045	remainder__EZH2	1.6298254425214233e-06		3_1
1046	remainder__FBXW7	0.0		3_1
1047	remainder__FLT3	0.0		3_1
1048	remainder__GATA1	0.0		3_1
1049	remainder__GATA2	0.0		3_1
1050	remainder__GNAS	0.0		3_1
1051	remainder__GNB1	0.0		3_1
1052	remainder__IDH1	0.0		3_1
1053	remainder__IDH2	0.0		3_1
1054	remainder__JAK2	0.0		3_1
1055	remainder__JAK3	0.0		3_1
1056	remainder__KANSL1	0.0		3_1
1057	remainder__KDM6A	0.0		3_1
1058	remainder__KIT	0.0		3_1
1059	remainder__KMT2C	0.0		3_1
1060	remainder__KMT2D	0.0		3_1
1061	remainder__KMT2E	0.0		3_1
1062	remainder__KRAS	0.0		3_1
1063	remainder__LUC7L2	0.0		3_1
1064	remainder__MED12	0.0		3_1
1065	remainder__MLL	0.0		3_1
1066	remainder__MPL	0.0		3_1
1067	remainder__MYC	0.0		3_1
1068	remainder__NF1	0.0		3_1
1069	remainder__NFE2	0.0		3_1
1070	remainder__NOTCH1	0.0		3_1
1071	remainder__NPM1	1.2818274168124675e-06		3_1
1072	remainder__NRAS	4.0375322818693815e-06		3_1
1073	remainder__PHF6	0.0		3_1
1074	remainder__PRPF8	0.0		3_1
1075	remainder__PTEN	0.0		3_1
1076	remainder__PTPN11	1.8809272476532272e-07		3_1
1077	remainder__RAD21	0.0		3_1
1078	remainder__RIT1	0.0		3_1
1079	remainder__RUNX1	0.0		3_1
1080	remainder__SETBP1	0.0		3_1
1081	remainder__SF1	0.0		3_1
1082	remainder__SF3B1	0.0		3_1
1083	remainder__SMC1A	0.0		3_1
1084	remainder__SMC3	0.0		3_1
1085	remainder__SMG1	0.0		3_1
1086	remainder__SPP1	0.0		3_1
1087	remainder__SRSF2	0.0		3_1
1088	remainder__STAG2	0.0		3_1
1089	remainder__STAT5B	0.0		3_1
1090	remainder__SUZ12	0.0		3_1
1091	remainder__TET2	4.472961397477491e-07		3_1
1092	remainder__TP53	2.7038656422699817e-06		3_1
1093	remainder__U2AF1	4.6038274046647706e-08		3_1
1094	remainder__WT1	7.425276597172292e-07		3_1
1095	remainder__ZRSR2	1.4334278075648194e-06		3_1
1096	remainder__ngs_is_missing	0.0		3_1
1097	karyotype_encoding__Karyotype_45,X,-Y,t(8;21)(q22;q22)[10]	0.0		4_1
1098	karyotype_encoding__Karyotype_46,XX	0.0		4_1
1099	karyotype_encoding__Karyotype_46,XX [20]	0.0		4_1
1100	karyotype_encoding__Karyotype_46,XX [20]	0.0		4_1
1101	karyotype_encoding__Karyotype_46,XX,inv(16)(p13q22)[10]	0.0		4_1
1102	karyotype_encoding__Karyotype_46,XX,t(8;21)(q22;q22)[10]	0.0		4_1
1103	karyotype_encoding__Karyotype_46,XX[10]	0.0		4_1
1104	karyotype_encoding__Karyotype_46,XX[20]	0.0		4_1
1105	karyotype_encoding__Karyotype_46,XX[20]	0.0		4_1
1106	karyotype_encoding__Karyotype_46,XX[25]	0.0		4_1
1107	karyotype_encoding__Karyotype_46,XX[30]	0.0		4_1
1108	karyotype_encoding__Karyotype_46,XY	0.0		4_1
1109	karyotype_encoding__Karyotype_46,XY [20]	0.0		4_1
1110	karyotype_encoding__Karyotype_46,XY,inv(16)(p13q22)[10]	0.0		4_1
1111	karyotype_encoding__Karyotype_46,XY[10]	0.0		4_1
1112	karyotype_encoding__Karyotype_46,XY[20]	0.0		4_1
1113	karyotype_encoding__Karyotype_46,XY[20]	0.0		4_1
1114	karyotype_encoding__Karyotype_46,XY[21]	0.0		4_1
1115	karyotype_encoding__Karyotype_46,XY[25]	0.0		4_1
1116	karyotype_encoding__Karyotype_46,XY[30]	0.0		4_1
1117	karyotype_encoding__Karyotype_47,XX,+8[10]	0.0		4_1
1118	karyotype_encoding__Karyotype___rare_class__	0.0		4_1
1119	cat__sexID_False	0.048922485851495556		4_1
1120	cat__sexID_True	0.04109895826114751		4_1
1121	cat__IsSec_False	0.04709873968346855		4_1
1122	cat__IsSec_True	0.0		4_1
1123	cat__IsSec_nan	0.0		4_1
1124	cat__PrevDiag_False	0.0		4_1
1125	cat__PrevDiag_True	0.0		4_1
1126	cat__PrevDiag_nan	0.0		4_1
1127	cat__MRDA0_False	0.0		4_1
1128	cat__MRDA0_True	0.0		4_1
1129	cat__MRDA0_nan	0.0		4_1
1130	cat__MRDB0_False	0.023441486549865536		4_1
1131	cat__MRDB0_True	0.0		4_1
1132	cat__MRDB0_nan	0.0		4_1
1133	cat__MRDC0_False	0.0		4_1
1134	cat__MRDC0_True	0.0		4_1
1135	cat__MRDC0_nan	0.0		4_1
1136	cat__amlAgeGroup_15-29	0.0		4_1
1137	cat__amlAgeGroup_30-39	0.0163742410198057		4_1
1138	cat__amlAgeGroup_40-49	0.0		4_1
1139	cat__amlAgeGroup_50-59	0.0		4_1
1140	cat__amlAgeGroup_60+	0.0		4_1
1141	cat__PrevBloodDis_Aplastic anaemia	0.0		4_1
1142	cat__PrevBloodDis_Chronic lymphoblastic leukaemia (CLL)	0.0		4_1
1143	cat__PrevBloodDis_Chronic myelomonocytic leukaemia (CMML)	0.0		4_1
1144	cat__PrevBloodDis_Hodgkin's disease	0.0		4_1
1145	cat__PrevBloodDis_Lymphoma	0.0		4_1
1146	cat__PrevBloodDis_Myelodysplastic syndrome (MDS)/myelodysplasia/pre-leukaemic phase	0.0		4_1
1147	cat__PrevBloodDis_Myelofibrosis	0.0		4_1
1148	cat__PrevBloodDis_Myeloproliferative syndrome	0.0		4_1
1149	cat__PrevBloodDis_Other haematological disorder	0.0		4_1
1150	cat__PrevBloodDis_Polycythaemia rubra vera (PRV)	0.0		4_1
1151	cat__PrevBloodDis_Refractory anaemia with excess of blasts (RAEB, RAEB-t)	0.0		4_1
1152	cat__PrevBloodDis_Sideroblastic anaemia (RAS)	0.0		4_1
1153	cat__PrevBloodDis_Thrombocythaemia	0.0		4_1
1154	cat__PrevBloodDis_Thrombocytopenia	0.0		4_1
1155	cat__PrevBloodDis_nan	0.0016192636264877247		4_1
1156	cat__FABtype_0	0.0		4_1
1157	cat__FABtype_1	0.0		4_1
1158	cat__FABtype_2	0.05528538284143727		4_1
1159	cat__FABtype_3	0.0		4_1
1160	cat__FABtype_3v	0.0		4_1
1161	cat__FABtype_4	0.0		4_1
1162	cat__FABtype_4e	0.0		4_1
1163	cat__FABtype_5	0.10712928980177248		4_1
1164	cat__FABtype_5a	0.0		4_1
1165	cat__FABtype_5b	0.0		4_1
1166	cat__FABtype_6	0.0		4_1
1167	cat__FABtype_7	0.0		4_1
1168	cat__FABtype_8	0.010751477149902305		4_1
1169	cat__FABtype_All	0.0		4_1
1170	cat__FABtype_B	0.0		4_1
1171	cat__FABtype_R	0.0		4_1
1172	cat__FABtype_RT	0.0		4_1
1173	cat__FABtype_X	0.0		4_1
1174	cat__FABtype_nan	0.0		4_1
1175	cat__CNSinvolveentry_0.0	0.0		4_1
1176	cat__CNSinvolveentry_1.0	0.0		4_1
1177	cat__CNSinvolveentry_2.0	0.0		4_1
1178	cat__CNSinvolveentry_nan	0.0		4_1
1179	cat__Localcytoentry_1.0	0.1799714439884908		4_1
1180	cat__Localcytoentry_2.0	0.10324310490568676		4_1
1181	cat__Localcytoentry_3.0	0.0		4_1
1182	cat__Localcytoentry_4.0	0.0		4_1
1183	cat__Localcytoentry_5.0	0.0		4_1
1184	cat__Localcytoentry_nan	0.0		4_1
1185	cat__Localimmentry_1.0	0.010730558880808786		4_1
1186	cat__Localimmentry_2.0	0.0		4_1
1187	cat__Localimmentry_3.0	0.0		4_1
1188	cat__Localimmentry_nan	0.0		4_1
1189	cat__CD33entry_1.0	0.0		4_1
1190	cat__CD33entry_2.0	0.0		4_1
1191	cat__CD33entry_3.0	0.0		4_1
1192	cat__CD33entry_nan	0.0		4_1
1193	cat__SmokeHist_1.0	0.0		4_1
1194	cat__SmokeHist_2.0	0.06715352000068808		4_1
1195	cat__SmokeHist_3.0	0.05055272155804404		4_1
1196	cat__SmokeHist_nan	0.0		4_1
1197	cat__amlType_De novo	0.07733379854557956		4_1
1198	cat__amlType_High risk MDS	0.0		4_1
1199	cat__amlType_Secondary	0.08766366005561746		4_1
1200	cat__CytoResult_Adverse	0.5792018226985873		4_1
1201	cat__CytoResult_Failed	0.0		4_1
1202	cat__CytoResult_Intermediate	0.0		4_1
1203	cat__CytoResult_Normal	0.02634653078625049		4_1
1204	cat__CytoResult_Not done	0.0		4_1
1205	cat__CytoResult_nan	0.0		4_1
1206	cat__CytoResult_t(15;17) / PML-RARA [APL]	0.0		4_1
1207	cat__CytoResult_t(8;21) / inv(16) [CBF]	0.7239185340508032		4_1
1208	cat__ComorArr_0.0	0.0		4_1
1209	cat__ComorArr_1.0	0.0		4_1
1210	cat__ComorArr_2.0	0.0		4_1
1211	cat__ComorArr_nan	0.0		4_1
1212	cat__ComorCard_0.0	0.0		4_1
1213	cat__ComorCard_1.0	0.0		4_1
1214	cat__ComorCard_2.0	0.0		4_1
1215	cat__ComorCard_nan	0.0		4_1
1216	cat__ComorHVD_0.0	0.0		4_1
1217	cat__ComorHVD_1.0	0.0		4_1
1218	cat__ComorHVD_2.0	0.0		4_1
1219	cat__ComorHVD_nan	0.0		4_1
1220	cat__ComorIBD_0.0	0.0		4_1
1221	cat__ComorIBD_1.0	0.0		4_1
1222	cat__ComorIBD_2.0	0.0		4_1
1223	cat__ComorIBD_nan	0.0		4_1
1224	cat__ComorDiab_0.0	0.0		4_1
1225	cat__ComorDiab_1.0	0.0		4_1
1226	cat__ComorDiab_2.0	0.0		4_1
1227	cat__ComorDiab_nan	0.0		4_1
1228	cat__ComorCVD_0.0	0.0		4_1
1229	cat__ComorCVD_1.0	0.0		4_1
1230	cat__ComorCVD_2.0	0.0		4_1
1231	cat__ComorCVD_nan	0.0		4_1
1232	cat__ComorPsyc_0.0	0.0		4_1
1233	cat__ComorPsyc_1.0	0.0		4_1
1234	cat__ComorPsyc_2.0	0.0		4_1
1235	cat__ComorPsyc_nan	0.0		4_1
1236	cat__ComorObe_0.0	0.007214581055581359		4_1
1237	cat__ComorObe_1.0	0.0		4_1
1238	cat__ComorObe_2.0	0.0		4_1
1239	cat__ComorObe_nan	0.0		4_1
1240	cat__ComorInf_0.0	0.04525405213282729		4_1
1241	cat__ComorInf_1.0	0.0		4_1
1242	cat__ComorInf_2.0	0.0		4_1
1243	cat__ComorInf_nan	0.0		4_1
1244	cat__ComorRheu_0.0	0.0		4_1
1245	cat__ComorRheu_1.0	0.0		4_1
1246	cat__ComorRheu_2.0	0.0		4_1
1247	cat__ComorRheu_nan	0.0		4_1
1248	cat__ComorPrep_0.0	0.0		4_1
1249	cat__ComorPrep_1.0	0.0		4_1
1250	cat__ComorPrep_2.0	0.0		4_1
1251	cat__ComorPrep_nan	0.0		4_1
1252	cat__ComorRen_0.0	0.0		4_1
1253	cat__ComorRen_1.0	0.0		4_1
1254	cat__ComorRen_2.0	0.0		4_1
1255	cat__ComorRen_nan	0.0		4_1
1256	cat__ComorMPul_0.0	0.0		4_1
1257	cat__ComorMPul_1.0	0.0		4_1
1258	cat__ComorMPul_2.0	0.0		4_1
1259	cat__ComorMPul_nan	0.0		4_1
1260	cat__ComorSPul_0.0	0.0		4_1
1261	cat__ComorSPul_1.0	0.0		4_1
1262	cat__ComorSPul_2.0	0.0		4_1
1263	cat__ComorSPul_nan	0.0		4_1
1264	cat__ComorPST_0.0	0.0		4_1
1265	cat__ComorPST_1.0	0.0		4_1
1266	cat__ComorPST_2.0	0.0		4_1
1267	cat__ComorPST_nan	0.0		4_1
1268	cat__ComorHepM_0.0	0.05565068783040888		4_1
1269	cat__ComorHepM_1.0	0.03224241028764193		4_1
1270	cat__ComorHepM_2.0	0.0		4_1
1271	cat__ComorHepM_nan	0.0		4_1
1272	cat__ComorHepS_0.0	0.0		4_1
1273	cat__ComorHepS_1.0	0.0		4_1
1274	cat__ComorHepS_2.0	0.0		4_1
1275	cat__ComorHepS_nan	0.0		4_1
1276	cat__MRDnegativity_<0.0%/not detectable	0.0		4_1
1277	cat__MRDnegativity_nan	0.0		4_1
1278	cat__MRDguided_No	0.0		4_1
1279	cat__MRDguided_nan	0.0		4_1
1280	cat__Housekeeping_ABL	0.0		4_1
1281	cat__Housekeeping_nan	0.0		4_1
1282	cat__MRDA0_method_nan	0.0		4_1
1283	cat__MRDA0_method_qPCR-NPM1	0.0		4_1
1284	cat__MRDA0_method_qPCR-NPM1 A	0.0		4_1
1285	cat__MRDA0_method_qPCR-NPM1 B	0.0		4_1
1286	cat__MRDA0_method_qPCR-NPM1 D	0.0		4_1
1287	cat__MRDA0_method_qPCR-NPM1 OTHER	0.0		4_1
1288	cat__MRDA0_method_qPCR-inv16	0.0		4_1
1289	cat__MRDA0_method_qPCR-t8/21	0.0		4_1
1290	cat__MRDA0num_ND	0.0		4_1
1291	cat__MRDA0num_Pos	0.0		4_1
1292	cat__MRDA0num_nan	0.0		4_1
1293	cat__MRDA0_specimen_PB	0.0		4_1
1294	cat__MRDA0_specimen_nan	0.0		4_1
1295	cat__MRDB0_method_nan	0.0		4_1
1296	cat__MRDB0_method_qPCR-NPM1	0.0		4_1
1297	cat__MRDB0_method_qPCR-NPM1 A	0.0		4_1
1298	cat__MRDB0_method_qPCR-NPM1 B	0.0		4_1
1299	cat__MRDB0_method_qPCR-NPM1 D	0.0		4_1
1300	cat__MRDB0_method_qPCR-NPM1 OTHER	0.0		4_1
1301	cat__MRDB0_method_qPCR-inv16	0.0		4_1
1302	cat__MRDB0_method_qPCR-t8/21	0.0		4_1
1303	cat__MRDB0_specimen_BM	0.0		4_1
1304	cat__MRDB0_specimen_nan	0.0		4_1
1305	cat__MRDB0num_ND	0.0		4_1
1306	cat__MRDB0num_Pos	0.0		4_1
1307	cat__MRDB0num_nan	0.0		4_1
1308	cat__MRDC0_method_MFC (LAIP+DfN)	0.0		4_1
1309	cat__MRDC0_method_nan	0.0		4_1
1310	cat__MRDC0_specimen_BM	0.0		4_1
1311	cat__MRDC0_specimen_BM	0.0		4_1
1312	cat__MRDC0_specimen_PB	0.0		4_1
1313	cat__MRDC0_specimen_nan	0.0		4_1
1314	cat__MRDC0num_Neg	0.0		4_1
1315	cat__MRDC0num_Pos	0.0		4_1
1316	cat__MRDC0num_nan	0.0		4_1
1317	num__amlAgeAtRand1	0.22370760177704516		4_1
1318	num__date_MRDA0	0.0003426779925863478		4_1
1319	num__MRDA0hodnota	4.696748516432933e-05		4_1
1320	num__MRDA0logred	0.0		4_1
1321	num__date_MRDB0	0.0004612453035122856		4_1
1322	num__MRDB0hodnota	0.0002568968554352212		4_1
1323	num__MRDB0logred	0.0		4_1
1324	num__MRDC0percentage	0.0001361992379661318		4_1
1325	num__Weight	0.02382695239933888		4_1
1326	num__Height	0.0192819382070106		4_1
1327	num__BloodDateEntry	0.00020314957097571307		4_1
1328	num__HemoglobinEntry	0.0008803904828854569		4_1
1329	num__PlateletEntry	0.0012925292100029173		4_1
1330	num__MarrowDateEntry	0.00042796709948448545		4_1
1331	num__MarrowBlastsEntry	0.00021604976102534062		4_1
1332	num__LocalImmPcnt	5.099725653326627e-05		4_1
1333	num__SmokePerDay	8.10982743617693e-06		4_1
1334	num__WBCEntry	0.028644240073345553		4_1
1335	remainder__IsSec_is_missing	0.0		4_1
1336	remainder__PrevDiag_is_missing	0.0		4_1
1337	remainder__PrevBloodDis_is_missing	0.0		4_1
1338	remainder__Weight_is_missing	0.0		4_1
1339	remainder__Height_is_missing	0.0		4_1
1340	remainder__BloodDateEntry_is_missing	0.0		4_1
1341	remainder__HemoglobinEntry_is_missing	0.0		4_1
1342	remainder__PlateletEntry_is_missing	0.0		4_1
1343	remainder__MarrowDateEntry_is_missing	0.0		4_1
1344	remainder__MarrowBlastsEntry_is_missing	0.0		4_1
1345	remainder__FABtype_is_missing	0.0		4_1
1346	remainder__CNSinvolveentry_is_missing	0.0		4_1
1347	remainder__Localcytoentry_is_missing	0.0		4_1
1348	remainder__Localimmentry_is_missing	0.0		4_1
1349	remainder__LocalImmPcnt_is_missing	0.0		4_1
1350	remainder__CD33entry_is_missing	0.0		4_1
1351	remainder__SmokeHist_is_missing	0.0		4_1
1352	remainder__SmokePerDay_is_missing	0.0		4_1
1353	remainder__CytoResult_is_missing	0.0		4_1
1354	remainder__Karyotype_is_missing	0.0		4_1
1355	remainder__ComorArr_is_missing	0.0		4_1
1356	remainder__ComorCard_is_missing	0.0		4_1
1357	remainder__ComorHVD_is_missing	0.0		4_1
1358	remainder__ComorIBD_is_missing	0.0		4_1
1359	remainder__ComorDiab_is_missing	0.0		4_1
1360	remainder__ComorCVD_is_missing	0.0		4_1
1361	remainder__ComorPsyc_is_missing	0.0		4_1
1362	remainder__ComorObe_is_missing	0.0		4_1
1363	remainder__ComorInf_is_missing	0.0		4_1
1364	remainder__ComorRheu_is_missing	0.0		4_1
1365	remainder__ComorPrep_is_missing	0.0		4_1
1366	remainder__ComorRen_is_missing	0.0		4_1
1367	remainder__ComorMPul_is_missing	0.0		4_1
1368	remainder__ComorSPul_is_missing	0.0		4_1
1369	remainder__ComorPST_is_missing	0.0		4_1
1370	remainder__ComorHepM_is_missing	0.0		4_1
1371	remainder__ComorHepS_is_missing	0.0		4_1
1372	remainder__MRDnegativity_is_missing	0.0		4_1
1373	remainder__MRDguided_is_missing	0.0		4_1
1374	remainder__Housekeeping_is_missing	0.0		4_1
1375	remainder__MRDA0_is_missing	0.0		4_1
1376	remainder__date_MRDA0_is_missing	0.0		4_1
1377	remainder__MRDA0_method_is_missing	0.0		4_1
1378	remainder__MRDA0_specimen_is_missing	0.0		4_1
1379	remainder__MRDA0num_is_missing	0.0		4_1
1380	remainder__MRDA0hodnota_is_missing	0.0		4_1
1381	remainder__MRDA0logred_is_missing	0.0		4_1
1382	remainder__MRDB0_is_missing	0.0		4_1
1383	remainder__date_MRDB0_is_missing	0.0		4_1
1384	remainder__MRDB0_method_is_missing	0.0		4_1
1385	remainder__MRDB0_specimen_is_missing	0.0		4_1
1386	remainder__MRDB0num_is_missing	0.0		4_1
1387	remainder__MRDB0hodnota_is_missing	0.0		4_1
1388	remainder__MRDB0logred_is_missing	0.0		4_1
1389	remainder__MRDC0_is_missing	0.0		4_1
1390	remainder__MRDC0_method_is_missing	0.0		4_1
1391	remainder__MRDC0_specimen_is_missing	0.0		4_1
1392	remainder__MRDC0num_is_missing	0.0		4_1
1393	remainder__MRDC0percentage_is_missing	0.0		4_1
1394	remainder__ASXL1	4.762175664384804e-06		4_1
1395	remainder__ASXL2	0.0		4_1
1396	remainder__ASXL3	0.0		4_1
1397	remainder__ATRX	0.0		4_1
1398	remainder__BAGE3	0.0		4_1
1399	remainder__BCOR	0.0		4_1
1400	remainder__BRAF	0.0		4_1
1401	remainder__CBFB	0.0		4_1
1402	remainder__CBL	0.0		4_1
1403	remainder__CDKN2A	0.0		4_1
1404	remainder__CEBPA	2.4453341656616008e-06		4_1
1405	remainder__CREBBP	0.0		4_1
1406	remainder__CSF3R	0.0		4_1
1407	remainder__CTCF	0.0		4_1
1408	remainder__CUX1	0.0		4_1
1409	remainder__DNMT3A	0.0		4_1
1410	remainder__EED	0.0		4_1
1411	remainder__ETV6	0.0		4_1
1412	remainder__EZH2	0.0		4_1
1413	remainder__FBXW7	0.0		4_1
1414	remainder__FLT3	0.0		4_1
1415	remainder__GATA1	0.0		4_1
1416	remainder__GATA2	0.0		4_1
1417	remainder__GNAS	0.0		4_1
1418	remainder__GNB1	0.0		4_1
1419	remainder__IDH1	0.0		4_1
1420	remainder__IDH2	0.0		4_1
1421	remainder__JAK2	0.0		4_1
1422	remainder__JAK3	0.0		4_1
1423	remainder__KANSL1	0.0		4_1
1424	remainder__KDM6A	0.0		4_1
1425	remainder__KIT	0.0		4_1
1426	remainder__KMT2C	0.0		4_1
1427	remainder__KMT2D	0.0		4_1
1428	remainder__KMT2E	0.0		4_1
1429	remainder__KRAS	0.0		4_1
1430	remainder__LUC7L2	0.0		4_1
1431	remainder__MED12	0.0		4_1
1432	remainder__MLL	0.0		4_1
1433	remainder__MPL	0.0		4_1
1434	remainder__MYC	0.0		4_1
1435	remainder__NF1	0.0		4_1
1436	remainder__NFE2	0.0		4_1
1437	remainder__NOTCH1	0.0		4_1
1438	remainder__NPM1	7.5134165719426155e-06		4_1
1439	remainder__NRAS	0.0		4_1
1440	remainder__PDS5B	0.0		4_1
1441	remainder__PHF6	0.0		4_1
1442	remainder__PRPF8	0.0		4_1
1443	remainder__PTEN	0.0		4_1
1444	remainder__PTPN11	0.0		4_1
1445	remainder__RAD21	0.0		4_1
1446	remainder__RIT1	0.0		4_1
1447	remainder__RUNX1	0.0		4_1
1448	remainder__SETBP1	0.0		4_1
1449	remainder__SF1	0.0		4_1
1450	remainder__SF3B1	0.0		4_1
1451	remainder__SMC1A	0.0		4_1
1452	remainder__SMC3	0.0		4_1
1453	remainder__SMG1	0.0		4_1
1454	remainder__SRSF2	0.0		4_1
1455	remainder__STAG2	0.0		4_1
1456	remainder__STAT5B	0.0		4_1
1457	remainder__SUZ12	0.0		4_1
1458	remainder__TET2	0.0		4_1
1459	remainder__TP53	8.33955496801452e-07		4_1
1460	remainder__U2AF1	0.0		4_1
1461	remainder__WT1	0.0		4_1
1462	remainder__ZRSR2	0.0		4_1
1463	remainder__ngs_is_missing	0.0		4_1
1464	karyotype_encoding__Karyotype_46,XX	0.0		5_1
1465	karyotype_encoding__Karyotype_46,XX [20]	0.0		5_1
1466	karyotype_encoding__Karyotype_46,XX [20]	0.0		5_1
1467	karyotype_encoding__Karyotype_46,XX,inv(16)(p13q22)[10]	0.0		5_1
1468	karyotype_encoding__Karyotype_46,XX,t(8;21)(q22;q22)[10]	0.0		5_1
1469	karyotype_encoding__Karyotype_46,XX[10]	0.0		5_1
1470	karyotype_encoding__Karyotype_46,XX[20]	0.0		5_1
1471	karyotype_encoding__Karyotype_46,XX[20]	0.0		5_1
1472	karyotype_encoding__Karyotype_46,XX[25]	0.0		5_1
1473	karyotype_encoding__Karyotype_46,XX[30]	0.0		5_1
1474	karyotype_encoding__Karyotype_46,XY	0.0		5_1
1475	karyotype_encoding__Karyotype_46,XY [20]	0.0		5_1
1476	karyotype_encoding__Karyotype_46,XY,inv(16)(p13q22)[10]	0.0		5_1
1477	karyotype_encoding__Karyotype_46,XY[10]	0.0		5_1
1478	karyotype_encoding__Karyotype_46,XY[20]	0.0		5_1
1479	karyotype_encoding__Karyotype_46,XY[20]	0.0		5_1
1480	karyotype_encoding__Karyotype_46,XY[25]	0.006536711917008699		5_1
1481	karyotype_encoding__Karyotype_46,XY[30]	0.0		5_1
1482	karyotype_encoding__Karyotype_47,XX,+8[10]	0.0		5_1
1483	karyotype_encoding__Karyotype_47,XY,+8[10]	0.0		5_1
1484	karyotype_encoding__Karyotype___rare_class__	0.009404169202734947		5_1
1485	cat__sexID_False	0.05252183625961405		5_1
1486	cat__sexID_True	0.04396694855179934		5_1
1487	cat__IsSec_False	0.0		5_1
1488	cat__IsSec_True	0.10999617189218762		5_1
1489	cat__IsSec_nan	0.0		5_1
1490	cat__PrevDiag_False	0.0		5_1
1491	cat__PrevDiag_True	0.0		5_1
1492	cat__PrevDiag_nan	0.0		5_1
1493	cat__MRDA0_False	0.0		5_1
1494	cat__MRDA0_True	0.0		5_1
1495	cat__MRDA0_nan	0.0		5_1
1496	cat__MRDB0_False	0.0		5_1
1497	cat__MRDB0_True	0.0		5_1
1498	cat__MRDB0_nan	0.0		5_1
1499	cat__MRDC0_False	0.0		5_1
1500	cat__MRDC0_True	0.0		5_1
1501	cat__MRDC0_nan	0.0		5_1
1502	cat__amlAgeGroup_15-29	0.10322824974604314		5_1
1503	cat__amlAgeGroup_30-39	0.0		5_1
1504	cat__amlAgeGroup_40-49	0.0093937447283776		5_1
1505	cat__amlAgeGroup_50-59	0.0		5_1
1506	cat__amlAgeGroup_60+	0.0		5_1
1507	cat__PrevBloodDis_Aplastic anaemia	0.0		5_1
1508	cat__PrevBloodDis_Chronic lymphoblastic leukaemia (CLL)	0.0		5_1
1509	cat__PrevBloodDis_Chronic myelomonocytic leukaemia (CMML)	0.0		5_1
1510	cat__PrevBloodDis_Hodgkin's disease	0.0		5_1
1511	cat__PrevBloodDis_Lymphoma	0.0		5_1
1512	cat__PrevBloodDis_Myelodysplastic syndrome (MDS)/myelodysplasia/pre-leukaemic phase	0.0		5_1
1513	cat__PrevBloodDis_Myelofibrosis	0.0		5_1
1514	cat__PrevBloodDis_Myeloproliferative syndrome	0.0		5_1
1515	cat__PrevBloodDis_Other haematological disorder	0.0		5_1
1516	cat__PrevBloodDis_Polycythaemia rubra vera (PRV)	0.0		5_1
1517	cat__PrevBloodDis_Refractory anaemia with excess of blasts (RAEB, RAEB-t)	0.0		5_1
1518	cat__PrevBloodDis_Sideroblastic anaemia (RAS)	0.0		5_1
1519	cat__PrevBloodDis_Thrombocythaemia	0.0		5_1
1520	cat__PrevBloodDis_Thrombocytopenia	0.0		5_1
1521	cat__PrevBloodDis_nan	0.0		5_1
1522	cat__FABtype_0	0.0		5_1
1523	cat__FABtype_1	0.0		5_1
1524	cat__FABtype_2	0.0519389159276053		5_1
1525	cat__FABtype_3	0.0		5_1
1526	cat__FABtype_3v	0.0		5_1
1527	cat__FABtype_4	0.0		5_1
1528	cat__FABtype_4e	0.0		5_1
1529	cat__FABtype_5	0.23360982333344255		5_1
1530	cat__FABtype_5a	0.027539771909689835		5_1
1531	cat__FABtype_5b	0.0		5_1
1532	cat__FABtype_6	0.09673532426052085		5_1
1533	cat__FABtype_7	0.0		5_1
1534	cat__FABtype_8	0.09223782562980662		5_1
1535	cat__FABtype_All	0.0		5_1
1536	cat__FABtype_B	0.0		5_1
1537	cat__FABtype_R	0.0		5_1
1538	cat__FABtype_RT	0.0		5_1
1539	cat__FABtype_X	0.02572587590832396		5_1
1540	cat__FABtype_nan	0.019356377774122926		5_1
1541	cat__CNSinvolveentry_0.0	0.011304815248448575		5_1
1542	cat__CNSinvolveentry_1.0	0.0		5_1
1543	cat__CNSinvolveentry_2.0	0.0		5_1
1544	cat__CNSinvolveentry_nan	0.0		5_1
1545	cat__Localcytoentry_1.0	0.25279311194802345		5_1
1546	cat__Localcytoentry_2.0	0.11057211666781921		5_1
1547	cat__Localcytoentry_3.0	0.0		5_1
1548	cat__Localcytoentry_4.0	0.0		5_1
1549	cat__Localcytoentry_5.0	0.04735920570621074		5_1
1550	cat__Localcytoentry_nan	0.0		5_1
1551	cat__Localimmentry_1.0	0.02399024177105403		5_1
1552	cat__Localimmentry_2.0	0.0		5_1
1553	cat__Localimmentry_3.0	0.0		5_1
1554	cat__Localimmentry_nan	0.0		5_1
1555	cat__CD33entry_1.0	0.0		5_1
1556	cat__CD33entry_2.0	0.0		5_1
1557	cat__CD33entry_3.0	0.0		5_1
1558	cat__CD33entry_nan	0.0		5_1
1559	cat__SmokeHist_1.0	0.0		5_1
1560	cat__SmokeHist_2.0	0.08150322232445961		5_1
1561	cat__SmokeHist_3.0	0.12188844083453293		5_1
1562	cat__SmokeHist_nan	0.0		5_1
1563	cat__amlType_De novo	0.02800244384910914		5_1
1564	cat__amlType_High risk MDS	0.0		5_1
1565	cat__amlType_Secondary	0.18475656786715125		5_1
1566	cat__CytoResult_Adverse	0.5643556052514176		5_1
1567	cat__CytoResult_Failed	0.0		5_1
1568	cat__CytoResult_Intermediate	0.0		5_1
1569	cat__CytoResult_Normal	0.0		5_1
1570	cat__CytoResult_Not done	0.0		5_1
1571	cat__CytoResult_nan	0.0736283143860583		5_1
1572	cat__CytoResult_t(15;17) / PML-RARA [APL]	0.0		5_1
1573	cat__CytoResult_t(8;21) / inv(16) [CBF]	0.8717064206503448		5_1
1574	cat__ComorArr_0.0	0.0		5_1
1575	cat__ComorArr_1.0	0.0		5_1
1576	cat__ComorArr_2.0	0.0		5_1
1577	cat__ComorArr_nan	0.0		5_1
1578	cat__ComorCard_0.0	0.0		5_1
1579	cat__ComorCard_1.0	0.0		5_1
1580	cat__ComorCard_2.0	0.0		5_1
1581	cat__ComorCard_nan	0.0		5_1
1582	cat__ComorHVD_0.0	0.0		5_1
1583	cat__ComorHVD_1.0	0.0		5_1
1584	cat__ComorHVD_2.0	0.0		5_1
1585	cat__ComorHVD_nan	0.0		5_1
1586	cat__ComorIBD_0.0	0.0		5_1
1587	cat__ComorIBD_1.0	0.0		5_1
1588	cat__ComorIBD_2.0	0.0		5_1
1589	cat__ComorIBD_nan	0.0		5_1
1590	cat__ComorDiab_0.0	0.0		5_1
1591	cat__ComorDiab_1.0	0.0		5_1
1592	cat__ComorDiab_2.0	0.0		5_1
1593	cat__ComorDiab_nan	0.0		5_1
1594	cat__ComorCVD_0.0	0.0		5_1
1595	cat__ComorCVD_1.0	0.0		5_1
1596	cat__ComorCVD_2.0	0.0		5_1
1597	cat__ComorCVD_nan	0.0		5_1
1598	cat__ComorPsyc_0.0	0.07107445487085665		5_1
1599	cat__ComorPsyc_1.0	0.048019551780481645		5_1
1600	cat__ComorPsyc_2.0	0.0		5_1
1601	cat__ComorPsyc_nan	0.0		5_1
1602	cat__ComorObe_0.0	0.09518693658386519		5_1
1603	cat__ComorObe_1.0	0.04470806806211776		5_1
1604	cat__ComorObe_2.0	0.0		5_1
1605	cat__ComorObe_nan	0.0		5_1
1606	cat__ComorInf_0.0	0.017153392331621012		5_1
1607	cat__ComorInf_1.0	0.07325158897421538		5_1
1608	cat__ComorInf_2.0	0.0		5_1
1609	cat__ComorInf_nan	0.0		5_1
1610	cat__ComorRheu_0.0	0.004054215894482127		5_1
1611	cat__ComorRheu_1.0	0.0		5_1
1612	cat__ComorRheu_2.0	0.0		5_1
1613	cat__ComorRheu_nan	0.0		5_1
1614	cat__ComorPrep_0.0	0.0		5_1
1615	cat__ComorPrep_1.0	0.0		5_1
1616	cat__ComorPrep_2.0	0.0		5_1
1617	cat__ComorPrep_nan	0.0		5_1
1618	cat__ComorRen_0.0	0.0		5_1
1619	cat__ComorRen_1.0	0.0		5_1
1620	cat__ComorRen_2.0	0.0		5_1
1621	cat__ComorRen_nan	0.0		5_1
1622	cat__ComorMPul_0.0	0.008928204098987673		5_1
1623	cat__ComorMPul_1.0	0.0		5_1
1624	cat__ComorMPul_2.0	0.0		5_1
1625	cat__ComorMPul_nan	0.0		5_1
1626	cat__ComorSPul_0.0	0.0		5_1
1627	cat__ComorSPul_1.0	0.0		5_1
1628	cat__ComorSPul_2.0	0.0		5_1
1629	cat__ComorSPul_nan	0.0		5_1
1630	cat__ComorPST_0.0	0.0		5_1
1631	cat__ComorPST_1.0	0.0		5_1
1632	cat__ComorPST_2.0	0.0		5_1
1633	cat__ComorPST_nan	0.0		5_1
1634	cat__ComorHepM_0.0	0.04064534029238911		5_1
1635	cat__ComorHepM_1.0	0.055352571728564504		5_1
1636	cat__ComorHepM_2.0	0.0		5_1
1637	cat__ComorHepM_nan	0.0		5_1
1638	cat__ComorHepS_0.0	0.0		5_1
1639	cat__ComorHepS_1.0	0.0		5_1
1640	cat__ComorHepS_2.0	0.0		5_1
1641	cat__ComorHepS_nan	0.0		5_1
1642	cat__MRDnegativity_<0.0%/not detectable	0.0		5_1
1643	cat__MRDnegativity_nan	0.0		5_1
1644	cat__MRDguided_No	0.0		5_1
1645	cat__MRDguided_nan	0.0		5_1
1646	cat__Housekeeping_ABL	0.0		5_1
1647	cat__Housekeeping_nan	0.0		5_1
1648	cat__MRDA0_method_nan	0.0		5_1
1649	cat__MRDA0_method_qPCR-NPM1	0.0		5_1
1650	cat__MRDA0_method_qPCR-NPM1 A	0.0		5_1
1651	cat__MRDA0_method_qPCR-NPM1 B	0.0		5_1
1652	cat__MRDA0_method_qPCR-NPM1 D	0.0		5_1
1653	cat__MRDA0_method_qPCR-NPM1 OTHER	0.0		5_1
1654	cat__MRDA0_method_qPCR-inv16	0.0		5_1
1655	cat__MRDA0_method_qPCR-t8/21	0.0		5_1
1656	cat__MRDA0num_ND	0.0		5_1
1657	cat__MRDA0num_Pos	0.0		5_1
1658	cat__MRDA0num_nan	0.0		5_1
1659	cat__MRDA0_specimen_PB	0.0		5_1
1660	cat__MRDA0_specimen_nan	0.0		5_1
1661	cat__MRDB0_method_nan	0.0		5_1
1662	cat__MRDB0_method_qPCR-NPM1	0.0		5_1
1663	cat__MRDB0_method_qPCR-NPM1 A	0.0		5_1
1664	cat__MRDB0_method_qPCR-NPM1 B	0.0		5_1
1665	cat__MRDB0_method_qPCR-NPM1 D	0.0		5_1
1666	cat__MRDB0_method_qPCR-NPM1 OTHER	0.0		5_1
1667	cat__MRDB0_method_qPCR-inv16	0.0		5_1
1668	cat__MRDB0_method_qPCR-t8/21	0.0		5_1
1669	cat__MRDB0_specimen_BM	0.0		5_1
1670	cat__MRDB0_specimen_nan	0.0		5_1
1671	cat__MRDB0num_ND	0.0		5_1
1672	cat__MRDB0num_Pos	0.0		5_1
1673	cat__MRDB0num_nan	0.0		5_1
1674	cat__MRDC0_method_MFC (LAIP+DfN)	0.0		5_1
1675	cat__MRDC0_method_nan	0.0		5_1
1676	cat__MRDC0_specimen_BM	0.0		5_1
1677	cat__MRDC0_specimen_BM	0.0		5_1
1678	cat__MRDC0_specimen_PB	0.01955439234601475		5_1
1679	cat__MRDC0_specimen_nan	0.0		5_1
1680	cat__MRDC0num_Neg	0.0		5_1
1681	cat__MRDC0num_Pos	0.0		5_1
1682	cat__MRDC0num_nan	0.0		5_1
1683	num__amlAgeAtRand1	0.25328528095715036		5_1
1684	num__date_MRDA0	0.00032428083512257117		5_1
1685	num__MRDA0hodnota	5.333689973031424e-05		5_1
1686	num__MRDA0logred	0.0		5_1
1687	num__date_MRDB0	0.0005870126020685422		5_1
1688	num__MRDB0hodnota	0.0003203803491028821		5_1
1689	num__MRDB0logred	0.0		5_1
1690	num__MRDC0percentage	0.0001836926100747288		5_1
1691	num__Weight	0.01801291880254259		5_1
1692	num__Height	0.002961745958221338		5_1
1693	num__BloodDateEntry	0.00034501119473291924		5_1
1694	num__HemoglobinEntry	0.0008522882006042536		5_1
1695	num__PlateletEntry	0.00154988187596059		5_1
1696	num__MarrowDateEntry	0.0002680827180774254		5_1
1697	num__MarrowBlastsEntry	0.00022915808209271916		5_1
1698	num__LocalImmPcnt	7.4978077855904355e-06		5_1
1699	num__SmokePerDay	2.8951649966494805e-05		5_1
1700	num__WBCEntry	0.037348509464561266		5_1
1701	remainder__IsSec_is_missing	0.0		5_1
1702	remainder__PrevDiag_is_missing	0.0		5_1
1703	remainder__PrevBloodDis_is_missing	0.0		5_1
1704	remainder__Weight_is_missing	0.0		5_1
1705	remainder__Height_is_missing	0.0		5_1
1706	remainder__BloodDateEntry_is_missing	0.0		5_1
1707	remainder__HemoglobinEntry_is_missing	0.0		5_1
1708	remainder__PlateletEntry_is_missing	0.0		5_1
1709	remainder__MarrowDateEntry_is_missing	0.0		5_1
1710	remainder__MarrowBlastsEntry_is_missing	0.0		5_1
1711	remainder__FABtype_is_missing	0.01771116794959195		5_1
1712	remainder__CNSinvolveentry_is_missing	0.0		5_1
1713	remainder__Localcytoentry_is_missing	0.0		5_1
1714	remainder__Localimmentry_is_missing	0.0		5_1
1715	remainder__LocalImmPcnt_is_missing	0.0		5_1
1716	remainder__CD33entry_is_missing	0.0		5_1
1717	remainder__SmokeHist_is_missing	0.0		5_1
1718	remainder__SmokePerDay_is_missing	0.0		5_1
1719	remainder__CytoResult_is_missing	0.07417590766454246		5_1
1720	remainder__Karyotype_is_missing	0.005684838170184741		5_1
1721	remainder__ComorArr_is_missing	0.0		5_1
1722	remainder__ComorCard_is_missing	0.0		5_1
1723	remainder__ComorHVD_is_missing	0.0		5_1
1724	remainder__ComorIBD_is_missing	0.0		5_1
1725	remainder__ComorDiab_is_missing	0.0		5_1
1726	remainder__ComorCVD_is_missing	0.0		5_1
1727	remainder__ComorPsyc_is_missing	0.0		5_1
1728	remainder__ComorObe_is_missing	0.0		5_1
1729	remainder__ComorInf_is_missing	0.0		5_1
1730	remainder__ComorRheu_is_missing	0.0		5_1
1731	remainder__ComorPrep_is_missing	0.0		5_1
1732	remainder__ComorRen_is_missing	0.0		5_1
1733	remainder__ComorMPul_is_missing	0.0		5_1
1734	remainder__ComorSPul_is_missing	0.0		5_1
1735	remainder__ComorPST_is_missing	0.0		5_1
1736	remainder__ComorHepM_is_missing	0.0		5_1
1737	remainder__ComorHepS_is_missing	0.0		5_1
1738	remainder__MRDnegativity_is_missing	0.0		5_1
1739	remainder__MRDguided_is_missing	0.0		5_1
1740	remainder__Housekeeping_is_missing	0.0		5_1
1741	remainder__MRDA0_is_missing	0.0		5_1
1742	remainder__date_MRDA0_is_missing	0.0		5_1
1743	remainder__MRDA0_method_is_missing	0.0		5_1
1744	remainder__MRDA0_specimen_is_missing	0.0		5_1
1745	remainder__MRDA0num_is_missing	0.0		5_1
1746	remainder__MRDA0hodnota_is_missing	0.0		5_1
1747	remainder__MRDA0logred_is_missing	0.0		5_1
1748	remainder__MRDB0_is_missing	0.0		5_1
1749	remainder__date_MRDB0_is_missing	0.0		5_1
1750	remainder__MRDB0_method_is_missing	0.0		5_1
1751	remainder__MRDB0_specimen_is_missing	0.0		5_1
1752	remainder__MRDB0num_is_missing	0.0		5_1
1753	remainder__MRDB0hodnota_is_missing	0.0		5_1
1754	remainder__MRDB0logred_is_missing	0.0		5_1
1755	remainder__MRDC0_is_missing	0.0		5_1
1756	remainder__MRDC0_method_is_missing	0.0		5_1
1757	remainder__MRDC0_specimen_is_missing	0.0		5_1
1758	remainder__MRDC0num_is_missing	0.0		5_1
1759	remainder__MRDC0percentage_is_missing	0.0		5_1
1760	remainder__ASXL1	1.6033339899400025e-05		5_1
1761	remainder__ASXL2	0.0		5_1
1762	remainder__ASXL3	0.0		5_1
1763	remainder__ATRX	0.0		5_1
1764	remainder__BAGE3	0.0		5_1
1765	remainder__BCOR	0.0		5_1
1766	remainder__BRAF	0.0		5_1
1767	remainder__CBFB	0.0		5_1
1768	remainder__CBL	0.0		5_1
1769	remainder__CDKN2A	0.0		5_1
1770	remainder__CEBPA	1.4401592811103178e-05		5_1
1771	remainder__CREBBP	0.0		5_1
1772	remainder__CSF3R	0.0		5_1
1773	remainder__CTCF	0.0		5_1
1774	remainder__CUL2	0.0		5_1
1775	remainder__CUX1	0.0		5_1
1776	remainder__DNMT3A	0.0		5_1
1777	remainder__EED	0.0		5_1
1778	remainder__ETV6	0.0		5_1
1779	remainder__EZH2	0.0		5_1
1780	remainder__FBXW7	0.0		5_1
1781	remainder__FLT3	0.0		5_1
1782	remainder__GATA1	0.0		5_1
1783	remainder__GATA2	0.0		5_1
1784	remainder__GNAS	0.0		5_1
1785	remainder__GNB1	0.0		5_1
1786	remainder__IDH1	0.0		5_1
1787	remainder__IDH2	0.0		5_1
1788	remainder__JAK2	0.0		5_1
1789	remainder__JAK3	0.0		5_1
1790	remainder__KANSL1	0.0		5_1
1791	remainder__KDM6A	0.0		5_1
1792	remainder__KIT	0.0		5_1
1793	remainder__KMT2C	0.0		5_1
1794	remainder__KMT2D	0.0		5_1
1795	remainder__KMT2E	0.0		5_1
1796	remainder__KRAS	0.0		5_1
1797	remainder__LUC7L2	0.0		5_1
1798	remainder__MED12	0.0		5_1
1799	remainder__MLL	0.0		5_1
1800	remainder__MPL	0.0		5_1
1801	remainder__MYC	0.0		5_1
1802	remainder__NF1	0.0		5_1
1803	remainder__NFE2	0.0		5_1
1804	remainder__NOTCH1	0.0		5_1
1805	remainder__NPM1	3.017510963679091e-05		5_1
1806	remainder__NRAS	1.029373024636102e-07		5_1
1807	remainder__PDS5B	6.509540078429184e-10		5_1
1808	remainder__PHF6	6.330641522288958e-09		5_1
1809	remainder__PRPF8	0.0		5_1
1810	remainder__PTEN	0.0		5_1
1811	remainder__PTPN11	0.0		5_1
1812	remainder__RAD21	0.0		5_1
1813	remainder__RIT1	0.0		5_1
1814	remainder__RUNX1	0.0		5_1
1815	remainder__SETBP1	3.2890510419084224e-08		5_1
1816	remainder__SF1	8.327105770123822e-08		5_1
1817	remainder__SF3B1	2.5678565128952906e-07		5_1
1818	remainder__SMC1A	0.0		5_1
1819	remainder__SMC3	3.696334611265624e-07		5_1
1820	remainder__SMG1	0.0		5_1
1821	remainder__SPP1	0.0		5_1
1822	remainder__SRSF2	1.1573353776880614e-10		5_1
1823	remainder__STAG2	0.0		5_1
1824	remainder__STAT5B	0.0		5_1
1825	remainder__SUZ12	0.0		5_1
1826	remainder__TET2	1.6963033338294065e-06		5_1
1827	remainder__TP53	2.01061246569144e-06		5_1
1828	remainder__U2AF1	1.633622187884131e-06		5_1
1829	remainder__WT1	0.0		5_1
1830	remainder__ZRSR2	7.243370152566837e-07		5_1
1831	remainder__ngs_is_missing	0.0		5_1
1832	karyotype_encoding__Karyotype_46,XX	0.0		1_2
1833	karyotype_encoding__Karyotype_46,XX [20]	0.0		1_2
1834	karyotype_encoding__Karyotype_46,XX [20]	0.0		1_2
1835	karyotype_encoding__Karyotype_46,XX,inv(16)(p13q22)[10]	0.0		1_2
1836	karyotype_encoding__Karyotype_46,XX,t(8;21)(q22;q22)[10]	0.0		1_2
1837	karyotype_encoding__Karyotype_46,XX[10]	0.0		1_2
1838	karyotype_encoding__Karyotype_46,XX[20]	0.0430878524664127		1_2
1839	karyotype_encoding__Karyotype_46,XX[20]	0.0		1_2
1840	karyotype_encoding__Karyotype_46,XX[25]	0.0		1_2
1841	karyotype_encoding__Karyotype_46,XX[30]	0.0		1_2
1842	karyotype_encoding__Karyotype_46,XY	0.0		1_2
1843	karyotype_encoding__Karyotype_46,XY [20]	0.0		1_2
1844	karyotype_encoding__Karyotype_46,XY,inv(16)(p13q22)[10]	0.0		1_2
1845	karyotype_encoding__Karyotype_46,XY[10]	0.0		1_2
1846	karyotype_encoding__Karyotype_46,XY[20]	0.0		1_2
1847	karyotype_encoding__Karyotype_46,XY[20]	0.0		1_2
1848	karyotype_encoding__Karyotype_46,XY[20]	0.0		1_2
1849	karyotype_encoding__Karyotype_46,XY[21]	0.0		1_2
1850	karyotype_encoding__Karyotype_46,XY[25]	0.0		1_2
1851	karyotype_encoding__Karyotype_46,XY[30]	0.0		1_2
1852	karyotype_encoding__Karyotype_47,XX,+8[10]	0.0		1_2
1853	karyotype_encoding__Karyotype___rare_class__	0.0		1_2
1854	cat__sexID_False	0.044205753798808554		1_2
1855	cat__sexID_True	0.02880361993117833		1_2
1856	cat__IsSec_False	0.0		1_2
1857	cat__IsSec_True	0.01840123131663196		1_2
1858	cat__IsSec_nan	0.0		1_2
1859	cat__PrevDiag_False	0.0		1_2
1860	cat__PrevDiag_True	0.0		1_2
1861	cat__PrevDiag_nan	0.0		1_2
1862	cat__MRDA0_False	0.0		1_2
1863	cat__MRDA0_True	0.0		1_2
1864	cat__MRDA0_nan	0.015531271420454107		1_2
1865	cat__MRDB0_False	0.025158307176315772		1_2
1866	cat__MRDB0_True	0.0		1_2
1867	cat__MRDB0_nan	0.002618441827128818		1_2
1868	cat__MRDC0_False	0.0		1_2
1869	cat__MRDC0_True	0.0		1_2
1870	cat__MRDC0_nan	0.000851387549173156		1_2
1871	cat__amlAgeGroup_15-29	0.09523759745176509		1_2
1872	cat__amlAgeGroup_30-39	0.0		1_2
1873	cat__amlAgeGroup_40-49	0.027772927838315985		1_2
1874	cat__amlAgeGroup_50-59	0.0		1_2
1875	cat__amlAgeGroup_60+	0.0		1_2
1876	cat__PrevBloodDis_Aplastic anaemia	0.0		1_2
1877	cat__PrevBloodDis_Chronic lymphoblastic leukaemia (CLL)	0.0		1_2
1878	cat__PrevBloodDis_Chronic myelomonocytic leukaemia (CMML)	0.0		1_2
1879	cat__PrevBloodDis_Hodgkin's disease	0.0		1_2
1880	cat__PrevBloodDis_Lymphoma	0.0		1_2
1881	cat__PrevBloodDis_Myelodysplastic syndrome (MDS)/myelodysplasia/pre-leukaemic phase	0.0		1_2
1882	cat__PrevBloodDis_Myelofibrosis	0.0		1_2
1883	cat__PrevBloodDis_Myeloproliferative syndrome	0.0		1_2
1884	cat__PrevBloodDis_Other haematological disorder	0.0		1_2
1885	cat__PrevBloodDis_Polycythaemia rubra vera (PRV)	0.0		1_2
1886	cat__PrevBloodDis_Refractory anaemia with excess of blasts (RAEB, RAEB-t)	0.0		1_2
1887	cat__PrevBloodDis_Sideroblastic anaemia (RAS)	0.0		1_2
1888	cat__PrevBloodDis_Thrombocythaemia	0.0		1_2
1889	cat__PrevBloodDis_Thrombocytopenia	0.0		1_2
1890	cat__PrevBloodDis_nan	0.0		1_2
1891	cat__FABtype_0	0.0		1_2
1892	cat__FABtype_1	0.05051162516340975		1_2
1893	cat__FABtype_2	0.018149430455284162		1_2
1894	cat__FABtype_3	0.0		1_2
1895	cat__FABtype_3v	0.0		1_2
1896	cat__FABtype_4	0.0		1_2
1897	cat__FABtype_4e	0.0		1_2
1898	cat__FABtype_5	0.21501238825246158		1_2
1899	cat__FABtype_5a	0.0		1_2
1900	cat__FABtype_5b	0.0		1_2
1901	cat__FABtype_6	0.09753496952480761		1_2
1902	cat__FABtype_7	0.0		1_2
1903	cat__FABtype_8	0.0913329840315009		1_2
1904	cat__FABtype_All	0.0		1_2
1905	cat__FABtype_B	0.0		1_2
1906	cat__FABtype_R	0.0		1_2
1907	cat__FABtype_RT	0.0		1_2
1908	cat__FABtype_X	0.0		1_2
1909	cat__FABtype_nan	0.010763865106330274		1_2
1910	cat__CNSinvolveentry_0.0	0.02471328139607481		1_2
1911	cat__CNSinvolveentry_1.0	0.0		1_2
1912	cat__CNSinvolveentry_2.0	0.0		1_2
1913	cat__CNSinvolveentry_nan	0.0		1_2
1914	cat__Localcytoentry_1.0	0.28054650526990693		1_2
1915	cat__Localcytoentry_2.0	0.037534675378993444		1_2
1916	cat__Localcytoentry_3.0	0.0		1_2
1917	cat__Localcytoentry_4.0	0.0		1_2
1918	cat__Localcytoentry_5.0	0.06199213602232452		1_2
1919	cat__Localcytoentry_nan	0.0		1_2
1920	cat__Localimmentry_1.0	0.0		1_2
1921	cat__Localimmentry_2.0	0.0		1_2
1922	cat__Localimmentry_3.0	0.0		1_2
1923	cat__Localimmentry_nan	0.0		1_2
1924	cat__CD33entry_1.0	0.0		1_2
1925	cat__CD33entry_2.0	0.0		1_2
1926	cat__CD33entry_3.0	0.0		1_2
1927	cat__CD33entry_nan	0.0		1_2
1928	cat__SmokeHist_1.0	0.0		1_2
1929	cat__SmokeHist_2.0	0.11706113144871444		1_2
1930	cat__SmokeHist_3.0	0.11115825988977694		1_2
1931	cat__SmokeHist_nan	0.0		1_2
1932	cat__amlType_De novo	0.08814537582795258		1_2
1933	cat__amlType_High risk MDS	0.0		1_2
1934	cat__amlType_Secondary	0.2530582266003092		1_2
1935	cat__CytoResult_Adverse	0.5932700315902557		1_2
1936	cat__CytoResult_Failed	0.0		1_2
1937	cat__CytoResult_Intermediate	0.0		1_2
1938	cat__CytoResult_Normal	0.0		1_2
1939	cat__CytoResult_Not done	0.0		1_2
1940	cat__CytoResult_nan	0.19165358690122963		1_2
1941	cat__CytoResult_t(15;17) / PML-RARA [APL]	0.0		1_2
1942	cat__CytoResult_t(8;21) / inv(16) [CBF]	0.9076970633931346		1_2
1943	cat__ComorArr_0.0	0.0		1_2
1944	cat__ComorArr_1.0	0.0		1_2
1945	cat__ComorArr_2.0	0.0		1_2
1946	cat__ComorArr_nan	0.0		1_2
1947	cat__ComorCard_0.0	0.0		1_2
1948	cat__ComorCard_1.0	0.0		1_2
1949	cat__ComorCard_2.0	0.0		1_2
1950	cat__ComorCard_nan	0.0		1_2
1951	cat__ComorHVD_0.0	0.0		1_2
1952	cat__ComorHVD_1.0	0.0		1_2
1953	cat__ComorHVD_2.0	0.0		1_2
1954	cat__ComorHVD_nan	0.0		1_2
1955	cat__ComorIBD_0.0	0.0		1_2
1956	cat__ComorIBD_1.0	0.0		1_2
1957	cat__ComorIBD_2.0	0.0		1_2
1958	cat__ComorIBD_nan	0.0		1_2
1959	cat__ComorDiab_0.0	0.046116668539690396		1_2
1960	cat__ComorDiab_1.0	0.0		1_2
1961	cat__ComorDiab_2.0	0.0		1_2
1962	cat__ComorDiab_nan	0.0		1_2
1963	cat__ComorCVD_0.0	0.0		1_2
1964	cat__ComorCVD_1.0	0.0		1_2
1965	cat__ComorCVD_2.0	0.0		1_2
1966	cat__ComorCVD_nan	0.0		1_2
1967	cat__ComorPsyc_0.0	0.0		1_2
1968	cat__ComorPsyc_1.0	0.15823416981534308		1_2
1969	cat__ComorPsyc_2.0	0.0		1_2
1970	cat__ComorPsyc_nan	0.0		1_2
1971	cat__ComorObe_0.0	0.10287895381688868		1_2
1972	cat__ComorObe_1.0	0.01881427702891342		1_2
1973	cat__ComorObe_2.0	0.0		1_2
1974	cat__ComorObe_nan	0.0		1_2
1975	cat__ComorInf_0.0	0.014706353427548426		1_2
1976	cat__ComorInf_1.0	0.03505023547570764		1_2
1977	cat__ComorInf_2.0	0.0		1_2
1978	cat__ComorInf_nan	0.0		1_2
1979	cat__ComorRheu_0.0	0.07807336007220136		1_2
1980	cat__ComorRheu_1.0	0.0		1_2
1981	cat__ComorRheu_2.0	0.0		1_2
1982	cat__ComorRheu_nan	0.0		1_2
1983	cat__ComorPrep_0.0	0.0		1_2
1984	cat__ComorPrep_1.0	0.0		1_2
1985	cat__ComorPrep_2.0	0.0		1_2
1986	cat__ComorPrep_nan	0.0		1_2
1987	cat__ComorRen_0.0	0.0		1_2
1988	cat__ComorRen_1.0	0.0		1_2
1989	cat__ComorRen_2.0	0.0		1_2
1990	cat__ComorRen_nan	0.0		1_2
1991	cat__ComorMPul_0.0	0.05509445738175345		1_2
1992	cat__ComorMPul_1.0	0.05986605217755028		1_2
1993	cat__ComorMPul_2.0	0.0		1_2
1994	cat__ComorMPul_nan	0.0		1_2
1995	cat__ComorSPul_0.0	0.0		1_2
1996	cat__ComorSPul_1.0	0.0		1_2
1997	cat__ComorSPul_2.0	0.0		1_2
1998	cat__ComorSPul_nan	0.0		1_2
[truncated: 3,492 more rows]
