# Supplementary material for: Random Survival Forest Versus Elastic-Net Regularized Cox Regression for Survival Prediction in Acute Myeloid Leukemia at Distinct Treatment Time Points: Model Performance Comparison Study
Source: JMIR Bioinform Biotechnol. 2026 Apr 29;7:e75678. doi: 10.2196/75678 (PMC13128161; doi:10.2196/75678)
Supplement: Multimedia Appendix 9 [file bioinform-v7-e75678-s009.zip › ablation_metrics/repeated_fold_feature_importance/cnet/initial_diagnosis__initial_diagnosis_MRD__fimp.csv]

	feature	importance	std_importance	fold_repeat_idx
0	karyotype_encoding__Karyotype_45,X,-Y,t(8;21)(q22;q22)[10]	0.0		1_1
1	karyotype_encoding__Karyotype_46,XX [20]	0.0		1_1
2	karyotype_encoding__Karyotype_46,XX [20]	0.0		1_1
3	karyotype_encoding__Karyotype_46,XX,inv(16)(p13q22)[10]	0.0		1_1
4	karyotype_encoding__Karyotype_46,XX,t(8;21)(q22;q22)[10]	0.0		1_1
5	karyotype_encoding__Karyotype_46,XX[10]	0.0		1_1
6	karyotype_encoding__Karyotype_46,XX[20]	0.0		1_1
7	karyotype_encoding__Karyotype_46,XX[20]	0.0		1_1
8	karyotype_encoding__Karyotype_46,XX[25]	0.0		1_1
9	karyotype_encoding__Karyotype_46,XX[30]	0.0		1_1
10	karyotype_encoding__Karyotype_46,XY	0.0		1_1
11	karyotype_encoding__Karyotype_46,XY [20]	0.0		1_1
12	karyotype_encoding__Karyotype_46,XY,inv(16)(p13q22)[10]	0.0		1_1
13	karyotype_encoding__Karyotype_46,XY[10]	0.0		1_1
14	karyotype_encoding__Karyotype_46,XY[20]	0.0		1_1
15	karyotype_encoding__Karyotype_46,XY[20]	0.0		1_1
16	karyotype_encoding__Karyotype_46,XY[20]	0.0		1_1
17	karyotype_encoding__Karyotype_46,XY[21]	0.0		1_1
18	karyotype_encoding__Karyotype_46,XY[25]	0.0		1_1
19	karyotype_encoding__Karyotype_46,XY[30]	0.0		1_1
20	karyotype_encoding__Karyotype_47,XX,+8[10]	0.0		1_1
21	karyotype_encoding__Karyotype_47,XY,+8[10]	0.0		1_1
22	karyotype_encoding__Karyotype___rare_class__	0.10417551704437847		1_1
23	cat__sexID_False	0.07927791660419634		1_1
24	cat__sexID_True	0.07048378669548394		1_1
25	cat__IsSec_False	0.0		1_1
26	cat__IsSec_True	0.05416937303077393		1_1
27	cat__IsSec_nan	0.0		1_1
28	cat__PrevDiag_False	0.0		1_1
29	cat__PrevDiag_True	0.012414356810567155		1_1
30	cat__PrevDiag_nan	0.0		1_1
31	cat__MRDA0_False	0.0		1_1
32	cat__MRDA0_True	0.0		1_1
33	cat__MRDA0_nan	0.0		1_1
34	cat__MRDB0_False	0.0		1_1
35	cat__MRDB0_True	0.0		1_1
36	cat__MRDB0_nan	0.0		1_1
37	cat__MRDC0_False	0.0		1_1
38	cat__MRDC0_True	0.0		1_1
39	cat__MRDC0_nan	0.0		1_1
40	cat__amlAgeGroup_15-29	0.10457531324477173		1_1
41	cat__amlAgeGroup_30-39	0.0		1_1
42	cat__amlAgeGroup_40-49	0.02264867114761866		1_1
43	cat__amlAgeGroup_50-59	0.0		1_1
44	cat__amlAgeGroup_60+	0.019235014131748895		1_1
45	cat__PrevBloodDis_Aplastic anaemia	0.0		1_1
46	cat__PrevBloodDis_Chronic lymphoblastic leukaemia (CLL)	0.0		1_1
47	cat__PrevBloodDis_Chronic myelomonocytic leukaemia (CMML)	0.0		1_1
48	cat__PrevBloodDis_Hodgkin's disease	0.0		1_1
49	cat__PrevBloodDis_Lymphoma	0.0		1_1
50	cat__PrevBloodDis_Myelodysplastic syndrome (MDS)/myelodysplasia/pre-leukaemic phase	0.0		1_1
51	cat__PrevBloodDis_Myelofibrosis	0.0		1_1
52	cat__PrevBloodDis_Myeloproliferative syndrome	0.0		1_1
53	cat__PrevBloodDis_Other haematological disorder	0.0		1_1
54	cat__PrevBloodDis_Polycythaemia rubra vera (PRV)	0.0		1_1
55	cat__PrevBloodDis_Refractory anaemia with excess of blasts (RAEB, RAEB-t)	0.0		1_1
56	cat__PrevBloodDis_Sideroblastic anaemia (RAS)	0.0		1_1
57	cat__PrevBloodDis_Thrombocythaemia	0.0		1_1
58	cat__PrevBloodDis_Thrombocytopenia	0.0		1_1
59	cat__PrevBloodDis_nan	0.02102234477013479		1_1
60	cat__FABtype_0	0.0		1_1
61	cat__FABtype_1	0.060534515695651596		1_1
62	cat__FABtype_2	0.0		1_1
63	cat__FABtype_3	0.0		1_1
64	cat__FABtype_3v	0.0		1_1
65	cat__FABtype_4	0.0		1_1
66	cat__FABtype_4e	0.0		1_1
67	cat__FABtype_5	0.29887976032334357		1_1
68	cat__FABtype_5a	0.0		1_1
69	cat__FABtype_5b	0.0		1_1
70	cat__FABtype_6	0.0		1_1
71	cat__FABtype_7	0.0		1_1
72	cat__FABtype_8	0.09608171169718753		1_1
73	cat__FABtype_B	0.0		1_1
74	cat__FABtype_R	0.0		1_1
75	cat__FABtype_RT	0.0		1_1
76	cat__FABtype_X	0.07433369831031292		1_1
77	cat__FABtype_nan	0.0		1_1
78	cat__CNSinvolveentry_0.0	0.0		1_1
79	cat__CNSinvolveentry_1.0	0.0		1_1
80	cat__CNSinvolveentry_2.0	0.0		1_1
81	cat__CNSinvolveentry_nan	0.0		1_1
82	cat__Localcytoentry_1.0	0.158617590698887		1_1
83	cat__Localcytoentry_2.0	0.07514267286849467		1_1
84	cat__Localcytoentry_3.0	0.0		1_1
85	cat__Localcytoentry_4.0	0.0		1_1
86	cat__Localcytoentry_5.0	0.018645870684801433		1_1
87	cat__Localcytoentry_nan	0.0		1_1
88	cat__Localimmentry_1.0	0.0		1_1
89	cat__Localimmentry_2.0	0.04593168916169278		1_1
90	cat__Localimmentry_3.0	0.028412832460700786		1_1
91	cat__Localimmentry_nan	0.0		1_1
92	cat__CD33entry_1.0	0.0		1_1
93	cat__CD33entry_2.0	0.0		1_1
94	cat__CD33entry_3.0	0.0		1_1
95	cat__CD33entry_nan	0.0		1_1
96	cat__SmokeHist_1.0	0.0		1_1
97	cat__SmokeHist_2.0	0.0		1_1
98	cat__SmokeHist_3.0	0.06351733041201145		1_1
99	cat__SmokeHist_nan	0.0		1_1
100	cat__amlType_De novo	0.0835414487932136		1_1
101	cat__amlType_High risk MDS	0.0		1_1
102	cat__amlType_Secondary	0.24575430400504647		1_1
103	cat__CytoResult_Adverse	0.5945065669881722		1_1
104	cat__CytoResult_Failed	0.0		1_1
105	cat__CytoResult_Intermediate	0.0		1_1
106	cat__CytoResult_Normal	0.0		1_1
107	cat__CytoResult_Not done	0.0		1_1
108	cat__CytoResult_nan	0.0		1_1
109	cat__CytoResult_t(15;17) / PML-RARA [APL]	0.0		1_1
110	cat__CytoResult_t(8;21) / inv(16) [CBF]	0.8844554778580523		1_1
111	cat__ComorArr_0.0	0.0		1_1
112	cat__ComorArr_1.0	0.0		1_1
113	cat__ComorArr_2.0	0.0		1_1
114	cat__ComorArr_nan	0.0		1_1
115	cat__ComorCard_0.0	0.0		1_1
116	cat__ComorCard_1.0	0.0		1_1
117	cat__ComorCard_2.0	0.0		1_1
118	cat__ComorCard_nan	0.0		1_1
119	cat__ComorHVD_0.0	0.0		1_1
120	cat__ComorHVD_1.0	0.0		1_1
121	cat__ComorHVD_2.0	0.0		1_1
122	cat__ComorHVD_nan	0.0		1_1
123	cat__ComorIBD_0.0	0.0		1_1
124	cat__ComorIBD_1.0	0.0		1_1
125	cat__ComorIBD_2.0	0.0		1_1
126	cat__ComorIBD_nan	0.0		1_1
127	cat__ComorDiab_0.0	0.0		1_1
128	cat__ComorDiab_1.0	0.0		1_1
129	cat__ComorDiab_2.0	0.0		1_1
130	cat__ComorDiab_nan	0.0		1_1
131	cat__ComorCVD_0.0	0.0		1_1
132	cat__ComorCVD_1.0	0.0		1_1
133	cat__ComorCVD_2.0	0.0		1_1
134	cat__ComorCVD_nan	0.0		1_1
135	cat__ComorPsyc_0.0	0.11598510254717438		1_1
136	cat__ComorPsyc_1.0	0.057734086005720796		1_1
137	cat__ComorPsyc_2.0	0.0		1_1
138	cat__ComorPsyc_nan	0.0		1_1
139	cat__ComorObe_0.0	0.16604307817685518		1_1
140	cat__ComorObe_1.0	0.053445724435453965		1_1
141	cat__ComorObe_2.0	0.0		1_1
142	cat__ComorObe_nan	0.0		1_1
143	cat__ComorInf_0.0	0.017824043952897883		1_1
144	cat__ComorInf_1.0	0.008684372403149824		1_1
145	cat__ComorInf_2.0	0.0		1_1
146	cat__ComorInf_nan	0.0		1_1
147	cat__ComorRheu_0.0	0.04467224037130035		1_1
148	cat__ComorRheu_1.0	0.0		1_1
149	cat__ComorRheu_2.0	0.0		1_1
150	cat__ComorRheu_nan	0.0		1_1
151	cat__ComorPrep_0.0	0.0		1_1
152	cat__ComorPrep_1.0	0.0		1_1
153	cat__ComorPrep_2.0	0.0		1_1
154	cat__ComorPrep_nan	0.0		1_1
155	cat__ComorRen_0.0	0.0		1_1
156	cat__ComorRen_1.0	0.0		1_1
157	cat__ComorRen_2.0	0.0		1_1
158	cat__ComorRen_nan	0.0		1_1
159	cat__ComorMPul_0.0	0.02502138704932385		1_1
160	cat__ComorMPul_1.0	0.0		1_1
161	cat__ComorMPul_2.0	0.0		1_1
162	cat__ComorMPul_nan	0.0		1_1
163	cat__ComorSPul_0.0	0.0		1_1
164	cat__ComorSPul_1.0	0.0		1_1
165	cat__ComorSPul_2.0	0.0		1_1
166	cat__ComorSPul_nan	0.0		1_1
167	cat__ComorPST_0.0	0.0		1_1
168	cat__ComorPST_1.0	0.0		1_1
169	cat__ComorPST_2.0	0.0		1_1
170	cat__ComorPST_nan	0.0		1_1
171	cat__ComorHepM_0.0	0.03597598732904373		1_1
172	cat__ComorHepM_1.0	0.05566858440916257		1_1
173	cat__ComorHepM_2.0	0.0		1_1
174	cat__ComorHepM_nan	0.0		1_1
175	cat__ComorHepS_0.0	0.0		1_1
176	cat__ComorHepS_1.0	0.0		1_1
177	cat__ComorHepS_2.0	0.0		1_1
178	cat__ComorHepS_nan	0.0		1_1
179	cat__MRDnegativity_<0.0%/not detectable	0.0		1_1
180	cat__MRDnegativity_nan	0.0		1_1
181	cat__MRDguided_No	0.0		1_1
182	cat__MRDguided_nan	0.0		1_1
183	cat__Housekeeping_ABL	0.0		1_1
184	cat__Housekeeping_nan	0.0		1_1
185	cat__MRDA0_method_nan	0.0		1_1
186	cat__MRDA0_method_qPCR-NPM1	0.0		1_1
187	cat__MRDA0_method_qPCR-NPM1 A	0.0		1_1
188	cat__MRDA0_method_qPCR-NPM1 B	0.0		1_1
189	cat__MRDA0_method_qPCR-NPM1 D	0.0		1_1
190	cat__MRDA0_method_qPCR-NPM1 OTHER	0.0		1_1
191	cat__MRDA0_method_qPCR-inv16	0.0		1_1
192	cat__MRDA0_method_qPCR-t8/21	0.0		1_1
193	cat__MRDA0num_ND	0.0		1_1
194	cat__MRDA0num_Pos	0.0		1_1
195	cat__MRDA0num_nan	0.0		1_1
196	cat__MRDA0_specimen_PB	0.0		1_1
197	cat__MRDA0_specimen_nan	0.0		1_1
198	cat__MRDB0_method_nan	0.0		1_1
199	cat__MRDB0_method_qPCR-NPM1	0.0		1_1
200	cat__MRDB0_method_qPCR-NPM1 A	0.0		1_1
201	cat__MRDB0_method_qPCR-NPM1 B	0.0		1_1
202	cat__MRDB0_method_qPCR-NPM1 D	0.0		1_1
203	cat__MRDB0_method_qPCR-NPM1 OTHER	0.0		1_1
204	cat__MRDB0_method_qPCR-inv16	0.0		1_1
205	cat__MRDB0_method_qPCR-t8/21	0.0		1_1
206	cat__MRDB0_specimen_BM	0.0		1_1
207	cat__MRDB0_specimen_nan	0.0		1_1
208	cat__MRDB0num_ND	0.0		1_1
209	cat__MRDB0num_Pos	0.0		1_1
210	cat__MRDB0num_nan	0.0		1_1
211	cat__MRDC0_method_MFC (LAIP+DfN)	0.0		1_1
212	cat__MRDC0_method_nan	0.0		1_1
213	cat__MRDC0_specimen_BM	0.0		1_1
214	cat__MRDC0_specimen_BM	0.0		1_1
215	cat__MRDC0_specimen_PB	0.01604408849870077		1_1
216	cat__MRDC0_specimen_nan	0.0		1_1
217	cat__MRDC0num_Neg	0.0		1_1
218	cat__MRDC0num_Pos	0.0		1_1
219	cat__MRDC0num_nan	0.0		1_1
220	num__amlAgeAtRand1	0.2361022836453992		1_1
221	num__date_MRDA0	0.0006077421810074845		1_1
222	num__MRDA0hodnota	0.00012121739532033937		1_1
223	num__MRDA0logred	0.0		1_1
224	num__date_MRDB0	0.00043845019640299213		1_1
225	num__MRDB0hodnota	0.0001782752268064721		1_1
226	num__MRDB0logred	0.0		1_1
227	num__MRDC0percentage	0.00016786832495408152		1_1
228	num__Weight	0.018468156710408867		1_1
229	num__Height	0.0031129217912119036		1_1
230	num__BloodDateEntry	0.00033360128350179826		1_1
231	num__HemoglobinEntry	0.0009336819470107427		1_1
232	num__PlateletEntry	0.00011221224583809988		1_1
233	num__MarrowDateEntry	0.00023033637976414473		1_1
234	num__MarrowBlastsEntry	1.245588771422114e-05		1_1
235	num__LocalImmPcnt	5.462612460510842e-05		1_1
236	num__SmokePerDay	2.202337759513587e-05		1_1
237	num__WBCEntry	0.18682707070796026		1_1
238	remainder__IsSec_is_missing	0.0		1_1
239	remainder__PrevDiag_is_missing	0.0		1_1
240	remainder__PrevBloodDis_is_missing	0.010384951178906072		1_1
241	remainder__Height_is_missing	0.0		1_1
242	remainder__BloodDateEntry_is_missing	0.0		1_1
243	remainder__HemoglobinEntry_is_missing	0.0		1_1
244	remainder__PlateletEntry_is_missing	0.0		1_1
245	remainder__MarrowDateEntry_is_missing	0.0		1_1
246	remainder__MarrowBlastsEntry_is_missing	0.0		1_1
247	remainder__FABtype_is_missing	0.0		1_1
248	remainder__CNSinvolveentry_is_missing	0.0		1_1
249	remainder__Localcytoentry_is_missing	0.0		1_1
250	remainder__Localimmentry_is_missing	0.0		1_1
251	remainder__LocalImmPcnt_is_missing	0.0		1_1
252	remainder__CD33entry_is_missing	0.0		1_1
253	remainder__SmokeHist_is_missing	0.0		1_1
254	remainder__SmokePerDay_is_missing	0.0		1_1
255	remainder__CytoResult_is_missing	0.0		1_1
256	remainder__Karyotype_is_missing	0.07885464227686693		1_1
257	remainder__ComorArr_is_missing	0.0		1_1
258	remainder__ComorCard_is_missing	0.0		1_1
259	remainder__ComorHVD_is_missing	0.0		1_1
260	remainder__ComorIBD_is_missing	0.0		1_1
261	remainder__ComorDiab_is_missing	0.0		1_1
262	remainder__ComorCVD_is_missing	0.0		1_1
263	remainder__ComorPsyc_is_missing	0.0		1_1
264	remainder__ComorObe_is_missing	0.0		1_1
265	remainder__ComorInf_is_missing	0.0		1_1
266	remainder__ComorRheu_is_missing	0.0		1_1
267	remainder__ComorPrep_is_missing	0.0		1_1
268	remainder__ComorRen_is_missing	0.0		1_1
269	remainder__ComorMPul_is_missing	0.0		1_1
270	remainder__ComorSPul_is_missing	0.0		1_1
271	remainder__ComorPST_is_missing	0.0		1_1
272	remainder__ComorHepM_is_missing	0.0		1_1
273	remainder__ComorHepS_is_missing	0.0		1_1
274	remainder__MRDnegativity_is_missing	0.0		1_1
275	remainder__MRDguided_is_missing	0.0		1_1
276	remainder__Housekeeping_is_missing	0.0		1_1
277	remainder__MRDA0_is_missing	0.0		1_1
278	remainder__date_MRDA0_is_missing	0.0		1_1
279	remainder__MRDA0_method_is_missing	0.0		1_1
280	remainder__MRDA0_specimen_is_missing	0.0		1_1
281	remainder__MRDA0num_is_missing	0.0		1_1
282	remainder__MRDA0hodnota_is_missing	0.0		1_1
283	remainder__MRDA0logred_is_missing	0.0		1_1
284	remainder__MRDB0_is_missing	0.0		1_1
285	remainder__date_MRDB0_is_missing	0.0		1_1
286	remainder__MRDB0_method_is_missing	0.0		1_1
287	remainder__MRDB0_specimen_is_missing	0.0		1_1
288	remainder__MRDB0num_is_missing	0.0		1_1
289	remainder__MRDB0hodnota_is_missing	0.0		1_1
290	remainder__MRDB0logred_is_missing	0.0		1_1
291	remainder__MRDC0_is_missing	0.0		1_1
292	remainder__MRDC0_method_is_missing	0.0		1_1
293	remainder__MRDC0_specimen_is_missing	0.0		1_1
294	remainder__MRDC0num_is_missing	0.0		1_1
295	remainder__MRDC0percentage_is_missing	0.0		1_1
296	karyotype_encoding__Karyotype_46,XX [20]	0.0		2_1
297	karyotype_encoding__Karyotype_46,XX,inv(16)(p13q22)[10]	0.0		2_1
298	karyotype_encoding__Karyotype_46,XX,t(8;21)(q22;q22)[10]	0.0		2_1
299	karyotype_encoding__Karyotype_46,XX[10]	0.0		2_1
300	karyotype_encoding__Karyotype_46,XX[20]	0.04673025866871869		2_1
301	karyotype_encoding__Karyotype_46,XX[20]	0.0		2_1
302	karyotype_encoding__Karyotype_46,XX[25]	0.0		2_1
303	karyotype_encoding__Karyotype_46,XX[30]	0.0		2_1
304	karyotype_encoding__Karyotype_46,XY	0.0		2_1
305	karyotype_encoding__Karyotype_46,XY [20]	0.0		2_1
306	karyotype_encoding__Karyotype_46,XY,inv(16)(p13q22)[10]	0.0		2_1
307	karyotype_encoding__Karyotype_46,XY[10]	0.0		2_1
308	karyotype_encoding__Karyotype_46,XY[20]	0.0		2_1
309	karyotype_encoding__Karyotype_46,XY[20]	0.0		2_1
310	karyotype_encoding__Karyotype_46,XY[21]	0.0		2_1
311	karyotype_encoding__Karyotype_46,XY[25]	0.0		2_1
312	karyotype_encoding__Karyotype_46,XY[30]	0.0		2_1
313	karyotype_encoding__Karyotype_47,XX,+8[10]	0.0		2_1
314	karyotype_encoding__Karyotype_47,XY,+8[10]	0.0		2_1
315	karyotype_encoding__Karyotype___rare_class__	0.024534861168773705		2_1
316	cat__sexID_False	0.05268749415744185		2_1
317	cat__sexID_True	0.033756064892336374		2_1
318	cat__IsSec_False	0.022776398119123447		2_1
319	cat__IsSec_True	0.03893576096098141		2_1
320	cat__IsSec_nan	0.0		2_1
321	cat__PrevDiag_False	0.06073549624714447		2_1
322	cat__PrevDiag_True	0.0037306049146129494		2_1
323	cat__PrevDiag_nan	0.0		2_1
324	cat__MRDA0_False	0.0		2_1
325	cat__MRDA0_True	0.0		2_1
326	cat__MRDA0_nan	0.0		2_1
327	cat__MRDB0_False	0.04752837695266928		2_1
328	cat__MRDB0_True	0.0		2_1
329	cat__MRDB0_nan	0.0		2_1
330	cat__MRDC0_False	0.0		2_1
331	cat__MRDC0_True	0.0		2_1
332	cat__MRDC0_nan	0.0		2_1
333	cat__amlAgeGroup_15-29	0.0		2_1
334	cat__amlAgeGroup_30-39	0.0		2_1
335	cat__amlAgeGroup_40-49	0.01068606352047433		2_1
336	cat__amlAgeGroup_50-59	0.0		2_1
337	cat__amlAgeGroup_60+	0.0		2_1
338	cat__PrevBloodDis_Aplastic anaemia	0.0		2_1
339	cat__PrevBloodDis_Chronic lymphoblastic leukaemia (CLL)	0.0		2_1
340	cat__PrevBloodDis_Chronic myelomonocytic leukaemia (CMML)	0.0		2_1
341	cat__PrevBloodDis_Hodgkin's disease	0.0		2_1
342	cat__PrevBloodDis_Lymphoma	0.0		2_1
343	cat__PrevBloodDis_Myelodysplastic syndrome (MDS)/myelodysplasia/pre-leukaemic phase	0.0		2_1
344	cat__PrevBloodDis_Myelofibrosis	0.0		2_1
345	cat__PrevBloodDis_Myeloproliferative syndrome	0.0		2_1
346	cat__PrevBloodDis_Other haematological disorder	0.0		2_1
347	cat__PrevBloodDis_Polycythaemia rubra vera (PRV)	0.0		2_1
348	cat__PrevBloodDis_Refractory anaemia with excess of blasts (RAEB, RAEB-t)	0.0		2_1
349	cat__PrevBloodDis_Sideroblastic anaemia (RAS)	0.0		2_1
350	cat__PrevBloodDis_Thrombocythaemia	0.0		2_1
351	cat__PrevBloodDis_Thrombocytopenia	0.0		2_1
352	cat__PrevBloodDis_nan	0.025768606888118228		2_1
353	cat__FABtype_0	0.0		2_1
354	cat__FABtype_1	0.11622959476136221		2_1
355	cat__FABtype_2	0.1607954395207106		2_1
356	cat__FABtype_3	0.0		2_1
357	cat__FABtype_4	0.0		2_1
358	cat__FABtype_4e	0.0		2_1
359	cat__FABtype_5	0.13986145316870058		2_1
360	cat__FABtype_5a	0.0		2_1
361	cat__FABtype_5b	0.0		2_1
362	cat__FABtype_6	0.0053199853403392465		2_1
363	cat__FABtype_7	0.0		2_1
364	cat__FABtype_8	0.0		2_1
365	cat__FABtype_All	0.0		2_1
366	cat__FABtype_B	0.0		2_1
367	cat__FABtype_R	0.0		2_1
368	cat__FABtype_RT	0.0		2_1
369	cat__FABtype_X	0.0		2_1
370	cat__FABtype_nan	0.07945215291779234		2_1
371	cat__CNSinvolveentry_0.0	0.0		2_1
372	cat__CNSinvolveentry_1.0	0.0		2_1
373	cat__CNSinvolveentry_2.0	0.0		2_1
374	cat__CNSinvolveentry_nan	0.0		2_1
375	cat__Localcytoentry_1.0	0.1972043505289995		2_1
376	cat__Localcytoentry_2.0	0.14227204236512028		2_1
377	cat__Localcytoentry_3.0	0.037919209045937485		2_1
378	cat__Localcytoentry_4.0	0.0		2_1
379	cat__Localcytoentry_5.0	0.0		2_1
380	cat__Localcytoentry_nan	0.0		2_1
381	cat__Localimmentry_1.0	0.0		2_1
382	cat__Localimmentry_2.0	0.0		2_1
383	cat__Localimmentry_3.0	0.0		2_1
384	cat__Localimmentry_nan	0.0		2_1
385	cat__CD33entry_1.0	0.05652780614511104		2_1
386	cat__CD33entry_2.0	0.0		2_1
387	cat__CD33entry_3.0	0.0		2_1
388	cat__CD33entry_nan	0.0		2_1
389	cat__SmokeHist_1.0	0.0		2_1
390	cat__SmokeHist_2.0	0.13795312106355864		2_1
391	cat__SmokeHist_3.0	0.0		2_1
392	cat__SmokeHist_nan	0.0		2_1
393	cat__amlType_De novo	0.0		2_1
394	cat__amlType_High risk MDS	0.0		2_1
395	cat__amlType_Secondary	0.29243292743537147		2_1
396	cat__CytoResult_Adverse	0.5405607765787562		2_1
397	cat__CytoResult_Failed	0.0		2_1
398	cat__CytoResult_Intermediate	0.0		2_1
399	cat__CytoResult_Normal	0.007356171464112936		2_1
400	cat__CytoResult_Not done	0.0		2_1
401	cat__CytoResult_nan	0.0		2_1
402	cat__CytoResult_t(15;17) / PML-RARA [APL]	0.0		2_1
403	cat__CytoResult_t(8;21) / inv(16) [CBF]	0.9308284702246524		2_1
404	cat__ComorArr_0.0	0.0		2_1
405	cat__ComorArr_1.0	0.0		2_1
406	cat__ComorArr_2.0	0.0		2_1
407	cat__ComorArr_nan	0.0		2_1
408	cat__ComorCard_0.0	0.0		2_1
409	cat__ComorCard_1.0	0.0		2_1
410	cat__ComorCard_2.0	0.0		2_1
411	cat__ComorCard_nan	0.0		2_1
412	cat__ComorHVD_0.0	0.0		2_1
413	cat__ComorHVD_1.0	0.0		2_1
414	cat__ComorHVD_2.0	0.0		2_1
415	cat__ComorHVD_nan	0.0		2_1
416	cat__ComorIBD_0.0	0.0		2_1
417	cat__ComorIBD_1.0	0.0		2_1
418	cat__ComorIBD_2.0	0.0		2_1
419	cat__ComorIBD_nan	0.0		2_1
420	cat__ComorDiab_0.0	0.0		2_1
421	cat__ComorDiab_1.0	0.0		2_1
422	cat__ComorDiab_2.0	0.0		2_1
423	cat__ComorDiab_nan	0.0		2_1
424	cat__ComorCVD_0.0	0.0		2_1
425	cat__ComorCVD_1.0	0.0		2_1
426	cat__ComorCVD_2.0	0.0		2_1
427	cat__ComorCVD_nan	0.0		2_1
428	cat__ComorPsyc_0.0	0.05145738260851864		2_1
429	cat__ComorPsyc_1.0	0.0		2_1
430	cat__ComorPsyc_2.0	0.0		2_1
431	cat__ComorPsyc_nan	0.0		2_1
432	cat__ComorObe_0.0	0.1072109742328024		2_1
433	cat__ComorObe_1.0	0.02117041386355088		2_1
434	cat__ComorObe_2.0	0.0		2_1
435	cat__ComorObe_nan	0.0		2_1
436	cat__ComorInf_0.0	0.05955317129679698		2_1
437	cat__ComorInf_1.0	0.0		2_1
438	cat__ComorInf_2.0	0.0		2_1
439	cat__ComorInf_nan	0.0		2_1
440	cat__ComorRheu_0.0	0.03257622452176053		2_1
441	cat__ComorRheu_1.0	0.0		2_1
442	cat__ComorRheu_2.0	0.0		2_1
443	cat__ComorRheu_nan	0.0		2_1
444	cat__ComorPrep_0.0	0.0		2_1
445	cat__ComorPrep_1.0	0.0		2_1
446	cat__ComorPrep_2.0	0.0		2_1
447	cat__ComorPrep_nan	0.0		2_1
448	cat__ComorRen_0.0	0.0		2_1
449	cat__ComorRen_1.0	0.0		2_1
450	cat__ComorRen_2.0	0.0		2_1
451	cat__ComorRen_nan	0.0		2_1
452	cat__ComorMPul_0.0	0.0		2_1
453	cat__ComorMPul_1.0	0.0		2_1
454	cat__ComorMPul_2.0	0.0		2_1
455	cat__ComorMPul_nan	0.0		2_1
456	cat__ComorSPul_0.0	0.0		2_1
457	cat__ComorSPul_1.0	0.0		2_1
458	cat__ComorSPul_2.0	0.0		2_1
459	cat__ComorSPul_nan	0.0		2_1
460	cat__ComorPST_0.0	0.04196112436708879		2_1
461	cat__ComorPST_1.0	0.02829206789899573		2_1
462	cat__ComorPST_2.0	0.0		2_1
463	cat__ComorPST_nan	0.0		2_1
464	cat__ComorHepM_0.0	0.05914793814948792		2_1
465	cat__ComorHepM_1.0	0.14733494624317495		2_1
466	cat__ComorHepM_2.0	0.0		2_1
467	cat__ComorHepM_nan	0.0		2_1
468	cat__ComorHepS_0.0	0.0		2_1
469	cat__ComorHepS_1.0	0.0		2_1
470	cat__ComorHepS_2.0	0.0		2_1
471	cat__ComorHepS_nan	0.0		2_1
472	cat__MRDnegativity_<0.0%/not detectable	0.0		2_1
473	cat__MRDnegativity_nan	0.0		2_1
474	cat__MRDguided_No	0.0		2_1
475	cat__MRDguided_nan	0.0		2_1
476	cat__Housekeeping_ABL	0.0		2_1
477	cat__Housekeeping_nan	0.0		2_1
478	cat__MRDA0_method_nan	0.0		2_1
479	cat__MRDA0_method_qPCR-NPM1	0.0		2_1
480	cat__MRDA0_method_qPCR-NPM1 A	0.0		2_1
481	cat__MRDA0_method_qPCR-NPM1 B	0.0		2_1
482	cat__MRDA0_method_qPCR-NPM1 D	0.0		2_1
483	cat__MRDA0_method_qPCR-NPM1 OTHER	0.0		2_1
484	cat__MRDA0_method_qPCR-inv16	0.0		2_1
485	cat__MRDA0_method_qPCR-t8/21	0.0		2_1
486	cat__MRDA0num_ND	0.0		2_1
487	cat__MRDA0num_Pos	0.0		2_1
488	cat__MRDA0num_nan	0.0		2_1
489	cat__MRDA0_specimen_PB	0.0		2_1
490	cat__MRDA0_specimen_nan	0.0		2_1
491	cat__MRDB0_method_nan	0.0		2_1
492	cat__MRDB0_method_qPCR-NPM1	0.0		2_1
493	cat__MRDB0_method_qPCR-NPM1 A	0.0		2_1
494	cat__MRDB0_method_qPCR-NPM1 B	0.0		2_1
495	cat__MRDB0_method_qPCR-NPM1 D	0.0		2_1
496	cat__MRDB0_method_qPCR-NPM1 OTHER	0.0		2_1
497	cat__MRDB0_method_qPCR-inv16	0.0		2_1
498	cat__MRDB0_method_qPCR-t8/21	0.0		2_1
499	cat__MRDB0_specimen_BM	0.0		2_1
500	cat__MRDB0_specimen_nan	0.0		2_1
501	cat__MRDB0num_ND	0.0		2_1
502	cat__MRDB0num_Pos	0.0		2_1
503	cat__MRDB0num_nan	0.0		2_1
504	cat__MRDC0_method_MFC (LAIP+DfN)	0.0		2_1
505	cat__MRDC0_method_nan	0.0		2_1
506	cat__MRDC0_specimen_BM	0.0		2_1
507	cat__MRDC0_specimen_BM	0.0		2_1
508	cat__MRDC0_specimen_PB	0.08315422981408367		2_1
509	cat__MRDC0_specimen_nan	0.0		2_1
510	cat__MRDC0num_Neg	0.0		2_1
511	cat__MRDC0num_Pos	0.0		2_1
512	cat__MRDC0num_nan	0.0		2_1
513	num__amlAgeAtRand1	0.2089035111535981		2_1
514	num__date_MRDA0	0.0004129269645308707		2_1
515	num__MRDA0hodnota	4.277622892312344e-05		2_1
516	num__MRDA0logred	0.0		2_1
517	num__date_MRDB0	0.0003931503074181449		2_1
518	num__MRDB0hodnota	0.00028896129118758393		2_1
519	num__MRDB0logred	0.0		2_1
520	num__MRDC0percentage	0.00016978981888455099		2_1
521	num__Weight	0.010089501224393034		2_1
522	num__Height	0.003155312640753938		2_1
523	num__BloodDateEntry	0.00034584016903765213		2_1
524	num__HemoglobinEntry	0.0012362127059379986		2_1
525	num__PlateletEntry	0.001452373208426715		2_1
526	num__MarrowDateEntry	5.7239689547996514e-05		2_1
527	num__MarrowBlastsEntry	0.00021240402886708135		2_1
528	num__LocalImmPcnt	1.275267798879655e-09		2_1
529	num__SmokePerDay	0.0001767233442862033		2_1
530	num__WBCEntry	0.03610235555623168		2_1
531	remainder__IsSec_is_missing	0.0		2_1
532	remainder__PrevDiag_is_missing	0.0		2_1
533	remainder__PrevBloodDis_is_missing	0.01222691169005365		2_1
534	remainder__Weight_is_missing	0.0		2_1
535	remainder__Height_is_missing	0.0		2_1
536	remainder__BloodDateEntry_is_missing	0.0		2_1
537	remainder__HemoglobinEntry_is_missing	0.0		2_1
538	remainder__PlateletEntry_is_missing	0.0		2_1
539	remainder__MarrowDateEntry_is_missing	0.0		2_1
540	remainder__MarrowBlastsEntry_is_missing	0.0		2_1
541	remainder__FABtype_is_missing	0.07639792382591681		2_1
542	remainder__CNSinvolveentry_is_missing	0.0		2_1
543	remainder__Localcytoentry_is_missing	0.0		2_1
544	remainder__Localimmentry_is_missing	0.0		2_1
545	remainder__LocalImmPcnt_is_missing	0.0		2_1
546	remainder__CD33entry_is_missing	0.0		2_1
547	remainder__SmokeHist_is_missing	0.0		2_1
548	remainder__SmokePerDay_is_missing	0.0		2_1
549	remainder__CytoResult_is_missing	0.0		2_1
550	remainder__Karyotype_is_missing	0.08283870301607696		2_1
551	remainder__ComorArr_is_missing	0.0		2_1
552	remainder__ComorCard_is_missing	0.0		2_1
553	remainder__ComorHVD_is_missing	0.0		2_1
554	remainder__ComorIBD_is_missing	0.0		2_1
555	remainder__ComorDiab_is_missing	0.0		2_1
556	remainder__ComorCVD_is_missing	0.0		2_1
557	remainder__ComorPsyc_is_missing	0.0		2_1
558	remainder__ComorObe_is_missing	0.0		2_1
559	remainder__ComorInf_is_missing	0.0		2_1
560	remainder__ComorRheu_is_missing	0.0		2_1
561	remainder__ComorPrep_is_missing	0.0		2_1
562	remainder__ComorRen_is_missing	0.0		2_1
563	remainder__ComorMPul_is_missing	0.0		2_1
564	remainder__ComorSPul_is_missing	0.0		2_1
565	remainder__ComorPST_is_missing	0.0		2_1
566	remainder__ComorHepM_is_missing	0.0		2_1
567	remainder__ComorHepS_is_missing	0.0		2_1
568	remainder__MRDnegativity_is_missing	0.0		2_1
569	remainder__MRDguided_is_missing	0.0		2_1
570	remainder__Housekeeping_is_missing	0.0		2_1
571	remainder__MRDA0_is_missing	0.0		2_1
572	remainder__date_MRDA0_is_missing	0.0		2_1
573	remainder__MRDA0_method_is_missing	0.0		2_1
574	remainder__MRDA0_specimen_is_missing	0.0		2_1
575	remainder__MRDA0num_is_missing	0.0		2_1
576	remainder__MRDA0hodnota_is_missing	0.0		2_1
577	remainder__MRDA0logred_is_missing	0.0		2_1
578	remainder__MRDB0_is_missing	0.0		2_1
579	remainder__date_MRDB0_is_missing	0.0		2_1
580	remainder__MRDB0_method_is_missing	0.0		2_1
581	remainder__MRDB0_specimen_is_missing	0.0		2_1
582	remainder__MRDB0num_is_missing	0.0		2_1
583	remainder__MRDB0hodnota_is_missing	0.0		2_1
584	remainder__MRDB0logred_is_missing	0.0		2_1
585	remainder__MRDC0_is_missing	0.0		2_1
586	remainder__MRDC0_method_is_missing	0.0		2_1
587	remainder__MRDC0_specimen_is_missing	0.0		2_1
588	remainder__MRDC0num_is_missing	0.0		2_1
589	remainder__MRDC0percentage_is_missing	0.0		2_1
590	karyotype_encoding__Karyotype_46,XX	0.0		3_1
591	karyotype_encoding__Karyotype_46,XX [20]	0.0		3_1
592	karyotype_encoding__Karyotype_46,XX [20]	0.0		3_1
593	karyotype_encoding__Karyotype_46,XX,inv(16)(p13q22)[10]	0.0		3_1
594	karyotype_encoding__Karyotype_46,XX,t(8;21)(q22;q22)[10]	0.0		3_1
595	karyotype_encoding__Karyotype_46,XX[10]	0.0		3_1
596	karyotype_encoding__Karyotype_46,XX[20]	0.0		3_1
597	karyotype_encoding__Karyotype_46,XX[20]	0.0		3_1
598	karyotype_encoding__Karyotype_46,XX[25]	0.0		3_1
599	karyotype_encoding__Karyotype_46,XX[30]	0.0		3_1
600	karyotype_encoding__Karyotype_46,XY	0.0		3_1
601	karyotype_encoding__Karyotype_46,XY [20]	0.0		3_1
602	karyotype_encoding__Karyotype_46,XY,inv(16)(p13q22)[10]	0.0		3_1
603	karyotype_encoding__Karyotype_46,XY[10]	0.0		3_1
604	karyotype_encoding__Karyotype_46,XY[20]	0.0		3_1
605	karyotype_encoding__Karyotype_46,XY[20]	0.0		3_1
606	karyotype_encoding__Karyotype_46,XY[25]	0.0		3_1
607	karyotype_encoding__Karyotype_46,XY[30]	0.0		3_1
608	karyotype_encoding__Karyotype_47,XX,+8[10]	0.0		3_1
609	karyotype_encoding__Karyotype_47,XY,+8[10]	0.0		3_1
610	karyotype_encoding__Karyotype___rare_class__	0.03314878244227359		3_1
611	cat__sexID_False	0.0534124325262945		3_1
612	cat__sexID_True	0.04767328154864885		3_1
613	cat__IsSec_False	0.0		3_1
614	cat__IsSec_True	0.0		3_1
615	cat__IsSec_nan	0.0		3_1
616	cat__PrevDiag_False	0.0		3_1
617	cat__PrevDiag_True	0.09171348160318919		3_1
618	cat__PrevDiag_nan	0.0		3_1
619	cat__MRDA0_False	0.0		3_1
620	cat__MRDA0_True	0.006965811301997637		3_1
621	cat__MRDA0_nan	0.003051423684952749		3_1
622	cat__MRDB0_False	0.0		3_1
623	cat__MRDB0_True	0.0		3_1
624	cat__MRDB0_nan	0.0025084251327737307		3_1
625	cat__MRDC0_False	0.0		3_1
626	cat__MRDC0_True	0.0		3_1
627	cat__MRDC0_nan	0.00022409305079603673		3_1
628	cat__amlAgeGroup_15-29	0.02281681310567545		3_1
629	cat__amlAgeGroup_30-39	0.0		3_1
630	cat__amlAgeGroup_40-49	0.05948752137357625		3_1
631	cat__amlAgeGroup_50-59	0.0		3_1
632	cat__amlAgeGroup_60+	0.0474697576284151		3_1
633	cat__PrevBloodDis_Aplastic anaemia	0.0		3_1
634	cat__PrevBloodDis_Chronic lymphoblastic leukaemia (CLL)	0.0		3_1
635	cat__PrevBloodDis_Chronic myelomonocytic leukaemia (CMML)	0.0		3_1
636	cat__PrevBloodDis_Hodgkin's disease	0.0		3_1
637	cat__PrevBloodDis_Lymphoma	0.0		3_1
638	cat__PrevBloodDis_Myelodysplastic syndrome (MDS)/myelodysplasia/pre-leukaemic phase	0.0		3_1
639	cat__PrevBloodDis_Myelofibrosis	0.0		3_1
640	cat__PrevBloodDis_Myeloproliferative syndrome	0.0		3_1
641	cat__PrevBloodDis_Other haematological disorder	0.0		3_1
642	cat__PrevBloodDis_Polycythaemia rubra vera (PRV)	0.0		3_1
643	cat__PrevBloodDis_Refractory anaemia with excess of blasts (RAEB, RAEB-t)	0.0		3_1
644	cat__PrevBloodDis_Sideroblastic anaemia (RAS)	0.0		3_1
645	cat__PrevBloodDis_Thrombocythaemia	0.0		3_1
646	cat__PrevBloodDis_Thrombocytopenia	0.0		3_1
647	cat__PrevBloodDis_nan	0.010293782178977622		3_1
648	cat__FABtype_0	0.0		3_1
649	cat__FABtype_1	0.0		3_1
650	cat__FABtype_2	0.08719556794916099		3_1
651	cat__FABtype_3	0.0		3_1
652	cat__FABtype_3v	0.0		3_1
653	cat__FABtype_4	0.0		3_1
654	cat__FABtype_4e	0.0		3_1
655	cat__FABtype_5	0.18123162128962814		3_1
656	cat__FABtype_5a	0.0		3_1
657	cat__FABtype_5b	0.0		3_1
658	cat__FABtype_6	0.004943445750128364		3_1
659	cat__FABtype_7	0.0		3_1
660	cat__FABtype_8	0.06362002083336446		3_1
661	cat__FABtype_All	0.0		3_1
662	cat__FABtype_B	0.0		3_1
663	cat__FABtype_R	0.0		3_1
664	cat__FABtype_RT	0.0		3_1
665	cat__FABtype_X	0.0		3_1
666	cat__FABtype_nan	0.010162279430103142		3_1
667	cat__CNSinvolveentry_0.0	0.0		3_1
668	cat__CNSinvolveentry_1.0	0.0		3_1
669	cat__CNSinvolveentry_2.0	0.0		3_1
670	cat__CNSinvolveentry_nan	0.0		3_1
671	cat__Localcytoentry_1.0	0.24595777945892824		3_1
672	cat__Localcytoentry_2.0	0.06439036873271546		3_1
673	cat__Localcytoentry_3.0	0.0		3_1
674	cat__Localcytoentry_4.0	0.0		3_1
675	cat__Localcytoentry_5.0	0.03157458364463723		3_1
676	cat__Localcytoentry_nan	0.0		3_1
677	cat__Localimmentry_1.0	0.0		3_1
678	cat__Localimmentry_2.0	0.0		3_1
679	cat__Localimmentry_3.0	0.0		3_1
680	cat__Localimmentry_nan	0.0		3_1
681	cat__CD33entry_1.0	0.0		3_1
682	cat__CD33entry_2.0	0.0		3_1
683	cat__CD33entry_3.0	0.0		3_1
684	cat__CD33entry_nan	0.0		3_1
685	cat__SmokeHist_1.0	0.0		3_1
686	cat__SmokeHist_2.0	0.10277494844808402		3_1
687	cat__SmokeHist_3.0	0.051197670047108415		3_1
688	cat__SmokeHist_nan	0.0		3_1
689	cat__amlType_De novo	0.04905884296321478		3_1
690	cat__amlType_High risk MDS	0.0		3_1
691	cat__amlType_Secondary	0.2706317204028353		3_1
692	cat__CytoResult_Adverse	0.5945422447930158		3_1
693	cat__CytoResult_Failed	0.0		3_1
694	cat__CytoResult_Intermediate	0.0		3_1
695	cat__CytoResult_Normal	0.0038231650786677194		3_1
696	cat__CytoResult_Not done	0.0		3_1
697	cat__CytoResult_nan	0.07259326113758195		3_1
698	cat__CytoResult_t(15;17) / PML-RARA [APL]	0.0		3_1
699	cat__CytoResult_t(8;21) / inv(16) [CBF]	0.8415363772769036		3_1
700	cat__ComorArr_0.0	0.0		3_1
701	cat__ComorArr_1.0	0.0		3_1
702	cat__ComorArr_2.0	0.0		3_1
703	cat__ComorArr_nan	0.0		3_1
704	cat__ComorCard_0.0	0.0		3_1
705	cat__ComorCard_1.0	0.0		3_1
706	cat__ComorCard_2.0	0.0		3_1
707	cat__ComorCard_nan	0.0		3_1
708	cat__ComorHVD_0.0	0.0		3_1
709	cat__ComorHVD_1.0	0.0		3_1
710	cat__ComorHVD_2.0	0.0		3_1
711	cat__ComorHVD_nan	0.0		3_1
712	cat__ComorIBD_0.0	0.0		3_1
713	cat__ComorIBD_1.0	0.0		3_1
714	cat__ComorIBD_2.0	0.0		3_1
715	cat__ComorIBD_nan	0.0		3_1
716	cat__ComorDiab_0.0	0.0		3_1
717	cat__ComorDiab_1.0	0.0		3_1
718	cat__ComorDiab_2.0	0.0		3_1
719	cat__ComorDiab_nan	0.0		3_1
720	cat__ComorCVD_0.0	0.0		3_1
721	cat__ComorCVD_1.0	0.0		3_1
722	cat__ComorCVD_2.0	0.0		3_1
723	cat__ComorCVD_nan	0.0		3_1
724	cat__ComorPsyc_0.0	0.0		3_1
725	cat__ComorPsyc_1.0	0.14929590830747314		3_1
726	cat__ComorPsyc_2.0	0.0		3_1
727	cat__ComorPsyc_nan	0.0		3_1
728	cat__ComorObe_0.0	0.00679308859830433		3_1
729	cat__ComorObe_1.0	0.0865800802285645		3_1
730	cat__ComorObe_2.0	0.0		3_1
731	cat__ComorObe_nan	0.0		3_1
732	cat__ComorInf_0.0	0.0		3_1
733	cat__ComorInf_1.0	0.05530855857694207		3_1
734	cat__ComorInf_2.0	0.0		3_1
735	cat__ComorInf_nan	0.0		3_1
736	cat__ComorRheu_0.0	0.17339123544591134		3_1
737	cat__ComorRheu_1.0	0.0		3_1
738	cat__ComorRheu_2.0	0.0		3_1
739	cat__ComorRheu_nan	0.0		3_1
740	cat__ComorPrep_0.0	0.0		3_1
741	cat__ComorPrep_1.0	0.0		3_1
742	cat__ComorPrep_2.0	0.0		3_1
743	cat__ComorPrep_nan	0.0		3_1
744	cat__ComorRen_0.0	0.0		3_1
745	cat__ComorRen_1.0	0.0		3_1
746	cat__ComorRen_2.0	0.0		3_1
747	cat__ComorRen_nan	0.0		3_1
748	cat__ComorMPul_0.0	0.024572546975826504		3_1
749	cat__ComorMPul_1.0	0.0		3_1
750	cat__ComorMPul_2.0	0.0		3_1
751	cat__ComorMPul_nan	0.0		3_1
752	cat__ComorSPul_0.0	0.011360027090136657		3_1
753	cat__ComorSPul_1.0	0.0		3_1
754	cat__ComorSPul_2.0	0.0		3_1
755	cat__ComorSPul_nan	0.0		3_1
756	cat__ComorPST_0.0	0.0		3_1
757	cat__ComorPST_1.0	0.0		3_1
758	cat__ComorPST_2.0	0.0		3_1
759	cat__ComorPST_nan	0.0		3_1
760	cat__ComorHepM_0.0	0.0		3_1
761	cat__ComorHepM_1.0	0.06872506657369634		3_1
762	cat__ComorHepM_2.0	0.0		3_1
763	cat__ComorHepM_nan	0.0		3_1
764	cat__ComorHepS_0.0	0.0		3_1
765	cat__ComorHepS_1.0	0.0		3_1
766	cat__ComorHepS_2.0	0.0		3_1
767	cat__ComorHepS_nan	0.0		3_1
768	cat__MRDnegativity_<0.0%/not detectable	0.0024369345383292535		3_1
769	cat__MRDnegativity_nan	0.001442074969017067		3_1
770	cat__MRDguided_No	0.0005648003721937836		3_1
771	cat__MRDguided_nan	0.000174239767189315		3_1
772	cat__Housekeeping_ABL	4.527425790830718e-05		3_1
773	cat__Housekeeping_nan	1.0248096310160368e-05		3_1
774	cat__MRDA0_method_nan	0.0035026475744101013		3_1
775	cat__MRDA0_method_qPCR-NPM1	0.0		3_1
776	cat__MRDA0_method_qPCR-NPM1 A	0.0		3_1
777	cat__MRDA0_method_qPCR-NPM1 B	0.0		3_1
778	cat__MRDA0_method_qPCR-NPM1 D	0.0		3_1
779	cat__MRDA0_method_qPCR-NPM1 OTHER	0.0		3_1
780	cat__MRDA0_method_qPCR-inv16	0.0		3_1
781	cat__MRDA0_method_qPCR-t8/21	0.0		3_1
782	cat__MRDA0num_ND	0.030740354140512394		3_1
783	cat__MRDA0num_Pos	0.0		3_1
784	cat__MRDA0num_nan	0.001212496182857738		3_1
785	cat__MRDA0_specimen_PB	0.00024165853947414408		3_1
786	cat__MRDA0_specimen_nan	4.382723534336584e-05		3_1
787	cat__MRDB0_method_nan	0.0		3_1
788	cat__MRDB0_method_qPCR-NPM1	0.0		3_1
789	cat__MRDB0_method_qPCR-NPM1 A	0.0		3_1
790	cat__MRDB0_method_qPCR-NPM1 B	0.0		3_1
791	cat__MRDB0_method_qPCR-NPM1 D	0.0		3_1
792	cat__MRDB0_method_qPCR-NPM1 OTHER	0.0		3_1
793	cat__MRDB0_method_qPCR-inv16	0.0		3_1
794	cat__MRDB0_method_qPCR-t8/21	0.0		3_1
795	cat__MRDB0_specimen_BM	0.0		3_1
796	cat__MRDB0_specimen_nan	0.0		3_1
797	cat__MRDB0num_ND	0.0		3_1
798	cat__MRDB0num_Pos	0.0		3_1
799	cat__MRDB0num_nan	0.0		3_1
800	cat__MRDC0_method_MFC (LAIP+DfN)	0.0		3_1
801	cat__MRDC0_method_nan	0.0		3_1
802	cat__MRDC0_specimen_BM	0.0		3_1
803	cat__MRDC0_specimen_BM	0.0		3_1
804	cat__MRDC0_specimen_PB	0.09611516665328886		3_1
805	cat__MRDC0_specimen_nan	0.0		3_1
806	cat__MRDC0num_Neg	0.0		3_1
807	cat__MRDC0num_Pos	0.0		3_1
808	cat__MRDC0num_nan	0.0		3_1
809	num__amlAgeAtRand1	0.25628949247628224		3_1
810	num__date_MRDA0	0.00014552948290371404		3_1
811	num__MRDA0hodnota	9.3049560111466e-05		3_1
812	num__MRDA0logred	5.5230224031366556e-05		3_1
813	num__date_MRDB0	0.0004751967082759562		3_1
814	num__MRDB0hodnota	0.0003787985320279695		3_1
815	num__MRDB0logred	0.0		3_1
816	num__MRDC0percentage	0.00018041922130205597		3_1
817	num__Weight	0.0351003232928526		3_1
818	num__Height	0.00300480200310072		3_1
819	num__BloodDateEntry	0.000849023615458541		3_1
820	num__HemoglobinEntry	6.84398375862258e-05		3_1
821	num__PlateletEntry	0.0015170502774195622		3_1
822	num__MarrowDateEntry	0.00015946143824344247		3_1
823	num__MarrowBlastsEntry	0.00013156920943373663		3_1
824	num__LocalImmPcnt	4.7656836430882515e-05		3_1
825	num__SmokePerDay	8.7804986698835e-05		3_1
826	num__WBCEntry	0.030737372380329826		3_1
827	remainder__IsSec_is_missing	0.0		3_1
828	remainder__PrevDiag_is_missing	0.0		3_1
829	remainder__PrevBloodDis_is_missing	0.009859830535969087		3_1
830	remainder__Weight_is_missing	0.0		3_1
831	remainder__Height_is_missing	0.0		3_1
832	remainder__BloodDateEntry_is_missing	0.0		3_1
833	remainder__HemoglobinEntry_is_missing	0.0		3_1
834	remainder__PlateletEntry_is_missing	0.0		3_1
835	remainder__MarrowDateEntry_is_missing	0.0		3_1
836	remainder__MarrowBlastsEntry_is_missing	0.0		3_1
837	remainder__FABtype_is_missing	0.00978116994069919		3_1
838	remainder__CNSinvolveentry_is_missing	0.0		3_1
839	remainder__Localcytoentry_is_missing	0.0		3_1
840	remainder__Localimmentry_is_missing	0.0		3_1
841	remainder__LocalImmPcnt_is_missing	0.0		3_1
842	remainder__CD33entry_is_missing	0.0		3_1
843	remainder__SmokeHist_is_missing	0.0		3_1
844	remainder__SmokePerDay_is_missing	0.0		3_1
845	remainder__CytoResult_is_missing	0.07355925736489215		3_1
846	remainder__Karyotype_is_missing	0.06010779390372624		3_1
847	remainder__ComorArr_is_missing	0.0		3_1
848	remainder__ComorCard_is_missing	0.0		3_1
849	remainder__ComorHVD_is_missing	0.0		3_1
850	remainder__ComorIBD_is_missing	0.0		3_1
851	remainder__ComorDiab_is_missing	0.0		3_1
852	remainder__ComorCVD_is_missing	0.0		3_1
853	remainder__ComorPsyc_is_missing	0.0		3_1
854	remainder__ComorObe_is_missing	0.0		3_1
855	remainder__ComorInf_is_missing	0.0		3_1
856	remainder__ComorRheu_is_missing	0.0		3_1
857	remainder__ComorPrep_is_missing	0.0		3_1
858	remainder__ComorRen_is_missing	0.0		3_1
859	remainder__ComorMPul_is_missing	0.0		3_1
860	remainder__ComorSPul_is_missing	0.0		3_1
861	remainder__ComorPST_is_missing	0.0		3_1
862	remainder__ComorHepM_is_missing	0.0		3_1
863	remainder__ComorHepS_is_missing	0.0		3_1
864	remainder__MRDnegativity_is_missing	0.0021216830311149453		3_1
865	remainder__MRDguided_is_missing	0.001203454960497253		3_1
866	remainder__Housekeeping_is_missing	0.0005025720477597338		3_1
867	remainder__MRDA0_is_missing	0.00016121368132429129		3_1
868	remainder__date_MRDA0_is_missing	0.0		3_1
869	remainder__MRDA0_method_is_missing	0.035536945791148834		3_1
870	remainder__MRDA0_specimen_is_missing	0.021359631535596998		3_1
871	remainder__MRDA0num_is_missing	0.009773952439590826		3_1
872	remainder__MRDA0hodnota_is_missing	0.0		3_1
873	remainder__MRDA0logred_is_missing	0.0		3_1
874	remainder__MRDB0_is_missing	0.0		3_1
875	remainder__date_MRDB0_is_missing	0.0		3_1
876	remainder__MRDB0_method_is_missing	0.0		3_1
877	remainder__MRDB0_specimen_is_missing	0.0		3_1
878	remainder__MRDB0num_is_missing	0.0		3_1
879	remainder__MRDB0hodnota_is_missing	0.0		3_1
880	remainder__MRDB0logred_is_missing	0.0		3_1
881	remainder__MRDC0_is_missing	0.0		3_1
882	remainder__MRDC0_method_is_missing	0.0		3_1
883	remainder__MRDC0_specimen_is_missing	0.0		3_1
884	remainder__MRDC0num_is_missing	0.0		3_1
885	remainder__MRDC0percentage_is_missing	0.0		3_1
886	karyotype_encoding__Karyotype_45,X,-Y,t(8;21)(q22;q22)[10]	0.0		4_1
887	karyotype_encoding__Karyotype_46,XX	0.0		4_1
888	karyotype_encoding__Karyotype_46,XX [20]	0.0		4_1
889	karyotype_encoding__Karyotype_46,XX [20]	0.0		4_1
890	karyotype_encoding__Karyotype_46,XX,inv(16)(p13q22)[10]	0.0		4_1
891	karyotype_encoding__Karyotype_46,XX,t(8;21)(q22;q22)[10]	0.0		4_1
892	karyotype_encoding__Karyotype_46,XX[10]	0.0		4_1
893	karyotype_encoding__Karyotype_46,XX[20]	0.0		4_1
894	karyotype_encoding__Karyotype_46,XX[20]	0.0		4_1
895	karyotype_encoding__Karyotype_46,XX[25]	0.0		4_1
896	karyotype_encoding__Karyotype_46,XX[30]	0.0		4_1
897	karyotype_encoding__Karyotype_46,XY	0.0		4_1
898	karyotype_encoding__Karyotype_46,XY [20]	0.0		4_1
899	karyotype_encoding__Karyotype_46,XY,inv(16)(p13q22)[10]	0.0		4_1
900	karyotype_encoding__Karyotype_46,XY[10]	0.0		4_1
901	karyotype_encoding__Karyotype_46,XY[20]	0.0		4_1
902	karyotype_encoding__Karyotype_46,XY[20]	0.0		4_1
903	karyotype_encoding__Karyotype_46,XY[21]	0.0		4_1
904	karyotype_encoding__Karyotype_46,XY[25]	0.0		4_1
905	karyotype_encoding__Karyotype_46,XY[30]	0.0		4_1
906	karyotype_encoding__Karyotype_47,XX,+8[10]	0.0		4_1
907	karyotype_encoding__Karyotype___rare_class__	0.0		4_1
908	cat__sexID_False	0.04889300956382564		4_1
909	cat__sexID_True	0.04106596850421765		4_1
910	cat__IsSec_False	0.047300049916140195		4_1
911	cat__IsSec_True	0.0		4_1
912	cat__IsSec_nan	0.0		4_1
913	cat__PrevDiag_False	0.0		4_1
914	cat__PrevDiag_True	0.0		4_1
915	cat__PrevDiag_nan	0.0		4_1
916	cat__MRDA0_False	0.0		4_1
917	cat__MRDA0_True	0.0		4_1
918	cat__MRDA0_nan	0.0		4_1
919	cat__MRDB0_False	0.023627467041696697		4_1
920	cat__MRDB0_True	0.0		4_1
921	cat__MRDB0_nan	0.0		4_1
922	cat__MRDC0_False	0.0		4_1
923	cat__MRDC0_True	0.0		4_1
924	cat__MRDC0_nan	0.0		4_1
925	cat__amlAgeGroup_15-29	0.0		4_1
926	cat__amlAgeGroup_30-39	0.016378623084501543		4_1
927	cat__amlAgeGroup_40-49	0.0		4_1
928	cat__amlAgeGroup_50-59	0.0		4_1
929	cat__amlAgeGroup_60+	0.0		4_1
930	cat__PrevBloodDis_Aplastic anaemia	0.0		4_1
931	cat__PrevBloodDis_Chronic lymphoblastic leukaemia (CLL)	0.0		4_1
932	cat__PrevBloodDis_Chronic myelomonocytic leukaemia (CMML)	0.0		4_1
933	cat__PrevBloodDis_Hodgkin's disease	0.0		4_1
934	cat__PrevBloodDis_Lymphoma	0.0		4_1
935	cat__PrevBloodDis_Myelodysplastic syndrome (MDS)/myelodysplasia/pre-leukaemic phase	0.0		4_1
936	cat__PrevBloodDis_Myelofibrosis	0.0		4_1
937	cat__PrevBloodDis_Myeloproliferative syndrome	0.0		4_1
938	cat__PrevBloodDis_Other haematological disorder	0.0		4_1
939	cat__PrevBloodDis_Polycythaemia rubra vera (PRV)	0.0		4_1
940	cat__PrevBloodDis_Refractory anaemia with excess of blasts (RAEB, RAEB-t)	0.0		4_1
941	cat__PrevBloodDis_Sideroblastic anaemia (RAS)	0.0		4_1
942	cat__PrevBloodDis_Thrombocythaemia	0.0		4_1
943	cat__PrevBloodDis_Thrombocytopenia	0.0		4_1
944	cat__PrevBloodDis_nan	0.0017341379107020198		4_1
945	cat__FABtype_0	0.0		4_1
946	cat__FABtype_1	0.0		4_1
947	cat__FABtype_2	0.05531118835311476		4_1
948	cat__FABtype_3	0.0		4_1
949	cat__FABtype_3v	0.0		4_1
950	cat__FABtype_4	0.0		4_1
951	cat__FABtype_4e	0.0		4_1
952	cat__FABtype_5	0.10703944020237217		4_1
953	cat__FABtype_5a	0.0		4_1
954	cat__FABtype_5b	0.0		4_1
955	cat__FABtype_6	0.0		4_1
956	cat__FABtype_7	0.0		4_1
957	cat__FABtype_8	0.010885645038115368		4_1
958	cat__FABtype_All	0.0		4_1
959	cat__FABtype_B	0.0		4_1
960	cat__FABtype_R	0.0		4_1
961	cat__FABtype_RT	0.0		4_1
962	cat__FABtype_X	0.0		4_1
963	cat__FABtype_nan	0.0		4_1
964	cat__CNSinvolveentry_0.0	0.0		4_1
965	cat__CNSinvolveentry_1.0	0.0		4_1
966	cat__CNSinvolveentry_2.0	0.0		4_1
967	cat__CNSinvolveentry_nan	0.0		4_1
968	cat__Localcytoentry_1.0	0.17963667327313257		4_1
969	cat__Localcytoentry_2.0	0.10330350755796269		4_1
970	cat__Localcytoentry_3.0	0.0		4_1
971	cat__Localcytoentry_4.0	0.0		4_1
972	cat__Localcytoentry_5.0	0.0		4_1
973	cat__Localcytoentry_nan	0.0		4_1
974	cat__Localimmentry_1.0	0.01060421040026092		4_1
975	cat__Localimmentry_2.0	0.0		4_1
976	cat__Localimmentry_3.0	0.0		4_1
977	cat__Localimmentry_nan	0.0		4_1
978	cat__CD33entry_1.0	0.0		4_1
979	cat__CD33entry_2.0	0.0		4_1
980	cat__CD33entry_3.0	0.0		4_1
981	cat__CD33entry_nan	0.0		4_1
982	cat__SmokeHist_1.0	0.0		4_1
983	cat__SmokeHist_2.0	0.06730831547506387		4_1
984	cat__SmokeHist_3.0	0.0503092297440172		4_1
985	cat__SmokeHist_nan	0.0		4_1
986	cat__amlType_De novo	0.07756788093077505		4_1
987	cat__amlType_High risk MDS	0.0		4_1
988	cat__amlType_Secondary	0.08750753990420648		4_1
989	cat__CytoResult_Adverse	0.5790461847179804		4_1
990	cat__CytoResult_Failed	0.0		4_1
991	cat__CytoResult_Intermediate	0.0		4_1
992	cat__CytoResult_Normal	0.02697111865738842		4_1
993	cat__CytoResult_Not done	0.0		4_1
994	cat__CytoResult_nan	0.0		4_1
995	cat__CytoResult_t(15;17) / PML-RARA [APL]	0.0		4_1
996	cat__CytoResult_t(8;21) / inv(16) [CBF]	0.7241356385642274		4_1
997	cat__ComorArr_0.0	0.0		4_1
998	cat__ComorArr_1.0	0.0		4_1
999	cat__ComorArr_2.0	0.0		4_1
1000	cat__ComorArr_nan	0.0		4_1
1001	cat__ComorCard_0.0	0.0		4_1
1002	cat__ComorCard_1.0	0.0		4_1
1003	cat__ComorCard_2.0	0.0		4_1
1004	cat__ComorCard_nan	0.0		4_1
1005	cat__ComorHVD_0.0	0.0		4_1
1006	cat__ComorHVD_1.0	0.0		4_1
1007	cat__ComorHVD_2.0	0.0		4_1
1008	cat__ComorHVD_nan	0.0		4_1
1009	cat__ComorIBD_0.0	0.0		4_1
1010	cat__ComorIBD_1.0	0.0		4_1
1011	cat__ComorIBD_2.0	0.0		4_1
1012	cat__ComorIBD_nan	0.0		4_1
1013	cat__ComorDiab_0.0	0.0		4_1
1014	cat__ComorDiab_1.0	0.0		4_1
1015	cat__ComorDiab_2.0	0.0		4_1
1016	cat__ComorDiab_nan	0.0		4_1
1017	cat__ComorCVD_0.0	0.0		4_1
1018	cat__ComorCVD_1.0	0.0		4_1
1019	cat__ComorCVD_2.0	0.0		4_1
1020	cat__ComorCVD_nan	0.0		4_1
1021	cat__ComorPsyc_0.0	0.0		4_1
1022	cat__ComorPsyc_1.0	0.0		4_1
1023	cat__ComorPsyc_2.0	0.0		4_1
1024	cat__ComorPsyc_nan	0.0		4_1
1025	cat__ComorObe_0.0	0.007162853862325007		4_1
1026	cat__ComorObe_1.0	0.0		4_1
1027	cat__ComorObe_2.0	0.0		4_1
1028	cat__ComorObe_nan	0.0		4_1
1029	cat__ComorInf_0.0	0.0450586301954621		4_1
1030	cat__ComorInf_1.0	0.0		4_1
1031	cat__ComorInf_2.0	0.0		4_1
1032	cat__ComorInf_nan	0.0		4_1
1033	cat__ComorRheu_0.0	0.0		4_1
1034	cat__ComorRheu_1.0	0.0		4_1
1035	cat__ComorRheu_2.0	0.0		4_1
1036	cat__ComorRheu_nan	0.0		4_1
1037	cat__ComorPrep_0.0	0.0		4_1
1038	cat__ComorPrep_1.0	0.0		4_1
1039	cat__ComorPrep_2.0	0.0		4_1
1040	cat__ComorPrep_nan	0.0		4_1
1041	cat__ComorRen_0.0	0.0		4_1
1042	cat__ComorRen_1.0	0.0		4_1
1043	cat__ComorRen_2.0	0.0		4_1
1044	cat__ComorRen_nan	0.0		4_1
1045	cat__ComorMPul_0.0	0.0		4_1
1046	cat__ComorMPul_1.0	0.0		4_1
1047	cat__ComorMPul_2.0	0.0		4_1
1048	cat__ComorMPul_nan	0.0		4_1
1049	cat__ComorSPul_0.0	0.0		4_1
1050	cat__ComorSPul_1.0	0.0		4_1
1051	cat__ComorSPul_2.0	0.0		4_1
1052	cat__ComorSPul_nan	0.0		4_1
1053	cat__ComorPST_0.0	0.0		4_1
1054	cat__ComorPST_1.0	0.0		4_1
1055	cat__ComorPST_2.0	0.0		4_1
1056	cat__ComorPST_nan	0.0		4_1
1057	cat__ComorHepM_0.0	0.056040660896994034		4_1
1058	cat__ComorHepM_1.0	0.03228637172847377		4_1
1059	cat__ComorHepM_2.0	0.0		4_1
1060	cat__ComorHepM_nan	0.0		4_1
1061	cat__ComorHepS_0.0	0.0		4_1
1062	cat__ComorHepS_1.0	0.0		4_1
1063	cat__ComorHepS_2.0	0.0		4_1
1064	cat__ComorHepS_nan	0.0		4_1
1065	cat__MRDnegativity_<0.0%/not detectable	0.0		4_1
1066	cat__MRDnegativity_nan	0.0		4_1
1067	cat__MRDguided_No	0.0		4_1
1068	cat__MRDguided_nan	0.0		4_1
1069	cat__Housekeeping_ABL	0.0		4_1
1070	cat__Housekeeping_nan	0.0		4_1
1071	cat__MRDA0_method_nan	0.0		4_1
1072	cat__MRDA0_method_qPCR-NPM1	0.0		4_1
1073	cat__MRDA0_method_qPCR-NPM1 A	0.0		4_1
1074	cat__MRDA0_method_qPCR-NPM1 B	0.0		4_1
1075	cat__MRDA0_method_qPCR-NPM1 D	0.0		4_1
1076	cat__MRDA0_method_qPCR-NPM1 OTHER	0.0		4_1
1077	cat__MRDA0_method_qPCR-inv16	0.0		4_1
1078	cat__MRDA0_method_qPCR-t8/21	0.0		4_1
1079	cat__MRDA0num_ND	0.0		4_1
1080	cat__MRDA0num_Pos	0.0		4_1
1081	cat__MRDA0num_nan	0.0		4_1
1082	cat__MRDA0_specimen_PB	0.0		4_1
1083	cat__MRDA0_specimen_nan	0.0		4_1
1084	cat__MRDB0_method_nan	0.0		4_1
1085	cat__MRDB0_method_qPCR-NPM1	0.0		4_1
1086	cat__MRDB0_method_qPCR-NPM1 A	0.0		4_1
1087	cat__MRDB0_method_qPCR-NPM1 B	0.0		4_1
1088	cat__MRDB0_method_qPCR-NPM1 D	0.0		4_1
1089	cat__MRDB0_method_qPCR-NPM1 OTHER	0.0		4_1
1090	cat__MRDB0_method_qPCR-inv16	0.0		4_1
1091	cat__MRDB0_method_qPCR-t8/21	0.0		4_1
1092	cat__MRDB0_specimen_BM	0.0		4_1
1093	cat__MRDB0_specimen_nan	0.0		4_1
1094	cat__MRDB0num_ND	0.0		4_1
1095	cat__MRDB0num_Pos	0.0		4_1
1096	cat__MRDB0num_nan	0.0		4_1
1097	cat__MRDC0_method_MFC (LAIP+DfN)	0.0		4_1
1098	cat__MRDC0_method_nan	0.0		4_1
1099	cat__MRDC0_specimen_BM	0.0		4_1
1100	cat__MRDC0_specimen_BM	0.0		4_1
1101	cat__MRDC0_specimen_PB	0.0		4_1
1102	cat__MRDC0_specimen_nan	0.0		4_1
1103	cat__MRDC0num_Neg	0.0		4_1
1104	cat__MRDC0num_Pos	0.0		4_1
1105	cat__MRDC0num_nan	0.0		4_1
1106	num__amlAgeAtRand1	0.22364659824414318		4_1
1107	num__date_MRDA0	0.0003427301485670369		4_1
1108	num__MRDA0hodnota	4.688014359214731e-05		4_1
1109	num__MRDA0logred	0.0		4_1
1110	num__date_MRDB0	0.0004614078738299977		4_1
1111	num__MRDB0hodnota	0.00025667189851431485		4_1
1112	num__MRDB0logred	0.0		4_1
1113	num__MRDC0percentage	0.00013657834037320254		4_1
1114	num__Weight	0.023856663894582405		4_1
1115	num__Height	0.01932474109788055		4_1
1116	num__BloodDateEntry	0.00020360562288562878		4_1
1117	num__HemoglobinEntry	0.0008737195649336886		4_1
1118	num__PlateletEntry	0.0012864978625051794		4_1
1119	num__MarrowDateEntry	0.00042797715595510323		4_1
1120	num__MarrowBlastsEntry	0.00021599019834856657		4_1
1121	num__LocalImmPcnt	5.1007796306714444e-05		4_1
1122	num__SmokePerDay	8.185624862510315e-06		4_1
1123	num__WBCEntry	0.028527722723986914		4_1
1124	remainder__IsSec_is_missing	0.0		4_1
1125	remainder__PrevDiag_is_missing	0.0		4_1
1126	remainder__PrevBloodDis_is_missing	0.0		4_1
1127	remainder__Weight_is_missing	0.0		4_1
1128	remainder__Height_is_missing	0.0		4_1
1129	remainder__BloodDateEntry_is_missing	0.0		4_1
1130	remainder__HemoglobinEntry_is_missing	0.0		4_1
1131	remainder__PlateletEntry_is_missing	0.0		4_1
1132	remainder__MarrowDateEntry_is_missing	0.0		4_1
1133	remainder__MarrowBlastsEntry_is_missing	0.0		4_1
1134	remainder__FABtype_is_missing	0.0		4_1
1135	remainder__CNSinvolveentry_is_missing	0.0		4_1
1136	remainder__Localcytoentry_is_missing	0.0		4_1
1137	remainder__Localimmentry_is_missing	0.0		4_1
1138	remainder__LocalImmPcnt_is_missing	0.0		4_1
1139	remainder__CD33entry_is_missing	0.0		4_1
1140	remainder__SmokeHist_is_missing	0.0		4_1
1141	remainder__SmokePerDay_is_missing	0.0		4_1
1142	remainder__CytoResult_is_missing	0.0		4_1
1143	remainder__Karyotype_is_missing	0.0		4_1
1144	remainder__ComorArr_is_missing	0.0		4_1
1145	remainder__ComorCard_is_missing	0.0		4_1
1146	remainder__ComorHVD_is_missing	0.0		4_1
1147	remainder__ComorIBD_is_missing	0.0		4_1
1148	remainder__ComorDiab_is_missing	0.0		4_1
1149	remainder__ComorCVD_is_missing	0.0		4_1
1150	remainder__ComorPsyc_is_missing	0.0		4_1
1151	remainder__ComorObe_is_missing	0.0		4_1
1152	remainder__ComorInf_is_missing	0.0		4_1
1153	remainder__ComorRheu_is_missing	0.0		4_1
1154	remainder__ComorPrep_is_missing	0.0		4_1
1155	remainder__ComorRen_is_missing	0.0		4_1
1156	remainder__ComorMPul_is_missing	0.0		4_1
1157	remainder__ComorSPul_is_missing	0.0		4_1
1158	remainder__ComorPST_is_missing	0.0		4_1
1159	remainder__ComorHepM_is_missing	0.0		4_1
1160	remainder__ComorHepS_is_missing	0.0		4_1
1161	remainder__MRDnegativity_is_missing	0.0		4_1
1162	remainder__MRDguided_is_missing	0.0		4_1
1163	remainder__Housekeeping_is_missing	0.0		4_1
1164	remainder__MRDA0_is_missing	0.0		4_1
1165	remainder__date_MRDA0_is_missing	0.0		4_1
1166	remainder__MRDA0_method_is_missing	0.0		4_1
1167	remainder__MRDA0_specimen_is_missing	0.0		4_1
1168	remainder__MRDA0num_is_missing	0.0		4_1
1169	remainder__MRDA0hodnota_is_missing	0.0		4_1
1170	remainder__MRDA0logred_is_missing	0.0		4_1
1171	remainder__MRDB0_is_missing	0.0		4_1
1172	remainder__date_MRDB0_is_missing	0.0		4_1
1173	remainder__MRDB0_method_is_missing	0.0		4_1
1174	remainder__MRDB0_specimen_is_missing	0.0		4_1
1175	remainder__MRDB0num_is_missing	0.0		4_1
1176	remainder__MRDB0hodnota_is_missing	0.0		4_1
1177	remainder__MRDB0logred_is_missing	0.0		4_1
1178	remainder__MRDC0_is_missing	0.0		4_1
1179	remainder__MRDC0_method_is_missing	0.0		4_1
1180	remainder__MRDC0_specimen_is_missing	0.0		4_1
1181	remainder__MRDC0num_is_missing	0.0		4_1
1182	remainder__MRDC0percentage_is_missing	0.0		4_1
1183	karyotype_encoding__Karyotype_46,XX	0.0		5_1
1184	karyotype_encoding__Karyotype_46,XX [20]	0.0		5_1
1185	karyotype_encoding__Karyotype_46,XX [20]	0.0		5_1
1186	karyotype_encoding__Karyotype_46,XX,inv(16)(p13q22)[10]	0.0		5_1
1187	karyotype_encoding__Karyotype_46,XX,t(8;21)(q22;q22)[10]	0.0		5_1
1188	karyotype_encoding__Karyotype_46,XX[10]	0.0		5_1
1189	karyotype_encoding__Karyotype_46,XX[20]	0.0		5_1
1190	karyotype_encoding__Karyotype_46,XX[20]	0.0		5_1
1191	karyotype_encoding__Karyotype_46,XX[25]	0.0		5_1
1192	karyotype_encoding__Karyotype_46,XX[30]	0.0		5_1
1193	karyotype_encoding__Karyotype_46,XY	0.0		5_1
1194	karyotype_encoding__Karyotype_46,XY [20]	0.0		5_1
1195	karyotype_encoding__Karyotype_46,XY,inv(16)(p13q22)[10]	0.0		5_1
1196	karyotype_encoding__Karyotype_46,XY[10]	0.0		5_1
1197	karyotype_encoding__Karyotype_46,XY[20]	0.0		5_1
1198	karyotype_encoding__Karyotype_46,XY[20]	0.0		5_1
1199	karyotype_encoding__Karyotype_46,XY[25]	0.007706685880720684		5_1
1200	karyotype_encoding__Karyotype_46,XY[30]	0.0		5_1
1201	karyotype_encoding__Karyotype_47,XX,+8[10]	0.0		5_1
1202	karyotype_encoding__Karyotype_47,XY,+8[10]	0.0		5_1
1203	karyotype_encoding__Karyotype___rare_class__	0.013661937104250458		5_1
1204	cat__sexID_False	0.05229096251486688		5_1
1205	cat__sexID_True	0.04397125377812929		5_1
1206	cat__IsSec_False	0.0		5_1
1207	cat__IsSec_True	0.11104758620505013		5_1
1208	cat__IsSec_nan	0.0		5_1
1209	cat__PrevDiag_False	0.0		5_1
1210	cat__PrevDiag_True	0.0		5_1
1211	cat__PrevDiag_nan	0.0		5_1
1212	cat__MRDA0_False	0.0		5_1
1213	cat__MRDA0_True	0.0		5_1
1214	cat__MRDA0_nan	0.0		5_1
1215	cat__MRDB0_False	0.0		5_1
1216	cat__MRDB0_True	0.0		5_1
1217	cat__MRDB0_nan	0.0		5_1
1218	cat__MRDC0_False	0.0		5_1
1219	cat__MRDC0_True	0.0		5_1
1220	cat__MRDC0_nan	0.0		5_1
1221	cat__amlAgeGroup_15-29	0.10337356251386741		5_1
1222	cat__amlAgeGroup_30-39	0.0		5_1
1223	cat__amlAgeGroup_40-49	0.009275506173203244		5_1
1224	cat__amlAgeGroup_50-59	0.0		5_1
1225	cat__amlAgeGroup_60+	0.0		5_1
1226	cat__PrevBloodDis_Aplastic anaemia	0.0		5_1
1227	cat__PrevBloodDis_Chronic lymphoblastic leukaemia (CLL)	0.0		5_1
1228	cat__PrevBloodDis_Chronic myelomonocytic leukaemia (CMML)	0.0		5_1
1229	cat__PrevBloodDis_Hodgkin's disease	0.0		5_1
1230	cat__PrevBloodDis_Lymphoma	0.0		5_1
1231	cat__PrevBloodDis_Myelodysplastic syndrome (MDS)/myelodysplasia/pre-leukaemic phase	0.0		5_1
1232	cat__PrevBloodDis_Myelofibrosis	0.0		5_1
1233	cat__PrevBloodDis_Myeloproliferative syndrome	0.0		5_1
1234	cat__PrevBloodDis_Other haematological disorder	0.0		5_1
1235	cat__PrevBloodDis_Polycythaemia rubra vera (PRV)	0.0		5_1
1236	cat__PrevBloodDis_Refractory anaemia with excess of blasts (RAEB, RAEB-t)	0.0		5_1
1237	cat__PrevBloodDis_Sideroblastic anaemia (RAS)	0.0		5_1
1238	cat__PrevBloodDis_Thrombocythaemia	0.0		5_1
1239	cat__PrevBloodDis_Thrombocytopenia	0.0		5_1
1240	cat__PrevBloodDis_nan	0.0		5_1
1241	cat__FABtype_0	0.0		5_1
1242	cat__FABtype_1	0.0		5_1
1243	cat__FABtype_2	0.050913186627865085		5_1
1244	cat__FABtype_3	0.0		5_1
1245	cat__FABtype_3v	0.0		5_1
1246	cat__FABtype_4	0.0		5_1
1247	cat__FABtype_4e	0.0		5_1
1248	cat__FABtype_5	0.2319372697915209		5_1
1249	cat__FABtype_5a	0.026851032268121328		5_1
1250	cat__FABtype_5b	0.0		5_1
1251	cat__FABtype_6	0.10058878963913258		5_1
1252	cat__FABtype_7	0.0		5_1
1253	cat__FABtype_8	0.09343266885815163		5_1
1254	cat__FABtype_All	0.0		5_1
1255	cat__FABtype_B	0.0		5_1
1256	cat__FABtype_R	0.0		5_1
1257	cat__FABtype_RT	0.0		5_1
1258	cat__FABtype_X	0.02765840257283184		5_1
1259	cat__FABtype_nan	0.018400836242765357		5_1
1260	cat__CNSinvolveentry_0.0	0.011147019518957718		5_1
1261	cat__CNSinvolveentry_1.0	0.0		5_1
1262	cat__CNSinvolveentry_2.0	0.0		5_1
1263	cat__CNSinvolveentry_nan	0.0		5_1
1264	cat__Localcytoentry_1.0	0.2528392283426005		5_1
1265	cat__Localcytoentry_2.0	0.10883875713462017		5_1
1266	cat__Localcytoentry_3.0	0.0		5_1
1267	cat__Localcytoentry_4.0	0.0		5_1
1268	cat__Localcytoentry_5.0	0.049351213260808574		5_1
1269	cat__Localcytoentry_nan	0.0		5_1
1270	cat__Localimmentry_1.0	0.023566447900716485		5_1
1271	cat__Localimmentry_2.0	0.0		5_1
1272	cat__Localimmentry_3.0	0.0		5_1
1273	cat__Localimmentry_nan	0.0		5_1
1274	cat__CD33entry_1.0	0.0		5_1
1275	cat__CD33entry_2.0	0.0		5_1
1276	cat__CD33entry_3.0	0.0		5_1
1277	cat__CD33entry_nan	0.0		5_1
1278	cat__SmokeHist_1.0	0.0		5_1
1279	cat__SmokeHist_2.0	0.08159815963164653		5_1
1280	cat__SmokeHist_3.0	0.12077830925742591		5_1
1281	cat__SmokeHist_nan	0.0		5_1
1282	cat__amlType_De novo	0.029545552771578505		5_1
1283	cat__amlType_High risk MDS	0.0		5_1
1284	cat__amlType_Secondary	0.18367064475488706		5_1
1285	cat__CytoResult_Adverse	0.5644277169416199		5_1
1286	cat__CytoResult_Failed	0.0		5_1
1287	cat__CytoResult_Intermediate	0.0		5_1
1288	cat__CytoResult_Normal	0.0		5_1
1289	cat__CytoResult_Not done	0.0		5_1
1290	cat__CytoResult_nan	0.07509893065096909		5_1
1291	cat__CytoResult_t(15;17) / PML-RARA [APL]	0.0		5_1
1292	cat__CytoResult_t(8;21) / inv(16) [CBF]	0.8728996612552891		5_1
1293	cat__ComorArr_0.0	0.0		5_1
1294	cat__ComorArr_1.0	0.0		5_1
1295	cat__ComorArr_2.0	0.0		5_1
1296	cat__ComorArr_nan	0.0		5_1
1297	cat__ComorCard_0.0	0.0		5_1
1298	cat__ComorCard_1.0	0.0		5_1
1299	cat__ComorCard_2.0	0.0		5_1
1300	cat__ComorCard_nan	0.0		5_1
1301	cat__ComorHVD_0.0	0.0		5_1
1302	cat__ComorHVD_1.0	0.0		5_1
1303	cat__ComorHVD_2.0	0.0		5_1
1304	cat__ComorHVD_nan	0.0		5_1
1305	cat__ComorIBD_0.0	0.0		5_1
1306	cat__ComorIBD_1.0	0.0		5_1
1307	cat__ComorIBD_2.0	0.0		5_1
1308	cat__ComorIBD_nan	0.0		5_1
1309	cat__ComorDiab_0.0	0.0		5_1
1310	cat__ComorDiab_1.0	0.0		5_1
1311	cat__ComorDiab_2.0	0.0		5_1
1312	cat__ComorDiab_nan	0.0		5_1
1313	cat__ComorCVD_0.0	0.0		5_1
1314	cat__ComorCVD_1.0	0.0		5_1
1315	cat__ComorCVD_2.0	0.0		5_1
1316	cat__ComorCVD_nan	0.0		5_1
1317	cat__ComorPsyc_0.0	0.0693941872193104		5_1
1318	cat__ComorPsyc_1.0	0.04867249117242617		5_1
1319	cat__ComorPsyc_2.0	0.0		5_1
1320	cat__ComorPsyc_nan	0.0		5_1
1321	cat__ComorObe_0.0	0.09726456700735292		5_1
1322	cat__ComorObe_1.0	0.044793322288055736		5_1
1323	cat__ComorObe_2.0	0.0		5_1
1324	cat__ComorObe_nan	0.0		5_1
1325	cat__ComorInf_0.0	0.018387531021875413		5_1
1326	cat__ComorInf_1.0	0.06952190912802803		5_1
1327	cat__ComorInf_2.0	0.0		5_1
1328	cat__ComorInf_nan	0.0		5_1
1329	cat__ComorRheu_0.0	0.004376092531330217		5_1
1330	cat__ComorRheu_1.0	0.0		5_1
1331	cat__ComorRheu_2.0	0.0		5_1
1332	cat__ComorRheu_nan	0.0		5_1
1333	cat__ComorPrep_0.0	0.0		5_1
1334	cat__ComorPrep_1.0	0.0		5_1
1335	cat__ComorPrep_2.0	0.0		5_1
1336	cat__ComorPrep_nan	0.0		5_1
1337	cat__ComorRen_0.0	0.0		5_1
1338	cat__ComorRen_1.0	0.0		5_1
1339	cat__ComorRen_2.0	0.0		5_1
1340	cat__ComorRen_nan	0.0		5_1
1341	cat__ComorMPul_0.0	0.008659947039703457		5_1
1342	cat__ComorMPul_1.0	0.0		5_1
1343	cat__ComorMPul_2.0	0.0		5_1
1344	cat__ComorMPul_nan	0.0		5_1
1345	cat__ComorSPul_0.0	0.0		5_1
1346	cat__ComorSPul_1.0	0.0		5_1
1347	cat__ComorSPul_2.0	0.0		5_1
1348	cat__ComorSPul_nan	0.0		5_1
1349	cat__ComorPST_0.0	0.0		5_1
1350	cat__ComorPST_1.0	0.0		5_1
1351	cat__ComorPST_2.0	0.0		5_1
1352	cat__ComorPST_nan	0.0		5_1
1353	cat__ComorHepM_0.0	0.041088553728321826		5_1
1354	cat__ComorHepM_1.0	0.05753983526847425		5_1
1355	cat__ComorHepM_2.0	0.0		5_1
1356	cat__ComorHepM_nan	0.0		5_1
1357	cat__ComorHepS_0.0	0.0		5_1
1358	cat__ComorHepS_1.0	0.0		5_1
1359	cat__ComorHepS_2.0	0.0		5_1
1360	cat__ComorHepS_nan	0.0		5_1
1361	cat__MRDnegativity_<0.0%/not detectable	0.0		5_1
1362	cat__MRDnegativity_nan	0.0		5_1
1363	cat__MRDguided_No	0.0		5_1
1364	cat__MRDguided_nan	0.0		5_1
1365	cat__Housekeeping_ABL	0.0		5_1
1366	cat__Housekeeping_nan	0.0		5_1
1367	cat__MRDA0_method_nan	0.0		5_1
1368	cat__MRDA0_method_qPCR-NPM1	0.0		5_1
1369	cat__MRDA0_method_qPCR-NPM1 A	0.0		5_1
1370	cat__MRDA0_method_qPCR-NPM1 B	0.0		5_1
1371	cat__MRDA0_method_qPCR-NPM1 D	0.0		5_1
1372	cat__MRDA0_method_qPCR-NPM1 OTHER	0.0		5_1
1373	cat__MRDA0_method_qPCR-inv16	0.0		5_1
1374	cat__MRDA0_method_qPCR-t8/21	0.0		5_1
1375	cat__MRDA0num_ND	0.0		5_1
1376	cat__MRDA0num_Pos	0.0		5_1
1377	cat__MRDA0num_nan	0.0		5_1
1378	cat__MRDA0_specimen_PB	0.0		5_1
1379	cat__MRDA0_specimen_nan	0.0		5_1
1380	cat__MRDB0_method_nan	0.0		5_1
1381	cat__MRDB0_method_qPCR-NPM1	0.0		5_1
1382	cat__MRDB0_method_qPCR-NPM1 A	0.0		5_1
1383	cat__MRDB0_method_qPCR-NPM1 B	0.0		5_1
1384	cat__MRDB0_method_qPCR-NPM1 D	0.0		5_1
1385	cat__MRDB0_method_qPCR-NPM1 OTHER	0.0		5_1
1386	cat__MRDB0_method_qPCR-inv16	0.0		5_1
1387	cat__MRDB0_method_qPCR-t8/21	0.0		5_1
1388	cat__MRDB0_specimen_BM	0.0		5_1
1389	cat__MRDB0_specimen_nan	0.0		5_1
1390	cat__MRDB0num_ND	0.0		5_1
1391	cat__MRDB0num_Pos	0.0		5_1
1392	cat__MRDB0num_nan	0.0		5_1
1393	cat__MRDC0_method_MFC (LAIP+DfN)	0.0		5_1
1394	cat__MRDC0_method_nan	0.0		5_1
1395	cat__MRDC0_specimen_BM	0.0		5_1
1396	cat__MRDC0_specimen_BM	0.0		5_1
1397	cat__MRDC0_specimen_PB	0.020384093700984533		5_1
1398	cat__MRDC0_specimen_nan	0.0		5_1
1399	cat__MRDC0num_Neg	0.0		5_1
1400	cat__MRDC0num_Pos	0.0		5_1
1401	cat__MRDC0num_nan	0.0		5_1
1402	num__amlAgeAtRand1	0.25278321556941163		5_1
1403	num__date_MRDA0	0.0003252035219373709		5_1
1404	num__MRDA0hodnota	5.251528297321822e-05		5_1
1405	num__MRDA0logred	0.0		5_1
1406	num__date_MRDB0	0.0005881057434488404		5_1
1407	num__MRDB0hodnota	0.00032199017492507364		5_1
1408	num__MRDB0logred	0.0		5_1
1409	num__MRDC0percentage	0.00018663411581900117		5_1
1410	num__Weight	0.01787729776706458		5_1
1411	num__Height	0.0029694922608135194		5_1
1412	num__BloodDateEntry	0.0003496694300378486		5_1
1413	num__HemoglobinEntry	0.0008253515650772968		5_1
1414	num__PlateletEntry	0.0015318723710160778		5_1
1415	num__MarrowDateEntry	0.000265247101846028		5_1
1416	num__MarrowBlastsEntry	0.00022406095109020157		5_1
1417	num__LocalImmPcnt	6.599484295745151e-06		5_1
1418	num__SmokePerDay	3.0160679091196226e-05		5_1
1419	num__WBCEntry	0.03661356503855571		5_1
1420	remainder__IsSec_is_missing	0.0		5_1
1421	remainder__PrevDiag_is_missing	0.0		5_1
1422	remainder__PrevBloodDis_is_missing	0.0		5_1
1423	remainder__Weight_is_missing	0.0		5_1
1424	remainder__Height_is_missing	0.0		5_1
1425	remainder__BloodDateEntry_is_missing	0.0		5_1
1426	remainder__HemoglobinEntry_is_missing	0.0		5_1
1427	remainder__PlateletEntry_is_missing	0.0		5_1
1428	remainder__MarrowDateEntry_is_missing	0.0		5_1
1429	remainder__MarrowBlastsEntry_is_missing	0.0		5_1
1430	remainder__FABtype_is_missing	0.01671738025399975		5_1
1431	remainder__CNSinvolveentry_is_missing	0.0		5_1
1432	remainder__Localcytoentry_is_missing	0.0		5_1
1433	remainder__Localimmentry_is_missing	0.0		5_1
1434	remainder__LocalImmPcnt_is_missing	0.0		5_1
1435	remainder__CD33entry_is_missing	0.0		5_1
1436	remainder__SmokeHist_is_missing	0.0		5_1
1437	remainder__SmokePerDay_is_missing	0.0		5_1
1438	remainder__CytoResult_is_missing	0.07570217219044967		5_1
1439	remainder__Karyotype_is_missing	0.012163762844692274		5_1
1440	remainder__ComorArr_is_missing	0.0		5_1
1441	remainder__ComorCard_is_missing	0.0		5_1
1442	remainder__ComorHVD_is_missing	0.0		5_1
1443	remainder__ComorIBD_is_missing	0.0		5_1
1444	remainder__ComorDiab_is_missing	0.0		5_1
1445	remainder__ComorCVD_is_missing	0.0		5_1
1446	remainder__ComorPsyc_is_missing	0.0		5_1
1447	remainder__ComorObe_is_missing	0.0		5_1
1448	remainder__ComorInf_is_missing	0.0		5_1
1449	remainder__ComorRheu_is_missing	0.0		5_1
1450	remainder__ComorPrep_is_missing	0.0		5_1
1451	remainder__ComorRen_is_missing	0.0		5_1
1452	remainder__ComorMPul_is_missing	0.0		5_1
1453	remainder__ComorSPul_is_missing	0.0		5_1
1454	remainder__ComorPST_is_missing	0.0		5_1
1455	remainder__ComorHepM_is_missing	0.0		5_1
1456	remainder__ComorHepS_is_missing	0.0		5_1
1457	remainder__MRDnegativity_is_missing	0.0		5_1
1458	remainder__MRDguided_is_missing	0.0		5_1
1459	remainder__Housekeeping_is_missing	0.0		5_1
1460	remainder__MRDA0_is_missing	0.0		5_1
1461	remainder__date_MRDA0_is_missing	0.0		5_1
1462	remainder__MRDA0_method_is_missing	0.0		5_1
1463	remainder__MRDA0_specimen_is_missing	0.0		5_1
1464	remainder__MRDA0num_is_missing	0.0		5_1
1465	remainder__MRDA0hodnota_is_missing	0.0		5_1
1466	remainder__MRDA0logred_is_missing	0.0		5_1
1467	remainder__MRDB0_is_missing	0.0		5_1
1468	remainder__date_MRDB0_is_missing	0.0		5_1
1469	remainder__MRDB0_method_is_missing	0.0		5_1
1470	remainder__MRDB0_specimen_is_missing	0.0		5_1
1471	remainder__MRDB0num_is_missing	0.0		5_1
1472	remainder__MRDB0hodnota_is_missing	0.0		5_1
1473	remainder__MRDB0logred_is_missing	0.0		5_1
1474	remainder__MRDC0_is_missing	0.0		5_1
1475	remainder__MRDC0_method_is_missing	0.0		5_1
1476	remainder__MRDC0_specimen_is_missing	0.0		5_1
1477	remainder__MRDC0num_is_missing	0.0		5_1
1478	remainder__MRDC0percentage_is_missing	0.0		5_1
1479	karyotype_encoding__Karyotype_46,XX	0.0		1_2
1480	karyotype_encoding__Karyotype_46,XX [20]	0.0		1_2
1481	karyotype_encoding__Karyotype_46,XX [20]	0.0		1_2
1482	karyotype_encoding__Karyotype_46,XX,inv(16)(p13q22)[10]	0.0		1_2
1483	karyotype_encoding__Karyotype_46,XX,t(8;21)(q22;q22)[10]	0.0		1_2
1484	karyotype_encoding__Karyotype_46,XX[10]	0.0		1_2
1485	karyotype_encoding__Karyotype_46,XX[20]	0.004687138282648347		1_2
1486	karyotype_encoding__Karyotype_46,XX[20]	0.0		1_2
1487	karyotype_encoding__Karyotype_46,XX[25]	0.0		1_2
1488	karyotype_encoding__Karyotype_46,XX[30]	0.0		1_2
1489	karyotype_encoding__Karyotype_46,XY	0.0		1_2
1490	karyotype_encoding__Karyotype_46,XY [20]	0.0		1_2
1491	karyotype_encoding__Karyotype_46,XY,inv(16)(p13q22)[10]	0.0		1_2
1492	karyotype_encoding__Karyotype_46,XY[10]	0.0		1_2
1493	karyotype_encoding__Karyotype_46,XY[20]	0.0		1_2
1494	karyotype_encoding__Karyotype_46,XY[20]	0.0		1_2
1495	karyotype_encoding__Karyotype_46,XY[20]	0.0		1_2
1496	karyotype_encoding__Karyotype_46,XY[21]	0.0		1_2
1497	karyotype_encoding__Karyotype_46,XY[25]	0.0		1_2
1498	karyotype_encoding__Karyotype_46,XY[30]	0.0		1_2
1499	karyotype_encoding__Karyotype_47,XX,+8[10]	0.0		1_2
1500	karyotype_encoding__Karyotype___rare_class__	0.0		1_2
1501	cat__sexID_False	0.030627607693520627		1_2
1502	cat__sexID_True	0.021868722375839054		1_2
1503	cat__IsSec_False	0.0		1_2
1504	cat__IsSec_True	0.014179866450326485		1_2
1505	cat__IsSec_nan	0.0		1_2
1506	cat__PrevDiag_False	0.0		1_2
1507	cat__PrevDiag_True	0.0		1_2
1508	cat__PrevDiag_nan	0.0		1_2
1509	cat__MRDA0_False	0.0		1_2
1510	cat__MRDA0_True	0.0		1_2
1511	cat__MRDA0_nan	0.009577734998263428		1_2
1512	cat__MRDB0_False	0.01609725366217363		1_2
1513	cat__MRDB0_True	0.0		1_2
1514	cat__MRDB0_nan	0.0048094304973209595		1_2
1515	cat__MRDC0_False	0.0		1_2
1516	cat__MRDC0_True	0.0		1_2
1517	cat__MRDC0_nan	0.0024658775985259857		1_2
1518	cat__amlAgeGroup_15-29	0.05710337035583374		1_2
1519	cat__amlAgeGroup_30-39	0.0		1_2
1520	cat__amlAgeGroup_40-49	0.026008961686795316		1_2
1521	cat__amlAgeGroup_50-59	0.0		1_2
1522	cat__amlAgeGroup_60+	0.0		1_2
1523	cat__PrevBloodDis_Aplastic anaemia	0.0		1_2
1524	cat__PrevBloodDis_Chronic lymphoblastic leukaemia (CLL)	0.0		1_2
1525	cat__PrevBloodDis_Chronic myelomonocytic leukaemia (CMML)	0.0		1_2
1526	cat__PrevBloodDis_Hodgkin's disease	0.0		1_2
1527	cat__PrevBloodDis_Lymphoma	0.0		1_2
1528	cat__PrevBloodDis_Myelodysplastic syndrome (MDS)/myelodysplasia/pre-leukaemic phase	0.0		1_2
1529	cat__PrevBloodDis_Myelofibrosis	0.0		1_2
1530	cat__PrevBloodDis_Myeloproliferative syndrome	0.0		1_2
1531	cat__PrevBloodDis_Other haematological disorder	0.0		1_2
1532	cat__PrevBloodDis_Polycythaemia rubra vera (PRV)	0.0		1_2
1533	cat__PrevBloodDis_Refractory anaemia with excess of blasts (RAEB, RAEB-t)	0.0		1_2
1534	cat__PrevBloodDis_Sideroblastic anaemia (RAS)	0.0		1_2
1535	cat__PrevBloodDis_Thrombocythaemia	0.0		1_2
1536	cat__PrevBloodDis_Thrombocytopenia	0.0		1_2
1537	cat__PrevBloodDis_nan	0.0		1_2
1538	cat__FABtype_0	0.0		1_2
1539	cat__FABtype_1	0.04768392046777756		1_2
1540	cat__FABtype_2	0.01355665891795896		1_2
1541	cat__FABtype_3	0.0		1_2
1542	cat__FABtype_3v	0.0		1_2
1543	cat__FABtype_4	0.0		1_2
1544	cat__FABtype_4e	0.0		1_2
1545	cat__FABtype_5	0.18347547623564928		1_2
1546	cat__FABtype_5a	0.0		1_2
1547	cat__FABtype_5b	0.0		1_2
1548	cat__FABtype_6	0.05044552085612095		1_2
1549	cat__FABtype_7	0.0		1_2
1550	cat__FABtype_8	0.08490415812773663		1_2
1551	cat__FABtype_All	0.0		1_2
1552	cat__FABtype_B	0.0		1_2
1553	cat__FABtype_R	0.0		1_2
1554	cat__FABtype_RT	0.0		1_2
1555	cat__FABtype_X	0.0		1_2
1556	cat__FABtype_nan	0.0		1_2
1557	cat__CNSinvolveentry_0.0	0.020471057058716397		1_2
1558	cat__CNSinvolveentry_1.0	0.0		1_2
1559	cat__CNSinvolveentry_2.0	0.0		1_2
1560	cat__CNSinvolveentry_nan	0.0		1_2
1561	cat__Localcytoentry_1.0	0.25034105724732447		1_2
1562	cat__Localcytoentry_2.0	0.05388545467544897		1_2
1563	cat__Localcytoentry_3.0	0.0		1_2
1564	cat__Localcytoentry_4.0	0.0		1_2
1565	cat__Localcytoentry_5.0	0.0382816119945517		1_2
1566	cat__Localcytoentry_nan	0.0		1_2
1567	cat__Localimmentry_1.0	0.0		1_2
1568	cat__Localimmentry_2.0	0.0		1_2
1569	cat__Localimmentry_3.0	0.0		1_2
1570	cat__Localimmentry_nan	0.0		1_2
1571	cat__CD33entry_1.0	0.0		1_2
1572	cat__CD33entry_2.0	0.0		1_2
1573	cat__CD33entry_3.0	0.0		1_2
1574	cat__CD33entry_nan	0.0		1_2
1575	cat__SmokeHist_1.0	0.0		1_2
1576	cat__SmokeHist_2.0	0.11119255423135295		1_2
1577	cat__SmokeHist_3.0	0.10146087054659673		1_2
1578	cat__SmokeHist_nan	0.0		1_2
1579	cat__amlType_De novo	0.09598670721176093		1_2
1580	cat__amlType_High risk MDS	0.0		1_2
1581	cat__amlType_Secondary	0.23900215993130633		1_2
1582	cat__CytoResult_Adverse	0.5845340360246659		1_2
1583	cat__CytoResult_Failed	0.0		1_2
1584	cat__CytoResult_Intermediate	0.0		1_2
1585	cat__CytoResult_Normal	0.0		1_2
1586	cat__CytoResult_Not done	0.0		1_2
1587	cat__CytoResult_nan	0.12606744009328089		1_2
1588	cat__CytoResult_t(15;17) / PML-RARA [APL]	0.0		1_2
1589	cat__CytoResult_t(8;21) / inv(16) [CBF]	0.8713783683608797		1_2
1590	cat__ComorArr_0.0	0.0		1_2
1591	cat__ComorArr_1.0	0.0		1_2
1592	cat__ComorArr_2.0	0.0		1_2
1593	cat__ComorArr_nan	0.0		1_2
1594	cat__ComorCard_0.0	0.0		1_2
1595	cat__ComorCard_1.0	0.0		1_2
1596	cat__ComorCard_2.0	0.0		1_2
1597	cat__ComorCard_nan	0.0		1_2
1598	cat__ComorHVD_0.0	0.0		1_2
1599	cat__ComorHVD_1.0	0.0		1_2
1600	cat__ComorHVD_2.0	0.0		1_2
1601	cat__ComorHVD_nan	0.0		1_2
1602	cat__ComorIBD_0.0	0.0		1_2
1603	cat__ComorIBD_1.0	0.0		1_2
1604	cat__ComorIBD_2.0	0.0		1_2
1605	cat__ComorIBD_nan	0.0		1_2
1606	cat__ComorDiab_0.0	0.014674300358860966		1_2
1607	cat__ComorDiab_1.0	0.0		1_2
1608	cat__ComorDiab_2.0	0.0		1_2
1609	cat__ComorDiab_nan	0.0		1_2
1610	cat__ComorCVD_0.0	0.0		1_2
1611	cat__ComorCVD_1.0	0.0		1_2
1612	cat__ComorCVD_2.0	0.0		1_2
1613	cat__ComorCVD_nan	0.0		1_2
1614	cat__ComorPsyc_0.0	0.0		1_2
1615	cat__ComorPsyc_1.0	0.13449334656772324		1_2
1616	cat__ComorPsyc_2.0	0.0		1_2
1617	cat__ComorPsyc_nan	0.0		1_2
1618	cat__ComorObe_0.0	0.09297073956757324		1_2
1619	cat__ComorObe_1.0	0.003703860866228253		1_2
1620	cat__ComorObe_2.0	0.0		1_2
1621	cat__ComorObe_nan	0.0		1_2
1622	cat__ComorInf_0.0	0.019994672480980663		1_2
1623	cat__ComorInf_1.0	0.021243009544528485		1_2
1624	cat__ComorInf_2.0	0.0		1_2
1625	cat__ComorInf_nan	0.0		1_2
1626	cat__ComorRheu_0.0	0.039917127472051346		1_2
1627	cat__ComorRheu_1.0	0.0		1_2
1628	cat__ComorRheu_2.0	0.0		1_2
1629	cat__ComorRheu_nan	0.0		1_2
1630	cat__ComorPrep_0.0	0.0		1_2
1631	cat__ComorPrep_1.0	0.0		1_2
1632	cat__ComorPrep_2.0	0.0		1_2
1633	cat__ComorPrep_nan	0.0		1_2
1634	cat__ComorRen_0.0	0.0		1_2
1635	cat__ComorRen_1.0	0.0		1_2
1636	cat__ComorRen_2.0	0.0		1_2
1637	cat__ComorRen_nan	0.0		1_2
1638	cat__ComorMPul_0.0	0.051663031796397786		1_2
1639	cat__ComorMPul_1.0	0.02505502382495215		1_2
1640	cat__ComorMPul_2.0	0.0		1_2
1641	cat__ComorMPul_nan	0.0		1_2
1642	cat__ComorSPul_0.0	0.0		1_2
1643	cat__ComorSPul_1.0	0.0		1_2
1644	cat__ComorSPul_2.0	0.0		1_2
1645	cat__ComorSPul_nan	0.0		1_2
1646	cat__ComorPST_0.0	0.0		1_2
1647	cat__ComorPST_1.0	0.0		1_2
1648	cat__ComorPST_2.0	0.0		1_2
1649	cat__ComorPST_nan	0.0		1_2
1650	cat__ComorHepM_0.0	0.0		1_2
1651	cat__ComorHepM_1.0	0.030607541575426778		1_2
1652	cat__ComorHepM_2.0	0.0		1_2
1653	cat__ComorHepM_nan	0.0		1_2
1654	cat__ComorHepS_0.0	0.0		1_2
1655	cat__ComorHepS_1.0	0.0		1_2
1656	cat__ComorHepS_2.0	0.0		1_2
1657	cat__ComorHepS_nan	0.0		1_2
1658	cat__MRDnegativity_<0.0%/not detectable	0.0027472892942469246		1_2
1659	cat__MRDnegativity_nan	0.0017465956621683678		1_2
1660	cat__MRDguided_No	0.0008558551170180198		1_2
1661	cat__MRDguided_nan	0.0003579038578107653		1_2
1662	cat__Housekeeping_ABL	0.00013110753302141863		1_2
1663	cat__Housekeeping_nan	4.2576341071901205e-05		1_2
1664	cat__MRDA0_method_nan	0.0		1_2
1665	cat__MRDA0_method_qPCR-NPM1	0.0		1_2
1666	cat__MRDA0_method_qPCR-NPM1 A	0.0		1_2
1667	cat__MRDA0_method_qPCR-NPM1 B	0.0		1_2
1668	cat__MRDA0_method_qPCR-NPM1 D	0.0		1_2
1669	cat__MRDA0_method_qPCR-NPM1 OTHER	0.0		1_2
1670	cat__MRDA0_method_qPCR-inv16	0.0		1_2
1671	cat__MRDA0_method_qPCR-t8/21	0.0		1_2
1672	cat__MRDA0num_ND	0.0		1_2
1673	cat__MRDA0num_Pos	0.0		1_2
1674	cat__MRDA0num_nan	0.0		1_2
1675	cat__MRDA0_specimen_PB	0.0		1_2
1676	cat__MRDA0_specimen_nan	0.0		1_2
1677	cat__MRDB0_method_nan	0.0		1_2
1678	cat__MRDB0_method_qPCR-NPM1	0.0		1_2
1679	cat__MRDB0_method_qPCR-NPM1 A	0.0		1_2
1680	cat__MRDB0_method_qPCR-NPM1 B	0.0		1_2
1681	cat__MRDB0_method_qPCR-NPM1 D	0.0		1_2
1682	cat__MRDB0_method_qPCR-NPM1 OTHER	0.0		1_2
1683	cat__MRDB0_method_qPCR-inv16	0.0		1_2
1684	cat__MRDB0_method_qPCR-t8/21	0.0		1_2
1685	cat__MRDB0_specimen_BM	0.0		1_2
1686	cat__MRDB0_specimen_nan	0.0		1_2
1687	cat__MRDB0num_ND	0.0		1_2
1688	cat__MRDB0num_Pos	0.0		1_2
1689	cat__MRDB0num_nan	0.0		1_2
1690	cat__MRDC0_method_MFC (LAIP+DfN)	0.0		1_2
1691	cat__MRDC0_method_nan	0.0		1_2
1692	cat__MRDC0_specimen_BM	0.05404280979768002		1_2
1693	cat__MRDC0_specimen_BM	0.0		1_2
1694	cat__MRDC0_specimen_PB	0.0		1_2
1695	cat__MRDC0_specimen_nan	0.0		1_2
1696	cat__MRDC0num_Neg	0.0		1_2
1697	cat__MRDC0num_Pos	0.0		1_2
1698	cat__MRDC0num_nan	0.0		1_2
1699	num__amlAgeAtRand1	0.25392515052810066		1_2
1700	num__date_MRDA0	0.00012431297321775523		1_2
1701	num__MRDA0hodnota	0.00015795374599514753		1_2
1702	num__MRDA0logred	0.00012134074746318141		1_2
1703	num__date_MRDB0	0.0006787422016298557		1_2
1704	num__MRDB0hodnota	0.0005085172638054305		1_2
1705	num__MRDB0logred	0.0		1_2
1706	num__MRDC0percentage	0.00012079010586942052		1_2
1707	num__Weight	0.06757497106051549		1_2
1708	num__Height	0.0031205760350449373		1_2
1709	num__BloodDateEntry	0.0002091410693180197		1_2
1710	num__HemoglobinEntry	0.0008326913279466587		1_2
1711	num__PlateletEntry	0.0015856400668822859		1_2
1712	num__MarrowDateEntry	0.0003549055530590598		1_2
1713	num__MarrowBlastsEntry	4.933398015567365e-05		1_2
1714	num__LocalImmPcnt	6.935387121310614e-05		1_2
1715	num__SmokePerDay	0.00010350691723652452		1_2
1716	num__WBCEntry	0.16584355147542126		1_2
1717	remainder__IsSec_is_missing	0.0		1_2
1718	remainder__PrevDiag_is_missing	0.0		1_2
1719	remainder__PrevBloodDis_is_missing	0.0		1_2
1720	remainder__Weight_is_missing	0.0		1_2
1721	remainder__Height_is_missing	0.0		1_2
1722	remainder__BloodDateEntry_is_missing	0.0		1_2
1723	remainder__HemoglobinEntry_is_missing	0.0		1_2
1724	remainder__PlateletEntry_is_missing	0.0		1_2
1725	remainder__MarrowDateEntry_is_missing	0.0		1_2
1726	remainder__MarrowBlastsEntry_is_missing	0.0		1_2
1727	remainder__FABtype_is_missing	0.0		1_2
1728	remainder__CNSinvolveentry_is_missing	0.0		1_2
1729	remainder__Localcytoentry_is_missing	0.0		1_2
1730	remainder__Localimmentry_is_missing	0.0		1_2
1731	remainder__LocalImmPcnt_is_missing	0.0		1_2
1732	remainder__CD33entry_is_missing	0.0		1_2
1733	remainder__SmokeHist_is_missing	0.0		1_2
1734	remainder__SmokePerDay_is_missing	0.0		1_2
1735	remainder__CytoResult_is_missing	0.12691815709903687		1_2
1736	remainder__Karyotype_is_missing	0.09539438685607327		1_2
1737	remainder__ComorArr_is_missing	0.0		1_2
1738	remainder__ComorCard_is_missing	0.0		1_2
1739	remainder__ComorHVD_is_missing	0.0		1_2
1740	remainder__ComorIBD_is_missing	0.0		1_2
1741	remainder__ComorDiab_is_missing	0.0		1_2
1742	remainder__ComorCVD_is_missing	0.0		1_2
1743	remainder__ComorPsyc_is_missing	0.0		1_2
1744	remainder__ComorObe_is_missing	0.0		1_2
1745	remainder__ComorInf_is_missing	0.0		1_2
1746	remainder__ComorRheu_is_missing	0.0		1_2
1747	remainder__ComorPrep_is_missing	0.0		1_2
1748	remainder__ComorRen_is_missing	0.0		1_2
1749	remainder__ComorMPul_is_missing	0.0		1_2
1750	remainder__ComorSPul_is_missing	0.0		1_2
1751	remainder__ComorPST_is_missing	0.0		1_2
1752	remainder__ComorHepM_is_missing	0.0		1_2
1753	remainder__ComorHepS_is_missing	0.0		1_2
1754	remainder__MRDnegativity_is_missing	0.0038688203283399666		1_2
1755	remainder__MRDguided_is_missing	0.0035557726297378565		1_2
1756	remainder__Housekeeping_is_missing	0.0021913214060108872		1_2
1757	remainder__MRDA0_is_missing	0.001097958550091951		1_2
1758	remainder__date_MRDA0_is_missing	0.0		1_2
1759	remainder__MRDA0_method_is_missing	0.0		1_2
1760	remainder__MRDA0_specimen_is_missing	0.0		1_2
1761	remainder__MRDA0num_is_missing	0.0		1_2
1762	remainder__MRDA0hodnota_is_missing	0.0		1_2
1763	remainder__MRDA0logred_is_missing	0.0		1_2
1764	remainder__MRDB0_is_missing	0.0004729418316171253		1_2
1765	remainder__date_MRDB0_is_missing	0.0		1_2
1766	remainder__MRDB0_method_is_missing	0.0		1_2
1767	remainder__MRDB0_specimen_is_missing	0.0		1_2
1768	remainder__MRDB0num_is_missing	0.0		1_2
1769	remainder__MRDB0hodnota_is_missing	0.0		1_2
1770	remainder__MRDB0logred_is_missing	0.0		1_2
1771	remainder__MRDC0_is_missing	0.0001800808077605061		1_2
1772	remainder__MRDC0_method_is_missing	0.0		1_2
1773	remainder__MRDC0_specimen_is_missing	0.0		1_2
1774	remainder__MRDC0num_is_missing	0.0		1_2
1775	remainder__MRDC0percentage_is_missing	0.0		1_2
1776	karyotype_encoding__Karyotype_46,XX [20]	0.0		2_2
1777	karyotype_encoding__Karyotype_46,XX [20]	0.0		2_2
1778	karyotype_encoding__Karyotype_46,XX,inv(16)(p13q22)[10]	0.0		2_2
1779	karyotype_encoding__Karyotype_46,XX,t(8;21)(q22;q22)[10]	0.0		2_2
1780	karyotype_encoding__Karyotype_46,XX[10]	0.0		2_2
1781	karyotype_encoding__Karyotype_46,XX[20]	0.0		2_2
1782	karyotype_encoding__Karyotype_46,XX[20]	0.0		2_2
1783	karyotype_encoding__Karyotype_46,XX[25]	0.0		2_2
1784	karyotype_encoding__Karyotype_46,XX[30]	0.0		2_2
1785	karyotype_encoding__Karyotype_46,XY	0.0		2_2
1786	karyotype_encoding__Karyotype_46,XY [20]	0.0		2_2
1787	karyotype_encoding__Karyotype_46,XY,inv(16)(p13q22)[10]	0.0		2_2
1788	karyotype_encoding__Karyotype_46,XY[10]	0.0		2_2
1789	karyotype_encoding__Karyotype_46,XY[20]	0.0		2_2
1790	karyotype_encoding__Karyotype_46,XY[20]	0.0		2_2
1791	karyotype_encoding__Karyotype_46,XY[25]	0.0		2_2
1792	karyotype_encoding__Karyotype_46,XY[30]	0.0		2_2
1793	karyotype_encoding__Karyotype_47,XX,+8[10]	0.0		2_2
1794	karyotype_encoding__Karyotype___rare_class__	0.06889373116483921		2_2
1795	cat__sexID_False	0.06622131668561253		2_2
1796	cat__sexID_True	0.05948573549058704		2_2
1797	cat__IsSec_False	0.028315993424973238		2_2
1798	cat__IsSec_True	0.035920413056592514		2_2
1799	cat__IsSec_nan	0.0		2_2
1800	cat__PrevDiag_False	0.0		2_2
1801	cat__PrevDiag_True	0.0		2_2
1802	cat__PrevDiag_nan	0.0		2_2
1803	cat__MRDA0_False	0.0		2_2
1804	cat__MRDA0_True	0.0		2_2
1805	cat__MRDA0_nan	0.0		2_2
1806	cat__MRDB0_False	0.0		2_2
1807	cat__MRDB0_True	0.0		2_2
1808	cat__MRDB0_nan	0.0		2_2
1809	cat__MRDC0_False	0.0		2_2
1810	cat__MRDC0_True	0.0		2_2
1811	cat__MRDC0_nan	0.0		2_2
1812	cat__amlAgeGroup_15-29	0.05922853365103135		2_2
1813	cat__amlAgeGroup_30-39	0.0		2_2
1814	cat__amlAgeGroup_40-49	0.0		2_2
1815	cat__amlAgeGroup_50-59	0.0		2_2
1816	cat__amlAgeGroup_60+	0.02031040274876455		2_2
1817	cat__PrevBloodDis_Aplastic anaemia	0.0		2_2
1818	cat__PrevBloodDis_Chronic lymphoblastic leukaemia (CLL)	0.0		2_2
1819	cat__PrevBloodDis_Chronic myelomonocytic leukaemia (CMML)	0.0		2_2
1820	cat__PrevBloodDis_Hodgkin's disease	0.0		2_2
1821	cat__PrevBloodDis_Lymphoma	0.0		2_2
1822	cat__PrevBloodDis_Myelodysplastic syndrome (MDS)/myelodysplasia/pre-leukaemic phase	0.0		2_2
1823	cat__PrevBloodDis_Myelofibrosis	0.0		2_2
1824	cat__PrevBloodDis_Myeloproliferative syndrome	0.0		2_2
1825	cat__PrevBloodDis_Other haematological disorder	0.0		2_2
1826	cat__PrevBloodDis_Polycythaemia rubra vera (PRV)	0.0		2_2
1827	cat__PrevBloodDis_Refractory anaemia with excess of blasts (RAEB, RAEB-t)	0.0		2_2
1828	cat__PrevBloodDis_Sideroblastic anaemia (RAS)	0.0		2_2
1829	cat__PrevBloodDis_Thrombocythaemia	0.0		2_2
1830	cat__PrevBloodDis_Thrombocytopenia	0.0		2_2
1831	cat__PrevBloodDis_nan	0.0		2_2
1832	cat__FABtype_0	0.0		2_2
1833	cat__FABtype_1	0.10596522365176028		2_2
1834	cat__FABtype_2	0.09538818125905489		2_2
1835	cat__FABtype_3	0.0		2_2
1836	cat__FABtype_3v	0.0		2_2
1837	cat__FABtype_4	0.0		2_2
1838	cat__FABtype_4e	0.0		2_2
1839	cat__FABtype_5	0.13354767608870846		2_2
1840	cat__FABtype_5a	0.0		2_2
1841	cat__FABtype_5b	0.0		2_2
1842	cat__FABtype_6	0.0		2_2
1843	cat__FABtype_7	0.0		2_2
1844	cat__FABtype_8	0.020298743583819633		2_2
1845	cat__FABtype_B	0.0		2_2
1846	cat__FABtype_R	0.0		2_2
1847	cat__FABtype_RT	0.0		2_2
1848	cat__FABtype_X	0.05540165093453467		2_2
1849	cat__FABtype_nan	0.0		2_2
1850	cat__CNSinvolveentry_0.0	0.0		2_2
1851	cat__CNSinvolveentry_1.0	0.0		2_2
1852	cat__CNSinvolveentry_2.0	0.0		2_2
1853	cat__CNSinvolveentry_nan	0.0		2_2
1854	cat__Localcytoentry_1.0	0.1740357723232159		2_2
1855	cat__Localcytoentry_2.0	0.08369223459199261		2_2
1856	cat__Localcytoentry_3.0	0.0		2_2
1857	cat__Localcytoentry_4.0	0.0		2_2
1858	cat__Localcytoentry_5.0	0.0		2_2
1859	cat__Localcytoentry_nan	0.0		2_2
1860	cat__Localimmentry_1.0	0.0		2_2
1861	cat__Localimmentry_2.0	0.0		2_2
1862	cat__Localimmentry_3.0	0.0		2_2
1863	cat__Localimmentry_nan	0.0		2_2
1864	cat__CD33entry_1.0	0.0		2_2
1865	cat__CD33entry_2.0	0.0		2_2
1866	cat__CD33entry_3.0	0.0		2_2
1867	cat__CD33entry_nan	0.0		2_2
1868	cat__SmokeHist_1.0	0.0		2_2
1869	cat__SmokeHist_2.0	0.10392212569036466		2_2
1870	cat__SmokeHist_3.0	0.025386374581142544		2_2
1871	cat__SmokeHist_nan	0.0		2_2
1872	cat__amlType_De novo	0.0		2_2
1873	cat__amlType_High risk MDS	0.0		2_2
1874	cat__amlType_Secondary	0.22406334921994728		2_2
1875	cat__CytoResult_Adverse	0.5699335519894322		2_2
1876	cat__CytoResult_Failed	0.0		2_2
1877	cat__CytoResult_Intermediate	0.0		2_2
1878	cat__CytoResult_Normal	0.0006654069146659483		2_2
1879	cat__CytoResult_Not done	0.0		2_2
1880	cat__CytoResult_nan	0.0		2_2
1881	cat__CytoResult_t(15;17) / PML-RARA [APL]	0.0		2_2
1882	cat__CytoResult_t(8;21) / inv(16) [CBF]	0.7388482781828102		2_2
1883	cat__ComorArr_0.0	0.0		2_2
1884	cat__ComorArr_1.0	0.0		2_2
1885	cat__ComorArr_2.0	0.0		2_2
1886	cat__ComorArr_nan	0.0		2_2
1887	cat__ComorCard_0.0	0.0		2_2
1888	cat__ComorCard_1.0	0.0		2_2
1889	cat__ComorCard_2.0	0.0		2_2
1890	cat__ComorCard_nan	0.0		2_2
1891	cat__ComorHVD_0.0	0.0		2_2
1892	cat__ComorHVD_1.0	0.0		2_2
1893	cat__ComorHVD_2.0	0.0		2_2
1894	cat__ComorHVD_nan	0.0		2_2
1895	cat__ComorIBD_0.0	0.0		2_2
1896	cat__ComorIBD_1.0	0.0		2_2
1897	cat__ComorIBD_2.0	0.0		2_2
1898	cat__ComorIBD_nan	0.0		2_2
1899	cat__ComorDiab_0.0	0.0		2_2
1900	cat__ComorDiab_1.0	0.0		2_2
1901	cat__ComorDiab_2.0	0.0		2_2
1902	cat__ComorDiab_nan	0.0		2_2
1903	cat__ComorCVD_0.0	0.0		2_2
1904	cat__ComorCVD_1.0	0.0		2_2
1905	cat__ComorCVD_2.0	0.0		2_2
1906	cat__ComorCVD_nan	0.0		2_2
1907	cat__ComorPsyc_0.0	0.05661674268988329		2_2
1908	cat__ComorPsyc_1.0	0.0		2_2
1909	cat__ComorPsyc_2.0	0.0		2_2
1910	cat__ComorPsyc_nan	0.0		2_2
1911	cat__ComorObe_0.0	0.0325313086431096		2_2
1912	cat__ComorObe_1.0	0.0		2_2
1913	cat__ComorObe_2.0	0.0		2_2
1914	cat__ComorObe_nan	0.0		2_2
1915	cat__ComorInf_0.0	0.04937627982712883		2_2
1916	cat__ComorInf_1.0	0.0064921323641090505		2_2
1917	cat__ComorInf_2.0	0.0		2_2
1918	cat__ComorInf_nan	0.0		2_2
1919	cat__ComorRheu_0.0	0.0		2_2
1920	cat__ComorRheu_1.0	0.0		2_2
1921	cat__ComorRheu_2.0	0.0		2_2
1922	cat__ComorRheu_nan	0.0		2_2
1923	cat__ComorPrep_0.0	0.0		2_2
1924	cat__ComorPrep_1.0	0.0		2_2
1925	cat__ComorPrep_2.0	0.0		2_2
1926	cat__ComorPrep_nan	0.0		2_2
1927	cat__ComorRen_0.0	0.0		2_2
1928	cat__ComorRen_1.0	0.0		2_2
1929	cat__ComorRen_2.0	0.0		2_2
1930	cat__ComorRen_nan	0.0		2_2
1931	cat__ComorMPul_0.0	0.017561254047646583		2_2
1932	cat__ComorMPul_1.0	0.0		2_2
1933	cat__ComorMPul_2.0	0.0		2_2
1934	cat__ComorMPul_nan	0.0		2_2
1935	cat__ComorSPul_0.0	0.0032006544486217056		2_2
1936	cat__ComorSPul_1.0	0.0		2_2
1937	cat__ComorSPul_2.0	0.0		2_2
1938	cat__ComorSPul_nan	0.0		2_2
1939	cat__ComorPST_0.0	0.0		2_2
1940	cat__ComorPST_1.0	0.0		2_2
1941	cat__ComorPST_2.0	0.0		2_2
1942	cat__ComorPST_nan	0.0		2_2
1943	cat__ComorHepM_0.0	0.0		2_2
1944	cat__ComorHepM_1.0	0.09567357038861544		2_2
1945	cat__ComorHepM_2.0	0.0		2_2
1946	cat__ComorHepM_nan	0.0		2_2
1947	cat__ComorHepS_0.0	0.0		2_2
1948	cat__ComorHepS_1.0	0.0		2_2
1949	cat__ComorHepS_2.0	0.0		2_2
1950	cat__ComorHepS_nan	0.0		2_2
1951	cat__MRDnegativity_<0.0%/not detectable	0.0		2_2
1952	cat__MRDnegativity_nan	0.0		2_2
1953	cat__MRDguided_No	0.0		2_2
1954	cat__MRDguided_nan	0.0		2_2
1955	cat__Housekeeping_ABL	0.0		2_2
1956	cat__Housekeeping_nan	0.0		2_2
1957	cat__MRDA0_method_nan	0.0		2_2
1958	cat__MRDA0_method_qPCR-NPM1	0.0		2_2
1959	cat__MRDA0_method_qPCR-NPM1 A	0.0		2_2
1960	cat__MRDA0_method_qPCR-NPM1 B	0.0		2_2
1961	cat__MRDA0_method_qPCR-NPM1 D	0.0		2_2
1962	cat__MRDA0_method_qPCR-NPM1 OTHER	0.0		2_2
1963	cat__MRDA0_method_qPCR-inv16	0.0		2_2
1964	cat__MRDA0_method_qPCR-t8/21	0.0		2_2
1965	cat__MRDA0num_ND	0.0		2_2
1966	cat__MRDA0num_Pos	0.0		2_2
1967	cat__MRDA0num_nan	0.0		2_2
1968	cat__MRDA0_specimen_PB	0.0		2_2
1969	cat__MRDA0_specimen_nan	0.0		2_2
1970	cat__MRDB0_method_nan	0.0		2_2
1971	cat__MRDB0_method_qPCR-NPM1	0.0		2_2
1972	cat__MRDB0_method_qPCR-NPM1 A	0.0		2_2
1973	cat__MRDB0_method_qPCR-NPM1 B	0.0		2_2
1974	cat__MRDB0_method_qPCR-NPM1 D	0.0		2_2
1975	cat__MRDB0_method_qPCR-NPM1 OTHER	0.0		2_2
1976	cat__MRDB0_method_qPCR-inv16	0.0		2_2
1977	cat__MRDB0_method_qPCR-t8/21	0.0		2_2
1978	cat__MRDB0_specimen_BM	0.0		2_2
1979	cat__MRDB0_specimen_nan	0.0		2_2
1980	cat__MRDB0num_ND	0.0		2_2
1981	cat__MRDB0num_Pos	0.0		2_2
1982	cat__MRDB0num_nan	0.0		2_2
1983	cat__MRDC0_method_MFC (LAIP+DfN)	0.0		2_2
1984	cat__MRDC0_method_nan	0.0		2_2
1985	cat__MRDC0_specimen_BM	0.0		2_2
1986	cat__MRDC0_specimen_BM	0.0		2_2
1987	cat__MRDC0_specimen_PB	0.0		2_2
1988	cat__MRDC0_specimen_nan	0.0		2_2
1989	cat__MRDC0num_Neg	0.0		2_2
1990	cat__MRDC0num_Pos	0.0		2_2
1991	cat__MRDC0num_nan	0.0		2_2
1992	num__amlAgeAtRand1	0.22355025063593137		2_2
1993	num__date_MRDA0	0.0006160567580152683		2_2
1994	num__MRDA0hodnota	0.00026643975370096805		2_2
1995	num__MRDA0logred	0.0		2_2
1996	num__date_MRDB0	0.0004638372404003095		2_2
1997	num__MRDB0hodnota	0.0002466125178608409		2_2
1998	num__MRDB0logred	0.0		2_2
[truncated: 2,432 more rows]
