# Supplementary material for: Random Survival Forest Versus Elastic-Net Regularized Cox Regression for Survival Prediction in Acute Myeloid Leukemia at Distinct Treatment Time Points: Model Performance Comparison Study
Source: JMIR Bioinform Biotechnol. 2026 Apr 29;7:e75678. doi: 10.2196/75678 (PMC13128161; doi:10.2196/75678)
Supplement: Multimedia Appendix 9 [file bioinform-v7-e75678-s009.zip › ablation_metrics/repeated_fold_feature_importance/cnet/initial_diagnosis__initial_diagnosis_NGS_flt3_npm1__fimp.csv]

	feature	importance	std_importance	fold_repeat_idx
0	karyotype_encoding__Karyotype_45,X,-Y,t(8;21)(q22;q22)[10]	0.0		1_1
1	karyotype_encoding__Karyotype_46,XX [20]	0.0		1_1
2	karyotype_encoding__Karyotype_46,XX [20]	0.0		1_1
3	karyotype_encoding__Karyotype_46,XX,inv(16)(p13q22)[10]	0.0		1_1
4	karyotype_encoding__Karyotype_46,XX,t(8;21)(q22;q22)[10]	0.0		1_1
5	karyotype_encoding__Karyotype_46,XX[10]	0.0		1_1
6	karyotype_encoding__Karyotype_46,XX[20]	0.0		1_1
7	karyotype_encoding__Karyotype_46,XX[20]	0.0		1_1
8	karyotype_encoding__Karyotype_46,XX[25]	0.0		1_1
9	karyotype_encoding__Karyotype_46,XX[30]	0.0		1_1
10	karyotype_encoding__Karyotype_46,XY	0.0		1_1
11	karyotype_encoding__Karyotype_46,XY [20]	0.0		1_1
12	karyotype_encoding__Karyotype_46,XY,inv(16)(p13q22)[10]	0.0		1_1
13	karyotype_encoding__Karyotype_46,XY[10]	0.0		1_1
14	karyotype_encoding__Karyotype_46,XY[20]	0.0		1_1
15	karyotype_encoding__Karyotype_46,XY[20]	0.0		1_1
16	karyotype_encoding__Karyotype_46,XY[20]	0.0		1_1
17	karyotype_encoding__Karyotype_46,XY[21]	0.0		1_1
18	karyotype_encoding__Karyotype_46,XY[25]	0.0		1_1
19	karyotype_encoding__Karyotype_46,XY[30]	0.0		1_1
20	karyotype_encoding__Karyotype_47,XX,+8[10]	0.0		1_1
21	karyotype_encoding__Karyotype_47,XY,+8[10]	0.0		1_1
22	karyotype_encoding__Karyotype___rare_class__	0.06405225266175772		1_1
23	cat__sexID_False	0.05809404065370572		1_1
24	cat__sexID_True	0.0494614020437293		1_1
25	cat__IsSec_False	0.03387071798315881		1_1
26	cat__IsSec_True	0.05742971349994718		1_1
27	cat__IsSec_nan	0.0		1_1
28	cat__PrevDiag_False	0.0		1_1
29	cat__PrevDiag_True	0.0		1_1
30	cat__PrevDiag_nan	0.0		1_1
31	cat__amlAgeGroup_15-29	0.0		1_1
32	cat__amlAgeGroup_30-39	0.0		1_1
33	cat__amlAgeGroup_40-49	0.012182366059986537		1_1
34	cat__amlAgeGroup_50-59	0.0		1_1
35	cat__amlAgeGroup_60+	0.02346261791732138		1_1
36	cat__PrevBloodDis_Aplastic anaemia	0.0		1_1
37	cat__PrevBloodDis_Chronic lymphoblastic leukaemia (CLL)	0.0		1_1
38	cat__PrevBloodDis_Chronic myelomonocytic leukaemia (CMML)	0.0		1_1
39	cat__PrevBloodDis_Hodgkin's disease	0.0		1_1
40	cat__PrevBloodDis_Lymphoma	0.0		1_1
41	cat__PrevBloodDis_Myelodysplastic syndrome (MDS)/myelodysplasia/pre-leukaemic phase	0.0		1_1
42	cat__PrevBloodDis_Myelofibrosis	0.0		1_1
43	cat__PrevBloodDis_Myeloproliferative syndrome	0.0		1_1
44	cat__PrevBloodDis_Other haematological disorder	0.0		1_1
45	cat__PrevBloodDis_Polycythaemia rubra vera (PRV)	0.0		1_1
46	cat__PrevBloodDis_Refractory anaemia with excess of blasts (RAEB, RAEB-t)	0.0		1_1
47	cat__PrevBloodDis_Sideroblastic anaemia (RAS)	0.0		1_1
48	cat__PrevBloodDis_Thrombocythaemia	0.0		1_1
49	cat__PrevBloodDis_Thrombocytopenia	0.0		1_1
50	cat__PrevBloodDis_nan	0.005129997213454492		1_1
51	cat__FABtype_0	0.0		1_1
52	cat__FABtype_1	0.05987749166349188		1_1
53	cat__FABtype_2	0.0		1_1
54	cat__FABtype_3	0.0		1_1
55	cat__FABtype_3v	0.0		1_1
56	cat__FABtype_4	0.0		1_1
57	cat__FABtype_4e	0.0		1_1
58	cat__FABtype_5	0.18886732819302363		1_1
59	cat__FABtype_5a	0.0		1_1
60	cat__FABtype_5b	0.0		1_1
61	cat__FABtype_6	0.0		1_1
62	cat__FABtype_7	0.0		1_1
63	cat__FABtype_8	0.06652801698809714		1_1
64	cat__FABtype_B	0.0		1_1
65	cat__FABtype_R	0.0		1_1
66	cat__FABtype_RT	0.0		1_1
67	cat__FABtype_X	0.0		1_1
68	cat__FABtype_nan	0.0		1_1
69	cat__CNSinvolveentry_0.0	0.0		1_1
70	cat__CNSinvolveentry_1.0	0.0		1_1
71	cat__CNSinvolveentry_2.0	0.0		1_1
72	cat__CNSinvolveentry_nan	0.0		1_1
73	cat__Localcytoentry_1.0	0.12028772538696919		1_1
74	cat__Localcytoentry_2.0	0.059568009461512354		1_1
75	cat__Localcytoentry_3.0	0.0		1_1
76	cat__Localcytoentry_4.0	0.0		1_1
77	cat__Localcytoentry_5.0	0.0		1_1
78	cat__Localcytoentry_nan	0.0		1_1
79	cat__Localimmentry_1.0	0.0		1_1
80	cat__Localimmentry_2.0	0.0		1_1
81	cat__Localimmentry_3.0	0.0038227993508995407		1_1
82	cat__Localimmentry_nan	0.0		1_1
83	cat__CD33entry_1.0	0.0		1_1
84	cat__CD33entry_2.0	0.0		1_1
85	cat__CD33entry_3.0	0.0		1_1
86	cat__CD33entry_nan	0.0		1_1
87	cat__SmokeHist_1.0	0.0		1_1
88	cat__SmokeHist_2.0	0.0		1_1
89	cat__SmokeHist_3.0	0.02714318913635816		1_1
90	cat__SmokeHist_nan	0.0		1_1
91	cat__amlType_De novo	0.07297830058474686		1_1
92	cat__amlType_High risk MDS	0.0		1_1
93	cat__amlType_Secondary	0.1948782727725212		1_1
94	cat__CytoResult_Adverse	0.5880581700079817		1_1
95	cat__CytoResult_Failed	0.0		1_1
96	cat__CytoResult_Intermediate	0.0		1_1
97	cat__CytoResult_Normal	0.0		1_1
98	cat__CytoResult_Not done	0.0		1_1
99	cat__CytoResult_nan	0.0		1_1
100	cat__CytoResult_t(15;17) / PML-RARA [APL]	0.0		1_1
101	cat__CytoResult_t(8;21) / inv(16) [CBF]	0.8122861064561765		1_1
102	cat__ComorArr_0.0	0.0		1_1
103	cat__ComorArr_1.0	0.0		1_1
104	cat__ComorArr_2.0	0.0		1_1
105	cat__ComorArr_nan	0.0		1_1
106	cat__ComorCard_0.0	0.0		1_1
107	cat__ComorCard_1.0	0.0		1_1
108	cat__ComorCard_2.0	0.0		1_1
109	cat__ComorCard_nan	0.0		1_1
110	cat__ComorHVD_0.0	0.0		1_1
111	cat__ComorHVD_1.0	0.0		1_1
112	cat__ComorHVD_2.0	0.0		1_1
113	cat__ComorHVD_nan	0.0		1_1
114	cat__ComorIBD_0.0	0.0		1_1
115	cat__ComorIBD_1.0	0.0		1_1
116	cat__ComorIBD_2.0	0.0		1_1
117	cat__ComorIBD_nan	0.0		1_1
118	cat__ComorDiab_0.0	0.0		1_1
119	cat__ComorDiab_1.0	0.0		1_1
120	cat__ComorDiab_2.0	0.0		1_1
121	cat__ComorDiab_nan	0.0		1_1
122	cat__ComorCVD_0.0	0.0		1_1
123	cat__ComorCVD_1.0	0.0		1_1
124	cat__ComorCVD_2.0	0.0		1_1
125	cat__ComorCVD_nan	0.0		1_1
126	cat__ComorPsyc_0.0	0.09159557704990552		1_1
127	cat__ComorPsyc_1.0	0.0		1_1
128	cat__ComorPsyc_2.0	0.0		1_1
129	cat__ComorPsyc_nan	0.0		1_1
130	cat__ComorObe_0.0	0.15078813299910723		1_1
131	cat__ComorObe_1.0	0.004465155523933121		1_1
132	cat__ComorObe_2.0	0.0		1_1
133	cat__ComorObe_nan	0.0		1_1
134	cat__ComorInf_0.0	0.0068739890578527856		1_1
135	cat__ComorInf_1.0	0.0		1_1
136	cat__ComorInf_2.0	0.0		1_1
137	cat__ComorInf_nan	0.0		1_1
138	cat__ComorRheu_0.0	0.0		1_1
139	cat__ComorRheu_1.0	0.0		1_1
140	cat__ComorRheu_2.0	0.0		1_1
141	cat__ComorRheu_nan	0.0		1_1
142	cat__ComorPrep_0.0	0.0		1_1
143	cat__ComorPrep_1.0	0.0		1_1
144	cat__ComorPrep_2.0	0.0		1_1
145	cat__ComorPrep_nan	0.0		1_1
146	cat__ComorRen_0.0	0.0		1_1
147	cat__ComorRen_1.0	0.0		1_1
148	cat__ComorRen_2.0	0.0		1_1
149	cat__ComorRen_nan	0.0		1_1
150	cat__ComorMPul_0.0	0.0		1_1
151	cat__ComorMPul_1.0	0.0		1_1
152	cat__ComorMPul_2.0	0.0		1_1
153	cat__ComorMPul_nan	0.0		1_1
154	cat__ComorSPul_0.0	0.0		1_1
155	cat__ComorSPul_1.0	0.0		1_1
156	cat__ComorSPul_2.0	0.0		1_1
157	cat__ComorSPul_nan	0.0		1_1
158	cat__ComorPST_0.0	0.0		1_1
159	cat__ComorPST_1.0	0.0		1_1
160	cat__ComorPST_2.0	0.0		1_1
161	cat__ComorPST_nan	0.0		1_1
162	cat__ComorHepM_0.0	0.001169418088985092		1_1
163	cat__ComorHepM_1.0	0.0		1_1
164	cat__ComorHepM_2.0	0.0		1_1
165	cat__ComorHepM_nan	0.0		1_1
166	cat__ComorHepS_0.0	0.0		1_1
167	cat__ComorHepS_1.0	0.0		1_1
168	cat__ComorHepS_2.0	0.0		1_1
169	cat__ComorHepS_nan	0.0		1_1
170	cat__amlFLToutcomeID_2.0	0.0		1_1
171	cat__amlFLToutcomeID_3.0	0.0		1_1
172	cat__amlFLToutcomeID_4.0	0.0		1_1
173	cat__amlFLToutcomeID_nan	0.0		1_1
174	cat__amlFLTTypeID_1.0	0.0		1_1
175	cat__amlFLTTypeID_2.0	0.0		1_1
176	cat__amlFLTTypeID_nan	0.0		1_1
177	cat__amlDDLFLTTKDID_1.0	0.0		1_1
178	cat__amlDDLFLTTKDID_2.0	0.0		1_1
179	cat__amlDDLFLTTKDID_3.0	0.0		1_1
180	cat__amlDDLFLTTKDID_4.0	0.0		1_1
181	cat__amlDDLFLTTKDID_6.0	0.0		1_1
182	cat__amlDDLFLTTKDID_7.0	0.0		1_1
183	cat__amlDDLFLTTKDID_8.0	0.0		1_1
184	cat__amlDDLFLTTKDID_9.0	0.0		1_1
185	cat__amlDDLFLTTKDID_99.0	0.0		1_1
186	cat__amlDDLFLTTKDID_nan	0.0		1_1
187	cat__amlFLTType0ID_1.0	0.0		1_1
188	cat__amlFLTType0ID_2.0	0.0		1_1
189	cat__amlFLTType0ID_nan	0.0		1_1
190	cat__amlDDLNPM1OutcomeID_1.0	0.22216288370497148		1_1
191	cat__amlDDLNPM1OutcomeID_3.0	0.12075698651182558		1_1
192	cat__amlDDLNPM1OutcomeID_5.0	0.0		1_1
193	cat__amlDDLNPM1OutcomeID_7.0	0.0		1_1
194	cat__amlDDLNPM1OutcomeID_nan	0.0		1_1
195	cat__amlDDLNPM1ID_1.0	0.027432110219428787		1_1
196	cat__amlDDLNPM1ID_2.0	0.0		1_1
197	cat__amlDDLNPM1ID_3.0	0.0		1_1
198	cat__amlDDLNPM1ID_4.0	0.0		1_1
199	cat__amlDDLNPM1ID_5.0	0.0		1_1
200	cat__amlDDLNPM1ID_nan	0.10609873082554243		1_1
201	num__amlAgeAtRand1	0.22240367327996163		1_1
202	num__TestDate	0.00016246593969354778		1_1
203	num__ITDPcnt	0.00026443065882575384		1_1
204	num__ITDLength	1.6320617532781468e-05		1_1
205	num__Weight	0.02098011235705325		1_1
206	num__Height	0.0031221044685962227		1_1
207	num__BloodDateEntry	0.00031571644606096546		1_1
208	num__HemoglobinEntry	0.0009573718714853939		1_1
209	num__PlateletEntry	0.00011575131717068059		1_1
210	num__MarrowDateEntry	0.00010095873959359328		1_1
211	num__MarrowBlastsEntry	4.468292620419271e-06		1_1
212	num__LocalImmPcnt	5.630968036286381e-05		1_1
213	num__SmokePerDay	4.430160648536132e-05		1_1
214	num__WBCEntry	0.16094752133515824		1_1
215	remainder__IsSec_is_missing	0.0		1_1
216	remainder__PrevDiag_is_missing	0.0		1_1
217	remainder__PrevBloodDis_is_missing	0.0006916090772546022		1_1
218	remainder__Height_is_missing	0.0		1_1
219	remainder__BloodDateEntry_is_missing	0.0		1_1
220	remainder__HemoglobinEntry_is_missing	0.0		1_1
221	remainder__PlateletEntry_is_missing	0.0		1_1
222	remainder__MarrowDateEntry_is_missing	0.0		1_1
223	remainder__MarrowBlastsEntry_is_missing	0.0		1_1
224	remainder__FABtype_is_missing	0.0		1_1
225	remainder__CNSinvolveentry_is_missing	0.0		1_1
226	remainder__Localcytoentry_is_missing	0.0		1_1
227	remainder__Localimmentry_is_missing	0.0		1_1
228	remainder__LocalImmPcnt_is_missing	0.0		1_1
229	remainder__CD33entry_is_missing	0.0		1_1
230	remainder__SmokeHist_is_missing	0.0		1_1
231	remainder__SmokePerDay_is_missing	0.0		1_1
232	remainder__CytoResult_is_missing	0.0		1_1
233	remainder__Karyotype_is_missing	0.0		1_1
234	remainder__ComorArr_is_missing	0.0		1_1
235	remainder__ComorCard_is_missing	0.0		1_1
236	remainder__ComorHVD_is_missing	0.0		1_1
237	remainder__ComorIBD_is_missing	0.0		1_1
238	remainder__ComorDiab_is_missing	0.0		1_1
239	remainder__ComorCVD_is_missing	0.0		1_1
240	remainder__ComorPsyc_is_missing	0.0		1_1
241	remainder__ComorObe_is_missing	0.0		1_1
242	remainder__ComorInf_is_missing	0.0		1_1
243	remainder__ComorRheu_is_missing	0.0		1_1
244	remainder__ComorPrep_is_missing	0.0		1_1
245	remainder__ComorRen_is_missing	0.0		1_1
246	remainder__ComorMPul_is_missing	0.0		1_1
247	remainder__ComorSPul_is_missing	0.0		1_1
248	remainder__ComorPST_is_missing	0.0		1_1
249	remainder__ComorHepM_is_missing	0.0		1_1
250	remainder__ComorHepS_is_missing	0.0		1_1
251	remainder__TestDate_is_missing	0.0		1_1
252	remainder__amlFLToutcomeID_is_missing	0.0		1_1
253	remainder__amlFLTTypeID_is_missing	0.0		1_1
254	remainder__amlDDLFLTTKDID_is_missing	0.0		1_1
255	remainder__ITDPcnt_is_missing	0.0		1_1
256	remainder__ITDLength_is_missing	0.0		1_1
257	remainder__amlFLTType0ID_is_missing	0.0		1_1
258	remainder__amlDDLNPM1OutcomeID_is_missing	0.0		1_1
259	remainder__amlDDLNPM1ID_is_missing	0.1144188815883926		1_1
260	remainder__ASXL1	1.128061758655986e-05		1_1
261	remainder__ASXL2	1.5278568273259167e-05		1_1
262	remainder__ASXL3	0.0		1_1
263	remainder__ATRX	0.0		1_1
264	remainder__BAGE3	0.0		1_1
265	remainder__BCOR	0.0		1_1
266	remainder__BRAF	0.0		1_1
267	remainder__CBFB	0.0		1_1
268	remainder__CBL	0.0		1_1
269	remainder__CDKN2A	0.0		1_1
270	remainder__CEBPA	1.2137873495773724e-05		1_1
271	remainder__CREBBP	0.0		1_1
272	remainder__CSF3R	0.0		1_1
273	remainder__CTCF	0.0		1_1
274	remainder__CUL2	0.0		1_1
275	remainder__CUX1	0.0		1_1
276	remainder__DNMT3A	0.0		1_1
277	remainder__EED	0.0		1_1
278	remainder__ETV6	0.0		1_1
279	remainder__EZH2	0.0		1_1
280	remainder__FBXW7	0.0		1_1
281	remainder__FLT3	0.0		1_1
282	remainder__GATA1	0.0		1_1
283	remainder__GATA2	1.648357039554304e-07		1_1
284	remainder__GNAS	0.0		1_1
285	remainder__GNB1	0.0		1_1
286	remainder__IDH1	0.0		1_1
287	remainder__IDH2	0.0		1_1
288	remainder__JAK2	0.0		1_1
289	remainder__JAK3	0.0		1_1
290	remainder__KANSL1	0.0		1_1
291	remainder__KDM6A	0.0		1_1
292	remainder__KIT	0.0		1_1
293	remainder__KMT2C	0.0		1_1
294	remainder__KMT2D	0.0		1_1
295	remainder__KMT2E	0.0		1_1
296	remainder__KRAS	0.0		1_1
297	remainder__LUC7L2	0.0		1_1
298	remainder__MED12	0.0		1_1
299	remainder__MLL	0.0		1_1
300	remainder__MPL	0.0		1_1
301	remainder__MYC	0.0		1_1
302	remainder__NF1	0.0		1_1
303	remainder__NFE2	0.0		1_1
304	remainder__NOTCH1	0.0		1_1
305	remainder__NPM1	5.78925973219862e-05		1_1
306	remainder__NRAS	0.0		1_1
307	remainder__PDS5B	0.0		1_1
308	remainder__PHF6	0.0		1_1
309	remainder__PRPF8	0.0		1_1
310	remainder__PTEN	0.0		1_1
311	remainder__PTPN11	0.0		1_1
312	remainder__RAD21	0.0		1_1
313	remainder__RIT1	0.0		1_1
314	remainder__RUNX1	0.0		1_1
315	remainder__SETBP1	0.0		1_1
316	remainder__SF1	0.0		1_1
317	remainder__SF3B1	0.0		1_1
318	remainder__SMC1A	0.0		1_1
319	remainder__SMC3	0.0		1_1
320	remainder__SPP1	0.0		1_1
321	remainder__SRSF2	0.0		1_1
322	remainder__STAG2	0.0		1_1
323	remainder__STAT5B	0.0		1_1
324	remainder__SUZ12	0.0		1_1
325	remainder__TET2	0.0		1_1
326	remainder__TP53	1.2206427345956925e-07		1_1
327	remainder__U2AF1	3.187377481906019e-08		1_1
328	remainder__WT1	0.0		1_1
329	remainder__ZRSR2	2.156558855049646e-09		1_1
330	remainder__ngs_is_missing	0.0		1_1
331	karyotype_encoding__Karyotype_46,XX [20]	0.0		2_1
332	karyotype_encoding__Karyotype_46,XX,inv(16)(p13q22)[10]	0.0		2_1
333	karyotype_encoding__Karyotype_46,XX,t(8;21)(q22;q22)[10]	0.0		2_1
334	karyotype_encoding__Karyotype_46,XX[10]	0.0		2_1
335	karyotype_encoding__Karyotype_46,XX[20]	0.13841843300822917		2_1
336	karyotype_encoding__Karyotype_46,XX[20]	0.0		2_1
337	karyotype_encoding__Karyotype_46,XX[25]	0.13792870187085707		2_1
338	karyotype_encoding__Karyotype_46,XX[30]	0.07109551128287082		2_1
339	karyotype_encoding__Karyotype_46,XY	0.0		2_1
340	karyotype_encoding__Karyotype_46,XY [20]	0.0		2_1
341	karyotype_encoding__Karyotype_46,XY,inv(16)(p13q22)[10]	0.0		2_1
342	karyotype_encoding__Karyotype_46,XY[10]	0.0		2_1
343	karyotype_encoding__Karyotype_46,XY[20]	0.0		2_1
344	karyotype_encoding__Karyotype_46,XY[20]	0.0		2_1
345	karyotype_encoding__Karyotype_46,XY[21]	0.0		2_1
346	karyotype_encoding__Karyotype_46,XY[25]	0.1149185555048278		2_1
347	karyotype_encoding__Karyotype_46,XY[30]	0.012582683798074278		2_1
348	karyotype_encoding__Karyotype_47,XX,+8[10]	0.0		2_1
349	karyotype_encoding__Karyotype_47,XY,+8[10]	0.0		2_1
350	karyotype_encoding__Karyotype___rare_class__	0.0		2_1
351	cat__sexID_False	0.07069308228663672		2_1
352	cat__sexID_True	0.04907499530653763		2_1
353	cat__IsSec_False	0.05520492413691807		2_1
354	cat__IsSec_True	0.028926811248723493		2_1
355	cat__IsSec_nan	0.0		2_1
356	cat__PrevDiag_False	0.05815584901301634		2_1
357	cat__PrevDiag_True	0.0		2_1
358	cat__PrevDiag_nan	0.0		2_1
359	cat__amlAgeGroup_15-29	0.0998199479068432		2_1
360	cat__amlAgeGroup_30-39	0.0		2_1
361	cat__amlAgeGroup_40-49	0.02034291942799494		2_1
362	cat__amlAgeGroup_50-59	0.005786186633240977		2_1
363	cat__amlAgeGroup_60+	0.0		2_1
364	cat__PrevBloodDis_Aplastic anaemia	0.0		2_1
365	cat__PrevBloodDis_Chronic lymphoblastic leukaemia (CLL)	0.0		2_1
366	cat__PrevBloodDis_Chronic myelomonocytic leukaemia (CMML)	0.0		2_1
367	cat__PrevBloodDis_Hodgkin's disease	0.0		2_1
368	cat__PrevBloodDis_Lymphoma	0.0		2_1
369	cat__PrevBloodDis_Myelodysplastic syndrome (MDS)/myelodysplasia/pre-leukaemic phase	0.046650701330937024		2_1
370	cat__PrevBloodDis_Myelofibrosis	0.0		2_1
371	cat__PrevBloodDis_Myeloproliferative syndrome	0.08777656829964312		2_1
372	cat__PrevBloodDis_Other haematological disorder	0.05548265144839245		2_1
373	cat__PrevBloodDis_Polycythaemia rubra vera (PRV)	0.0		2_1
374	cat__PrevBloodDis_Refractory anaemia with excess of blasts (RAEB, RAEB-t)	0.0		2_1
375	cat__PrevBloodDis_Sideroblastic anaemia (RAS)	0.0		2_1
376	cat__PrevBloodDis_Thrombocythaemia	0.0		2_1
377	cat__PrevBloodDis_Thrombocytopenia	0.0		2_1
378	cat__PrevBloodDis_nan	0.04922755736442161		2_1
379	cat__FABtype_0	0.0		2_1
380	cat__FABtype_1	0.15261105740954195		2_1
381	cat__FABtype_2	0.15922546639079768		2_1
382	cat__FABtype_3	0.0		2_1
383	cat__FABtype_4	0.0596588202979843		2_1
384	cat__FABtype_4e	0.09328951160730398		2_1
385	cat__FABtype_5	0.22247285036163797		2_1
386	cat__FABtype_5a	0.12085696980962715		2_1
387	cat__FABtype_5b	0.0		2_1
388	cat__FABtype_6	0.1596953254339963		2_1
389	cat__FABtype_7	0.0		2_1
390	cat__FABtype_8	0.011237431518144797		2_1
391	cat__FABtype_All	0.0		2_1
392	cat__FABtype_B	0.0		2_1
393	cat__FABtype_R	0.0		2_1
394	cat__FABtype_RT	0.09033116731661384		2_1
395	cat__FABtype_X	0.09776778627565809		2_1
396	cat__FABtype_nan	0.18473942353906017		2_1
397	cat__CNSinvolveentry_0.0	0.0		2_1
398	cat__CNSinvolveentry_1.0	0.0		2_1
399	cat__CNSinvolveentry_2.0	0.019636525736384147		2_1
400	cat__CNSinvolveentry_nan	0.0		2_1
401	cat__Localcytoentry_1.0	0.23088340260710685		2_1
402	cat__Localcytoentry_2.0	0.15150976392106344		2_1
403	cat__Localcytoentry_3.0	0.14272258802579718		2_1
404	cat__Localcytoentry_4.0	0.0		2_1
405	cat__Localcytoentry_5.0	0.05837032066593365		2_1
406	cat__Localcytoentry_nan	0.0		2_1
407	cat__Localimmentry_1.0	0.0006240802185067965		2_1
408	cat__Localimmentry_2.0	0.02096646246967504		2_1
409	cat__Localimmentry_3.0	0.05289582031698418		2_1
410	cat__Localimmentry_nan	0.0		2_1
411	cat__CD33entry_1.0	0.15464834933318028		2_1
412	cat__CD33entry_2.0	0.0		2_1
413	cat__CD33entry_3.0	0.009492294405957091		2_1
414	cat__CD33entry_nan	0.0		2_1
415	cat__SmokeHist_1.0	0.0		2_1
416	cat__SmokeHist_2.0	0.15984108414496742		2_1
417	cat__SmokeHist_3.0	0.032828566752255074		2_1
418	cat__SmokeHist_nan	0.0		2_1
419	cat__amlType_De novo	0.0		2_1
420	cat__amlType_High risk MDS	0.037230884260148873		2_1
421	cat__amlType_Secondary	0.2888637372600059		2_1
422	cat__CytoResult_Adverse	0.5858896279624066		2_1
423	cat__CytoResult_Failed	0.021121134819616062		2_1
424	cat__CytoResult_Intermediate	0.0		2_1
425	cat__CytoResult_Normal	0.0		2_1
426	cat__CytoResult_Not done	0.0		2_1
427	cat__CytoResult_nan	0.02224047362827091		2_1
428	cat__CytoResult_t(15;17) / PML-RARA [APL]	0.0		2_1
429	cat__CytoResult_t(8;21) / inv(16) [CBF]	1.1413270882521913		2_1
430	cat__ComorArr_0.0	0.0		2_1
431	cat__ComorArr_1.0	0.0		2_1
432	cat__ComorArr_2.0	0.0		2_1
433	cat__ComorArr_nan	0.0		2_1
434	cat__ComorCard_0.0	0.046999821085158926		2_1
435	cat__ComorCard_1.0	0.0		2_1
436	cat__ComorCard_2.0	0.0		2_1
437	cat__ComorCard_nan	0.0		2_1
438	cat__ComorHVD_0.0	0.0		2_1
439	cat__ComorHVD_1.0	0.0		2_1
440	cat__ComorHVD_2.0	0.0		2_1
441	cat__ComorHVD_nan	0.0		2_1
442	cat__ComorIBD_0.0	0.0		2_1
443	cat__ComorIBD_1.0	0.016991699489866296		2_1
444	cat__ComorIBD_2.0	0.0		2_1
445	cat__ComorIBD_nan	0.0		2_1
446	cat__ComorDiab_0.0	0.0		2_1
447	cat__ComorDiab_1.0	0.004545386515023795		2_1
448	cat__ComorDiab_2.0	0.0		2_1
449	cat__ComorDiab_nan	0.0		2_1
450	cat__ComorCVD_0.0	0.0		2_1
451	cat__ComorCVD_1.0	0.0		2_1
452	cat__ComorCVD_2.0	0.0		2_1
453	cat__ComorCVD_nan	0.0		2_1
454	cat__ComorPsyc_0.0	0.0879634029375895		2_1
455	cat__ComorPsyc_1.0	0.04286192008406348		2_1
456	cat__ComorPsyc_2.0	0.0		2_1
457	cat__ComorPsyc_nan	0.0		2_1
458	cat__ComorObe_0.0	0.07262547856059186		2_1
459	cat__ComorObe_1.0	0.13794449953305488		2_1
460	cat__ComorObe_2.0	0.0		2_1
461	cat__ComorObe_nan	0.0		2_1
462	cat__ComorInf_0.0	0.06543102118598687		2_1
463	cat__ComorInf_1.0	0.0		2_1
464	cat__ComorInf_2.0	0.0		2_1
465	cat__ComorInf_nan	0.0		2_1
466	cat__ComorRheu_0.0	0.20591165948689846		2_1
467	cat__ComorRheu_1.0	0.0		2_1
468	cat__ComorRheu_2.0	0.0		2_1
469	cat__ComorRheu_nan	0.0		2_1
470	cat__ComorPrep_0.0	0.05170298566752714		2_1
471	cat__ComorPrep_1.0	0.048357184151754336		2_1
472	cat__ComorPrep_2.0	0.0		2_1
473	cat__ComorPrep_nan	0.0		2_1
474	cat__ComorRen_0.0	0.0		2_1
475	cat__ComorRen_1.0	0.3311468092493948		2_1
476	cat__ComorRen_2.0	0.0		2_1
477	cat__ComorRen_nan	0.0		2_1
478	cat__ComorMPul_0.0	0.0		2_1
479	cat__ComorMPul_1.0	0.0		2_1
480	cat__ComorMPul_2.0	0.0		2_1
481	cat__ComorMPul_nan	0.0		2_1
482	cat__ComorSPul_0.0	0.012680273810652894		2_1
483	cat__ComorSPul_1.0	0.10236394592730741		2_1
484	cat__ComorSPul_2.0	0.0		2_1
485	cat__ComorSPul_nan	0.0		2_1
486	cat__ComorPST_0.0	0.0010464971370218144		2_1
487	cat__ComorPST_1.0	0.14291391146991045		2_1
488	cat__ComorPST_2.0	0.0		2_1
489	cat__ComorPST_nan	0.0		2_1
490	cat__ComorHepM_0.0	0.0		2_1
491	cat__ComorHepM_1.0	0.19673229531752423		2_1
492	cat__ComorHepM_2.0	0.0		2_1
493	cat__ComorHepM_nan	0.0		2_1
494	cat__ComorHepS_0.0	0.0		2_1
495	cat__ComorHepS_1.0	0.0		2_1
496	cat__ComorHepS_2.0	0.0		2_1
497	cat__ComorHepS_nan	0.0		2_1
498	cat__amlFLToutcomeID_2.0	0.0		2_1
499	cat__amlFLToutcomeID_3.0	0.0		2_1
500	cat__amlFLToutcomeID_4.0	0.024143466919366665		2_1
501	cat__amlFLToutcomeID_nan	0.0		2_1
502	cat__amlFLTTypeID_1.0	0.0		2_1
503	cat__amlFLTTypeID_2.0	0.0008300711627108641		2_1
504	cat__amlFLTTypeID_nan	0.008915889734012894		2_1
505	cat__amlDDLFLTTKDID_1.0	0.0		2_1
506	cat__amlDDLFLTTKDID_2.0	0.0		2_1
507	cat__amlDDLFLTTKDID_3.0	0.0		2_1
508	cat__amlDDLFLTTKDID_4.0	0.0		2_1
509	cat__amlDDLFLTTKDID_6.0	0.0		2_1
510	cat__amlDDLFLTTKDID_7.0	0.0		2_1
511	cat__amlDDLFLTTKDID_8.0	0.0		2_1
512	cat__amlDDLFLTTKDID_9.0	0.0		2_1
513	cat__amlDDLFLTTKDID_99.0	0.0		2_1
514	cat__amlDDLFLTTKDID_nan	0.0011636254020119705		2_1
515	cat__amlFLTType0ID_1.0	0.09972026962418024		2_1
516	cat__amlFLTType0ID_2.0	0.0		2_1
517	cat__amlFLTType0ID_nan	0.0		2_1
518	cat__amlDDLNPM1OutcomeID_1.0	0.23997155945650897		2_1
519	cat__amlDDLNPM1OutcomeID_3.0	0.0		2_1
520	cat__amlDDLNPM1OutcomeID_5.0	0.0		2_1
521	cat__amlDDLNPM1OutcomeID_7.0	0.0		2_1
522	cat__amlDDLNPM1OutcomeID_nan	0.0		2_1
523	cat__amlDDLNPM1ID_1.0	0.0		2_1
524	cat__amlDDLNPM1ID_2.0	0.0		2_1
525	cat__amlDDLNPM1ID_3.0	0.0		2_1
526	cat__amlDDLNPM1ID_4.0	0.08001538167137605		2_1
527	cat__amlDDLNPM1ID_5.0	0.004460306741591467		2_1
528	cat__amlDDLNPM1ID_nan	0.13957929925851706		2_1
529	num__amlAgeAtRand1	0.2427534580870005		2_1
530	num__TestDate	0.00019170916032225458		2_1
531	num__ITDPcnt	0.0004288899299460453		2_1
532	num__ITDLength	3.895862221654583e-05		2_1
533	num__Weight	0.00848207621210057		2_1
534	num__Height	0.003268307317430249		2_1
535	num__BloodDateEntry	0.00045346398923411973		2_1
536	num__HemoglobinEntry	0.001124191390474676		2_1
537	num__PlateletEntry	0.0012521734422587696		2_1
538	num__MarrowDateEntry	2.663087657356962e-06		2_1
539	num__MarrowBlastsEntry	0.00031128988561149025		2_1
540	num__LocalImmPcnt	9.581555503219433e-06		2_1
541	num__SmokePerDay	0.0002083514839217974		2_1
542	num__WBCEntry	0.03956594545387771		2_1
543	remainder__IsSec_is_missing	0.0		2_1
544	remainder__PrevDiag_is_missing	0.0		2_1
545	remainder__PrevBloodDis_is_missing	0.02289778999671209		2_1
546	remainder__Weight_is_missing	0.0		2_1
547	remainder__Height_is_missing	0.0		2_1
548	remainder__BloodDateEntry_is_missing	0.0		2_1
549	remainder__HemoglobinEntry_is_missing	0.0		2_1
550	remainder__PlateletEntry_is_missing	0.0		2_1
551	remainder__MarrowDateEntry_is_missing	0.0		2_1
552	remainder__MarrowBlastsEntry_is_missing	0.0		2_1
553	remainder__FABtype_is_missing	0.18720803842713463		2_1
554	remainder__CNSinvolveentry_is_missing	0.0		2_1
555	remainder__Localcytoentry_is_missing	0.0		2_1
556	remainder__Localimmentry_is_missing	0.0		2_1
557	remainder__LocalImmPcnt_is_missing	0.0		2_1
558	remainder__CD33entry_is_missing	0.0		2_1
559	remainder__SmokeHist_is_missing	0.0		2_1
560	remainder__SmokePerDay_is_missing	0.0		2_1
561	remainder__CytoResult_is_missing	0.02151426536199367		2_1
562	remainder__Karyotype_is_missing	0.3019829389244265		2_1
563	remainder__ComorArr_is_missing	0.0		2_1
564	remainder__ComorCard_is_missing	0.0		2_1
565	remainder__ComorHVD_is_missing	0.0		2_1
566	remainder__ComorIBD_is_missing	0.0		2_1
567	remainder__ComorDiab_is_missing	0.0		2_1
568	remainder__ComorCVD_is_missing	0.0		2_1
569	remainder__ComorPsyc_is_missing	0.0		2_1
570	remainder__ComorObe_is_missing	0.0		2_1
571	remainder__ComorInf_is_missing	0.0		2_1
572	remainder__ComorRheu_is_missing	0.0		2_1
573	remainder__ComorPrep_is_missing	0.0		2_1
574	remainder__ComorRen_is_missing	0.0		2_1
575	remainder__ComorMPul_is_missing	0.0		2_1
576	remainder__ComorSPul_is_missing	0.0		2_1
577	remainder__ComorPST_is_missing	0.0		2_1
578	remainder__ComorHepM_is_missing	0.0		2_1
579	remainder__ComorHepS_is_missing	0.0		2_1
580	remainder__TestDate_is_missing	0.0		2_1
581	remainder__amlFLToutcomeID_is_missing	0.0		2_1
582	remainder__amlFLTTypeID_is_missing	0.046740199542696224		2_1
583	remainder__amlDDLFLTTKDID_is_missing	0.0		2_1
584	remainder__ITDPcnt_is_missing	0.0		2_1
585	remainder__ITDLength_is_missing	0.0		2_1
586	remainder__amlFLTType0ID_is_missing	0.0		2_1
587	remainder__amlDDLNPM1OutcomeID_is_missing	0.0		2_1
588	remainder__amlDDLNPM1ID_is_missing	0.14529488297459459		2_1
589	remainder__ASXL1	2.870032894421012e-05		2_1
590	remainder__ASXL2	1.9568665625513837e-05		2_1
591	remainder__ATRX	0.0		2_1
592	remainder__BAGE3	0.0		2_1
593	remainder__BCOR	0.0		2_1
594	remainder__BRAF	0.0		2_1
595	remainder__CBFB	0.0		2_1
596	remainder__CBL	0.0		2_1
597	remainder__CDKN2A	0.0		2_1
598	remainder__CEBPA	1.662945511826033e-05		2_1
599	remainder__CREBBP	5.768879365169414e-09		2_1
600	remainder__CSF3R	0.0		2_1
601	remainder__CTCF	1.4826717935865218e-08		2_1
602	remainder__CUL2	0.0		2_1
603	remainder__CUX1	0.0		2_1
604	remainder__DNMT3A	1.3994264103829209e-08		2_1
605	remainder__EED	0.0		2_1
606	remainder__ETV6	0.0		2_1
607	remainder__EZH2	1.9429074219650613e-07		2_1
608	remainder__FBXW7	0.0		2_1
609	remainder__FLT3	4.985032893857987e-07		2_1
610	remainder__GATA1	1.1120031875656486e-09		2_1
611	remainder__GATA2	1.6609297797337553e-07		2_1
612	remainder__GNAS	0.0		2_1
613	remainder__GNB1	0.0		2_1
614	remainder__IDH1	3.900853371799182e-07		2_1
615	remainder__IDH2	9.278323528219593e-09		2_1
616	remainder__JAK2	0.0		2_1
617	remainder__JAK3	0.0		2_1
618	remainder__KANSL1	0.0		2_1
619	remainder__KDM6A	0.0		2_1
620	remainder__KIT	1.8221631451427924e-08		2_1
621	remainder__KMT2C	0.0		2_1
622	remainder__KMT2D	1.5821166097513837e-08		2_1
623	remainder__KMT2E	0.0		2_1
624	remainder__KRAS	4.707195441193009e-08		2_1
625	remainder__LUC7L2	1.0359221613599402e-07		2_1
626	remainder__MED12	1.255759042871312e-07		2_1
627	remainder__MLL	2.485980261912619e-07		2_1
628	remainder__MPL	0.0		2_1
629	remainder__MYC	0.0		2_1
630	remainder__NF1	0.0		2_1
631	remainder__NFE2	0.0		2_1
632	remainder__NOTCH1	1.9243972312068173e-07		2_1
633	remainder__NPM1	4.961437874374756e-05		2_1
634	remainder__NRAS	2.717536475065917e-07		2_1
635	remainder__PDS5B	5.57861698033948e-09		2_1
636	remainder__PHF6	0.0		2_1
637	remainder__PRPF8	4.2740505295482335e-09		2_1
638	remainder__PTPN11	0.0		2_1
639	remainder__RAD21	0.0		2_1
640	remainder__RIT1	6.475500254307316e-09		2_1
641	remainder__RUNX1	1.6447000489073447e-06		2_1
642	remainder__SETBP1	2.731564829206483e-08		2_1
643	remainder__SF1	6.12734984693294e-08		2_1
644	remainder__SF3B1	6.338215422088786e-08		2_1
645	remainder__SMC1A	7.2776060160201674e-09		2_1
646	remainder__SMC3	0.0		2_1
647	remainder__SMG1	0.0		2_1
648	remainder__SPP1	0.0		2_1
649	remainder__SRSF2	6.720119120999632e-07		2_1
650	remainder__STAG2	1.305888560796636e-08		2_1
651	remainder__STAT5B	5.021943385231381e-09		2_1
652	remainder__SUZ12	1.7949981119639442e-08		2_1
653	remainder__TET2	5.618385983367628e-11		2_1
654	remainder__TP53	9.161027340500648e-06		2_1
655	remainder__U2AF1	2.7022194628913203e-06		2_1
656	remainder__WT1	8.649287713734253e-07		2_1
657	remainder__ZRSR2	8.94766532801506e-09		2_1
658	remainder__ngs_is_missing	0.0		2_1
659	karyotype_encoding__Karyotype_46,XX	0.0		3_1
660	karyotype_encoding__Karyotype_46,XX [20]	0.0		3_1
661	karyotype_encoding__Karyotype_46,XX [20]	0.0		3_1
662	karyotype_encoding__Karyotype_46,XX,inv(16)(p13q22)[10]	0.0		3_1
663	karyotype_encoding__Karyotype_46,XX,t(8;21)(q22;q22)[10]	0.0		3_1
664	karyotype_encoding__Karyotype_46,XX[10]	0.0		3_1
665	karyotype_encoding__Karyotype_46,XX[20]	0.08937414074016685		3_1
666	karyotype_encoding__Karyotype_46,XX[20]	0.07235746131703738		3_1
667	karyotype_encoding__Karyotype_46,XX[25]	0.0		3_1
668	karyotype_encoding__Karyotype_46,XX[30]	0.0		3_1
669	karyotype_encoding__Karyotype_46,XY	0.0		3_1
670	karyotype_encoding__Karyotype_46,XY [20]	0.05156440414603289		3_1
671	karyotype_encoding__Karyotype_46,XY,inv(16)(p13q22)[10]	0.0		3_1
672	karyotype_encoding__Karyotype_46,XY[10]	0.0		3_1
673	karyotype_encoding__Karyotype_46,XY[20]	0.030311505385391155		3_1
674	karyotype_encoding__Karyotype_46,XY[20]	0.0		3_1
675	karyotype_encoding__Karyotype_46,XY[25]	0.09538479614857867		3_1
676	karyotype_encoding__Karyotype_46,XY[30]	0.0		3_1
677	karyotype_encoding__Karyotype_47,XX,+8[10]	0.11207804987410867		3_1
678	karyotype_encoding__Karyotype_47,XY,+8[10]	0.0		3_1
679	karyotype_encoding__Karyotype___rare_class__	0.0		3_1
680	cat__sexID_False	0.08228680065230319		3_1
681	cat__sexID_True	0.06573333643970966		3_1
682	cat__IsSec_False	0.0		3_1
683	cat__IsSec_True	0.0		3_1
684	cat__IsSec_nan	0.0		3_1
685	cat__PrevDiag_False	0.04927638207747023		3_1
686	cat__PrevDiag_True	0.08376808899833574		3_1
687	cat__PrevDiag_nan	0.0		3_1
688	cat__amlAgeGroup_15-29	0.16597484395566348		3_1
689	cat__amlAgeGroup_30-39	0.009322147597653457		3_1
690	cat__amlAgeGroup_40-49	0.11128545431307735		3_1
691	cat__amlAgeGroup_50-59	0.050475405510710156		3_1
692	cat__amlAgeGroup_60+	0.0		3_1
693	cat__PrevBloodDis_Aplastic anaemia	0.0		3_1
694	cat__PrevBloodDis_Chronic lymphoblastic leukaemia (CLL)	0.0		3_1
695	cat__PrevBloodDis_Chronic myelomonocytic leukaemia (CMML)	0.0		3_1
696	cat__PrevBloodDis_Hodgkin's disease	0.0		3_1
697	cat__PrevBloodDis_Lymphoma	0.0		3_1
698	cat__PrevBloodDis_Myelodysplastic syndrome (MDS)/myelodysplasia/pre-leukaemic phase	0.048809799312557904		3_1
699	cat__PrevBloodDis_Myelofibrosis	0.0		3_1
700	cat__PrevBloodDis_Myeloproliferative syndrome	0.2573710764627394		3_1
701	cat__PrevBloodDis_Other haematological disorder	0.0		3_1
702	cat__PrevBloodDis_Polycythaemia rubra vera (PRV)	0.0		3_1
703	cat__PrevBloodDis_Refractory anaemia with excess of blasts (RAEB, RAEB-t)	0.13797117465976752		3_1
704	cat__PrevBloodDis_Sideroblastic anaemia (RAS)	0.0		3_1
705	cat__PrevBloodDis_Thrombocythaemia	0.0		3_1
706	cat__PrevBloodDis_Thrombocytopenia	0.0		3_1
707	cat__PrevBloodDis_nan	0.04868209938293585		3_1
708	cat__FABtype_0	0.0		3_1
709	cat__FABtype_1	0.04667817999046991		3_1
710	cat__FABtype_2	0.08099289773905023		3_1
711	cat__FABtype_3	0.0		3_1
712	cat__FABtype_3v	0.0		3_1
713	cat__FABtype_4	0.02883994504948312		3_1
714	cat__FABtype_4e	0.30133845898904316		3_1
715	cat__FABtype_5	0.28525777171878636		3_1
716	cat__FABtype_5a	0.074900226833969		3_1
717	cat__FABtype_5b	0.0868874453066639		3_1
718	cat__FABtype_6	0.14591781803139442		3_1
719	cat__FABtype_7	0.0		3_1
720	cat__FABtype_8	0.08810784343301534		3_1
721	cat__FABtype_All	0.0		3_1
722	cat__FABtype_B	0.0		3_1
723	cat__FABtype_R	0.0		3_1
724	cat__FABtype_RT	0.2909401710086621		3_1
725	cat__FABtype_X	0.06430095403392368		3_1
726	cat__FABtype_nan	0.1427954208399636		3_1
727	cat__CNSinvolveentry_0.0	0.0		3_1
728	cat__CNSinvolveentry_1.0	0.0		3_1
729	cat__CNSinvolveentry_2.0	0.022255100458963648		3_1
730	cat__CNSinvolveentry_nan	0.10375963300189109		3_1
731	cat__Localcytoentry_1.0	0.30444084622489687		3_1
732	cat__Localcytoentry_2.0	0.0611435130960306		3_1
733	cat__Localcytoentry_3.0	0.08533332284239321		3_1
734	cat__Localcytoentry_4.0	0.013240618484671644		3_1
735	cat__Localcytoentry_5.0	0.11510549549159374		3_1
736	cat__Localcytoentry_nan	0.0		3_1
737	cat__Localimmentry_1.0	0.024443926212250253		3_1
738	cat__Localimmentry_2.0	0.0		3_1
739	cat__Localimmentry_3.0	0.0		3_1
740	cat__Localimmentry_nan	0.135592382847814		3_1
741	cat__CD33entry_1.0	0.0		3_1
742	cat__CD33entry_2.0	0.0		3_1
743	cat__CD33entry_3.0	0.006757294558184763		3_1
744	cat__CD33entry_nan	0.0		3_1
745	cat__SmokeHist_1.0	0.0		3_1
746	cat__SmokeHist_2.0	0.1144205345488183		3_1
747	cat__SmokeHist_3.0	0.09784146101316066		3_1
748	cat__SmokeHist_nan	0.0		3_1
749	cat__amlType_De novo	0.033374727400101646		3_1
750	cat__amlType_High risk MDS	0.0		3_1
751	cat__amlType_Secondary	0.29198631646585355		3_1
752	cat__CytoResult_Adverse	0.6399719097730348		3_1
753	cat__CytoResult_Failed	0.0		3_1
754	cat__CytoResult_Intermediate	0.0		3_1
755	cat__CytoResult_Normal	0.0		3_1
756	cat__CytoResult_Not done	0.0		3_1
757	cat__CytoResult_nan	0.34565752448663206		3_1
758	cat__CytoResult_t(15;17) / PML-RARA [APL]	0.0		3_1
759	cat__CytoResult_t(8;21) / inv(16) [CBF]	1.0885630905744013		3_1
760	cat__ComorArr_0.0	0.0		3_1
761	cat__ComorArr_1.0	0.03072296112764525		3_1
762	cat__ComorArr_2.0	0.0		3_1
763	cat__ComorArr_nan	0.0		3_1
764	cat__ComorCard_0.0	0.13066702418889423		3_1
765	cat__ComorCard_1.0	0.0		3_1
766	cat__ComorCard_2.0	0.0		3_1
767	cat__ComorCard_nan	0.0		3_1
768	cat__ComorHVD_0.0	0.12278104347051533		3_1
769	cat__ComorHVD_1.0	0.0		3_1
770	cat__ComorHVD_2.0	0.0		3_1
771	cat__ComorHVD_nan	0.0		3_1
772	cat__ComorIBD_0.0	0.16183647798815137		3_1
773	cat__ComorIBD_1.0	0.0		3_1
774	cat__ComorIBD_2.0	0.0		3_1
775	cat__ComorIBD_nan	0.0		3_1
776	cat__ComorDiab_0.0	0.059756556302688245		3_1
777	cat__ComorDiab_1.0	0.0		3_1
778	cat__ComorDiab_2.0	0.0		3_1
779	cat__ComorDiab_nan	0.0		3_1
780	cat__ComorCVD_0.0	0.0		3_1
781	cat__ComorCVD_1.0	0.0		3_1
782	cat__ComorCVD_2.0	0.0		3_1
783	cat__ComorCVD_nan	0.0		3_1
784	cat__ComorPsyc_0.0	0.03736774625421553		3_1
785	cat__ComorPsyc_1.0	0.17364183829950292		3_1
786	cat__ComorPsyc_2.0	0.0		3_1
787	cat__ComorPsyc_nan	0.0		3_1
788	cat__ComorObe_0.0	0.11040361001185288		3_1
789	cat__ComorObe_1.0	0.09983796949717952		3_1
790	cat__ComorObe_2.0	0.0		3_1
791	cat__ComorObe_nan	0.0		3_1
792	cat__ComorInf_0.0	0.0		3_1
793	cat__ComorInf_1.0	0.046470836635863474		3_1
794	cat__ComorInf_2.0	0.0		3_1
795	cat__ComorInf_nan	0.1196379447703567		3_1
796	cat__ComorRheu_0.0	0.39053683133370254		3_1
797	cat__ComorRheu_1.0	0.0		3_1
798	cat__ComorRheu_2.0	0.1514733070175502		3_1
799	cat__ComorRheu_nan	0.0		3_1
800	cat__ComorPrep_0.0	0.0		3_1
801	cat__ComorPrep_1.0	0.3922402310867159		3_1
802	cat__ComorPrep_2.0	0.0		3_1
803	cat__ComorPrep_nan	0.0		3_1
804	cat__ComorRen_0.0	0.04081596193931888		3_1
805	cat__ComorRen_1.0	0.42578632916881143		3_1
806	cat__ComorRen_2.0	0.0		3_1
807	cat__ComorRen_nan	0.0		3_1
808	cat__ComorMPul_0.0	0.0		3_1
809	cat__ComorMPul_1.0	0.016548066765445037		3_1
810	cat__ComorMPul_2.0	0.0		3_1
811	cat__ComorMPul_nan	0.0		3_1
812	cat__ComorSPul_0.0	0.11342302187378557		3_1
813	cat__ComorSPul_1.0	0.02252787692065273		3_1
814	cat__ComorSPul_2.0	0.0		3_1
815	cat__ComorSPul_nan	0.0		3_1
816	cat__ComorPST_0.0	0.0		3_1
817	cat__ComorPST_1.0	0.0		3_1
818	cat__ComorPST_2.0	0.0		3_1
819	cat__ComorPST_nan	0.0		3_1
820	cat__ComorHepM_0.0	0.0		3_1
821	cat__ComorHepM_1.0	0.07659616259546478		3_1
822	cat__ComorHepM_2.0	0.0		3_1
823	cat__ComorHepM_nan	0.0		3_1
824	cat__ComorHepS_0.0	0.0		3_1
825	cat__ComorHepS_1.0	0.0		3_1
826	cat__ComorHepS_2.0	0.0		3_1
827	cat__ComorHepS_nan	0.0		3_1
828	cat__amlFLToutcomeID_2.0	0.11914121608604962		3_1
829	cat__amlFLToutcomeID_3.0	0.0		3_1
830	cat__amlFLToutcomeID_4.0	0.0		3_1
831	cat__amlFLToutcomeID_nan	0.0		3_1
832	cat__amlFLTTypeID_1.0	0.0		3_1
833	cat__amlFLTTypeID_2.0	0.0		3_1
834	cat__amlFLTTypeID_nan	0.0		3_1
835	cat__amlDDLFLTTKDID_1.0	0.0		3_1
836	cat__amlDDLFLTTKDID_2.0	0.0		3_1
837	cat__amlDDLFLTTKDID_3.0	0.0		3_1
838	cat__amlDDLFLTTKDID_4.0	0.0		3_1
839	cat__amlDDLFLTTKDID_6.0	0.0		3_1
840	cat__amlDDLFLTTKDID_7.0	0.0		3_1
841	cat__amlDDLFLTTKDID_8.0	0.0		3_1
842	cat__amlDDLFLTTKDID_99.0	0.0		3_1
843	cat__amlDDLFLTTKDID_nan	0.0		3_1
844	cat__amlFLTType0ID_1.0	0.05182149485118052		3_1
845	cat__amlFLTType0ID_2.0	0.1496339522563706		3_1
846	cat__amlFLTType0ID_nan	0.0		3_1
847	cat__amlDDLNPM1OutcomeID_1.0	0.09540532727160835		3_1
848	cat__amlDDLNPM1OutcomeID_3.0	0.0008452806262072681		3_1
849	cat__amlDDLNPM1OutcomeID_5.0	0.0		3_1
850	cat__amlDDLNPM1OutcomeID_nan	0.0		3_1
851	cat__amlDDLNPM1ID_1.0	0.05511289692907811		3_1
852	cat__amlDDLNPM1ID_2.0	0.05587859670597136		3_1
853	cat__amlDDLNPM1ID_3.0	0.09965392907951647		3_1
854	cat__amlDDLNPM1ID_4.0	0.06628310199698746		3_1
855	cat__amlDDLNPM1ID_5.0	0.11038083293202271		3_1
856	cat__amlDDLNPM1ID_nan	0.16999922176912424		3_1
857	num__amlAgeAtRand1	0.3039840573788151		3_1
858	num__TestDate	0.00025982538491575773		3_1
859	num__ITDPcnt	0.0003984990973889446		3_1
860	num__ITDLength	8.148890015234562e-07		3_1
861	num__Weight	0.030553428275620763		3_1
862	num__Height	0.0027687291097129828		3_1
863	num__BloodDateEntry	0.0007281461964916234		3_1
864	num__HemoglobinEntry	0.0003507215913409248		3_1
865	num__PlateletEntry	0.0013280067567423494		3_1
866	num__MarrowDateEntry	0.00021155212587872825		3_1
867	num__MarrowBlastsEntry	0.00015692502634138584		3_1
868	num__LocalImmPcnt	5.7022830897041706e-05		3_1
869	num__SmokePerDay	9.585668419180832e-05		3_1
870	num__WBCEntry	0.031386541369827034		3_1
871	remainder__IsSec_is_missing	0.0		3_1
872	remainder__PrevDiag_is_missing	0.0		3_1
873	remainder__PrevBloodDis_is_missing	0.041071130739250984		3_1
874	remainder__Weight_is_missing	0.0		3_1
875	remainder__Height_is_missing	0.0		3_1
876	remainder__BloodDateEntry_is_missing	0.0		3_1
877	remainder__HemoglobinEntry_is_missing	0.0		3_1
878	remainder__PlateletEntry_is_missing	0.0		3_1
879	remainder__MarrowDateEntry_is_missing	0.0		3_1
880	remainder__MarrowBlastsEntry_is_missing	0.0		3_1
881	remainder__FABtype_is_missing	0.13118221440138592		3_1
882	remainder__CNSinvolveentry_is_missing	0.1057964406654849		3_1
883	remainder__Localcytoentry_is_missing	0.0		3_1
884	remainder__Localimmentry_is_missing	0.15817520580500105		3_1
885	remainder__LocalImmPcnt_is_missing	0.0		3_1
886	remainder__CD33entry_is_missing	0.0		3_1
887	remainder__SmokeHist_is_missing	0.0		3_1
888	remainder__SmokePerDay_is_missing	0.0		3_1
889	remainder__CytoResult_is_missing	0.3392704382491482		3_1
890	remainder__Karyotype_is_missing	0.14208940650566917		3_1
891	remainder__ComorArr_is_missing	0.0		3_1
892	remainder__ComorCard_is_missing	0.0		3_1
893	remainder__ComorHVD_is_missing	0.0		3_1
894	remainder__ComorIBD_is_missing	0.0		3_1
895	remainder__ComorDiab_is_missing	0.0		3_1
896	remainder__ComorCVD_is_missing	0.0		3_1
897	remainder__ComorPsyc_is_missing	0.0		3_1
898	remainder__ComorObe_is_missing	0.0		3_1
899	remainder__ComorInf_is_missing	0.12748846353411186		3_1
900	remainder__ComorRheu_is_missing	0.0		3_1
901	remainder__ComorPrep_is_missing	0.0		3_1
902	remainder__ComorRen_is_missing	0.0		3_1
903	remainder__ComorMPul_is_missing	0.0		3_1
904	remainder__ComorSPul_is_missing	0.0		3_1
905	remainder__ComorPST_is_missing	0.0		3_1
906	remainder__ComorHepM_is_missing	0.0		3_1
907	remainder__ComorHepS_is_missing	0.0		3_1
908	remainder__TestDate_is_missing	0.0		3_1
909	remainder__amlFLToutcomeID_is_missing	0.0		3_1
910	remainder__amlFLTTypeID_is_missing	0.0		3_1
911	remainder__amlDDLFLTTKDID_is_missing	0.0		3_1
912	remainder__ITDPcnt_is_missing	0.0		3_1
913	remainder__ITDLength_is_missing	0.0		3_1
914	remainder__amlFLTType0ID_is_missing	0.0		3_1
915	remainder__amlDDLNPM1OutcomeID_is_missing	0.0		3_1
916	remainder__amlDDLNPM1ID_is_missing	0.172569463515342		3_1
917	remainder__ASXL1	5.124480274609942e-05		3_1
918	remainder__ASXL2	3.2960818174467824e-07		3_1
919	remainder__ASXL3	0.0		3_1
920	remainder__ATRX	0.0		3_1
921	remainder__BAGE3	0.0		3_1
922	remainder__BCOR	0.0		3_1
923	remainder__BRAF	0.0		3_1
924	remainder__CBFB	0.0		3_1
925	remainder__CBL	1.906379322663078e-07		3_1
926	remainder__CEBPA	1.2154279430079746e-05		3_1
927	remainder__CREBBP	1.6509658982988488e-06		3_1
928	remainder__CSF3R	0.0		3_1
929	remainder__CTCF	4.77022246561775e-07		3_1
930	remainder__CUL2	5.219588707149042e-08		3_1
931	remainder__CUX1	0.0		3_1
932	remainder__DNMT3A	5.907366146785265e-06		3_1
933	remainder__EED	2.4990211551505615e-07		3_1
934	remainder__ETV6	6.838458153414004e-07		3_1
935	remainder__EZH2	4.511816951356381e-06		3_1
936	remainder__FBXW7	3.018394785712602e-07		3_1
937	remainder__FLT3	5.053677380508971e-07		3_1
938	remainder__GATA1	6.202488046322135e-07		3_1
939	remainder__GATA2	1.2620713466924354e-06		3_1
940	remainder__GNAS	0.0		3_1
941	remainder__GNB1	0.0		3_1
942	remainder__IDH1	1.7982542992257649e-07		3_1
943	remainder__IDH2	2.4164421311993634e-07		3_1
944	remainder__JAK2	0.0		3_1
945	remainder__JAK3	0.0		3_1
946	remainder__KANSL1	8.305351532552341e-10		3_1
947	remainder__KDM6A	0.0		3_1
948	remainder__KIT	4.832441013670311e-07		3_1
949	remainder__KMT2C	1.1663970066048592e-08		3_1
950	remainder__KMT2D	0.0		3_1
951	remainder__KMT2E	0.0		3_1
952	remainder__KRAS	3.282205243448492e-08		3_1
953	remainder__LUC7L2	0.0		3_1
954	remainder__MED12	0.0		3_1
955	remainder__MLL	0.0		3_1
956	remainder__MPL	1.8044482673835164e-07		3_1
957	remainder__MYC	9.718279515694152e-07		3_1
958	remainder__NF1	0.0		3_1
959	remainder__NFE2	0.0		3_1
960	remainder__NOTCH1	2.083159536860783e-08		3_1
961	remainder__NPM1	3.0279843754611196e-05		3_1
962	remainder__NRAS	5.251895236634285e-07		3_1
963	remainder__PHF6	3.329053875453827e-07		3_1
964	remainder__PRPF8	0.0		3_1
965	remainder__PTEN	0.0		3_1
966	remainder__PTPN11	1.8619131378353884e-05		3_1
967	remainder__RAD21	9.601738093331317e-08		3_1
968	remainder__RIT1	2.5067550598699023e-07		3_1
969	remainder__RUNX1	2.0601043489395165e-07		3_1
970	remainder__SETBP1	1.4539120525030969e-08		3_1
971	remainder__SF1	3.099805172621578e-08		3_1
972	remainder__SF3B1	1.8642487135543182e-07		3_1
973	remainder__SMC1A	7.242378410766047e-08		3_1
974	remainder__SMC3	0.0		3_1
975	remainder__SMG1	0.0		3_1
976	remainder__SPP1	0.0		3_1
977	remainder__SRSF2	2.7167605148867912e-08		3_1
978	remainder__STAG2	0.0		3_1
979	remainder__STAT5B	2.1364014932924164e-10		3_1
980	remainder__SUZ12	8.019460453218968e-08		3_1
981	remainder__TET2	6.2220068849248345e-06		3_1
982	remainder__TP53	1.2134456673417903e-05		3_1
983	remainder__U2AF1	1.1648627772049627e-07		3_1
984	remainder__WT1	1.9846861469252837e-06		3_1
985	remainder__ZRSR2	1.1673335618425331e-07		3_1
986	remainder__ngs_is_missing	0.0		3_1
987	karyotype_encoding__Karyotype_45,X,-Y,t(8;21)(q22;q22)[10]	0.0		4_1
988	karyotype_encoding__Karyotype_46,XX	0.0		4_1
989	karyotype_encoding__Karyotype_46,XX [20]	0.0		4_1
990	karyotype_encoding__Karyotype_46,XX [20]	0.0		4_1
991	karyotype_encoding__Karyotype_46,XX,inv(16)(p13q22)[10]	0.0		4_1
992	karyotype_encoding__Karyotype_46,XX,t(8;21)(q22;q22)[10]	0.0		4_1
993	karyotype_encoding__Karyotype_46,XX[10]	0.0		4_1
994	karyotype_encoding__Karyotype_46,XX[20]	0.0361749690384687		4_1
995	karyotype_encoding__Karyotype_46,XX[20]	0.05843502883517123		4_1
996	karyotype_encoding__Karyotype_46,XX[25]	0.0		4_1
997	karyotype_encoding__Karyotype_46,XX[30]	0.0		4_1
998	karyotype_encoding__Karyotype_46,XY	0.0		4_1
999	karyotype_encoding__Karyotype_46,XY [20]	0.0		4_1
1000	karyotype_encoding__Karyotype_46,XY,inv(16)(p13q22)[10]	0.0		4_1
1001	karyotype_encoding__Karyotype_46,XY[10]	0.0		4_1
1002	karyotype_encoding__Karyotype_46,XY[20]	0.0		4_1
1003	karyotype_encoding__Karyotype_46,XY[20]	0.0		4_1
1004	karyotype_encoding__Karyotype_46,XY[21]	0.0		4_1
1005	karyotype_encoding__Karyotype_46,XY[25]	0.0		4_1
1006	karyotype_encoding__Karyotype_46,XY[30]	0.0		4_1
1007	karyotype_encoding__Karyotype_47,XX,+8[10]	0.0		4_1
1008	karyotype_encoding__Karyotype___rare_class__	0.0		4_1
1009	cat__sexID_False	0.07539475889925909		4_1
1010	cat__sexID_True	0.06061359332376138		4_1
1011	cat__IsSec_False	0.07124723077646354		4_1
1012	cat__IsSec_True	0.0		4_1
1013	cat__IsSec_nan	0.0		4_1
1014	cat__PrevDiag_False	0.0		4_1
1015	cat__PrevDiag_True	0.0		4_1
1016	cat__PrevDiag_nan	0.0		4_1
1017	cat__amlAgeGroup_15-29	0.09889889049354689		4_1
1018	cat__amlAgeGroup_30-39	0.07069981835391034		4_1
1019	cat__amlAgeGroup_40-49	0.0		4_1
1020	cat__amlAgeGroup_50-59	0.0		4_1
1021	cat__amlAgeGroup_60+	0.005902123283225261		4_1
1022	cat__PrevBloodDis_Aplastic anaemia	0.0		4_1
1023	cat__PrevBloodDis_Chronic lymphoblastic leukaemia (CLL)	0.0		4_1
1024	cat__PrevBloodDis_Chronic myelomonocytic leukaemia (CMML)	0.0		4_1
1025	cat__PrevBloodDis_Hodgkin's disease	0.0		4_1
1026	cat__PrevBloodDis_Lymphoma	0.0		4_1
1027	cat__PrevBloodDis_Myelodysplastic syndrome (MDS)/myelodysplasia/pre-leukaemic phase	0.0		4_1
1028	cat__PrevBloodDis_Myelofibrosis	0.0		4_1
1029	cat__PrevBloodDis_Myeloproliferative syndrome	0.0		4_1
1030	cat__PrevBloodDis_Other haematological disorder	0.0		4_1
1031	cat__PrevBloodDis_Polycythaemia rubra vera (PRV)	0.0		4_1
1032	cat__PrevBloodDis_Refractory anaemia with excess of blasts (RAEB, RAEB-t)	0.0		4_1
1033	cat__PrevBloodDis_Sideroblastic anaemia (RAS)	0.0		4_1
1034	cat__PrevBloodDis_Thrombocythaemia	0.0		4_1
1035	cat__PrevBloodDis_Thrombocytopenia	0.0		4_1
1036	cat__PrevBloodDis_nan	0.021362043251197192		4_1
1037	cat__FABtype_0	0.0		4_1
1038	cat__FABtype_1	0.07332641484770111		4_1
1039	cat__FABtype_2	0.08986561051706168		4_1
1040	cat__FABtype_3	0.0		4_1
1041	cat__FABtype_3v	0.0		4_1
1042	cat__FABtype_4	0.06963955441824712		4_1
1043	cat__FABtype_4e	0.2024584214421208		4_1
1044	cat__FABtype_5	0.27833938330399755		4_1
1045	cat__FABtype_5a	0.0		4_1
1046	cat__FABtype_5b	0.0		4_1
1047	cat__FABtype_6	0.03067016286468879		4_1
1048	cat__FABtype_7	0.0		4_1
1049	cat__FABtype_8	0.04154658222212697		4_1
1050	cat__FABtype_All	0.0		4_1
1051	cat__FABtype_B	0.0		4_1
1052	cat__FABtype_R	0.11352128115543186		4_1
1053	cat__FABtype_RT	0.0		4_1
1054	cat__FABtype_X	0.12392960666881968		4_1
1055	cat__FABtype_nan	0.040563648865700096		4_1
1056	cat__CNSinvolveentry_0.0	0.012446361080362355		4_1
1057	cat__CNSinvolveentry_1.0	0.0		4_1
1058	cat__CNSinvolveentry_2.0	0.0		4_1
1059	cat__CNSinvolveentry_nan	0.03189734985823574		4_1
1060	cat__Localcytoentry_1.0	0.25910132066097796		4_1
1061	cat__Localcytoentry_2.0	0.08781936193331977		4_1
1062	cat__Localcytoentry_3.0	0.06597625415124332		4_1
1063	cat__Localcytoentry_4.0	0.0		4_1
1064	cat__Localcytoentry_5.0	0.08090381329964269		4_1
1065	cat__Localcytoentry_nan	0.0		4_1
1066	cat__Localimmentry_1.0	0.0699940790898326		4_1
1067	cat__Localimmentry_2.0	0.0		4_1
1068	cat__Localimmentry_3.0	0.0		4_1
1069	cat__Localimmentry_nan	0.0		4_1
1070	cat__CD33entry_1.0	0.0		4_1
1071	cat__CD33entry_2.0	0.0		4_1
1072	cat__CD33entry_3.0	0.0		4_1
1073	cat__CD33entry_nan	0.0		4_1
1074	cat__SmokeHist_1.0	0.0		4_1
1075	cat__SmokeHist_2.0	0.11720891708567202		4_1
1076	cat__SmokeHist_3.0	0.12622695361628591		4_1
1077	cat__SmokeHist_nan	0.0		4_1
1078	cat__amlType_De novo	0.10954191409629732		4_1
1079	cat__amlType_High risk MDS	0.0		4_1
1080	cat__amlType_Secondary	0.10836620310057946		4_1
1081	cat__CytoResult_Adverse	0.6214235923928701		4_1
1082	cat__CytoResult_Failed	0.0		4_1
1083	cat__CytoResult_Intermediate	0.0		4_1
1084	cat__CytoResult_Normal	0.0		4_1
1085	cat__CytoResult_Not done	0.0		4_1
1086	cat__CytoResult_nan	0.09316477155197708		4_1
1087	cat__CytoResult_t(15;17) / PML-RARA [APL]	0.0		4_1
1088	cat__CytoResult_t(8;21) / inv(16) [CBF]	1.034274459916377		4_1
1089	cat__ComorArr_0.0	0.05388760100052515		4_1
1090	cat__ComorArr_1.0	0.0		4_1
1091	cat__ComorArr_2.0	0.0		4_1
1092	cat__ComorArr_nan	0.0		4_1
1093	cat__ComorCard_0.0	0.003135117188878857		4_1
1094	cat__ComorCard_1.0	0.0		4_1
1095	cat__ComorCard_2.0	0.0		4_1
1096	cat__ComorCard_nan	0.0		4_1
1097	cat__ComorHVD_0.0	0.031243564544893576		4_1
1098	cat__ComorHVD_1.0	0.0		4_1
1099	cat__ComorHVD_2.0	0.0		4_1
1100	cat__ComorHVD_nan	0.0		4_1
1101	cat__ComorIBD_0.0	0.0		4_1
1102	cat__ComorIBD_1.0	0.0		4_1
1103	cat__ComorIBD_2.0	0.0		4_1
1104	cat__ComorIBD_nan	0.0		4_1
1105	cat__ComorDiab_0.0	0.0		4_1
1106	cat__ComorDiab_1.0	0.0		4_1
1107	cat__ComorDiab_2.0	0.0		4_1
1108	cat__ComorDiab_nan	0.0		4_1
1109	cat__ComorCVD_0.0	0.0		4_1
1110	cat__ComorCVD_1.0	0.0		4_1
1111	cat__ComorCVD_2.0	0.0		4_1
1112	cat__ComorCVD_nan	0.0		4_1
1113	cat__ComorPsyc_0.0	0.11980316980534904		4_1
1114	cat__ComorPsyc_1.0	0.0		4_1
1115	cat__ComorPsyc_2.0	0.0		4_1
1116	cat__ComorPsyc_nan	0.0		4_1
1117	cat__ComorObe_0.0	0.01661425772535664		4_1
1118	cat__ComorObe_1.0	0.14595657764700756		4_1
1119	cat__ComorObe_2.0	0.0		4_1
1120	cat__ComorObe_nan	0.0		4_1
1121	cat__ComorInf_0.0	0.07388476410069861		4_1
1122	cat__ComorInf_1.0	0.0		4_1
1123	cat__ComorInf_2.0	0.0		4_1
1124	cat__ComorInf_nan	0.0		4_1
1125	cat__ComorRheu_0.0	0.133569740143715		4_1
1126	cat__ComorRheu_1.0	0.0		4_1
1127	cat__ComorRheu_2.0	0.024721244630799877		4_1
1128	cat__ComorRheu_nan	0.0		4_1
1129	cat__ComorPrep_0.0	0.0		4_1
1130	cat__ComorPrep_1.0	0.0		4_1
1131	cat__ComorPrep_2.0	0.0		4_1
1132	cat__ComorPrep_nan	0.0		4_1
1133	cat__ComorRen_0.0	0.0		4_1
1134	cat__ComorRen_1.0	0.0		4_1
1135	cat__ComorRen_2.0	0.0		4_1
1136	cat__ComorRen_nan	0.0		4_1
1137	cat__ComorMPul_0.0	0.0099499947684544		4_1
1138	cat__ComorMPul_1.0	0.0		4_1
1139	cat__ComorMPul_2.0	0.0		4_1
1140	cat__ComorMPul_nan	0.0		4_1
1141	cat__ComorSPul_0.0	0.037940417597949305		4_1
1142	cat__ComorSPul_1.0	0.0		4_1
1143	cat__ComorSPul_2.0	0.0		4_1
1144	cat__ComorSPul_nan	0.0		4_1
1145	cat__ComorPST_0.0	0.0		4_1
1146	cat__ComorPST_1.0	0.0		4_1
1147	cat__ComorPST_2.0	0.0		4_1
1148	cat__ComorPST_nan	0.0		4_1
1149	cat__ComorHepM_0.0	0.0		4_1
1150	cat__ComorHepM_1.0	0.18300874991268173		4_1
1151	cat__ComorHepM_2.0	0.0		4_1
1152	cat__ComorHepM_nan	0.0		4_1
1153	cat__ComorHepS_0.0	0.0		4_1
1154	cat__ComorHepS_1.0	0.0		4_1
1155	cat__ComorHepS_2.0	0.0		4_1
1156	cat__ComorHepS_nan	0.0		4_1
1157	cat__amlFLToutcomeID_2.0	0.0		4_1
1158	cat__amlFLToutcomeID_3.0	0.005550085616861498		4_1
1159	cat__amlFLToutcomeID_4.0	0.0		4_1
1160	cat__amlFLToutcomeID_nan	0.0		4_1
1161	cat__amlFLTTypeID_1.0	0.0		4_1
1162	cat__amlFLTTypeID_2.0	0.0		4_1
1163	cat__amlFLTTypeID_nan	0.0		4_1
1164	cat__amlDDLFLTTKDID_1.0	0.0		4_1
1165	cat__amlDDLFLTTKDID_2.0	0.0		4_1
1166	cat__amlDDLFLTTKDID_3.0	0.0		4_1
1167	cat__amlDDLFLTTKDID_4.0	0.0		4_1
1168	cat__amlDDLFLTTKDID_6.0	0.0		4_1
1169	cat__amlDDLFLTTKDID_7.0	0.0		4_1
1170	cat__amlDDLFLTTKDID_8.0	0.0		4_1
1171	cat__amlDDLFLTTKDID_9.0	0.0		4_1
1172	cat__amlDDLFLTTKDID_99.0	0.0		4_1
1173	cat__amlDDLFLTTKDID_nan	0.0		4_1
1174	cat__amlFLTType0ID_1.0	0.06361693270014676		4_1
1175	cat__amlFLTType0ID_2.0	0.0		4_1
1176	cat__amlFLTType0ID_nan	0.0		4_1
1177	cat__amlDDLNPM1OutcomeID_1.0	0.2508554840729007		4_1
1178	cat__amlDDLNPM1OutcomeID_3.0	0.0		4_1
1179	cat__amlDDLNPM1OutcomeID_5.0	0.0		4_1
1180	cat__amlDDLNPM1OutcomeID_7.0	0.0		4_1
1181	cat__amlDDLNPM1OutcomeID_nan	0.0		4_1
1182	cat__amlDDLNPM1ID_1.0	0.01611966313286765		4_1
1183	cat__amlDDLNPM1ID_2.0	0.0		4_1
1184	cat__amlDDLNPM1ID_3.0	0.0		4_1
1185	cat__amlDDLNPM1ID_4.0	0.0		4_1
1186	cat__amlDDLNPM1ID_5.0	0.0		4_1
1187	cat__amlDDLNPM1ID_nan	0.11077172692733844		4_1
1188	num__amlAgeAtRand1	0.24824050520210167		4_1
1189	num__TestDate	0.00023970945764953823		4_1
1190	num__ITDPcnt	0.0003394665131515312		4_1
1191	num__ITDLength	1.8278874430682993e-05		4_1
1192	num__Weight	0.02900079265760896		4_1
1193	num__Height	0.025467131010678865		4_1
1194	num__BloodDateEntry	0.00024286156993812632		4_1
1195	num__HemoglobinEntry	0.0005579454446600222		4_1
1196	num__PlateletEntry	0.0011593442987950038		4_1
1197	num__MarrowDateEntry	0.0004758611647471525		4_1
1198	num__MarrowBlastsEntry	0.00021378523460325368		4_1
1199	num__LocalImmPcnt	2.6214013993887622e-05		4_1
1200	num__SmokePerDay	2.5532465582871896e-06		4_1
1201	num__WBCEntry	0.03530871851174164		4_1
1202	remainder__IsSec_is_missing	0.0		4_1
1203	remainder__PrevDiag_is_missing	0.0		4_1
1204	remainder__PrevBloodDis_is_missing	0.009808226292863712		4_1
1205	remainder__Weight_is_missing	0.0		4_1
1206	remainder__Height_is_missing	0.0		4_1
1207	remainder__BloodDateEntry_is_missing	0.0		4_1
1208	remainder__HemoglobinEntry_is_missing	0.0		4_1
1209	remainder__PlateletEntry_is_missing	0.0		4_1
1210	remainder__MarrowDateEntry_is_missing	0.0		4_1
1211	remainder__MarrowBlastsEntry_is_missing	0.0		4_1
1212	remainder__FABtype_is_missing	0.03376152208330156		4_1
1213	remainder__CNSinvolveentry_is_missing	0.032815074033682126		4_1
1214	remainder__Localcytoentry_is_missing	0.0		4_1
1215	remainder__Localimmentry_is_missing	0.0		4_1
1216	remainder__LocalImmPcnt_is_missing	0.0		4_1
1217	remainder__CD33entry_is_missing	0.0		4_1
1218	remainder__SmokeHist_is_missing	0.0		4_1
1219	remainder__SmokePerDay_is_missing	0.0		4_1
1220	remainder__CytoResult_is_missing	0.0929078641431278		4_1
1221	remainder__Karyotype_is_missing	0.13877689216618821		4_1
1222	remainder__ComorArr_is_missing	0.0		4_1
1223	remainder__ComorCard_is_missing	0.0		4_1
1224	remainder__ComorHVD_is_missing	0.0		4_1
1225	remainder__ComorIBD_is_missing	0.0		4_1
1226	remainder__ComorDiab_is_missing	0.0		4_1
1227	remainder__ComorCVD_is_missing	0.0		4_1
1228	remainder__ComorPsyc_is_missing	0.0		4_1
1229	remainder__ComorObe_is_missing	0.0		4_1
1230	remainder__ComorInf_is_missing	0.0		4_1
1231	remainder__ComorRheu_is_missing	0.0		4_1
1232	remainder__ComorPrep_is_missing	0.0		4_1
1233	remainder__ComorRen_is_missing	0.0		4_1
1234	remainder__ComorMPul_is_missing	0.0		4_1
1235	remainder__ComorSPul_is_missing	0.0		4_1
1236	remainder__ComorPST_is_missing	0.0		4_1
1237	remainder__ComorHepM_is_missing	0.0		4_1
1238	remainder__ComorHepS_is_missing	0.0		4_1
1239	remainder__TestDate_is_missing	0.0		4_1
1240	remainder__amlFLToutcomeID_is_missing	0.0		4_1
1241	remainder__amlFLTTypeID_is_missing	0.0		4_1
1242	remainder__amlDDLFLTTKDID_is_missing	0.0		4_1
1243	remainder__ITDPcnt_is_missing	0.0		4_1
1244	remainder__ITDLength_is_missing	0.0		4_1
1245	remainder__amlFLTType0ID_is_missing	0.0		4_1
1246	remainder__amlDDLNPM1OutcomeID_is_missing	0.0		4_1
1247	remainder__amlDDLNPM1ID_is_missing	0.12321493177248351		4_1
1248	remainder__ASXL1	4.4571333425660485e-05		4_1
1249	remainder__ASXL2	5.968221043023638e-07		4_1
1250	remainder__ASXL3	0.0		4_1
1251	remainder__ATRX	0.0		4_1
1252	remainder__BAGE3	0.0		4_1
1253	remainder__BCOR	0.0		4_1
1254	remainder__BRAF	0.0		4_1
1255	remainder__CBFB	0.0		4_1
1256	remainder__CBL	0.0		4_1
1257	remainder__CDKN2A	0.0		4_1
1258	remainder__CEBPA	1.833779225175507e-05		4_1
1259	remainder__CREBBP	1.4876419311191003e-07		4_1
1260	remainder__CSF3R	9.770964710342904e-10		4_1
1261	remainder__CTCF	5.334762067872099e-07		4_1
1262	remainder__CUX1	0.0		4_1
1263	remainder__DNMT3A	1.920758113061105e-07		4_1
1264	remainder__EED	0.0		4_1
1265	remainder__ETV6	0.0		4_1
1266	remainder__EZH2	0.0		4_1
1267	remainder__FBXW7	0.0		4_1
1268	remainder__FLT3	0.0		4_1
1269	remainder__GATA1	0.0		4_1
1270	remainder__GATA2	0.0		4_1
1271	remainder__GNAS	0.0		4_1
1272	remainder__GNB1	0.0		4_1
1273	remainder__IDH1	0.0		4_1
1274	remainder__IDH2	0.0		4_1
1275	remainder__JAK2	0.0		4_1
1276	remainder__JAK3	0.0		4_1
1277	remainder__KANSL1	0.0		4_1
1278	remainder__KDM6A	0.0		4_1
1279	remainder__KIT	0.0		4_1
1280	remainder__KMT2C	0.0		4_1
1281	remainder__KMT2D	0.0		4_1
1282	remainder__KMT2E	0.0		4_1
1283	remainder__KRAS	0.0		4_1
1284	remainder__LUC7L2	0.0		4_1
1285	remainder__MED12	0.0		4_1
1286	remainder__MLL	0.0		4_1
1287	remainder__MPL	0.0		4_1
1288	remainder__MYC	0.0		4_1
1289	remainder__NF1	0.0		4_1
1290	remainder__NFE2	0.0		4_1
1291	remainder__NOTCH1	0.0		4_1
1292	remainder__NPM1	3.402075796997852e-05		4_1
1293	remainder__NRAS	5.8781979305068974e-08		4_1
1294	remainder__PDS5B	0.0		4_1
1295	remainder__PHF6	0.0		4_1
1296	remainder__PRPF8	0.0		4_1
1297	remainder__PTEN	0.0		4_1
1298	remainder__PTPN11	1.064125809699885e-07		4_1
1299	remainder__RAD21	0.0		4_1
1300	remainder__RIT1	0.0		4_1
1301	remainder__RUNX1	2.0829040022153535e-08		4_1
1302	remainder__SETBP1	0.0		4_1
1303	remainder__SF1	9.877736572443829e-09		4_1
1304	remainder__SF3B1	0.0		4_1
1305	remainder__SMC1A	0.0		4_1
1306	remainder__SMC3	0.0		4_1
1307	remainder__SMG1	0.0		4_1
1308	remainder__SRSF2	3.4349056260095077e-06		4_1
1309	remainder__STAG2	1.6169692072619976e-08		4_1
1310	remainder__STAT5B	0.0		4_1
1311	remainder__SUZ12	0.0		4_1
1312	remainder__TET2	6.372747929319829e-06		4_1
1313	remainder__TP53	4.302915472831837e-06		4_1
1314	remainder__U2AF1	1.7700970997296943e-07		4_1
1315	remainder__WT1	1.9020419246279775e-06		4_1
1316	remainder__ZRSR2	6.212476569536925e-09		4_1
1317	remainder__ngs_is_missing	0.0		4_1
1318	karyotype_encoding__Karyotype_46,XX	0.0		5_1
1319	karyotype_encoding__Karyotype_46,XX [20]	0.0		5_1
1320	karyotype_encoding__Karyotype_46,XX [20]	0.021820741916921516		5_1
1321	karyotype_encoding__Karyotype_46,XX,inv(16)(p13q22)[10]	0.0		5_1
1322	karyotype_encoding__Karyotype_46,XX,t(8;21)(q22;q22)[10]	0.0		5_1
1323	karyotype_encoding__Karyotype_46,XX[10]	0.0		5_1
1324	karyotype_encoding__Karyotype_46,XX[20]	0.0404067323191376		5_1
1325	karyotype_encoding__Karyotype_46,XX[20]	0.0		5_1
1326	karyotype_encoding__Karyotype_46,XX[25]	0.11549765420323782		5_1
1327	karyotype_encoding__Karyotype_46,XX[30]	0.0		5_1
1328	karyotype_encoding__Karyotype_46,XY	0.0		5_1
1329	karyotype_encoding__Karyotype_46,XY [20]	0.0		5_1
1330	karyotype_encoding__Karyotype_46,XY,inv(16)(p13q22)[10]	0.0		5_1
1331	karyotype_encoding__Karyotype_46,XY[10]	0.0		5_1
1332	karyotype_encoding__Karyotype_46,XY[20]	0.011055507207099954		5_1
1333	karyotype_encoding__Karyotype_46,XY[20]	0.0		5_1
1334	karyotype_encoding__Karyotype_46,XY[25]	0.25515963610571996		5_1
1335	karyotype_encoding__Karyotype_46,XY[30]	0.0		5_1
1336	karyotype_encoding__Karyotype_47,XX,+8[10]	0.04665141028501567		5_1
1337	karyotype_encoding__Karyotype_47,XY,+8[10]	0.0		5_1
1338	karyotype_encoding__Karyotype___rare_class__	0.0		5_1
1339	cat__sexID_False	0.07404693697876281		5_1
1340	cat__sexID_True	0.05795444614274235		5_1
1341	cat__IsSec_False	0.022229659520121743		5_1
1342	cat__IsSec_True	0.11747457552481962		5_1
1343	cat__IsSec_nan	0.0		5_1
1344	cat__PrevDiag_False	0.0		5_1
1345	cat__PrevDiag_True	0.0		5_1
1346	cat__PrevDiag_nan	0.0		5_1
1347	cat__amlAgeGroup_15-29	0.20643035561307782		5_1
1348	cat__amlAgeGroup_30-39	0.0		5_1
1349	cat__amlAgeGroup_40-49	0.03489404400899014		5_1
1350	cat__amlAgeGroup_50-59	0.0		5_1
1351	cat__amlAgeGroup_60+	0.0		5_1
1352	cat__PrevBloodDis_Aplastic anaemia	0.0		5_1
1353	cat__PrevBloodDis_Chronic lymphoblastic leukaemia (CLL)	0.0		5_1
1354	cat__PrevBloodDis_Chronic myelomonocytic leukaemia (CMML)	0.0		5_1
1355	cat__PrevBloodDis_Hodgkin's disease	0.0		5_1
1356	cat__PrevBloodDis_Lymphoma	0.0		5_1
1357	cat__PrevBloodDis_Myelodysplastic syndrome (MDS)/myelodysplasia/pre-leukaemic phase	0.0		5_1
1358	cat__PrevBloodDis_Myelofibrosis	0.0		5_1
1359	cat__PrevBloodDis_Myeloproliferative syndrome	0.21979013197649588		5_1
1360	cat__PrevBloodDis_Other haematological disorder	0.0		5_1
1361	cat__PrevBloodDis_Polycythaemia rubra vera (PRV)	0.0		5_1
1362	cat__PrevBloodDis_Refractory anaemia with excess of blasts (RAEB, RAEB-t)	0.0		5_1
1363	cat__PrevBloodDis_Sideroblastic anaemia (RAS)	0.0		5_1
1364	cat__PrevBloodDis_Thrombocythaemia	0.0		5_1
1365	cat__PrevBloodDis_Thrombocytopenia	0.0		5_1
1366	cat__PrevBloodDis_nan	0.0		5_1
1367	cat__FABtype_0	0.0		5_1
1368	cat__FABtype_1	0.0		5_1
1369	cat__FABtype_2	0.024011452534166516		5_1
1370	cat__FABtype_3	0.0		5_1
1371	cat__FABtype_3v	0.0		5_1
1372	cat__FABtype_4	0.0		5_1
1373	cat__FABtype_4e	0.21927045668427378		5_1
1374	cat__FABtype_5	0.3518793506182806		5_1
1375	cat__FABtype_5a	0.3053797274963923		5_1
1376	cat__FABtype_5b	0.0		5_1
1377	cat__FABtype_6	0.2687180566370112		5_1
1378	cat__FABtype_7	0.0		5_1
1379	cat__FABtype_8	0.14651491503559896		5_1
1380	cat__FABtype_All	0.0		5_1
1381	cat__FABtype_B	0.0		5_1
1382	cat__FABtype_R	0.0		5_1
1383	cat__FABtype_RT	0.15927114029768663		5_1
1384	cat__FABtype_X	0.1628549578843253		5_1
1385	cat__FABtype_nan	0.09952058092867462		5_1
1386	cat__CNSinvolveentry_0.0	0.013134474331051168		5_1
1387	cat__CNSinvolveentry_1.0	0.0		5_1
1388	cat__CNSinvolveentry_2.0	0.0		5_1
1389	cat__CNSinvolveentry_nan	0.004729207040060766		5_1
1390	cat__Localcytoentry_1.0	0.34903056559625273		5_1
1391	cat__Localcytoentry_2.0	0.06381730762369196		5_1
1392	cat__Localcytoentry_3.0	0.0		5_1
1393	cat__Localcytoentry_4.0	0.0		5_1
1394	cat__Localcytoentry_5.0	0.17463881491358924		5_1
1395	cat__Localcytoentry_nan	0.0		5_1
1396	cat__Localimmentry_1.0	0.06450713083512857		5_1
1397	cat__Localimmentry_2.0	0.04334617655707471		5_1
1398	cat__Localimmentry_3.0	0.016066158950174124		5_1
1399	cat__Localimmentry_nan	0.1025393520048103		5_1
1400	cat__CD33entry_1.0	0.04686921877210354		5_1
1401	cat__CD33entry_2.0	0.0		5_1
1402	cat__CD33entry_3.0	0.0		5_1
1403	cat__CD33entry_nan	0.009773081096361713		5_1
1404	cat__SmokeHist_1.0	0.0		5_1
1405	cat__SmokeHist_2.0	0.09423831806791541		5_1
1406	cat__SmokeHist_3.0	0.14083137491738912		5_1
1407	cat__SmokeHist_nan	0.0		5_1
1408	cat__amlType_De novo	0.039885931544125335		5_1
1409	cat__amlType_High risk MDS	0.0		5_1
1410	cat__amlType_Secondary	0.18529140890114165		5_1
1411	cat__CytoResult_Adverse	0.525446354623596		5_1
1412	cat__CytoResult_Failed	0.024058731797025286		5_1
1413	cat__CytoResult_Intermediate	0.09776822927777407		5_1
1414	cat__CytoResult_Normal	0.0		5_1
1415	cat__CytoResult_Not done	0.0		5_1
1416	cat__CytoResult_nan	0.3036167819419553		5_1
1417	cat__CytoResult_t(15;17) / PML-RARA [APL]	0.0		5_1
1418	cat__CytoResult_t(8;21) / inv(16) [CBF]	1.100650528059195		5_1
1419	cat__ComorArr_0.0	0.1523685203043349		5_1
1420	cat__ComorArr_1.0	0.0		5_1
1421	cat__ComorArr_2.0	0.0		5_1
1422	cat__ComorArr_nan	0.0		5_1
1423	cat__ComorCard_0.0	0.0		5_1
1424	cat__ComorCard_1.0	0.0		5_1
1425	cat__ComorCard_2.0	0.0		5_1
1426	cat__ComorCard_nan	0.0		5_1
1427	cat__ComorHVD_0.0	0.0		5_1
1428	cat__ComorHVD_1.0	0.0		5_1
1429	cat__ComorHVD_2.0	0.0		5_1
1430	cat__ComorHVD_nan	0.0		5_1
1431	cat__ComorIBD_0.0	0.0		5_1
1432	cat__ComorIBD_1.0	0.0		5_1
1433	cat__ComorIBD_2.0	0.0		5_1
1434	cat__ComorIBD_nan	0.0		5_1
1435	cat__ComorDiab_0.0	0.05210543682654134		5_1
1436	cat__ComorDiab_1.0	0.0		5_1
1437	cat__ComorDiab_2.0	0.0		5_1
1438	cat__ComorDiab_nan	0.0		5_1
1439	cat__ComorCVD_0.0	0.0		5_1
1440	cat__ComorCVD_1.0	0.0		5_1
1441	cat__ComorCVD_2.0	0.0		5_1
1442	cat__ComorCVD_nan	0.0		5_1
1443	cat__ComorPsyc_0.0	0.09424921503386127		5_1
1444	cat__ComorPsyc_1.0	0.07329183142224888		5_1
1445	cat__ComorPsyc_2.0	0.0		5_1
1446	cat__ComorPsyc_nan	0.0		5_1
1447	cat__ComorObe_0.0	0.11706046847062401		5_1
1448	cat__ComorObe_1.0	0.11730290364060703		5_1
1449	cat__ComorObe_2.0	0.0		5_1
1450	cat__ComorObe_nan	0.0		5_1
1451	cat__ComorInf_0.0	0.0673260243197572		5_1
1452	cat__ComorInf_1.0	0.022549084342402624		5_1
1453	cat__ComorInf_2.0	0.0		5_1
1454	cat__ComorInf_nan	0.0		5_1
1455	cat__ComorRheu_0.0	0.14204183533339482		5_1
1456	cat__ComorRheu_1.0	0.0		5_1
1457	cat__ComorRheu_2.0	0.0		5_1
1458	cat__ComorRheu_nan	0.0		5_1
1459	cat__ComorPrep_0.0	0.0		5_1
1460	cat__ComorPrep_1.0	0.20030932781269073		5_1
1461	cat__ComorPrep_2.0	0.0		5_1
1462	cat__ComorPrep_nan	0.0		5_1
1463	cat__ComorRen_0.0	0.0		5_1
1464	cat__ComorRen_1.0	0.08615719835705823		5_1
1465	cat__ComorRen_2.0	0.0		5_1
1466	cat__ComorRen_nan	0.0		5_1
1467	cat__ComorMPul_0.0	0.0		5_1
1468	cat__ComorMPul_1.0	0.08061774170101506		5_1
1469	cat__ComorMPul_2.0	0.0		5_1
1470	cat__ComorMPul_nan	0.0		5_1
1471	cat__ComorSPul_0.0	0.0		5_1
1472	cat__ComorSPul_1.0	0.09094897915744947		5_1
1473	cat__ComorSPul_2.0	0.0		5_1
1474	cat__ComorSPul_nan	0.0		5_1
1475	cat__ComorPST_0.0	0.0		5_1
1476	cat__ComorPST_1.0	0.01113105945608859		5_1
1477	cat__ComorPST_2.0	0.0		5_1
1478	cat__ComorPST_nan	0.0		5_1
1479	cat__ComorHepM_0.0	0.0		5_1
1480	cat__ComorHepM_1.0	0.10515635395814524		5_1
1481	cat__ComorHepM_2.0	0.0		5_1
1482	cat__ComorHepM_nan	0.0		5_1
1483	cat__ComorHepS_0.0	0.0		5_1
1484	cat__ComorHepS_1.0	0.0		5_1
1485	cat__ComorHepS_2.0	0.0		5_1
1486	cat__ComorHepS_nan	0.0		5_1
1487	cat__amlFLToutcomeID_2.0	0.0		5_1
1488	cat__amlFLToutcomeID_3.0	0.02812824040461806		5_1
1489	cat__amlFLToutcomeID_4.0	0.0		5_1
1490	cat__amlFLToutcomeID_nan	0.0		5_1
1491	cat__amlFLTTypeID_1.0	0.0		5_1
1492	cat__amlFLTTypeID_2.0	0.0		5_1
1493	cat__amlFLTTypeID_nan	0.0		5_1
1494	cat__amlDDLFLTTKDID_1.0	0.0		5_1
1495	cat__amlDDLFLTTKDID_2.0	0.0		5_1
1496	cat__amlDDLFLTTKDID_3.0	0.0		5_1
1497	cat__amlDDLFLTTKDID_4.0	0.0		5_1
1498	cat__amlDDLFLTTKDID_6.0	0.0		5_1
1499	cat__amlDDLFLTTKDID_8.0	0.0		5_1
1500	cat__amlDDLFLTTKDID_9.0	0.0		5_1
1501	cat__amlDDLFLTTKDID_99.0	0.0		5_1
1502	cat__amlDDLFLTTKDID_nan	0.0		5_1
1503	cat__amlFLTType0ID_1.0	0.15825854203968312		5_1
1504	cat__amlFLTType0ID_2.0	0.0		5_1
1505	cat__amlFLTType0ID_nan	0.0		5_1
1506	cat__amlDDLNPM1OutcomeID_1.0	0.2776111221646037		5_1
1507	cat__amlDDLNPM1OutcomeID_3.0	0.11871244195222826		5_1
1508	cat__amlDDLNPM1OutcomeID_5.0	0.0		5_1
1509	cat__amlDDLNPM1OutcomeID_7.0	0.0		5_1
1510	cat__amlDDLNPM1OutcomeID_nan	0.0		5_1
1511	cat__amlDDLNPM1ID_1.0	0.0		5_1
1512	cat__amlDDLNPM1ID_2.0	0.0		5_1
1513	cat__amlDDLNPM1ID_3.0	0.0		5_1
1514	cat__amlDDLNPM1ID_4.0	0.0		5_1
1515	cat__amlDDLNPM1ID_5.0	0.0		5_1
1516	cat__amlDDLNPM1ID_nan	0.06719052041974587		5_1
1517	num__amlAgeAtRand1	0.27568683734569516		5_1
1518	num__TestDate	0.00020885068589874593		5_1
1519	num__ITDPcnt	0.00029323048446793534		5_1
1520	num__ITDLength	6.002618393362926e-05		5_1
1521	num__Weight	0.018404549766467573		5_1
1522	num__Height	0.0027876071799837897		5_1
1523	num__BloodDateEntry	0.000356540852765206		5_1
1524	num__HemoglobinEntry	0.0006144778200260591		5_1
1525	num__PlateletEntry	0.0014666766143097566		5_1
1526	num__MarrowDateEntry	0.00027528519733645214		5_1
1527	num__MarrowBlastsEntry	0.00023548622994302298		5_1
1528	num__LocalImmPcnt	5.5380262499329085e-06		5_1
1529	num__SmokePerDay	5.607387596999854e-05		5_1
1530	num__WBCEntry	0.039282762089052806		5_1
1531	remainder__IsSec_is_missing	0.0		5_1
1532	remainder__PrevDiag_is_missing	0.0		5_1
1533	remainder__PrevBloodDis_is_missing	0.0		5_1
1534	remainder__Weight_is_missing	0.0		5_1
1535	remainder__Height_is_missing	0.0		5_1
1536	remainder__BloodDateEntry_is_missing	0.0		5_1
1537	remainder__HemoglobinEntry_is_missing	0.0		5_1
1538	remainder__PlateletEntry_is_missing	0.0		5_1
1539	remainder__MarrowDateEntry_is_missing	0.0		5_1
1540	remainder__MarrowBlastsEntry_is_missing	0.0		5_1
1541	remainder__FABtype_is_missing	0.0915764386544629		5_1
1542	remainder__CNSinvolveentry_is_missing	0.005555085435858442		5_1
1543	remainder__Localcytoentry_is_missing	0.0		5_1
1544	remainder__Localimmentry_is_missing	0.10429566686534267		5_1
1545	remainder__LocalImmPcnt_is_missing	0.0		5_1
1546	remainder__CD33entry_is_missing	0.00687063369112551		5_1
1547	remainder__SmokeHist_is_missing	0.0		5_1
1548	remainder__SmokePerDay_is_missing	0.0		5_1
1549	remainder__CytoResult_is_missing	0.3009897836365979		5_1
1550	remainder__Karyotype_is_missing	0.038299426734478004		5_1
1551	remainder__ComorArr_is_missing	0.0		5_1
1552	remainder__ComorCard_is_missing	0.0		5_1
1553	remainder__ComorHVD_is_missing	0.0		5_1
1554	remainder__ComorIBD_is_missing	0.0		5_1
1555	remainder__ComorDiab_is_missing	0.0		5_1
1556	remainder__ComorCVD_is_missing	0.0		5_1
1557	remainder__ComorPsyc_is_missing	0.0		5_1
1558	remainder__ComorObe_is_missing	0.0		5_1
1559	remainder__ComorInf_is_missing	0.0		5_1
1560	remainder__ComorRheu_is_missing	0.0		5_1
1561	remainder__ComorPrep_is_missing	0.0		5_1
1562	remainder__ComorRen_is_missing	0.0		5_1
1563	remainder__ComorMPul_is_missing	0.0		5_1
1564	remainder__ComorSPul_is_missing	0.0		5_1
1565	remainder__ComorPST_is_missing	0.0		5_1
1566	remainder__ComorHepM_is_missing	0.0		5_1
1567	remainder__ComorHepS_is_missing	0.0		5_1
1568	remainder__TestDate_is_missing	0.0		5_1
1569	remainder__amlFLToutcomeID_is_missing	0.0		5_1
1570	remainder__amlFLTTypeID_is_missing	0.0		5_1
1571	remainder__amlDDLFLTTKDID_is_missing	0.0		5_1
1572	remainder__ITDPcnt_is_missing	0.0		5_1
1573	remainder__ITDLength_is_missing	0.0		5_1
1574	remainder__amlFLTType0ID_is_missing	0.0		5_1
1575	remainder__amlDDLNPM1OutcomeID_is_missing	0.0		5_1
1576	remainder__amlDDLNPM1ID_is_missing	0.0870926668556679		5_1
1577	remainder__ASXL1	5.13580343371e-05		5_1
1578	remainder__ASXL2	7.4550440882076845e-06		5_1
1579	remainder__ASXL3	0.0		5_1
1580	remainder__ATRX	0.0		5_1
1581	remainder__BAGE3	0.0		5_1
1582	remainder__BCOR	0.0		5_1
1583	remainder__BRAF	0.0		5_1
1584	remainder__CBFB	0.0		5_1
1585	remainder__CBL	0.0		5_1
1586	remainder__CDKN2A	0.0		5_1
1587	remainder__CEBPA	1.8085451684882873e-05		5_1
1588	remainder__CREBBP	3.747810690902517e-08		5_1
1589	remainder__CSF3R	3.249979588721387e-08		5_1
1590	remainder__CTCF	1.3651829551170797e-07		5_1
1591	remainder__CUL2	0.0		5_1
1592	remainder__CUX1	8.146180074101915e-09		5_1
1593	remainder__DNMT3A	1.3134409299728052e-06		5_1
1594	remainder__EED	0.0		5_1
1595	remainder__ETV6	0.0		5_1
1596	remainder__EZH2	2.444928944441804e-07		5_1
1597	remainder__FBXW7	0.0		5_1
1598	remainder__FLT3	0.0		5_1
1599	remainder__GATA1	0.0		5_1
1600	remainder__GATA2	1.4419656022104952e-06		5_1
1601	remainder__GNAS	0.0		5_1
1602	remainder__GNB1	0.0		5_1
1603	remainder__IDH1	1.1693130933617219e-08		5_1
1604	remainder__IDH2	0.0		5_1
1605	remainder__JAK2	0.0		5_1
1606	remainder__JAK3	0.0		5_1
1607	remainder__KANSL1	0.0		5_1
1608	remainder__KDM6A	0.0		5_1
1609	remainder__KIT	4.175482461420513e-08		5_1
1610	remainder__KMT2C	0.0		5_1
1611	remainder__KMT2D	0.0		5_1
1612	remainder__KMT2E	0.0		5_1
1613	remainder__KRAS	1.8335287946223324e-07		5_1
1614	remainder__LUC7L2	0.0		5_1
1615	remainder__MED12	2.440805960821555e-08		5_1
1616	remainder__MLL	4.079698159706572e-08		5_1
1617	remainder__MPL	0.0		5_1
1618	remainder__MYC	0.0		5_1
1619	remainder__NF1	0.0		5_1
1620	remainder__NFE2	0.0		5_1
1621	remainder__NOTCH1	3.250393297703405e-10		5_1
1622	remainder__NPM1	5.660554664760539e-05		5_1
1623	remainder__NRAS	4.0988350326571314e-07		5_1
1624	remainder__PDS5B	0.0		5_1
1625	remainder__PHF6	0.0		5_1
1626	remainder__PRPF8	0.0		5_1
1627	remainder__PTEN	0.0		5_1
1628	remainder__PTPN11	6.874420250455776e-07		5_1
1629	remainder__RAD21	0.0		5_1
1630	remainder__RIT1	0.0		5_1
1631	remainder__RUNX1	3.1586019010494047e-07		5_1
1632	remainder__SETBP1	1.0462911327372937e-07		5_1
1633	remainder__SF1	1.4187336629506437e-07		5_1
1634	remainder__SF3B1	1.5130567980232017e-08		5_1
1635	remainder__SMC1A	5.696713137890896e-08		5_1
1636	remainder__SMC3	0.0		5_1
1637	remainder__SMG1	0.0		5_1
1638	remainder__SPP1	0.0		5_1
1639	remainder__SRSF2	2.6940664008128646e-08		5_1
1640	remainder__STAG2	0.0		5_1
1641	remainder__STAT5B	0.0		5_1
1642	remainder__SUZ12	0.0		5_1
1643	remainder__TET2	7.847580728640871e-07		5_1
1644	remainder__TP53	1.254321730256585e-05		5_1
1645	remainder__U2AF1	5.495255753264604e-06		5_1
1646	remainder__WT1	2.5287198600081063e-07		5_1
1647	remainder__ZRSR2	6.017777028340111e-07		5_1
1648	remainder__ngs_is_missing	0.0		5_1
1649	karyotype_encoding__Karyotype_46,XX	0.0		1_2
1650	karyotype_encoding__Karyotype_46,XX [20]	0.0		1_2
1651	karyotype_encoding__Karyotype_46,XX [20]	0.0		1_2
1652	karyotype_encoding__Karyotype_46,XX,inv(16)(p13q22)[10]	0.0		1_2
1653	karyotype_encoding__Karyotype_46,XX,t(8;21)(q22;q22)[10]	0.0		1_2
1654	karyotype_encoding__Karyotype_46,XX[10]	0.0		1_2
1655	karyotype_encoding__Karyotype_46,XX[20]	0.007677731110567215		1_2
1656	karyotype_encoding__Karyotype_46,XX[20]	0.0		1_2
1657	karyotype_encoding__Karyotype_46,XX[25]	0.0		1_2
1658	karyotype_encoding__Karyotype_46,XX[30]	0.0		1_2
1659	karyotype_encoding__Karyotype_46,XY	0.0		1_2
1660	karyotype_encoding__Karyotype_46,XY [20]	0.0		1_2
1661	karyotype_encoding__Karyotype_46,XY,inv(16)(p13q22)[10]	0.0		1_2
1662	karyotype_encoding__Karyotype_46,XY[10]	0.0		1_2
1663	karyotype_encoding__Karyotype_46,XY[20]	0.0		1_2
1664	karyotype_encoding__Karyotype_46,XY[20]	0.0		1_2
1665	karyotype_encoding__Karyotype_46,XY[20]	0.0		1_2
1666	karyotype_encoding__Karyotype_46,XY[21]	0.0		1_2
1667	karyotype_encoding__Karyotype_46,XY[25]	0.0		1_2
1668	karyotype_encoding__Karyotype_46,XY[30]	0.0		1_2
1669	karyotype_encoding__Karyotype_47,XX,+8[10]	0.0		1_2
1670	karyotype_encoding__Karyotype___rare_class__	0.0		1_2
1671	cat__sexID_False	0.027359668924087702		1_2
1672	cat__sexID_True	0.018326162048491086		1_2
1673	cat__IsSec_False	0.007982152677256679		1_2
1674	cat__IsSec_True	0.03762962313305196		1_2
1675	cat__IsSec_nan	0.0		1_2
1676	cat__PrevDiag_False	0.0		1_2
1677	cat__PrevDiag_True	0.0		1_2
1678	cat__PrevDiag_nan	0.0		1_2
1679	cat__amlAgeGroup_15-29	0.0		1_2
1680	cat__amlAgeGroup_30-39	0.0		1_2
1681	cat__amlAgeGroup_40-49	0.030507224866448735		1_2
1682	cat__amlAgeGroup_50-59	0.0		1_2
1683	cat__amlAgeGroup_60+	0.0		1_2
1684	cat__PrevBloodDis_Aplastic anaemia	0.0		1_2
1685	cat__PrevBloodDis_Chronic lymphoblastic leukaemia (CLL)	0.0		1_2
1686	cat__PrevBloodDis_Chronic myelomonocytic leukaemia (CMML)	0.0		1_2
1687	cat__PrevBloodDis_Hodgkin's disease	0.0		1_2
1688	cat__PrevBloodDis_Lymphoma	0.0		1_2
1689	cat__PrevBloodDis_Myelodysplastic syndrome (MDS)/myelodysplasia/pre-leukaemic phase	0.0		1_2
1690	cat__PrevBloodDis_Myelofibrosis	0.0		1_2
1691	cat__PrevBloodDis_Myeloproliferative syndrome	0.0		1_2
1692	cat__PrevBloodDis_Other haematological disorder	0.0		1_2
1693	cat__PrevBloodDis_Polycythaemia rubra vera (PRV)	0.0		1_2
1694	cat__PrevBloodDis_Refractory anaemia with excess of blasts (RAEB, RAEB-t)	0.0		1_2
1695	cat__PrevBloodDis_Sideroblastic anaemia (RAS)	0.0		1_2
1696	cat__PrevBloodDis_Thrombocythaemia	0.0		1_2
1697	cat__PrevBloodDis_Thrombocytopenia	0.0		1_2
1698	cat__PrevBloodDis_nan	0.0		1_2
1699	cat__FABtype_0	0.0		1_2
1700	cat__FABtype_1	0.06683156107218595		1_2
1701	cat__FABtype_2	0.008028785128780896		1_2
1702	cat__FABtype_3	0.0		1_2
1703	cat__FABtype_3v	0.0		1_2
1704	cat__FABtype_4	0.0		1_2
1705	cat__FABtype_4e	0.0		1_2
1706	cat__FABtype_5	0.15625921457808406		1_2
1707	cat__FABtype_5a	0.0		1_2
1708	cat__FABtype_5b	0.0		1_2
1709	cat__FABtype_6	0.011028470043305642		1_2
1710	cat__FABtype_7	0.0		1_2
1711	cat__FABtype_8	0.07146607061327		1_2
1712	cat__FABtype_All	0.0		1_2
1713	cat__FABtype_B	0.0		1_2
1714	cat__FABtype_R	0.0		1_2
1715	cat__FABtype_RT	0.0		1_2
1716	cat__FABtype_X	0.0		1_2
1717	cat__FABtype_nan	0.0		1_2
1718	cat__CNSinvolveentry_0.0	0.014271490040697084		1_2
1719	cat__CNSinvolveentry_1.0	0.0		1_2
1720	cat__CNSinvolveentry_2.0	0.0		1_2
1721	cat__CNSinvolveentry_nan	0.0		1_2
1722	cat__Localcytoentry_1.0	0.23733270752878224		1_2
1723	cat__Localcytoentry_2.0	0.03755128707143162		1_2
1724	cat__Localcytoentry_3.0	0.0		1_2
1725	cat__Localcytoentry_4.0	0.0		1_2
1726	cat__Localcytoentry_5.0	0.042914030403528425		1_2
1727	cat__Localcytoentry_nan	0.0		1_2
1728	cat__Localimmentry_1.0	0.0		1_2
1729	cat__Localimmentry_2.0	0.0		1_2
1730	cat__Localimmentry_3.0	0.0		1_2
1731	cat__Localimmentry_nan	0.0		1_2
1732	cat__CD33entry_1.0	0.0		1_2
1733	cat__CD33entry_2.0	0.0		1_2
1734	cat__CD33entry_3.0	0.0		1_2
1735	cat__CD33entry_nan	0.0		1_2
1736	cat__SmokeHist_1.0	0.0		1_2
1737	cat__SmokeHist_2.0	0.08938762792945404		1_2
1738	cat__SmokeHist_3.0	0.09925289661674691		1_2
1739	cat__SmokeHist_nan	0.0		1_2
1740	cat__amlType_De novo	0.07501136602491702		1_2
1741	cat__amlType_High risk MDS	0.0		1_2
1742	cat__amlType_Secondary	0.22131505773243476		1_2
1743	cat__CytoResult_Adverse	0.5807382729469327		1_2
1744	cat__CytoResult_Failed	0.0		1_2
1745	cat__CytoResult_Intermediate	0.0		1_2
1746	cat__CytoResult_Normal	0.0		1_2
1747	cat__CytoResult_Not done	0.0		1_2
1748	cat__CytoResult_nan	0.11036834671128087		1_2
1749	cat__CytoResult_t(15;17) / PML-RARA [APL]	0.0		1_2
1750	cat__CytoResult_t(8;21) / inv(16) [CBF]	0.9129879305076805		1_2
1751	cat__ComorArr_0.0	0.0		1_2
1752	cat__ComorArr_1.0	0.0		1_2
1753	cat__ComorArr_2.0	0.0		1_2
1754	cat__ComorArr_nan	0.0		1_2
1755	cat__ComorCard_0.0	0.0		1_2
1756	cat__ComorCard_1.0	0.0		1_2
1757	cat__ComorCard_2.0	0.0		1_2
1758	cat__ComorCard_nan	0.0		1_2
1759	cat__ComorHVD_0.0	0.0		1_2
1760	cat__ComorHVD_1.0	0.0		1_2
1761	cat__ComorHVD_2.0	0.0		1_2
1762	cat__ComorHVD_nan	0.0		1_2
1763	cat__ComorIBD_0.0	0.0		1_2
1764	cat__ComorIBD_1.0	0.0		1_2
1765	cat__ComorIBD_2.0	0.0		1_2
1766	cat__ComorIBD_nan	0.0		1_2
1767	cat__ComorDiab_0.0	0.0		1_2
1768	cat__ComorDiab_1.0	0.0		1_2
1769	cat__ComorDiab_2.0	0.0		1_2
1770	cat__ComorDiab_nan	0.0		1_2
1771	cat__ComorCVD_0.0	0.0		1_2
1772	cat__ComorCVD_1.0	0.0		1_2
1773	cat__ComorCVD_2.0	0.0		1_2
1774	cat__ComorCVD_nan	0.0		1_2
1775	cat__ComorPsyc_0.0	0.0		1_2
1776	cat__ComorPsyc_1.0	0.11441331193164404		1_2
1777	cat__ComorPsyc_2.0	0.0		1_2
1778	cat__ComorPsyc_nan	0.0		1_2
1779	cat__ComorObe_0.0	0.09843967688168662		1_2
1780	cat__ComorObe_1.0	0.02865981429524447		1_2
1781	cat__ComorObe_2.0	0.0		1_2
1782	cat__ComorObe_nan	0.0		1_2
1783	cat__ComorInf_0.0	0.027551921262955154		1_2
1784	cat__ComorInf_1.0	0.0		1_2
1785	cat__ComorInf_2.0	0.0		1_2
1786	cat__ComorInf_nan	0.0		1_2
1787	cat__ComorRheu_0.0	0.02499939249603546		1_2
1788	cat__ComorRheu_1.0	0.0		1_2
1789	cat__ComorRheu_2.0	0.0		1_2
1790	cat__ComorRheu_nan	0.0		1_2
1791	cat__ComorPrep_0.0	0.0		1_2
1792	cat__ComorPrep_1.0	0.0		1_2
1793	cat__ComorPrep_2.0	0.0		1_2
1794	cat__ComorPrep_nan	0.0		1_2
1795	cat__ComorRen_0.0	0.0		1_2
1796	cat__ComorRen_1.0	0.0		1_2
1797	cat__ComorRen_2.0	0.0		1_2
1798	cat__ComorRen_nan	0.0		1_2
1799	cat__ComorMPul_0.0	0.02427927540360038		1_2
1800	cat__ComorMPul_1.0	0.0		1_2
1801	cat__ComorMPul_2.0	0.0		1_2
1802	cat__ComorMPul_nan	0.0		1_2
1803	cat__ComorSPul_0.0	0.0		1_2
1804	cat__ComorSPul_1.0	0.0		1_2
1805	cat__ComorSPul_2.0	0.0		1_2
1806	cat__ComorSPul_nan	0.0		1_2
1807	cat__ComorPST_0.0	0.0		1_2
1808	cat__ComorPST_1.0	0.0		1_2
1809	cat__ComorPST_2.0	0.0		1_2
1810	cat__ComorPST_nan	0.0		1_2
1811	cat__ComorHepM_0.0	0.0		1_2
1812	cat__ComorHepM_1.0	0.0		1_2
1813	cat__ComorHepM_2.0	0.0		1_2
1814	cat__ComorHepM_nan	0.0		1_2
1815	cat__ComorHepS_0.0	0.0		1_2
1816	cat__ComorHepS_1.0	0.0		1_2
1817	cat__ComorHepS_2.0	0.0		1_2
1818	cat__ComorHepS_nan	0.0		1_2
1819	cat__amlFLToutcomeID_2.0	0.0		1_2
1820	cat__amlFLToutcomeID_3.0	0.0		1_2
1821	cat__amlFLToutcomeID_4.0	0.0		1_2
1822	cat__amlFLToutcomeID_nan	0.0		1_2
1823	cat__amlFLTTypeID_1.0	0.0		1_2
1824	cat__amlFLTTypeID_2.0	0.0		1_2
1825	cat__amlFLTTypeID_nan	0.0		1_2
1826	cat__amlDDLFLTTKDID_1.0	0.0		1_2
1827	cat__amlDDLFLTTKDID_2.0	0.0		1_2
1828	cat__amlDDLFLTTKDID_3.0	0.0		1_2
1829	cat__amlDDLFLTTKDID_4.0	0.0		1_2
1830	cat__amlDDLFLTTKDID_6.0	0.0		1_2
1831	cat__amlDDLFLTTKDID_7.0	0.0		1_2
1832	cat__amlDDLFLTTKDID_8.0	0.0		1_2
1833	cat__amlDDLFLTTKDID_9.0	0.0		1_2
1834	cat__amlDDLFLTTKDID_99.0	0.0		1_2
1835	cat__amlDDLFLTTKDID_nan	0.0		1_2
1836	cat__amlFLTType0ID_1.0	0.0		1_2
1837	cat__amlFLTType0ID_2.0	0.0		1_2
1838	cat__amlFLTType0ID_nan	0.0		1_2
1839	cat__amlDDLNPM1OutcomeID_1.0	0.1823866283114002		1_2
1840	cat__amlDDLNPM1OutcomeID_3.0	0.06087598269608717		1_2
1841	cat__amlDDLNPM1OutcomeID_5.0	0.0		1_2
1842	cat__amlDDLNPM1OutcomeID_7.0	0.0		1_2
1843	cat__amlDDLNPM1OutcomeID_nan	0.0		1_2
1844	cat__amlDDLNPM1ID_1.0	0.08060251102676393		1_2
1845	cat__amlDDLNPM1ID_2.0	0.0		1_2
1846	cat__amlDDLNPM1ID_3.0	0.0		1_2
1847	cat__amlDDLNPM1ID_4.0	0.0		1_2
1848	cat__amlDDLNPM1ID_5.0	0.0		1_2
1849	cat__amlDDLNPM1ID_nan	0.10201525175788347		1_2
1850	num__amlAgeAtRand1	0.24932540543531856		1_2
1851	num__TestDate	0.0002334571598250159		1_2
1852	num__ITDPcnt	0.00034570719238297387		1_2
1853	num__ITDLength	0.0		1_2
1854	num__Weight	0.05358631065162653		1_2
1855	num__Height	0.0031578058447968784		1_2
1856	num__BloodDateEntry	0.000199549131275716		1_2
1857	num__HemoglobinEntry	0.000727786021749742		1_2
1858	num__PlateletEntry	0.0014583780614653222		1_2
1859	num__MarrowDateEntry	0.0003041589259585917		1_2
1860	num__MarrowBlastsEntry	5.6870736186733234e-05		1_2
1861	num__LocalImmPcnt	5.939010302159049e-05		1_2
1862	num__SmokePerDay	0.00010882502989545637		1_2
1863	num__WBCEntry	0.14670887738571126		1_2
1864	remainder__IsSec_is_missing	0.0		1_2
1865	remainder__PrevDiag_is_missing	0.0		1_2
1866	remainder__PrevBloodDis_is_missing	0.0		1_2
1867	remainder__Weight_is_missing	0.0		1_2
1868	remainder__Height_is_missing	0.0		1_2
1869	remainder__BloodDateEntry_is_missing	0.0		1_2
1870	remainder__HemoglobinEntry_is_missing	0.0		1_2
1871	remainder__PlateletEntry_is_missing	0.0		1_2
1872	remainder__MarrowDateEntry_is_missing	0.0		1_2
1873	remainder__MarrowBlastsEntry_is_missing	0.0		1_2
1874	remainder__FABtype_is_missing	0.0		1_2
1875	remainder__CNSinvolveentry_is_missing	0.0		1_2
1876	remainder__Localcytoentry_is_missing	0.0		1_2
1877	remainder__Localimmentry_is_missing	0.0		1_2
1878	remainder__LocalImmPcnt_is_missing	0.0		1_2
1879	remainder__CD33entry_is_missing	0.0		1_2
1880	remainder__SmokeHist_is_missing	0.0		1_2
1881	remainder__SmokePerDay_is_missing	0.0		1_2
1882	remainder__CytoResult_is_missing	0.1113101209343041		1_2
1883	remainder__Karyotype_is_missing	0.03428554791754226		1_2
1884	remainder__ComorArr_is_missing	0.0		1_2
1885	remainder__ComorCard_is_missing	0.0		1_2
1886	remainder__ComorHVD_is_missing	0.0		1_2
1887	remainder__ComorIBD_is_missing	0.0		1_2
1888	remainder__ComorDiab_is_missing	0.0		1_2
1889	remainder__ComorCVD_is_missing	0.0		1_2
1890	remainder__ComorPsyc_is_missing	0.0		1_2
1891	remainder__ComorObe_is_missing	0.0		1_2
1892	remainder__ComorInf_is_missing	0.0		1_2
1893	remainder__ComorRheu_is_missing	0.0		1_2
1894	remainder__ComorPrep_is_missing	0.0		1_2
1895	remainder__ComorRen_is_missing	0.0		1_2
1896	remainder__ComorMPul_is_missing	0.0		1_2
1897	remainder__ComorSPul_is_missing	0.0		1_2
1898	remainder__ComorPST_is_missing	0.0		1_2
1899	remainder__ComorHepM_is_missing	0.0		1_2
1900	remainder__ComorHepS_is_missing	0.0		1_2
1901	remainder__TestDate_is_missing	0.0		1_2
1902	remainder__amlFLToutcomeID_is_missing	0.0		1_2
1903	remainder__amlFLTTypeID_is_missing	0.0		1_2
1904	remainder__amlDDLFLTTKDID_is_missing	0.0		1_2
1905	remainder__ITDPcnt_is_missing	0.0		1_2
1906	remainder__ITDLength_is_missing	0.0		1_2
1907	remainder__amlFLTType0ID_is_missing	0.0		1_2
1908	remainder__amlDDLNPM1OutcomeID_is_missing	0.0		1_2
1909	remainder__amlDDLNPM1ID_is_missing	0.10869678807419472		1_2
1910	remainder__ASXL1	2.3169053056139285e-06		1_2
1911	remainder__ASXL2	2.6267619122801523e-05		1_2
1912	remainder__ASXL3	0.0		1_2
1913	remainder__ATRX	0.0		1_2
1914	remainder__BAGE3	0.0		1_2
1915	remainder__BCOR	0.0		1_2
1916	remainder__BRAF	0.0		1_2
1917	remainder__CBFB	0.0		1_2
1918	remainder__CBL	0.0		1_2
1919	remainder__CDKN2A	0.0		1_2
1920	remainder__CEBPA	2.0794380299579708e-05		1_2
1921	remainder__CREBBP	0.0		1_2
1922	remainder__CSF3R	0.0		1_2
1923	remainder__CTCF	0.0		1_2
1924	remainder__CUL2	0.0		1_2
1925	remainder__CUX1	0.0		1_2
1926	remainder__DNMT3A	5.303236530281925e-09		1_2
1927	remainder__EED	0.0		1_2
1928	remainder__ETV6	0.0		1_2
1929	remainder__EZH2	7.27313573690707e-10		1_2
1930	remainder__FBXW7	0.0		1_2
1931	remainder__FLT3	0.0		1_2
1932	remainder__GATA1	0.0		1_2
1933	remainder__GATA2	5.288258461744528e-08		1_2
1934	remainder__GNAS	0.0		1_2
1935	remainder__GNB1	0.0		1_2
1936	remainder__IDH1	0.0		1_2
1937	remainder__IDH2	0.0		1_2
1938	remainder__JAK2	0.0		1_2
1939	remainder__JAK3	0.0		1_2
1940	remainder__KANSL1	0.0		1_2
1941	remainder__KDM6A	0.0		1_2
1942	remainder__KIT	0.0		1_2
1943	remainder__KMT2C	0.0		1_2
1944	remainder__KMT2D	0.0		1_2
1945	remainder__KMT2E	0.0		1_2
1946	remainder__KRAS	0.0		1_2
1947	remainder__LUC7L2	0.0		1_2
1948	remainder__MED12	0.0		1_2
1949	remainder__MLL	0.0		1_2
1950	remainder__MPL	0.0		1_2
1951	remainder__MYC	0.0		1_2
1952	remainder__NF1	0.0		1_2
1953	remainder__NFE2	0.0		1_2
1954	remainder__NOTCH1	0.0		1_2
1955	remainder__NPM1	3.904829035473186e-05		1_2
1956	remainder__NRAS	0.0		1_2
1957	remainder__PHF6	0.0		1_2
1958	remainder__PRPF8	0.0		1_2
1959	remainder__PTEN	0.0		1_2
1960	remainder__PTPN11	2.2761492352842905e-07		1_2
1961	remainder__RAD21	0.0		1_2
1962	remainder__RIT1	0.0		1_2
1963	remainder__RUNX1	0.0		1_2
1964	remainder__SETBP1	0.0		1_2
1965	remainder__SF1	0.0		1_2
1966	remainder__SF3B1	0.0		1_2
1967	remainder__SMC1A	0.0		1_2
1968	remainder__SMC3	0.0		1_2
1969	remainder__SMG1	0.0		1_2
1970	remainder__SRSF2	0.0		1_2
1971	remainder__STAG2	0.0		1_2
1972	remainder__STAT5B	0.0		1_2
1973	remainder__SUZ12	0.0		1_2
1974	remainder__TET2	2.624460660442779e-06		1_2
1975	remainder__TP53	1.08765884589664e-06		1_2
1976	remainder__U2AF1	0.0		1_2
1977	remainder__WT1	0.0		1_2
1978	remainder__ZRSR2	1.560618422981692e-07		1_2
1979	remainder__ngs_is_missing	0.0		1_2
1980	karyotype_encoding__Karyotype_46,XX [20]	0.0		2_2
1981	karyotype_encoding__Karyotype_46,XX [20]	0.0		2_2
1982	karyotype_encoding__Karyotype_46,XX,inv(16)(p13q22)[10]	0.0		2_2
1983	karyotype_encoding__Karyotype_46,XX,t(8;21)(q22;q22)[10]	0.0		2_2
1984	karyotype_encoding__Karyotype_46,XX[10]	0.0		2_2
1985	karyotype_encoding__Karyotype_46,XX[20]	0.0		2_2
1986	karyotype_encoding__Karyotype_46,XX[20]	0.0		2_2
1987	karyotype_encoding__Karyotype_46,XX[25]	0.0		2_2
1988	karyotype_encoding__Karyotype_46,XX[30]	0.0		2_2
1989	karyotype_encoding__Karyotype_46,XY	0.0		2_2
1990	karyotype_encoding__Karyotype_46,XY [20]	0.0		2_2
1991	karyotype_encoding__Karyotype_46,XY,inv(16)(p13q22)[10]	0.0		2_2
1992	karyotype_encoding__Karyotype_46,XY[10]	0.0		2_2
1993	karyotype_encoding__Karyotype_46,XY[20]	0.0		2_2
1994	karyotype_encoding__Karyotype_46,XY[20]	0.0		2_2
1995	karyotype_encoding__Karyotype_46,XY[25]	0.0		2_2
1996	karyotype_encoding__Karyotype_46,XY[30]	0.0		2_2
1997	karyotype_encoding__Karyotype_47,XX,+8[10]	0.0		2_2
1998	karyotype_encoding__Karyotype___rare_class__	0.031814912575759816		2_2
[truncated: 2,944 more rows]
