# Supplementary material for: Random Survival Forest Versus Elastic-Net Regularized Cox Regression for Survival Prediction in Acute Myeloid Leukemia at Distinct Treatment Time Points: Model Performance Comparison Study
Source: JMIR Bioinform Biotechnol. 2026 Apr 29;7:e75678. doi: 10.2196/75678 (PMC13128161; doi:10.2196/75678)
Supplement: Multimedia Appendix 9 [file bioinform-v7-e75678-s009.zip › ablation_metrics/repeated_fold_feature_importance/cnet/initial_diagnosis__initial_diagnosis_NGS__fimp.csv]

	feature	importance	std_importance	fold_repeat_idx
0	karyotype_encoding__Karyotype_45,X,-Y,t(8;21)(q22;q22)[10]	0.0		1_1
1	karyotype_encoding__Karyotype_46,XX [20]	0.0		1_1
2	karyotype_encoding__Karyotype_46,XX [20]	0.0		1_1
3	karyotype_encoding__Karyotype_46,XX,inv(16)(p13q22)[10]	0.0		1_1
4	karyotype_encoding__Karyotype_46,XX,t(8;21)(q22;q22)[10]	0.0		1_1
5	karyotype_encoding__Karyotype_46,XX[10]	0.0		1_1
6	karyotype_encoding__Karyotype_46,XX[20]	0.0		1_1
7	karyotype_encoding__Karyotype_46,XX[20]	0.0		1_1
8	karyotype_encoding__Karyotype_46,XX[25]	0.0		1_1
9	karyotype_encoding__Karyotype_46,XX[30]	0.0		1_1
10	karyotype_encoding__Karyotype_46,XY	0.0		1_1
11	karyotype_encoding__Karyotype_46,XY [20]	0.0		1_1
12	karyotype_encoding__Karyotype_46,XY,inv(16)(p13q22)[10]	0.0		1_1
13	karyotype_encoding__Karyotype_46,XY[10]	0.0		1_1
14	karyotype_encoding__Karyotype_46,XY[20]	0.0		1_1
15	karyotype_encoding__Karyotype_46,XY[20]	0.0		1_1
16	karyotype_encoding__Karyotype_46,XY[20]	0.0		1_1
17	karyotype_encoding__Karyotype_46,XY[21]	0.0		1_1
18	karyotype_encoding__Karyotype_46,XY[25]	0.0		1_1
19	karyotype_encoding__Karyotype_46,XY[30]	0.0		1_1
20	karyotype_encoding__Karyotype_47,XX,+8[10]	0.0		1_1
21	karyotype_encoding__Karyotype_47,XY,+8[10]	0.0		1_1
22	karyotype_encoding__Karyotype___rare_class__	0.10757519154595721		1_1
23	cat__sexID_False	0.07504523209135901		1_1
24	cat__sexID_True	0.06678317155042128		1_1
25	cat__IsSec_False	0.02187529485586557		1_1
26	cat__IsSec_True	0.07648511423961056		1_1
27	cat__IsSec_nan	0.0		1_1
28	cat__PrevDiag_False	0.0		1_1
29	cat__PrevDiag_True	0.0		1_1
30	cat__PrevDiag_nan	0.0		1_1
31	cat__amlAgeGroup_15-29	0.0055002518149253376		1_1
32	cat__amlAgeGroup_30-39	0.0		1_1
33	cat__amlAgeGroup_40-49	0.05466975792987983		1_1
34	cat__amlAgeGroup_50-59	0.0		1_1
35	cat__amlAgeGroup_60+	0.03988637486156437		1_1
36	cat__PrevBloodDis_Aplastic anaemia	0.0		1_1
37	cat__PrevBloodDis_Chronic lymphoblastic leukaemia (CLL)	0.0		1_1
38	cat__PrevBloodDis_Chronic myelomonocytic leukaemia (CMML)	0.0		1_1
39	cat__PrevBloodDis_Hodgkin's disease	0.0		1_1
40	cat__PrevBloodDis_Lymphoma	0.0		1_1
41	cat__PrevBloodDis_Myelodysplastic syndrome (MDS)/myelodysplasia/pre-leukaemic phase	0.0		1_1
42	cat__PrevBloodDis_Myelofibrosis	0.0		1_1
43	cat__PrevBloodDis_Myeloproliferative syndrome	0.0		1_1
44	cat__PrevBloodDis_Other haematological disorder	0.0		1_1
45	cat__PrevBloodDis_Polycythaemia rubra vera (PRV)	0.0		1_1
46	cat__PrevBloodDis_Refractory anaemia with excess of blasts (RAEB, RAEB-t)	0.0		1_1
47	cat__PrevBloodDis_Sideroblastic anaemia (RAS)	0.0		1_1
48	cat__PrevBloodDis_Thrombocythaemia	0.0		1_1
49	cat__PrevBloodDis_Thrombocytopenia	0.0		1_1
50	cat__PrevBloodDis_nan	0.005931551333812977		1_1
51	cat__FABtype_0	0.0		1_1
52	cat__FABtype_1	0.040091163511836836		1_1
53	cat__FABtype_2	0.0		1_1
54	cat__FABtype_3	0.0		1_1
55	cat__FABtype_3v	0.0		1_1
56	cat__FABtype_4	0.0		1_1
57	cat__FABtype_4e	0.0		1_1
58	cat__FABtype_5	0.17516671031850883		1_1
59	cat__FABtype_5a	0.0		1_1
60	cat__FABtype_5b	0.0		1_1
61	cat__FABtype_6	0.0		1_1
62	cat__FABtype_7	0.0		1_1
63	cat__FABtype_8	0.06970580456777538		1_1
64	cat__FABtype_B	0.0		1_1
65	cat__FABtype_R	0.0		1_1
66	cat__FABtype_RT	0.0		1_1
67	cat__FABtype_X	0.00459698410758332		1_1
68	cat__FABtype_nan	0.0		1_1
69	cat__CNSinvolveentry_0.0	0.0		1_1
70	cat__CNSinvolveentry_1.0	0.0		1_1
71	cat__CNSinvolveentry_2.0	0.0		1_1
72	cat__CNSinvolveentry_nan	0.0		1_1
73	cat__Localcytoentry_1.0	0.1310669177407019		1_1
74	cat__Localcytoentry_2.0	0.08327656462608474		1_1
75	cat__Localcytoentry_3.0	0.0		1_1
76	cat__Localcytoentry_4.0	0.0		1_1
77	cat__Localcytoentry_5.0	0.0		1_1
78	cat__Localcytoentry_nan	0.0		1_1
79	cat__Localimmentry_1.0	0.0		1_1
80	cat__Localimmentry_2.0	0.0		1_1
81	cat__Localimmentry_3.0	0.012272768279362403		1_1
82	cat__Localimmentry_nan	0.0		1_1
83	cat__CD33entry_1.0	0.0		1_1
84	cat__CD33entry_2.0	0.0		1_1
85	cat__CD33entry_3.0	0.0		1_1
86	cat__CD33entry_nan	0.0		1_1
87	cat__SmokeHist_1.0	0.0		1_1
88	cat__SmokeHist_2.0	0.015548314183162593		1_1
89	cat__SmokeHist_3.0	0.008799231817723081		1_1
90	cat__SmokeHist_nan	0.0		1_1
91	cat__amlType_De novo	0.11079333954939953		1_1
92	cat__amlType_High risk MDS	0.0		1_1
93	cat__amlType_Secondary	0.21201123345354067		1_1
94	cat__CytoResult_Adverse	0.6205638171595583		1_1
95	cat__CytoResult_Failed	0.0		1_1
96	cat__CytoResult_Intermediate	0.0		1_1
97	cat__CytoResult_Normal	0.06370491835458446		1_1
98	cat__CytoResult_Not done	0.0		1_1
99	cat__CytoResult_nan	0.0		1_1
100	cat__CytoResult_t(15;17) / PML-RARA [APL]	0.0		1_1
101	cat__CytoResult_t(8;21) / inv(16) [CBF]	0.794676179056192		1_1
102	cat__ComorArr_0.0	0.0		1_1
103	cat__ComorArr_1.0	0.0		1_1
104	cat__ComorArr_2.0	0.0		1_1
105	cat__ComorArr_nan	0.0		1_1
106	cat__ComorCard_0.0	0.0		1_1
107	cat__ComorCard_1.0	0.0		1_1
108	cat__ComorCard_2.0	0.0		1_1
109	cat__ComorCard_nan	0.0		1_1
110	cat__ComorHVD_0.0	0.0		1_1
111	cat__ComorHVD_1.0	0.0		1_1
112	cat__ComorHVD_2.0	0.0		1_1
113	cat__ComorHVD_nan	0.0		1_1
114	cat__ComorIBD_0.0	0.0		1_1
115	cat__ComorIBD_1.0	0.0		1_1
116	cat__ComorIBD_2.0	0.0		1_1
117	cat__ComorIBD_nan	0.0		1_1
118	cat__ComorDiab_0.0	0.0		1_1
119	cat__ComorDiab_1.0	0.0		1_1
120	cat__ComorDiab_2.0	0.0		1_1
121	cat__ComorDiab_nan	0.0		1_1
122	cat__ComorCVD_0.0	0.0		1_1
123	cat__ComorCVD_1.0	0.0		1_1
124	cat__ComorCVD_2.0	0.0		1_1
125	cat__ComorCVD_nan	0.0		1_1
126	cat__ComorPsyc_0.0	0.07715616443967803		1_1
127	cat__ComorPsyc_1.0	0.0		1_1
128	cat__ComorPsyc_2.0	0.0		1_1
129	cat__ComorPsyc_nan	0.0		1_1
130	cat__ComorObe_0.0	0.14783857879241982		1_1
131	cat__ComorObe_1.0	0.003607276614415696		1_1
132	cat__ComorObe_2.0	0.0		1_1
133	cat__ComorObe_nan	0.0		1_1
134	cat__ComorInf_0.0	0.0		1_1
135	cat__ComorInf_1.0	0.0		1_1
136	cat__ComorInf_2.0	0.0		1_1
137	cat__ComorInf_nan	0.0		1_1
138	cat__ComorRheu_0.0	0.0		1_1
139	cat__ComorRheu_1.0	0.0		1_1
140	cat__ComorRheu_2.0	0.0		1_1
141	cat__ComorRheu_nan	0.0		1_1
142	cat__ComorPrep_0.0	0.0		1_1
143	cat__ComorPrep_1.0	0.0		1_1
144	cat__ComorPrep_2.0	0.0		1_1
145	cat__ComorPrep_nan	0.0		1_1
146	cat__ComorRen_0.0	0.0		1_1
147	cat__ComorRen_1.0	0.0		1_1
148	cat__ComorRen_2.0	0.0		1_1
149	cat__ComorRen_nan	0.0		1_1
150	cat__ComorMPul_0.0	0.024473525548681565		1_1
151	cat__ComorMPul_1.0	0.0		1_1
152	cat__ComorMPul_2.0	0.0		1_1
153	cat__ComorMPul_nan	0.0		1_1
154	cat__ComorSPul_0.0	0.0		1_1
155	cat__ComorSPul_1.0	0.0		1_1
156	cat__ComorSPul_2.0	0.0		1_1
157	cat__ComorSPul_nan	0.0		1_1
158	cat__ComorPST_0.0	0.0		1_1
159	cat__ComorPST_1.0	0.0		1_1
160	cat__ComorPST_2.0	0.0		1_1
161	cat__ComorPST_nan	0.0		1_1
162	cat__ComorHepM_0.0	0.0416132450142034		1_1
163	cat__ComorHepM_1.0	0.0055783694188997635		1_1
164	cat__ComorHepM_2.0	0.0		1_1
165	cat__ComorHepM_nan	0.0		1_1
166	cat__ComorHepS_0.0	0.0		1_1
167	cat__ComorHepS_1.0	0.0		1_1
168	cat__ComorHepS_2.0	0.0		1_1
169	cat__ComorHepS_nan	0.0		1_1
170	num__amlAgeAtRand1	0.20048238177292443		1_1
171	num__Weight	0.027403302171225892		1_1
172	num__Height	0.0031780474902845866		1_1
173	num__BloodDateEntry	0.00045166439123662047		1_1
174	num__HemoglobinEntry	0.0010013342645752168		1_1
175	num__PlateletEntry	4.2172772156028206e-05		1_1
176	num__MarrowDateEntry	0.0001285815270854982		1_1
177	num__MarrowBlastsEntry	7.161478896178701e-05		1_1
178	num__LocalImmPcnt	7.073301134318799e-05		1_1
179	num__SmokePerDay	4.159867659111743e-05		1_1
180	num__WBCEntry	0.1659040188173147		1_1
181	remainder__IsSec_is_missing	0.0		1_1
182	remainder__PrevDiag_is_missing	0.0		1_1
183	remainder__PrevBloodDis_is_missing	0.001078244572336482		1_1
184	remainder__Height_is_missing	0.0		1_1
185	remainder__BloodDateEntry_is_missing	0.0		1_1
186	remainder__HemoglobinEntry_is_missing	0.0		1_1
187	remainder__PlateletEntry_is_missing	0.0		1_1
188	remainder__MarrowDateEntry_is_missing	0.0		1_1
189	remainder__MarrowBlastsEntry_is_missing	0.0		1_1
190	remainder__FABtype_is_missing	0.0		1_1
191	remainder__CNSinvolveentry_is_missing	0.0		1_1
192	remainder__Localcytoentry_is_missing	0.0		1_1
193	remainder__Localimmentry_is_missing	0.0		1_1
194	remainder__LocalImmPcnt_is_missing	0.0		1_1
195	remainder__CD33entry_is_missing	0.0		1_1
196	remainder__SmokeHist_is_missing	0.0		1_1
197	remainder__SmokePerDay_is_missing	0.0		1_1
198	remainder__CytoResult_is_missing	0.0		1_1
199	remainder__Karyotype_is_missing	0.0		1_1
200	remainder__ComorArr_is_missing	0.0		1_1
201	remainder__ComorCard_is_missing	0.0		1_1
202	remainder__ComorHVD_is_missing	0.0		1_1
203	remainder__ComorIBD_is_missing	0.0		1_1
204	remainder__ComorDiab_is_missing	0.0		1_1
205	remainder__ComorCVD_is_missing	0.0		1_1
206	remainder__ComorPsyc_is_missing	0.0		1_1
207	remainder__ComorObe_is_missing	0.0		1_1
208	remainder__ComorInf_is_missing	0.0		1_1
209	remainder__ComorRheu_is_missing	0.0		1_1
210	remainder__ComorPrep_is_missing	0.0		1_1
211	remainder__ComorRen_is_missing	0.0		1_1
212	remainder__ComorMPul_is_missing	0.0		1_1
213	remainder__ComorSPul_is_missing	0.0		1_1
214	remainder__ComorPST_is_missing	0.0		1_1
215	remainder__ComorHepM_is_missing	0.0		1_1
216	remainder__ComorHepS_is_missing	0.0		1_1
217	remainder__ASXL1	2.914144952647367e-08		1_1
218	remainder__ASXL2	2.265486588190997e-05		1_1
219	remainder__ASXL3	3.58325059306639e-09		1_1
220	remainder__ATRX	0.0		1_1
221	remainder__BAGE3	0.0		1_1
222	remainder__BCOR	0.0		1_1
223	remainder__BRAF	0.0		1_1
224	remainder__CBFB	0.0		1_1
225	remainder__CBL	0.0		1_1
226	remainder__CDKN2A	0.0		1_1
227	remainder__CEBPA	1.2005389345321987e-05		1_1
228	remainder__CREBBP	0.0		1_1
229	remainder__CSF3R	0.0		1_1
230	remainder__CTCF	0.0		1_1
231	remainder__CUL2	0.0		1_1
232	remainder__CUX1	0.0		1_1
233	remainder__DNMT3A	0.0		1_1
234	remainder__EED	0.0		1_1
235	remainder__ETV6	0.0		1_1
236	remainder__EZH2	0.0		1_1
237	remainder__FBXW7	0.0		1_1
238	remainder__FLT3	0.0		1_1
239	remainder__GATA1	0.0		1_1
240	remainder__GATA2	0.0		1_1
241	remainder__GNAS	0.0		1_1
242	remainder__GNB1	0.0		1_1
243	remainder__IDH1	0.0		1_1
244	remainder__IDH2	0.0		1_1
245	remainder__JAK2	0.0		1_1
246	remainder__JAK3	0.0		1_1
247	remainder__KANSL1	0.0		1_1
248	remainder__KDM6A	0.0		1_1
249	remainder__KIT	0.0		1_1
250	remainder__KMT2C	0.0		1_1
251	remainder__KMT2D	0.0		1_1
252	remainder__KMT2E	0.0		1_1
253	remainder__KRAS	0.0		1_1
254	remainder__LUC7L2	0.0		1_1
255	remainder__MED12	0.0		1_1
256	remainder__MLL	0.0		1_1
257	remainder__MPL	0.0		1_1
258	remainder__MYC	0.0		1_1
259	remainder__NF1	0.0		1_1
260	remainder__NFE2	0.0		1_1
261	remainder__NOTCH1	0.0		1_1
262	remainder__NPM1	6.533729773665636e-05		1_1
263	remainder__NRAS	2.1113671975633547e-07		1_1
264	remainder__PDS5B	0.0		1_1
265	remainder__PHF6	0.0		1_1
266	remainder__PRPF8	0.0		1_1
267	remainder__PTEN	0.0		1_1
268	remainder__PTPN11	0.0		1_1
269	remainder__RAD21	0.0		1_1
270	remainder__RIT1	0.0		1_1
271	remainder__RUNX1	2.7856029645861538e-08		1_1
272	remainder__SETBP1	0.0		1_1
273	remainder__SF1	0.0		1_1
274	remainder__SF3B1	0.0		1_1
275	remainder__SMC1A	0.0		1_1
276	remainder__SMC3	0.0		1_1
277	remainder__SPP1	0.0		1_1
278	remainder__SRSF2	0.0		1_1
279	remainder__STAG2	0.0		1_1
280	remainder__STAT5B	0.0		1_1
281	remainder__SUZ12	0.0		1_1
282	remainder__TET2	0.0		1_1
283	remainder__TP53	1.0861067207196896e-05		1_1
284	remainder__U2AF1	4.684325274463717e-08		1_1
285	remainder__WT1	0.0		1_1
286	remainder__ZRSR2	1.1050396845335098e-08		1_1
287	remainder__ngs_is_missing	0.0		1_1
288	karyotype_encoding__Karyotype_46,XX [20]	0.0		2_1
289	karyotype_encoding__Karyotype_46,XX,inv(16)(p13q22)[10]	0.0		2_1
290	karyotype_encoding__Karyotype_46,XX,t(8;21)(q22;q22)[10]	0.0		2_1
291	karyotype_encoding__Karyotype_46,XX[10]	0.0		2_1
292	karyotype_encoding__Karyotype_46,XX[20]	0.10003502952952113		2_1
293	karyotype_encoding__Karyotype_46,XX[20]	0.0		2_1
294	karyotype_encoding__Karyotype_46,XX[25]	0.14469568662466037		2_1
295	karyotype_encoding__Karyotype_46,XX[30]	0.024245704464823863		2_1
296	karyotype_encoding__Karyotype_46,XY	0.0		2_1
297	karyotype_encoding__Karyotype_46,XY [20]	0.0		2_1
298	karyotype_encoding__Karyotype_46,XY,inv(16)(p13q22)[10]	0.0		2_1
299	karyotype_encoding__Karyotype_46,XY[10]	0.0		2_1
300	karyotype_encoding__Karyotype_46,XY[20]	0.0		2_1
301	karyotype_encoding__Karyotype_46,XY[20]	0.0		2_1
302	karyotype_encoding__Karyotype_46,XY[21]	0.0		2_1
303	karyotype_encoding__Karyotype_46,XY[25]	0.09448252365555385		2_1
304	karyotype_encoding__Karyotype_46,XY[30]	0.0		2_1
305	karyotype_encoding__Karyotype_47,XX,+8[10]	0.0		2_1
306	karyotype_encoding__Karyotype_47,XY,+8[10]	0.0		2_1
307	karyotype_encoding__Karyotype___rare_class__	0.01193448423729938		2_1
308	cat__sexID_False	0.07344307128860814		2_1
309	cat__sexID_True	0.05320257300833801		2_1
310	cat__IsSec_False	0.03802678102234108		2_1
311	cat__IsSec_True	0.03874122780663579		2_1
312	cat__IsSec_nan	0.0		2_1
313	cat__PrevDiag_False	0.06890019531161602		2_1
314	cat__PrevDiag_True	0.0		2_1
315	cat__PrevDiag_nan	0.0		2_1
316	cat__amlAgeGroup_15-29	0.1389317489696183		2_1
317	cat__amlAgeGroup_30-39	0.0		2_1
318	cat__amlAgeGroup_40-49	0.044784021567799634		2_1
319	cat__amlAgeGroup_50-59	0.005753831130628495		2_1
320	cat__amlAgeGroup_60+	0.0		2_1
321	cat__PrevBloodDis_Aplastic anaemia	0.0		2_1
322	cat__PrevBloodDis_Chronic lymphoblastic leukaemia (CLL)	0.0		2_1
323	cat__PrevBloodDis_Chronic myelomonocytic leukaemia (CMML)	0.0		2_1
324	cat__PrevBloodDis_Hodgkin's disease	0.0		2_1
325	cat__PrevBloodDis_Lymphoma	0.0		2_1
326	cat__PrevBloodDis_Myelodysplastic syndrome (MDS)/myelodysplasia/pre-leukaemic phase	0.05581019680676293		2_1
327	cat__PrevBloodDis_Myelofibrosis	0.0		2_1
328	cat__PrevBloodDis_Myeloproliferative syndrome	0.15669840883688682		2_1
329	cat__PrevBloodDis_Other haematological disorder	0.03742461028889187		2_1
330	cat__PrevBloodDis_Polycythaemia rubra vera (PRV)	0.0		2_1
331	cat__PrevBloodDis_Refractory anaemia with excess of blasts (RAEB, RAEB-t)	0.0		2_1
332	cat__PrevBloodDis_Sideroblastic anaemia (RAS)	0.0		2_1
333	cat__PrevBloodDis_Thrombocythaemia	0.0		2_1
334	cat__PrevBloodDis_Thrombocytopenia	0.0		2_1
335	cat__PrevBloodDis_nan	0.06234576650632641		2_1
336	cat__FABtype_0	0.0		2_1
337	cat__FABtype_1	0.14058366078335507		2_1
338	cat__FABtype_2	0.16138438813556896		2_1
339	cat__FABtype_3	0.0		2_1
340	cat__FABtype_4	0.037111343134754955		2_1
341	cat__FABtype_4e	0.18720038982479187		2_1
342	cat__FABtype_5	0.2148818379718587		2_1
343	cat__FABtype_5a	0.038233798911873826		2_1
344	cat__FABtype_5b	0.0		2_1
345	cat__FABtype_6	0.155699882535421		2_1
346	cat__FABtype_7	0.0		2_1
347	cat__FABtype_8	0.0075713961270957135		2_1
348	cat__FABtype_All	0.0		2_1
349	cat__FABtype_B	0.0		2_1
350	cat__FABtype_R	0.019280156844314347		2_1
351	cat__FABtype_RT	0.08079157525126052		2_1
352	cat__FABtype_X	0.09618677814305328		2_1
353	cat__FABtype_nan	0.20494400583557407		2_1
354	cat__CNSinvolveentry_0.0	0.0		2_1
355	cat__CNSinvolveentry_1.0	0.0		2_1
356	cat__CNSinvolveentry_2.0	0.0		2_1
357	cat__CNSinvolveentry_nan	0.0		2_1
358	cat__Localcytoentry_1.0	0.2148372263717913		2_1
359	cat__Localcytoentry_2.0	0.18020086847452732		2_1
360	cat__Localcytoentry_3.0	0.1797600477108872		2_1
361	cat__Localcytoentry_4.0	0.0		2_1
362	cat__Localcytoentry_5.0	0.041097850774596094		2_1
363	cat__Localcytoentry_nan	0.0		2_1
364	cat__Localimmentry_1.0	0.0		2_1
365	cat__Localimmentry_2.0	0.03453332723318136		2_1
366	cat__Localimmentry_3.0	0.054360688013732006		2_1
367	cat__Localimmentry_nan	0.0		2_1
368	cat__CD33entry_1.0	0.10531579562487364		2_1
369	cat__CD33entry_2.0	0.0		2_1
370	cat__CD33entry_3.0	0.04413047081681625		2_1
371	cat__CD33entry_nan	0.0		2_1
372	cat__SmokeHist_1.0	0.0		2_1
373	cat__SmokeHist_2.0	0.15908139662229154		2_1
374	cat__SmokeHist_3.0	0.013589419216144465		2_1
375	cat__SmokeHist_nan	0.0		2_1
376	cat__amlType_De novo	0.0		2_1
377	cat__amlType_High risk MDS	0.01036924105086895		2_1
378	cat__amlType_Secondary	0.30174228766268263		2_1
379	cat__CytoResult_Adverse	0.5886051941402587		2_1
380	cat__CytoResult_Failed	0.0		2_1
381	cat__CytoResult_Intermediate	0.0		2_1
382	cat__CytoResult_Normal	0.06956830215496598		2_1
383	cat__CytoResult_Not done	0.0		2_1
384	cat__CytoResult_nan	0.021640608844364424		2_1
385	cat__CytoResult_t(15;17) / PML-RARA [APL]	0.0		2_1
386	cat__CytoResult_t(8;21) / inv(16) [CBF]	1.1320024856746687		2_1
387	cat__ComorArr_0.0	0.0		2_1
388	cat__ComorArr_1.0	0.0		2_1
389	cat__ComorArr_2.0	0.0		2_1
390	cat__ComorArr_nan	0.0		2_1
391	cat__ComorCard_0.0	0.020591246735326977		2_1
392	cat__ComorCard_1.0	0.0		2_1
393	cat__ComorCard_2.0	0.0		2_1
394	cat__ComorCard_nan	0.0		2_1
395	cat__ComorHVD_0.0	0.0		2_1
396	cat__ComorHVD_1.0	0.0		2_1
397	cat__ComorHVD_2.0	0.0		2_1
398	cat__ComorHVD_nan	0.0		2_1
399	cat__ComorIBD_0.0	0.0		2_1
400	cat__ComorIBD_1.0	0.0		2_1
401	cat__ComorIBD_2.0	0.0		2_1
402	cat__ComorIBD_nan	0.0		2_1
403	cat__ComorDiab_0.0	0.0		2_1
404	cat__ComorDiab_1.0	0.006224121683409662		2_1
405	cat__ComorDiab_2.0	0.0		2_1
406	cat__ComorDiab_nan	0.0		2_1
407	cat__ComorCVD_0.0	0.0		2_1
408	cat__ComorCVD_1.0	0.0		2_1
409	cat__ComorCVD_2.0	0.0		2_1
410	cat__ComorCVD_nan	0.0		2_1
411	cat__ComorPsyc_0.0	0.07513511341881306		2_1
412	cat__ComorPsyc_1.0	0.04613210350501222		2_1
413	cat__ComorPsyc_2.0	0.0		2_1
414	cat__ComorPsyc_nan	0.0		2_1
415	cat__ComorObe_0.0	0.09150044979766984		2_1
416	cat__ComorObe_1.0	0.11777795754519092		2_1
417	cat__ComorObe_2.0	0.0		2_1
418	cat__ComorObe_nan	0.0		2_1
419	cat__ComorInf_0.0	0.04150661472557315		2_1
420	cat__ComorInf_1.0	0.0		2_1
421	cat__ComorInf_2.0	0.0		2_1
422	cat__ComorInf_nan	0.0		2_1
423	cat__ComorRheu_0.0	0.19731324325400307		2_1
424	cat__ComorRheu_1.0	0.0		2_1
425	cat__ComorRheu_2.0	0.0		2_1
426	cat__ComorRheu_nan	0.0		2_1
427	cat__ComorPrep_0.0	0.08446764746187164		2_1
428	cat__ComorPrep_1.0	0.10301818861844368		2_1
429	cat__ComorPrep_2.0	0.0		2_1
430	cat__ComorPrep_nan	0.0		2_1
431	cat__ComorRen_0.0	0.0		2_1
432	cat__ComorRen_1.0	0.3464941326016915		2_1
433	cat__ComorRen_2.0	0.0		2_1
434	cat__ComorRen_nan	0.0		2_1
435	cat__ComorMPul_0.0	0.0		2_1
436	cat__ComorMPul_1.0	0.019745207516879786		2_1
437	cat__ComorMPul_2.0	0.0		2_1
438	cat__ComorMPul_nan	0.0		2_1
439	cat__ComorSPul_0.0	0.009171883017119796		2_1
440	cat__ComorSPul_1.0	0.08334209533683007		2_1
441	cat__ComorSPul_2.0	0.0		2_1
442	cat__ComorSPul_nan	0.0		2_1
443	cat__ComorPST_0.0	0.01911272991622457		2_1
444	cat__ComorPST_1.0	0.14393343234603587		2_1
445	cat__ComorPST_2.0	0.0		2_1
446	cat__ComorPST_nan	0.0		2_1
447	cat__ComorHepM_0.0	0.0		2_1
448	cat__ComorHepM_1.0	0.23743496293780872		2_1
449	cat__ComorHepM_2.0	0.0		2_1
450	cat__ComorHepM_nan	0.0		2_1
451	cat__ComorHepS_0.0	0.03260805948444856		2_1
452	cat__ComorHepS_1.0	0.0		2_1
453	cat__ComorHepS_2.0	0.0		2_1
454	cat__ComorHepS_nan	0.0		2_1
455	num__amlAgeAtRand1	0.23437753673191797		2_1
456	num__Weight	0.00791149978909525		2_1
457	num__Height	0.0033052292228717196		2_1
458	num__BloodDateEntry	0.00032693799622443657		2_1
459	num__HemoglobinEntry	0.000998292330964086		2_1
460	num__PlateletEntry	0.0011882047192965186		2_1
461	num__MarrowDateEntry	3.9490190138319365e-05		2_1
462	num__MarrowBlastsEntry	0.0002785851438925809		2_1
463	num__LocalImmPcnt	2.058948911097264e-06		2_1
464	num__SmokePerDay	0.00019612104078976968		2_1
465	num__WBCEntry	0.04224895950856659		2_1
466	remainder__IsSec_is_missing	0.0		2_1
467	remainder__PrevDiag_is_missing	0.0		2_1
468	remainder__PrevBloodDis_is_missing	0.031504479109033		2_1
469	remainder__Weight_is_missing	0.0		2_1
470	remainder__Height_is_missing	0.0		2_1
471	remainder__BloodDateEntry_is_missing	0.0		2_1
472	remainder__HemoglobinEntry_is_missing	0.0		2_1
473	remainder__PlateletEntry_is_missing	0.0		2_1
474	remainder__MarrowDateEntry_is_missing	0.0		2_1
475	remainder__MarrowBlastsEntry_is_missing	0.0		2_1
476	remainder__FABtype_is_missing	0.2073740003921316		2_1
477	remainder__CNSinvolveentry_is_missing	0.0		2_1
478	remainder__Localcytoentry_is_missing	0.0		2_1
479	remainder__Localimmentry_is_missing	0.0		2_1
480	remainder__LocalImmPcnt_is_missing	0.0		2_1
481	remainder__CD33entry_is_missing	0.0		2_1
482	remainder__SmokeHist_is_missing	0.0		2_1
483	remainder__SmokePerDay_is_missing	0.0		2_1
484	remainder__CytoResult_is_missing	0.0208940415436246		2_1
485	remainder__Karyotype_is_missing	0.26374101473476796		2_1
486	remainder__ComorArr_is_missing	0.0		2_1
487	remainder__ComorCard_is_missing	0.0		2_1
488	remainder__ComorHVD_is_missing	0.0		2_1
489	remainder__ComorIBD_is_missing	0.0		2_1
490	remainder__ComorDiab_is_missing	0.0		2_1
491	remainder__ComorCVD_is_missing	0.0		2_1
492	remainder__ComorPsyc_is_missing	0.0		2_1
493	remainder__ComorObe_is_missing	0.0		2_1
494	remainder__ComorInf_is_missing	0.0		2_1
495	remainder__ComorRheu_is_missing	0.0		2_1
496	remainder__ComorPrep_is_missing	0.0		2_1
497	remainder__ComorRen_is_missing	0.0		2_1
498	remainder__ComorMPul_is_missing	0.0		2_1
499	remainder__ComorSPul_is_missing	0.0		2_1
500	remainder__ComorPST_is_missing	0.0		2_1
501	remainder__ComorHepM_is_missing	0.0		2_1
502	remainder__ComorHepS_is_missing	0.0		2_1
503	remainder__ASXL1	2.0285899025992648e-05		2_1
504	remainder__ASXL2	2.3561449785187448e-05		2_1
505	remainder__ATRX	0.0		2_1
506	remainder__BAGE3	0.0		2_1
507	remainder__BCOR	3.0807588194643474e-08		2_1
508	remainder__BRAF	0.0		2_1
509	remainder__CBFB	0.0		2_1
510	remainder__CBL	0.0		2_1
511	remainder__CDKN2A	0.0		2_1
512	remainder__CEBPA	1.6670556797523318e-05		2_1
513	remainder__CREBBP	0.0		2_1
514	remainder__CSF3R	0.0		2_1
515	remainder__CTCF	0.0		2_1
516	remainder__CUL2	0.0		2_1
517	remainder__CUX1	0.0		2_1
518	remainder__DNMT3A	3.9918260418524615e-08		2_1
519	remainder__EED	0.0		2_1
520	remainder__ETV6	0.0		2_1
521	remainder__EZH2	2.351685031555613e-08		2_1
522	remainder__FBXW7	0.0		2_1
523	remainder__FLT3	0.0		2_1
524	remainder__GATA1	0.0		2_1
525	remainder__GATA2	0.0		2_1
526	remainder__GNAS	0.0		2_1
527	remainder__GNB1	0.0		2_1
528	remainder__IDH1	2.2253428525655935e-07		2_1
529	remainder__IDH2	0.0		2_1
530	remainder__JAK2	2.8538797639751027e-09		2_1
531	remainder__JAK3	5.5065653407407604e-08		2_1
532	remainder__KANSL1	0.0		2_1
533	remainder__KDM6A	0.0		2_1
534	remainder__KIT	6.881416310614184e-08		2_1
535	remainder__KMT2C	0.0		2_1
536	remainder__KMT2D	3.4190436532788605e-08		2_1
537	remainder__KMT2E	0.0		2_1
538	remainder__KRAS	1.4800633707422949e-08		2_1
539	remainder__LUC7L2	0.0		2_1
540	remainder__MED12	1.0674810992631613e-08		2_1
541	remainder__MLL	0.0		2_1
542	remainder__MPL	0.0		2_1
543	remainder__MYC	2.161057439245643e-08		2_1
544	remainder__NF1	0.0		2_1
545	remainder__NFE2	1.2292993815790723e-08		2_1
546	remainder__NOTCH1	2.4957538983997863e-08		2_1
547	remainder__NPM1	5.9836641901575094e-05		2_1
548	remainder__NRAS	2.1440984892558686e-06		2_1
549	remainder__PDS5B	0.0		2_1
550	remainder__PHF6	0.0		2_1
551	remainder__PRPF8	0.0		2_1
552	remainder__PTPN11	2.4388941829272685e-06		2_1
553	remainder__RAD21	0.0		2_1
554	remainder__RIT1	5.549826504834182e-09		2_1
555	remainder__RUNX1	1.2523084103204359e-09		2_1
556	remainder__SETBP1	9.108105815746923e-09		2_1
557	remainder__SF1	3.9380804210109073e-07		2_1
558	remainder__SF3B1	2.101674626253246e-06		2_1
559	remainder__SMC1A	1.5789019828467893e-07		2_1
560	remainder__SMC3	7.75638895359738e-07		2_1
561	remainder__SMG1	0.0		2_1
562	remainder__SPP1	0.0		2_1
563	remainder__SRSF2	8.902754649742472e-07		2_1
564	remainder__STAG2	2.433650681000391e-08		2_1
565	remainder__STAT5B	0.0		2_1
566	remainder__SUZ12	1.2652678499969983e-07		2_1
567	remainder__TET2	9.868474508331346e-08		2_1
568	remainder__TP53	1.4786233561744091e-05		2_1
569	remainder__U2AF1	2.638950728999485e-07		2_1
570	remainder__WT1	2.03113683527042e-06		2_1
571	remainder__ZRSR2	1.0063120511326505e-07		2_1
572	remainder__ngs_is_missing	0.0		2_1
573	karyotype_encoding__Karyotype_46,XX	0.0		3_1
574	karyotype_encoding__Karyotype_46,XX [20]	0.0		3_1
575	karyotype_encoding__Karyotype_46,XX [20]	0.0		3_1
576	karyotype_encoding__Karyotype_46,XX,inv(16)(p13q22)[10]	0.0		3_1
577	karyotype_encoding__Karyotype_46,XX,t(8;21)(q22;q22)[10]	0.0		3_1
578	karyotype_encoding__Karyotype_46,XX[10]	0.0		3_1
579	karyotype_encoding__Karyotype_46,XX[20]	0.05247391300075575		3_1
580	karyotype_encoding__Karyotype_46,XX[20]	0.13351903288075923		3_1
581	karyotype_encoding__Karyotype_46,XX[25]	0.0		3_1
582	karyotype_encoding__Karyotype_46,XX[30]	0.0		3_1
583	karyotype_encoding__Karyotype_46,XY	0.0		3_1
584	karyotype_encoding__Karyotype_46,XY [20]	0.08452899078633339		3_1
585	karyotype_encoding__Karyotype_46,XY,inv(16)(p13q22)[10]	0.0		3_1
586	karyotype_encoding__Karyotype_46,XY[10]	0.0		3_1
587	karyotype_encoding__Karyotype_46,XY[20]	0.03459986092471108		3_1
588	karyotype_encoding__Karyotype_46,XY[20]	0.0		3_1
589	karyotype_encoding__Karyotype_46,XY[25]	0.06157643553026547		3_1
590	karyotype_encoding__Karyotype_46,XY[30]	0.0		3_1
591	karyotype_encoding__Karyotype_47,XX,+8[10]	0.18423433373147624		3_1
592	karyotype_encoding__Karyotype_47,XY,+8[10]	0.0		3_1
593	karyotype_encoding__Karyotype___rare_class__	0.026107907712672324		3_1
594	cat__sexID_False	0.07991617596822705		3_1
595	cat__sexID_True	0.0678909118481007		3_1
596	cat__IsSec_False	0.0		3_1
597	cat__IsSec_True	0.0		3_1
598	cat__IsSec_nan	0.0		3_1
599	cat__PrevDiag_False	0.022384032610057815		3_1
600	cat__PrevDiag_True	0.12836116463448077		3_1
601	cat__PrevDiag_nan	0.0		3_1
602	cat__amlAgeGroup_15-29	0.25163446420642493		3_1
603	cat__amlAgeGroup_30-39	0.05635943813884852		3_1
604	cat__amlAgeGroup_40-49	0.10972158455090733		3_1
605	cat__amlAgeGroup_50-59	0.030228969011136975		3_1
606	cat__amlAgeGroup_60+	0.0		3_1
607	cat__PrevBloodDis_Aplastic anaemia	0.0		3_1
608	cat__PrevBloodDis_Chronic lymphoblastic leukaemia (CLL)	0.0		3_1
609	cat__PrevBloodDis_Chronic myelomonocytic leukaemia (CMML)	0.0		3_1
610	cat__PrevBloodDis_Hodgkin's disease	0.0610902115057575		3_1
611	cat__PrevBloodDis_Lymphoma	0.0		3_1
612	cat__PrevBloodDis_Myelodysplastic syndrome (MDS)/myelodysplasia/pre-leukaemic phase	0.047772476295591955		3_1
613	cat__PrevBloodDis_Myelofibrosis	0.0		3_1
614	cat__PrevBloodDis_Myeloproliferative syndrome	0.3423470472910044		3_1
615	cat__PrevBloodDis_Other haematological disorder	0.0		3_1
616	cat__PrevBloodDis_Polycythaemia rubra vera (PRV)	0.0		3_1
617	cat__PrevBloodDis_Refractory anaemia with excess of blasts (RAEB, RAEB-t)	0.14220591972678845		3_1
618	cat__PrevBloodDis_Sideroblastic anaemia (RAS)	0.0		3_1
619	cat__PrevBloodDis_Thrombocythaemia	0.0		3_1
620	cat__PrevBloodDis_Thrombocytopenia	0.0		3_1
621	cat__PrevBloodDis_nan	0.03626137243841899		3_1
622	cat__FABtype_0	0.0		3_1
623	cat__FABtype_1	0.025561294742847244		3_1
624	cat__FABtype_2	0.08833857787779054		3_1
625	cat__FABtype_3	0.0		3_1
626	cat__FABtype_3v	0.0		3_1
627	cat__FABtype_4	0.017879048125843844		3_1
628	cat__FABtype_4e	0.37389365584041195		3_1
629	cat__FABtype_5	0.27430673440877823		3_1
630	cat__FABtype_5a	0.005025185899132542		3_1
631	cat__FABtype_5b	0.12870350900031316		3_1
632	cat__FABtype_6	0.20241924473470643		3_1
633	cat__FABtype_7	0.0		3_1
634	cat__FABtype_8	0.08660011946463546		3_1
635	cat__FABtype_All	0.0		3_1
636	cat__FABtype_B	0.0		3_1
637	cat__FABtype_R	0.0		3_1
638	cat__FABtype_RT	0.257854498206749		3_1
639	cat__FABtype_X	0.06543268628936837		3_1
640	cat__FABtype_nan	0.16624609556668102		3_1
641	cat__CNSinvolveentry_0.0	0.0		3_1
642	cat__CNSinvolveentry_1.0	0.0		3_1
643	cat__CNSinvolveentry_2.0	0.00042988403679819167		3_1
644	cat__CNSinvolveentry_nan	0.12048184410078314		3_1
645	cat__Localcytoentry_1.0	0.3159676630211507		3_1
646	cat__Localcytoentry_2.0	0.044324165479337235		3_1
647	cat__Localcytoentry_3.0	0.093499338297605		3_1
648	cat__Localcytoentry_4.0	0.0006864960899963559		3_1
649	cat__Localcytoentry_5.0	0.12240188157375875		3_1
650	cat__Localcytoentry_nan	0.0		3_1
651	cat__Localimmentry_1.0	0.012590409465304356		3_1
652	cat__Localimmentry_2.0	0.0		3_1
653	cat__Localimmentry_3.0	0.0		3_1
654	cat__Localimmentry_nan	0.1439474014687451		3_1
655	cat__CD33entry_1.0	0.0		3_1
656	cat__CD33entry_2.0	0.03515439915374496		3_1
657	cat__CD33entry_3.0	0.0		3_1
658	cat__CD33entry_nan	0.0		3_1
659	cat__SmokeHist_1.0	0.0		3_1
660	cat__SmokeHist_2.0	0.13028230821411035		3_1
661	cat__SmokeHist_3.0	0.08239898115584252		3_1
662	cat__SmokeHist_nan	0.0		3_1
663	cat__amlType_De novo	0.05029553815034531		3_1
664	cat__amlType_High risk MDS	0.0		3_1
665	cat__amlType_Secondary	0.30024802241273457		3_1
666	cat__CytoResult_Adverse	0.649546419084082		3_1
667	cat__CytoResult_Failed	0.04389456068797172		3_1
668	cat__CytoResult_Intermediate	0.0		3_1
669	cat__CytoResult_Normal	0.049013261319120045		3_1
670	cat__CytoResult_Not done	0.0017949737493301128		3_1
671	cat__CytoResult_nan	0.34289254861262236		3_1
672	cat__CytoResult_t(15;17) / PML-RARA [APL]	0.0		3_1
673	cat__CytoResult_t(8;21) / inv(16) [CBF]	1.0649670361902417		3_1
674	cat__ComorArr_0.0	0.0		3_1
675	cat__ComorArr_1.0	0.004751213938818123		3_1
676	cat__ComorArr_2.0	0.0		3_1
677	cat__ComorArr_nan	0.0		3_1
678	cat__ComorCard_0.0	0.11279580623661535		3_1
679	cat__ComorCard_1.0	0.0		3_1
680	cat__ComorCard_2.0	0.0		3_1
681	cat__ComorCard_nan	0.0		3_1
682	cat__ComorHVD_0.0	0.07654719683605944		3_1
683	cat__ComorHVD_1.0	0.0		3_1
684	cat__ComorHVD_2.0	0.0		3_1
685	cat__ComorHVD_nan	0.0		3_1
686	cat__ComorIBD_0.0	0.1741741062058848		3_1
687	cat__ComorIBD_1.0	0.0		3_1
688	cat__ComorIBD_2.0	0.0		3_1
689	cat__ComorIBD_nan	0.0		3_1
690	cat__ComorDiab_0.0	0.0838498638690752		3_1
691	cat__ComorDiab_1.0	0.0		3_1
692	cat__ComorDiab_2.0	0.0		3_1
693	cat__ComorDiab_nan	0.0		3_1
694	cat__ComorCVD_0.0	0.0		3_1
695	cat__ComorCVD_1.0	0.0		3_1
696	cat__ComorCVD_2.0	0.0		3_1
697	cat__ComorCVD_nan	0.0		3_1
698	cat__ComorPsyc_0.0	0.015657918444332713		3_1
699	cat__ComorPsyc_1.0	0.18416578946930742		3_1
700	cat__ComorPsyc_2.0	0.0		3_1
701	cat__ComorPsyc_nan	0.0		3_1
702	cat__ComorObe_0.0	0.10815498921951669		3_1
703	cat__ComorObe_1.0	0.06522096341349122		3_1
704	cat__ComorObe_2.0	0.0		3_1
705	cat__ComorObe_nan	0.0		3_1
706	cat__ComorInf_0.0	0.0		3_1
707	cat__ComorInf_1.0	0.045887007213085126		3_1
708	cat__ComorInf_2.0	0.0		3_1
709	cat__ComorInf_nan	0.15413789977300074		3_1
710	cat__ComorRheu_0.0	0.4143259425716784		3_1
711	cat__ComorRheu_1.0	0.0		3_1
712	cat__ComorRheu_2.0	0.21855586393911858		3_1
713	cat__ComorRheu_nan	0.0		3_1
714	cat__ComorPrep_0.0	0.0		3_1
715	cat__ComorPrep_1.0	0.4514111647688877		3_1
716	cat__ComorPrep_2.0	0.0		3_1
717	cat__ComorPrep_nan	0.0		3_1
718	cat__ComorRen_0.0	0.0		3_1
719	cat__ComorRen_1.0	0.464754517878337		3_1
720	cat__ComorRen_2.0	0.0		3_1
721	cat__ComorRen_nan	0.0		3_1
722	cat__ComorMPul_0.0	0.0292951061500425		3_1
723	cat__ComorMPul_1.0	0.054073536044515036		3_1
724	cat__ComorMPul_2.0	0.0		3_1
725	cat__ComorMPul_nan	0.0		3_1
726	cat__ComorSPul_0.0	0.0924111241031109		3_1
727	cat__ComorSPul_1.0	0.0		3_1
728	cat__ComorSPul_2.0	0.0		3_1
729	cat__ComorSPul_nan	0.0		3_1
730	cat__ComorPST_0.0	0.0		3_1
731	cat__ComorPST_1.0	0.0		3_1
732	cat__ComorPST_2.0	0.0		3_1
733	cat__ComorPST_nan	0.0		3_1
734	cat__ComorHepM_0.0	0.0		3_1
735	cat__ComorHepM_1.0	0.12047794162317545		3_1
736	cat__ComorHepM_2.0	0.0		3_1
737	cat__ComorHepM_nan	0.0		3_1
738	cat__ComorHepS_0.0	0.0		3_1
739	cat__ComorHepS_1.0	0.05000106290145182		3_1
740	cat__ComorHepS_2.0	0.0		3_1
741	cat__ComorHepS_nan	0.0		3_1
742	num__amlAgeAtRand1	0.31296068300073787		3_1
743	num__Weight	0.03693511204804943		3_1
744	num__Height	0.0028181475895510295		3_1
745	num__BloodDateEntry	0.0008018403696167344		3_1
746	num__HemoglobinEntry	0.00039177293735101617		3_1
747	num__PlateletEntry	0.0013400974473173671		3_1
748	num__MarrowDateEntry	0.0002104013348706191		3_1
749	num__MarrowBlastsEntry	0.00014081313847478524		3_1
750	num__LocalImmPcnt	6.249513686915496e-05		3_1
751	num__SmokePerDay	8.964058532005626e-05		3_1
752	num__WBCEntry	0.03475918209437804		3_1
753	remainder__IsSec_is_missing	0.0		3_1
754	remainder__PrevDiag_is_missing	0.0		3_1
755	remainder__PrevBloodDis_is_missing	0.033735156051407936		3_1
756	remainder__Weight_is_missing	0.0		3_1
757	remainder__Height_is_missing	0.0		3_1
758	remainder__BloodDateEntry_is_missing	0.0		3_1
759	remainder__HemoglobinEntry_is_missing	0.0		3_1
760	remainder__PlateletEntry_is_missing	0.0		3_1
761	remainder__MarrowDateEntry_is_missing	0.0		3_1
762	remainder__MarrowBlastsEntry_is_missing	0.0		3_1
763	remainder__FABtype_is_missing	0.1573776756537787		3_1
764	remainder__CNSinvolveentry_is_missing	0.12091558814511236		3_1
765	remainder__Localcytoentry_is_missing	0.0		3_1
766	remainder__Localimmentry_is_missing	0.1383324235883293		3_1
767	remainder__LocalImmPcnt_is_missing	0.0		3_1
768	remainder__CD33entry_is_missing	0.0		3_1
769	remainder__SmokeHist_is_missing	0.0		3_1
770	remainder__SmokePerDay_is_missing	0.0		3_1
771	remainder__CytoResult_is_missing	0.3408138320464069		3_1
772	remainder__Karyotype_is_missing	0.12184058438578757		3_1
773	remainder__ComorArr_is_missing	0.0		3_1
774	remainder__ComorCard_is_missing	0.0		3_1
775	remainder__ComorHVD_is_missing	0.0		3_1
776	remainder__ComorIBD_is_missing	0.0		3_1
777	remainder__ComorDiab_is_missing	0.0		3_1
778	remainder__ComorCVD_is_missing	0.0		3_1
779	remainder__ComorPsyc_is_missing	0.0		3_1
780	remainder__ComorObe_is_missing	0.0		3_1
781	remainder__ComorInf_is_missing	0.15102810065358133		3_1
782	remainder__ComorRheu_is_missing	0.0		3_1
783	remainder__ComorPrep_is_missing	0.0		3_1
784	remainder__ComorRen_is_missing	0.0		3_1
785	remainder__ComorMPul_is_missing	0.0		3_1
786	remainder__ComorSPul_is_missing	0.0		3_1
787	remainder__ComorPST_is_missing	0.0		3_1
788	remainder__ComorHepM_is_missing	0.0		3_1
789	remainder__ComorHepS_is_missing	0.0		3_1
790	remainder__ASXL1	3.793537135828091e-05		3_1
791	remainder__ASXL2	8.219112214863903e-07		3_1
792	remainder__ASXL3	0.0		3_1
793	remainder__ATRX	0.0		3_1
794	remainder__BAGE3	2.1884059520762652e-06		3_1
795	remainder__BCOR	5.028006879244783e-07		3_1
796	remainder__BRAF	0.0		3_1
797	remainder__CBFB	0.0		3_1
798	remainder__CBL	3.4102306932774024e-08		3_1
799	remainder__CEBPA	8.013101887771192e-06		3_1
800	remainder__CREBBP	2.5112585232009922e-08		3_1
801	remainder__CSF3R	0.0		3_1
802	remainder__CTCF	3.7707190657756026e-08		3_1
803	remainder__CUL2	0.0		3_1
804	remainder__CUX1	0.0		3_1
805	remainder__DNMT3A	2.899108349381688e-06		3_1
806	remainder__EED	4.635679171034532e-08		3_1
807	remainder__ETV6	2.059915125925671e-08		3_1
808	remainder__EZH2	3.746825199450485e-06		3_1
809	remainder__FBXW7	4.959034115007341e-09		3_1
810	remainder__FLT3	2.0107632849502317e-07		3_1
811	remainder__GATA1	1.7333313737616282e-09		3_1
812	remainder__GATA2	1.8929961764141815e-09		3_1
813	remainder__GNAS	0.0		3_1
814	remainder__GNB1	0.0		3_1
815	remainder__IDH1	6.226183139620042e-08		3_1
816	remainder__IDH2	4.892476936977002e-07		3_1
817	remainder__JAK2	0.0		3_1
818	remainder__JAK3	0.0		3_1
819	remainder__KANSL1	0.0		3_1
820	remainder__KDM6A	0.0		3_1
821	remainder__KIT	6.28194900975872e-07		3_1
822	remainder__KMT2C	1.9817753363006044e-08		3_1
823	remainder__KMT2D	0.0		3_1
824	remainder__KMT2E	0.0		3_1
825	remainder__KRAS	0.0		3_1
826	remainder__LUC7L2	0.0		3_1
827	remainder__MED12	0.0		3_1
828	remainder__MLL	0.0		3_1
829	remainder__MPL	0.0		3_1
830	remainder__MYC	2.8004717467172013e-08		3_1
831	remainder__NF1	0.0		3_1
832	remainder__NFE2	3.79944595081407e-08		3_1
833	remainder__NOTCH1	1.3568199236405416e-07		3_1
834	remainder__NPM1	4.734945184515245e-05		3_1
835	remainder__NRAS	6.39184833383674e-07		3_1
836	remainder__PHF6	1.1912804761147853e-06		3_1
837	remainder__PRPF8	0.0		3_1
838	remainder__PTEN	0.0		3_1
839	remainder__PTPN11	4.347484613031791e-06		3_1
840	remainder__RAD21	8.224326774479794e-09		3_1
841	remainder__RIT1	2.600270593337514e-06		3_1
842	remainder__RUNX1	8.9901803853583e-08		3_1
843	remainder__SETBP1	0.0		3_1
844	remainder__SF1	3.9021175682840676e-07		3_1
845	remainder__SF3B1	2.5298349365648314e-07		3_1
846	remainder__SMC1A	0.0		3_1
847	remainder__SMC3	0.0		3_1
848	remainder__SMG1	0.0		3_1
849	remainder__SPP1	0.0		3_1
850	remainder__SRSF2	6.130582861807371e-09		3_1
851	remainder__STAG2	0.0		3_1
852	remainder__STAT5B	0.0		3_1
853	remainder__SUZ12	0.0		3_1
854	remainder__TET2	1.5817171574504042e-06		3_1
855	remainder__TP53	1.393409616258651e-05		3_1
856	remainder__U2AF1	4.929191668711779e-07		3_1
857	remainder__WT1	2.479951998885573e-06		3_1
858	remainder__ZRSR2	7.422498234682702e-07		3_1
859	remainder__ngs_is_missing	0.0		3_1
860	karyotype_encoding__Karyotype_45,X,-Y,t(8;21)(q22;q22)[10]	0.0		4_1
861	karyotype_encoding__Karyotype_46,XX	0.0		4_1
862	karyotype_encoding__Karyotype_46,XX [20]	0.0		4_1
863	karyotype_encoding__Karyotype_46,XX [20]	0.0		4_1
864	karyotype_encoding__Karyotype_46,XX,inv(16)(p13q22)[10]	0.0		4_1
865	karyotype_encoding__Karyotype_46,XX,t(8;21)(q22;q22)[10]	0.0		4_1
866	karyotype_encoding__Karyotype_46,XX[10]	0.0		4_1
867	karyotype_encoding__Karyotype_46,XX[20]	0.0		4_1
868	karyotype_encoding__Karyotype_46,XX[20]	0.08950222065314951		4_1
869	karyotype_encoding__Karyotype_46,XX[25]	0.0		4_1
870	karyotype_encoding__Karyotype_46,XX[30]	0.0		4_1
871	karyotype_encoding__Karyotype_46,XY	0.0		4_1
872	karyotype_encoding__Karyotype_46,XY [20]	0.0		4_1
873	karyotype_encoding__Karyotype_46,XY,inv(16)(p13q22)[10]	0.0		4_1
874	karyotype_encoding__Karyotype_46,XY[10]	0.0		4_1
875	karyotype_encoding__Karyotype_46,XY[20]	0.0		4_1
876	karyotype_encoding__Karyotype_46,XY[20]	0.0		4_1
877	karyotype_encoding__Karyotype_46,XY[21]	0.0		4_1
878	karyotype_encoding__Karyotype_46,XY[25]	0.0		4_1
879	karyotype_encoding__Karyotype_46,XY[30]	0.0		4_1
880	karyotype_encoding__Karyotype_47,XX,+8[10]	0.0		4_1
881	karyotype_encoding__Karyotype___rare_class__	0.0		4_1
882	cat__sexID_False	0.0801262105835465		4_1
883	cat__sexID_True	0.07179297852294368		4_1
884	cat__IsSec_False	0.07001510434499562		4_1
885	cat__IsSec_True	0.0		4_1
886	cat__IsSec_nan	0.0		4_1
887	cat__PrevDiag_False	0.0		4_1
888	cat__PrevDiag_True	0.0		4_1
889	cat__PrevDiag_nan	0.0		4_1
890	cat__amlAgeGroup_15-29	0.17184214802469736		4_1
891	cat__amlAgeGroup_30-39	0.04390225050163145		4_1
892	cat__amlAgeGroup_40-49	0.0		4_1
893	cat__amlAgeGroup_50-59	0.0		4_1
894	cat__amlAgeGroup_60+	0.0007040581312658662		4_1
895	cat__PrevBloodDis_Aplastic anaemia	0.0		4_1
896	cat__PrevBloodDis_Chronic lymphoblastic leukaemia (CLL)	0.0		4_1
897	cat__PrevBloodDis_Chronic myelomonocytic leukaemia (CMML)	0.0		4_1
898	cat__PrevBloodDis_Hodgkin's disease	0.0		4_1
899	cat__PrevBloodDis_Lymphoma	0.0		4_1
900	cat__PrevBloodDis_Myelodysplastic syndrome (MDS)/myelodysplasia/pre-leukaemic phase	0.0		4_1
901	cat__PrevBloodDis_Myelofibrosis	0.0		4_1
902	cat__PrevBloodDis_Myeloproliferative syndrome	0.0		4_1
903	cat__PrevBloodDis_Other haematological disorder	0.0		4_1
904	cat__PrevBloodDis_Polycythaemia rubra vera (PRV)	0.0		4_1
905	cat__PrevBloodDis_Refractory anaemia with excess of blasts (RAEB, RAEB-t)	0.0		4_1
906	cat__PrevBloodDis_Sideroblastic anaemia (RAS)	0.0		4_1
907	cat__PrevBloodDis_Thrombocythaemia	0.0		4_1
908	cat__PrevBloodDis_Thrombocytopenia	0.0		4_1
909	cat__PrevBloodDis_nan	0.017596475643625334		4_1
910	cat__FABtype_0	0.0		4_1
911	cat__FABtype_1	0.05365490160788355		4_1
912	cat__FABtype_2	0.07420929681005348		4_1
913	cat__FABtype_3	0.0		4_1
914	cat__FABtype_3v	0.0		4_1
915	cat__FABtype_4	0.04486665867476164		4_1
916	cat__FABtype_4e	0.25150544730465774		4_1
917	cat__FABtype_5	0.26687443173678804		4_1
918	cat__FABtype_5a	0.0		4_1
919	cat__FABtype_5b	0.0		4_1
920	cat__FABtype_6	0.048657254738021884		4_1
921	cat__FABtype_7	0.0		4_1
922	cat__FABtype_8	0.03876600935433047		4_1
923	cat__FABtype_All	0.0		4_1
924	cat__FABtype_B	0.0		4_1
925	cat__FABtype_R	0.11701917853969339		4_1
926	cat__FABtype_RT	0.0		4_1
927	cat__FABtype_X	0.1311408042921278		4_1
928	cat__FABtype_nan	0.06236783961388848		4_1
929	cat__CNSinvolveentry_0.0	0.027353475338979402		4_1
930	cat__CNSinvolveentry_1.0	0.0		4_1
931	cat__CNSinvolveentry_2.0	0.0		4_1
932	cat__CNSinvolveentry_nan	0.04331597418086607		4_1
933	cat__Localcytoentry_1.0	0.2305032088946227		4_1
934	cat__Localcytoentry_2.0	0.1234200155428707		4_1
935	cat__Localcytoentry_3.0	0.08861259726309431		4_1
936	cat__Localcytoentry_4.0	0.0		4_1
937	cat__Localcytoentry_5.0	0.050238290925496434		4_1
938	cat__Localcytoentry_nan	0.0		4_1
939	cat__Localimmentry_1.0	0.07093754585019525		4_1
940	cat__Localimmentry_2.0	0.0		4_1
941	cat__Localimmentry_3.0	0.0		4_1
942	cat__Localimmentry_nan	0.0		4_1
943	cat__CD33entry_1.0	0.0		4_1
944	cat__CD33entry_2.0	0.0		4_1
945	cat__CD33entry_3.0	0.0		4_1
946	cat__CD33entry_nan	0.0		4_1
947	cat__SmokeHist_1.0	0.0		4_1
948	cat__SmokeHist_2.0	0.1326920884114196		4_1
949	cat__SmokeHist_3.0	0.088362962013082		4_1
950	cat__SmokeHist_nan	0.0		4_1
951	cat__amlType_De novo	0.13244254459846952		4_1
952	cat__amlType_High risk MDS	0.0		4_1
953	cat__amlType_Secondary	0.10115331577434943		4_1
954	cat__CytoResult_Adverse	0.6318210329114443		4_1
955	cat__CytoResult_Failed	0.0		4_1
956	cat__CytoResult_Intermediate	0.0		4_1
957	cat__CytoResult_Normal	0.09249584997619227		4_1
958	cat__CytoResult_Not done	0.0		4_1
959	cat__CytoResult_nan	0.08188108873012179		4_1
960	cat__CytoResult_t(15;17) / PML-RARA [APL]	0.0		4_1
961	cat__CytoResult_t(8;21) / inv(16) [CBF]	1.0225557773529952		4_1
962	cat__ComorArr_0.0	0.03866986583452796		4_1
963	cat__ComorArr_1.0	0.005936198416004633		4_1
964	cat__ComorArr_2.0	0.0		4_1
965	cat__ComorArr_nan	0.0		4_1
966	cat__ComorCard_0.0	0.0		4_1
967	cat__ComorCard_1.0	0.0		4_1
968	cat__ComorCard_2.0	0.0		4_1
969	cat__ComorCard_nan	0.0		4_1
970	cat__ComorHVD_0.0	0.0		4_1
971	cat__ComorHVD_1.0	0.0		4_1
972	cat__ComorHVD_2.0	0.0		4_1
973	cat__ComorHVD_nan	0.0		4_1
974	cat__ComorIBD_0.0	0.0		4_1
975	cat__ComorIBD_1.0	0.0		4_1
976	cat__ComorIBD_2.0	0.0		4_1
977	cat__ComorIBD_nan	0.0		4_1
978	cat__ComorDiab_0.0	0.0		4_1
979	cat__ComorDiab_1.0	0.0		4_1
980	cat__ComorDiab_2.0	0.0		4_1
981	cat__ComorDiab_nan	0.0		4_1
982	cat__ComorCVD_0.0	0.0		4_1
983	cat__ComorCVD_1.0	0.0		4_1
984	cat__ComorCVD_2.0	0.0		4_1
985	cat__ComorCVD_nan	0.0		4_1
986	cat__ComorPsyc_0.0	0.10977331030839452		4_1
987	cat__ComorPsyc_1.0	0.0		4_1
988	cat__ComorPsyc_2.0	0.0		4_1
989	cat__ComorPsyc_nan	0.0		4_1
990	cat__ComorObe_0.0	0.01698770309950868		4_1
991	cat__ComorObe_1.0	0.11278109631031331		4_1
992	cat__ComorObe_2.0	0.0		4_1
993	cat__ComorObe_nan	0.0		4_1
994	cat__ComorInf_0.0	0.053367094845823915		4_1
995	cat__ComorInf_1.0	0.0032331673651829805		4_1
996	cat__ComorInf_2.0	0.0		4_1
997	cat__ComorInf_nan	0.0		4_1
998	cat__ComorRheu_0.0	0.14164133763529188		4_1
999	cat__ComorRheu_1.0	0.0		4_1
1000	cat__ComorRheu_2.0	0.011037531900540788		4_1
1001	cat__ComorRheu_nan	0.0		4_1
1002	cat__ComorPrep_0.0	0.0		4_1
1003	cat__ComorPrep_1.0	0.0		4_1
1004	cat__ComorPrep_2.0	0.0		4_1
1005	cat__ComorPrep_nan	0.0		4_1
1006	cat__ComorRen_0.0	0.0		4_1
1007	cat__ComorRen_1.0	0.0		4_1
1008	cat__ComorRen_2.0	0.0		4_1
1009	cat__ComorRen_nan	0.0		4_1
1010	cat__ComorMPul_0.0	0.06673795013433168		4_1
1011	cat__ComorMPul_1.0	0.0		4_1
1012	cat__ComorMPul_2.0	0.0		4_1
1013	cat__ComorMPul_nan	0.0		4_1
1014	cat__ComorSPul_0.0	0.003152585746696262		4_1
1015	cat__ComorSPul_1.0	0.0		4_1
1016	cat__ComorSPul_2.0	0.0		4_1
1017	cat__ComorSPul_nan	0.0		4_1
1018	cat__ComorPST_0.0	0.0		4_1
1019	cat__ComorPST_1.0	0.0		4_1
1020	cat__ComorPST_2.0	0.0		4_1
1021	cat__ComorPST_nan	0.0		4_1
1022	cat__ComorHepM_0.0	0.002371814213565163		4_1
1023	cat__ComorHepM_1.0	0.22459482602451952		4_1
1024	cat__ComorHepM_2.0	0.0		4_1
1025	cat__ComorHepM_nan	0.0		4_1
1026	cat__ComorHepS_0.0	0.0		4_1
1027	cat__ComorHepS_1.0	0.0		4_1
1028	cat__ComorHepS_2.0	0.0		4_1
1029	cat__ComorHepS_nan	0.0		4_1
1030	num__amlAgeAtRand1	0.25593844894997936		4_1
1031	num__Weight	0.03186284658055133		4_1
1032	num__Height	0.028341082591434526		4_1
1033	num__BloodDateEntry	0.00036892561403941375		4_1
1034	num__HemoglobinEntry	0.00046690702602311614		4_1
1035	num__PlateletEntry	0.0011963956836984584		4_1
1036	num__MarrowDateEntry	0.0004769047142989096		4_1
1037	num__MarrowBlastsEntry	0.0002184404196725366		4_1
1038	num__LocalImmPcnt	2.334699700751594e-05		4_1
1039	num__SmokePerDay	9.498663826857439e-06		4_1
1040	num__WBCEntry	0.03835742397987931		4_1
1041	remainder__IsSec_is_missing	0.0		4_1
1042	remainder__PrevDiag_is_missing	0.0		4_1
1043	remainder__PrevBloodDis_is_missing	0.007541894032798643		4_1
1044	remainder__Weight_is_missing	0.0		4_1
1045	remainder__Height_is_missing	0.0		4_1
1046	remainder__BloodDateEntry_is_missing	0.0		4_1
1047	remainder__HemoglobinEntry_is_missing	0.0		4_1
1048	remainder__PlateletEntry_is_missing	0.0		4_1
1049	remainder__MarrowDateEntry_is_missing	0.0		4_1
1050	remainder__MarrowBlastsEntry_is_missing	0.0		4_1
1051	remainder__FABtype_is_missing	0.057184675093051814		4_1
1052	remainder__CNSinvolveentry_is_missing	0.04446232572913555		4_1
1053	remainder__Localcytoentry_is_missing	0.0		4_1
1054	remainder__Localimmentry_is_missing	0.0		4_1
1055	remainder__LocalImmPcnt_is_missing	0.0		4_1
1056	remainder__CD33entry_is_missing	0.0		4_1
1057	remainder__SmokeHist_is_missing	0.0		4_1
1058	remainder__SmokePerDay_is_missing	0.0		4_1
1059	remainder__CytoResult_is_missing	0.0820411537822945		4_1
1060	remainder__Karyotype_is_missing	0.12260032987227744		4_1
1061	remainder__ComorArr_is_missing	0.0		4_1
1062	remainder__ComorCard_is_missing	0.0		4_1
1063	remainder__ComorHVD_is_missing	0.0		4_1
1064	remainder__ComorIBD_is_missing	0.0		4_1
1065	remainder__ComorDiab_is_missing	0.0		4_1
1066	remainder__ComorCVD_is_missing	0.0		4_1
1067	remainder__ComorPsyc_is_missing	0.0		4_1
1068	remainder__ComorObe_is_missing	0.0		4_1
1069	remainder__ComorInf_is_missing	0.0		4_1
1070	remainder__ComorRheu_is_missing	0.0		4_1
1071	remainder__ComorPrep_is_missing	0.0		4_1
1072	remainder__ComorRen_is_missing	0.0		4_1
1073	remainder__ComorMPul_is_missing	0.0		4_1
1074	remainder__ComorSPul_is_missing	0.0		4_1
1075	remainder__ComorPST_is_missing	0.0		4_1
1076	remainder__ComorHepM_is_missing	0.0		4_1
1077	remainder__ComorHepS_is_missing	0.0		4_1
1078	remainder__ASXL1	3.257951195312466e-05		4_1
1079	remainder__ASXL2	0.0		4_1
1080	remainder__ASXL3	0.0		4_1
1081	remainder__ATRX	0.0		4_1
1082	remainder__BAGE3	2.5071284214225015e-09		4_1
1083	remainder__BCOR	0.0		4_1
1084	remainder__BRAF	0.0		4_1
1085	remainder__CBFB	0.0		4_1
1086	remainder__CBL	0.0		4_1
1087	remainder__CDKN2A	0.0		4_1
1088	remainder__CEBPA	1.3498581227173962e-05		4_1
1089	remainder__CREBBP	0.0		4_1
1090	remainder__CSF3R	0.0		4_1
1091	remainder__CTCF	8.401256200034726e-09		4_1
1092	remainder__CUX1	4.541859824648659e-09		4_1
1093	remainder__DNMT3A	0.0		4_1
1094	remainder__EED	0.0		4_1
1095	remainder__ETV6	0.0		4_1
1096	remainder__EZH2	0.0		4_1
1097	remainder__FBXW7	0.0		4_1
1098	remainder__FLT3	0.0		4_1
1099	remainder__GATA1	0.0		4_1
1100	remainder__GATA2	0.0		4_1
1101	remainder__GNAS	0.0		4_1
1102	remainder__GNB1	0.0		4_1
1103	remainder__IDH1	0.0		4_1
1104	remainder__IDH2	0.0		4_1
1105	remainder__JAK2	0.0		4_1
1106	remainder__JAK3	3.3982964064902353e-08		4_1
1107	remainder__KANSL1	0.0		4_1
1108	remainder__KDM6A	0.0		4_1
1109	remainder__KIT	2.2472450699549488e-07		4_1
1110	remainder__KMT2C	5.846731612689323e-07		4_1
1111	remainder__KMT2D	0.0		4_1
1112	remainder__KMT2E	1.12617050638982e-07		4_1
1113	remainder__KRAS	0.0		4_1
1114	remainder__LUC7L2	0.0		4_1
1115	remainder__MED12	0.0		4_1
1116	remainder__MLL	0.0		4_1
1117	remainder__MPL	0.0		4_1
1118	remainder__MYC	0.0		4_1
1119	remainder__NF1	0.0		4_1
1120	remainder__NFE2	1.8238982412721634e-08		4_1
1121	remainder__NOTCH1	0.0		4_1
1122	remainder__NPM1	4.3885703176403584e-05		4_1
1123	remainder__NRAS	0.0		4_1
1124	remainder__PDS5B	1.551880775462145e-07		4_1
1125	remainder__PHF6	1.9760724797649982e-08		4_1
1126	remainder__PRPF8	3.479622710633569e-08		4_1
1127	remainder__PTEN	0.0		4_1
1128	remainder__PTPN11	2.0508482423862777e-06		4_1
1129	remainder__RAD21	0.0		4_1
1130	remainder__RIT1	0.0		4_1
1131	remainder__RUNX1	0.0		4_1
1132	remainder__SETBP1	0.0		4_1
1133	remainder__SF1	1.7702638801866484e-07		4_1
1134	remainder__SF3B1	0.0		4_1
1135	remainder__SMC1A	0.0		4_1
1136	remainder__SMC3	0.0		4_1
1137	remainder__SMG1	0.0		4_1
1138	remainder__SRSF2	4.387033614776824e-08		4_1
1139	remainder__STAG2	5.307166372626427e-09		4_1
1140	remainder__STAT5B	0.0		4_1
1141	remainder__SUZ12	0.0		4_1
1142	remainder__TET2	7.729410398095095e-07		4_1
1143	remainder__TP53	8.726194118047406e-06		4_1
1144	remainder__U2AF1	1.991021707216692e-06		4_1
1145	remainder__WT1	1.5764207385501503e-06		4_1
1146	remainder__ZRSR2	6.549603604027686e-09		4_1
1147	remainder__ngs_is_missing	0.0		4_1
1148	karyotype_encoding__Karyotype_46,XX	0.0		5_1
1149	karyotype_encoding__Karyotype_46,XX [20]	0.0		5_1
1150	karyotype_encoding__Karyotype_46,XX [20]	0.0033362329292604197		5_1
1151	karyotype_encoding__Karyotype_46,XX,inv(16)(p13q22)[10]	0.0		5_1
1152	karyotype_encoding__Karyotype_46,XX,t(8;21)(q22;q22)[10]	0.0		5_1
1153	karyotype_encoding__Karyotype_46,XX[10]	0.0		5_1
1154	karyotype_encoding__Karyotype_46,XX[20]	0.0		5_1
1155	karyotype_encoding__Karyotype_46,XX[20]	0.0		5_1
1156	karyotype_encoding__Karyotype_46,XX[25]	0.02909637532430474		5_1
1157	karyotype_encoding__Karyotype_46,XX[30]	0.0		5_1
1158	karyotype_encoding__Karyotype_46,XY	0.0		5_1
1159	karyotype_encoding__Karyotype_46,XY [20]	0.0		5_1
1160	karyotype_encoding__Karyotype_46,XY,inv(16)(p13q22)[10]	0.0		5_1
1161	karyotype_encoding__Karyotype_46,XY[10]	0.0		5_1
1162	karyotype_encoding__Karyotype_46,XY[20]	0.0		5_1
1163	karyotype_encoding__Karyotype_46,XY[20]	0.0		5_1
1164	karyotype_encoding__Karyotype_46,XY[25]	0.1690234682156676		5_1
1165	karyotype_encoding__Karyotype_46,XY[30]	0.0		5_1
1166	karyotype_encoding__Karyotype_47,XX,+8[10]	0.008347404733065616		5_1
1167	karyotype_encoding__Karyotype_47,XY,+8[10]	0.0		5_1
1168	karyotype_encoding__Karyotype___rare_class__	0.028560010274860305		5_1
1169	cat__sexID_False	0.07175071448461262		5_1
1170	cat__sexID_True	0.06035850390796515		5_1
1171	cat__IsSec_False	0.0		5_1
1172	cat__IsSec_True	0.13715860580785244		5_1
1173	cat__IsSec_nan	0.0		5_1
1174	cat__PrevDiag_False	0.0		5_1
1175	cat__PrevDiag_True	0.0		5_1
1176	cat__PrevDiag_nan	0.0		5_1
1177	cat__amlAgeGroup_15-29	0.208033337114358		5_1
1178	cat__amlAgeGroup_30-39	0.0		5_1
1179	cat__amlAgeGroup_40-49	0.050329887326496556		5_1
1180	cat__amlAgeGroup_50-59	0.0		5_1
1181	cat__amlAgeGroup_60+	0.0		5_1
1182	cat__PrevBloodDis_Aplastic anaemia	0.0		5_1
1183	cat__PrevBloodDis_Chronic lymphoblastic leukaemia (CLL)	0.0		5_1
1184	cat__PrevBloodDis_Chronic myelomonocytic leukaemia (CMML)	0.0		5_1
1185	cat__PrevBloodDis_Hodgkin's disease	0.0		5_1
1186	cat__PrevBloodDis_Lymphoma	0.0		5_1
1187	cat__PrevBloodDis_Myelodysplastic syndrome (MDS)/myelodysplasia/pre-leukaemic phase	0.0		5_1
1188	cat__PrevBloodDis_Myelofibrosis	0.0		5_1
1189	cat__PrevBloodDis_Myeloproliferative syndrome	0.18108739276170377		5_1
1190	cat__PrevBloodDis_Other haematological disorder	0.0		5_1
1191	cat__PrevBloodDis_Polycythaemia rubra vera (PRV)	0.0		5_1
1192	cat__PrevBloodDis_Refractory anaemia with excess of blasts (RAEB, RAEB-t)	0.0		5_1
1193	cat__PrevBloodDis_Sideroblastic anaemia (RAS)	0.0		5_1
1194	cat__PrevBloodDis_Thrombocythaemia	0.0		5_1
1195	cat__PrevBloodDis_Thrombocytopenia	0.0		5_1
1196	cat__PrevBloodDis_nan	0.0		5_1
1197	cat__FABtype_0	0.0		5_1
1198	cat__FABtype_1	0.0		5_1
1199	cat__FABtype_2	0.015718445232795624		5_1
1200	cat__FABtype_3	0.0		5_1
1201	cat__FABtype_3v	0.0		5_1
1202	cat__FABtype_4	0.0		5_1
1203	cat__FABtype_4e	0.1612920232824636		5_1
1204	cat__FABtype_5	0.2924357253523151		5_1
1205	cat__FABtype_5a	0.22026494362474563		5_1
1206	cat__FABtype_5b	0.0		5_1
1207	cat__FABtype_6	0.2401768820849424		5_1
1208	cat__FABtype_7	0.0		5_1
1209	cat__FABtype_8	0.12984037201374413		5_1
1210	cat__FABtype_All	0.0		5_1
1211	cat__FABtype_B	0.0		5_1
1212	cat__FABtype_R	0.0		5_1
1213	cat__FABtype_RT	0.0765101324102373		5_1
1214	cat__FABtype_X	0.1611712335861024		5_1
1215	cat__FABtype_nan	0.11020818800583976		5_1
1216	cat__CNSinvolveentry_0.0	0.028982329110882783		5_1
1217	cat__CNSinvolveentry_1.0	0.0		5_1
1218	cat__CNSinvolveentry_2.0	0.0		5_1
1219	cat__CNSinvolveentry_nan	0.0		5_1
1220	cat__Localcytoentry_1.0	0.3209480793168903		5_1
1221	cat__Localcytoentry_2.0	0.07840922654342947		5_1
1222	cat__Localcytoentry_3.0	0.0		5_1
1223	cat__Localcytoentry_4.0	0.0		5_1
1224	cat__Localcytoentry_5.0	0.13730789276361163		5_1
1225	cat__Localcytoentry_nan	0.0		5_1
1226	cat__Localimmentry_1.0	0.04602007536942683		5_1
1227	cat__Localimmentry_2.0	0.02465107712507495		5_1
1228	cat__Localimmentry_3.0	0.0032336867157006914		5_1
1229	cat__Localimmentry_nan	0.08077015832082882		5_1
1230	cat__CD33entry_1.0	0.001212338891379458		5_1
1231	cat__CD33entry_2.0	0.0		5_1
1232	cat__CD33entry_3.0	0.0		5_1
1233	cat__CD33entry_nan	0.0		5_1
1234	cat__SmokeHist_1.0	0.0		5_1
1235	cat__SmokeHist_2.0	0.08865472114666846		5_1
1236	cat__SmokeHist_3.0	0.12716636977300574		5_1
1237	cat__SmokeHist_nan	0.0		5_1
1238	cat__amlType_De novo	0.047056107672923765		5_1
1239	cat__amlType_High risk MDS	0.0		5_1
1240	cat__amlType_Secondary	0.18546403262257433		5_1
1241	cat__CytoResult_Adverse	0.6209895542855243		5_1
1242	cat__CytoResult_Failed	0.01906221827801076		5_1
1243	cat__CytoResult_Intermediate	0.0		5_1
1244	cat__CytoResult_Normal	0.005126322688150606		5_1
1245	cat__CytoResult_Not done	0.0		5_1
1246	cat__CytoResult_nan	0.26330373208299457		5_1
1247	cat__CytoResult_t(15;17) / PML-RARA [APL]	0.0		5_1
1248	cat__CytoResult_t(8;21) / inv(16) [CBF]	0.9801947118978983		5_1
1249	cat__ComorArr_0.0	0.0676309129344346		5_1
1250	cat__ComorArr_1.0	0.0		5_1
1251	cat__ComorArr_2.0	0.0		5_1
1252	cat__ComorArr_nan	0.0		5_1
1253	cat__ComorCard_0.0	0.0		5_1
1254	cat__ComorCard_1.0	0.0		5_1
1255	cat__ComorCard_2.0	0.0		5_1
1256	cat__ComorCard_nan	0.0		5_1
1257	cat__ComorHVD_0.0	0.0		5_1
1258	cat__ComorHVD_1.0	0.0		5_1
1259	cat__ComorHVD_2.0	0.0		5_1
1260	cat__ComorHVD_nan	0.0		5_1
1261	cat__ComorIBD_0.0	0.0		5_1
1262	cat__ComorIBD_1.0	0.0		5_1
1263	cat__ComorIBD_2.0	0.0		5_1
1264	cat__ComorIBD_nan	0.0		5_1
1265	cat__ComorDiab_0.0	0.03682482057179951		5_1
1266	cat__ComorDiab_1.0	0.0		5_1
1267	cat__ComorDiab_2.0	0.0		5_1
1268	cat__ComorDiab_nan	0.0		5_1
1269	cat__ComorCVD_0.0	0.0		5_1
1270	cat__ComorCVD_1.0	0.0		5_1
1271	cat__ComorCVD_2.0	0.0		5_1
1272	cat__ComorCVD_nan	0.0		5_1
1273	cat__ComorPsyc_0.0	0.08064076890930337		5_1
1274	cat__ComorPsyc_1.0	0.06796906550554951		5_1
1275	cat__ComorPsyc_2.0	0.0		5_1
1276	cat__ComorPsyc_nan	0.0		5_1
1277	cat__ComorObe_0.0	0.12839633568295955		5_1
1278	cat__ComorObe_1.0	0.08176835255864327		5_1
1279	cat__ComorObe_2.0	0.0		5_1
1280	cat__ComorObe_nan	0.0		5_1
1281	cat__ComorInf_0.0	0.027958865043149345		5_1
1282	cat__ComorInf_1.0	0.05449471302775665		5_1
1283	cat__ComorInf_2.0	0.0		5_1
1284	cat__ComorInf_nan	0.0		5_1
1285	cat__ComorRheu_0.0	0.10184226212436374		5_1
1286	cat__ComorRheu_1.0	0.0		5_1
1287	cat__ComorRheu_2.0	0.0		5_1
1288	cat__ComorRheu_nan	0.0		5_1
1289	cat__ComorPrep_0.0	0.0		5_1
1290	cat__ComorPrep_1.0	0.1737761175755058		5_1
1291	cat__ComorPrep_2.0	0.0		5_1
1292	cat__ComorPrep_nan	0.0		5_1
1293	cat__ComorRen_0.0	0.0		5_1
1294	cat__ComorRen_1.0	0.0		5_1
1295	cat__ComorRen_2.0	0.0		5_1
1296	cat__ComorRen_nan	0.0		5_1
1297	cat__ComorMPul_0.0	0.0		5_1
1298	cat__ComorMPul_1.0	0.09260072762153211		5_1
1299	cat__ComorMPul_2.0	0.0		5_1
1300	cat__ComorMPul_nan	0.0		5_1
1301	cat__ComorSPul_0.0	0.01304053101633563		5_1
1302	cat__ComorSPul_1.0	0.01323640656326061		5_1
1303	cat__ComorSPul_2.0	0.0		5_1
1304	cat__ComorSPul_nan	0.0		5_1
1305	cat__ComorPST_0.0	0.0		5_1
1306	cat__ComorPST_1.0	0.0		5_1
1307	cat__ComorPST_2.0	0.0		5_1
1308	cat__ComorPST_nan	0.0		5_1
1309	cat__ComorHepM_0.0	0.008165146918019572		5_1
1310	cat__ComorHepM_1.0	0.13388403130928947		5_1
1311	cat__ComorHepM_2.0	0.0		5_1
1312	cat__ComorHepM_nan	0.0		5_1
1313	cat__ComorHepS_0.0	0.03151068294819402		5_1
1314	cat__ComorHepS_1.0	0.0		5_1
1315	cat__ComorHepS_2.0	0.0		5_1
1316	cat__ComorHepS_nan	0.0		5_1
1317	num__amlAgeAtRand1	0.26889430473749093		5_1
1318	num__Weight	0.015575442502157076		5_1
1319	num__Height	0.0028651659523955216		5_1
1320	num__BloodDateEntry	0.0004730278724449652		5_1
1321	num__HemoglobinEntry	0.00047735763266540154		5_1
1322	num__PlateletEntry	0.0014052915274662804		5_1
1323	num__MarrowDateEntry	0.0002618265911731493		5_1
1324	num__MarrowBlastsEntry	0.00021531655941697624		5_1
1325	num__LocalImmPcnt	5.071112524446823e-06		5_1
1326	num__SmokePerDay	2.5959539031716316e-05		5_1
1327	num__WBCEntry	0.04164310996597929		5_1
1328	remainder__IsSec_is_missing	0.0		5_1
1329	remainder__PrevDiag_is_missing	0.0		5_1
1330	remainder__PrevBloodDis_is_missing	0.0		5_1
1331	remainder__Weight_is_missing	0.0		5_1
1332	remainder__Height_is_missing	0.0		5_1
1333	remainder__BloodDateEntry_is_missing	0.0		5_1
1334	remainder__HemoglobinEntry_is_missing	0.0		5_1
1335	remainder__PlateletEntry_is_missing	0.0		5_1
1336	remainder__MarrowDateEntry_is_missing	0.0		5_1
1337	remainder__MarrowBlastsEntry_is_missing	0.0		5_1
1338	remainder__FABtype_is_missing	0.10463079796639198		5_1
1339	remainder__CNSinvolveentry_is_missing	0.0		5_1
1340	remainder__Localcytoentry_is_missing	0.0		5_1
1341	remainder__Localimmentry_is_missing	0.07973916460675803		5_1
1342	remainder__LocalImmPcnt_is_missing	0.0		5_1
1343	remainder__CD33entry_is_missing	0.0		5_1
1344	remainder__SmokeHist_is_missing	0.0		5_1
1345	remainder__SmokePerDay_is_missing	0.0		5_1
1346	remainder__CytoResult_is_missing	0.2612474375377945		5_1
1347	remainder__Karyotype_is_missing	0.054390362601939315		5_1
1348	remainder__ComorArr_is_missing	0.0		5_1
1349	remainder__ComorCard_is_missing	0.0		5_1
1350	remainder__ComorHVD_is_missing	0.0		5_1
1351	remainder__ComorIBD_is_missing	0.0		5_1
1352	remainder__ComorDiab_is_missing	0.0		5_1
1353	remainder__ComorCVD_is_missing	0.0		5_1
1354	remainder__ComorPsyc_is_missing	0.0		5_1
1355	remainder__ComorObe_is_missing	0.0		5_1
1356	remainder__ComorInf_is_missing	0.0		5_1
1357	remainder__ComorRheu_is_missing	0.0		5_1
1358	remainder__ComorPrep_is_missing	0.0		5_1
1359	remainder__ComorRen_is_missing	0.0		5_1
1360	remainder__ComorMPul_is_missing	0.0		5_1
1361	remainder__ComorSPul_is_missing	0.0		5_1
1362	remainder__ComorPST_is_missing	0.0		5_1
1363	remainder__ComorHepM_is_missing	0.0		5_1
1364	remainder__ComorHepS_is_missing	0.0		5_1
1365	remainder__ASXL1	4.057496282984255e-05		5_1
1366	remainder__ASXL2	1.0404649852578002e-05		5_1
1367	remainder__ASXL3	0.0		5_1
1368	remainder__ATRX	0.0		5_1
1369	remainder__BAGE3	2.647256072358911e-09		5_1
1370	remainder__BCOR	0.0		5_1
1371	remainder__BRAF	0.0		5_1
1372	remainder__CBFB	0.0		5_1
1373	remainder__CBL	0.0		5_1
1374	remainder__CDKN2A	0.0		5_1
1375	remainder__CEBPA	1.8012594229840708e-05		5_1
1376	remainder__CREBBP	2.074691366171192e-07		5_1
1377	remainder__CSF3R	2.0408327172997164e-09		5_1
1378	remainder__CTCF	3.2117327155441904e-09		5_1
1379	remainder__CUL2	0.0		5_1
1380	remainder__CUX1	0.0		5_1
1381	remainder__DNMT3A	0.0		5_1
1382	remainder__EED	3.0108131750575243e-08		5_1
1383	remainder__ETV6	3.0539894201443865e-11		5_1
1384	remainder__EZH2	0.0		5_1
1385	remainder__FBXW7	0.0		5_1
1386	remainder__FLT3	0.0		5_1
1387	remainder__GATA1	0.0		5_1
1388	remainder__GATA2	1.947292035576036e-09		5_1
1389	remainder__GNAS	0.0		5_1
1390	remainder__GNB1	0.0		5_1
1391	remainder__IDH1	0.0		5_1
1392	remainder__IDH2	0.0		5_1
1393	remainder__JAK2	0.0		5_1
1394	remainder__JAK3	0.0		5_1
1395	remainder__KANSL1	0.0		5_1
1396	remainder__KDM6A	0.0		5_1
1397	remainder__KIT	3.401464145075222e-08		5_1
1398	remainder__KMT2C	0.0		5_1
1399	remainder__KMT2D	0.0		5_1
1400	remainder__KMT2E	0.0		5_1
1401	remainder__KRAS	0.0		5_1
1402	remainder__LUC7L2	0.0		5_1
1403	remainder__MED12	1.5829077489984742e-06		5_1
1404	remainder__MLL	0.0		5_1
1405	remainder__MPL	0.0		5_1
1406	remainder__MYC	0.0		5_1
1407	remainder__NF1	0.0		5_1
1408	remainder__NFE2	0.0		5_1
1409	remainder__NOTCH1	0.0		5_1
1410	remainder__NPM1	6.606588359524166e-05		5_1
1411	remainder__NRAS	1.1687964188173974e-06		5_1
1412	remainder__PDS5B	0.0		5_1
1413	remainder__PHF6	2.2251043969988676e-07		5_1
1414	remainder__PRPF8	0.0		5_1
1415	remainder__PTEN	0.0		5_1
1416	remainder__PTPN11	6.963039345946435e-07		5_1
1417	remainder__RAD21	0.0		5_1
1418	remainder__RIT1	2.876646586122761e-09		5_1
1419	remainder__RUNX1	4.330925855951161e-06		5_1
1420	remainder__SETBP1	5.499550556581431e-07		5_1
1421	remainder__SF1	0.0		5_1
1422	remainder__SF3B1	7.924545846382087e-07		5_1
1423	remainder__SMC1A	4.280964345740754e-07		5_1
1424	remainder__SMC3	0.0		5_1
1425	remainder__SMG1	0.0		5_1
1426	remainder__SPP1	0.0		5_1
1427	remainder__SRSF2	0.0		5_1
1428	remainder__STAG2	0.0		5_1
1429	remainder__STAT5B	0.0		5_1
1430	remainder__SUZ12	0.0		5_1
1431	remainder__TET2	5.999924588607387e-08		5_1
1432	remainder__TP53	4.773526662650422e-06		5_1
1433	remainder__U2AF1	3.4675215273936e-06		5_1
1434	remainder__WT1	0.0		5_1
1435	remainder__ZRSR2	1.9353843499017826e-06		5_1
1436	remainder__ngs_is_missing	0.0		5_1
1437	karyotype_encoding__Karyotype_46,XX	0.0		1_2
1438	karyotype_encoding__Karyotype_46,XX [20]	0.0		1_2
1439	karyotype_encoding__Karyotype_46,XX [20]	0.0		1_2
1440	karyotype_encoding__Karyotype_46,XX,inv(16)(p13q22)[10]	0.0		1_2
1441	karyotype_encoding__Karyotype_46,XX,t(8;21)(q22;q22)[10]	0.0		1_2
1442	karyotype_encoding__Karyotype_46,XX[10]	0.0		1_2
1443	karyotype_encoding__Karyotype_46,XX[20]	0.0		1_2
1444	karyotype_encoding__Karyotype_46,XX[20]	0.0		1_2
1445	karyotype_encoding__Karyotype_46,XX[25]	0.0		1_2
1446	karyotype_encoding__Karyotype_46,XX[30]	0.0		1_2
1447	karyotype_encoding__Karyotype_46,XY	0.0		1_2
1448	karyotype_encoding__Karyotype_46,XY [20]	0.0		1_2
1449	karyotype_encoding__Karyotype_46,XY,inv(16)(p13q22)[10]	0.0		1_2
1450	karyotype_encoding__Karyotype_46,XY[10]	0.0		1_2
1451	karyotype_encoding__Karyotype_46,XY[20]	0.0		1_2
1452	karyotype_encoding__Karyotype_46,XY[20]	0.0		1_2
1453	karyotype_encoding__Karyotype_46,XY[20]	0.0		1_2
1454	karyotype_encoding__Karyotype_46,XY[21]	0.0		1_2
1455	karyotype_encoding__Karyotype_46,XY[25]	0.0		1_2
1456	karyotype_encoding__Karyotype_46,XY[30]	0.0		1_2
1457	karyotype_encoding__Karyotype_47,XX,+8[10]	0.0		1_2
1458	karyotype_encoding__Karyotype___rare_class__	0.0		1_2
1459	cat__sexID_False	0.03771184135406149		1_2
1460	cat__sexID_True	0.029308889798032013		1_2
1461	cat__IsSec_False	0.0		1_2
1462	cat__IsSec_True	0.034172411199811126		1_2
1463	cat__IsSec_nan	0.0		1_2
1464	cat__PrevDiag_False	0.0		1_2
1465	cat__PrevDiag_True	0.0		1_2
1466	cat__PrevDiag_nan	0.0		1_2
1467	cat__amlAgeGroup_15-29	0.03877482466611596		1_2
1468	cat__amlAgeGroup_30-39	0.0		1_2
1469	cat__amlAgeGroup_40-49	0.05756060327413931		1_2
1470	cat__amlAgeGroup_50-59	0.0		1_2
1471	cat__amlAgeGroup_60+	0.0		1_2
1472	cat__PrevBloodDis_Aplastic anaemia	0.0		1_2
1473	cat__PrevBloodDis_Chronic lymphoblastic leukaemia (CLL)	0.0		1_2
1474	cat__PrevBloodDis_Chronic myelomonocytic leukaemia (CMML)	0.0		1_2
1475	cat__PrevBloodDis_Hodgkin's disease	0.0		1_2
1476	cat__PrevBloodDis_Lymphoma	0.0		1_2
1477	cat__PrevBloodDis_Myelodysplastic syndrome (MDS)/myelodysplasia/pre-leukaemic phase	0.0		1_2
1478	cat__PrevBloodDis_Myelofibrosis	0.0		1_2
1479	cat__PrevBloodDis_Myeloproliferative syndrome	0.0		1_2
1480	cat__PrevBloodDis_Other haematological disorder	0.0		1_2
1481	cat__PrevBloodDis_Polycythaemia rubra vera (PRV)	0.0		1_2
1482	cat__PrevBloodDis_Refractory anaemia with excess of blasts (RAEB, RAEB-t)	0.0		1_2
1483	cat__PrevBloodDis_Sideroblastic anaemia (RAS)	0.0		1_2
1484	cat__PrevBloodDis_Thrombocythaemia	0.0		1_2
1485	cat__PrevBloodDis_Thrombocytopenia	0.0		1_2
1486	cat__PrevBloodDis_nan	0.0		1_2
1487	cat__FABtype_0	0.0		1_2
1488	cat__FABtype_1	0.05039340491087643		1_2
1489	cat__FABtype_2	0.0		1_2
1490	cat__FABtype_3	0.0		1_2
1491	cat__FABtype_3v	0.0		1_2
1492	cat__FABtype_4	0.0		1_2
1493	cat__FABtype_4e	0.0		1_2
1494	cat__FABtype_5	0.1448298739951966		1_2
1495	cat__FABtype_5a	0.0		1_2
1496	cat__FABtype_5b	0.0		1_2
1497	cat__FABtype_6	0.009498686094513249		1_2
1498	cat__FABtype_7	0.0		1_2
1499	cat__FABtype_8	0.0793397898100609		1_2
1500	cat__FABtype_All	0.0		1_2
1501	cat__FABtype_B	0.0		1_2
1502	cat__FABtype_R	0.0		1_2
1503	cat__FABtype_RT	0.0		1_2
1504	cat__FABtype_X	0.0		1_2
1505	cat__FABtype_nan	0.0		1_2
1506	cat__CNSinvolveentry_0.0	0.03158764229172363		1_2
1507	cat__CNSinvolveentry_1.0	0.0		1_2
1508	cat__CNSinvolveentry_2.0	0.0		1_2
1509	cat__CNSinvolveentry_nan	0.0		1_2
1510	cat__Localcytoentry_1.0	0.2545798265243926		1_2
1511	cat__Localcytoentry_2.0	0.06373276753753332		1_2
1512	cat__Localcytoentry_3.0	0.0		1_2
1513	cat__Localcytoentry_4.0	0.0		1_2
1514	cat__Localcytoentry_5.0	0.036255351600976135		1_2
1515	cat__Localcytoentry_nan	0.0		1_2
1516	cat__Localimmentry_1.0	0.0		1_2
1517	cat__Localimmentry_2.0	0.0		1_2
1518	cat__Localimmentry_3.0	0.0		1_2
1519	cat__Localimmentry_nan	0.0		1_2
1520	cat__CD33entry_1.0	0.0		1_2
1521	cat__CD33entry_2.0	0.0		1_2
1522	cat__CD33entry_3.0	0.0		1_2
1523	cat__CD33entry_nan	0.0		1_2
1524	cat__SmokeHist_1.0	0.0		1_2
1525	cat__SmokeHist_2.0	0.10314080372697602		1_2
1526	cat__SmokeHist_3.0	0.07163699527210139		1_2
1527	cat__SmokeHist_nan	0.0		1_2
1528	cat__amlType_De novo	0.10542660343862992		1_2
1529	cat__amlType_High risk MDS	0.0		1_2
1530	cat__amlType_Secondary	0.22479702656561773		1_2
1531	cat__CytoResult_Adverse	0.6082024797354482		1_2
1532	cat__CytoResult_Failed	0.0		1_2
1533	cat__CytoResult_Intermediate	0.0		1_2
1534	cat__CytoResult_Normal	0.03712278659992613		1_2
1535	cat__CytoResult_Not done	0.0		1_2
1536	cat__CytoResult_nan	0.10487225840420737		1_2
1537	cat__CytoResult_t(15;17) / PML-RARA [APL]	0.0		1_2
1538	cat__CytoResult_t(8;21) / inv(16) [CBF]	0.8792111674422611		1_2
1539	cat__ComorArr_0.0	0.0		1_2
1540	cat__ComorArr_1.0	0.0		1_2
1541	cat__ComorArr_2.0	0.0		1_2
1542	cat__ComorArr_nan	0.0		1_2
1543	cat__ComorCard_0.0	0.0		1_2
1544	cat__ComorCard_1.0	0.0		1_2
1545	cat__ComorCard_2.0	0.0		1_2
1546	cat__ComorCard_nan	0.0		1_2
1547	cat__ComorHVD_0.0	0.0		1_2
1548	cat__ComorHVD_1.0	0.0		1_2
1549	cat__ComorHVD_2.0	0.0		1_2
1550	cat__ComorHVD_nan	0.0		1_2
1551	cat__ComorIBD_0.0	0.0		1_2
1552	cat__ComorIBD_1.0	0.0		1_2
1553	cat__ComorIBD_2.0	0.0		1_2
1554	cat__ComorIBD_nan	0.0		1_2
1555	cat__ComorDiab_0.0	0.0		1_2
1556	cat__ComorDiab_1.0	0.0		1_2
1557	cat__ComorDiab_2.0	0.0		1_2
1558	cat__ComorDiab_nan	0.0		1_2
1559	cat__ComorCVD_0.0	0.0		1_2
1560	cat__ComorCVD_1.0	0.0		1_2
1561	cat__ComorCVD_2.0	0.0		1_2
1562	cat__ComorCVD_nan	0.0		1_2
1563	cat__ComorPsyc_0.0	0.0		1_2
1564	cat__ComorPsyc_1.0	0.10359964713290042		1_2
1565	cat__ComorPsyc_2.0	0.0		1_2
1566	cat__ComorPsyc_nan	0.0		1_2
1567	cat__ComorObe_0.0	0.09442343708399775		1_2
1568	cat__ComorObe_1.0	0.005718387050299363		1_2
1569	cat__ComorObe_2.0	0.0		1_2
1570	cat__ComorObe_nan	0.0		1_2
1571	cat__ComorInf_0.0	0.014530531472638636		1_2
1572	cat__ComorInf_1.0	0.0		1_2
1573	cat__ComorInf_2.0	0.0		1_2
1574	cat__ComorInf_nan	0.0		1_2
1575	cat__ComorRheu_0.0	0.03794026667646479		1_2
1576	cat__ComorRheu_1.0	0.0		1_2
1577	cat__ComorRheu_2.0	0.0		1_2
1578	cat__ComorRheu_nan	0.0		1_2
1579	cat__ComorPrep_0.0	0.0		1_2
1580	cat__ComorPrep_1.0	0.0		1_2
1581	cat__ComorPrep_2.0	0.0		1_2
1582	cat__ComorPrep_nan	0.0		1_2
1583	cat__ComorRen_0.0	0.0		1_2
1584	cat__ComorRen_1.0	0.0		1_2
1585	cat__ComorRen_2.0	0.0		1_2
1586	cat__ComorRen_nan	0.0		1_2
1587	cat__ComorMPul_0.0	0.05491891832008164		1_2
1588	cat__ComorMPul_1.0	0.01993056768440355		1_2
1589	cat__ComorMPul_2.0	0.0		1_2
1590	cat__ComorMPul_nan	0.0		1_2
1591	cat__ComorSPul_0.0	0.0		1_2
1592	cat__ComorSPul_1.0	0.0		1_2
1593	cat__ComorSPul_2.0	0.0		1_2
1594	cat__ComorSPul_nan	0.0		1_2
1595	cat__ComorPST_0.0	0.0		1_2
1596	cat__ComorPST_1.0	0.0		1_2
1597	cat__ComorPST_2.0	0.0		1_2
1598	cat__ComorPST_nan	0.0		1_2
1599	cat__ComorHepM_0.0	0.0		1_2
1600	cat__ComorHepM_1.0	0.009428842454952735		1_2
1601	cat__ComorHepM_2.0	0.0		1_2
1602	cat__ComorHepM_nan	0.0		1_2
1603	cat__ComorHepS_0.0	0.0		1_2
1604	cat__ComorHepS_1.0	0.0		1_2
1605	cat__ComorHepS_2.0	0.0		1_2
1606	cat__ComorHepS_nan	0.0		1_2
1607	num__amlAgeAtRand1	0.2450229665193307		1_2
1608	num__Weight	0.05564778810778394		1_2
1609	num__Height	0.003216484470826883		1_2
1610	num__BloodDateEntry	0.00030114581345512493		1_2
1611	num__HemoglobinEntry	0.0006446559112709594		1_2
1612	num__PlateletEntry	0.0015383236576181607		1_2
1613	num__MarrowDateEntry	0.00027920124663843805		1_2
1614	num__MarrowBlastsEntry	1.8476314826186677e-05		1_2
1615	num__LocalImmPcnt	7.307047781218704e-05		1_2
1616	num__SmokePerDay	0.00011659022380962087		1_2
1617	num__WBCEntry	0.15944482469702		1_2
1618	remainder__IsSec_is_missing	0.0		1_2
1619	remainder__PrevDiag_is_missing	0.0		1_2
1620	remainder__PrevBloodDis_is_missing	0.0		1_2
1621	remainder__Weight_is_missing	0.0		1_2
1622	remainder__Height_is_missing	0.0		1_2
1623	remainder__BloodDateEntry_is_missing	0.0		1_2
1624	remainder__HemoglobinEntry_is_missing	0.0		1_2
1625	remainder__PlateletEntry_is_missing	0.0		1_2
1626	remainder__MarrowDateEntry_is_missing	0.0		1_2
1627	remainder__MarrowBlastsEntry_is_missing	0.0		1_2
1628	remainder__FABtype_is_missing	0.0		1_2
1629	remainder__CNSinvolveentry_is_missing	0.0		1_2
1630	remainder__Localcytoentry_is_missing	0.0		1_2
1631	remainder__Localimmentry_is_missing	0.0		1_2
1632	remainder__LocalImmPcnt_is_missing	0.0		1_2
1633	remainder__CD33entry_is_missing	0.0		1_2
1634	remainder__SmokeHist_is_missing	0.0		1_2
1635	remainder__SmokePerDay_is_missing	0.0		1_2
1636	remainder__CytoResult_is_missing	0.10570981096246905		1_2
1637	remainder__Karyotype_is_missing	0.029426900255004555		1_2
1638	remainder__ComorArr_is_missing	0.0		1_2
1639	remainder__ComorCard_is_missing	0.0		1_2
1640	remainder__ComorHVD_is_missing	0.0		1_2
1641	remainder__ComorIBD_is_missing	0.0		1_2
1642	remainder__ComorDiab_is_missing	0.0		1_2
1643	remainder__ComorCVD_is_missing	0.0		1_2
1644	remainder__ComorPsyc_is_missing	0.0		1_2
1645	remainder__ComorObe_is_missing	0.0		1_2
1646	remainder__ComorInf_is_missing	0.0		1_2
1647	remainder__ComorRheu_is_missing	0.0		1_2
1648	remainder__ComorPrep_is_missing	0.0		1_2
1649	remainder__ComorRen_is_missing	0.0		1_2
1650	remainder__ComorMPul_is_missing	0.0		1_2
1651	remainder__ComorSPul_is_missing	0.0		1_2
1652	remainder__ComorPST_is_missing	0.0		1_2
1653	remainder__ComorHepM_is_missing	0.0		1_2
1654	remainder__ComorHepS_is_missing	0.0		1_2
1655	remainder__ASXL1	1.6097736488648874e-05		1_2
1656	remainder__ASXL2	2.6700914792537448e-05		1_2
1657	remainder__ASXL3	0.0		1_2
1658	remainder__ATRX	0.0		1_2
1659	remainder__BAGE3	3.1999075557488432e-06		1_2
1660	remainder__BCOR	0.0		1_2
1661	remainder__BRAF	0.0		1_2
1662	remainder__CBFB	0.0		1_2
1663	remainder__CBL	0.0		1_2
1664	remainder__CDKN2A	0.0		1_2
1665	remainder__CEBPA	2.1079336982976675e-05		1_2
1666	remainder__CREBBP	0.0		1_2
1667	remainder__CSF3R	0.0		1_2
1668	remainder__CTCF	0.0		1_2
1669	remainder__CUL2	0.0		1_2
1670	remainder__CUX1	0.0		1_2
1671	remainder__DNMT3A	0.0		1_2
1672	remainder__EED	0.0		1_2
1673	remainder__ETV6	0.0		1_2
1674	remainder__EZH2	0.0		1_2
1675	remainder__FBXW7	0.0		1_2
1676	remainder__FLT3	0.0		1_2
1677	remainder__GATA1	0.0		1_2
1678	remainder__GATA2	0.0		1_2
1679	remainder__GNAS	0.0		1_2
1680	remainder__GNB1	0.0		1_2
1681	remainder__IDH1	0.0		1_2
1682	remainder__IDH2	0.0		1_2
1683	remainder__JAK2	0.0		1_2
1684	remainder__JAK3	0.0		1_2
1685	remainder__KANSL1	0.0		1_2
1686	remainder__KDM6A	0.0		1_2
1687	remainder__KIT	0.0		1_2
1688	remainder__KMT2C	0.0		1_2
1689	remainder__KMT2D	0.0		1_2
1690	remainder__KMT2E	0.0		1_2
1691	remainder__KRAS	0.0		1_2
1692	remainder__LUC7L2	0.0		1_2
1693	remainder__MED12	0.0		1_2
1694	remainder__MLL	0.0		1_2
1695	remainder__MPL	0.0		1_2
1696	remainder__MYC	0.0		1_2
1697	remainder__NF1	0.0		1_2
1698	remainder__NFE2	0.0		1_2
1699	remainder__NOTCH1	0.0		1_2
1700	remainder__NPM1	4.6971822331638915e-05		1_2
1701	remainder__NRAS	1.3362170182090154e-07		1_2
1702	remainder__PHF6	0.0		1_2
1703	remainder__PRPF8	0.0		1_2
1704	remainder__PTEN	0.0		1_2
1705	remainder__PTPN11	0.0		1_2
1706	remainder__RAD21	0.0		1_2
1707	remainder__RIT1	0.0		1_2
1708	remainder__RUNX1	0.0		1_2
1709	remainder__SETBP1	0.0		1_2
1710	remainder__SF1	0.0		1_2
1711	remainder__SF3B1	0.0		1_2
1712	remainder__SMC1A	0.0		1_2
1713	remainder__SMC3	0.0		1_2
1714	remainder__SMG1	0.0		1_2
1715	remainder__SRSF2	0.0		1_2
1716	remainder__STAG2	0.0		1_2
1717	remainder__STAT5B	0.0		1_2
1718	remainder__SUZ12	0.0		1_2
1719	remainder__TET2	0.0		1_2
1720	remainder__TP53	1.1622685807145636e-05		1_2
1721	remainder__U2AF1	0.0		1_2
1722	remainder__WT1	0.0		1_2
1723	remainder__ZRSR2	4.878618161216881e-07		1_2
1724	remainder__ngs_is_missing	0.0		1_2
1725	karyotype_encoding__Karyotype_46,XX [20]	0.0		2_2
1726	karyotype_encoding__Karyotype_46,XX [20]	0.0		2_2
1727	karyotype_encoding__Karyotype_46,XX,inv(16)(p13q22)[10]	0.0		2_2
1728	karyotype_encoding__Karyotype_46,XX,t(8;21)(q22;q22)[10]	0.0		2_2
1729	karyotype_encoding__Karyotype_46,XX[10]	0.0		2_2
1730	karyotype_encoding__Karyotype_46,XX[20]	0.0		2_2
1731	karyotype_encoding__Karyotype_46,XX[20]	0.0		2_2
1732	karyotype_encoding__Karyotype_46,XX[25]	0.0		2_2
1733	karyotype_encoding__Karyotype_46,XX[30]	0.0		2_2
1734	karyotype_encoding__Karyotype_46,XY	0.0		2_2
1735	karyotype_encoding__Karyotype_46,XY [20]	0.0		2_2
1736	karyotype_encoding__Karyotype_46,XY,inv(16)(p13q22)[10]	0.0		2_2
1737	karyotype_encoding__Karyotype_46,XY[10]	0.0		2_2
1738	karyotype_encoding__Karyotype_46,XY[20]	0.0		2_2
1739	karyotype_encoding__Karyotype_46,XY[20]	0.0		2_2
1740	karyotype_encoding__Karyotype_46,XY[25]	0.0		2_2
1741	karyotype_encoding__Karyotype_46,XY[30]	0.0		2_2
1742	karyotype_encoding__Karyotype_47,XX,+8[10]	0.0		2_2
1743	karyotype_encoding__Karyotype___rare_class__	0.06418871839966965		2_2
1744	cat__sexID_False	0.05061815547441765		2_2
1745	cat__sexID_True	0.046770627595802125		2_2
1746	cat__IsSec_False	0.03616209453920398		2_2
1747	cat__IsSec_True	0.014453248680997321		2_2
1748	cat__IsSec_nan	0.0		2_2
1749	cat__PrevDiag_False	0.0		2_2
1750	cat__PrevDiag_True	0.0		2_2
1751	cat__PrevDiag_nan	0.0		2_2
1752	cat__amlAgeGroup_15-29	0.0		2_2
1753	cat__amlAgeGroup_30-39	0.0		2_2
1754	cat__amlAgeGroup_40-49	0.0		2_2
1755	cat__amlAgeGroup_50-59	0.0		2_2
1756	cat__amlAgeGroup_60+	0.004065928470857503		2_2
1757	cat__PrevBloodDis_Aplastic anaemia	0.0		2_2
1758	cat__PrevBloodDis_Chronic lymphoblastic leukaemia (CLL)	0.0		2_2
1759	cat__PrevBloodDis_Chronic myelomonocytic leukaemia (CMML)	0.0		2_2
1760	cat__PrevBloodDis_Hodgkin's disease	0.0		2_2
1761	cat__PrevBloodDis_Lymphoma	0.0		2_2
1762	cat__PrevBloodDis_Myelodysplastic syndrome (MDS)/myelodysplasia/pre-leukaemic phase	0.0		2_2
1763	cat__PrevBloodDis_Myelofibrosis	0.0		2_2
1764	cat__PrevBloodDis_Myeloproliferative syndrome	0.0		2_2
1765	cat__PrevBloodDis_Other haematological disorder	0.0		2_2
1766	cat__PrevBloodDis_Polycythaemia rubra vera (PRV)	0.0		2_2
1767	cat__PrevBloodDis_Refractory anaemia with excess of blasts (RAEB, RAEB-t)	0.0		2_2
1768	cat__PrevBloodDis_Sideroblastic anaemia (RAS)	0.0		2_2
1769	cat__PrevBloodDis_Thrombocythaemia	0.0		2_2
1770	cat__PrevBloodDis_Thrombocytopenia	0.0		2_2
1771	cat__PrevBloodDis_nan	0.0		2_2
1772	cat__FABtype_0	0.0		2_2
1773	cat__FABtype_1	0.02242184830939466		2_2
1774	cat__FABtype_2	0.017578638256885652		2_2
1775	cat__FABtype_3	0.0		2_2
1776	cat__FABtype_3v	0.0		2_2
1777	cat__FABtype_4	0.0		2_2
1778	cat__FABtype_4e	0.0		2_2
1779	cat__FABtype_5	0.0		2_2
1780	cat__FABtype_5a	0.0		2_2
1781	cat__FABtype_5b	0.0		2_2
1782	cat__FABtype_6	0.0		2_2
1783	cat__FABtype_7	0.0		2_2
1784	cat__FABtype_8	0.007714609066460232		2_2
1785	cat__FABtype_B	0.0		2_2
1786	cat__FABtype_R	0.0		2_2
1787	cat__FABtype_RT	0.0		2_2
1788	cat__FABtype_X	0.0		2_2
1789	cat__FABtype_nan	0.0		2_2
1790	cat__CNSinvolveentry_0.0	0.0		2_2
1791	cat__CNSinvolveentry_1.0	0.0		2_2
1792	cat__CNSinvolveentry_2.0	0.0		2_2
1793	cat__CNSinvolveentry_nan	0.0		2_2
1794	cat__Localcytoentry_1.0	0.1300725861348314		2_2
1795	cat__Localcytoentry_2.0	0.06485255210169245		2_2
1796	cat__Localcytoentry_3.0	0.0		2_2
1797	cat__Localcytoentry_4.0	0.0		2_2
1798	cat__Localcytoentry_5.0	0.0		2_2
1799	cat__Localcytoentry_nan	0.0		2_2
1800	cat__Localimmentry_1.0	0.0		2_2
1801	cat__Localimmentry_2.0	0.0		2_2
1802	cat__Localimmentry_3.0	0.0		2_2
1803	cat__Localimmentry_nan	0.0		2_2
1804	cat__CD33entry_1.0	0.0		2_2
1805	cat__CD33entry_2.0	0.0		2_2
1806	cat__CD33entry_3.0	0.0		2_2
1807	cat__CD33entry_nan	0.0		2_2
1808	cat__SmokeHist_1.0	0.0		2_2
1809	cat__SmokeHist_2.0	0.04358129634675116		2_2
1810	cat__SmokeHist_3.0	0.0		2_2
1811	cat__SmokeHist_nan	0.0		2_2
1812	cat__amlType_De novo	0.04931104425162253		2_2
1813	cat__amlType_High risk MDS	0.0		2_2
1814	cat__amlType_Secondary	0.13669766169671985		2_2
1815	cat__CytoResult_Adverse	0.5741278032304743		2_2
1816	cat__CytoResult_Failed	0.0		2_2
1817	cat__CytoResult_Intermediate	0.0		2_2
1818	cat__CytoResult_Normal	0.06154506849961412		2_2
1819	cat__CytoResult_Not done	0.0		2_2
1820	cat__CytoResult_nan	0.0		2_2
1821	cat__CytoResult_t(15;17) / PML-RARA [APL]	0.0		2_2
1822	cat__CytoResult_t(8;21) / inv(16) [CBF]	0.5403889303931894		2_2
1823	cat__ComorArr_0.0	0.0		2_2
1824	cat__ComorArr_1.0	0.0		2_2
1825	cat__ComorArr_2.0	0.0		2_2
1826	cat__ComorArr_nan	0.0		2_2
1827	cat__ComorCard_0.0	0.0		2_2
1828	cat__ComorCard_1.0	0.0		2_2
1829	cat__ComorCard_2.0	0.0		2_2
1830	cat__ComorCard_nan	0.0		2_2
1831	cat__ComorHVD_0.0	0.0		2_2
1832	cat__ComorHVD_1.0	0.0		2_2
1833	cat__ComorHVD_2.0	0.0		2_2
1834	cat__ComorHVD_nan	0.0		2_2
1835	cat__ComorIBD_0.0	0.0		2_2
1836	cat__ComorIBD_1.0	0.0		2_2
1837	cat__ComorIBD_2.0	0.0		2_2
1838	cat__ComorIBD_nan	0.0		2_2
1839	cat__ComorDiab_0.0	0.0		2_2
1840	cat__ComorDiab_1.0	0.0		2_2
1841	cat__ComorDiab_2.0	0.0		2_2
1842	cat__ComorDiab_nan	0.0		2_2
1843	cat__ComorCVD_0.0	0.0		2_2
1844	cat__ComorCVD_1.0	0.0		2_2
1845	cat__ComorCVD_2.0	0.0		2_2
1846	cat__ComorCVD_nan	0.0		2_2
1847	cat__ComorPsyc_0.0	0.0		2_2
1848	cat__ComorPsyc_1.0	0.0		2_2
1849	cat__ComorPsyc_2.0	0.0		2_2
1850	cat__ComorPsyc_nan	0.0		2_2
1851	cat__ComorObe_0.0	0.0		2_2
1852	cat__ComorObe_1.0	0.0		2_2
1853	cat__ComorObe_2.0	0.0		2_2
1854	cat__ComorObe_nan	0.0		2_2
1855	cat__ComorInf_0.0	0.0		2_2
1856	cat__ComorInf_1.0	0.0		2_2
1857	cat__ComorInf_2.0	0.0		2_2
1858	cat__ComorInf_nan	0.0		2_2
1859	cat__ComorRheu_0.0	0.0		2_2
1860	cat__ComorRheu_1.0	0.0		2_2
1861	cat__ComorRheu_2.0	0.0		2_2
1862	cat__ComorRheu_nan	0.0		2_2
1863	cat__ComorPrep_0.0	0.0		2_2
1864	cat__ComorPrep_1.0	0.0		2_2
1865	cat__ComorPrep_2.0	0.0		2_2
1866	cat__ComorPrep_nan	0.0		2_2
1867	cat__ComorRen_0.0	0.0		2_2
1868	cat__ComorRen_1.0	0.0		2_2
1869	cat__ComorRen_2.0	0.0		2_2
1870	cat__ComorRen_nan	0.0		2_2
1871	cat__ComorMPul_0.0	0.0		2_2
1872	cat__ComorMPul_1.0	0.0		2_2
1873	cat__ComorMPul_2.0	0.0		2_2
1874	cat__ComorMPul_nan	0.0		2_2
1875	cat__ComorSPul_0.0	0.0		2_2
1876	cat__ComorSPul_1.0	0.0		2_2
1877	cat__ComorSPul_2.0	0.0		2_2
1878	cat__ComorSPul_nan	0.0		2_2
1879	cat__ComorPST_0.0	0.0		2_2
1880	cat__ComorPST_1.0	0.0		2_2
1881	cat__ComorPST_2.0	0.0		2_2
1882	cat__ComorPST_nan	0.0		2_2
1883	cat__ComorHepM_0.0	0.0		2_2
1884	cat__ComorHepM_1.0	0.0		2_2
1885	cat__ComorHepM_2.0	0.0		2_2
1886	cat__ComorHepM_nan	0.0		2_2
1887	cat__ComorHepS_0.0	0.0		2_2
1888	cat__ComorHepS_1.0	0.0		2_2
1889	cat__ComorHepS_2.0	0.0		2_2
1890	cat__ComorHepS_nan	0.0		2_2
1891	num__amlAgeAtRand1	0.2068871012165447		2_2
1892	num__Weight	0.02365171392415906		2_2
1893	num__Height	0.00321434998497898		2_2
1894	num__BloodDateEntry	0.00027700631420218396		2_2
1895	num__HemoglobinEntry	0.0003435817945812538		2_2
1896	num__PlateletEntry	0.0013616002145877015		2_2
1897	num__MarrowDateEntry	7.023995904137922e-05		2_2
1898	num__MarrowBlastsEntry	0.00022056319516843855		2_2
1899	num__LocalImmPcnt	1.7582504741089533e-05		2_2
1900	num__SmokePerDay	6.275347147648542e-05		2_2
1901	num__WBCEntry	0.02581657296706226		2_2
1902	remainder__IsSec_is_missing	0.0		2_2
1903	remainder__PrevDiag_is_missing	0.0		2_2
1904	remainder__PrevBloodDis_is_missing	0.0		2_2
1905	remainder__Weight_is_missing	0.0		2_2
1906	remainder__Height_is_missing	0.0		2_2
1907	remainder__BloodDateEntry_is_missing	0.0		2_2
1908	remainder__HemoglobinEntry_is_missing	0.0		2_2
1909	remainder__PlateletEntry_is_missing	0.0		2_2
1910	remainder__MarrowDateEntry_is_missing	0.0		2_2
1911	remainder__MarrowBlastsEntry_is_missing	0.0		2_2
1912	remainder__FABtype_is_missing	0.0		2_2
1913	remainder__CNSinvolveentry_is_missing	0.0		2_2
1914	remainder__Localcytoentry_is_missing	0.0		2_2
1915	remainder__Localimmentry_is_missing	0.0		2_2
1916	remainder__LocalImmPcnt_is_missing	0.0		2_2
1917	remainder__CD33entry_is_missing	0.0		2_2
1918	remainder__SmokeHist_is_missing	0.0		2_2
1919	remainder__SmokePerDay_is_missing	0.0		2_2
1920	remainder__CytoResult_is_missing	0.0		2_2
1921	remainder__Karyotype_is_missing	0.0		2_2
1922	remainder__ComorArr_is_missing	0.0		2_2
1923	remainder__ComorCard_is_missing	0.0		2_2
1924	remainder__ComorHVD_is_missing	0.0		2_2
1925	remainder__ComorIBD_is_missing	0.0		2_2
1926	remainder__ComorDiab_is_missing	0.0		2_2
1927	remainder__ComorCVD_is_missing	0.0		2_2
1928	remainder__ComorPsyc_is_missing	0.0		2_2
1929	remainder__ComorObe_is_missing	0.0		2_2
1930	remainder__ComorInf_is_missing	0.0		2_2
1931	remainder__ComorRheu_is_missing	0.0		2_2
1932	remainder__ComorPrep_is_missing	0.0		2_2
1933	remainder__ComorRen_is_missing	0.0		2_2
1934	remainder__ComorMPul_is_missing	0.0		2_2
1935	remainder__ComorSPul_is_missing	0.0		2_2
1936	remainder__ComorPST_is_missing	0.0		2_2
1937	remainder__ComorHepM_is_missing	0.0		2_2
1938	remainder__ComorHepS_is_missing	0.0		2_2
1939	remainder__ASXL1	2.5626376613696838e-05		2_2
1940	remainder__ASXL2	0.0		2_2
1941	remainder__ASXL3	0.0		2_2
1942	remainder__ATRX	0.0		2_2
1943	remainder__BAGE3	0.0		2_2
1944	remainder__BCOR	0.0		2_2
1945	remainder__BRAF	0.0		2_2
1946	remainder__CBFB	0.0		2_2
1947	remainder__CBL	0.0		2_2
1948	remainder__CDKN2A	0.0		2_2
1949	remainder__CEBPA	0.0		2_2
1950	remainder__CREBBP	0.0		2_2
1951	remainder__CSF3R	0.0		2_2
1952	remainder__CTCF	0.0		2_2
1953	remainder__CUL2	0.0		2_2
1954	remainder__CUX1	0.0		2_2
1955	remainder__DNMT3A	0.0		2_2
1956	remainder__EED	0.0		2_2
1957	remainder__ETV6	0.0		2_2
1958	remainder__EZH2	0.0		2_2
1959	remainder__FBXW7	0.0		2_2
1960	remainder__FLT3	0.0		2_2
1961	remainder__GATA1	0.0		2_2
1962	remainder__GATA2	0.0		2_2
1963	remainder__GNAS	0.0		2_2
1964	remainder__GNB1	0.0		2_2
1965	remainder__IDH1	0.0		2_2
1966	remainder__IDH2	0.0		2_2
1967	remainder__JAK2	0.0		2_2
1968	remainder__JAK3	0.0		2_2
1969	remainder__KANSL1	0.0		2_2
1970	remainder__KDM6A	0.0		2_2
1971	remainder__KIT	0.0		2_2
1972	remainder__KMT2C	0.0		2_2
1973	remainder__KMT2D	0.0		2_2
1974	remainder__KMT2E	0.0		2_2
1975	remainder__KRAS	0.0		2_2
1976	remainder__LUC7L2	0.0		2_2
1977	remainder__MED12	0.0		2_2
1978	remainder__MLL	0.0		2_2
1979	remainder__MPL	0.0		2_2
1980	remainder__MYC	0.0		2_2
1981	remainder__NF1	0.0		2_2
1982	remainder__NFE2	0.0		2_2
1983	remainder__NOTCH1	0.0		2_2
1984	remainder__NPM1	9.590135142827772e-06		2_2
1985	remainder__NRAS	0.0		2_2
1986	remainder__PDS5B	0.0		2_2
1987	remainder__PHF6	0.0		2_2
1988	remainder__PRPF8	0.0		2_2
1989	remainder__PTPN11	0.0		2_2
1990	remainder__RAD21	0.0		2_2
1991	remainder__RIT1	0.0		2_2
1992	remainder__RUNX1	0.0		2_2
1993	remainder__SETBP1	0.0		2_2
1994	remainder__SF1	0.0		2_2
1995	remainder__SF3B1	0.0		2_2
1996	remainder__SMC1A	0.0		2_2
1997	remainder__SMC3	0.0		2_2
1998	remainder__SMG1	0.0		2_2
[truncated: 2,308 more rows]
