# Supplementary material for: Random Survival Forest Versus Elastic-Net Regularized Cox Regression for Survival Prediction in Acute Myeloid Leukemia at Distinct Treatment Time Points: Model Performance Comparison Study
Source: JMIR Bioinform Biotechnol. 2026 Apr 29;7:e75678. doi: 10.2196/75678 (PMC13128161; doi:10.2196/75678)
Supplement: Multimedia Appendix 9 [file bioinform-v7-e75678-s009.zip › ablation_metrics/repeated_fold_feature_importance/cnet/initial_diagnosis__initial_diagnosis__fimp.csv]

	feature	importance	std_importance	fold_repeat_idx
0	karyotype_encoding__Karyotype_45,X,-Y,t(8;21)(q22;q22)[10]	0.0		1_1
1	karyotype_encoding__Karyotype_46,XX [20]	0.0		1_1
2	karyotype_encoding__Karyotype_46,XX [20]	0.0		1_1
3	karyotype_encoding__Karyotype_46,XX,inv(16)(p13q22)[10]	0.0		1_1
4	karyotype_encoding__Karyotype_46,XX,t(8;21)(q22;q22)[10]	0.0		1_1
5	karyotype_encoding__Karyotype_46,XX[10]	0.0		1_1
6	karyotype_encoding__Karyotype_46,XX[20]	0.0		1_1
7	karyotype_encoding__Karyotype_46,XX[20]	0.0		1_1
8	karyotype_encoding__Karyotype_46,XX[25]	0.0		1_1
9	karyotype_encoding__Karyotype_46,XX[30]	0.0		1_1
10	karyotype_encoding__Karyotype_46,XY	0.0		1_1
11	karyotype_encoding__Karyotype_46,XY [20]	0.0		1_1
12	karyotype_encoding__Karyotype_46,XY,inv(16)(p13q22)[10]	0.0		1_1
13	karyotype_encoding__Karyotype_46,XY[10]	0.0		1_1
14	karyotype_encoding__Karyotype_46,XY[20]	0.0		1_1
15	karyotype_encoding__Karyotype_46,XY[20]	0.0		1_1
16	karyotype_encoding__Karyotype_46,XY[20]	0.0		1_1
17	karyotype_encoding__Karyotype_46,XY[21]	0.0		1_1
18	karyotype_encoding__Karyotype_46,XY[25]	0.0		1_1
19	karyotype_encoding__Karyotype_46,XY[30]	0.0		1_1
20	karyotype_encoding__Karyotype_47,XX,+8[10]	0.0		1_1
21	karyotype_encoding__Karyotype_47,XY,+8[10]	0.0		1_1
22	karyotype_encoding__Karyotype___rare_class__	0.11840674700591916		1_1
23	cat__sexID_False	0.07370712941128862		1_1
24	cat__sexID_True	0.0655415946340246		1_1
25	cat__IsSec_False	0.024482429705463753		1_1
26	cat__IsSec_True	0.07197434897188523		1_1
27	cat__IsSec_nan	0.0		1_1
28	cat__PrevDiag_False	0.0		1_1
29	cat__PrevDiag_True	0.0		1_1
30	cat__PrevDiag_nan	0.0		1_1
31	cat__amlAgeGroup_15-29	0.009183160444120118		1_1
32	cat__amlAgeGroup_30-39	0.0		1_1
33	cat__amlAgeGroup_40-49	0.05559410846936279		1_1
34	cat__amlAgeGroup_50-59	0.0		1_1
35	cat__amlAgeGroup_60+	0.036587813013540915		1_1
36	cat__PrevBloodDis_Aplastic anaemia	0.0		1_1
37	cat__PrevBloodDis_Chronic lymphoblastic leukaemia (CLL)	0.0		1_1
38	cat__PrevBloodDis_Chronic myelomonocytic leukaemia (CMML)	0.0		1_1
39	cat__PrevBloodDis_Hodgkin's disease	0.0		1_1
40	cat__PrevBloodDis_Lymphoma	0.0		1_1
41	cat__PrevBloodDis_Myelodysplastic syndrome (MDS)/myelodysplasia/pre-leukaemic phase	0.0		1_1
42	cat__PrevBloodDis_Myelofibrosis	0.0		1_1
43	cat__PrevBloodDis_Myeloproliferative syndrome	0.0		1_1
44	cat__PrevBloodDis_Other haematological disorder	0.0		1_1
45	cat__PrevBloodDis_Polycythaemia rubra vera (PRV)	0.0		1_1
46	cat__PrevBloodDis_Refractory anaemia with excess of blasts (RAEB, RAEB-t)	0.0		1_1
47	cat__PrevBloodDis_Sideroblastic anaemia (RAS)	0.0		1_1
48	cat__PrevBloodDis_Thrombocythaemia	0.0		1_1
49	cat__PrevBloodDis_Thrombocytopenia	0.0		1_1
50	cat__PrevBloodDis_nan	0.011300168854393878		1_1
51	cat__FABtype_0	0.0		1_1
52	cat__FABtype_1	0.04195227622979516		1_1
53	cat__FABtype_2	0.0		1_1
54	cat__FABtype_3	0.0		1_1
55	cat__FABtype_3v	0.0		1_1
56	cat__FABtype_4	0.0		1_1
57	cat__FABtype_4e	0.0		1_1
58	cat__FABtype_5	0.17070417274713556		1_1
59	cat__FABtype_5a	0.0		1_1
60	cat__FABtype_5b	0.0		1_1
61	cat__FABtype_6	0.0		1_1
62	cat__FABtype_7	0.0		1_1
63	cat__FABtype_8	0.07006959517784568		1_1
64	cat__FABtype_B	0.0		1_1
65	cat__FABtype_R	0.0		1_1
66	cat__FABtype_RT	0.0		1_1
67	cat__FABtype_X	0.004395850640788227		1_1
68	cat__FABtype_nan	0.0		1_1
69	cat__CNSinvolveentry_0.0	0.0		1_1
70	cat__CNSinvolveentry_1.0	0.0		1_1
71	cat__CNSinvolveentry_2.0	0.0		1_1
72	cat__CNSinvolveentry_nan	0.0		1_1
73	cat__Localcytoentry_1.0	0.125799088000575		1_1
74	cat__Localcytoentry_2.0	0.08359479543528829		1_1
75	cat__Localcytoentry_3.0	0.0		1_1
76	cat__Localcytoentry_4.0	0.0		1_1
77	cat__Localcytoentry_5.0	0.0		1_1
78	cat__Localcytoentry_nan	0.0		1_1
79	cat__Localimmentry_1.0	0.0		1_1
80	cat__Localimmentry_2.0	0.0		1_1
81	cat__Localimmentry_3.0	0.0041285923704175624		1_1
82	cat__Localimmentry_nan	0.0		1_1
83	cat__CD33entry_1.0	0.0		1_1
84	cat__CD33entry_2.0	0.0		1_1
85	cat__CD33entry_3.0	0.0		1_1
86	cat__CD33entry_nan	0.0		1_1
87	cat__SmokeHist_1.0	0.0		1_1
88	cat__SmokeHist_2.0	0.015299198941786439		1_1
89	cat__SmokeHist_3.0	0.010042966331209288		1_1
90	cat__SmokeHist_nan	0.0		1_1
91	cat__amlType_De novo	0.11229006772341443		1_1
92	cat__amlType_High risk MDS	0.0		1_1
93	cat__amlType_Secondary	0.21081399962293626		1_1
94	cat__CytoResult_Adverse	0.6190334945280158		1_1
95	cat__CytoResult_Failed	0.0		1_1
96	cat__CytoResult_Intermediate	0.0		1_1
97	cat__CytoResult_Normal	0.06898137829008234		1_1
98	cat__CytoResult_Not done	0.0		1_1
99	cat__CytoResult_nan	0.0		1_1
100	cat__CytoResult_t(15;17) / PML-RARA [APL]	0.0		1_1
101	cat__CytoResult_t(8;21) / inv(16) [CBF]	0.7973323023843298		1_1
102	cat__ComorArr_0.0	0.0		1_1
103	cat__ComorArr_1.0	0.0		1_1
104	cat__ComorArr_2.0	0.0		1_1
105	cat__ComorArr_nan	0.0		1_1
106	cat__ComorCard_0.0	0.0		1_1
107	cat__ComorCard_1.0	0.0		1_1
108	cat__ComorCard_2.0	0.0		1_1
109	cat__ComorCard_nan	0.0		1_1
110	cat__ComorHVD_0.0	0.0		1_1
111	cat__ComorHVD_1.0	0.0		1_1
112	cat__ComorHVD_2.0	0.0		1_1
113	cat__ComorHVD_nan	0.0		1_1
114	cat__ComorIBD_0.0	0.0		1_1
115	cat__ComorIBD_1.0	0.0		1_1
116	cat__ComorIBD_2.0	0.0		1_1
117	cat__ComorIBD_nan	0.0		1_1
118	cat__ComorDiab_0.0	0.0		1_1
119	cat__ComorDiab_1.0	0.0		1_1
120	cat__ComorDiab_2.0	0.0		1_1
121	cat__ComorDiab_nan	0.0		1_1
122	cat__ComorCVD_0.0	0.0		1_1
123	cat__ComorCVD_1.0	0.0		1_1
124	cat__ComorCVD_2.0	0.0		1_1
125	cat__ComorCVD_nan	0.0		1_1
126	cat__ComorPsyc_0.0	0.07585355200630725		1_1
127	cat__ComorPsyc_1.0	0.0		1_1
128	cat__ComorPsyc_2.0	0.0		1_1
129	cat__ComorPsyc_nan	0.0		1_1
130	cat__ComorObe_0.0	0.1531668652536411		1_1
131	cat__ComorObe_1.0	0.0		1_1
132	cat__ComorObe_2.0	0.0		1_1
133	cat__ComorObe_nan	0.0		1_1
134	cat__ComorInf_0.0	0.0		1_1
135	cat__ComorInf_1.0	0.0		1_1
136	cat__ComorInf_2.0	0.0		1_1
137	cat__ComorInf_nan	0.0		1_1
138	cat__ComorRheu_0.0	0.0		1_1
139	cat__ComorRheu_1.0	0.0		1_1
140	cat__ComorRheu_2.0	0.0		1_1
141	cat__ComorRheu_nan	0.0		1_1
142	cat__ComorPrep_0.0	0.0		1_1
143	cat__ComorPrep_1.0	0.0		1_1
144	cat__ComorPrep_2.0	0.0		1_1
145	cat__ComorPrep_nan	0.0		1_1
146	cat__ComorRen_0.0	0.0		1_1
147	cat__ComorRen_1.0	0.0		1_1
148	cat__ComorRen_2.0	0.0		1_1
149	cat__ComorRen_nan	0.0		1_1
150	cat__ComorMPul_0.0	0.024034466500816167		1_1
151	cat__ComorMPul_1.0	0.0		1_1
152	cat__ComorMPul_2.0	0.0		1_1
153	cat__ComorMPul_nan	0.0		1_1
154	cat__ComorSPul_0.0	0.0		1_1
155	cat__ComorSPul_1.0	0.0		1_1
156	cat__ComorSPul_2.0	0.0		1_1
157	cat__ComorSPul_nan	0.0		1_1
158	cat__ComorPST_0.0	0.0		1_1
159	cat__ComorPST_1.0	0.0		1_1
160	cat__ComorPST_2.0	0.0		1_1
161	cat__ComorPST_nan	0.0		1_1
162	cat__ComorHepM_0.0	0.048989432920869345		1_1
163	cat__ComorHepM_1.0	0.0048932624854316625		1_1
164	cat__ComorHepM_2.0	0.0		1_1
165	cat__ComorHepM_nan	0.0		1_1
166	cat__ComorHepS_0.0	0.0		1_1
167	cat__ComorHepS_1.0	0.0		1_1
168	cat__ComorHepS_2.0	0.0		1_1
169	cat__ComorHepS_nan	0.0		1_1
170	num__amlAgeAtRand1	0.2023831518673675		1_1
171	num__Weight	0.026382653551716612		1_1
172	num__Height	0.0032035246974939082		1_1
173	num__BloodDateEntry	0.0004564547475374549		1_1
174	num__HemoglobinEntry	0.0010087436848918278		1_1
175	num__PlateletEntry	4.308890919380672e-05		1_1
176	num__MarrowDateEntry	0.00012206903600463746		1_1
177	num__MarrowBlastsEntry	7.820185430497151e-05		1_1
178	num__LocalImmPcnt	7.1130452196785e-05		1_1
179	num__SmokePerDay	4.039730169350835e-05		1_1
180	num__WBCEntry	0.16043424311848586		1_1
181	remainder__IsSec_is_missing	0.0		1_1
182	remainder__PrevDiag_is_missing	0.0		1_1
183	remainder__PrevBloodDis_is_missing	0.00290707627141395		1_1
184	remainder__Height_is_missing	0.0		1_1
185	remainder__BloodDateEntry_is_missing	0.0		1_1
186	remainder__HemoglobinEntry_is_missing	0.0		1_1
187	remainder__PlateletEntry_is_missing	0.0		1_1
188	remainder__MarrowDateEntry_is_missing	0.0		1_1
189	remainder__MarrowBlastsEntry_is_missing	0.0		1_1
190	remainder__FABtype_is_missing	0.0		1_1
191	remainder__CNSinvolveentry_is_missing	0.0		1_1
192	remainder__Localcytoentry_is_missing	0.0		1_1
193	remainder__Localimmentry_is_missing	0.0		1_1
194	remainder__LocalImmPcnt_is_missing	0.0		1_1
195	remainder__CD33entry_is_missing	0.0		1_1
196	remainder__SmokeHist_is_missing	0.0		1_1
197	remainder__SmokePerDay_is_missing	0.0		1_1
198	remainder__CytoResult_is_missing	0.0		1_1
199	remainder__Karyotype_is_missing	0.0		1_1
200	remainder__ComorArr_is_missing	0.0		1_1
201	remainder__ComorCard_is_missing	0.0		1_1
202	remainder__ComorHVD_is_missing	0.0		1_1
203	remainder__ComorIBD_is_missing	0.0		1_1
204	remainder__ComorDiab_is_missing	0.0		1_1
205	remainder__ComorCVD_is_missing	0.0		1_1
206	remainder__ComorPsyc_is_missing	0.0		1_1
207	remainder__ComorObe_is_missing	0.0		1_1
208	remainder__ComorInf_is_missing	0.0		1_1
209	remainder__ComorRheu_is_missing	0.0		1_1
210	remainder__ComorPrep_is_missing	0.0		1_1
211	remainder__ComorRen_is_missing	0.0		1_1
212	remainder__ComorMPul_is_missing	0.0		1_1
213	remainder__ComorSPul_is_missing	0.0		1_1
214	remainder__ComorPST_is_missing	0.0		1_1
215	remainder__ComorHepM_is_missing	0.0		1_1
216	remainder__ComorHepS_is_missing	0.0		1_1
217	karyotype_encoding__Karyotype_46,XX [20]	0.0		2_1
218	karyotype_encoding__Karyotype_46,XX,inv(16)(p13q22)[10]	0.0		2_1
219	karyotype_encoding__Karyotype_46,XX,t(8;21)(q22;q22)[10]	0.0		2_1
220	karyotype_encoding__Karyotype_46,XX[10]	0.0		2_1
221	karyotype_encoding__Karyotype_46,XX[20]	0.09066726500630978		2_1
222	karyotype_encoding__Karyotype_46,XX[20]	0.0		2_1
223	karyotype_encoding__Karyotype_46,XX[25]	0.14406357863897287		2_1
224	karyotype_encoding__Karyotype_46,XX[30]	0.029903147337415906		2_1
225	karyotype_encoding__Karyotype_46,XY	0.0		2_1
226	karyotype_encoding__Karyotype_46,XY [20]	0.0		2_1
227	karyotype_encoding__Karyotype_46,XY,inv(16)(p13q22)[10]	0.0		2_1
228	karyotype_encoding__Karyotype_46,XY[10]	0.0		2_1
229	karyotype_encoding__Karyotype_46,XY[20]	0.0		2_1
230	karyotype_encoding__Karyotype_46,XY[20]	0.0		2_1
231	karyotype_encoding__Karyotype_46,XY[21]	0.0		2_1
232	karyotype_encoding__Karyotype_46,XY[25]	0.086289936844398		2_1
233	karyotype_encoding__Karyotype_46,XY[30]	0.0		2_1
234	karyotype_encoding__Karyotype_47,XX,+8[10]	0.0		2_1
235	karyotype_encoding__Karyotype_47,XY,+8[10]	0.0		2_1
236	karyotype_encoding__Karyotype___rare_class__	0.01852707652214527		2_1
237	cat__sexID_False	0.07142052181971302		2_1
238	cat__sexID_True	0.05164322468804934		2_1
239	cat__IsSec_False	0.04303080849921976		2_1
240	cat__IsSec_True	0.03229259217871918		2_1
241	cat__IsSec_nan	0.0		2_1
242	cat__PrevDiag_False	0.06703684487553115		2_1
243	cat__PrevDiag_True	0.0		2_1
244	cat__PrevDiag_nan	0.0		2_1
245	cat__amlAgeGroup_15-29	0.13774829306389916		2_1
246	cat__amlAgeGroup_30-39	0.0		2_1
247	cat__amlAgeGroup_40-49	0.04512807044738693		2_1
248	cat__amlAgeGroup_50-59	0.006511852890347724		2_1
249	cat__amlAgeGroup_60+	0.0		2_1
250	cat__PrevBloodDis_Aplastic anaemia	0.0		2_1
251	cat__PrevBloodDis_Chronic lymphoblastic leukaemia (CLL)	0.0		2_1
252	cat__PrevBloodDis_Chronic myelomonocytic leukaemia (CMML)	0.0		2_1
253	cat__PrevBloodDis_Hodgkin's disease	0.0		2_1
254	cat__PrevBloodDis_Lymphoma	0.0		2_1
255	cat__PrevBloodDis_Myelodysplastic syndrome (MDS)/myelodysplasia/pre-leukaemic phase	0.052567591930560216		2_1
256	cat__PrevBloodDis_Myelofibrosis	0.0		2_1
257	cat__PrevBloodDis_Myeloproliferative syndrome	0.1434078668994244		2_1
258	cat__PrevBloodDis_Other haematological disorder	0.030945124581340834		2_1
259	cat__PrevBloodDis_Polycythaemia rubra vera (PRV)	0.0		2_1
260	cat__PrevBloodDis_Refractory anaemia with excess of blasts (RAEB, RAEB-t)	0.0		2_1
261	cat__PrevBloodDis_Sideroblastic anaemia (RAS)	0.0		2_1
262	cat__PrevBloodDis_Thrombocythaemia	0.0		2_1
263	cat__PrevBloodDis_Thrombocytopenia	0.0		2_1
264	cat__PrevBloodDis_nan	0.06292620023274531		2_1
265	cat__FABtype_0	0.0		2_1
266	cat__FABtype_1	0.14378107428175552		2_1
267	cat__FABtype_2	0.16089022943580106		2_1
268	cat__FABtype_3	0.0		2_1
269	cat__FABtype_4	0.03125209328707594		2_1
270	cat__FABtype_4e	0.1767262972893163		2_1
271	cat__FABtype_5	0.21177230188292334		2_1
272	cat__FABtype_5a	0.02965704394401642		2_1
273	cat__FABtype_5b	0.0		2_1
274	cat__FABtype_6	0.15654582526051583		2_1
275	cat__FABtype_7	0.0		2_1
276	cat__FABtype_8	0.007719234693621647		2_1
277	cat__FABtype_All	0.0		2_1
278	cat__FABtype_B	0.0		2_1
279	cat__FABtype_R	0.015605398500911472		2_1
280	cat__FABtype_RT	0.07476705019792398		2_1
281	cat__FABtype_X	0.0957350791923008		2_1
282	cat__FABtype_nan	0.19940972262103382		2_1
283	cat__CNSinvolveentry_0.0	0.0		2_1
284	cat__CNSinvolveentry_1.0	0.0		2_1
285	cat__CNSinvolveentry_2.0	0.0		2_1
286	cat__CNSinvolveentry_nan	0.0		2_1
287	cat__Localcytoentry_1.0	0.21545695776575965		2_1
288	cat__Localcytoentry_2.0	0.17508384951957523		2_1
289	cat__Localcytoentry_3.0	0.16909922052577667		2_1
290	cat__Localcytoentry_4.0	0.0		2_1
291	cat__Localcytoentry_5.0	0.04739120168780277		2_1
292	cat__Localcytoentry_nan	0.0		2_1
293	cat__Localimmentry_1.0	0.0		2_1
294	cat__Localimmentry_2.0	0.030034195280823555		2_1
295	cat__Localimmentry_3.0	0.0525922046774113		2_1
296	cat__Localimmentry_nan	0.0		2_1
297	cat__CD33entry_1.0	0.10748485365750242		2_1
298	cat__CD33entry_2.0	0.0		2_1
299	cat__CD33entry_3.0	0.03712555931967003		2_1
300	cat__CD33entry_nan	0.0		2_1
301	cat__SmokeHist_1.0	0.0		2_1
302	cat__SmokeHist_2.0	0.1610972670079355		2_1
303	cat__SmokeHist_3.0	0.010559330344233247		2_1
304	cat__SmokeHist_nan	0.0		2_1
305	cat__amlType_De novo	0.0		2_1
306	cat__amlType_High risk MDS	0.007198466298110556		2_1
307	cat__amlType_Secondary	0.30138272729649757		2_1
308	cat__CytoResult_Adverse	0.5861849009754444		2_1
309	cat__CytoResult_Failed	0.0		2_1
310	cat__CytoResult_Intermediate	0.0		2_1
311	cat__CytoResult_Normal	0.0712095870998398		2_1
312	cat__CytoResult_Not done	0.0		2_1
313	cat__CytoResult_nan	0.020081086804265864		2_1
314	cat__CytoResult_t(15;17) / PML-RARA [APL]	0.0		2_1
315	cat__CytoResult_t(8;21) / inv(16) [CBF]	1.1334617731345042		2_1
316	cat__ComorArr_0.0	0.0		2_1
317	cat__ComorArr_1.0	0.0		2_1
318	cat__ComorArr_2.0	0.0		2_1
319	cat__ComorArr_nan	0.0		2_1
320	cat__ComorCard_0.0	0.020654904354962308		2_1
321	cat__ComorCard_1.0	0.0		2_1
322	cat__ComorCard_2.0	0.0		2_1
323	cat__ComorCard_nan	0.0		2_1
324	cat__ComorHVD_0.0	0.0		2_1
325	cat__ComorHVD_1.0	0.0		2_1
326	cat__ComorHVD_2.0	0.0		2_1
327	cat__ComorHVD_nan	0.0		2_1
328	cat__ComorIBD_0.0	0.0		2_1
329	cat__ComorIBD_1.0	0.0		2_1
330	cat__ComorIBD_2.0	0.0		2_1
331	cat__ComorIBD_nan	0.0		2_1
332	cat__ComorDiab_0.0	0.0		2_1
333	cat__ComorDiab_1.0	0.004566223804150467		2_1
334	cat__ComorDiab_2.0	0.0		2_1
335	cat__ComorDiab_nan	0.0		2_1
336	cat__ComorCVD_0.0	0.0		2_1
337	cat__ComorCVD_1.0	0.0		2_1
338	cat__ComorCVD_2.0	0.0		2_1
339	cat__ComorCVD_nan	0.0		2_1
340	cat__ComorPsyc_0.0	0.07382547688215828		2_1
341	cat__ComorPsyc_1.0	0.044013070563105584		2_1
342	cat__ComorPsyc_2.0	0.0		2_1
343	cat__ComorPsyc_nan	0.0		2_1
344	cat__ComorObe_0.0	0.0977515091085906		2_1
345	cat__ComorObe_1.0	0.11084489597588598		2_1
346	cat__ComorObe_2.0	0.0		2_1
347	cat__ComorObe_nan	0.0		2_1
348	cat__ComorInf_0.0	0.03836523774328676		2_1
349	cat__ComorInf_1.0	0.0		2_1
350	cat__ComorInf_2.0	0.0		2_1
351	cat__ComorInf_nan	0.0		2_1
352	cat__ComorRheu_0.0	0.19675455728683802		2_1
353	cat__ComorRheu_1.0	0.0		2_1
354	cat__ComorRheu_2.0	0.0		2_1
355	cat__ComorRheu_nan	0.0		2_1
356	cat__ComorPrep_0.0	0.07898521065288207		2_1
357	cat__ComorPrep_1.0	0.08237494455111974		2_1
358	cat__ComorPrep_2.0	0.0		2_1
359	cat__ComorPrep_nan	0.0		2_1
360	cat__ComorRen_0.0	0.0		2_1
361	cat__ComorRen_1.0	0.3229773962158707		2_1
362	cat__ComorRen_2.0	0.0		2_1
363	cat__ComorRen_nan	0.0		2_1
364	cat__ComorMPul_0.0	0.0		2_1
365	cat__ComorMPul_1.0	0.013467440172553772		2_1
366	cat__ComorMPul_2.0	0.0		2_1
367	cat__ComorMPul_nan	0.0		2_1
368	cat__ComorSPul_0.0	0.009223438211904862		2_1
369	cat__ComorSPul_1.0	0.08451540732187283		2_1
370	cat__ComorSPul_2.0	0.0		2_1
371	cat__ComorSPul_nan	0.0		2_1
372	cat__ComorPST_0.0	0.027824377767251062		2_1
373	cat__ComorPST_1.0	0.136107131111067		2_1
374	cat__ComorPST_2.0	0.0		2_1
375	cat__ComorPST_nan	0.0		2_1
376	cat__ComorHepM_0.0	0.0		2_1
377	cat__ComorHepM_1.0	0.2433899479564511		2_1
378	cat__ComorHepM_2.0	0.0		2_1
379	cat__ComorHepM_nan	0.0		2_1
380	cat__ComorHepS_0.0	0.0258967401979214		2_1
381	cat__ComorHepS_1.0	0.0		2_1
382	cat__ComorHepS_2.0	0.0		2_1
383	cat__ComorHepS_nan	0.0		2_1
384	num__amlAgeAtRand1	0.23289624626993868		2_1
385	num__Weight	0.007940292387693105		2_1
386	num__Height	0.003319365580706087		2_1
387	num__BloodDateEntry	0.0002749206804583273		2_1
388	num__HemoglobinEntry	0.0008880641372321878		2_1
389	num__PlateletEntry	0.001127127007962385		2_1
390	num__MarrowDateEntry	4.922397184522604e-05		2_1
391	num__MarrowBlastsEntry	0.00026917565374109936		2_1
392	num__LocalImmPcnt	1.0334158351986533e-07		2_1
393	num__SmokePerDay	0.00019660375997507815		2_1
394	num__WBCEntry	0.040779341980112835		2_1
395	remainder__IsSec_is_missing	0.0		2_1
396	remainder__PrevDiag_is_missing	0.0		2_1
397	remainder__PrevBloodDis_is_missing	0.03150253896409108		2_1
398	remainder__Weight_is_missing	0.0		2_1
399	remainder__Height_is_missing	0.0		2_1
400	remainder__BloodDateEntry_is_missing	0.0		2_1
401	remainder__HemoglobinEntry_is_missing	0.0		2_1
402	remainder__PlateletEntry_is_missing	0.0		2_1
403	remainder__MarrowDateEntry_is_missing	0.0		2_1
404	remainder__MarrowBlastsEntry_is_missing	0.0		2_1
405	remainder__FABtype_is_missing	0.2017056481093346		2_1
406	remainder__CNSinvolveentry_is_missing	0.0		2_1
407	remainder__Localcytoentry_is_missing	0.0		2_1
408	remainder__Localimmentry_is_missing	0.0		2_1
409	remainder__LocalImmPcnt_is_missing	0.0		2_1
410	remainder__CD33entry_is_missing	0.0		2_1
411	remainder__SmokeHist_is_missing	0.0		2_1
412	remainder__SmokePerDay_is_missing	0.0		2_1
413	remainder__CytoResult_is_missing	0.01959536261100664		2_1
414	remainder__Karyotype_is_missing	0.27697631505367193		2_1
415	remainder__ComorArr_is_missing	0.0		2_1
416	remainder__ComorCard_is_missing	0.0		2_1
417	remainder__ComorHVD_is_missing	0.0		2_1
418	remainder__ComorIBD_is_missing	0.0		2_1
419	remainder__ComorDiab_is_missing	0.0		2_1
420	remainder__ComorCVD_is_missing	0.0		2_1
421	remainder__ComorPsyc_is_missing	0.0		2_1
422	remainder__ComorObe_is_missing	0.0		2_1
423	remainder__ComorInf_is_missing	0.0		2_1
424	remainder__ComorRheu_is_missing	0.0		2_1
425	remainder__ComorPrep_is_missing	0.0		2_1
426	remainder__ComorRen_is_missing	0.0		2_1
427	remainder__ComorMPul_is_missing	0.0		2_1
428	remainder__ComorSPul_is_missing	0.0		2_1
429	remainder__ComorPST_is_missing	0.0		2_1
430	remainder__ComorHepM_is_missing	0.0		2_1
431	remainder__ComorHepS_is_missing	0.0		2_1
432	karyotype_encoding__Karyotype_46,XX	0.0		3_1
433	karyotype_encoding__Karyotype_46,XX [20]	0.0		3_1
434	karyotype_encoding__Karyotype_46,XX [20]	0.0		3_1
435	karyotype_encoding__Karyotype_46,XX,inv(16)(p13q22)[10]	0.0		3_1
436	karyotype_encoding__Karyotype_46,XX,t(8;21)(q22;q22)[10]	0.0		3_1
437	karyotype_encoding__Karyotype_46,XX[10]	0.0030402481490553433		3_1
438	karyotype_encoding__Karyotype_46,XX[20]	0.05580485098257153		3_1
439	karyotype_encoding__Karyotype_46,XX[20]	0.15102789433858976		3_1
440	karyotype_encoding__Karyotype_46,XX[25]	0.0		3_1
441	karyotype_encoding__Karyotype_46,XX[30]	0.00956311516446639		3_1
442	karyotype_encoding__Karyotype_46,XY	0.0		3_1
443	karyotype_encoding__Karyotype_46,XY [20]	0.10030008287429061		3_1
444	karyotype_encoding__Karyotype_46,XY,inv(16)(p13q22)[10]	0.0		3_1
445	karyotype_encoding__Karyotype_46,XY[10]	0.0		3_1
446	karyotype_encoding__Karyotype_46,XY[20]	0.03669569728981901		3_1
447	karyotype_encoding__Karyotype_46,XY[20]	0.0		3_1
448	karyotype_encoding__Karyotype_46,XY[25]	0.08578469213582085		3_1
449	karyotype_encoding__Karyotype_46,XY[30]	0.0		3_1
450	karyotype_encoding__Karyotype_47,XX,+8[10]	0.2338166701078178		3_1
451	karyotype_encoding__Karyotype_47,XY,+8[10]	0.0		3_1
452	karyotype_encoding__Karyotype___rare_class__	0.023493273631593092		3_1
453	cat__sexID_False	0.08023425828497162		3_1
454	cat__sexID_True	0.06855937668090742		3_1
455	cat__IsSec_False	0.0		3_1
456	cat__IsSec_True	0.0		3_1
457	cat__IsSec_nan	0.0		3_1
458	cat__PrevDiag_False	0.027751323087287418		3_1
459	cat__PrevDiag_True	0.12610850398899862		3_1
460	cat__PrevDiag_nan	0.0		3_1
461	cat__amlAgeGroup_15-29	0.30067319691412053		3_1
462	cat__amlAgeGroup_30-39	0.08885361264982065		3_1
463	cat__amlAgeGroup_40-49	0.09287410159378988		3_1
464	cat__amlAgeGroup_50-59	0.020613578790047507		3_1
465	cat__amlAgeGroup_60+	0.0		3_1
466	cat__PrevBloodDis_Aplastic anaemia	0.0		3_1
467	cat__PrevBloodDis_Chronic lymphoblastic leukaemia (CLL)	0.0		3_1
468	cat__PrevBloodDis_Chronic myelomonocytic leukaemia (CMML)	0.0		3_1
469	cat__PrevBloodDis_Hodgkin's disease	0.11235822150098848		3_1
470	cat__PrevBloodDis_Lymphoma	0.0		3_1
471	cat__PrevBloodDis_Myelodysplastic syndrome (MDS)/myelodysplasia/pre-leukaemic phase	0.04305966357112246		3_1
472	cat__PrevBloodDis_Myelofibrosis	0.0		3_1
473	cat__PrevBloodDis_Myeloproliferative syndrome	0.38804241640455966		3_1
474	cat__PrevBloodDis_Other haematological disorder	0.0		3_1
475	cat__PrevBloodDis_Polycythaemia rubra vera (PRV)	0.0		3_1
476	cat__PrevBloodDis_Refractory anaemia with excess of blasts (RAEB, RAEB-t)	0.18717058794281718		3_1
477	cat__PrevBloodDis_Sideroblastic anaemia (RAS)	0.0		3_1
478	cat__PrevBloodDis_Thrombocythaemia	0.0		3_1
479	cat__PrevBloodDis_Thrombocytopenia	0.0		3_1
480	cat__PrevBloodDis_nan	0.03198440558643875		3_1
481	cat__FABtype_0	0.0		3_1
482	cat__FABtype_1	0.0259184898810433		3_1
483	cat__FABtype_2	0.08871498829936758		3_1
484	cat__FABtype_3	0.0		3_1
485	cat__FABtype_3v	0.0		3_1
486	cat__FABtype_4	0.019495504974533867		3_1
487	cat__FABtype_4e	0.4240693293315976		3_1
488	cat__FABtype_5	0.2789186734049339		3_1
489	cat__FABtype_5a	0.014523997388335163		3_1
490	cat__FABtype_5b	0.14649965465682577		3_1
491	cat__FABtype_6	0.21108293594388486		3_1
492	cat__FABtype_7	0.0		3_1
493	cat__FABtype_8	0.08813431739489046		3_1
494	cat__FABtype_All	0.0		3_1
495	cat__FABtype_B	0.0		3_1
496	cat__FABtype_R	0.0		3_1
497	cat__FABtype_RT	0.2911805607270369		3_1
498	cat__FABtype_X	0.07060446140797329		3_1
499	cat__FABtype_nan	0.1759993908621949		3_1
500	cat__CNSinvolveentry_0.0	0.0		3_1
501	cat__CNSinvolveentry_1.0	0.0		3_1
502	cat__CNSinvolveentry_2.0	0.0019108896741900033		3_1
503	cat__CNSinvolveentry_nan	0.14121466606385863		3_1
504	cat__Localcytoentry_1.0	0.31145089054959113		3_1
505	cat__Localcytoentry_2.0	0.05254020263782921		3_1
506	cat__Localcytoentry_3.0	0.10694554795947402		3_1
507	cat__Localcytoentry_4.0	0.026682814620607846		3_1
508	cat__Localcytoentry_5.0	0.11831956468540682		3_1
509	cat__Localcytoentry_nan	0.0		3_1
510	cat__Localimmentry_1.0	0.013147156406968325		3_1
511	cat__Localimmentry_2.0	0.0		3_1
512	cat__Localimmentry_3.0	0.0		3_1
513	cat__Localimmentry_nan	0.15675817042795304		3_1
514	cat__CD33entry_1.0	0.0		3_1
515	cat__CD33entry_2.0	0.03626709686102173		3_1
516	cat__CD33entry_3.0	0.0		3_1
517	cat__CD33entry_nan	0.0		3_1
518	cat__SmokeHist_1.0	0.0		3_1
519	cat__SmokeHist_2.0	0.13100041919899197		3_1
520	cat__SmokeHist_3.0	0.08444763204570846		3_1
521	cat__SmokeHist_nan	0.0		3_1
522	cat__amlType_De novo	0.04851918684958653		3_1
523	cat__amlType_High risk MDS	0.0		3_1
524	cat__amlType_Secondary	0.30367541721474006		3_1
525	cat__CytoResult_Adverse	0.65121687796193		3_1
526	cat__CytoResult_Failed	0.05158569957383274		3_1
527	cat__CytoResult_Intermediate	0.0		3_1
528	cat__CytoResult_Normal	0.05022163077018391		3_1
529	cat__CytoResult_Not done	0.027387062412762814		3_1
530	cat__CytoResult_nan	0.3617618921293126		3_1
531	cat__CytoResult_t(15;17) / PML-RARA [APL]	0.0		3_1
532	cat__CytoResult_t(8;21) / inv(16) [CBF]	1.0732839505076643		3_1
533	cat__ComorArr_0.0	0.0		3_1
534	cat__ComorArr_1.0	0.01826092770174654		3_1
535	cat__ComorArr_2.0	0.0		3_1
536	cat__ComorArr_nan	0.0		3_1
537	cat__ComorCard_0.0	0.11803099648162566		3_1
538	cat__ComorCard_1.0	0.0		3_1
539	cat__ComorCard_2.0	0.0		3_1
540	cat__ComorCard_nan	0.0		3_1
541	cat__ComorHVD_0.0	0.08743665385133188		3_1
542	cat__ComorHVD_1.0	0.0		3_1
543	cat__ComorHVD_2.0	0.0		3_1
544	cat__ComorHVD_nan	0.0		3_1
545	cat__ComorIBD_0.0	0.1816610957853779		3_1
546	cat__ComorIBD_1.0	0.0		3_1
547	cat__ComorIBD_2.0	0.0		3_1
548	cat__ComorIBD_nan	0.0		3_1
549	cat__ComorDiab_0.0	0.08783137955275665		3_1
550	cat__ComorDiab_1.0	0.0		3_1
551	cat__ComorDiab_2.0	0.0		3_1
552	cat__ComorDiab_nan	0.0		3_1
553	cat__ComorCVD_0.0	0.0		3_1
554	cat__ComorCVD_1.0	0.0		3_1
555	cat__ComorCVD_2.0	0.0		3_1
556	cat__ComorCVD_nan	0.0		3_1
557	cat__ComorPsyc_0.0	0.02768195339946075		3_1
558	cat__ComorPsyc_1.0	0.17436959130661148		3_1
559	cat__ComorPsyc_2.0	0.0		3_1
560	cat__ComorPsyc_nan	0.0		3_1
561	cat__ComorObe_0.0	0.12221552634799826		3_1
562	cat__ComorObe_1.0	0.05431913052131059		3_1
563	cat__ComorObe_2.0	0.0		3_1
564	cat__ComorObe_nan	0.0		3_1
565	cat__ComorInf_0.0	0.0		3_1
566	cat__ComorInf_1.0	0.045264583679125316		3_1
567	cat__ComorInf_2.0	0.0		3_1
568	cat__ComorInf_nan	0.17307262233519372		3_1
569	cat__ComorRheu_0.0	0.4191526357648812		3_1
570	cat__ComorRheu_1.0	0.0		3_1
571	cat__ComorRheu_2.0	0.24504867070727732		3_1
572	cat__ComorRheu_nan	0.0		3_1
573	cat__ComorPrep_0.0	0.0		3_1
574	cat__ComorPrep_1.0	0.48131913777568136		3_1
575	cat__ComorPrep_2.0	0.0		3_1
576	cat__ComorPrep_nan	0.0		3_1
577	cat__ComorRen_0.0	0.0		3_1
578	cat__ComorRen_1.0	0.49993712304893856		3_1
579	cat__ComorRen_2.0	0.0		3_1
580	cat__ComorRen_nan	0.0		3_1
581	cat__ComorMPul_0.0	0.01981666168545029		3_1
582	cat__ComorMPul_1.0	0.06866489946359385		3_1
583	cat__ComorMPul_2.0	0.0		3_1
584	cat__ComorMPul_nan	0.0		3_1
585	cat__ComorSPul_0.0	0.10213281973331648		3_1
586	cat__ComorSPul_1.0	0.0		3_1
587	cat__ComorSPul_2.0	0.0		3_1
588	cat__ComorSPul_nan	0.0		3_1
589	cat__ComorPST_0.0	0.0		3_1
590	cat__ComorPST_1.0	0.0		3_1
591	cat__ComorPST_2.0	0.0		3_1
592	cat__ComorPST_nan	0.0		3_1
593	cat__ComorHepM_0.0	0.0		3_1
594	cat__ComorHepM_1.0	0.12303733009149197		3_1
595	cat__ComorHepM_2.0	0.0		3_1
596	cat__ComorHepM_nan	0.0		3_1
597	cat__ComorHepS_0.0	0.0		3_1
598	cat__ComorHepS_1.0	0.05986693904524389		3_1
599	cat__ComorHepS_2.0	0.0		3_1
600	cat__ComorHepS_nan	0.0		3_1
601	num__amlAgeAtRand1	0.3268038996385858		3_1
602	num__Weight	0.037024474630990074		3_1
603	num__Height	0.0027978735926624545		3_1
604	num__BloodDateEntry	0.0007850070255449148		3_1
605	num__HemoglobinEntry	0.0003930734322391039		3_1
606	num__PlateletEntry	0.0013522639413410002		3_1
607	num__MarrowDateEntry	0.00021556874218112514		3_1
608	num__MarrowBlastsEntry	0.00014446905921493175		3_1
609	num__LocalImmPcnt	6.409845862504245e-05		3_1
610	num__SmokePerDay	8.992227001633925e-05		3_1
611	num__WBCEntry	0.03478345086775481		3_1
612	remainder__IsSec_is_missing	0.0		3_1
613	remainder__PrevDiag_is_missing	0.0		3_1
614	remainder__PrevBloodDis_is_missing	0.031050142224284934		3_1
615	remainder__Weight_is_missing	0.0		3_1
616	remainder__Height_is_missing	0.0		3_1
617	remainder__BloodDateEntry_is_missing	0.0		3_1
618	remainder__HemoglobinEntry_is_missing	0.0		3_1
619	remainder__PlateletEntry_is_missing	0.0		3_1
620	remainder__MarrowDateEntry_is_missing	0.0		3_1
621	remainder__MarrowBlastsEntry_is_missing	0.0		3_1
622	remainder__FABtype_is_missing	0.17011731602550545		3_1
623	remainder__CNSinvolveentry_is_missing	0.1326014978976179		3_1
624	remainder__Localcytoentry_is_missing	0.0		3_1
625	remainder__Localimmentry_is_missing	0.16030200072960546		3_1
626	remainder__LocalImmPcnt_is_missing	0.0		3_1
627	remainder__CD33entry_is_missing	0.0		3_1
628	remainder__SmokeHist_is_missing	0.0		3_1
629	remainder__SmokePerDay_is_missing	0.0		3_1
630	remainder__CytoResult_is_missing	0.3579299999800586		3_1
631	remainder__Karyotype_is_missing	0.11919102837689756		3_1
632	remainder__ComorArr_is_missing	0.0		3_1
633	remainder__ComorCard_is_missing	0.0		3_1
634	remainder__ComorHVD_is_missing	0.0		3_1
635	remainder__ComorIBD_is_missing	0.0		3_1
636	remainder__ComorDiab_is_missing	0.0		3_1
637	remainder__ComorCVD_is_missing	0.0		3_1
638	remainder__ComorPsyc_is_missing	0.0		3_1
639	remainder__ComorObe_is_missing	0.0		3_1
640	remainder__ComorInf_is_missing	0.17393921541105015		3_1
641	remainder__ComorRheu_is_missing	0.0		3_1
642	remainder__ComorPrep_is_missing	0.0		3_1
643	remainder__ComorRen_is_missing	0.0		3_1
644	remainder__ComorMPul_is_missing	0.0		3_1
645	remainder__ComorSPul_is_missing	0.0		3_1
646	remainder__ComorPST_is_missing	0.0		3_1
647	remainder__ComorHepM_is_missing	0.0		3_1
648	remainder__ComorHepS_is_missing	0.0		3_1
649	karyotype_encoding__Karyotype_45,X,-Y,t(8;21)(q22;q22)[10]	0.0		4_1
650	karyotype_encoding__Karyotype_46,XX	0.0		4_1
651	karyotype_encoding__Karyotype_46,XX [20]	0.0		4_1
652	karyotype_encoding__Karyotype_46,XX [20]	0.0		4_1
653	karyotype_encoding__Karyotype_46,XX,inv(16)(p13q22)[10]	0.0		4_1
654	karyotype_encoding__Karyotype_46,XX,t(8;21)(q22;q22)[10]	0.0		4_1
655	karyotype_encoding__Karyotype_46,XX[10]	0.0		4_1
656	karyotype_encoding__Karyotype_46,XX[20]	0.0		4_1
657	karyotype_encoding__Karyotype_46,XX[20]	0.11960348045151195		4_1
658	karyotype_encoding__Karyotype_46,XX[25]	0.0		4_1
659	karyotype_encoding__Karyotype_46,XX[30]	0.0		4_1
660	karyotype_encoding__Karyotype_46,XY	0.0		4_1
661	karyotype_encoding__Karyotype_46,XY [20]	0.0		4_1
662	karyotype_encoding__Karyotype_46,XY,inv(16)(p13q22)[10]	0.0		4_1
663	karyotype_encoding__Karyotype_46,XY[10]	0.0		4_1
664	karyotype_encoding__Karyotype_46,XY[20]	0.0		4_1
665	karyotype_encoding__Karyotype_46,XY[20]	0.0		4_1
666	karyotype_encoding__Karyotype_46,XY[21]	0.0		4_1
667	karyotype_encoding__Karyotype_46,XY[25]	0.0		4_1
668	karyotype_encoding__Karyotype_46,XY[30]	0.0		4_1
669	karyotype_encoding__Karyotype_47,XX,+8[10]	0.0		4_1
670	karyotype_encoding__Karyotype___rare_class__	0.0		4_1
671	cat__sexID_False	0.08086809695619268		4_1
672	cat__sexID_True	0.0725293117912642		4_1
673	cat__IsSec_False	0.07257323902739204		4_1
674	cat__IsSec_True	0.0		4_1
675	cat__IsSec_nan	0.0		4_1
676	cat__PrevDiag_False	0.0		4_1
677	cat__PrevDiag_True	0.0		4_1
678	cat__PrevDiag_nan	0.0		4_1
679	cat__amlAgeGroup_15-29	0.18984135367133956		4_1
680	cat__amlAgeGroup_30-39	0.04200082929142899		4_1
681	cat__amlAgeGroup_40-49	0.0		4_1
682	cat__amlAgeGroup_50-59	0.0		4_1
683	cat__amlAgeGroup_60+	0.0		4_1
684	cat__PrevBloodDis_Aplastic anaemia	0.0		4_1
685	cat__PrevBloodDis_Chronic lymphoblastic leukaemia (CLL)	0.0		4_1
686	cat__PrevBloodDis_Chronic myelomonocytic leukaemia (CMML)	0.0		4_1
687	cat__PrevBloodDis_Hodgkin's disease	0.0		4_1
688	cat__PrevBloodDis_Lymphoma	0.0		4_1
689	cat__PrevBloodDis_Myelodysplastic syndrome (MDS)/myelodysplasia/pre-leukaemic phase	0.0		4_1
690	cat__PrevBloodDis_Myelofibrosis	0.0		4_1
691	cat__PrevBloodDis_Myeloproliferative syndrome	0.0		4_1
692	cat__PrevBloodDis_Other haematological disorder	0.0		4_1
693	cat__PrevBloodDis_Polycythaemia rubra vera (PRV)	0.0		4_1
694	cat__PrevBloodDis_Refractory anaemia with excess of blasts (RAEB, RAEB-t)	0.0		4_1
695	cat__PrevBloodDis_Sideroblastic anaemia (RAS)	0.0		4_1
696	cat__PrevBloodDis_Thrombocythaemia	0.0		4_1
697	cat__PrevBloodDis_Thrombocytopenia	0.0		4_1
698	cat__PrevBloodDis_nan	0.017756419056995213		4_1
699	cat__FABtype_0	0.0		4_1
700	cat__FABtype_1	0.05498337845626446		4_1
701	cat__FABtype_2	0.07496668359831764		4_1
702	cat__FABtype_3	0.0		4_1
703	cat__FABtype_3v	0.0		4_1
704	cat__FABtype_4	0.05043899592715116		4_1
705	cat__FABtype_4e	0.2984102031964856		4_1
706	cat__FABtype_5	0.274713801265397		4_1
707	cat__FABtype_5a	0.0		4_1
708	cat__FABtype_5b	0.0		4_1
709	cat__FABtype_6	0.06301444800216863		4_1
710	cat__FABtype_7	0.0		4_1
711	cat__FABtype_8	0.041067812647606027		4_1
712	cat__FABtype_All	0.0		4_1
713	cat__FABtype_B	0.0		4_1
714	cat__FABtype_R	0.12914679391043996		4_1
715	cat__FABtype_RT	0.0		4_1
716	cat__FABtype_X	0.14309887818215491		4_1
717	cat__FABtype_nan	0.07487043538959715		4_1
718	cat__CNSinvolveentry_0.0	0.026875130531998935		4_1
719	cat__CNSinvolveentry_1.0	0.0		4_1
720	cat__CNSinvolveentry_2.0	0.0		4_1
721	cat__CNSinvolveentry_nan	0.07587819651374794		4_1
722	cat__Localcytoentry_1.0	0.23251766341509478		4_1
723	cat__Localcytoentry_2.0	0.12504093922312948		4_1
724	cat__Localcytoentry_3.0	0.09854268098744635		4_1
725	cat__Localcytoentry_4.0	0.0		4_1
726	cat__Localcytoentry_5.0	0.053908873370328445		4_1
727	cat__Localcytoentry_nan	0.0		4_1
728	cat__Localimmentry_1.0	0.07283879686302706		4_1
729	cat__Localimmentry_2.0	0.0		4_1
730	cat__Localimmentry_3.0	0.0		4_1
731	cat__Localimmentry_nan	0.0		4_1
732	cat__CD33entry_1.0	0.0		4_1
733	cat__CD33entry_2.0	0.0		4_1
734	cat__CD33entry_3.0	0.0		4_1
735	cat__CD33entry_nan	0.0		4_1
736	cat__SmokeHist_1.0	0.0		4_1
737	cat__SmokeHist_2.0	0.13573624459030514		4_1
738	cat__SmokeHist_3.0	0.09046704521024332		4_1
739	cat__SmokeHist_nan	0.0		4_1
740	cat__amlType_De novo	0.13692648478165673		4_1
741	cat__amlType_High risk MDS	0.0		4_1
742	cat__amlType_Secondary	0.09987841066672322		4_1
743	cat__CytoResult_Adverse	0.6326775575488154		4_1
744	cat__CytoResult_Failed	0.0		4_1
745	cat__CytoResult_Intermediate	0.0		4_1
746	cat__CytoResult_Normal	0.093512166076073		4_1
747	cat__CytoResult_Not done	0.0		4_1
748	cat__CytoResult_nan	0.0972456889125082		4_1
749	cat__CytoResult_t(15;17) / PML-RARA [APL]	0.0		4_1
750	cat__CytoResult_t(8;21) / inv(16) [CBF]	1.0360369137851269		4_1
751	cat__ComorArr_0.0	0.052605391019327936		4_1
752	cat__ComorArr_1.0	0.015088090193457809		4_1
753	cat__ComorArr_2.0	0.0		4_1
754	cat__ComorArr_nan	0.0		4_1
755	cat__ComorCard_0.0	0.0		4_1
756	cat__ComorCard_1.0	0.0		4_1
757	cat__ComorCard_2.0	0.0		4_1
758	cat__ComorCard_nan	0.0		4_1
759	cat__ComorHVD_0.0	0.004919334300289345		4_1
760	cat__ComorHVD_1.0	0.0		4_1
761	cat__ComorHVD_2.0	0.0		4_1
762	cat__ComorHVD_nan	0.0		4_1
763	cat__ComorIBD_0.0	0.0		4_1
764	cat__ComorIBD_1.0	0.0		4_1
765	cat__ComorIBD_2.0	0.0		4_1
766	cat__ComorIBD_nan	0.0		4_1
767	cat__ComorDiab_0.0	0.0		4_1
768	cat__ComorDiab_1.0	0.0		4_1
769	cat__ComorDiab_2.0	0.0		4_1
770	cat__ComorDiab_nan	0.0		4_1
771	cat__ComorCVD_0.0	0.0		4_1
772	cat__ComorCVD_1.0	0.0		4_1
773	cat__ComorCVD_2.0	0.0		4_1
774	cat__ComorCVD_nan	0.0		4_1
775	cat__ComorPsyc_0.0	0.11482934372632504		4_1
776	cat__ComorPsyc_1.0	0.0		4_1
777	cat__ComorPsyc_2.0	0.0		4_1
778	cat__ComorPsyc_nan	0.0		4_1
779	cat__ComorObe_0.0	0.013457324632872887		4_1
780	cat__ComorObe_1.0	0.1222030776332166		4_1
781	cat__ComorObe_2.0	0.0		4_1
782	cat__ComorObe_nan	0.0		4_1
783	cat__ComorInf_0.0	0.05667006867825428		4_1
784	cat__ComorInf_1.0	0.0003777453792518972		4_1
785	cat__ComorInf_2.0	0.0		4_1
786	cat__ComorInf_nan	0.0		4_1
787	cat__ComorRheu_0.0	0.15064526050157923		4_1
788	cat__ComorRheu_1.0	0.0		4_1
789	cat__ComorRheu_2.0	0.05110397564620261		4_1
790	cat__ComorRheu_nan	0.0		4_1
791	cat__ComorPrep_0.0	0.0		4_1
792	cat__ComorPrep_1.0	0.0		4_1
793	cat__ComorPrep_2.0	0.0		4_1
794	cat__ComorPrep_nan	0.0		4_1
795	cat__ComorRen_0.0	0.0		4_1
796	cat__ComorRen_1.0	0.0		4_1
797	cat__ComorRen_2.0	0.0		4_1
798	cat__ComorRen_nan	0.0		4_1
799	cat__ComorMPul_0.0	0.0653515423515296		4_1
800	cat__ComorMPul_1.0	0.0		4_1
801	cat__ComorMPul_2.0	0.0		4_1
802	cat__ComorMPul_nan	0.0		4_1
803	cat__ComorSPul_0.0	0.007777779696008875		4_1
804	cat__ComorSPul_1.0	0.0		4_1
805	cat__ComorSPul_2.0	0.0		4_1
806	cat__ComorSPul_nan	0.0		4_1
807	cat__ComorPST_0.0	0.0		4_1
808	cat__ComorPST_1.0	0.0		4_1
809	cat__ComorPST_2.0	0.0		4_1
810	cat__ComorPST_nan	0.0		4_1
811	cat__ComorHepM_0.0	0.0		4_1
812	cat__ComorHepM_1.0	0.23592046951848833		4_1
813	cat__ComorHepM_2.0	0.0		4_1
814	cat__ComorHepM_nan	0.0		4_1
815	cat__ComorHepS_0.0	0.0		4_1
816	cat__ComorHepS_1.0	0.0		4_1
817	cat__ComorHepS_2.0	0.0		4_1
818	cat__ComorHepS_nan	0.0		4_1
819	num__amlAgeAtRand1	0.25992096460481684		4_1
820	num__Weight	0.03247495223355946		4_1
821	num__Height	0.028997955777232323		4_1
822	num__BloodDateEntry	0.0003744630367682996		4_1
823	num__HemoglobinEntry	0.0004356346161696914		4_1
824	num__PlateletEntry	0.0011923031926861021		4_1
825	num__MarrowDateEntry	0.0004931505226317062		4_1
826	num__MarrowBlastsEntry	0.0002277870705828513		4_1
827	num__LocalImmPcnt	2.1755885701008386e-05		4_1
828	num__SmokePerDay	9.234445475674749e-06		4_1
829	num__WBCEntry	0.038430231267383465		4_1
830	remainder__IsSec_is_missing	0.0		4_1
831	remainder__PrevDiag_is_missing	0.0		4_1
832	remainder__PrevBloodDis_is_missing	0.007987534035248722		4_1
833	remainder__Weight_is_missing	0.0		4_1
834	remainder__Height_is_missing	0.0		4_1
835	remainder__BloodDateEntry_is_missing	0.0		4_1
836	remainder__HemoglobinEntry_is_missing	0.0		4_1
837	remainder__PlateletEntry_is_missing	0.0		4_1
838	remainder__MarrowDateEntry_is_missing	0.0		4_1
839	remainder__MarrowBlastsEntry_is_missing	0.0		4_1
840	remainder__FABtype_is_missing	0.06967357867208375		4_1
841	remainder__CNSinvolveentry_is_missing	0.07495253084757626		4_1
842	remainder__Localcytoentry_is_missing	0.0		4_1
843	remainder__Localimmentry_is_missing	0.0		4_1
844	remainder__LocalImmPcnt_is_missing	0.0		4_1
845	remainder__CD33entry_is_missing	0.0		4_1
846	remainder__SmokeHist_is_missing	0.0		4_1
847	remainder__SmokePerDay_is_missing	0.0		4_1
848	remainder__CytoResult_is_missing	0.09736712775574101		4_1
849	remainder__Karyotype_is_missing	0.13646555311915717		4_1
850	remainder__ComorArr_is_missing	0.0		4_1
851	remainder__ComorCard_is_missing	0.0		4_1
852	remainder__ComorHVD_is_missing	0.0		4_1
853	remainder__ComorIBD_is_missing	0.0		4_1
854	remainder__ComorDiab_is_missing	0.0		4_1
855	remainder__ComorCVD_is_missing	0.0		4_1
856	remainder__ComorPsyc_is_missing	0.0		4_1
857	remainder__ComorObe_is_missing	0.0		4_1
858	remainder__ComorInf_is_missing	0.0		4_1
859	remainder__ComorRheu_is_missing	0.0		4_1
860	remainder__ComorPrep_is_missing	0.0		4_1
861	remainder__ComorRen_is_missing	0.0		4_1
862	remainder__ComorMPul_is_missing	0.0		4_1
863	remainder__ComorSPul_is_missing	0.0		4_1
864	remainder__ComorPST_is_missing	0.0		4_1
865	remainder__ComorHepM_is_missing	0.0		4_1
866	remainder__ComorHepS_is_missing	0.0		4_1
867	karyotype_encoding__Karyotype_46,XX	0.0		5_1
868	karyotype_encoding__Karyotype_46,XX [20]	0.0		5_1
869	karyotype_encoding__Karyotype_46,XX [20]	0.0		5_1
870	karyotype_encoding__Karyotype_46,XX,inv(16)(p13q22)[10]	0.0		5_1
871	karyotype_encoding__Karyotype_46,XX,t(8;21)(q22;q22)[10]	0.0		5_1
872	karyotype_encoding__Karyotype_46,XX[10]	0.0		5_1
873	karyotype_encoding__Karyotype_46,XX[20]	0.0		5_1
874	karyotype_encoding__Karyotype_46,XX[20]	0.0		5_1
875	karyotype_encoding__Karyotype_46,XX[25]	0.03217426283412598		5_1
876	karyotype_encoding__Karyotype_46,XX[30]	0.0		5_1
877	karyotype_encoding__Karyotype_46,XY	0.0		5_1
878	karyotype_encoding__Karyotype_46,XY [20]	0.0		5_1
879	karyotype_encoding__Karyotype_46,XY,inv(16)(p13q22)[10]	0.0		5_1
880	karyotype_encoding__Karyotype_46,XY[10]	0.0		5_1
881	karyotype_encoding__Karyotype_46,XY[20]	0.0		5_1
882	karyotype_encoding__Karyotype_46,XY[20]	0.0		5_1
883	karyotype_encoding__Karyotype_46,XY[25]	0.16824563474578927		5_1
884	karyotype_encoding__Karyotype_46,XY[30]	0.0		5_1
885	karyotype_encoding__Karyotype_47,XX,+8[10]	0.010606235803589756		5_1
886	karyotype_encoding__Karyotype_47,XY,+8[10]	0.0		5_1
887	karyotype_encoding__Karyotype___rare_class__	0.0343383651116547		5_1
888	cat__sexID_False	0.07154404310839749		5_1
889	cat__sexID_True	0.060195486254279264		5_1
890	cat__IsSec_False	0.0		5_1
891	cat__IsSec_True	0.1385706282508505		5_1
892	cat__IsSec_nan	0.0		5_1
893	cat__PrevDiag_False	0.0		5_1
894	cat__PrevDiag_True	0.0		5_1
895	cat__PrevDiag_nan	0.0		5_1
896	cat__amlAgeGroup_15-29	0.20742444793149012		5_1
897	cat__amlAgeGroup_30-39	0.0		5_1
898	cat__amlAgeGroup_40-49	0.05086689263431852		5_1
899	cat__amlAgeGroup_50-59	0.0		5_1
900	cat__amlAgeGroup_60+	0.0		5_1
901	cat__PrevBloodDis_Aplastic anaemia	0.0		5_1
902	cat__PrevBloodDis_Chronic lymphoblastic leukaemia (CLL)	0.0		5_1
903	cat__PrevBloodDis_Chronic myelomonocytic leukaemia (CMML)	0.0		5_1
904	cat__PrevBloodDis_Hodgkin's disease	0.0		5_1
905	cat__PrevBloodDis_Lymphoma	0.0		5_1
906	cat__PrevBloodDis_Myelodysplastic syndrome (MDS)/myelodysplasia/pre-leukaemic phase	0.0		5_1
907	cat__PrevBloodDis_Myelofibrosis	0.0		5_1
908	cat__PrevBloodDis_Myeloproliferative syndrome	0.1789811023181339		5_1
909	cat__PrevBloodDis_Other haematological disorder	0.0		5_1
910	cat__PrevBloodDis_Polycythaemia rubra vera (PRV)	0.0		5_1
911	cat__PrevBloodDis_Refractory anaemia with excess of blasts (RAEB, RAEB-t)	0.0		5_1
912	cat__PrevBloodDis_Sideroblastic anaemia (RAS)	0.0		5_1
913	cat__PrevBloodDis_Thrombocythaemia	0.0		5_1
914	cat__PrevBloodDis_Thrombocytopenia	0.0		5_1
915	cat__PrevBloodDis_nan	0.0		5_1
916	cat__FABtype_0	0.0		5_1
917	cat__FABtype_1	0.0		5_1
918	cat__FABtype_2	0.013505231096242808		5_1
919	cat__FABtype_3	0.0		5_1
920	cat__FABtype_3v	0.0		5_1
921	cat__FABtype_4	0.0		5_1
922	cat__FABtype_4e	0.1610034130173561		5_1
923	cat__FABtype_5	0.29001753122572055		5_1
924	cat__FABtype_5a	0.21966624568414458		5_1
925	cat__FABtype_5b	0.0		5_1
926	cat__FABtype_6	0.24617121657320193		5_1
927	cat__FABtype_7	0.0		5_1
928	cat__FABtype_8	0.13177361214780875		5_1
929	cat__FABtype_All	0.0		5_1
930	cat__FABtype_B	0.0		5_1
931	cat__FABtype_R	0.0		5_1
932	cat__FABtype_RT	0.07403996145376604		5_1
933	cat__FABtype_X	0.1644440099609758		5_1
934	cat__FABtype_nan	0.10829784772589682		5_1
935	cat__CNSinvolveentry_0.0	0.028843954411013		5_1
936	cat__CNSinvolveentry_1.0	0.0		5_1
937	cat__CNSinvolveentry_2.0	0.0		5_1
938	cat__CNSinvolveentry_nan	0.0		5_1
939	cat__Localcytoentry_1.0	0.31791635572316396		5_1
940	cat__Localcytoentry_2.0	0.07998413779707185		5_1
941	cat__Localcytoentry_3.0	0.0		5_1
942	cat__Localcytoentry_4.0	0.0		5_1
943	cat__Localcytoentry_5.0	0.1367492232159687		5_1
944	cat__Localcytoentry_nan	0.0		5_1
945	cat__Localimmentry_1.0	0.0451914780051141		5_1
946	cat__Localimmentry_2.0	0.023847369513101225		5_1
947	cat__Localimmentry_3.0	0.002061526392179267		5_1
948	cat__Localimmentry_nan	0.08267944444825728		5_1
949	cat__CD33entry_1.0	0.0017991971693525266		5_1
950	cat__CD33entry_2.0	0.0		5_1
951	cat__CD33entry_3.0	0.0		5_1
952	cat__CD33entry_nan	0.0		5_1
953	cat__SmokeHist_1.0	0.0		5_1
954	cat__SmokeHist_2.0	0.0883341012327819		5_1
955	cat__SmokeHist_3.0	0.12623804216676146		5_1
956	cat__SmokeHist_nan	0.0		5_1
957	cat__amlType_De novo	0.049696462213088294		5_1
958	cat__amlType_High risk MDS	0.0		5_1
959	cat__amlType_Secondary	0.18342450456893095		5_1
960	cat__CytoResult_Adverse	0.6217920605140103		5_1
961	cat__CytoResult_Failed	0.030879009668059697		5_1
962	cat__CytoResult_Intermediate	0.0		5_1
963	cat__CytoResult_Normal	0.00445596128937547		5_1
964	cat__CytoResult_Not done	0.0		5_1
965	cat__CytoResult_nan	0.26700051606746666		5_1
966	cat__CytoResult_t(15;17) / PML-RARA [APL]	0.0		5_1
967	cat__CytoResult_t(8;21) / inv(16) [CBF]	0.9815506169356703		5_1
968	cat__ComorArr_0.0	0.06788735624749576		5_1
969	cat__ComorArr_1.0	0.0		5_1
970	cat__ComorArr_2.0	0.0		5_1
971	cat__ComorArr_nan	0.0		5_1
972	cat__ComorCard_0.0	0.0		5_1
973	cat__ComorCard_1.0	0.0		5_1
974	cat__ComorCard_2.0	0.0		5_1
975	cat__ComorCard_nan	0.0		5_1
976	cat__ComorHVD_0.0	0.0		5_1
977	cat__ComorHVD_1.0	0.0		5_1
978	cat__ComorHVD_2.0	0.0		5_1
979	cat__ComorHVD_nan	0.0		5_1
980	cat__ComorIBD_0.0	0.0		5_1
981	cat__ComorIBD_1.0	0.0		5_1
982	cat__ComorIBD_2.0	0.0		5_1
983	cat__ComorIBD_nan	0.0		5_1
984	cat__ComorDiab_0.0	0.03443772817940891		5_1
985	cat__ComorDiab_1.0	0.0		5_1
986	cat__ComorDiab_2.0	0.0		5_1
987	cat__ComorDiab_nan	0.0		5_1
988	cat__ComorCVD_0.0	0.0		5_1
989	cat__ComorCVD_1.0	0.0		5_1
990	cat__ComorCVD_2.0	0.0		5_1
991	cat__ComorCVD_nan	0.0		5_1
992	cat__ComorPsyc_0.0	0.07683991677729443		5_1
993	cat__ComorPsyc_1.0	0.06955982488205793		5_1
994	cat__ComorPsyc_2.0	0.0		5_1
995	cat__ComorPsyc_nan	0.0		5_1
996	cat__ComorObe_0.0	0.13213528116834894		5_1
997	cat__ComorObe_1.0	0.08069558072932333		5_1
998	cat__ComorObe_2.0	0.0		5_1
999	cat__ComorObe_nan	0.0		5_1
1000	cat__ComorInf_0.0	0.031705182790052626		5_1
1001	cat__ComorInf_1.0	0.04698537920893582		5_1
1002	cat__ComorInf_2.0	0.0		5_1
1003	cat__ComorInf_nan	0.0		5_1
1004	cat__ComorRheu_0.0	0.10166456448083486		5_1
1005	cat__ComorRheu_1.0	0.0		5_1
1006	cat__ComorRheu_2.0	0.0		5_1
1007	cat__ComorRheu_nan	0.0		5_1
1008	cat__ComorPrep_0.0	0.0		5_1
1009	cat__ComorPrep_1.0	0.17073338398830398		5_1
1010	cat__ComorPrep_2.0	0.0		5_1
1011	cat__ComorPrep_nan	0.0		5_1
1012	cat__ComorRen_0.0	0.0		5_1
1013	cat__ComorRen_1.0	0.0		5_1
1014	cat__ComorRen_2.0	0.0		5_1
1015	cat__ComorRen_nan	0.0		5_1
1016	cat__ComorMPul_0.0	0.0		5_1
1017	cat__ComorMPul_1.0	0.09480083680414489		5_1
1018	cat__ComorMPul_2.0	0.0		5_1
1019	cat__ComorMPul_nan	0.0		5_1
1020	cat__ComorSPul_0.0	0.012306736391205235		5_1
1021	cat__ComorSPul_1.0	0.015516214910437715		5_1
1022	cat__ComorSPul_2.0	0.0		5_1
1023	cat__ComorSPul_nan	0.0		5_1
1024	cat__ComorPST_0.0	0.0		5_1
1025	cat__ComorPST_1.0	0.0		5_1
1026	cat__ComorPST_2.0	0.0		5_1
1027	cat__ComorPST_nan	0.0		5_1
1028	cat__ComorHepM_0.0	0.008676327433794862		5_1
1029	cat__ComorHepM_1.0	0.1373219833861596		5_1
1030	cat__ComorHepM_2.0	0.0		5_1
1031	cat__ComorHepM_nan	0.0		5_1
1032	cat__ComorHepS_0.0	0.028343939316394683		5_1
1033	cat__ComorHepS_1.0	0.0		5_1
1034	cat__ComorHepS_2.0	0.0		5_1
1035	cat__ComorHepS_nan	0.0		5_1
1036	num__amlAgeAtRand1	0.26800242152094184		5_1
1037	num__Weight	0.015602554566845617		5_1
1038	num__Height	0.002880437608100003		5_1
1039	num__BloodDateEntry	0.0004812530397012292		5_1
1040	num__HemoglobinEntry	0.00041772290352938665		5_1
1041	num__PlateletEntry	0.0013636023788383598		5_1
1042	num__MarrowDateEntry	0.00025594062447706144		5_1
1043	num__MarrowBlastsEntry	0.00020624300665494756		5_1
1044	num__LocalImmPcnt	3.636073511958139e-06		5_1
1045	num__SmokePerDay	2.6751977873301032e-05		5_1
1046	num__WBCEntry	0.04058297161150911		5_1
1047	remainder__IsSec_is_missing	0.0		5_1
1048	remainder__PrevDiag_is_missing	0.0		5_1
1049	remainder__PrevBloodDis_is_missing	0.0		5_1
1050	remainder__Weight_is_missing	0.0		5_1
1051	remainder__Height_is_missing	0.0		5_1
1052	remainder__BloodDateEntry_is_missing	0.0		5_1
1053	remainder__HemoglobinEntry_is_missing	0.0		5_1
1054	remainder__PlateletEntry_is_missing	0.0		5_1
1055	remainder__MarrowDateEntry_is_missing	0.0		5_1
1056	remainder__MarrowBlastsEntry_is_missing	0.0		5_1
1057	remainder__FABtype_is_missing	0.10206901437935008		5_1
1058	remainder__CNSinvolveentry_is_missing	0.0		5_1
1059	remainder__Localcytoentry_is_missing	0.0		5_1
1060	remainder__Localimmentry_is_missing	0.08076661587004501		5_1
1061	remainder__LocalImmPcnt_is_missing	0.0		5_1
1062	remainder__CD33entry_is_missing	0.0		5_1
1063	remainder__SmokeHist_is_missing	0.0		5_1
1064	remainder__SmokePerDay_is_missing	0.0		5_1
1065	remainder__CytoResult_is_missing	0.26493437822406113		5_1
1066	remainder__Karyotype_is_missing	0.06273194746053183		5_1
1067	remainder__ComorArr_is_missing	0.0		5_1
1068	remainder__ComorCard_is_missing	0.0		5_1
1069	remainder__ComorHVD_is_missing	0.0		5_1
1070	remainder__ComorIBD_is_missing	0.0		5_1
1071	remainder__ComorDiab_is_missing	0.0		5_1
1072	remainder__ComorCVD_is_missing	0.0		5_1
1073	remainder__ComorPsyc_is_missing	0.0		5_1
1074	remainder__ComorObe_is_missing	0.0		5_1
1075	remainder__ComorInf_is_missing	0.0		5_1
1076	remainder__ComorRheu_is_missing	0.0		5_1
1077	remainder__ComorPrep_is_missing	0.0		5_1
1078	remainder__ComorRen_is_missing	0.0		5_1
1079	remainder__ComorMPul_is_missing	0.0		5_1
1080	remainder__ComorSPul_is_missing	0.0		5_1
1081	remainder__ComorPST_is_missing	0.0		5_1
1082	remainder__ComorHepM_is_missing	0.0		5_1
1083	remainder__ComorHepS_is_missing	0.0		5_1
1084	karyotype_encoding__Karyotype_46,XX	0.0		1_2
1085	karyotype_encoding__Karyotype_46,XX [20]	0.0		1_2
1086	karyotype_encoding__Karyotype_46,XX [20]	0.0		1_2
1087	karyotype_encoding__Karyotype_46,XX,inv(16)(p13q22)[10]	0.0		1_2
1088	karyotype_encoding__Karyotype_46,XX,t(8;21)(q22;q22)[10]	0.0		1_2
1089	karyotype_encoding__Karyotype_46,XX[10]	0.0		1_2
1090	karyotype_encoding__Karyotype_46,XX[20]	0.0		1_2
1091	karyotype_encoding__Karyotype_46,XX[20]	0.0		1_2
1092	karyotype_encoding__Karyotype_46,XX[25]	0.0		1_2
1093	karyotype_encoding__Karyotype_46,XX[30]	0.0		1_2
1094	karyotype_encoding__Karyotype_46,XY	0.0		1_2
1095	karyotype_encoding__Karyotype_46,XY [20]	0.0		1_2
1096	karyotype_encoding__Karyotype_46,XY,inv(16)(p13q22)[10]	0.0		1_2
1097	karyotype_encoding__Karyotype_46,XY[10]	0.0		1_2
1098	karyotype_encoding__Karyotype_46,XY[20]	0.0		1_2
1099	karyotype_encoding__Karyotype_46,XY[20]	0.0		1_2
1100	karyotype_encoding__Karyotype_46,XY[20]	0.0		1_2
1101	karyotype_encoding__Karyotype_46,XY[21]	0.0		1_2
1102	karyotype_encoding__Karyotype_46,XY[25]	0.0		1_2
1103	karyotype_encoding__Karyotype_46,XY[30]	0.0		1_2
1104	karyotype_encoding__Karyotype_47,XX,+8[10]	0.0		1_2
1105	karyotype_encoding__Karyotype___rare_class__	0.0		1_2
1106	cat__sexID_False	0.03889950769331493		1_2
1107	cat__sexID_True	0.0306704223132785		1_2
1108	cat__IsSec_False	0.001580200604283444		1_2
1109	cat__IsSec_True	0.03843566274841474		1_2
1110	cat__IsSec_nan	0.0		1_2
1111	cat__PrevDiag_False	0.0		1_2
1112	cat__PrevDiag_True	0.0		1_2
1113	cat__PrevDiag_nan	0.0		1_2
1114	cat__amlAgeGroup_15-29	0.06803493274938252		1_2
1115	cat__amlAgeGroup_30-39	0.0		1_2
1116	cat__amlAgeGroup_40-49	0.06094394750994627		1_2
1117	cat__amlAgeGroup_50-59	0.0		1_2
1118	cat__amlAgeGroup_60+	0.0		1_2
1119	cat__PrevBloodDis_Aplastic anaemia	0.0		1_2
1120	cat__PrevBloodDis_Chronic lymphoblastic leukaemia (CLL)	0.0		1_2
1121	cat__PrevBloodDis_Chronic myelomonocytic leukaemia (CMML)	0.0		1_2
1122	cat__PrevBloodDis_Hodgkin's disease	0.0		1_2
1123	cat__PrevBloodDis_Lymphoma	0.0		1_2
1124	cat__PrevBloodDis_Myelodysplastic syndrome (MDS)/myelodysplasia/pre-leukaemic phase	0.0		1_2
1125	cat__PrevBloodDis_Myelofibrosis	0.0		1_2
1126	cat__PrevBloodDis_Myeloproliferative syndrome	0.0		1_2
1127	cat__PrevBloodDis_Other haematological disorder	0.0		1_2
1128	cat__PrevBloodDis_Polycythaemia rubra vera (PRV)	0.0		1_2
1129	cat__PrevBloodDis_Refractory anaemia with excess of blasts (RAEB, RAEB-t)	0.0		1_2
1130	cat__PrevBloodDis_Sideroblastic anaemia (RAS)	0.0		1_2
1131	cat__PrevBloodDis_Thrombocythaemia	0.0		1_2
1132	cat__PrevBloodDis_Thrombocytopenia	0.0		1_2
1133	cat__PrevBloodDis_nan	0.0		1_2
1134	cat__FABtype_0	0.0		1_2
1135	cat__FABtype_1	0.05739055066501988		1_2
1136	cat__FABtype_2	0.0		1_2
1137	cat__FABtype_3	0.0		1_2
1138	cat__FABtype_3v	0.0		1_2
1139	cat__FABtype_4	0.0		1_2
1140	cat__FABtype_4e	0.0		1_2
1141	cat__FABtype_5	0.15455801385551393		1_2
1142	cat__FABtype_5a	0.0		1_2
1143	cat__FABtype_5b	0.0		1_2
1144	cat__FABtype_6	0.04372339057610319		1_2
1145	cat__FABtype_7	0.0		1_2
1146	cat__FABtype_8	0.08326540337554453		1_2
1147	cat__FABtype_All	0.0		1_2
1148	cat__FABtype_B	0.0		1_2
1149	cat__FABtype_R	0.0		1_2
1150	cat__FABtype_RT	0.0		1_2
1151	cat__FABtype_X	0.0		1_2
1152	cat__FABtype_nan	0.0		1_2
1153	cat__CNSinvolveentry_0.0	0.03599270918131132		1_2
1154	cat__CNSinvolveentry_1.0	0.0		1_2
1155	cat__CNSinvolveentry_2.0	0.0		1_2
1156	cat__CNSinvolveentry_nan	0.0		1_2
1157	cat__Localcytoentry_1.0	0.27066240052679275		1_2
1158	cat__Localcytoentry_2.0	0.051025214212206196		1_2
1159	cat__Localcytoentry_3.0	0.0		1_2
1160	cat__Localcytoentry_4.0	0.0		1_2
1161	cat__Localcytoentry_5.0	0.06292528848870013		1_2
1162	cat__Localcytoentry_nan	0.0		1_2
1163	cat__Localimmentry_1.0	0.0		1_2
1164	cat__Localimmentry_2.0	0.0		1_2
1165	cat__Localimmentry_3.0	0.0		1_2
1166	cat__Localimmentry_nan	0.0		1_2
1167	cat__CD33entry_1.0	0.0		1_2
1168	cat__CD33entry_2.0	0.0		1_2
1169	cat__CD33entry_3.0	0.0		1_2
1170	cat__CD33entry_nan	0.0		1_2
1171	cat__SmokeHist_1.0	0.0		1_2
1172	cat__SmokeHist_2.0	0.11300513704944805		1_2
1173	cat__SmokeHist_3.0	0.07036359915473575		1_2
1174	cat__SmokeHist_nan	0.0		1_2
1175	cat__amlType_De novo	0.11244710963240598		1_2
1176	cat__amlType_High risk MDS	0.0		1_2
1177	cat__amlType_Secondary	0.2268421339871827		1_2
1178	cat__CytoResult_Adverse	0.6125046846047926		1_2
1179	cat__CytoResult_Failed	0.0		1_2
1180	cat__CytoResult_Intermediate	0.0		1_2
1181	cat__CytoResult_Normal	0.047303889280729254		1_2
1182	cat__CytoResult_Not done	0.0		1_2
1183	cat__CytoResult_nan	0.1565635603839492		1_2
1184	cat__CytoResult_t(15;17) / PML-RARA [APL]	0.0		1_2
1185	cat__CytoResult_t(8;21) / inv(16) [CBF]	0.9124474595820014		1_2
1186	cat__ComorArr_0.0	0.0		1_2
1187	cat__ComorArr_1.0	0.0		1_2
1188	cat__ComorArr_2.0	0.0		1_2
1189	cat__ComorArr_nan	0.0		1_2
1190	cat__ComorCard_0.0	0.0		1_2
1191	cat__ComorCard_1.0	0.0		1_2
1192	cat__ComorCard_2.0	0.0		1_2
1193	cat__ComorCard_nan	0.0		1_2
1194	cat__ComorHVD_0.0	0.0		1_2
1195	cat__ComorHVD_1.0	0.0		1_2
1196	cat__ComorHVD_2.0	0.0		1_2
1197	cat__ComorHVD_nan	0.0		1_2
1198	cat__ComorIBD_0.0	0.0		1_2
1199	cat__ComorIBD_1.0	0.0		1_2
1200	cat__ComorIBD_2.0	0.0		1_2
1201	cat__ComorIBD_nan	0.0		1_2
1202	cat__ComorDiab_0.0	0.003409162131347005		1_2
1203	cat__ComorDiab_1.0	0.0		1_2
1204	cat__ComorDiab_2.0	0.0		1_2
1205	cat__ComorDiab_nan	0.0		1_2
1206	cat__ComorCVD_0.0	0.0		1_2
1207	cat__ComorCVD_1.0	0.0		1_2
1208	cat__ComorCVD_2.0	0.0		1_2
1209	cat__ComorCVD_nan	0.0		1_2
1210	cat__ComorPsyc_0.0	0.0		1_2
1211	cat__ComorPsyc_1.0	0.11295802095945434		1_2
1212	cat__ComorPsyc_2.0	0.0		1_2
1213	cat__ComorPsyc_nan	0.0		1_2
1214	cat__ComorObe_0.0	0.10600981149125231		1_2
1215	cat__ComorObe_1.0	0.011820230025484142		1_2
1216	cat__ComorObe_2.0	0.0		1_2
1217	cat__ComorObe_nan	0.0		1_2
1218	cat__ComorInf_0.0	0.011898591945845312		1_2
1219	cat__ComorInf_1.0	0.0		1_2
1220	cat__ComorInf_2.0	0.0		1_2
1221	cat__ComorInf_nan	0.0		1_2
1222	cat__ComorRheu_0.0	0.06366628707014091		1_2
1223	cat__ComorRheu_1.0	0.0		1_2
1224	cat__ComorRheu_2.0	0.0		1_2
1225	cat__ComorRheu_nan	0.0		1_2
1226	cat__ComorPrep_0.0	0.0		1_2
1227	cat__ComorPrep_1.0	0.0		1_2
1228	cat__ComorPrep_2.0	0.0		1_2
1229	cat__ComorPrep_nan	0.0		1_2
1230	cat__ComorRen_0.0	0.0		1_2
1231	cat__ComorRen_1.0	0.0		1_2
1232	cat__ComorRen_2.0	0.0		1_2
1233	cat__ComorRen_nan	0.0		1_2
1234	cat__ComorMPul_0.0	0.05049839952335423		1_2
1235	cat__ComorMPul_1.0	0.04633435587318203		1_2
1236	cat__ComorMPul_2.0	0.0		1_2
1237	cat__ComorMPul_nan	0.0		1_2
1238	cat__ComorSPul_0.0	0.0		1_2
1239	cat__ComorSPul_1.0	0.0		1_2
1240	cat__ComorSPul_2.0	0.0		1_2
1241	cat__ComorSPul_nan	0.0		1_2
1242	cat__ComorPST_0.0	0.0		1_2
1243	cat__ComorPST_1.0	0.0		1_2
1244	cat__ComorPST_2.0	0.0		1_2
1245	cat__ComorPST_nan	0.0		1_2
1246	cat__ComorHepM_0.0	0.0		1_2
1247	cat__ComorHepM_1.0	0.03308662166884563		1_2
1248	cat__ComorHepM_2.0	0.0		1_2
1249	cat__ComorHepM_nan	0.0		1_2
1250	cat__ComorHepS_0.0	0.0		1_2
1251	cat__ComorHepS_1.0	0.0		1_2
1252	cat__ComorHepS_2.0	0.0		1_2
1253	cat__ComorHepS_nan	0.0		1_2
1254	num__amlAgeAtRand1	0.2482435064330473		1_2
1255	num__Weight	0.0579364695312028		1_2
1256	num__Height	0.003237625103915093		1_2
1257	num__BloodDateEntry	0.00031959078760749666		1_2
1258	num__HemoglobinEntry	0.0005260492616162937		1_2
1259	num__PlateletEntry	0.0014648081691036306		1_2
1260	num__MarrowDateEntry	0.00028786527777298733		1_2
1261	num__MarrowBlastsEntry	8.996231060024956e-06		1_2
1262	num__LocalImmPcnt	7.076826118918948e-05		1_2
1263	num__SmokePerDay	0.00012011339821341012		1_2
1264	num__WBCEntry	0.15540949423832778		1_2
1265	remainder__IsSec_is_missing	0.0		1_2
1266	remainder__PrevDiag_is_missing	0.0		1_2
1267	remainder__PrevBloodDis_is_missing	0.0		1_2
1268	remainder__Weight_is_missing	0.0		1_2
1269	remainder__Height_is_missing	0.0		1_2
1270	remainder__BloodDateEntry_is_missing	0.0		1_2
1271	remainder__HemoglobinEntry_is_missing	0.0		1_2
1272	remainder__PlateletEntry_is_missing	0.0		1_2
1273	remainder__MarrowDateEntry_is_missing	0.0		1_2
1274	remainder__MarrowBlastsEntry_is_missing	0.0		1_2
1275	remainder__FABtype_is_missing	0.0		1_2
1276	remainder__CNSinvolveentry_is_missing	0.0		1_2
1277	remainder__Localcytoentry_is_missing	0.0		1_2
1278	remainder__Localimmentry_is_missing	0.0		1_2
1279	remainder__LocalImmPcnt_is_missing	0.0		1_2
1280	remainder__CD33entry_is_missing	0.0		1_2
1281	remainder__SmokeHist_is_missing	0.0		1_2
1282	remainder__SmokePerDay_is_missing	0.0		1_2
1283	remainder__CytoResult_is_missing	0.15741132028558932		1_2
1284	remainder__Karyotype_is_missing	0.07444014870320205		1_2
1285	remainder__ComorArr_is_missing	0.0		1_2
1286	remainder__ComorCard_is_missing	0.0		1_2
1287	remainder__ComorHVD_is_missing	0.0		1_2
1288	remainder__ComorIBD_is_missing	0.0		1_2
1289	remainder__ComorDiab_is_missing	0.0		1_2
1290	remainder__ComorCVD_is_missing	0.0		1_2
1291	remainder__ComorPsyc_is_missing	0.0		1_2
1292	remainder__ComorObe_is_missing	0.0		1_2
1293	remainder__ComorInf_is_missing	0.0		1_2
1294	remainder__ComorRheu_is_missing	0.0		1_2
1295	remainder__ComorPrep_is_missing	0.0		1_2
1296	remainder__ComorRen_is_missing	0.0		1_2
1297	remainder__ComorMPul_is_missing	0.0		1_2
1298	remainder__ComorSPul_is_missing	0.0		1_2
1299	remainder__ComorPST_is_missing	0.0		1_2
1300	remainder__ComorHepM_is_missing	0.0		1_2
1301	remainder__ComorHepS_is_missing	0.0		1_2
1302	karyotype_encoding__Karyotype_46,XX [20]	0.0		2_2
1303	karyotype_encoding__Karyotype_46,XX [20]	0.0		2_2
1304	karyotype_encoding__Karyotype_46,XX,inv(16)(p13q22)[10]	0.0		2_2
1305	karyotype_encoding__Karyotype_46,XX,t(8;21)(q22;q22)[10]	0.0		2_2
1306	karyotype_encoding__Karyotype_46,XX[10]	0.0		2_2
1307	karyotype_encoding__Karyotype_46,XX[20]	0.0		2_2
1308	karyotype_encoding__Karyotype_46,XX[20]	0.0		2_2
1309	karyotype_encoding__Karyotype_46,XX[25]	0.0		2_2
1310	karyotype_encoding__Karyotype_46,XX[30]	0.0		2_2
1311	karyotype_encoding__Karyotype_46,XY	0.0		2_2
1312	karyotype_encoding__Karyotype_46,XY [20]	0.0		2_2
1313	karyotype_encoding__Karyotype_46,XY,inv(16)(p13q22)[10]	0.0		2_2
1314	karyotype_encoding__Karyotype_46,XY[10]	0.0		2_2
1315	karyotype_encoding__Karyotype_46,XY[20]	0.0		2_2
1316	karyotype_encoding__Karyotype_46,XY[20]	0.0		2_2
1317	karyotype_encoding__Karyotype_46,XY[25]	0.0		2_2
1318	karyotype_encoding__Karyotype_46,XY[30]	0.0		2_2
1319	karyotype_encoding__Karyotype_47,XX,+8[10]	0.0		2_2
1320	karyotype_encoding__Karyotype___rare_class__	0.05995861897150629		2_2
1321	cat__sexID_False	0.046958796947834426		2_2
1322	cat__sexID_True	0.043388796081215965		2_2
1323	cat__IsSec_False	0.031151663130238195		2_2
1324	cat__IsSec_True	0.01178813765993867		2_2
1325	cat__IsSec_nan	0.0		2_2
1326	cat__PrevDiag_False	0.0		2_2
1327	cat__PrevDiag_True	0.0		2_2
1328	cat__PrevDiag_nan	0.0		2_2
1329	cat__amlAgeGroup_15-29	0.0		2_2
1330	cat__amlAgeGroup_30-39	0.0		2_2
1331	cat__amlAgeGroup_40-49	0.0		2_2
1332	cat__amlAgeGroup_50-59	0.0		2_2
1333	cat__amlAgeGroup_60+	0.0		2_2
1334	cat__PrevBloodDis_Aplastic anaemia	0.0		2_2
1335	cat__PrevBloodDis_Chronic lymphoblastic leukaemia (CLL)	0.0		2_2
1336	cat__PrevBloodDis_Chronic myelomonocytic leukaemia (CMML)	0.0		2_2
1337	cat__PrevBloodDis_Hodgkin's disease	0.0		2_2
1338	cat__PrevBloodDis_Lymphoma	0.0		2_2
1339	cat__PrevBloodDis_Myelodysplastic syndrome (MDS)/myelodysplasia/pre-leukaemic phase	0.0		2_2
1340	cat__PrevBloodDis_Myelofibrosis	0.0		2_2
1341	cat__PrevBloodDis_Myeloproliferative syndrome	0.0		2_2
1342	cat__PrevBloodDis_Other haematological disorder	0.0		2_2
1343	cat__PrevBloodDis_Polycythaemia rubra vera (PRV)	0.0		2_2
1344	cat__PrevBloodDis_Refractory anaemia with excess of blasts (RAEB, RAEB-t)	0.0		2_2
1345	cat__PrevBloodDis_Sideroblastic anaemia (RAS)	0.0		2_2
1346	cat__PrevBloodDis_Thrombocythaemia	0.0		2_2
1347	cat__PrevBloodDis_Thrombocytopenia	0.0		2_2
1348	cat__PrevBloodDis_nan	0.0		2_2
1349	cat__FABtype_0	0.0		2_2
1350	cat__FABtype_1	0.004984955558601608		2_2
1351	cat__FABtype_2	0.004038231964236416		2_2
1352	cat__FABtype_3	0.0		2_2
1353	cat__FABtype_3v	0.0		2_2
1354	cat__FABtype_4	0.0		2_2
1355	cat__FABtype_4e	0.0		2_2
1356	cat__FABtype_5	0.0		2_2
1357	cat__FABtype_5a	0.0		2_2
1358	cat__FABtype_5b	0.0		2_2
1359	cat__FABtype_6	0.0		2_2
1360	cat__FABtype_7	0.0		2_2
1361	cat__FABtype_8	0.007558016167037749		2_2
1362	cat__FABtype_B	0.0		2_2
1363	cat__FABtype_R	0.0		2_2
1364	cat__FABtype_RT	0.0		2_2
1365	cat__FABtype_X	0.0		2_2
1366	cat__FABtype_nan	0.0		2_2
1367	cat__CNSinvolveentry_0.0	0.0		2_2
1368	cat__CNSinvolveentry_1.0	0.0		2_2
1369	cat__CNSinvolveentry_2.0	0.0		2_2
1370	cat__CNSinvolveentry_nan	0.0		2_2
1371	cat__Localcytoentry_1.0	0.12566044930103343		2_2
1372	cat__Localcytoentry_2.0	0.0596333339068295		2_2
1373	cat__Localcytoentry_3.0	0.0		2_2
1374	cat__Localcytoentry_4.0	0.0		2_2
1375	cat__Localcytoentry_5.0	0.0		2_2
1376	cat__Localcytoentry_nan	0.0		2_2
1377	cat__Localimmentry_1.0	0.0		2_2
1378	cat__Localimmentry_2.0	0.0		2_2
1379	cat__Localimmentry_3.0	0.0		2_2
1380	cat__Localimmentry_nan	0.0		2_2
1381	cat__CD33entry_1.0	0.0		2_2
1382	cat__CD33entry_2.0	0.0		2_2
1383	cat__CD33entry_3.0	0.0		2_2
1384	cat__CD33entry_nan	0.0		2_2
1385	cat__SmokeHist_1.0	0.0		2_2
1386	cat__SmokeHist_2.0	0.029494592043237476		2_2
1387	cat__SmokeHist_3.0	0.0		2_2
1388	cat__SmokeHist_nan	0.0		2_2
1389	cat__amlType_De novo	0.053483294945484136		2_2
1390	cat__amlType_High risk MDS	0.0		2_2
1391	cat__amlType_Secondary	0.12223283336375346		2_2
1392	cat__CytoResult_Adverse	0.5675825278208628		2_2
1393	cat__CytoResult_Failed	0.0		2_2
1394	cat__CytoResult_Intermediate	0.0		2_2
1395	cat__CytoResult_Normal	0.057902043745845885		2_2
1396	cat__CytoResult_Not done	0.0		2_2
1397	cat__CytoResult_nan	0.0		2_2
1398	cat__CytoResult_t(15;17) / PML-RARA [APL]	0.0		2_2
1399	cat__CytoResult_t(8;21) / inv(16) [CBF]	0.5054608579501325		2_2
1400	cat__ComorArr_0.0	0.0		2_2
1401	cat__ComorArr_1.0	0.0		2_2
1402	cat__ComorArr_2.0	0.0		2_2
1403	cat__ComorArr_nan	0.0		2_2
1404	cat__ComorCard_0.0	0.0		2_2
1405	cat__ComorCard_1.0	0.0		2_2
1406	cat__ComorCard_2.0	0.0		2_2
1407	cat__ComorCard_nan	0.0		2_2
1408	cat__ComorHVD_0.0	0.0		2_2
1409	cat__ComorHVD_1.0	0.0		2_2
1410	cat__ComorHVD_2.0	0.0		2_2
1411	cat__ComorHVD_nan	0.0		2_2
1412	cat__ComorIBD_0.0	0.0		2_2
1413	cat__ComorIBD_1.0	0.0		2_2
1414	cat__ComorIBD_2.0	0.0		2_2
1415	cat__ComorIBD_nan	0.0		2_2
1416	cat__ComorDiab_0.0	0.0		2_2
1417	cat__ComorDiab_1.0	0.0		2_2
1418	cat__ComorDiab_2.0	0.0		2_2
1419	cat__ComorDiab_nan	0.0		2_2
1420	cat__ComorCVD_0.0	0.0		2_2
1421	cat__ComorCVD_1.0	0.0		2_2
1422	cat__ComorCVD_2.0	0.0		2_2
1423	cat__ComorCVD_nan	0.0		2_2
1424	cat__ComorPsyc_0.0	0.0		2_2
1425	cat__ComorPsyc_1.0	0.0		2_2
1426	cat__ComorPsyc_2.0	0.0		2_2
1427	cat__ComorPsyc_nan	0.0		2_2
1428	cat__ComorObe_0.0	0.0		2_2
1429	cat__ComorObe_1.0	0.0		2_2
1430	cat__ComorObe_2.0	0.0		2_2
1431	cat__ComorObe_nan	0.0		2_2
1432	cat__ComorInf_0.0	0.0		2_2
1433	cat__ComorInf_1.0	0.0		2_2
1434	cat__ComorInf_2.0	0.0		2_2
1435	cat__ComorInf_nan	0.0		2_2
1436	cat__ComorRheu_0.0	0.0		2_2
1437	cat__ComorRheu_1.0	0.0		2_2
1438	cat__ComorRheu_2.0	0.0		2_2
1439	cat__ComorRheu_nan	0.0		2_2
1440	cat__ComorPrep_0.0	0.0		2_2
1441	cat__ComorPrep_1.0	0.0		2_2
1442	cat__ComorPrep_2.0	0.0		2_2
1443	cat__ComorPrep_nan	0.0		2_2
1444	cat__ComorRen_0.0	0.0		2_2
1445	cat__ComorRen_1.0	0.0		2_2
1446	cat__ComorRen_2.0	0.0		2_2
1447	cat__ComorRen_nan	0.0		2_2
1448	cat__ComorMPul_0.0	0.0		2_2
1449	cat__ComorMPul_1.0	0.0		2_2
1450	cat__ComorMPul_2.0	0.0		2_2
1451	cat__ComorMPul_nan	0.0		2_2
1452	cat__ComorSPul_0.0	0.0		2_2
1453	cat__ComorSPul_1.0	0.0		2_2
1454	cat__ComorSPul_2.0	0.0		2_2
1455	cat__ComorSPul_nan	0.0		2_2
1456	cat__ComorPST_0.0	0.0		2_2
1457	cat__ComorPST_1.0	0.0		2_2
1458	cat__ComorPST_2.0	0.0		2_2
1459	cat__ComorPST_nan	0.0		2_2
1460	cat__ComorHepM_0.0	0.0		2_2
1461	cat__ComorHepM_1.0	0.0		2_2
1462	cat__ComorHepM_2.0	0.0		2_2
1463	cat__ComorHepM_nan	0.0		2_2
1464	cat__ComorHepS_0.0	0.0		2_2
1465	cat__ComorHepS_1.0	0.0		2_2
1466	cat__ComorHepS_2.0	0.0		2_2
1467	cat__ComorHepS_nan	0.0		2_2
1468	num__amlAgeAtRand1	0.2061992961805527		2_2
1469	num__Weight	0.021800957055003685		2_2
1470	num__Height	0.0032151903165210448		2_2
1471	num__BloodDateEntry	0.0002795027441954954		2_2
1472	num__HemoglobinEntry	0.00035775680122328426		2_2
1473	num__PlateletEntry	0.001366840744321708		2_2
1474	num__MarrowDateEntry	6.574982535305081e-05		2_2
1475	num__MarrowBlastsEntry	0.0002239754589231943		2_2
1476	num__LocalImmPcnt	2.0995797678212974e-05		2_2
1477	num__SmokePerDay	5.632135517474238e-05		2_2
1478	num__WBCEntry	0.024834341128158032		2_2
1479	remainder__IsSec_is_missing	0.0		2_2
1480	remainder__PrevDiag_is_missing	0.0		2_2
1481	remainder__PrevBloodDis_is_missing	0.0		2_2
1482	remainder__Weight_is_missing	0.0		2_2
1483	remainder__Height_is_missing	0.0		2_2
1484	remainder__BloodDateEntry_is_missing	0.0		2_2
1485	remainder__HemoglobinEntry_is_missing	0.0		2_2
1486	remainder__PlateletEntry_is_missing	0.0		2_2
1487	remainder__MarrowDateEntry_is_missing	0.0		2_2
1488	remainder__MarrowBlastsEntry_is_missing	0.0		2_2
1489	remainder__FABtype_is_missing	0.0		2_2
1490	remainder__CNSinvolveentry_is_missing	0.0		2_2
1491	remainder__Localcytoentry_is_missing	0.0		2_2
1492	remainder__Localimmentry_is_missing	0.0		2_2
1493	remainder__LocalImmPcnt_is_missing	0.0		2_2
1494	remainder__CD33entry_is_missing	0.0		2_2
1495	remainder__SmokeHist_is_missing	0.0		2_2
1496	remainder__SmokePerDay_is_missing	0.0		2_2
1497	remainder__CytoResult_is_missing	0.0		2_2
1498	remainder__Karyotype_is_missing	0.0		2_2
1499	remainder__ComorArr_is_missing	0.0		2_2
1500	remainder__ComorCard_is_missing	0.0		2_2
1501	remainder__ComorHVD_is_missing	0.0		2_2
1502	remainder__ComorIBD_is_missing	0.0		2_2
1503	remainder__ComorDiab_is_missing	0.0		2_2
1504	remainder__ComorCVD_is_missing	0.0		2_2
1505	remainder__ComorPsyc_is_missing	0.0		2_2
1506	remainder__ComorObe_is_missing	0.0		2_2
1507	remainder__ComorInf_is_missing	0.0		2_2
1508	remainder__ComorRheu_is_missing	0.0		2_2
1509	remainder__ComorPrep_is_missing	0.0		2_2
1510	remainder__ComorRen_is_missing	0.0		2_2
1511	remainder__ComorMPul_is_missing	0.0		2_2
1512	remainder__ComorSPul_is_missing	0.0		2_2
1513	remainder__ComorPST_is_missing	0.0		2_2
1514	remainder__ComorHepM_is_missing	0.0		2_2
1515	remainder__ComorHepS_is_missing	0.0		2_2
1516	karyotype_encoding__Karyotype_46,XX [20]	0.0		3_2
1517	karyotype_encoding__Karyotype_46,XX [20]	0.0		3_2
1518	karyotype_encoding__Karyotype_46,XX,inv(16)(p13q22)[10]	0.0		3_2
1519	karyotype_encoding__Karyotype_46,XX,t(8;21)(q22;q22)[10]	0.0		3_2
1520	karyotype_encoding__Karyotype_46,XX[10]	0.0		3_2
1521	karyotype_encoding__Karyotype_46,XX[20]	0.0		3_2
1522	karyotype_encoding__Karyotype_46,XX[20]	0.0		3_2
1523	karyotype_encoding__Karyotype_46,XX[25]	0.0		3_2
1524	karyotype_encoding__Karyotype_46,XX[30]	0.0		3_2
1525	karyotype_encoding__Karyotype_46,XY	0.0		3_2
1526	karyotype_encoding__Karyotype_46,XY [20]	0.0		3_2
1527	karyotype_encoding__Karyotype_46,XY,inv(16)(p13q22)[10]	0.0		3_2
1528	karyotype_encoding__Karyotype_46,XY[10]	0.0		3_2
1529	karyotype_encoding__Karyotype_46,XY[20]	0.0		3_2
1530	karyotype_encoding__Karyotype_46,XY[20]	0.0		3_2
1531	karyotype_encoding__Karyotype_46,XY[21]	0.0		3_2
1532	karyotype_encoding__Karyotype_46,XY[25]	0.0		3_2
1533	karyotype_encoding__Karyotype_46,XY[30]	0.0		3_2
1534	karyotype_encoding__Karyotype_47,XX,+8[10]	0.0		3_2
1535	karyotype_encoding__Karyotype_47,XY,+8[10]	0.0		3_2
1536	karyotype_encoding__Karyotype___rare_class__	0.08152645963179676		3_2
1537	cat__sexID_False	0.07001844196138118		3_2
1538	cat__sexID_True	0.05978946904416067		3_2
1539	cat__IsSec_False	0.0		3_2
1540	cat__IsSec_True	0.0		3_2
1541	cat__IsSec_nan	0.0		3_2
1542	cat__PrevDiag_False	0.0053130653473490545		3_2
1543	cat__PrevDiag_True	0.0		3_2
1544	cat__PrevDiag_nan	0.0		3_2
1545	cat__amlAgeGroup_15-29	0.02065039712230798		3_2
1546	cat__amlAgeGroup_30-39	0.0		3_2
1547	cat__amlAgeGroup_40-49	0.024031254729682563		3_2
1548	cat__amlAgeGroup_50-59	0.0		3_2
1549	cat__amlAgeGroup_60+	0.03513215341407892		3_2
1550	cat__PrevBloodDis_Aplastic anaemia	0.0		3_2
1551	cat__PrevBloodDis_Chronic lymphoblastic leukaemia (CLL)	0.0		3_2
1552	cat__PrevBloodDis_Chronic myelomonocytic leukaemia (CMML)	0.0		3_2
1553	cat__PrevBloodDis_Hodgkin's disease	0.0		3_2
1554	cat__PrevBloodDis_Lymphoma	0.0		3_2
1555	cat__PrevBloodDis_Myelodysplastic syndrome (MDS)/myelodysplasia/pre-leukaemic phase	0.0		3_2
1556	cat__PrevBloodDis_Myelofibrosis	0.0		3_2
1557	cat__PrevBloodDis_Myeloproliferative syndrome	0.0		3_2
1558	cat__PrevBloodDis_Other haematological disorder	0.0		3_2
1559	cat__PrevBloodDis_Polycythaemia rubra vera (PRV)	0.0		3_2
1560	cat__PrevBloodDis_Refractory anaemia with excess of blasts (RAEB, RAEB-t)	0.0		3_2
1561	cat__PrevBloodDis_Sideroblastic anaemia (RAS)	0.0		3_2
1562	cat__PrevBloodDis_Thrombocythaemia	0.0		3_2
1563	cat__PrevBloodDis_Thrombocytopenia	0.0		3_2
1564	cat__PrevBloodDis_nan	0.018797799175634206		3_2
1565	cat__FABtype_0	0.0		3_2
1566	cat__FABtype_1	0.038250248533124726		3_2
1567	cat__FABtype_2	0.013751837288851817		3_2
1568	cat__FABtype_3	0.0		3_2
1569	cat__FABtype_4	0.0		3_2
1570	cat__FABtype_4e	0.0		3_2
1571	cat__FABtype_5	0.15266599663028899		3_2
1572	cat__FABtype_5a	0.0		3_2
1573	cat__FABtype_5b	0.0		3_2
1574	cat__FABtype_6	0.0		3_2
1575	cat__FABtype_7	0.0		3_2
1576	cat__FABtype_8	0.0009643617953880488		3_2
1577	cat__FABtype_All	0.0		3_2
1578	cat__FABtype_B	0.0		3_2
1579	cat__FABtype_R	0.0		3_2
1580	cat__FABtype_RT	0.0		3_2
1581	cat__FABtype_X	0.0		3_2
1582	cat__FABtype_nan	0.0		3_2
1583	cat__CNSinvolveentry_0.0	0.012689878313766197		3_2
1584	cat__CNSinvolveentry_1.0	0.0		3_2
1585	cat__CNSinvolveentry_2.0	0.0		3_2
1586	cat__CNSinvolveentry_nan	0.0		3_2
1587	cat__Localcytoentry_1.0	0.18400762669159873		3_2
1588	cat__Localcytoentry_2.0	0.15897482868642418		3_2
1589	cat__Localcytoentry_3.0	0.0		3_2
1590	cat__Localcytoentry_4.0	0.0		3_2
1591	cat__Localcytoentry_5.0	0.005610598347441217		3_2
1592	cat__Localcytoentry_nan	0.0		3_2
1593	cat__Localimmentry_1.0	0.016441319064554302		3_2
1594	cat__Localimmentry_2.0	0.0		3_2
1595	cat__Localimmentry_3.0	0.0		3_2
1596	cat__Localimmentry_nan	0.0		3_2
1597	cat__CD33entry_1.0	0.0		3_2
1598	cat__CD33entry_2.0	0.0		3_2
1599	cat__CD33entry_3.0	0.006561651025268892		3_2
1600	cat__CD33entry_nan	0.0		3_2
1601	cat__SmokeHist_1.0	0.0		3_2
1602	cat__SmokeHist_2.0	0.060201726575395215		3_2
1603	cat__SmokeHist_3.0	0.06824233098984331		3_2
1604	cat__SmokeHist_nan	0.0		3_2
1605	cat__amlType_De novo	0.1486891275289391		3_2
1606	cat__amlType_High risk MDS	0.0		3_2
1607	cat__amlType_Secondary	0.19970546056591348		3_2
1608	cat__CytoResult_Adverse	0.6047983860723865		3_2
1609	cat__CytoResult_Failed	0.0		3_2
1610	cat__CytoResult_Intermediate	0.0		3_2
1611	cat__CytoResult_Normal	0.041269518156476906		3_2
1612	cat__CytoResult_Not done	0.0		3_2
1613	cat__CytoResult_nan	0.0		3_2
1614	cat__CytoResult_t(15;17) / PML-RARA [APL]	0.0		3_2
1615	cat__CytoResult_t(8;21) / inv(16) [CBF]	0.8798364372767087		3_2
1616	cat__ComorArr_0.0	0.0		3_2
1617	cat__ComorArr_1.0	0.0		3_2
1618	cat__ComorArr_2.0	0.0		3_2
1619	cat__ComorArr_nan	0.0		3_2
1620	cat__ComorCard_0.0	0.0		3_2
1621	cat__ComorCard_1.0	0.0		3_2
1622	cat__ComorCard_2.0	0.0		3_2
1623	cat__ComorCard_nan	0.0		3_2
1624	cat__ComorHVD_0.0	0.0		3_2
1625	cat__ComorHVD_1.0	0.0		3_2
1626	cat__ComorHVD_2.0	0.0		3_2
1627	cat__ComorHVD_nan	0.0		3_2
1628	cat__ComorIBD_0.0	0.0		3_2
1629	cat__ComorIBD_1.0	0.0		3_2
1630	cat__ComorIBD_2.0	0.0		3_2
1631	cat__ComorIBD_nan	0.0		3_2
1632	cat__ComorDiab_0.0	0.0		3_2
1633	cat__ComorDiab_1.0	0.0		3_2
1634	cat__ComorDiab_2.0	0.0		3_2
1635	cat__ComorDiab_nan	0.0		3_2
1636	cat__ComorCVD_0.0	0.0		3_2
1637	cat__ComorCVD_1.0	0.0		3_2
1638	cat__ComorCVD_2.0	0.0		3_2
1639	cat__ComorCVD_nan	0.0		3_2
1640	cat__ComorPsyc_0.0	0.037857775117362755		3_2
1641	cat__ComorPsyc_1.0	0.02668839914126882		3_2
1642	cat__ComorPsyc_2.0	0.0		3_2
1643	cat__ComorPsyc_nan	0.0		3_2
1644	cat__ComorObe_0.0	0.0		3_2
1645	cat__ComorObe_1.0	0.06140188907804964		3_2
1646	cat__ComorObe_2.0	0.0		3_2
1647	cat__ComorObe_nan	0.0		3_2
1648	cat__ComorInf_0.0	0.0		3_2
1649	cat__ComorInf_1.0	0.0		3_2
1650	cat__ComorInf_2.0	0.0		3_2
1651	cat__ComorInf_nan	0.0		3_2
1652	cat__ComorRheu_0.0	0.10181920701304165		3_2
1653	cat__ComorRheu_1.0	0.0		3_2
1654	cat__ComorRheu_2.0	0.0		3_2
1655	cat__ComorRheu_nan	0.0		3_2
1656	cat__ComorPrep_0.0	0.0		3_2
1657	cat__ComorPrep_1.0	0.0		3_2
1658	cat__ComorPrep_2.0	0.0		3_2
1659	cat__ComorPrep_nan	0.0		3_2
1660	cat__ComorRen_0.0	0.0		3_2
1661	cat__ComorRen_1.0	0.0		3_2
1662	cat__ComorRen_2.0	0.0		3_2
1663	cat__ComorRen_nan	0.0		3_2
1664	cat__ComorMPul_0.0	0.0931071039280695		3_2
1665	cat__ComorMPul_1.0	0.0		3_2
1666	cat__ComorMPul_2.0	0.0		3_2
1667	cat__ComorMPul_nan	0.0		3_2
1668	cat__ComorSPul_0.0	0.0		3_2
1669	cat__ComorSPul_1.0	0.0		3_2
1670	cat__ComorSPul_2.0	0.0		3_2
1671	cat__ComorSPul_nan	0.0		3_2
1672	cat__ComorPST_0.0	0.0		3_2
1673	cat__ComorPST_1.0	0.0		3_2
1674	cat__ComorPST_2.0	0.0		3_2
1675	cat__ComorPST_nan	0.0		3_2
1676	cat__ComorHepM_0.0	0.0		3_2
1677	cat__ComorHepM_1.0	0.10014939604443102		3_2
1678	cat__ComorHepM_2.0	0.0		3_2
1679	cat__ComorHepM_nan	0.0		3_2
1680	cat__ComorHepS_0.0	0.0		3_2
1681	cat__ComorHepS_1.0	0.0		3_2
1682	cat__ComorHepS_2.0	0.0		3_2
1683	cat__ComorHepS_nan	0.0		3_2
1684	num__amlAgeAtRand1	0.21370362866877474		3_2
1685	num__Weight	0.026437502201038656		3_2
1686	num__Height	0.0201359270649418		3_2
1687	num__BloodDateEntry	0.0005422303287571509		3_2
1688	num__HemoglobinEntry	0.00039225828950160757		3_2
1689	num__PlateletEntry	0.0012251063512951923		3_2
1690	num__MarrowDateEntry	0.0002444797529648998		3_2
1691	num__MarrowBlastsEntry	0.0002160033162605103		3_2
1692	num__LocalImmPcnt	3.84633451960934e-05		3_2
1693	num__SmokePerDay	1.3283416461202194e-05		3_2
1694	num__WBCEntry	0.03460338328176442		3_2
1695	remainder__IsSec_is_missing	0.0		3_2
1696	remainder__PrevDiag_is_missing	0.0		3_2
1697	remainder__PrevBloodDis_is_missing	0.009129845200571583		3_2
1698	remainder__Weight_is_missing	0.0		3_2
1699	remainder__Height_is_missing	0.0		3_2
1700	remainder__BloodDateEntry_is_missing	0.0		3_2
1701	remainder__HemoglobinEntry_is_missing	0.0		3_2
1702	remainder__PlateletEntry_is_missing	0.0		3_2
1703	remainder__MarrowDateEntry_is_missing	0.0		3_2
1704	remainder__MarrowBlastsEntry_is_missing	0.0		3_2
1705	remainder__FABtype_is_missing	0.0		3_2
1706	remainder__CNSinvolveentry_is_missing	0.0		3_2
1707	remainder__Localcytoentry_is_missing	0.0		3_2
1708	remainder__Localimmentry_is_missing	0.0		3_2
1709	remainder__LocalImmPcnt_is_missing	0.0		3_2
1710	remainder__CD33entry_is_missing	0.0		3_2
1711	remainder__SmokeHist_is_missing	0.0		3_2
1712	remainder__SmokePerDay_is_missing	0.0		3_2
1713	remainder__CytoResult_is_missing	0.0		3_2
1714	remainder__Karyotype_is_missing	0.0		3_2
1715	remainder__ComorArr_is_missing	0.0		3_2
1716	remainder__ComorCard_is_missing	0.0		3_2
1717	remainder__ComorHVD_is_missing	0.0		3_2
1718	remainder__ComorIBD_is_missing	0.0		3_2
1719	remainder__ComorDiab_is_missing	0.0		3_2
1720	remainder__ComorCVD_is_missing	0.0		3_2
1721	remainder__ComorPsyc_is_missing	0.0		3_2
1722	remainder__ComorObe_is_missing	0.0		3_2
1723	remainder__ComorInf_is_missing	0.0		3_2
1724	remainder__ComorRheu_is_missing	0.0		3_2
1725	remainder__ComorPrep_is_missing	0.0		3_2
1726	remainder__ComorRen_is_missing	0.0		3_2
1727	remainder__ComorMPul_is_missing	0.0		3_2
1728	remainder__ComorSPul_is_missing	0.0		3_2
1729	remainder__ComorPST_is_missing	0.0		3_2
1730	remainder__ComorHepM_is_missing	0.0		3_2
1731	remainder__ComorHepS_is_missing	0.0		3_2
1732	karyotype_encoding__Karyotype_45,X,-Y,t(8;21)(q22;q22)[10]	0.0		4_2
1733	karyotype_encoding__Karyotype_46,XX	0.027166593428361436		4_2
1734	karyotype_encoding__Karyotype_46,XX [20]	0.0		4_2
1735	karyotype_encoding__Karyotype_46,XX [20]	0.0		4_2
1736	karyotype_encoding__Karyotype_46,XX,inv(16)(p13q22)[10]	0.0		4_2
1737	karyotype_encoding__Karyotype_46,XX,t(8;21)(q22;q22)[10]	0.0		4_2
1738	karyotype_encoding__Karyotype_46,XX[10]	0.0		4_2
1739	karyotype_encoding__Karyotype_46,XX[20]	0.00851214911879295		4_2
1740	karyotype_encoding__Karyotype_46,XX[20]	0.10961101951447703		4_2
1741	karyotype_encoding__Karyotype_46,XX[25]	0.2051673780689915		4_2
1742	karyotype_encoding__Karyotype_46,XX[30]	0.1302383550262352		4_2
1743	karyotype_encoding__Karyotype_46,XY	0.0		4_2
1744	karyotype_encoding__Karyotype_46,XY [20]	0.0		4_2
1745	karyotype_encoding__Karyotype_46,XY,inv(16)(p13q22)[10]	0.0		4_2
1746	karyotype_encoding__Karyotype_46,XY[10]	0.0		4_2
1747	karyotype_encoding__Karyotype_46,XY[20]	0.0		4_2
1748	karyotype_encoding__Karyotype_46,XY[20]	0.0		4_2
1749	karyotype_encoding__Karyotype_46,XY[25]	0.08114033244310492		4_2
1750	karyotype_encoding__Karyotype_46,XY[30]	0.0		4_2
1751	karyotype_encoding__Karyotype_47,XX,+8[10]	0.21960993185505565		4_2
1752	karyotype_encoding__Karyotype___rare_class__	0.005209114678407378		4_2
1753	cat__sexID_False	0.04585056016900772		4_2
1754	cat__sexID_True	0.04233134256222075		4_2
1755	cat__IsSec_False	0.0		4_2
1756	cat__IsSec_True	0.166139718659675		4_2
1757	cat__IsSec_nan	0.0		4_2
1758	cat__PrevDiag_False	0.0		4_2
1759	cat__PrevDiag_True	0.0		4_2
1760	cat__PrevDiag_nan	0.0		4_2
1761	cat__amlAgeGroup_15-29	0.2554949527062296		4_2
1762	cat__amlAgeGroup_30-39	0.0		4_2
1763	cat__amlAgeGroup_40-49	0.03454606416717145		4_2
1764	cat__amlAgeGroup_50-59	0.0		4_2
1765	cat__amlAgeGroup_60+	0.0		4_2
1766	cat__PrevBloodDis_Aplastic anaemia	0.0		4_2
1767	cat__PrevBloodDis_Chronic lymphoblastic leukaemia (CLL)	0.0		4_2
1768	cat__PrevBloodDis_Chronic myelomonocytic leukaemia (CMML)	0.0		4_2
1769	cat__PrevBloodDis_Hodgkin's disease	0.0		4_2
1770	cat__PrevBloodDis_Lymphoma	0.0		4_2
1771	cat__PrevBloodDis_Myelodysplastic syndrome (MDS)/myelodysplasia/pre-leukaemic phase	0.18918326563252347		4_2
1772	cat__PrevBloodDis_Myelofibrosis	0.31874315698638633		4_2
1773	cat__PrevBloodDis_Myeloproliferative syndrome	0.07169242183059665		4_2
1774	cat__PrevBloodDis_Other haematological disorder	0.0		4_2
1775	cat__PrevBloodDis_Polycythaemia rubra vera (PRV)	0.0		4_2
1776	cat__PrevBloodDis_Refractory anaemia with excess of blasts (RAEB, RAEB-t)	0.0		4_2
1777	cat__PrevBloodDis_Sideroblastic anaemia (RAS)	0.0		4_2
1778	cat__PrevBloodDis_Thrombocythaemia	0.0		4_2
1779	cat__PrevBloodDis_Thrombocytopenia	0.0		4_2
1780	cat__PrevBloodDis_nan	0.07788333859692087		4_2
1781	cat__FABtype_0	0.0		4_2
1782	cat__FABtype_1	0.0		4_2
1783	cat__FABtype_2	0.10367927386972452		4_2
1784	cat__FABtype_3	0.0		4_2
1785	cat__FABtype_3v	0.0		4_2
1786	cat__FABtype_4	0.03321801407996911		4_2
1787	cat__FABtype_4e	0.4589834517698282		4_2
1788	cat__FABtype_5	0.3532333999673354		4_2
1789	cat__FABtype_5a	0.0767532081407512		4_2
1790	cat__FABtype_5b	0.0		4_2
1791	cat__FABtype_6	0.16472212600632186		4_2
1792	cat__FABtype_7	0.0		4_2
1793	cat__FABtype_8	0.11005607773716115		4_2
1794	cat__FABtype_All	0.0		4_2
1795	cat__FABtype_B	0.0		4_2
1796	cat__FABtype_R	0.12283008666867637		4_2
1797	cat__FABtype_RT	0.15633050863578718		4_2
1798	cat__FABtype_X	0.23239629321292932		4_2
1799	cat__FABtype_nan	0.15759196162362263		4_2
1800	cat__CNSinvolveentry_0.0	0.0009665636412621546		4_2
1801	cat__CNSinvolveentry_1.0	0.0		4_2
1802	cat__CNSinvolveentry_2.0	0.0		4_2
1803	cat__CNSinvolveentry_nan	0.12881521219196884		4_2
1804	cat__Localcytoentry_1.0	0.17189041923548148		4_2
1805	cat__Localcytoentry_2.0	0.19425609947903377		4_2
1806	cat__Localcytoentry_3.0	0.11273334311242068		4_2
1807	cat__Localcytoentry_4.0	0.0		4_2
1808	cat__Localcytoentry_5.0	0.03970287045598451		4_2
1809	cat__Localcytoentry_nan	0.0		4_2
1810	cat__Localimmentry_1.0	0.09596874088987206		4_2
1811	cat__Localimmentry_2.0	0.019605406130613675		4_2
1812	cat__Localimmentry_3.0	0.0		4_2
1813	cat__Localimmentry_nan	0.1681312107882623		4_2
1814	cat__CD33entry_1.0	0.007429860807249271		4_2
1815	cat__CD33entry_2.0	0.048766524589630794		4_2
1816	cat__CD33entry_3.0	0.0		4_2
1817	cat__CD33entry_nan	0.0		4_2
1818	cat__SmokeHist_1.0	0.0		4_2
1819	cat__SmokeHist_2.0	0.05341195156558075		4_2
1820	cat__SmokeHist_3.0	0.13856524524857036		4_2
1821	cat__SmokeHist_nan	0.0		4_2
1822	cat__amlType_De novo	0.019229955042131732		4_2
1823	cat__amlType_High risk MDS	0.0		4_2
1824	cat__amlType_Secondary	0.2646665362824798		4_2
1825	cat__CytoResult_Adverse	0.6275589288171779		4_2
1826	cat__CytoResult_Failed	0.0241286029041204		4_2
1827	cat__CytoResult_Intermediate	0.0		4_2
1828	cat__CytoResult_Normal	0.056978660972757555		4_2
1829	cat__CytoResult_Not done	0.0		4_2
1830	cat__CytoResult_nan	0.2431528654749819		4_2
1831	cat__CytoResult_t(15;17) / PML-RARA [APL]	0.0		4_2
1832	cat__CytoResult_t(8;21) / inv(16) [CBF]	1.1165864613120298		4_2
1833	cat__ComorArr_0.0	0.019362281655861534		4_2
1834	cat__ComorArr_1.0	0.0		4_2
1835	cat__ComorArr_2.0	0.0		4_2
1836	cat__ComorArr_nan	0.0		4_2
1837	cat__ComorCard_0.0	0.0		4_2
1838	cat__ComorCard_1.0	0.07717275688673914		4_2
1839	cat__ComorCard_2.0	0.0		4_2
1840	cat__ComorCard_nan	0.0		4_2
1841	cat__ComorHVD_0.0	0.0		4_2
1842	cat__ComorHVD_1.0	0.0		4_2
1843	cat__ComorHVD_2.0	0.0		4_2
1844	cat__ComorHVD_nan	0.0		4_2
1845	cat__ComorIBD_0.0	0.0		4_2
1846	cat__ComorIBD_1.0	0.0514264056491251		4_2
1847	cat__ComorIBD_2.0	0.0		4_2
1848	cat__ComorIBD_nan	0.03430640016586797		4_2
1849	cat__ComorDiab_0.0	0.0		4_2
1850	cat__ComorDiab_1.0	0.0		4_2
1851	cat__ComorDiab_2.0	0.0		4_2
1852	cat__ComorDiab_nan	0.018863484676278918		4_2
1853	cat__ComorCVD_0.0	0.0		4_2
1854	cat__ComorCVD_1.0	0.0		4_2
1855	cat__ComorCVD_2.0	0.0		4_2
1856	cat__ComorCVD_nan	0.0		4_2
1857	cat__ComorPsyc_0.0	0.1250957945372379		4_2
1858	cat__ComorPsyc_1.0	0.016422142611903005		4_2
1859	cat__ComorPsyc_2.0	0.0		4_2
1860	cat__ComorPsyc_nan	0.0		4_2
1861	cat__ComorObe_0.0	0.16535473123653116		4_2
1862	cat__ComorObe_1.0	0.13592386576727003		4_2
1863	cat__ComorObe_2.0	0.0		4_2
1864	cat__ComorObe_nan	0.0		4_2
1865	cat__ComorInf_0.0	0.02209843975364516		4_2
1866	cat__ComorInf_1.0	0.10121244676776135		4_2
1867	cat__ComorInf_2.0	0.0		4_2
1868	cat__ComorInf_nan	0.0		4_2
1869	cat__ComorRheu_0.0	0.18721461790352434		4_2
1870	cat__ComorRheu_1.0	0.0		4_2
1871	cat__ComorRheu_2.0	0.24749758479454084		4_2
1872	cat__ComorRheu_nan	0.0		4_2
1873	cat__ComorPrep_0.0	0.004365023522204815		4_2
1874	cat__ComorPrep_1.0	0.31793180701081425		4_2
1875	cat__ComorPrep_2.0	0.0		4_2
1876	cat__ComorPrep_nan	0.0		4_2
1877	cat__ComorRen_0.0	0.0		4_2
1878	cat__ComorRen_1.0	0.3278428074696355		4_2
1879	cat__ComorRen_2.0	0.0		4_2
1880	cat__ComorRen_nan	0.10225355805290139		4_2
1881	cat__ComorMPul_0.0	0.0		4_2
1882	cat__ComorMPul_1.0	0.0		4_2
1883	cat__ComorMPul_2.0	0.0		4_2
1884	cat__ComorMPul_nan	0.0		4_2
1885	cat__ComorSPul_0.0	0.0		4_2
1886	cat__ComorSPul_1.0	0.0		4_2
1887	cat__ComorSPul_2.0	0.0		4_2
1888	cat__ComorSPul_nan	0.0		4_2
1889	cat__ComorPST_0.0	0.0		4_2
1890	cat__ComorPST_1.0	0.0		4_2
1891	cat__ComorPST_2.0	0.0		4_2
1892	cat__ComorPST_nan	0.0		4_2
1893	cat__ComorHepM_0.0	0.038889840764570444		4_2
1894	cat__ComorHepM_1.0	0.1601533015399091		4_2
1895	cat__ComorHepM_2.0	0.0		4_2
1896	cat__ComorHepM_nan	0.0		4_2
1897	cat__ComorHepS_0.0	0.10211376219651178		4_2
1898	cat__ComorHepS_1.0	0.08968745463226926		4_2
1899	cat__ComorHepS_2.0	0.0		4_2
1900	cat__ComorHepS_nan	0.0		4_2
1901	num__amlAgeAtRand1	0.28993321816551065		4_2
1902	num__Weight	0.0		4_2
1903	num__Height	0.0028808046837975093		4_2
1904	num__BloodDateEntry	0.0006497012457101284		4_2
1905	num__HemoglobinEntry	0.0002913045709405742		4_2
1906	num__PlateletEntry	0.001454669561469922		4_2
1907	num__MarrowDateEntry	0.00017592981812944897		4_2
1908	num__MarrowBlastsEntry	0.00012458381721792367		4_2
1909	num__LocalImmPcnt	9.34759376264768e-05		4_2
1910	num__SmokePerDay	5.750203909524612e-05		4_2
1911	num__WBCEntry	0.04083976240470551		4_2
1912	remainder__IsSec_is_missing	0.0		4_2
1913	remainder__PrevDiag_is_missing	0.0		4_2
1914	remainder__PrevBloodDis_is_missing	0.051818066509620245		4_2
1915	remainder__Height_is_missing	0.0		4_2
1916	remainder__BloodDateEntry_is_missing	0.0		4_2
1917	remainder__HemoglobinEntry_is_missing	0.0		4_2
1918	remainder__PlateletEntry_is_missing	0.0		4_2
1919	remainder__MarrowDateEntry_is_missing	0.0		4_2
1920	remainder__MarrowBlastsEntry_is_missing	0.0		4_2
1921	remainder__FABtype_is_missing	0.1536644481236396		4_2
1922	remainder__CNSinvolveentry_is_missing	0.11843893352465569		4_2
1923	remainder__Localcytoentry_is_missing	0.0		4_2
1924	remainder__Localimmentry_is_missing	0.15289956125509674		4_2
1925	remainder__LocalImmPcnt_is_missing	0.0		4_2
1926	remainder__CD33entry_is_missing	0.0		4_2
1927	remainder__SmokeHist_is_missing	0.0		4_2
1928	remainder__SmokePerDay_is_missing	0.0		4_2
1929	remainder__CytoResult_is_missing	0.23649041571361368		4_2
1930	remainder__Karyotype_is_missing	0.1534919407506614		4_2
1931	remainder__ComorArr_is_missing	0.0		4_2
1932	remainder__ComorCard_is_missing	0.0		4_2
1933	remainder__ComorHVD_is_missing	0.0		4_2
1934	remainder__ComorIBD_is_missing	0.03915259402619439		4_2
1935	remainder__ComorDiab_is_missing	0.021996934981022488		4_2
1936	remainder__ComorCVD_is_missing	0.0		4_2
1937	remainder__ComorPsyc_is_missing	0.0		4_2
1938	remainder__ComorObe_is_missing	0.0		4_2
1939	remainder__ComorInf_is_missing	0.0		4_2
1940	remainder__ComorRheu_is_missing	0.0		4_2
1941	remainder__ComorPrep_is_missing	0.0		4_2
1942	remainder__ComorRen_is_missing	0.06004756617885384		4_2
1943	remainder__ComorMPul_is_missing	0.0		4_2
1944	remainder__ComorSPul_is_missing	0.0		4_2
1945	remainder__ComorPST_is_missing	0.0		4_2
1946	remainder__ComorHepM_is_missing	0.0		4_2
1947	remainder__ComorHepS_is_missing	0.0		4_2
1948	karyotype_encoding__Karyotype_45,X,-Y,t(8;21)(q22;q22)[10]	0.0		5_2
1949	karyotype_encoding__Karyotype_46,XX [20]	0.0		5_2
1950	karyotype_encoding__Karyotype_46,XX [20]	0.0		5_2
1951	karyotype_encoding__Karyotype_46,XX,inv(16)(p13q22)[10]	0.0		5_2
1952	karyotype_encoding__Karyotype_46,XX,t(8;21)(q22;q22)[10]	0.0		5_2
1953	karyotype_encoding__Karyotype_46,XX[10]	0.0		5_2
1954	karyotype_encoding__Karyotype_46,XX[20]	0.019066217285227036		5_2
1955	karyotype_encoding__Karyotype_46,XX[20]	0.09183951430333784		5_2
1956	karyotype_encoding__Karyotype_46,XX[25]	0.0		5_2
1957	karyotype_encoding__Karyotype_46,XX[30]	0.01310435751749903		5_2
1958	karyotype_encoding__Karyotype_46,XY	0.0		5_2
1959	karyotype_encoding__Karyotype_46,XY [20]	0.0		5_2
1960	karyotype_encoding__Karyotype_46,XY,inv(16)(p13q22)[10]	0.0		5_2
1961	karyotype_encoding__Karyotype_46,XY[10]	0.0		5_2
1962	karyotype_encoding__Karyotype_46,XY[20]	0.0		5_2
1963	karyotype_encoding__Karyotype_46,XY[20]	0.0		5_2
1964	karyotype_encoding__Karyotype_46,XY[21]	0.0		5_2
1965	karyotype_encoding__Karyotype_46,XY[25]	0.18922665440618952		5_2
1966	karyotype_encoding__Karyotype_46,XY[30]	0.0		5_2
1967	karyotype_encoding__Karyotype_47,XX,+8[10]	0.028527744863399644		5_2
1968	karyotype_encoding__Karyotype_47,XY,+8[10]	0.0		5_2
1969	karyotype_encoding__Karyotype___rare_class__	0.036991325840817504		5_2
1970	cat__sexID_False	0.08579341738328151		5_2
1971	cat__sexID_True	0.07755730621072905		5_2
1972	cat__IsSec_False	0.0		5_2
1973	cat__IsSec_True	0.06895038628916242		5_2
1974	cat__IsSec_nan	0.0		5_2
1975	cat__PrevDiag_False	0.008247738823648156		5_2
1976	cat__PrevDiag_True	0.12202719015890323		5_2
1977	cat__PrevDiag_nan	0.0		5_2
1978	cat__amlAgeGroup_15-29	0.1593951325340282		5_2
1979	cat__amlAgeGroup_30-39	0.0		5_2
1980	cat__amlAgeGroup_40-49	0.055946256935682045		5_2
1981	cat__amlAgeGroup_50-59	0.0		5_2
1982	cat__amlAgeGroup_60+	0.009548713840912514		5_2
1983	cat__PrevBloodDis_Aplastic anaemia	0.0		5_2
1984	cat__PrevBloodDis_Chronic lymphoblastic leukaemia (CLL)	0.0		5_2
1985	cat__PrevBloodDis_Chronic myelomonocytic leukaemia (CMML)	0.11032776325489863		5_2
1986	cat__PrevBloodDis_Hodgkin's disease	0.0		5_2
1987	cat__PrevBloodDis_Lymphoma	0.14899503497181055		5_2
1988	cat__PrevBloodDis_Myelodysplastic syndrome (MDS)/myelodysplasia/pre-leukaemic phase	0.043587917632900014		5_2
1989	cat__PrevBloodDis_Myelofibrosis	0.0		5_2
1990	cat__PrevBloodDis_Myeloproliferative syndrome	0.10158311146240429		5_2
1991	cat__PrevBloodDis_Other haematological disorder	0.0		5_2
1992	cat__PrevBloodDis_Polycythaemia rubra vera (PRV)	0.0		5_2
1993	cat__PrevBloodDis_Refractory anaemia with excess of blasts (RAEB, RAEB-t)	0.0		5_2
1994	cat__PrevBloodDis_Sideroblastic anaemia (RAS)	0.0		5_2
1995	cat__PrevBloodDis_Thrombocythaemia	0.0		5_2
1996	cat__PrevBloodDis_Thrombocytopenia	0.0		5_2
1997	cat__PrevBloodDis_nan	0.07783592015227306		5_2
1998	cat__FABtype_0	0.0		5_2
[truncated: 1,248 more rows]
