# Supplementary material for: Random Survival Forest Versus Elastic-Net Regularized Cox Regression for Survival Prediction in Acute Myeloid Leukemia at Distinct Treatment Time Points: Model Performance Comparison Study
Source: JMIR Bioinform Biotechnol. 2026 Apr 29;7:e75678. doi: 10.2196/75678 (PMC13128161; doi:10.2196/75678)
Supplement: Multimedia Appendix 9 [file bioinform-v7-e75678-s009.zip › ablation_metrics/repeated_fold_feature_importance/cnet/initial_diagnosis__MRD_flt3_npm1__fimp.csv]

	feature	importance	std_importance	fold_repeat_idx
0	cat__MRDA0_False	0.0		1_1
1	cat__MRDA0_True	0.0		1_1
2	cat__MRDA0_nan	0.0		1_1
3	cat__MRDB0_False	0.0		1_1
4	cat__MRDB0_True	0.0		1_1
5	cat__MRDB0_nan	0.0		1_1
6	cat__MRDC0_False	0.0		1_1
7	cat__MRDC0_True	0.0		1_1
8	cat__MRDC0_nan	0.0		1_1
9	cat__amlFLToutcomeID_2.0	0.0		1_1
10	cat__amlFLToutcomeID_3.0	0.0		1_1
11	cat__amlFLToutcomeID_4.0	0.0		1_1
12	cat__amlFLToutcomeID_nan	0.0		1_1
13	cat__amlFLTTypeID_1.0	0.0		1_1
14	cat__amlFLTTypeID_2.0	0.0		1_1
15	cat__amlFLTTypeID_nan	0.0		1_1
16	cat__amlDDLFLTTKDID_1.0	0.0		1_1
17	cat__amlDDLFLTTKDID_2.0	0.0		1_1
18	cat__amlDDLFLTTKDID_3.0	0.0		1_1
19	cat__amlDDLFLTTKDID_4.0	0.0		1_1
20	cat__amlDDLFLTTKDID_6.0	0.0		1_1
21	cat__amlDDLFLTTKDID_7.0	0.0		1_1
22	cat__amlDDLFLTTKDID_8.0	0.0		1_1
23	cat__amlDDLFLTTKDID_9.0	0.0		1_1
24	cat__amlDDLFLTTKDID_99.0	0.0		1_1
25	cat__amlDDLFLTTKDID_nan	0.0		1_1
26	cat__amlFLTType0ID_1.0	0.0		1_1
27	cat__amlFLTType0ID_2.0	0.0		1_1
28	cat__amlFLTType0ID_nan	0.0		1_1
29	cat__amlDDLNPM1OutcomeID_1.0	0.0		1_1
30	cat__amlDDLNPM1OutcomeID_3.0	0.0		1_1
31	cat__amlDDLNPM1OutcomeID_5.0	0.0		1_1
32	cat__amlDDLNPM1OutcomeID_7.0	0.0		1_1
33	cat__amlDDLNPM1OutcomeID_nan	0.0		1_1
34	cat__amlDDLNPM1ID_1.0	0.0		1_1
35	cat__amlDDLNPM1ID_2.0	0.0		1_1
36	cat__amlDDLNPM1ID_3.0	0.0		1_1
37	cat__amlDDLNPM1ID_4.0	0.0		1_1
38	cat__amlDDLNPM1ID_5.0	0.0		1_1
39	cat__amlDDLNPM1ID_nan	0.0		1_1
40	cat__MRDnegativity_<0.0%/not detectable	0.0		1_1
41	cat__MRDnegativity_nan	0.0		1_1
42	cat__MRDguided_No	0.0		1_1
43	cat__MRDguided_nan	0.0		1_1
44	cat__Housekeeping_ABL	0.0		1_1
45	cat__Housekeeping_nan	0.0		1_1
46	cat__MRDA0_method_nan	0.0		1_1
47	cat__MRDA0_method_qPCR-NPM1	0.0		1_1
48	cat__MRDA0_method_qPCR-NPM1 A	0.0		1_1
49	cat__MRDA0_method_qPCR-NPM1 B	0.0		1_1
50	cat__MRDA0_method_qPCR-NPM1 D	0.0		1_1
51	cat__MRDA0_method_qPCR-NPM1 OTHER	0.0		1_1
52	cat__MRDA0_method_qPCR-inv16	0.0		1_1
53	cat__MRDA0_method_qPCR-t8/21	0.0		1_1
54	cat__MRDA0num_ND	0.0		1_1
55	cat__MRDA0num_Pos	0.0		1_1
56	cat__MRDA0num_nan	0.0		1_1
57	cat__MRDA0_specimen_PB	0.0		1_1
58	cat__MRDA0_specimen_nan	0.0		1_1
59	cat__MRDB0_method_nan	0.0		1_1
60	cat__MRDB0_method_qPCR-NPM1	0.0		1_1
61	cat__MRDB0_method_qPCR-NPM1 A	0.0		1_1
62	cat__MRDB0_method_qPCR-NPM1 B	0.0		1_1
63	cat__MRDB0_method_qPCR-NPM1 D	0.0		1_1
64	cat__MRDB0_method_qPCR-NPM1 OTHER	0.0		1_1
65	cat__MRDB0_method_qPCR-inv16	0.0		1_1
66	cat__MRDB0_method_qPCR-t8/21	0.0		1_1
67	cat__MRDB0_specimen_BM	0.0		1_1
68	cat__MRDB0_specimen_nan	0.0		1_1
69	cat__MRDB0num_ND	0.0		1_1
70	cat__MRDB0num_Pos	0.0		1_1
71	cat__MRDB0num_nan	0.0		1_1
72	cat__MRDC0_method_MFC (LAIP+DfN)	0.0		1_1
73	cat__MRDC0_method_nan	0.0		1_1
74	cat__MRDC0_specimen_BM	0.0		1_1
75	cat__MRDC0_specimen_BM	0.0		1_1
76	cat__MRDC0_specimen_PB	0.0		1_1
77	cat__MRDC0_specimen_nan	0.0		1_1
78	cat__MRDC0num_Neg	0.0		1_1
79	cat__MRDC0num_Pos	0.0		1_1
80	cat__MRDC0num_nan	0.0		1_1
81	num__TestDate	0.0001537381073089198		1_1
82	num__ITDPcnt	0.00019648974516624083		1_1
83	num__ITDLength	8.38454151778101e-06		1_1
84	num__date_MRDA0	0.0005828858934265887		1_1
85	num__MRDA0hodnota	0.0		1_1
86	num__MRDA0logred	0.0		1_1
87	num__date_MRDB0	0.0003800505273930257		1_1
88	num__MRDB0hodnota	0.0		1_1
89	num__MRDB0logred	0.0		1_1
90	num__MRDC0percentage	0.0001987965060339287		1_1
91	remainder__MRDnegativity_is_missing	0.0		1_1
92	remainder__MRDguided_is_missing	0.0		1_1
93	remainder__Housekeeping_is_missing	0.0		1_1
94	remainder__MRDA0_is_missing	0.0		1_1
95	remainder__date_MRDA0_is_missing	0.0		1_1
96	remainder__MRDA0_method_is_missing	0.0		1_1
97	remainder__MRDA0_specimen_is_missing	0.0		1_1
98	remainder__MRDA0num_is_missing	0.0		1_1
99	remainder__MRDA0hodnota_is_missing	0.0		1_1
100	remainder__MRDA0logred_is_missing	0.0		1_1
101	remainder__MRDB0_is_missing	0.0		1_1
102	remainder__date_MRDB0_is_missing	0.0		1_1
103	remainder__MRDB0_method_is_missing	0.0		1_1
104	remainder__MRDB0_specimen_is_missing	0.0		1_1
105	remainder__MRDB0num_is_missing	0.0		1_1
106	remainder__MRDB0hodnota_is_missing	0.0		1_1
107	remainder__MRDB0logred_is_missing	0.0		1_1
108	remainder__MRDC0_is_missing	0.0		1_1
109	remainder__MRDC0_method_is_missing	0.0		1_1
110	remainder__MRDC0_specimen_is_missing	0.0		1_1
111	remainder__MRDC0num_is_missing	0.0		1_1
112	remainder__MRDC0percentage_is_missing	0.0		1_1
113	remainder__TestDate_is_missing	0.0		1_1
114	remainder__amlFLToutcomeID_is_missing	0.0		1_1
115	remainder__amlFLTTypeID_is_missing	0.0		1_1
116	remainder__amlDDLFLTTKDID_is_missing	0.0		1_1
117	remainder__ITDPcnt_is_missing	0.0		1_1
118	remainder__ITDLength_is_missing	0.0		1_1
119	remainder__amlFLTType0ID_is_missing	0.0		1_1
120	remainder__amlDDLNPM1OutcomeID_is_missing	0.0		1_1
121	remainder__amlDDLNPM1ID_is_missing	0.0		1_1
122	cat__MRDA0_False	0.0		2_1
123	cat__MRDA0_True	0.0		2_1
124	cat__MRDA0_nan	0.0		2_1
125	cat__MRDB0_False	0.0		2_1
126	cat__MRDB0_True	0.0		2_1
127	cat__MRDB0_nan	0.0		2_1
128	cat__MRDC0_False	0.0		2_1
129	cat__MRDC0_True	0.0		2_1
130	cat__MRDC0_nan	0.0		2_1
131	cat__amlFLToutcomeID_2.0	0.0		2_1
132	cat__amlFLToutcomeID_3.0	0.0		2_1
133	cat__amlFLToutcomeID_4.0	0.0		2_1
134	cat__amlFLToutcomeID_nan	0.0		2_1
135	cat__amlFLTTypeID_1.0	0.0		2_1
136	cat__amlFLTTypeID_2.0	0.0		2_1
137	cat__amlFLTTypeID_nan	0.0		2_1
138	cat__amlDDLFLTTKDID_1.0	0.0		2_1
139	cat__amlDDLFLTTKDID_2.0	0.0		2_1
140	cat__amlDDLFLTTKDID_3.0	0.0		2_1
141	cat__amlDDLFLTTKDID_4.0	0.0		2_1
142	cat__amlDDLFLTTKDID_6.0	0.0		2_1
143	cat__amlDDLFLTTKDID_7.0	0.0		2_1
144	cat__amlDDLFLTTKDID_8.0	0.0		2_1
145	cat__amlDDLFLTTKDID_9.0	0.0		2_1
146	cat__amlDDLFLTTKDID_99.0	0.0		2_1
147	cat__amlDDLFLTTKDID_nan	0.0		2_1
148	cat__amlFLTType0ID_1.0	0.0		2_1
149	cat__amlFLTType0ID_2.0	0.0		2_1
150	cat__amlFLTType0ID_nan	0.0		2_1
151	cat__amlDDLNPM1OutcomeID_1.0	0.0		2_1
152	cat__amlDDLNPM1OutcomeID_3.0	0.0		2_1
153	cat__amlDDLNPM1OutcomeID_5.0	0.0		2_1
154	cat__amlDDLNPM1OutcomeID_7.0	0.0		2_1
155	cat__amlDDLNPM1OutcomeID_nan	0.0		2_1
156	cat__amlDDLNPM1ID_1.0	0.0		2_1
157	cat__amlDDLNPM1ID_2.0	0.0		2_1
158	cat__amlDDLNPM1ID_3.0	0.0		2_1
159	cat__amlDDLNPM1ID_4.0	0.0		2_1
160	cat__amlDDLNPM1ID_5.0	0.0		2_1
161	cat__amlDDLNPM1ID_nan	0.0		2_1
162	cat__MRDnegativity_<0.0%/not detectable	0.0		2_1
163	cat__MRDnegativity_nan	0.0		2_1
164	cat__MRDguided_No	0.0		2_1
165	cat__MRDguided_nan	0.0		2_1
166	cat__Housekeeping_ABL	0.0		2_1
167	cat__Housekeeping_nan	0.0		2_1
168	cat__MRDA0_method_nan	0.0		2_1
169	cat__MRDA0_method_qPCR-NPM1	0.0		2_1
170	cat__MRDA0_method_qPCR-NPM1 A	0.0		2_1
171	cat__MRDA0_method_qPCR-NPM1 B	0.0		2_1
172	cat__MRDA0_method_qPCR-NPM1 D	0.0		2_1
173	cat__MRDA0_method_qPCR-NPM1 OTHER	0.0		2_1
174	cat__MRDA0_method_qPCR-inv16	0.0		2_1
175	cat__MRDA0_method_qPCR-t8/21	0.0		2_1
176	cat__MRDA0num_ND	0.0		2_1
177	cat__MRDA0num_Pos	0.0		2_1
178	cat__MRDA0num_nan	0.0		2_1
179	cat__MRDA0_specimen_PB	0.0		2_1
180	cat__MRDA0_specimen_nan	0.0		2_1
181	cat__MRDB0_method_nan	0.0		2_1
182	cat__MRDB0_method_qPCR-NPM1	0.0		2_1
183	cat__MRDB0_method_qPCR-NPM1 A	0.0		2_1
184	cat__MRDB0_method_qPCR-NPM1 B	0.0		2_1
185	cat__MRDB0_method_qPCR-NPM1 D	0.0		2_1
186	cat__MRDB0_method_qPCR-NPM1 OTHER	0.0		2_1
187	cat__MRDB0_method_qPCR-inv16	0.0		2_1
188	cat__MRDB0_method_qPCR-t8/21	0.0		2_1
189	cat__MRDB0_specimen_BM	0.0		2_1
190	cat__MRDB0_specimen_nan	0.0		2_1
191	cat__MRDB0num_ND	0.0		2_1
192	cat__MRDB0num_Pos	0.0		2_1
193	cat__MRDB0num_nan	0.0		2_1
194	cat__MRDC0_method_MFC (LAIP+DfN)	0.0		2_1
195	cat__MRDC0_method_nan	0.0		2_1
196	cat__MRDC0_specimen_BM	0.0		2_1
197	cat__MRDC0_specimen_BM	0.0		2_1
198	cat__MRDC0_specimen_PB	0.0		2_1
199	cat__MRDC0_specimen_nan	0.0		2_1
200	cat__MRDC0num_Neg	0.0		2_1
201	cat__MRDC0num_Pos	0.0		2_1
202	cat__MRDC0num_nan	0.0		2_1
203	num__TestDate	0.0		2_1
204	num__ITDPcnt	0.00016725137143775974		2_1
205	num__ITDLength	6.445014370228543e-06		2_1
206	num__date_MRDA0	0.0004373282764274178		2_1
207	num__MRDA0hodnota	0.0		2_1
208	num__MRDA0logred	0.0		2_1
209	num__date_MRDB0	0.00018655178151410926		2_1
210	num__MRDB0hodnota	0.0		2_1
211	num__MRDB0logred	0.0		2_1
212	num__MRDC0percentage	0.00014612068622909397		2_1
213	remainder__MRDnegativity_is_missing	0.0		2_1
214	remainder__MRDguided_is_missing	0.0		2_1
215	remainder__Housekeeping_is_missing	0.0		2_1
216	remainder__MRDA0_is_missing	0.0		2_1
217	remainder__date_MRDA0_is_missing	0.0		2_1
218	remainder__MRDA0_method_is_missing	0.0		2_1
219	remainder__MRDA0_specimen_is_missing	0.0		2_1
220	remainder__MRDA0num_is_missing	0.0		2_1
221	remainder__MRDA0hodnota_is_missing	0.0		2_1
222	remainder__MRDA0logred_is_missing	0.0		2_1
223	remainder__MRDB0_is_missing	0.0		2_1
224	remainder__date_MRDB0_is_missing	0.0		2_1
225	remainder__MRDB0_method_is_missing	0.0		2_1
226	remainder__MRDB0_specimen_is_missing	0.0		2_1
227	remainder__MRDB0num_is_missing	0.0		2_1
228	remainder__MRDB0hodnota_is_missing	0.0		2_1
229	remainder__MRDB0logred_is_missing	0.0		2_1
230	remainder__MRDC0_is_missing	0.0		2_1
231	remainder__MRDC0_method_is_missing	0.0		2_1
232	remainder__MRDC0_specimen_is_missing	0.0		2_1
233	remainder__MRDC0num_is_missing	0.0		2_1
234	remainder__MRDC0percentage_is_missing	0.0		2_1
235	remainder__TestDate_is_missing	0.0		2_1
236	remainder__amlFLToutcomeID_is_missing	0.0		2_1
237	remainder__amlFLTTypeID_is_missing	0.0		2_1
238	remainder__amlDDLFLTTKDID_is_missing	0.0		2_1
239	remainder__ITDPcnt_is_missing	0.0		2_1
240	remainder__ITDLength_is_missing	0.0		2_1
241	remainder__amlFLTType0ID_is_missing	0.0		2_1
242	remainder__amlDDLNPM1OutcomeID_is_missing	0.0		2_1
243	remainder__amlDDLNPM1ID_is_missing	0.0		2_1
244	cat__MRDA0_False	0.0		3_1
245	cat__MRDA0_True	0.0		3_1
246	cat__MRDA0_nan	0.0		3_1
247	cat__MRDB0_False	0.0		3_1
248	cat__MRDB0_True	0.0		3_1
249	cat__MRDB0_nan	0.0		3_1
250	cat__MRDC0_False	0.0		3_1
251	cat__MRDC0_True	0.0		3_1
252	cat__MRDC0_nan	0.0		3_1
253	cat__amlFLToutcomeID_2.0	0.0		3_1
254	cat__amlFLToutcomeID_3.0	0.0		3_1
255	cat__amlFLToutcomeID_4.0	0.0		3_1
256	cat__amlFLToutcomeID_nan	0.0		3_1
257	cat__amlFLTTypeID_1.0	0.0		3_1
258	cat__amlFLTTypeID_2.0	0.0		3_1
259	cat__amlFLTTypeID_nan	0.0		3_1
260	cat__amlDDLFLTTKDID_1.0	0.0		3_1
261	cat__amlDDLFLTTKDID_2.0	0.0		3_1
262	cat__amlDDLFLTTKDID_3.0	0.0		3_1
263	cat__amlDDLFLTTKDID_4.0	0.0		3_1
264	cat__amlDDLFLTTKDID_6.0	0.0		3_1
265	cat__amlDDLFLTTKDID_7.0	0.0		3_1
266	cat__amlDDLFLTTKDID_8.0	0.0		3_1
267	cat__amlDDLFLTTKDID_99.0	0.0		3_1
268	cat__amlDDLFLTTKDID_nan	0.0		3_1
269	cat__amlFLTType0ID_1.0	0.0		3_1
270	cat__amlFLTType0ID_2.0	0.0		3_1
271	cat__amlFLTType0ID_nan	0.0		3_1
272	cat__amlDDLNPM1OutcomeID_1.0	0.0		3_1
273	cat__amlDDLNPM1OutcomeID_3.0	0.0		3_1
274	cat__amlDDLNPM1OutcomeID_5.0	0.0		3_1
275	cat__amlDDLNPM1OutcomeID_nan	0.0		3_1
276	cat__amlDDLNPM1ID_1.0	0.0		3_1
277	cat__amlDDLNPM1ID_2.0	0.0		3_1
278	cat__amlDDLNPM1ID_3.0	0.0		3_1
279	cat__amlDDLNPM1ID_4.0	0.0		3_1
280	cat__amlDDLNPM1ID_5.0	0.0		3_1
281	cat__amlDDLNPM1ID_nan	0.0		3_1
282	cat__MRDnegativity_<0.0%/not detectable	0.0		3_1
283	cat__MRDnegativity_nan	0.0		3_1
284	cat__MRDguided_No	0.0		3_1
285	cat__MRDguided_nan	0.0		3_1
286	cat__Housekeeping_ABL	0.0		3_1
287	cat__Housekeeping_nan	0.0		3_1
288	cat__MRDA0_method_nan	0.0		3_1
289	cat__MRDA0_method_qPCR-NPM1	0.0		3_1
290	cat__MRDA0_method_qPCR-NPM1 A	0.0		3_1
291	cat__MRDA0_method_qPCR-NPM1 B	0.0		3_1
292	cat__MRDA0_method_qPCR-NPM1 D	0.0		3_1
293	cat__MRDA0_method_qPCR-NPM1 OTHER	0.0		3_1
294	cat__MRDA0_method_qPCR-inv16	0.0		3_1
295	cat__MRDA0_method_qPCR-t8/21	0.0		3_1
296	cat__MRDA0num_ND	0.0		3_1
297	cat__MRDA0num_Pos	0.0		3_1
298	cat__MRDA0num_nan	0.0		3_1
299	cat__MRDA0_specimen_PB	0.0		3_1
300	cat__MRDA0_specimen_nan	0.0		3_1
301	cat__MRDB0_method_nan	0.0		3_1
302	cat__MRDB0_method_qPCR-NPM1	0.0		3_1
303	cat__MRDB0_method_qPCR-NPM1 A	0.0		3_1
304	cat__MRDB0_method_qPCR-NPM1 B	0.0		3_1
305	cat__MRDB0_method_qPCR-NPM1 D	0.0		3_1
306	cat__MRDB0_method_qPCR-NPM1 OTHER	0.0		3_1
307	cat__MRDB0_method_qPCR-inv16	0.0		3_1
308	cat__MRDB0_method_qPCR-t8/21	0.0		3_1
309	cat__MRDB0_specimen_BM	0.0		3_1
310	cat__MRDB0_specimen_nan	0.0		3_1
311	cat__MRDB0num_ND	0.0		3_1
312	cat__MRDB0num_Pos	0.0		3_1
313	cat__MRDB0num_nan	0.0		3_1
314	cat__MRDC0_method_MFC (LAIP+DfN)	0.0		3_1
315	cat__MRDC0_method_nan	0.0		3_1
316	cat__MRDC0_specimen_BM	0.0		3_1
317	cat__MRDC0_specimen_BM	0.0		3_1
318	cat__MRDC0_specimen_PB	0.0		3_1
319	cat__MRDC0_specimen_nan	0.0		3_1
320	cat__MRDC0num_Neg	0.0		3_1
321	cat__MRDC0num_Pos	0.0		3_1
322	cat__MRDC0num_nan	0.0		3_1
323	num__TestDate	0.0		3_1
324	num__ITDPcnt	4.8265301521936846e-05		3_1
325	num__ITDLength	0.0		3_1
326	num__date_MRDA0	0.00033858532311876316		3_1
327	num__MRDA0hodnota	0.0		3_1
328	num__MRDA0logred	0.0		3_1
329	num__date_MRDB0	0.00012528243028485324		3_1
330	num__MRDB0hodnota	0.0		3_1
331	num__MRDB0logred	0.0		3_1
332	num__MRDC0percentage	0.00012201040396644205		3_1
333	remainder__MRDnegativity_is_missing	0.0		3_1
334	remainder__MRDguided_is_missing	0.0		3_1
335	remainder__Housekeeping_is_missing	0.0		3_1
336	remainder__MRDA0_is_missing	0.0		3_1
337	remainder__date_MRDA0_is_missing	0.0		3_1
338	remainder__MRDA0_method_is_missing	0.0		3_1
339	remainder__MRDA0_specimen_is_missing	0.0		3_1
340	remainder__MRDA0num_is_missing	0.0		3_1
341	remainder__MRDA0hodnota_is_missing	0.0		3_1
342	remainder__MRDA0logred_is_missing	0.0		3_1
343	remainder__MRDB0_is_missing	0.0		3_1
344	remainder__date_MRDB0_is_missing	0.0		3_1
345	remainder__MRDB0_method_is_missing	0.0		3_1
346	remainder__MRDB0_specimen_is_missing	0.0		3_1
347	remainder__MRDB0num_is_missing	0.0		3_1
348	remainder__MRDB0hodnota_is_missing	0.0		3_1
349	remainder__MRDB0logred_is_missing	0.0		3_1
350	remainder__MRDC0_is_missing	0.0		3_1
351	remainder__MRDC0_method_is_missing	0.0		3_1
352	remainder__MRDC0_specimen_is_missing	0.0		3_1
353	remainder__MRDC0num_is_missing	0.0		3_1
354	remainder__MRDC0percentage_is_missing	0.0		3_1
355	remainder__TestDate_is_missing	0.0		3_1
356	remainder__amlFLToutcomeID_is_missing	0.0		3_1
357	remainder__amlFLTTypeID_is_missing	0.0		3_1
358	remainder__amlDDLFLTTKDID_is_missing	0.0		3_1
359	remainder__ITDPcnt_is_missing	0.0		3_1
360	remainder__ITDLength_is_missing	0.0		3_1
361	remainder__amlFLTType0ID_is_missing	0.0		3_1
362	remainder__amlDDLNPM1OutcomeID_is_missing	0.0		3_1
363	remainder__amlDDLNPM1ID_is_missing	0.0		3_1
364	cat__MRDA0_False	0.0		4_1
365	cat__MRDA0_True	0.0		4_1
366	cat__MRDA0_nan	0.0		4_1
367	cat__MRDB0_False	0.0		4_1
368	cat__MRDB0_True	0.0		4_1
369	cat__MRDB0_nan	0.0		4_1
370	cat__MRDC0_False	0.0		4_1
371	cat__MRDC0_True	0.0		4_1
372	cat__MRDC0_nan	0.0		4_1
373	cat__amlFLToutcomeID_2.0	0.0		4_1
374	cat__amlFLToutcomeID_3.0	0.0		4_1
375	cat__amlFLToutcomeID_4.0	0.0		4_1
376	cat__amlFLToutcomeID_nan	0.0		4_1
377	cat__amlFLTTypeID_1.0	0.0		4_1
378	cat__amlFLTTypeID_2.0	0.0		4_1
379	cat__amlFLTTypeID_nan	0.0		4_1
380	cat__amlDDLFLTTKDID_1.0	0.0		4_1
381	cat__amlDDLFLTTKDID_2.0	0.0		4_1
382	cat__amlDDLFLTTKDID_3.0	0.0		4_1
383	cat__amlDDLFLTTKDID_4.0	0.0		4_1
384	cat__amlDDLFLTTKDID_6.0	0.0		4_1
385	cat__amlDDLFLTTKDID_7.0	0.0		4_1
386	cat__amlDDLFLTTKDID_8.0	0.0		4_1
387	cat__amlDDLFLTTKDID_9.0	0.0		4_1
388	cat__amlDDLFLTTKDID_99.0	0.0		4_1
389	cat__amlDDLFLTTKDID_nan	0.0		4_1
390	cat__amlFLTType0ID_1.0	0.0		4_1
391	cat__amlFLTType0ID_2.0	0.0		4_1
392	cat__amlFLTType0ID_nan	0.0		4_1
393	cat__amlDDLNPM1OutcomeID_1.0	0.0		4_1
394	cat__amlDDLNPM1OutcomeID_3.0	0.0		4_1
395	cat__amlDDLNPM1OutcomeID_5.0	0.0		4_1
396	cat__amlDDLNPM1OutcomeID_7.0	0.0		4_1
397	cat__amlDDLNPM1OutcomeID_nan	0.0		4_1
398	cat__amlDDLNPM1ID_1.0	0.0		4_1
399	cat__amlDDLNPM1ID_2.0	0.0		4_1
400	cat__amlDDLNPM1ID_3.0	0.0		4_1
401	cat__amlDDLNPM1ID_4.0	0.0		4_1
402	cat__amlDDLNPM1ID_5.0	0.0		4_1
403	cat__amlDDLNPM1ID_nan	0.0		4_1
404	cat__MRDnegativity_<0.0%/not detectable	0.0		4_1
405	cat__MRDnegativity_nan	0.0		4_1
406	cat__MRDguided_No	0.0		4_1
407	cat__MRDguided_nan	0.0		4_1
408	cat__Housekeeping_ABL	0.0		4_1
409	cat__Housekeeping_nan	0.0		4_1
410	cat__MRDA0_method_nan	0.0		4_1
411	cat__MRDA0_method_qPCR-NPM1	0.0		4_1
412	cat__MRDA0_method_qPCR-NPM1 A	0.0		4_1
413	cat__MRDA0_method_qPCR-NPM1 B	0.0		4_1
414	cat__MRDA0_method_qPCR-NPM1 D	0.0		4_1
415	cat__MRDA0_method_qPCR-NPM1 OTHER	0.0		4_1
416	cat__MRDA0_method_qPCR-inv16	0.0		4_1
417	cat__MRDA0_method_qPCR-t8/21	0.0		4_1
418	cat__MRDA0num_ND	0.0		4_1
419	cat__MRDA0num_Pos	0.0		4_1
420	cat__MRDA0num_nan	0.0		4_1
421	cat__MRDA0_specimen_PB	0.0		4_1
422	cat__MRDA0_specimen_nan	0.0		4_1
423	cat__MRDB0_method_nan	0.0		4_1
424	cat__MRDB0_method_qPCR-NPM1	0.0		4_1
425	cat__MRDB0_method_qPCR-NPM1 A	0.0		4_1
426	cat__MRDB0_method_qPCR-NPM1 B	0.0		4_1
427	cat__MRDB0_method_qPCR-NPM1 D	0.0		4_1
428	cat__MRDB0_method_qPCR-NPM1 OTHER	0.0		4_1
429	cat__MRDB0_method_qPCR-inv16	0.0		4_1
430	cat__MRDB0_method_qPCR-t8/21	0.0		4_1
431	cat__MRDB0_specimen_BM	0.0		4_1
432	cat__MRDB0_specimen_nan	0.0		4_1
433	cat__MRDB0num_ND	0.0		4_1
434	cat__MRDB0num_Pos	0.0		4_1
435	cat__MRDB0num_nan	0.0		4_1
436	cat__MRDC0_method_MFC (LAIP+DfN)	0.0		4_1
437	cat__MRDC0_method_nan	0.0		4_1
438	cat__MRDC0_specimen_BM	0.0		4_1
439	cat__MRDC0_specimen_BM	0.0		4_1
440	cat__MRDC0_specimen_PB	0.0		4_1
441	cat__MRDC0_specimen_nan	0.0		4_1
442	cat__MRDC0num_Neg	0.0		4_1
443	cat__MRDC0num_Pos	0.0		4_1
444	cat__MRDC0num_nan	0.0		4_1
445	num__TestDate	0.0		4_1
446	num__ITDPcnt	2.033554625089988e-05		4_1
447	num__ITDLength	3.570843401460759e-07		4_1
448	num__date_MRDA0	0.0002941921805289862		4_1
449	num__MRDA0hodnota	0.0		4_1
450	num__MRDA0logred	0.0		4_1
451	num__date_MRDB0	7.118684727371142e-05		4_1
452	num__MRDB0hodnota	0.0		4_1
453	num__MRDB0logred	0.0		4_1
454	num__MRDC0percentage	5.8215543201715255e-05		4_1
455	remainder__MRDnegativity_is_missing	0.0		4_1
456	remainder__MRDguided_is_missing	0.0		4_1
457	remainder__Housekeeping_is_missing	0.0		4_1
458	remainder__MRDA0_is_missing	0.0		4_1
459	remainder__date_MRDA0_is_missing	0.0		4_1
460	remainder__MRDA0_method_is_missing	0.0		4_1
461	remainder__MRDA0_specimen_is_missing	0.0		4_1
462	remainder__MRDA0num_is_missing	0.0		4_1
463	remainder__MRDA0hodnota_is_missing	0.0		4_1
464	remainder__MRDA0logred_is_missing	0.0		4_1
465	remainder__MRDB0_is_missing	0.0		4_1
466	remainder__date_MRDB0_is_missing	0.0		4_1
467	remainder__MRDB0_method_is_missing	0.0		4_1
468	remainder__MRDB0_specimen_is_missing	0.0		4_1
469	remainder__MRDB0num_is_missing	0.0		4_1
470	remainder__MRDB0hodnota_is_missing	0.0		4_1
471	remainder__MRDB0logred_is_missing	0.0		4_1
472	remainder__MRDC0_is_missing	0.0		4_1
473	remainder__MRDC0_method_is_missing	0.0		4_1
474	remainder__MRDC0_specimen_is_missing	0.0		4_1
475	remainder__MRDC0num_is_missing	0.0		4_1
476	remainder__MRDC0percentage_is_missing	0.0		4_1
477	remainder__TestDate_is_missing	0.0		4_1
478	remainder__amlFLToutcomeID_is_missing	0.0		4_1
479	remainder__amlFLTTypeID_is_missing	0.0		4_1
480	remainder__amlDDLFLTTKDID_is_missing	0.0		4_1
481	remainder__ITDPcnt_is_missing	0.0		4_1
482	remainder__ITDLength_is_missing	0.0		4_1
483	remainder__amlFLTType0ID_is_missing	0.0		4_1
484	remainder__amlDDLNPM1OutcomeID_is_missing	0.0		4_1
485	remainder__amlDDLNPM1ID_is_missing	0.0		4_1
486	cat__MRDA0_False	0.0		5_1
487	cat__MRDA0_True	0.0		5_1
488	cat__MRDA0_nan	0.0		5_1
489	cat__MRDB0_False	0.0		5_1
490	cat__MRDB0_True	0.0		5_1
491	cat__MRDB0_nan	0.0		5_1
492	cat__MRDC0_False	0.0		5_1
493	cat__MRDC0_True	0.0		5_1
494	cat__MRDC0_nan	0.0		5_1
495	cat__amlFLToutcomeID_2.0	0.0		5_1
496	cat__amlFLToutcomeID_3.0	0.0		5_1
497	cat__amlFLToutcomeID_4.0	0.0		5_1
498	cat__amlFLToutcomeID_nan	0.0		5_1
499	cat__amlFLTTypeID_1.0	0.0		5_1
500	cat__amlFLTTypeID_2.0	0.0		5_1
501	cat__amlFLTTypeID_nan	0.0		5_1
502	cat__amlDDLFLTTKDID_1.0	0.0		5_1
503	cat__amlDDLFLTTKDID_2.0	0.0		5_1
504	cat__amlDDLFLTTKDID_3.0	0.0		5_1
505	cat__amlDDLFLTTKDID_4.0	0.0		5_1
506	cat__amlDDLFLTTKDID_6.0	0.0		5_1
507	cat__amlDDLFLTTKDID_8.0	0.0		5_1
508	cat__amlDDLFLTTKDID_9.0	0.0		5_1
509	cat__amlDDLFLTTKDID_99.0	0.0		5_1
510	cat__amlDDLFLTTKDID_nan	0.0		5_1
511	cat__amlFLTType0ID_1.0	0.0		5_1
512	cat__amlFLTType0ID_2.0	0.0		5_1
513	cat__amlFLTType0ID_nan	0.0		5_1
514	cat__amlDDLNPM1OutcomeID_1.0	0.0		5_1
515	cat__amlDDLNPM1OutcomeID_3.0	0.0		5_1
516	cat__amlDDLNPM1OutcomeID_5.0	0.0		5_1
517	cat__amlDDLNPM1OutcomeID_7.0	0.0		5_1
518	cat__amlDDLNPM1OutcomeID_nan	0.0		5_1
519	cat__amlDDLNPM1ID_1.0	0.0		5_1
520	cat__amlDDLNPM1ID_2.0	0.0		5_1
521	cat__amlDDLNPM1ID_3.0	0.0		5_1
522	cat__amlDDLNPM1ID_4.0	0.0		5_1
523	cat__amlDDLNPM1ID_5.0	0.0		5_1
524	cat__amlDDLNPM1ID_nan	0.0		5_1
525	cat__MRDnegativity_<0.0%/not detectable	0.0		5_1
526	cat__MRDnegativity_nan	0.0		5_1
527	cat__MRDguided_No	0.0		5_1
528	cat__MRDguided_nan	0.0		5_1
529	cat__Housekeeping_ABL	0.0		5_1
530	cat__Housekeeping_nan	0.0		5_1
531	cat__MRDA0_method_nan	0.0		5_1
532	cat__MRDA0_method_qPCR-NPM1	0.0		5_1
533	cat__MRDA0_method_qPCR-NPM1 A	0.0		5_1
534	cat__MRDA0_method_qPCR-NPM1 B	0.0		5_1
535	cat__MRDA0_method_qPCR-NPM1 D	0.0		5_1
536	cat__MRDA0_method_qPCR-NPM1 OTHER	0.0		5_1
537	cat__MRDA0_method_qPCR-inv16	0.0		5_1
538	cat__MRDA0_method_qPCR-t8/21	0.0		5_1
539	cat__MRDA0num_ND	0.0		5_1
540	cat__MRDA0num_Pos	0.0		5_1
541	cat__MRDA0num_nan	0.0		5_1
542	cat__MRDA0_specimen_PB	0.0		5_1
543	cat__MRDA0_specimen_nan	0.0		5_1
544	cat__MRDB0_method_nan	0.0		5_1
545	cat__MRDB0_method_qPCR-NPM1	0.0		5_1
546	cat__MRDB0_method_qPCR-NPM1 A	0.0		5_1
547	cat__MRDB0_method_qPCR-NPM1 B	0.0		5_1
548	cat__MRDB0_method_qPCR-NPM1 D	0.0		5_1
549	cat__MRDB0_method_qPCR-NPM1 OTHER	0.0		5_1
550	cat__MRDB0_method_qPCR-inv16	0.0		5_1
551	cat__MRDB0_method_qPCR-t8/21	0.0		5_1
552	cat__MRDB0_specimen_BM	0.0		5_1
553	cat__MRDB0_specimen_nan	0.0		5_1
554	cat__MRDB0num_ND	0.0		5_1
555	cat__MRDB0num_Pos	0.0		5_1
556	cat__MRDB0num_nan	0.0		5_1
557	cat__MRDC0_method_MFC (LAIP+DfN)	0.0		5_1
558	cat__MRDC0_method_nan	0.0		5_1
559	cat__MRDC0_specimen_BM	0.0		5_1
560	cat__MRDC0_specimen_BM	0.0		5_1
561	cat__MRDC0_specimen_PB	0.0		5_1
562	cat__MRDC0_specimen_nan	0.0		5_1
563	cat__MRDC0num_Neg	0.0		5_1
564	cat__MRDC0num_Pos	0.0		5_1
565	cat__MRDC0num_nan	0.0		5_1
566	num__TestDate	0.0		5_1
567	num__ITDPcnt	7.486185424750411e-05		5_1
568	num__ITDLength	3.1658824092866644e-06		5_1
569	num__date_MRDA0	0.0003005921220895373		5_1
570	num__MRDA0hodnota	0.0		5_1
571	num__MRDA0logred	0.0		5_1
572	num__date_MRDB0	0.0001687654158893317		5_1
573	num__MRDB0hodnota	0.0		5_1
574	num__MRDB0logred	0.0		5_1
575	num__MRDC0percentage	0.00013667002158359567		5_1
576	remainder__MRDnegativity_is_missing	0.0		5_1
577	remainder__MRDguided_is_missing	0.0		5_1
578	remainder__Housekeeping_is_missing	0.0		5_1
579	remainder__MRDA0_is_missing	0.0		5_1
580	remainder__date_MRDA0_is_missing	0.0		5_1
581	remainder__MRDA0_method_is_missing	0.0		5_1
582	remainder__MRDA0_specimen_is_missing	0.0		5_1
583	remainder__MRDA0num_is_missing	0.0		5_1
584	remainder__MRDA0hodnota_is_missing	0.0		5_1
585	remainder__MRDA0logred_is_missing	0.0		5_1
586	remainder__MRDB0_is_missing	0.0		5_1
587	remainder__date_MRDB0_is_missing	0.0		5_1
588	remainder__MRDB0_method_is_missing	0.0		5_1
589	remainder__MRDB0_specimen_is_missing	0.0		5_1
590	remainder__MRDB0num_is_missing	0.0		5_1
591	remainder__MRDB0hodnota_is_missing	0.0		5_1
592	remainder__MRDB0logred_is_missing	0.0		5_1
593	remainder__MRDC0_is_missing	0.0		5_1
594	remainder__MRDC0_method_is_missing	0.0		5_1
595	remainder__MRDC0_specimen_is_missing	0.0		5_1
596	remainder__MRDC0num_is_missing	0.0		5_1
597	remainder__MRDC0percentage_is_missing	0.0		5_1
598	remainder__TestDate_is_missing	0.0		5_1
599	remainder__amlFLToutcomeID_is_missing	0.0		5_1
600	remainder__amlFLTTypeID_is_missing	0.0		5_1
601	remainder__amlDDLFLTTKDID_is_missing	0.0		5_1
602	remainder__ITDPcnt_is_missing	0.0		5_1
603	remainder__ITDLength_is_missing	0.0		5_1
604	remainder__amlFLTType0ID_is_missing	0.0		5_1
605	remainder__amlDDLNPM1OutcomeID_is_missing	0.0		5_1
606	remainder__amlDDLNPM1ID_is_missing	0.0		5_1
607	cat__MRDA0_False	0.0		1_2
608	cat__MRDA0_True	0.0		1_2
609	cat__MRDA0_nan	0.0		1_2
610	cat__MRDB0_False	0.0		1_2
611	cat__MRDB0_True	0.0		1_2
612	cat__MRDB0_nan	0.0		1_2
613	cat__MRDC0_False	0.0		1_2
614	cat__MRDC0_True	0.0		1_2
615	cat__MRDC0_nan	0.0		1_2
616	cat__amlFLToutcomeID_2.0	0.0		1_2
617	cat__amlFLToutcomeID_3.0	0.0		1_2
618	cat__amlFLToutcomeID_4.0	0.0		1_2
619	cat__amlFLToutcomeID_nan	0.0		1_2
620	cat__amlFLTTypeID_1.0	0.0		1_2
621	cat__amlFLTTypeID_2.0	0.0		1_2
622	cat__amlFLTTypeID_nan	0.0		1_2
623	cat__amlDDLFLTTKDID_1.0	0.0		1_2
624	cat__amlDDLFLTTKDID_2.0	0.0		1_2
625	cat__amlDDLFLTTKDID_3.0	0.0		1_2
626	cat__amlDDLFLTTKDID_4.0	0.0		1_2
627	cat__amlDDLFLTTKDID_6.0	0.0		1_2
628	cat__amlDDLFLTTKDID_7.0	0.0		1_2
629	cat__amlDDLFLTTKDID_8.0	0.0		1_2
630	cat__amlDDLFLTTKDID_9.0	0.0		1_2
631	cat__amlDDLFLTTKDID_99.0	0.0		1_2
632	cat__amlDDLFLTTKDID_nan	0.0		1_2
633	cat__amlFLTType0ID_1.0	0.0		1_2
634	cat__amlFLTType0ID_2.0	0.0		1_2
635	cat__amlFLTType0ID_nan	0.0		1_2
636	cat__amlDDLNPM1OutcomeID_1.0	0.0		1_2
637	cat__amlDDLNPM1OutcomeID_3.0	0.0		1_2
638	cat__amlDDLNPM1OutcomeID_5.0	0.0		1_2
639	cat__amlDDLNPM1OutcomeID_7.0	0.0		1_2
640	cat__amlDDLNPM1OutcomeID_nan	0.0		1_2
641	cat__amlDDLNPM1ID_1.0	0.0		1_2
642	cat__amlDDLNPM1ID_2.0	0.0		1_2
643	cat__amlDDLNPM1ID_3.0	0.0		1_2
644	cat__amlDDLNPM1ID_4.0	0.0		1_2
645	cat__amlDDLNPM1ID_5.0	0.0		1_2
646	cat__amlDDLNPM1ID_nan	0.0		1_2
647	cat__MRDnegativity_<0.0%/not detectable	0.0		1_2
648	cat__MRDnegativity_nan	0.0		1_2
649	cat__MRDguided_No	0.0		1_2
650	cat__MRDguided_nan	0.0		1_2
651	cat__Housekeeping_ABL	0.0		1_2
652	cat__Housekeeping_nan	0.0		1_2
653	cat__MRDA0_method_nan	0.0		1_2
654	cat__MRDA0_method_qPCR-NPM1	0.0		1_2
655	cat__MRDA0_method_qPCR-NPM1 A	0.0		1_2
656	cat__MRDA0_method_qPCR-NPM1 B	0.0		1_2
657	cat__MRDA0_method_qPCR-NPM1 D	0.0		1_2
658	cat__MRDA0_method_qPCR-NPM1 OTHER	0.0		1_2
659	cat__MRDA0_method_qPCR-inv16	0.0		1_2
660	cat__MRDA0_method_qPCR-t8/21	0.0		1_2
661	cat__MRDA0num_ND	0.0		1_2
662	cat__MRDA0num_Pos	0.0		1_2
663	cat__MRDA0num_nan	0.0		1_2
664	cat__MRDA0_specimen_PB	0.0		1_2
665	cat__MRDA0_specimen_nan	0.0		1_2
666	cat__MRDB0_method_nan	0.0		1_2
667	cat__MRDB0_method_qPCR-NPM1	0.0		1_2
668	cat__MRDB0_method_qPCR-NPM1 A	0.0		1_2
669	cat__MRDB0_method_qPCR-NPM1 B	0.0		1_2
670	cat__MRDB0_method_qPCR-NPM1 D	0.0		1_2
671	cat__MRDB0_method_qPCR-NPM1 OTHER	0.0		1_2
672	cat__MRDB0_method_qPCR-inv16	0.0		1_2
673	cat__MRDB0_method_qPCR-t8/21	0.0		1_2
674	cat__MRDB0_specimen_BM	0.0		1_2
675	cat__MRDB0_specimen_nan	0.0		1_2
676	cat__MRDB0num_ND	0.0		1_2
677	cat__MRDB0num_Pos	0.0		1_2
678	cat__MRDB0num_nan	0.0		1_2
679	cat__MRDC0_method_MFC (LAIP+DfN)	0.0		1_2
680	cat__MRDC0_method_nan	0.0		1_2
681	cat__MRDC0_specimen_BM	0.0		1_2
682	cat__MRDC0_specimen_BM	0.0		1_2
683	cat__MRDC0_specimen_PB	0.0		1_2
684	cat__MRDC0_specimen_nan	0.0		1_2
685	cat__MRDC0num_Neg	0.0		1_2
686	cat__MRDC0num_Pos	0.0		1_2
687	cat__MRDC0num_nan	0.0		1_2
688	num__TestDate	0.0		1_2
689	num__ITDPcnt	0.00011726756591854589		1_2
690	num__ITDLength	1.169639419152412e-06		1_2
691	num__date_MRDA0	0.00031217092037076654		1_2
692	num__MRDA0hodnota	2.241924761131821e-05		1_2
693	num__MRDA0logred	1.7404934925188742e-06		1_2
694	num__date_MRDB0	0.00015657376871352469		1_2
695	num__MRDB0hodnota	0.0		1_2
696	num__MRDB0logred	0.0		1_2
697	num__MRDC0percentage	0.00011857227783316312		1_2
698	remainder__MRDnegativity_is_missing	0.0		1_2
699	remainder__MRDguided_is_missing	0.0		1_2
700	remainder__Housekeeping_is_missing	0.0		1_2
701	remainder__MRDA0_is_missing	0.0		1_2
702	remainder__date_MRDA0_is_missing	0.0		1_2
703	remainder__MRDA0_method_is_missing	0.0		1_2
704	remainder__MRDA0_specimen_is_missing	0.0		1_2
705	remainder__MRDA0num_is_missing	0.0		1_2
706	remainder__MRDA0hodnota_is_missing	0.0		1_2
707	remainder__MRDA0logred_is_missing	0.0		1_2
708	remainder__MRDB0_is_missing	0.0		1_2
709	remainder__date_MRDB0_is_missing	0.0		1_2
710	remainder__MRDB0_method_is_missing	0.0		1_2
711	remainder__MRDB0_specimen_is_missing	0.0		1_2
712	remainder__MRDB0num_is_missing	0.0		1_2
713	remainder__MRDB0hodnota_is_missing	0.0		1_2
714	remainder__MRDB0logred_is_missing	0.0		1_2
715	remainder__MRDC0_is_missing	0.0		1_2
716	remainder__MRDC0_method_is_missing	0.0		1_2
717	remainder__MRDC0_specimen_is_missing	0.0		1_2
718	remainder__MRDC0num_is_missing	0.0		1_2
719	remainder__MRDC0percentage_is_missing	0.0		1_2
720	remainder__TestDate_is_missing	0.0		1_2
721	remainder__amlFLToutcomeID_is_missing	0.0		1_2
722	remainder__amlFLTTypeID_is_missing	0.0		1_2
723	remainder__amlDDLFLTTKDID_is_missing	0.0		1_2
724	remainder__ITDPcnt_is_missing	0.0		1_2
725	remainder__ITDLength_is_missing	0.0		1_2
726	remainder__amlFLTType0ID_is_missing	0.0		1_2
727	remainder__amlDDLNPM1OutcomeID_is_missing	0.0		1_2
728	remainder__amlDDLNPM1ID_is_missing	0.0		1_2
729	cat__MRDA0_False	0.0		2_2
730	cat__MRDA0_True	0.0		2_2
731	cat__MRDA0_nan	0.0		2_2
732	cat__MRDB0_False	0.0		2_2
733	cat__MRDB0_True	0.0		2_2
734	cat__MRDB0_nan	0.0		2_2
735	cat__MRDC0_False	0.0		2_2
736	cat__MRDC0_True	0.0		2_2
737	cat__MRDC0_nan	0.0		2_2
738	cat__amlFLToutcomeID_2.0	0.0		2_2
739	cat__amlFLToutcomeID_3.0	0.0		2_2
740	cat__amlFLToutcomeID_4.0	0.0		2_2
741	cat__amlFLToutcomeID_nan	0.0		2_2
742	cat__amlFLTTypeID_1.0	0.0		2_2
743	cat__amlFLTTypeID_2.0	0.0		2_2
744	cat__amlFLTTypeID_nan	0.0		2_2
745	cat__amlDDLFLTTKDID_1.0	0.0		2_2
746	cat__amlDDLFLTTKDID_2.0	0.0		2_2
747	cat__amlDDLFLTTKDID_3.0	0.0		2_2
748	cat__amlDDLFLTTKDID_4.0	0.0		2_2
749	cat__amlDDLFLTTKDID_6.0	0.0		2_2
750	cat__amlDDLFLTTKDID_7.0	0.0		2_2
751	cat__amlDDLFLTTKDID_8.0	0.0		2_2
752	cat__amlDDLFLTTKDID_9.0	0.0		2_2
753	cat__amlDDLFLTTKDID_99.0	0.0		2_2
754	cat__amlDDLFLTTKDID_nan	0.0		2_2
755	cat__amlFLTType0ID_1.0	0.0		2_2
756	cat__amlFLTType0ID_2.0	0.0		2_2
757	cat__amlFLTType0ID_nan	0.0		2_2
758	cat__amlDDLNPM1OutcomeID_1.0	0.0		2_2
759	cat__amlDDLNPM1OutcomeID_3.0	0.0		2_2
760	cat__amlDDLNPM1OutcomeID_5.0	0.0		2_2
761	cat__amlDDLNPM1OutcomeID_7.0	0.0		2_2
762	cat__amlDDLNPM1OutcomeID_nan	0.0		2_2
763	cat__amlDDLNPM1ID_1.0	0.0		2_2
764	cat__amlDDLNPM1ID_2.0	0.0		2_2
765	cat__amlDDLNPM1ID_3.0	0.0		2_2
766	cat__amlDDLNPM1ID_4.0	0.0		2_2
767	cat__amlDDLNPM1ID_5.0	0.0		2_2
768	cat__amlDDLNPM1ID_nan	0.0		2_2
769	cat__MRDnegativity_<0.0%/not detectable	0.0		2_2
770	cat__MRDnegativity_nan	0.0		2_2
771	cat__MRDguided_No	0.0		2_2
772	cat__MRDguided_nan	0.0		2_2
773	cat__Housekeeping_ABL	0.0		2_2
774	cat__Housekeeping_nan	0.0		2_2
775	cat__MRDA0_method_nan	0.0		2_2
776	cat__MRDA0_method_qPCR-NPM1	0.0		2_2
777	cat__MRDA0_method_qPCR-NPM1 A	0.0		2_2
778	cat__MRDA0_method_qPCR-NPM1 B	0.0		2_2
779	cat__MRDA0_method_qPCR-NPM1 D	0.0		2_2
780	cat__MRDA0_method_qPCR-NPM1 OTHER	0.0		2_2
781	cat__MRDA0_method_qPCR-inv16	0.0		2_2
782	cat__MRDA0_method_qPCR-t8/21	0.0		2_2
783	cat__MRDA0num_ND	0.0		2_2
784	cat__MRDA0num_Pos	0.0		2_2
785	cat__MRDA0num_nan	0.0		2_2
786	cat__MRDA0_specimen_PB	0.0		2_2
787	cat__MRDA0_specimen_nan	0.0		2_2
788	cat__MRDB0_method_nan	0.0		2_2
789	cat__MRDB0_method_qPCR-NPM1	0.0		2_2
790	cat__MRDB0_method_qPCR-NPM1 A	0.0		2_2
791	cat__MRDB0_method_qPCR-NPM1 B	0.0		2_2
792	cat__MRDB0_method_qPCR-NPM1 D	0.0		2_2
793	cat__MRDB0_method_qPCR-NPM1 OTHER	0.0		2_2
794	cat__MRDB0_method_qPCR-inv16	0.0		2_2
795	cat__MRDB0_method_qPCR-t8/21	0.0		2_2
796	cat__MRDB0_specimen_BM	0.0		2_2
797	cat__MRDB0_specimen_nan	0.0		2_2
798	cat__MRDB0num_ND	0.0		2_2
799	cat__MRDB0num_Pos	0.0		2_2
800	cat__MRDB0num_nan	0.0		2_2
801	cat__MRDC0_method_MFC (LAIP+DfN)	0.0		2_2
802	cat__MRDC0_method_nan	0.0		2_2
803	cat__MRDC0_specimen_BM	0.0		2_2
804	cat__MRDC0_specimen_BM	0.0		2_2
805	cat__MRDC0_specimen_PB	0.0		2_2
806	cat__MRDC0_specimen_nan	0.0		2_2
807	cat__MRDC0num_Neg	0.0		2_2
808	cat__MRDC0num_Pos	0.0		2_2
809	cat__MRDC0num_nan	0.0		2_2
810	num__TestDate	0.0		2_2
811	num__ITDPcnt	7.625716924661497e-05		2_2
812	num__ITDLength	2.3736832033404077e-06		2_2
813	num__date_MRDA0	0.0004330730098865597		2_2
814	num__MRDA0hodnota	0.0		2_2
815	num__MRDA0logred	0.0		2_2
816	num__date_MRDB0	0.00018222419276012281		2_2
817	num__MRDB0hodnota	0.0		2_2
818	num__MRDB0logred	0.0		2_2
819	num__MRDC0percentage	0.00011663622981322308		2_2
820	remainder__MRDnegativity_is_missing	0.0		2_2
821	remainder__MRDguided_is_missing	0.0		2_2
822	remainder__Housekeeping_is_missing	0.0		2_2
823	remainder__MRDA0_is_missing	0.0		2_2
824	remainder__date_MRDA0_is_missing	0.0		2_2
825	remainder__MRDA0_method_is_missing	0.0		2_2
826	remainder__MRDA0_specimen_is_missing	0.0		2_2
827	remainder__MRDA0num_is_missing	0.0		2_2
828	remainder__MRDA0hodnota_is_missing	0.0		2_2
829	remainder__MRDA0logred_is_missing	0.0		2_2
830	remainder__MRDB0_is_missing	0.0		2_2
831	remainder__date_MRDB0_is_missing	0.0		2_2
832	remainder__MRDB0_method_is_missing	0.0		2_2
833	remainder__MRDB0_specimen_is_missing	0.0		2_2
834	remainder__MRDB0num_is_missing	0.0		2_2
835	remainder__MRDB0hodnota_is_missing	0.0		2_2
836	remainder__MRDB0logred_is_missing	0.0		2_2
837	remainder__MRDC0_is_missing	0.0		2_2
838	remainder__MRDC0_method_is_missing	0.0		2_2
839	remainder__MRDC0_specimen_is_missing	0.0		2_2
840	remainder__MRDC0num_is_missing	0.0		2_2
841	remainder__MRDC0percentage_is_missing	0.0		2_2
842	remainder__TestDate_is_missing	0.0		2_2
843	remainder__amlFLToutcomeID_is_missing	0.0		2_2
844	remainder__amlFLTTypeID_is_missing	0.0		2_2
845	remainder__amlDDLFLTTKDID_is_missing	0.0		2_2
846	remainder__ITDPcnt_is_missing	0.0		2_2
847	remainder__ITDLength_is_missing	0.0		2_2
848	remainder__amlFLTType0ID_is_missing	0.0		2_2
849	remainder__amlDDLNPM1OutcomeID_is_missing	0.0		2_2
850	remainder__amlDDLNPM1ID_is_missing	0.0		2_2
851	cat__MRDA0_False	0.0		3_2
852	cat__MRDA0_True	0.0		3_2
853	cat__MRDA0_nan	0.0		3_2
854	cat__MRDB0_False	0.0		3_2
855	cat__MRDB0_True	0.0		3_2
856	cat__MRDB0_nan	0.0		3_2
857	cat__MRDC0_False	0.0		3_2
858	cat__MRDC0_True	0.0		3_2
859	cat__MRDC0_nan	0.0		3_2
860	cat__amlFLToutcomeID_2.0	0.0		3_2
861	cat__amlFLToutcomeID_3.0	0.0		3_2
862	cat__amlFLToutcomeID_4.0	0.0		3_2
863	cat__amlFLToutcomeID_nan	0.0		3_2
864	cat__amlFLTTypeID_1.0	0.0		3_2
865	cat__amlFLTTypeID_2.0	0.0		3_2
866	cat__amlFLTTypeID_nan	0.0		3_2
867	cat__amlDDLFLTTKDID_1.0	0.0		3_2
868	cat__amlDDLFLTTKDID_2.0	0.0		3_2
869	cat__amlDDLFLTTKDID_3.0	0.0		3_2
870	cat__amlDDLFLTTKDID_4.0	0.0		3_2
871	cat__amlDDLFLTTKDID_6.0	0.0		3_2
872	cat__amlDDLFLTTKDID_7.0	0.0		3_2
873	cat__amlDDLFLTTKDID_8.0	0.0		3_2
874	cat__amlDDLFLTTKDID_9.0	0.0		3_2
875	cat__amlDDLFLTTKDID_99.0	0.0		3_2
876	cat__amlDDLFLTTKDID_nan	0.0		3_2
877	cat__amlFLTType0ID_1.0	0.0		3_2
878	cat__amlFLTType0ID_2.0	0.0		3_2
879	cat__amlFLTType0ID_nan	0.0		3_2
880	cat__amlDDLNPM1OutcomeID_1.0	0.0		3_2
881	cat__amlDDLNPM1OutcomeID_3.0	0.0		3_2
882	cat__amlDDLNPM1OutcomeID_5.0	0.0		3_2
883	cat__amlDDLNPM1OutcomeID_7.0	0.0		3_2
884	cat__amlDDLNPM1OutcomeID_nan	0.0		3_2
885	cat__amlDDLNPM1ID_1.0	0.0		3_2
886	cat__amlDDLNPM1ID_2.0	0.0		3_2
887	cat__amlDDLNPM1ID_3.0	0.0		3_2
888	cat__amlDDLNPM1ID_4.0	0.0		3_2
889	cat__amlDDLNPM1ID_5.0	0.0		3_2
890	cat__amlDDLNPM1ID_nan	0.0		3_2
891	cat__MRDnegativity_<0.0%/not detectable	0.0		3_2
892	cat__MRDnegativity_nan	0.0		3_2
893	cat__MRDguided_No	0.0		3_2
894	cat__MRDguided_nan	0.0		3_2
895	cat__Housekeeping_ABL	0.0		3_2
896	cat__Housekeeping_nan	0.0		3_2
897	cat__MRDA0_method_nan	0.0		3_2
898	cat__MRDA0_method_qPCR-NPM1	0.0		3_2
899	cat__MRDA0_method_qPCR-NPM1 A	0.0		3_2
900	cat__MRDA0_method_qPCR-NPM1 B	0.0		3_2
901	cat__MRDA0_method_qPCR-NPM1 D	0.0		3_2
902	cat__MRDA0_method_qPCR-NPM1 OTHER	0.0		3_2
903	cat__MRDA0_method_qPCR-inv16	0.0		3_2
904	cat__MRDA0_method_qPCR-t8/21	0.0		3_2
905	cat__MRDA0num_ND	0.0		3_2
906	cat__MRDA0num_Pos	0.0		3_2
907	cat__MRDA0num_nan	0.0		3_2
908	cat__MRDA0_specimen_PB	0.0		3_2
909	cat__MRDA0_specimen_nan	0.0		3_2
910	cat__MRDB0_method_nan	0.0		3_2
911	cat__MRDB0_method_qPCR-NPM1	0.0		3_2
912	cat__MRDB0_method_qPCR-NPM1 A	0.0		3_2
913	cat__MRDB0_method_qPCR-NPM1 B	0.0		3_2
914	cat__MRDB0_method_qPCR-NPM1 D	0.0		3_2
915	cat__MRDB0_method_qPCR-NPM1 OTHER	0.0		3_2
916	cat__MRDB0_method_qPCR-inv16	0.0		3_2
917	cat__MRDB0_method_qPCR-t8/21	0.0		3_2
918	cat__MRDB0_specimen_BM	0.0		3_2
919	cat__MRDB0_specimen_nan	0.0		3_2
920	cat__MRDB0num_ND	0.0		3_2
921	cat__MRDB0num_Pos	0.0		3_2
922	cat__MRDB0num_nan	0.0		3_2
923	cat__MRDC0_method_MFC (LAIP+DfN)	0.0		3_2
924	cat__MRDC0_method_nan	0.0		3_2
925	cat__MRDC0_specimen_BM	0.0		3_2
926	cat__MRDC0_specimen_BM	0.0		3_2
927	cat__MRDC0_specimen_PB	0.0		3_2
928	cat__MRDC0_specimen_nan	0.0		3_2
929	cat__MRDC0num_Neg	0.0		3_2
930	cat__MRDC0num_Pos	0.0		3_2
931	cat__MRDC0num_nan	0.0		3_2
932	num__TestDate	0.0		3_2
933	num__ITDPcnt	0.0001571706021638401		3_2
934	num__ITDLength	4.639991728311928e-06		3_2
935	num__date_MRDA0	0.0004050556874343037		3_2
936	num__MRDA0hodnota	0.0		3_2
937	num__MRDA0logred	0.0		3_2
938	num__date_MRDB0	0.0002734858380383316		3_2
939	num__MRDB0hodnota	0.0		3_2
940	num__MRDB0logred	0.0		3_2
941	num__MRDC0percentage	0.00016251248346034217		3_2
942	remainder__MRDnegativity_is_missing	0.0		3_2
943	remainder__MRDguided_is_missing	0.0		3_2
944	remainder__Housekeeping_is_missing	0.0		3_2
945	remainder__MRDA0_is_missing	0.0		3_2
946	remainder__date_MRDA0_is_missing	0.0		3_2
947	remainder__MRDA0_method_is_missing	0.0		3_2
948	remainder__MRDA0_specimen_is_missing	0.0		3_2
949	remainder__MRDA0num_is_missing	0.0		3_2
950	remainder__MRDA0hodnota_is_missing	0.0		3_2
951	remainder__MRDA0logred_is_missing	0.0		3_2
952	remainder__MRDB0_is_missing	0.0		3_2
953	remainder__date_MRDB0_is_missing	0.0		3_2
954	remainder__MRDB0_method_is_missing	0.0		3_2
955	remainder__MRDB0_specimen_is_missing	0.0		3_2
956	remainder__MRDB0num_is_missing	0.0		3_2
957	remainder__MRDB0hodnota_is_missing	0.0		3_2
958	remainder__MRDB0logred_is_missing	0.0		3_2
959	remainder__MRDC0_is_missing	0.0		3_2
960	remainder__MRDC0_method_is_missing	0.0		3_2
961	remainder__MRDC0_specimen_is_missing	0.0		3_2
962	remainder__MRDC0num_is_missing	0.0		3_2
963	remainder__MRDC0percentage_is_missing	0.0		3_2
964	remainder__TestDate_is_missing	0.0		3_2
965	remainder__amlFLToutcomeID_is_missing	0.0		3_2
966	remainder__amlFLTTypeID_is_missing	0.0		3_2
967	remainder__amlDDLFLTTKDID_is_missing	0.0		3_2
968	remainder__ITDPcnt_is_missing	0.0		3_2
969	remainder__ITDLength_is_missing	0.0		3_2
970	remainder__amlFLTType0ID_is_missing	0.0		3_2
971	remainder__amlDDLNPM1OutcomeID_is_missing	0.0		3_2
972	remainder__amlDDLNPM1ID_is_missing	0.0		3_2
973	cat__MRDA0_False	0.0		4_2
974	cat__MRDA0_True	0.0		4_2
975	cat__MRDA0_nan	0.0		4_2
976	cat__MRDB0_False	0.0		4_2
977	cat__MRDB0_True	0.0		4_2
978	cat__MRDB0_nan	0.0		4_2
979	cat__MRDC0_False	0.0		4_2
980	cat__MRDC0_True	0.0		4_2
981	cat__MRDC0_nan	0.0		4_2
982	cat__amlFLToutcomeID_2.0	0.0		4_2
983	cat__amlFLToutcomeID_3.0	0.0		4_2
984	cat__amlFLToutcomeID_4.0	0.0		4_2
985	cat__amlFLToutcomeID_nan	0.0		4_2
986	cat__amlFLTTypeID_1.0	0.0		4_2
987	cat__amlFLTTypeID_2.0	0.0		4_2
988	cat__amlFLTTypeID_nan	0.0		4_2
989	cat__amlDDLFLTTKDID_1.0	0.0		4_2
990	cat__amlDDLFLTTKDID_2.0	0.0		4_2
991	cat__amlDDLFLTTKDID_3.0	0.0		4_2
992	cat__amlDDLFLTTKDID_4.0	0.0		4_2
993	cat__amlDDLFLTTKDID_6.0	0.0		4_2
994	cat__amlDDLFLTTKDID_7.0	0.0		4_2
995	cat__amlDDLFLTTKDID_8.0	0.0		4_2
996	cat__amlDDLFLTTKDID_9.0	0.0		4_2
997	cat__amlDDLFLTTKDID_99.0	0.0		4_2
998	cat__amlDDLFLTTKDID_nan	0.0		4_2
999	cat__amlFLTType0ID_1.0	0.0		4_2
1000	cat__amlFLTType0ID_2.0	0.0		4_2
1001	cat__amlFLTType0ID_nan	0.0		4_2
1002	cat__amlDDLNPM1OutcomeID_1.0	0.0		4_2
1003	cat__amlDDLNPM1OutcomeID_3.0	0.0		4_2
1004	cat__amlDDLNPM1OutcomeID_5.0	0.0		4_2
1005	cat__amlDDLNPM1OutcomeID_nan	0.0		4_2
1006	cat__amlDDLNPM1ID_1.0	0.0		4_2
1007	cat__amlDDLNPM1ID_2.0	0.0		4_2
1008	cat__amlDDLNPM1ID_3.0	0.0		4_2
1009	cat__amlDDLNPM1ID_4.0	0.0		4_2
1010	cat__amlDDLNPM1ID_5.0	0.0		4_2
1011	cat__amlDDLNPM1ID_nan	0.0		4_2
1012	cat__MRDnegativity_<0.0%/not detectable	0.0		4_2
1013	cat__MRDnegativity_nan	0.0		4_2
1014	cat__MRDguided_No	0.0		4_2
1015	cat__MRDguided_nan	0.0		4_2
1016	cat__Housekeeping_ABL	0.0		4_2
1017	cat__Housekeeping_nan	0.0		4_2
1018	cat__MRDA0_method_nan	0.0		4_2
1019	cat__MRDA0_method_qPCR-NPM1	0.0		4_2
1020	cat__MRDA0_method_qPCR-NPM1 A	0.0		4_2
1021	cat__MRDA0_method_qPCR-NPM1 B	0.0		4_2
1022	cat__MRDA0_method_qPCR-NPM1 D	0.0		4_2
1023	cat__MRDA0_method_qPCR-NPM1 OTHER	0.0		4_2
1024	cat__MRDA0_method_qPCR-inv16	0.0		4_2
1025	cat__MRDA0_method_qPCR-t8/21	0.0		4_2
1026	cat__MRDA0num_ND	0.0		4_2
1027	cat__MRDA0num_Pos	0.0		4_2
1028	cat__MRDA0num_nan	0.0		4_2
1029	cat__MRDA0_specimen_PB	0.0		4_2
1030	cat__MRDA0_specimen_nan	0.0		4_2
1031	cat__MRDB0_method_nan	0.0		4_2
1032	cat__MRDB0_method_qPCR-NPM1	0.0		4_2
1033	cat__MRDB0_method_qPCR-NPM1 A	0.0		4_2
1034	cat__MRDB0_method_qPCR-NPM1 B	0.0		4_2
1035	cat__MRDB0_method_qPCR-NPM1 D	0.0		4_2
1036	cat__MRDB0_method_qPCR-NPM1 OTHER	0.0		4_2
1037	cat__MRDB0_method_qPCR-inv16	0.0		4_2
1038	cat__MRDB0_method_qPCR-t8/21	0.0		4_2
1039	cat__MRDB0_specimen_BM	0.0		4_2
1040	cat__MRDB0_specimen_nan	0.0		4_2
1041	cat__MRDB0num_ND	0.0		4_2
1042	cat__MRDB0num_Pos	0.0		4_2
1043	cat__MRDB0num_nan	0.0		4_2
1044	cat__MRDC0_method_MFC (LAIP+DfN)	0.0		4_2
1045	cat__MRDC0_method_nan	0.0		4_2
1046	cat__MRDC0_specimen_BM	0.0		4_2
1047	cat__MRDC0_specimen_BM	0.0		4_2
1048	cat__MRDC0_specimen_PB	0.0		4_2
1049	cat__MRDC0_specimen_nan	0.0		4_2
1050	cat__MRDC0num_Neg	0.0		4_2
1051	cat__MRDC0num_Pos	0.0		4_2
1052	cat__MRDC0num_nan	0.0		4_2
1053	num__TestDate	0.0		4_2
1054	num__ITDPcnt	5.2674897910339524e-05		4_2
1055	num__ITDLength	1.2032629973867825e-06		4_2
1056	num__date_MRDA0	0.00031542709581334935		4_2
1057	num__MRDA0hodnota	0.0		4_2
1058	num__MRDA0logred	0.0		4_2
1059	num__date_MRDB0	0.00011689509637450652		4_2
1060	num__MRDB0hodnota	0.0		4_2
1061	num__MRDB0logred	0.0		4_2
1062	num__MRDC0percentage	0.00011519139299899416		4_2
1063	remainder__MRDnegativity_is_missing	0.0		4_2
1064	remainder__MRDguided_is_missing	0.0		4_2
1065	remainder__Housekeeping_is_missing	0.0		4_2
1066	remainder__MRDA0_is_missing	0.0		4_2
1067	remainder__date_MRDA0_is_missing	0.0		4_2
1068	remainder__MRDA0_method_is_missing	0.0		4_2
1069	remainder__MRDA0_specimen_is_missing	0.0		4_2
1070	remainder__MRDA0num_is_missing	0.0		4_2
1071	remainder__MRDA0hodnota_is_missing	0.0		4_2
1072	remainder__MRDA0logred_is_missing	0.0		4_2
1073	remainder__MRDB0_is_missing	0.0		4_2
1074	remainder__date_MRDB0_is_missing	0.0		4_2
1075	remainder__MRDB0_method_is_missing	0.0		4_2
1076	remainder__MRDB0_specimen_is_missing	0.0		4_2
1077	remainder__MRDB0num_is_missing	0.0		4_2
1078	remainder__MRDB0hodnota_is_missing	0.0		4_2
1079	remainder__MRDB0logred_is_missing	0.0		4_2
1080	remainder__MRDC0_is_missing	0.0		4_2
1081	remainder__MRDC0_method_is_missing	0.0		4_2
1082	remainder__MRDC0_specimen_is_missing	0.0		4_2
1083	remainder__MRDC0num_is_missing	0.0		4_2
1084	remainder__MRDC0percentage_is_missing	0.0		4_2
1085	remainder__TestDate_is_missing	0.0		4_2
1086	remainder__amlFLToutcomeID_is_missing	0.0		4_2
1087	remainder__amlFLTTypeID_is_missing	0.0		4_2
1088	remainder__amlDDLFLTTKDID_is_missing	0.0		4_2
1089	remainder__ITDPcnt_is_missing	0.0		4_2
1090	remainder__ITDLength_is_missing	0.0		4_2
1091	remainder__amlFLTType0ID_is_missing	0.0		4_2
1092	remainder__amlDDLNPM1OutcomeID_is_missing	0.0		4_2
1093	remainder__amlDDLNPM1ID_is_missing	0.0		4_2
1094	cat__MRDA0_False	0.0		5_2
1095	cat__MRDA0_True	0.0		5_2
1096	cat__MRDA0_nan	0.0		5_2
1097	cat__MRDB0_False	0.0		5_2
1098	cat__MRDB0_True	0.0		5_2
1099	cat__MRDB0_nan	0.0		5_2
1100	cat__MRDC0_False	0.0		5_2
1101	cat__MRDC0_True	0.0		5_2
1102	cat__MRDC0_nan	0.0		5_2
1103	cat__amlFLToutcomeID_2.0	0.0		5_2
1104	cat__amlFLToutcomeID_3.0	0.0		5_2
1105	cat__amlFLToutcomeID_4.0	0.0		5_2
1106	cat__amlFLToutcomeID_nan	0.0		5_2
1107	cat__amlFLTTypeID_1.0	0.0		5_2
1108	cat__amlFLTTypeID_2.0	0.0		5_2
1109	cat__amlFLTTypeID_nan	0.0		5_2
1110	cat__amlDDLFLTTKDID_1.0	0.0		5_2
1111	cat__amlDDLFLTTKDID_2.0	0.0		5_2
1112	cat__amlDDLFLTTKDID_3.0	0.0		5_2
1113	cat__amlDDLFLTTKDID_4.0	0.0		5_2
1114	cat__amlDDLFLTTKDID_6.0	0.0		5_2
1115	cat__amlDDLFLTTKDID_8.0	0.0		5_2
1116	cat__amlDDLFLTTKDID_99.0	0.0		5_2
1117	cat__amlDDLFLTTKDID_nan	0.0		5_2
1118	cat__amlFLTType0ID_1.0	0.0		5_2
1119	cat__amlFLTType0ID_2.0	0.0		5_2
1120	cat__amlFLTType0ID_nan	0.0		5_2
1121	cat__amlDDLNPM1OutcomeID_1.0	0.0		5_2
1122	cat__amlDDLNPM1OutcomeID_3.0	0.0		5_2
1123	cat__amlDDLNPM1OutcomeID_5.0	0.0		5_2
1124	cat__amlDDLNPM1OutcomeID_7.0	0.0		5_2
1125	cat__amlDDLNPM1OutcomeID_nan	0.0		5_2
1126	cat__amlDDLNPM1ID_1.0	0.0		5_2
1127	cat__amlDDLNPM1ID_2.0	0.0		5_2
1128	cat__amlDDLNPM1ID_3.0	0.0		5_2
1129	cat__amlDDLNPM1ID_4.0	0.0		5_2
1130	cat__amlDDLNPM1ID_5.0	0.0		5_2
1131	cat__amlDDLNPM1ID_nan	0.0		5_2
1132	cat__MRDnegativity_<0.0%/not detectable	0.0		5_2
1133	cat__MRDnegativity_nan	0.0		5_2
1134	cat__MRDguided_No	0.0		5_2
1135	cat__MRDguided_nan	0.0		5_2
1136	cat__Housekeeping_ABL	0.0		5_2
1137	cat__Housekeeping_nan	0.0		5_2
1138	cat__MRDA0_method_nan	0.0		5_2
1139	cat__MRDA0_method_qPCR-NPM1	0.0		5_2
1140	cat__MRDA0_method_qPCR-NPM1 A	0.0		5_2
1141	cat__MRDA0_method_qPCR-NPM1 B	0.0		5_2
1142	cat__MRDA0_method_qPCR-NPM1 D	0.0		5_2
1143	cat__MRDA0_method_qPCR-NPM1 OTHER	0.0		5_2
1144	cat__MRDA0_method_qPCR-inv16	0.0		5_2
1145	cat__MRDA0_method_qPCR-t8/21	0.0		5_2
1146	cat__MRDA0num_ND	0.0		5_2
1147	cat__MRDA0num_Pos	0.0		5_2
1148	cat__MRDA0num_nan	0.0		5_2
1149	cat__MRDA0_specimen_PB	0.0		5_2
1150	cat__MRDA0_specimen_nan	0.0		5_2
1151	cat__MRDB0_method_nan	0.0		5_2
1152	cat__MRDB0_method_qPCR-NPM1	0.0		5_2
1153	cat__MRDB0_method_qPCR-NPM1 A	0.0		5_2
1154	cat__MRDB0_method_qPCR-NPM1 B	0.0		5_2
1155	cat__MRDB0_method_qPCR-NPM1 D	0.0		5_2
1156	cat__MRDB0_method_qPCR-NPM1 OTHER	0.0		5_2
1157	cat__MRDB0_method_qPCR-inv16	0.0		5_2
1158	cat__MRDB0_method_qPCR-t8/21	0.0		5_2
1159	cat__MRDB0_specimen_BM	0.0		5_2
1160	cat__MRDB0_specimen_nan	0.0		5_2
1161	cat__MRDB0num_ND	0.0		5_2
1162	cat__MRDB0num_Pos	0.0		5_2
1163	cat__MRDB0num_nan	0.0		5_2
1164	cat__MRDC0_method_MFC (LAIP+DfN)	0.0		5_2
1165	cat__MRDC0_method_nan	0.0		5_2
1166	cat__MRDC0_specimen_BM	0.0		5_2
1167	cat__MRDC0_specimen_BM	0.0		5_2
1168	cat__MRDC0_specimen_PB	0.0		5_2
1169	cat__MRDC0_specimen_nan	0.0		5_2
1170	cat__MRDC0num_Neg	0.0		5_2
1171	cat__MRDC0num_Pos	0.0		5_2
1172	cat__MRDC0num_nan	0.0		5_2
1173	num__TestDate	0.00015040353488141207		5_2
1174	num__ITDPcnt	0.00017701953051709572		5_2
1175	num__ITDLength	9.886525324231713e-06		5_2
1176	num__date_MRDA0	0.0005107499117305225		5_2
1177	num__MRDA0hodnota	0.0		5_2
1178	num__MRDA0logred	0.0		5_2
1179	num__date_MRDB0	0.00030112405774510064		5_2
1180	num__MRDB0hodnota	0.0		5_2
1181	num__MRDB0logred	0.0		5_2
1182	num__MRDC0percentage	0.00017761529509578564		5_2
1183	remainder__MRDnegativity_is_missing	0.0		5_2
1184	remainder__MRDguided_is_missing	0.0		5_2
1185	remainder__Housekeeping_is_missing	0.0		5_2
1186	remainder__MRDA0_is_missing	0.0		5_2
1187	remainder__date_MRDA0_is_missing	0.0		5_2
1188	remainder__MRDA0_method_is_missing	0.0		5_2
1189	remainder__MRDA0_specimen_is_missing	0.0		5_2
1190	remainder__MRDA0num_is_missing	0.0		5_2
1191	remainder__MRDA0hodnota_is_missing	0.0		5_2
1192	remainder__MRDA0logred_is_missing	0.0		5_2
1193	remainder__MRDB0_is_missing	0.0		5_2
1194	remainder__date_MRDB0_is_missing	0.0		5_2
1195	remainder__MRDB0_method_is_missing	0.0		5_2
1196	remainder__MRDB0_specimen_is_missing	0.0		5_2
1197	remainder__MRDB0num_is_missing	0.0		5_2
1198	remainder__MRDB0hodnota_is_missing	0.0		5_2
1199	remainder__MRDB0logred_is_missing	0.0		5_2
1200	remainder__MRDC0_is_missing	0.0		5_2
1201	remainder__MRDC0_method_is_missing	0.0		5_2
1202	remainder__MRDC0_specimen_is_missing	0.0		5_2
1203	remainder__MRDC0num_is_missing	0.0		5_2
1204	remainder__MRDC0percentage_is_missing	0.0		5_2
1205	remainder__TestDate_is_missing	0.0		5_2
1206	remainder__amlFLToutcomeID_is_missing	0.0		5_2
1207	remainder__amlFLTTypeID_is_missing	0.0		5_2
1208	remainder__amlDDLFLTTKDID_is_missing	0.0		5_2
1209	remainder__ITDPcnt_is_missing	0.0		5_2
1210	remainder__ITDLength_is_missing	0.0		5_2
1211	remainder__amlFLTType0ID_is_missing	0.0		5_2
1212	remainder__amlDDLNPM1OutcomeID_is_missing	0.0		5_2
1213	remainder__amlDDLNPM1ID_is_missing	0.0		5_2
1214	cat__MRDA0_False	0.0		1_3
1215	cat__MRDA0_True	0.0		1_3
1216	cat__MRDA0_nan	0.0		1_3
1217	cat__MRDB0_False	0.0		1_3
1218	cat__MRDB0_True	0.0		1_3
1219	cat__MRDB0_nan	0.0		1_3
1220	cat__MRDC0_False	0.0		1_3
1221	cat__MRDC0_True	0.0		1_3
1222	cat__MRDC0_nan	0.0		1_3
1223	cat__amlFLToutcomeID_2.0	0.0		1_3
1224	cat__amlFLToutcomeID_3.0	0.0		1_3
1225	cat__amlFLToutcomeID_4.0	0.0		1_3
1226	cat__amlFLToutcomeID_nan	0.0		1_3
1227	cat__amlFLTTypeID_1.0	0.0		1_3
1228	cat__amlFLTTypeID_2.0	0.0		1_3
1229	cat__amlFLTTypeID_nan	0.0		1_3
1230	cat__amlDDLFLTTKDID_1.0	0.0		1_3
1231	cat__amlDDLFLTTKDID_2.0	0.0		1_3
1232	cat__amlDDLFLTTKDID_3.0	0.0		1_3
1233	cat__amlDDLFLTTKDID_4.0	0.0		1_3
1234	cat__amlDDLFLTTKDID_6.0	0.0		1_3
1235	cat__amlDDLFLTTKDID_8.0	0.0		1_3
1236	cat__amlDDLFLTTKDID_9.0	0.0		1_3
1237	cat__amlDDLFLTTKDID_99.0	0.0		1_3
1238	cat__amlDDLFLTTKDID_nan	0.0		1_3
1239	cat__amlFLTType0ID_1.0	0.0		1_3
1240	cat__amlFLTType0ID_2.0	0.0		1_3
1241	cat__amlFLTType0ID_nan	0.0		1_3
1242	cat__amlDDLNPM1OutcomeID_1.0	0.0		1_3
1243	cat__amlDDLNPM1OutcomeID_3.0	0.0		1_3
1244	cat__amlDDLNPM1OutcomeID_5.0	0.0		1_3
1245	cat__amlDDLNPM1OutcomeID_7.0	0.0		1_3
1246	cat__amlDDLNPM1OutcomeID_nan	0.0		1_3
1247	cat__amlDDLNPM1ID_1.0	0.0		1_3
1248	cat__amlDDLNPM1ID_2.0	0.0		1_3
1249	cat__amlDDLNPM1ID_3.0	0.0		1_3
1250	cat__amlDDLNPM1ID_4.0	0.0		1_3
1251	cat__amlDDLNPM1ID_5.0	0.0		1_3
1252	cat__amlDDLNPM1ID_nan	0.0		1_3
1253	cat__MRDnegativity_<0.0%/not detectable	0.0		1_3
1254	cat__MRDnegativity_nan	0.0		1_3
1255	cat__MRDguided_No	0.0		1_3
1256	cat__MRDguided_nan	0.0		1_3
1257	cat__Housekeeping_ABL	0.0		1_3
1258	cat__Housekeeping_nan	0.0		1_3
1259	cat__MRDA0_method_nan	0.0		1_3
1260	cat__MRDA0_method_qPCR-NPM1	0.0		1_3
1261	cat__MRDA0_method_qPCR-NPM1 A	0.0		1_3
1262	cat__MRDA0_method_qPCR-NPM1 B	0.0		1_3
1263	cat__MRDA0_method_qPCR-NPM1 D	0.0		1_3
1264	cat__MRDA0_method_qPCR-NPM1 OTHER	0.0		1_3
1265	cat__MRDA0_method_qPCR-inv16	0.0		1_3
1266	cat__MRDA0_method_qPCR-t8/21	0.0		1_3
1267	cat__MRDA0num_ND	0.0		1_3
1268	cat__MRDA0num_Pos	0.0		1_3
1269	cat__MRDA0num_nan	0.0		1_3
1270	cat__MRDA0_specimen_PB	0.0		1_3
1271	cat__MRDA0_specimen_nan	0.0		1_3
1272	cat__MRDB0_method_nan	0.0		1_3
1273	cat__MRDB0_method_qPCR-NPM1	0.0		1_3
1274	cat__MRDB0_method_qPCR-NPM1 A	0.0		1_3
1275	cat__MRDB0_method_qPCR-NPM1 B	0.0		1_3
1276	cat__MRDB0_method_qPCR-NPM1 D	0.0		1_3
1277	cat__MRDB0_method_qPCR-NPM1 OTHER	0.0		1_3
1278	cat__MRDB0_method_qPCR-inv16	0.0		1_3
1279	cat__MRDB0_method_qPCR-t8/21	0.0		1_3
1280	cat__MRDB0_specimen_BM	0.0		1_3
1281	cat__MRDB0_specimen_nan	0.0		1_3
1282	cat__MRDB0num_ND	0.0		1_3
1283	cat__MRDB0num_Pos	0.0		1_3
1284	cat__MRDB0num_nan	0.0		1_3
1285	cat__MRDC0_method_MFC (LAIP+DfN)	0.0		1_3
1286	cat__MRDC0_method_nan	0.0		1_3
1287	cat__MRDC0_specimen_BM	0.0		1_3
1288	cat__MRDC0_specimen_BM	0.0		1_3
1289	cat__MRDC0_specimen_PB	0.0		1_3
1290	cat__MRDC0_specimen_nan	0.0		1_3
1291	cat__MRDC0num_Neg	0.0		1_3
1292	cat__MRDC0num_Pos	0.0		1_3
1293	cat__MRDC0num_nan	0.0		1_3
1294	num__TestDate	0.0		1_3
1295	num__ITDPcnt	0.00011571412039305414		1_3
1296	num__ITDLength	3.9896596257231235e-06		1_3
1297	num__date_MRDA0	0.0003861104512109015		1_3
1298	num__MRDA0hodnota	0.0		1_3
1299	num__MRDA0logred	0.0		1_3
1300	num__date_MRDB0	0.00027795530452571506		1_3
1301	num__MRDB0hodnota	0.0		1_3
1302	num__MRDB0logred	0.0		1_3
1303	num__MRDC0percentage	0.00014677725921398283		1_3
1304	remainder__MRDnegativity_is_missing	0.0		1_3
1305	remainder__MRDguided_is_missing	0.0		1_3
1306	remainder__Housekeeping_is_missing	0.0		1_3
1307	remainder__MRDA0_is_missing	0.0		1_3
1308	remainder__date_MRDA0_is_missing	0.0		1_3
1309	remainder__MRDA0_method_is_missing	0.0		1_3
1310	remainder__MRDA0_specimen_is_missing	0.0		1_3
1311	remainder__MRDA0num_is_missing	0.0		1_3
1312	remainder__MRDA0hodnota_is_missing	0.0		1_3
1313	remainder__MRDA0logred_is_missing	0.0		1_3
1314	remainder__MRDB0_is_missing	0.0		1_3
1315	remainder__date_MRDB0_is_missing	0.0		1_3
1316	remainder__MRDB0_method_is_missing	0.0		1_3
1317	remainder__MRDB0_specimen_is_missing	0.0		1_3
1318	remainder__MRDB0num_is_missing	0.0		1_3
1319	remainder__MRDB0hodnota_is_missing	0.0		1_3
1320	remainder__MRDB0logred_is_missing	0.0		1_3
1321	remainder__MRDC0_is_missing	0.0		1_3
1322	remainder__MRDC0_method_is_missing	0.0		1_3
1323	remainder__MRDC0_specimen_is_missing	0.0		1_3
1324	remainder__MRDC0num_is_missing	0.0		1_3
1325	remainder__MRDC0percentage_is_missing	0.0		1_3
1326	remainder__TestDate_is_missing	0.0		1_3
1327	remainder__amlFLToutcomeID_is_missing	0.0		1_3
1328	remainder__amlFLTTypeID_is_missing	0.0		1_3
1329	remainder__amlDDLFLTTKDID_is_missing	0.0		1_3
1330	remainder__ITDPcnt_is_missing	0.0		1_3
1331	remainder__ITDLength_is_missing	0.0		1_3
1332	remainder__amlFLTType0ID_is_missing	0.0		1_3
1333	remainder__amlDDLNPM1OutcomeID_is_missing	0.0		1_3
1334	remainder__amlDDLNPM1ID_is_missing	0.0		1_3
1335	cat__MRDA0_False	0.0		2_3
1336	cat__MRDA0_True	0.0		2_3
1337	cat__MRDA0_nan	0.0		2_3
1338	cat__MRDB0_False	0.0		2_3
1339	cat__MRDB0_True	0.0		2_3
1340	cat__MRDB0_nan	0.0		2_3
1341	cat__MRDC0_False	0.0		2_3
1342	cat__MRDC0_True	0.0		2_3
1343	cat__MRDC0_nan	0.0		2_3
1344	cat__amlFLToutcomeID_2.0	0.0		2_3
1345	cat__amlFLToutcomeID_3.0	0.0		2_3
1346	cat__amlFLToutcomeID_4.0	0.0		2_3
1347	cat__amlFLToutcomeID_nan	0.0		2_3
1348	cat__amlFLTTypeID_1.0	0.0		2_3
1349	cat__amlFLTTypeID_2.0	0.0		2_3
1350	cat__amlFLTTypeID_nan	0.0		2_3
1351	cat__amlDDLFLTTKDID_1.0	0.0		2_3
1352	cat__amlDDLFLTTKDID_2.0	0.0		2_3
1353	cat__amlDDLFLTTKDID_3.0	0.0		2_3
1354	cat__amlDDLFLTTKDID_4.0	0.0		2_3
1355	cat__amlDDLFLTTKDID_6.0	0.0		2_3
1356	cat__amlDDLFLTTKDID_7.0	0.0		2_3
1357	cat__amlDDLFLTTKDID_8.0	0.0		2_3
1358	cat__amlDDLFLTTKDID_9.0	0.0		2_3
1359	cat__amlDDLFLTTKDID_99.0	0.0		2_3
1360	cat__amlDDLFLTTKDID_nan	0.0		2_3
1361	cat__amlFLTType0ID_1.0	0.0		2_3
1362	cat__amlFLTType0ID_2.0	0.0		2_3
1363	cat__amlFLTType0ID_nan	0.0		2_3
1364	cat__amlDDLNPM1OutcomeID_1.0	0.0		2_3
1365	cat__amlDDLNPM1OutcomeID_3.0	0.0		2_3
1366	cat__amlDDLNPM1OutcomeID_5.0	0.0		2_3
1367	cat__amlDDLNPM1OutcomeID_nan	0.0		2_3
1368	cat__amlDDLNPM1ID_1.0	0.0		2_3
1369	cat__amlDDLNPM1ID_2.0	0.0		2_3
1370	cat__amlDDLNPM1ID_3.0	0.0		2_3
1371	cat__amlDDLNPM1ID_4.0	0.0		2_3
1372	cat__amlDDLNPM1ID_5.0	0.0		2_3
1373	cat__amlDDLNPM1ID_nan	0.0		2_3
1374	cat__MRDnegativity_<0.0%/not detectable	0.0		2_3
1375	cat__MRDnegativity_nan	0.0		2_3
1376	cat__MRDguided_No	0.0		2_3
1377	cat__MRDguided_nan	0.0		2_3
1378	cat__Housekeeping_ABL	0.0		2_3
1379	cat__Housekeeping_nan	0.0		2_3
1380	cat__MRDA0_method_nan	0.0		2_3
1381	cat__MRDA0_method_qPCR-NPM1	0.0		2_3
1382	cat__MRDA0_method_qPCR-NPM1 A	0.0		2_3
1383	cat__MRDA0_method_qPCR-NPM1 B	0.0		2_3
1384	cat__MRDA0_method_qPCR-NPM1 D	0.0		2_3
1385	cat__MRDA0_method_qPCR-NPM1 OTHER	0.0		2_3
1386	cat__MRDA0_method_qPCR-inv16	0.0		2_3
1387	cat__MRDA0_method_qPCR-t8/21	0.0		2_3
1388	cat__MRDA0num_ND	0.0		2_3
1389	cat__MRDA0num_Pos	0.0		2_3
1390	cat__MRDA0num_nan	0.0		2_3
1391	cat__MRDA0_specimen_PB	0.0		2_3
1392	cat__MRDA0_specimen_nan	0.0		2_3
1393	cat__MRDB0_method_nan	0.0		2_3
1394	cat__MRDB0_method_qPCR-NPM1	0.0		2_3
1395	cat__MRDB0_method_qPCR-NPM1 A	0.0		2_3
1396	cat__MRDB0_method_qPCR-NPM1 B	0.0		2_3
1397	cat__MRDB0_method_qPCR-NPM1 D	0.0		2_3
1398	cat__MRDB0_method_qPCR-NPM1 OTHER	0.0		2_3
1399	cat__MRDB0_method_qPCR-inv16	0.0		2_3
1400	cat__MRDB0_method_qPCR-t8/21	0.0		2_3
1401	cat__MRDB0_specimen_BM	0.0		2_3
1402	cat__MRDB0_specimen_nan	0.0		2_3
1403	cat__MRDB0num_ND	0.0		2_3
1404	cat__MRDB0num_Pos	0.0		2_3
1405	cat__MRDB0num_nan	0.0		2_3
1406	cat__MRDC0_method_MFC (LAIP+DfN)	0.0		2_3
1407	cat__MRDC0_method_nan	0.0		2_3
1408	cat__MRDC0_specimen_BM	0.0		2_3
1409	cat__MRDC0_specimen_BM	0.0		2_3
1410	cat__MRDC0_specimen_PB	0.0		2_3
1411	cat__MRDC0_specimen_nan	0.0		2_3
1412	cat__MRDC0num_Neg	0.0		2_3
1413	cat__MRDC0num_Pos	0.0		2_3
1414	cat__MRDC0num_nan	0.0		2_3
1415	num__TestDate	0.0		2_3
1416	num__ITDPcnt	7.391254846009061e-05		2_3
1417	num__ITDLength	1.76419536131619e-06		2_3
1418	num__date_MRDA0	0.0003981749551015258		2_3
1419	num__MRDA0hodnota	0.0		2_3
1420	num__MRDA0logred	0.0		2_3
1421	num__date_MRDB0	0.00023536285667871034		2_3
1422	num__MRDB0hodnota	0.0		2_3
1423	num__MRDB0logred	0.0		2_3
1424	num__MRDC0percentage	9.675562285473263e-05		2_3
1425	remainder__MRDnegativity_is_missing	0.0		2_3
1426	remainder__MRDguided_is_missing	0.0		2_3
1427	remainder__Housekeeping_is_missing	0.0		2_3
1428	remainder__MRDA0_is_missing	0.0		2_3
1429	remainder__date_MRDA0_is_missing	0.0		2_3
1430	remainder__MRDA0_method_is_missing	0.0		2_3
1431	remainder__MRDA0_specimen_is_missing	0.0		2_3
1432	remainder__MRDA0num_is_missing	0.0		2_3
1433	remainder__MRDA0hodnota_is_missing	0.0		2_3
1434	remainder__MRDA0logred_is_missing	0.0		2_3
1435	remainder__MRDB0_is_missing	0.0		2_3
1436	remainder__date_MRDB0_is_missing	0.0		2_3
1437	remainder__MRDB0_method_is_missing	0.0		2_3
1438	remainder__MRDB0_specimen_is_missing	0.0		2_3
1439	remainder__MRDB0num_is_missing	0.0		2_3
1440	remainder__MRDB0hodnota_is_missing	0.0		2_3
1441	remainder__MRDB0logred_is_missing	0.0		2_3
1442	remainder__MRDC0_is_missing	0.0		2_3
1443	remainder__MRDC0_method_is_missing	0.0		2_3
1444	remainder__MRDC0_specimen_is_missing	0.0		2_3
1445	remainder__MRDC0num_is_missing	0.0		2_3
1446	remainder__MRDC0percentage_is_missing	0.0		2_3
1447	remainder__TestDate_is_missing	0.0		2_3
1448	remainder__amlFLToutcomeID_is_missing	0.0		2_3
1449	remainder__amlFLTTypeID_is_missing	0.0		2_3
1450	remainder__amlDDLFLTTKDID_is_missing	0.0		2_3
1451	remainder__ITDPcnt_is_missing	0.0		2_3
1452	remainder__ITDLength_is_missing	0.0		2_3
1453	remainder__amlFLTType0ID_is_missing	0.0		2_3
1454	remainder__amlDDLNPM1OutcomeID_is_missing	0.0		2_3
1455	remainder__amlDDLNPM1ID_is_missing	0.0		2_3
1456	cat__MRDA0_False	0.0		3_3
1457	cat__MRDA0_True	0.0		3_3
1458	cat__MRDA0_nan	0.0		3_3
1459	cat__MRDB0_False	0.0		3_3
1460	cat__MRDB0_True	0.0		3_3
1461	cat__MRDB0_nan	0.0		3_3
1462	cat__MRDC0_False	0.0		3_3
1463	cat__MRDC0_True	0.0		3_3
1464	cat__MRDC0_nan	0.0		3_3
1465	cat__amlFLToutcomeID_2.0	0.0		3_3
1466	cat__amlFLToutcomeID_3.0	0.0		3_3
1467	cat__amlFLToutcomeID_4.0	0.0		3_3
1468	cat__amlFLToutcomeID_nan	0.0		3_3
1469	cat__amlFLTTypeID_1.0	0.0		3_3
1470	cat__amlFLTTypeID_2.0	0.0		3_3
1471	cat__amlFLTTypeID_nan	0.0		3_3
1472	cat__amlDDLFLTTKDID_1.0	0.0		3_3
1473	cat__amlDDLFLTTKDID_2.0	0.0		3_3
1474	cat__amlDDLFLTTKDID_3.0	0.0		3_3
1475	cat__amlDDLFLTTKDID_4.0	0.0		3_3
1476	cat__amlDDLFLTTKDID_6.0	0.0		3_3
1477	cat__amlDDLFLTTKDID_7.0	0.0		3_3
1478	cat__amlDDLFLTTKDID_8.0	0.0		3_3
1479	cat__amlDDLFLTTKDID_9.0	0.0		3_3
1480	cat__amlDDLFLTTKDID_99.0	0.0		3_3
1481	cat__amlDDLFLTTKDID_nan	0.0		3_3
1482	cat__amlFLTType0ID_1.0	0.0		3_3
1483	cat__amlFLTType0ID_2.0	0.0		3_3
1484	cat__amlFLTType0ID_nan	0.0		3_3
1485	cat__amlDDLNPM1OutcomeID_1.0	0.0		3_3
1486	cat__amlDDLNPM1OutcomeID_3.0	0.0		3_3
1487	cat__amlDDLNPM1OutcomeID_5.0	0.0		3_3
1488	cat__amlDDLNPM1OutcomeID_7.0	0.0		3_3
1489	cat__amlDDLNPM1OutcomeID_nan	0.0		3_3
1490	cat__amlDDLNPM1ID_1.0	0.0		3_3
1491	cat__amlDDLNPM1ID_2.0	0.0		3_3
1492	cat__amlDDLNPM1ID_3.0	0.0		3_3
1493	cat__amlDDLNPM1ID_4.0	0.0		3_3
1494	cat__amlDDLNPM1ID_5.0	0.0		3_3
1495	cat__amlDDLNPM1ID_nan	0.0		3_3
1496	cat__MRDnegativity_<0.0%/not detectable	0.0		3_3
1497	cat__MRDnegativity_nan	0.0		3_3
1498	cat__MRDguided_No	0.0		3_3
1499	cat__MRDguided_nan	0.0		3_3
1500	cat__Housekeeping_ABL	0.0		3_3
1501	cat__Housekeeping_nan	0.0		3_3
1502	cat__MRDA0_method_nan	0.0		3_3
1503	cat__MRDA0_method_qPCR-NPM1	0.0		3_3
1504	cat__MRDA0_method_qPCR-NPM1 A	0.0		3_3
1505	cat__MRDA0_method_qPCR-NPM1 B	0.0		3_3
1506	cat__MRDA0_method_qPCR-NPM1 D	0.0		3_3
1507	cat__MRDA0_method_qPCR-NPM1 OTHER	0.0		3_3
1508	cat__MRDA0_method_qPCR-inv16	0.0		3_3
1509	cat__MRDA0_method_qPCR-t8/21	0.0		3_3
1510	cat__MRDA0num_ND	0.0		3_3
1511	cat__MRDA0num_Pos	0.0		3_3
1512	cat__MRDA0num_nan	0.0		3_3
1513	cat__MRDA0_specimen_PB	0.0		3_3
1514	cat__MRDA0_specimen_nan	0.0		3_3
1515	cat__MRDB0_method_nan	0.0		3_3
1516	cat__MRDB0_method_qPCR-NPM1	0.0		3_3
1517	cat__MRDB0_method_qPCR-NPM1 A	0.0		3_3
1518	cat__MRDB0_method_qPCR-NPM1 B	0.0		3_3
1519	cat__MRDB0_method_qPCR-NPM1 D	0.0		3_3
1520	cat__MRDB0_method_qPCR-NPM1 OTHER	0.0		3_3
1521	cat__MRDB0_method_qPCR-inv16	0.0		3_3
1522	cat__MRDB0_method_qPCR-t8/21	0.0		3_3
1523	cat__MRDB0_specimen_BM	0.0		3_3
1524	cat__MRDB0_specimen_nan	0.0		3_3
1525	cat__MRDB0num_ND	0.0		3_3
1526	cat__MRDB0num_Pos	0.0		3_3
1527	cat__MRDB0num_nan	0.0		3_3
1528	cat__MRDC0_method_MFC (LAIP+DfN)	0.0		3_3
1529	cat__MRDC0_method_nan	0.0		3_3
1530	cat__MRDC0_specimen_BM	0.0		3_3
1531	cat__MRDC0_specimen_BM	0.0		3_3
1532	cat__MRDC0_specimen_PB	0.0		3_3
1533	cat__MRDC0_specimen_nan	0.0		3_3
1534	cat__MRDC0num_Neg	0.0		3_3
1535	cat__MRDC0num_Pos	0.0		3_3
1536	cat__MRDC0num_nan	0.0		3_3
1537	num__TestDate	0.00014370218042842033		3_3
1538	num__ITDPcnt	0.00021419189592153878		3_3
1539	num__ITDLength	8.161834489898602e-06		3_3
1540	num__date_MRDA0	0.000469956279451218		3_3
1541	num__MRDA0hodnota	7.000582294540128e-05		3_3
1542	num__MRDA0logred	1.3689279398947802e-05		3_3
1543	num__date_MRDB0	0.000314298151106975		3_3
1544	num__MRDB0hodnota	0.0		3_3
1545	num__MRDB0logred	0.0		3_3
1546	num__MRDC0percentage	0.0002065238844980436		3_3
1547	remainder__MRDnegativity_is_missing	0.0		3_3
1548	remainder__MRDguided_is_missing	0.0		3_3
1549	remainder__Housekeeping_is_missing	0.0		3_3
1550	remainder__MRDA0_is_missing	0.0		3_3
1551	remainder__date_MRDA0_is_missing	0.0		3_3
1552	remainder__MRDA0_method_is_missing	0.0		3_3
1553	remainder__MRDA0_specimen_is_missing	0.0		3_3
1554	remainder__MRDA0num_is_missing	0.0		3_3
1555	remainder__MRDA0hodnota_is_missing	0.0		3_3
1556	remainder__MRDA0logred_is_missing	0.0		3_3
1557	remainder__MRDB0_is_missing	0.0		3_3
1558	remainder__date_MRDB0_is_missing	0.0		3_3
1559	remainder__MRDB0_method_is_missing	0.0		3_3
1560	remainder__MRDB0_specimen_is_missing	0.0		3_3
1561	remainder__MRDB0num_is_missing	0.0		3_3
1562	remainder__MRDB0hodnota_is_missing	0.0		3_3
1563	remainder__MRDB0logred_is_missing	0.0		3_3
1564	remainder__MRDC0_is_missing	0.0		3_3
1565	remainder__MRDC0_method_is_missing	0.0		3_3
1566	remainder__MRDC0_specimen_is_missing	0.0		3_3
1567	remainder__MRDC0num_is_missing	0.0		3_3
1568	remainder__MRDC0percentage_is_missing	0.0		3_3
1569	remainder__TestDate_is_missing	0.0		3_3
1570	remainder__amlFLToutcomeID_is_missing	0.0		3_3
1571	remainder__amlFLTTypeID_is_missing	0.0		3_3
1572	remainder__amlDDLFLTTKDID_is_missing	0.0		3_3
1573	remainder__ITDPcnt_is_missing	0.0		3_3
1574	remainder__ITDLength_is_missing	0.0		3_3
1575	remainder__amlFLTType0ID_is_missing	0.0		3_3
1576	remainder__amlDDLNPM1OutcomeID_is_missing	0.0		3_3
1577	remainder__amlDDLNPM1ID_is_missing	0.0		3_3
1578	cat__MRDA0_False	0.0		4_3
1579	cat__MRDA0_True	0.0		4_3
1580	cat__MRDA0_nan	0.0		4_3
1581	cat__MRDB0_False	0.0		4_3
1582	cat__MRDB0_True	0.0		4_3
1583	cat__MRDB0_nan	0.0		4_3
1584	cat__MRDC0_False	0.0		4_3
1585	cat__MRDC0_True	0.0		4_3
1586	cat__MRDC0_nan	0.0		4_3
1587	cat__amlFLToutcomeID_2.0	0.0		4_3
1588	cat__amlFLToutcomeID_3.0	0.0		4_3
1589	cat__amlFLToutcomeID_4.0	0.0		4_3
1590	cat__amlFLToutcomeID_nan	0.0		4_3
1591	cat__amlFLTTypeID_1.0	0.0		4_3
1592	cat__amlFLTTypeID_2.0	0.0		4_3
1593	cat__amlFLTTypeID_nan	0.0		4_3
1594	cat__amlDDLFLTTKDID_1.0	0.0		4_3
1595	cat__amlDDLFLTTKDID_2.0	0.0		4_3
1596	cat__amlDDLFLTTKDID_3.0	0.0		4_3
1597	cat__amlDDLFLTTKDID_4.0	0.0		4_3
1598	cat__amlDDLFLTTKDID_6.0	0.0		4_3
1599	cat__amlDDLFLTTKDID_7.0	0.0		4_3
1600	cat__amlDDLFLTTKDID_8.0	0.0		4_3
1601	cat__amlDDLFLTTKDID_9.0	0.0		4_3
1602	cat__amlDDLFLTTKDID_99.0	0.0		4_3
1603	cat__amlDDLFLTTKDID_nan	0.0		4_3
1604	cat__amlFLTType0ID_1.0	0.0		4_3
1605	cat__amlFLTType0ID_2.0	0.0		4_3
1606	cat__amlFLTType0ID_nan	0.0		4_3
1607	cat__amlDDLNPM1OutcomeID_1.0	0.0		4_3
1608	cat__amlDDLNPM1OutcomeID_3.0	0.0		4_3
1609	cat__amlDDLNPM1OutcomeID_5.0	0.0		4_3
1610	cat__amlDDLNPM1OutcomeID_7.0	0.0		4_3
1611	cat__amlDDLNPM1OutcomeID_nan	0.0		4_3
1612	cat__amlDDLNPM1ID_1.0	0.0		4_3
1613	cat__amlDDLNPM1ID_2.0	0.0		4_3
1614	cat__amlDDLNPM1ID_3.0	0.0		4_3
1615	cat__amlDDLNPM1ID_4.0	0.0		4_3
1616	cat__amlDDLNPM1ID_5.0	0.0		4_3
1617	cat__amlDDLNPM1ID_nan	0.0		4_3
1618	cat__MRDnegativity_<0.0%/not detectable	0.0		4_3
1619	cat__MRDnegativity_nan	0.0		4_3
1620	cat__MRDguided_No	0.0		4_3
1621	cat__MRDguided_nan	0.0		4_3
1622	cat__Housekeeping_ABL	0.0		4_3
1623	cat__Housekeeping_nan	0.0		4_3
1624	cat__MRDA0_method_nan	0.0		4_3
1625	cat__MRDA0_method_qPCR-NPM1	0.0		4_3
1626	cat__MRDA0_method_qPCR-NPM1 A	0.0		4_3
1627	cat__MRDA0_method_qPCR-NPM1 B	0.0		4_3
1628	cat__MRDA0_method_qPCR-NPM1 D	0.0		4_3
1629	cat__MRDA0_method_qPCR-NPM1 OTHER	0.0		4_3
1630	cat__MRDA0_method_qPCR-inv16	0.0		4_3
1631	cat__MRDA0_method_qPCR-t8/21	0.0		4_3
1632	cat__MRDA0num_ND	0.0		4_3
1633	cat__MRDA0num_Pos	0.0		4_3
1634	cat__MRDA0num_nan	0.0		4_3
1635	cat__MRDA0_specimen_PB	0.0		4_3
1636	cat__MRDA0_specimen_nan	0.0		4_3
1637	cat__MRDB0_method_nan	0.0		4_3
1638	cat__MRDB0_method_qPCR-NPM1	0.0		4_3
1639	cat__MRDB0_method_qPCR-NPM1 A	0.0		4_3
1640	cat__MRDB0_method_qPCR-NPM1 B	0.0		4_3
1641	cat__MRDB0_method_qPCR-NPM1 D	0.0		4_3
1642	cat__MRDB0_method_qPCR-NPM1 OTHER	0.0		4_3
1643	cat__MRDB0_method_qPCR-inv16	0.0		4_3
1644	cat__MRDB0_method_qPCR-t8/21	0.0		4_3
1645	cat__MRDB0_specimen_BM	0.0		4_3
1646	cat__MRDB0_specimen_nan	0.0		4_3
1647	cat__MRDB0num_ND	0.0		4_3
1648	cat__MRDB0num_Pos	0.0		4_3
1649	cat__MRDB0num_nan	0.0		4_3
1650	cat__MRDC0_method_MFC (LAIP+DfN)	0.0		4_3
1651	cat__MRDC0_method_nan	0.0		4_3
1652	cat__MRDC0_specimen_BM	0.0		4_3
1653	cat__MRDC0_specimen_BM	0.0		4_3
1654	cat__MRDC0_specimen_PB	0.0		4_3
1655	cat__MRDC0_specimen_nan	0.0		4_3
1656	cat__MRDC0num_Neg	0.0		4_3
1657	cat__MRDC0num_Pos	0.0		4_3
1658	cat__MRDC0num_nan	0.0		4_3
1659	num__TestDate	0.0002044165642214866		4_3
1660	num__ITDPcnt	0.0001912049702877128		4_3
1661	num__ITDLength	7.859950212388378e-06		4_3
1662	num__date_MRDA0	0.0004403627288718861		4_3
1663	num__MRDA0hodnota	0.0		4_3
1664	num__MRDA0logred	0.0		4_3
1665	num__date_MRDB0	0.00023495518171498517		4_3
1666	num__MRDB0hodnota	0.0		4_3
1667	num__MRDB0logred	0.0		4_3
1668	num__MRDC0percentage	0.00020757278359917944		4_3
1669	remainder__MRDnegativity_is_missing	0.0		4_3
1670	remainder__MRDguided_is_missing	0.0		4_3
1671	remainder__Housekeeping_is_missing	0.0		4_3
1672	remainder__MRDA0_is_missing	0.0		4_3
1673	remainder__date_MRDA0_is_missing	0.0		4_3
1674	remainder__MRDA0_method_is_missing	0.0		4_3
1675	remainder__MRDA0_specimen_is_missing	0.0		4_3
1676	remainder__MRDA0num_is_missing	0.0		4_3
1677	remainder__MRDA0hodnota_is_missing	0.0		4_3
1678	remainder__MRDA0logred_is_missing	0.0		4_3
1679	remainder__MRDB0_is_missing	0.0		4_3
1680	remainder__date_MRDB0_is_missing	0.0		4_3
1681	remainder__MRDB0_method_is_missing	0.0		4_3
1682	remainder__MRDB0_specimen_is_missing	0.0		4_3
1683	remainder__MRDB0num_is_missing	0.0		4_3
1684	remainder__MRDB0hodnota_is_missing	0.0		4_3
1685	remainder__MRDB0logred_is_missing	0.0		4_3
1686	remainder__MRDC0_is_missing	0.0		4_3
1687	remainder__MRDC0_method_is_missing	0.0		4_3
1688	remainder__MRDC0_specimen_is_missing	0.0		4_3
1689	remainder__MRDC0num_is_missing	0.0		4_3
1690	remainder__MRDC0percentage_is_missing	0.0		4_3
1691	remainder__TestDate_is_missing	0.0		4_3
1692	remainder__amlFLToutcomeID_is_missing	0.0		4_3
1693	remainder__amlFLTTypeID_is_missing	0.0		4_3
1694	remainder__amlDDLFLTTKDID_is_missing	0.0		4_3
1695	remainder__ITDPcnt_is_missing	0.0		4_3
1696	remainder__ITDLength_is_missing	0.0		4_3
1697	remainder__amlFLTType0ID_is_missing	0.0		4_3
1698	remainder__amlDDLNPM1OutcomeID_is_missing	0.0		4_3
1699	remainder__amlDDLNPM1ID_is_missing	0.0		4_3
1700	cat__MRDA0_False	0.0		5_3
1701	cat__MRDA0_True	0.0		5_3
1702	cat__MRDA0_nan	0.0		5_3
1703	cat__MRDB0_False	0.0		5_3
1704	cat__MRDB0_True	0.0		5_3
1705	cat__MRDB0_nan	0.0		5_3
1706	cat__MRDC0_False	0.0		5_3
1707	cat__MRDC0_True	0.0		5_3
1708	cat__MRDC0_nan	0.0		5_3
1709	cat__amlFLToutcomeID_2.0	0.0		5_3
1710	cat__amlFLToutcomeID_3.0	0.0		5_3
1711	cat__amlFLToutcomeID_4.0	0.0		5_3
1712	cat__amlFLToutcomeID_nan	0.0		5_3
1713	cat__amlFLTTypeID_1.0	0.0		5_3
1714	cat__amlFLTTypeID_2.0	0.0		5_3
1715	cat__amlFLTTypeID_nan	0.0		5_3
1716	cat__amlDDLFLTTKDID_1.0	0.0		5_3
1717	cat__amlDDLFLTTKDID_2.0	0.0		5_3
1718	cat__amlDDLFLTTKDID_3.0	0.0		5_3
1719	cat__amlDDLFLTTKDID_4.0	0.0		5_3
1720	cat__amlDDLFLTTKDID_6.0	0.0		5_3
1721	cat__amlDDLFLTTKDID_7.0	0.0		5_3
1722	cat__amlDDLFLTTKDID_8.0	0.0		5_3
1723	cat__amlDDLFLTTKDID_99.0	0.0		5_3
1724	cat__amlDDLFLTTKDID_nan	0.0		5_3
1725	cat__amlFLTType0ID_1.0	0.0		5_3
1726	cat__amlFLTType0ID_2.0	0.0		5_3
1727	cat__amlFLTType0ID_nan	0.0		5_3
1728	cat__amlDDLNPM1OutcomeID_1.0	0.0		5_3
1729	cat__amlDDLNPM1OutcomeID_3.0	0.0		5_3
1730	cat__amlDDLNPM1OutcomeID_5.0	0.0		5_3
1731	cat__amlDDLNPM1OutcomeID_7.0	0.0		5_3
1732	cat__amlDDLNPM1OutcomeID_nan	0.0		5_3
1733	cat__amlDDLNPM1ID_1.0	0.0		5_3
1734	cat__amlDDLNPM1ID_2.0	0.0		5_3
1735	cat__amlDDLNPM1ID_3.0	0.0		5_3
1736	cat__amlDDLNPM1ID_4.0	0.0		5_3
1737	cat__amlDDLNPM1ID_5.0	0.0		5_3
1738	cat__amlDDLNPM1ID_nan	0.0		5_3
1739	cat__MRDnegativity_<0.0%/not detectable	0.0		5_3
1740	cat__MRDnegativity_nan	0.0		5_3
1741	cat__MRDguided_No	0.0		5_3
1742	cat__MRDguided_nan	0.0		5_3
1743	cat__Housekeeping_ABL	0.0		5_3
1744	cat__Housekeeping_nan	0.0		5_3
1745	cat__MRDA0_method_nan	0.0		5_3
1746	cat__MRDA0_method_qPCR-NPM1	0.0		5_3
1747	cat__MRDA0_method_qPCR-NPM1 A	0.0		5_3
1748	cat__MRDA0_method_qPCR-NPM1 B	0.0		5_3
1749	cat__MRDA0_method_qPCR-NPM1 D	0.0		5_3
1750	cat__MRDA0_method_qPCR-NPM1 OTHER	0.0		5_3
1751	cat__MRDA0_method_qPCR-inv16	0.0		5_3
1752	cat__MRDA0_method_qPCR-t8/21	0.0		5_3
1753	cat__MRDA0num_ND	0.0		5_3
1754	cat__MRDA0num_Pos	0.0		5_3
1755	cat__MRDA0num_nan	0.0		5_3
1756	cat__MRDA0_specimen_PB	0.0		5_3
1757	cat__MRDA0_specimen_nan	0.0		5_3
1758	cat__MRDB0_method_nan	0.0		5_3
1759	cat__MRDB0_method_qPCR-NPM1	0.0		5_3
1760	cat__MRDB0_method_qPCR-NPM1 A	0.0		5_3
1761	cat__MRDB0_method_qPCR-NPM1 B	0.0		5_3
1762	cat__MRDB0_method_qPCR-NPM1 D	0.0		5_3
1763	cat__MRDB0_method_qPCR-NPM1 OTHER	0.0		5_3
1764	cat__MRDB0_method_qPCR-inv16	0.0		5_3
1765	cat__MRDB0_method_qPCR-t8/21	0.0		5_3
1766	cat__MRDB0_specimen_BM	0.0		5_3
1767	cat__MRDB0_specimen_nan	0.0		5_3
1768	cat__MRDB0num_ND	0.0		5_3
1769	cat__MRDB0num_Pos	0.0		5_3
1770	cat__MRDB0num_nan	0.0		5_3
1771	cat__MRDC0_method_MFC (LAIP+DfN)	0.0		5_3
1772	cat__MRDC0_method_nan	0.0		5_3
1773	cat__MRDC0_specimen_BM	0.0		5_3
1774	cat__MRDC0_specimen_BM	0.0		5_3
1775	cat__MRDC0_specimen_PB	0.0		5_3
1776	cat__MRDC0_specimen_nan	0.0		5_3
1777	cat__MRDC0num_Pos	0.0		5_3
1778	cat__MRDC0num_nan	0.0		5_3
1779	num__TestDate	0.0		5_3
1780	num__ITDPcnt	7.732007226307463e-05		5_3
1781	num__ITDLength	1.3785228598256988e-06		5_3
1782	num__date_MRDA0	0.00031941085556514033		5_3
1783	num__MRDA0hodnota	0.0		5_3
1784	num__MRDA0logred	0.0		5_3
1785	num__date_MRDB0	0.00010377250415814376		5_3
1786	num__MRDB0hodnota	0.0		5_3
1787	num__MRDB0logred	0.0		5_3
1788	num__MRDC0percentage	8.345706205833862e-05		5_3
1789	remainder__MRDnegativity_is_missing	0.0		5_3
1790	remainder__MRDguided_is_missing	0.0		5_3
1791	remainder__Housekeeping_is_missing	0.0		5_3
1792	remainder__MRDA0_is_missing	0.0		5_3
1793	remainder__date_MRDA0_is_missing	0.0		5_3
1794	remainder__MRDA0_method_is_missing	0.0		5_3
1795	remainder__MRDA0_specimen_is_missing	0.0		5_3
1796	remainder__MRDA0num_is_missing	0.0		5_3
1797	remainder__MRDA0hodnota_is_missing	0.0		5_3
1798	remainder__MRDA0logred_is_missing	0.0		5_3
1799	remainder__MRDB0_is_missing	0.0		5_3
1800	remainder__date_MRDB0_is_missing	0.0		5_3
1801	remainder__MRDB0_method_is_missing	0.0		5_3
1802	remainder__MRDB0_specimen_is_missing	0.0		5_3
1803	remainder__MRDB0num_is_missing	0.0		5_3
1804	remainder__MRDB0hodnota_is_missing	0.0		5_3
1805	remainder__MRDB0logred_is_missing	0.0		5_3
1806	remainder__MRDC0_is_missing	0.0		5_3
1807	remainder__MRDC0_method_is_missing	0.0		5_3
1808	remainder__MRDC0_specimen_is_missing	0.0		5_3
1809	remainder__MRDC0num_is_missing	0.0		5_3
1810	remainder__MRDC0percentage_is_missing	0.0		5_3
1811	remainder__TestDate_is_missing	0.0		5_3
1812	remainder__amlFLToutcomeID_is_missing	0.0		5_3
1813	remainder__amlFLTTypeID_is_missing	0.0		5_3
1814	remainder__amlDDLFLTTKDID_is_missing	0.0		5_3
1815	remainder__ITDPcnt_is_missing	0.0		5_3
1816	remainder__ITDLength_is_missing	0.0		5_3
1817	remainder__amlFLTType0ID_is_missing	0.0		5_3
1818	remainder__amlDDLNPM1OutcomeID_is_missing	0.0		5_3
1819	remainder__amlDDLNPM1ID_is_missing	0.0		5_3
