# Supplementary material for: Random Survival Forest Versus Elastic-Net Regularized Cox Regression for Survival Prediction in Acute Myeloid Leukemia at Distinct Treatment Time Points: Model Performance Comparison Study
Source: JMIR Bioinform Biotechnol. 2026 Apr 29;7:e75678. doi: 10.2196/75678 (PMC13128161; doi:10.2196/75678)
Supplement: Multimedia Appendix 9 [file bioinform-v7-e75678-s009.zip › ablation_metrics/repeated_fold_feature_importance/cnet/initial_diagnosis__MRD_NGS_flt3_npm1__fimp.csv]

	feature	importance	std_importance	fold_repeat_idx
0	cat__MRDA0_False	0.0		1_1
1	cat__MRDA0_True	0.0		1_1
2	cat__MRDA0_nan	0.0		1_1
3	cat__MRDB0_False	0.0		1_1
4	cat__MRDB0_True	0.0		1_1
5	cat__MRDB0_nan	0.0		1_1
6	cat__MRDC0_False	0.0		1_1
7	cat__MRDC0_True	0.0		1_1
8	cat__MRDC0_nan	0.0		1_1
9	cat__amlFLToutcomeID_2.0	0.0		1_1
10	cat__amlFLToutcomeID_3.0	0.0		1_1
11	cat__amlFLToutcomeID_4.0	0.0		1_1
12	cat__amlFLToutcomeID_nan	0.0		1_1
13	cat__amlFLTTypeID_1.0	0.0		1_1
14	cat__amlFLTTypeID_2.0	0.0		1_1
15	cat__amlFLTTypeID_nan	0.0		1_1
16	cat__amlDDLFLTTKDID_1.0	0.0		1_1
17	cat__amlDDLFLTTKDID_2.0	0.0		1_1
18	cat__amlDDLFLTTKDID_3.0	0.0		1_1
19	cat__amlDDLFLTTKDID_4.0	0.0		1_1
20	cat__amlDDLFLTTKDID_6.0	0.0		1_1
21	cat__amlDDLFLTTKDID_7.0	0.0		1_1
22	cat__amlDDLFLTTKDID_8.0	0.0		1_1
23	cat__amlDDLFLTTKDID_9.0	0.0		1_1
24	cat__amlDDLFLTTKDID_99.0	0.0		1_1
25	cat__amlDDLFLTTKDID_nan	0.0		1_1
26	cat__amlFLTType0ID_1.0	0.0		1_1
27	cat__amlFLTType0ID_2.0	0.0		1_1
28	cat__amlFLTType0ID_nan	0.0		1_1
29	cat__amlDDLNPM1OutcomeID_1.0	0.0		1_1
30	cat__amlDDLNPM1OutcomeID_3.0	0.0		1_1
31	cat__amlDDLNPM1OutcomeID_5.0	0.0		1_1
32	cat__amlDDLNPM1OutcomeID_7.0	0.0		1_1
33	cat__amlDDLNPM1OutcomeID_nan	0.0		1_1
34	cat__amlDDLNPM1ID_1.0	0.0		1_1
35	cat__amlDDLNPM1ID_2.0	0.0		1_1
36	cat__amlDDLNPM1ID_3.0	0.0		1_1
37	cat__amlDDLNPM1ID_4.0	0.0		1_1
38	cat__amlDDLNPM1ID_5.0	0.0		1_1
39	cat__amlDDLNPM1ID_nan	0.0		1_1
40	cat__MRDnegativity_<0.0%/not detectable	0.0		1_1
41	cat__MRDnegativity_nan	0.0		1_1
42	cat__MRDguided_No	0.0		1_1
43	cat__MRDguided_nan	0.0		1_1
44	cat__Housekeeping_ABL	0.0		1_1
45	cat__Housekeeping_nan	0.0		1_1
46	cat__MRDA0_method_nan	0.0		1_1
47	cat__MRDA0_method_qPCR-NPM1	0.0		1_1
48	cat__MRDA0_method_qPCR-NPM1 A	0.0		1_1
49	cat__MRDA0_method_qPCR-NPM1 B	0.0		1_1
50	cat__MRDA0_method_qPCR-NPM1 D	0.0		1_1
51	cat__MRDA0_method_qPCR-NPM1 OTHER	0.0		1_1
52	cat__MRDA0_method_qPCR-inv16	0.0		1_1
53	cat__MRDA0_method_qPCR-t8/21	0.0		1_1
54	cat__MRDA0num_ND	0.0		1_1
55	cat__MRDA0num_Pos	0.0		1_1
56	cat__MRDA0num_nan	0.0		1_1
57	cat__MRDA0_specimen_PB	0.0		1_1
58	cat__MRDA0_specimen_nan	0.0		1_1
59	cat__MRDB0_method_nan	0.0		1_1
60	cat__MRDB0_method_qPCR-NPM1	0.0		1_1
61	cat__MRDB0_method_qPCR-NPM1 A	0.0		1_1
62	cat__MRDB0_method_qPCR-NPM1 B	0.0		1_1
63	cat__MRDB0_method_qPCR-NPM1 D	0.0		1_1
64	cat__MRDB0_method_qPCR-NPM1 OTHER	0.0		1_1
65	cat__MRDB0_method_qPCR-inv16	0.0		1_1
66	cat__MRDB0_method_qPCR-t8/21	0.0		1_1
67	cat__MRDB0_specimen_BM	0.0		1_1
68	cat__MRDB0_specimen_nan	0.0		1_1
69	cat__MRDB0num_ND	0.0		1_1
70	cat__MRDB0num_Pos	0.0		1_1
71	cat__MRDB0num_nan	0.0		1_1
72	cat__MRDC0_method_MFC (LAIP+DfN)	0.0		1_1
73	cat__MRDC0_method_nan	0.0		1_1
74	cat__MRDC0_specimen_BM	0.0		1_1
75	cat__MRDC0_specimen_BM	0.0		1_1
76	cat__MRDC0_specimen_PB	0.0		1_1
77	cat__MRDC0_specimen_nan	0.0		1_1
78	cat__MRDC0num_Neg	0.0		1_1
79	cat__MRDC0num_Pos	0.0		1_1
80	cat__MRDC0num_nan	0.0		1_1
81	num__TestDate	0.00018041709699407598		1_1
82	num__ITDPcnt	0.00020174503870653619		1_1
83	num__ITDLength	8.258900335584011e-06		1_1
84	num__date_MRDA0	0.0005805589311309262		1_1
85	num__MRDA0hodnota	0.0		1_1
86	num__MRDA0logred	0.0		1_1
87	num__date_MRDB0	0.00038212691499311165		1_1
88	num__MRDB0hodnota	0.0		1_1
89	num__MRDB0logred	0.0		1_1
90	num__MRDC0percentage	0.00019464945032910945		1_1
91	remainder__MRDnegativity_is_missing	0.0		1_1
92	remainder__MRDguided_is_missing	0.0		1_1
93	remainder__Housekeeping_is_missing	0.0		1_1
94	remainder__MRDA0_is_missing	0.0		1_1
95	remainder__date_MRDA0_is_missing	0.0		1_1
96	remainder__MRDA0_method_is_missing	0.0		1_1
97	remainder__MRDA0_specimen_is_missing	0.0		1_1
98	remainder__MRDA0num_is_missing	0.0		1_1
99	remainder__MRDA0hodnota_is_missing	0.0		1_1
100	remainder__MRDA0logred_is_missing	0.0		1_1
101	remainder__MRDB0_is_missing	0.0		1_1
102	remainder__date_MRDB0_is_missing	0.0		1_1
103	remainder__MRDB0_method_is_missing	0.0		1_1
104	remainder__MRDB0_specimen_is_missing	0.0		1_1
105	remainder__MRDB0num_is_missing	0.0		1_1
106	remainder__MRDB0hodnota_is_missing	0.0		1_1
107	remainder__MRDB0logred_is_missing	0.0		1_1
108	remainder__MRDC0_is_missing	0.0		1_1
109	remainder__MRDC0_method_is_missing	0.0		1_1
110	remainder__MRDC0_specimen_is_missing	0.0		1_1
111	remainder__MRDC0num_is_missing	0.0		1_1
112	remainder__MRDC0percentage_is_missing	0.0		1_1
113	remainder__TestDate_is_missing	0.0		1_1
114	remainder__amlFLToutcomeID_is_missing	0.0		1_1
115	remainder__amlFLTTypeID_is_missing	0.0		1_1
116	remainder__amlDDLFLTTKDID_is_missing	0.0		1_1
117	remainder__ITDPcnt_is_missing	0.0		1_1
118	remainder__ITDLength_is_missing	0.0		1_1
119	remainder__amlFLTType0ID_is_missing	0.0		1_1
120	remainder__amlDDLNPM1OutcomeID_is_missing	0.0		1_1
121	remainder__amlDDLNPM1ID_is_missing	0.0		1_1
122	remainder__ASXL1	5.0291706911446884e-05		1_1
123	remainder__ASXL2	7.066056399472639e-06		1_1
124	remainder__ASXL3	0.0		1_1
125	remainder__ATRX	0.0		1_1
126	remainder__BAGE3	0.0		1_1
127	remainder__BCOR	0.0		1_1
128	remainder__BRAF	0.0		1_1
129	remainder__CBFB	0.0		1_1
130	remainder__CBL	0.0		1_1
131	remainder__CDKN2A	0.0		1_1
132	remainder__CEBPA	3.117872788750247e-06		1_1
133	remainder__CREBBP	0.0		1_1
134	remainder__CSF3R	0.0		1_1
135	remainder__CTCF	0.0		1_1
136	remainder__CUL2	0.0		1_1
137	remainder__CUX1	0.0		1_1
138	remainder__DNMT3A	0.0		1_1
139	remainder__EED	0.0		1_1
140	remainder__ETV6	0.0		1_1
141	remainder__EZH2	0.0		1_1
142	remainder__FBXW7	0.0		1_1
143	remainder__FLT3	0.0		1_1
144	remainder__GATA1	0.0		1_1
145	remainder__GATA2	0.0		1_1
146	remainder__GNAS	0.0		1_1
147	remainder__GNB1	0.0		1_1
148	remainder__IDH1	0.0		1_1
149	remainder__IDH2	0.0		1_1
150	remainder__JAK2	0.0		1_1
151	remainder__JAK3	0.0		1_1
152	remainder__KANSL1	0.0		1_1
153	remainder__KDM6A	0.0		1_1
154	remainder__KIT	0.0		1_1
155	remainder__KMT2C	0.0		1_1
156	remainder__KMT2D	0.0		1_1
157	remainder__KMT2E	0.0		1_1
158	remainder__KRAS	0.0		1_1
159	remainder__LUC7L2	0.0		1_1
160	remainder__MED12	0.0		1_1
161	remainder__MLL	0.0		1_1
162	remainder__MPL	0.0		1_1
163	remainder__MYC	0.0		1_1
164	remainder__NF1	0.0		1_1
165	remainder__NFE2	0.0		1_1
166	remainder__NOTCH1	0.0		1_1
167	remainder__NPM1	1.0320882464986445e-05		1_1
168	remainder__NRAS	0.0		1_1
169	remainder__PDS5B	0.0		1_1
170	remainder__PHF6	0.0		1_1
171	remainder__PRPF8	0.0		1_1
172	remainder__PTEN	0.0		1_1
173	remainder__PTPN11	0.0		1_1
174	remainder__RAD21	0.0		1_1
175	remainder__RIT1	0.0		1_1
176	remainder__RUNX1	0.0		1_1
177	remainder__SETBP1	0.0		1_1
178	remainder__SF1	0.0		1_1
179	remainder__SF3B1	0.0		1_1
180	remainder__SMC1A	0.0		1_1
181	remainder__SMC3	0.0		1_1
182	remainder__SPP1	0.0		1_1
183	remainder__SRSF2	0.0		1_1
184	remainder__STAG2	0.0		1_1
185	remainder__STAT5B	0.0		1_1
186	remainder__SUZ12	0.0		1_1
187	remainder__TET2	0.0		1_1
188	remainder__TP53	0.0		1_1
189	remainder__U2AF1	0.0		1_1
190	remainder__WT1	0.0		1_1
191	remainder__ZRSR2	0.0		1_1
192	remainder__ngs_is_missing	0.0		1_1
193	cat__MRDA0_False	0.0		2_1
194	cat__MRDA0_True	0.0		2_1
195	cat__MRDA0_nan	0.0		2_1
196	cat__MRDB0_False	0.0		2_1
197	cat__MRDB0_True	0.0		2_1
198	cat__MRDB0_nan	0.0		2_1
199	cat__MRDC0_False	0.0		2_1
200	cat__MRDC0_True	0.0		2_1
201	cat__MRDC0_nan	0.0		2_1
202	cat__amlFLToutcomeID_2.0	0.0		2_1
203	cat__amlFLToutcomeID_3.0	0.0		2_1
204	cat__amlFLToutcomeID_4.0	0.0		2_1
205	cat__amlFLToutcomeID_nan	0.0		2_1
206	cat__amlFLTTypeID_1.0	0.0		2_1
207	cat__amlFLTTypeID_2.0	0.0		2_1
208	cat__amlFLTTypeID_nan	0.0		2_1
209	cat__amlDDLFLTTKDID_1.0	0.0		2_1
210	cat__amlDDLFLTTKDID_2.0	0.0		2_1
211	cat__amlDDLFLTTKDID_3.0	0.0		2_1
212	cat__amlDDLFLTTKDID_4.0	0.0		2_1
213	cat__amlDDLFLTTKDID_6.0	0.0		2_1
214	cat__amlDDLFLTTKDID_7.0	0.0		2_1
215	cat__amlDDLFLTTKDID_8.0	0.0		2_1
216	cat__amlDDLFLTTKDID_9.0	0.0		2_1
217	cat__amlDDLFLTTKDID_99.0	0.0		2_1
218	cat__amlDDLFLTTKDID_nan	0.0		2_1
219	cat__amlFLTType0ID_1.0	0.0		2_1
220	cat__amlFLTType0ID_2.0	0.0		2_1
221	cat__amlFLTType0ID_nan	0.0		2_1
222	cat__amlDDLNPM1OutcomeID_1.0	0.0		2_1
223	cat__amlDDLNPM1OutcomeID_3.0	0.0		2_1
224	cat__amlDDLNPM1OutcomeID_5.0	0.0		2_1
225	cat__amlDDLNPM1OutcomeID_7.0	0.0		2_1
226	cat__amlDDLNPM1OutcomeID_nan	0.0		2_1
227	cat__amlDDLNPM1ID_1.0	0.0		2_1
228	cat__amlDDLNPM1ID_2.0	0.0		2_1
229	cat__amlDDLNPM1ID_3.0	0.0		2_1
230	cat__amlDDLNPM1ID_4.0	0.0		2_1
231	cat__amlDDLNPM1ID_5.0	0.0		2_1
232	cat__amlDDLNPM1ID_nan	0.0		2_1
233	cat__MRDnegativity_<0.0%/not detectable	0.0		2_1
234	cat__MRDnegativity_nan	0.0		2_1
235	cat__MRDguided_No	0.0		2_1
236	cat__MRDguided_nan	0.0		2_1
237	cat__Housekeeping_ABL	0.0		2_1
238	cat__Housekeeping_nan	0.0		2_1
239	cat__MRDA0_method_nan	0.0		2_1
240	cat__MRDA0_method_qPCR-NPM1	0.0		2_1
241	cat__MRDA0_method_qPCR-NPM1 A	0.0		2_1
242	cat__MRDA0_method_qPCR-NPM1 B	0.0		2_1
243	cat__MRDA0_method_qPCR-NPM1 D	0.0		2_1
244	cat__MRDA0_method_qPCR-NPM1 OTHER	0.0		2_1
245	cat__MRDA0_method_qPCR-inv16	0.0		2_1
246	cat__MRDA0_method_qPCR-t8/21	0.0		2_1
247	cat__MRDA0num_ND	0.0		2_1
248	cat__MRDA0num_Pos	0.0		2_1
249	cat__MRDA0num_nan	0.0		2_1
250	cat__MRDA0_specimen_PB	0.0		2_1
251	cat__MRDA0_specimen_nan	0.0		2_1
252	cat__MRDB0_method_nan	0.0		2_1
253	cat__MRDB0_method_qPCR-NPM1	0.0		2_1
254	cat__MRDB0_method_qPCR-NPM1 A	0.0		2_1
255	cat__MRDB0_method_qPCR-NPM1 B	0.0		2_1
256	cat__MRDB0_method_qPCR-NPM1 D	0.0		2_1
257	cat__MRDB0_method_qPCR-NPM1 OTHER	0.0		2_1
258	cat__MRDB0_method_qPCR-inv16	0.0		2_1
259	cat__MRDB0_method_qPCR-t8/21	0.0		2_1
260	cat__MRDB0_specimen_BM	0.0		2_1
261	cat__MRDB0_specimen_nan	0.0		2_1
262	cat__MRDB0num_ND	0.0		2_1
263	cat__MRDB0num_Pos	0.0		2_1
264	cat__MRDB0num_nan	0.0		2_1
265	cat__MRDC0_method_MFC (LAIP+DfN)	0.0		2_1
266	cat__MRDC0_method_nan	0.0		2_1
267	cat__MRDC0_specimen_BM	0.0		2_1
268	cat__MRDC0_specimen_BM	0.0		2_1
269	cat__MRDC0_specimen_PB	0.0		2_1
270	cat__MRDC0_specimen_nan	0.0		2_1
271	cat__MRDC0num_Neg	0.0		2_1
272	cat__MRDC0num_Pos	0.0		2_1
273	cat__MRDC0num_nan	0.0		2_1
274	num__TestDate	0.0		2_1
275	num__ITDPcnt	0.00011960039922619094		2_1
276	num__ITDLength	3.8043883454546038e-06		2_1
277	num__date_MRDA0	0.0004020696373646825		2_1
278	num__MRDA0hodnota	0.0		2_1
279	num__MRDA0logred	0.0		2_1
280	num__date_MRDB0	0.00011510397354108588		2_1
281	num__MRDB0hodnota	0.0		2_1
282	num__MRDB0logred	0.0		2_1
283	num__MRDC0percentage	0.00012364437576970952		2_1
284	remainder__MRDnegativity_is_missing	0.0		2_1
285	remainder__MRDguided_is_missing	0.0		2_1
286	remainder__Housekeeping_is_missing	0.0		2_1
287	remainder__MRDA0_is_missing	0.0		2_1
288	remainder__date_MRDA0_is_missing	0.0		2_1
289	remainder__MRDA0_method_is_missing	0.0		2_1
290	remainder__MRDA0_specimen_is_missing	0.0		2_1
291	remainder__MRDA0num_is_missing	0.0		2_1
292	remainder__MRDA0hodnota_is_missing	0.0		2_1
293	remainder__MRDA0logred_is_missing	0.0		2_1
294	remainder__MRDB0_is_missing	0.0		2_1
295	remainder__date_MRDB0_is_missing	0.0		2_1
296	remainder__MRDB0_method_is_missing	0.0		2_1
297	remainder__MRDB0_specimen_is_missing	0.0		2_1
298	remainder__MRDB0num_is_missing	0.0		2_1
299	remainder__MRDB0hodnota_is_missing	0.0		2_1
300	remainder__MRDB0logred_is_missing	0.0		2_1
301	remainder__MRDC0_is_missing	0.0		2_1
302	remainder__MRDC0_method_is_missing	0.0		2_1
303	remainder__MRDC0_specimen_is_missing	0.0		2_1
304	remainder__MRDC0num_is_missing	0.0		2_1
305	remainder__MRDC0percentage_is_missing	0.0		2_1
306	remainder__TestDate_is_missing	0.0		2_1
307	remainder__amlFLToutcomeID_is_missing	0.0		2_1
308	remainder__amlFLTTypeID_is_missing	0.0		2_1
309	remainder__amlDDLFLTTKDID_is_missing	0.0		2_1
310	remainder__ITDPcnt_is_missing	0.0		2_1
311	remainder__ITDLength_is_missing	0.0		2_1
312	remainder__amlFLTType0ID_is_missing	0.0		2_1
313	remainder__amlDDLNPM1OutcomeID_is_missing	0.0		2_1
314	remainder__amlDDLNPM1ID_is_missing	0.0		2_1
315	remainder__ASXL1	1.3462554416212534e-05		2_1
316	remainder__ASXL2	9.904769433621553e-07		2_1
317	remainder__ATRX	0.0		2_1
318	remainder__BAGE3	0.0		2_1
319	remainder__BCOR	0.0		2_1
320	remainder__BRAF	0.0		2_1
321	remainder__CBFB	0.0		2_1
322	remainder__CBL	0.0		2_1
323	remainder__CDKN2A	0.0		2_1
324	remainder__CEBPA	5.813199173844408e-07		2_1
325	remainder__CREBBP	0.0		2_1
326	remainder__CSF3R	0.0		2_1
327	remainder__CTCF	0.0		2_1
328	remainder__CUL2	0.0		2_1
329	remainder__CUX1	0.0		2_1
330	remainder__DNMT3A	0.0		2_1
331	remainder__EED	0.0		2_1
332	remainder__ETV6	0.0		2_1
333	remainder__EZH2	0.0		2_1
334	remainder__FBXW7	0.0		2_1
335	remainder__FLT3	0.0		2_1
336	remainder__GATA1	0.0		2_1
337	remainder__GATA2	0.0		2_1
338	remainder__GNAS	0.0		2_1
339	remainder__GNB1	0.0		2_1
340	remainder__IDH1	0.0		2_1
341	remainder__IDH2	0.0		2_1
342	remainder__JAK2	0.0		2_1
343	remainder__JAK3	0.0		2_1
344	remainder__KANSL1	0.0		2_1
345	remainder__KDM6A	0.0		2_1
346	remainder__KIT	0.0		2_1
347	remainder__KMT2C	0.0		2_1
348	remainder__KMT2D	0.0		2_1
349	remainder__KMT2E	0.0		2_1
350	remainder__KRAS	0.0		2_1
351	remainder__LUC7L2	0.0		2_1
352	remainder__MED12	0.0		2_1
353	remainder__MLL	0.0		2_1
354	remainder__MPL	0.0		2_1
355	remainder__MYC	0.0		2_1
356	remainder__NF1	0.0		2_1
357	remainder__NFE2	0.0		2_1
358	remainder__NOTCH1	0.0		2_1
359	remainder__NPM1	1.202379538480654e-06		2_1
360	remainder__NRAS	0.0		2_1
361	remainder__PDS5B	0.0		2_1
362	remainder__PHF6	0.0		2_1
363	remainder__PRPF8	0.0		2_1
364	remainder__PTPN11	0.0		2_1
365	remainder__RAD21	0.0		2_1
366	remainder__RIT1	0.0		2_1
367	remainder__RUNX1	0.0		2_1
368	remainder__SETBP1	0.0		2_1
369	remainder__SF1	0.0		2_1
370	remainder__SF3B1	0.0		2_1
371	remainder__SMC1A	0.0		2_1
372	remainder__SMC3	0.0		2_1
373	remainder__SMG1	0.0		2_1
374	remainder__SPP1	0.0		2_1
375	remainder__SRSF2	0.0		2_1
376	remainder__STAG2	0.0		2_1
377	remainder__STAT5B	0.0		2_1
378	remainder__SUZ12	0.0		2_1
379	remainder__TET2	0.0		2_1
380	remainder__TP53	0.0		2_1
381	remainder__U2AF1	0.0		2_1
382	remainder__WT1	0.0		2_1
383	remainder__ZRSR2	0.0		2_1
384	remainder__ngs_is_missing	0.0		2_1
385	cat__MRDA0_False	0.0		3_1
386	cat__MRDA0_True	0.0		3_1
387	cat__MRDA0_nan	0.0		3_1
388	cat__MRDB0_False	0.0		3_1
389	cat__MRDB0_True	0.0		3_1
390	cat__MRDB0_nan	0.0		3_1
391	cat__MRDC0_False	0.0		3_1
392	cat__MRDC0_True	0.0		3_1
393	cat__MRDC0_nan	0.0		3_1
394	cat__amlFLToutcomeID_2.0	0.0		3_1
395	cat__amlFLToutcomeID_3.0	0.0		3_1
396	cat__amlFLToutcomeID_4.0	0.0		3_1
397	cat__amlFLToutcomeID_nan	0.0		3_1
398	cat__amlFLTTypeID_1.0	0.0		3_1
399	cat__amlFLTTypeID_2.0	0.0		3_1
400	cat__amlFLTTypeID_nan	0.0		3_1
401	cat__amlDDLFLTTKDID_1.0	0.0		3_1
402	cat__amlDDLFLTTKDID_2.0	0.0		3_1
403	cat__amlDDLFLTTKDID_3.0	0.0		3_1
404	cat__amlDDLFLTTKDID_4.0	0.0		3_1
405	cat__amlDDLFLTTKDID_6.0	0.0		3_1
406	cat__amlDDLFLTTKDID_7.0	0.0		3_1
407	cat__amlDDLFLTTKDID_8.0	0.0		3_1
408	cat__amlDDLFLTTKDID_99.0	0.0		3_1
409	cat__amlDDLFLTTKDID_nan	0.0		3_1
410	cat__amlFLTType0ID_1.0	0.0		3_1
411	cat__amlFLTType0ID_2.0	0.0		3_1
412	cat__amlFLTType0ID_nan	0.0		3_1
413	cat__amlDDLNPM1OutcomeID_1.0	0.0		3_1
414	cat__amlDDLNPM1OutcomeID_3.0	0.0		3_1
415	cat__amlDDLNPM1OutcomeID_5.0	0.0		3_1
416	cat__amlDDLNPM1OutcomeID_nan	0.0		3_1
417	cat__amlDDLNPM1ID_1.0	0.0		3_1
418	cat__amlDDLNPM1ID_2.0	0.0		3_1
419	cat__amlDDLNPM1ID_3.0	0.0		3_1
420	cat__amlDDLNPM1ID_4.0	0.0		3_1
421	cat__amlDDLNPM1ID_5.0	0.0		3_1
422	cat__amlDDLNPM1ID_nan	0.0		3_1
423	cat__MRDnegativity_<0.0%/not detectable	0.0		3_1
424	cat__MRDnegativity_nan	0.0		3_1
425	cat__MRDguided_No	0.0		3_1
426	cat__MRDguided_nan	0.0		3_1
427	cat__Housekeeping_ABL	0.0		3_1
428	cat__Housekeeping_nan	0.0		3_1
429	cat__MRDA0_method_nan	0.0		3_1
430	cat__MRDA0_method_qPCR-NPM1	0.0		3_1
431	cat__MRDA0_method_qPCR-NPM1 A	0.0		3_1
432	cat__MRDA0_method_qPCR-NPM1 B	0.0		3_1
433	cat__MRDA0_method_qPCR-NPM1 D	0.0		3_1
434	cat__MRDA0_method_qPCR-NPM1 OTHER	0.0		3_1
435	cat__MRDA0_method_qPCR-inv16	0.0		3_1
436	cat__MRDA0_method_qPCR-t8/21	0.0		3_1
437	cat__MRDA0num_ND	0.0		3_1
438	cat__MRDA0num_Pos	0.0		3_1
439	cat__MRDA0num_nan	0.0		3_1
440	cat__MRDA0_specimen_PB	0.0		3_1
441	cat__MRDA0_specimen_nan	0.0		3_1
442	cat__MRDB0_method_nan	0.0		3_1
443	cat__MRDB0_method_qPCR-NPM1	0.0		3_1
444	cat__MRDB0_method_qPCR-NPM1 A	0.0		3_1
445	cat__MRDB0_method_qPCR-NPM1 B	0.0		3_1
446	cat__MRDB0_method_qPCR-NPM1 D	0.0		3_1
447	cat__MRDB0_method_qPCR-NPM1 OTHER	0.0		3_1
448	cat__MRDB0_method_qPCR-inv16	0.0		3_1
449	cat__MRDB0_method_qPCR-t8/21	0.0		3_1
450	cat__MRDB0_specimen_BM	0.0		3_1
451	cat__MRDB0_specimen_nan	0.0		3_1
452	cat__MRDB0num_ND	0.0		3_1
453	cat__MRDB0num_Pos	0.0		3_1
454	cat__MRDB0num_nan	0.0		3_1
455	cat__MRDC0_method_MFC (LAIP+DfN)	0.0		3_1
456	cat__MRDC0_method_nan	0.0		3_1
457	cat__MRDC0_specimen_BM	0.0		3_1
458	cat__MRDC0_specimen_BM	0.0		3_1
459	cat__MRDC0_specimen_PB	0.0		3_1
460	cat__MRDC0_specimen_nan	0.0		3_1
461	cat__MRDC0num_Neg	0.0		3_1
462	cat__MRDC0num_Pos	0.0		3_1
463	cat__MRDC0num_nan	0.0		3_1
464	num__TestDate	0.0		3_1
465	num__ITDPcnt	4.8265301521936846e-05		3_1
466	num__ITDLength	0.0		3_1
467	num__date_MRDA0	0.00033858532311876316		3_1
468	num__MRDA0hodnota	0.0		3_1
469	num__MRDA0logred	0.0		3_1
470	num__date_MRDB0	0.00012528243028485324		3_1
471	num__MRDB0hodnota	0.0		3_1
472	num__MRDB0logred	0.0		3_1
473	num__MRDC0percentage	0.00012201040396644205		3_1
474	remainder__MRDnegativity_is_missing	0.0		3_1
475	remainder__MRDguided_is_missing	0.0		3_1
476	remainder__Housekeeping_is_missing	0.0		3_1
477	remainder__MRDA0_is_missing	0.0		3_1
478	remainder__date_MRDA0_is_missing	0.0		3_1
479	remainder__MRDA0_method_is_missing	0.0		3_1
480	remainder__MRDA0_specimen_is_missing	0.0		3_1
481	remainder__MRDA0num_is_missing	0.0		3_1
482	remainder__MRDA0hodnota_is_missing	0.0		3_1
483	remainder__MRDA0logred_is_missing	0.0		3_1
484	remainder__MRDB0_is_missing	0.0		3_1
485	remainder__date_MRDB0_is_missing	0.0		3_1
486	remainder__MRDB0_method_is_missing	0.0		3_1
487	remainder__MRDB0_specimen_is_missing	0.0		3_1
488	remainder__MRDB0num_is_missing	0.0		3_1
489	remainder__MRDB0hodnota_is_missing	0.0		3_1
490	remainder__MRDB0logred_is_missing	0.0		3_1
491	remainder__MRDC0_is_missing	0.0		3_1
492	remainder__MRDC0_method_is_missing	0.0		3_1
493	remainder__MRDC0_specimen_is_missing	0.0		3_1
494	remainder__MRDC0num_is_missing	0.0		3_1
495	remainder__MRDC0percentage_is_missing	0.0		3_1
496	remainder__TestDate_is_missing	0.0		3_1
497	remainder__amlFLToutcomeID_is_missing	0.0		3_1
498	remainder__amlFLTTypeID_is_missing	0.0		3_1
499	remainder__amlDDLFLTTKDID_is_missing	0.0		3_1
500	remainder__ITDPcnt_is_missing	0.0		3_1
501	remainder__ITDLength_is_missing	0.0		3_1
502	remainder__amlFLTType0ID_is_missing	0.0		3_1
503	remainder__amlDDLNPM1OutcomeID_is_missing	0.0		3_1
504	remainder__amlDDLNPM1ID_is_missing	0.0		3_1
505	remainder__ASXL1	0.0		3_1
506	remainder__ASXL2	0.0		3_1
507	remainder__ASXL3	0.0		3_1
508	remainder__ATRX	0.0		3_1
509	remainder__BAGE3	0.0		3_1
510	remainder__BCOR	0.0		3_1
511	remainder__BRAF	0.0		3_1
512	remainder__CBFB	0.0		3_1
513	remainder__CBL	0.0		3_1
514	remainder__CEBPA	0.0		3_1
515	remainder__CREBBP	0.0		3_1
516	remainder__CSF3R	0.0		3_1
517	remainder__CTCF	0.0		3_1
518	remainder__CUL2	0.0		3_1
519	remainder__CUX1	0.0		3_1
520	remainder__DNMT3A	0.0		3_1
521	remainder__EED	0.0		3_1
522	remainder__ETV6	0.0		3_1
523	remainder__EZH2	0.0		3_1
524	remainder__FBXW7	0.0		3_1
525	remainder__FLT3	0.0		3_1
526	remainder__GATA1	0.0		3_1
527	remainder__GATA2	0.0		3_1
528	remainder__GNAS	0.0		3_1
529	remainder__GNB1	0.0		3_1
530	remainder__IDH1	0.0		3_1
531	remainder__IDH2	0.0		3_1
532	remainder__JAK2	0.0		3_1
533	remainder__JAK3	0.0		3_1
534	remainder__KANSL1	0.0		3_1
535	remainder__KDM6A	0.0		3_1
536	remainder__KIT	0.0		3_1
537	remainder__KMT2C	0.0		3_1
538	remainder__KMT2D	0.0		3_1
539	remainder__KMT2E	0.0		3_1
540	remainder__KRAS	0.0		3_1
541	remainder__LUC7L2	0.0		3_1
542	remainder__MED12	0.0		3_1
543	remainder__MLL	0.0		3_1
544	remainder__MPL	0.0		3_1
545	remainder__MYC	0.0		3_1
546	remainder__NF1	0.0		3_1
547	remainder__NFE2	0.0		3_1
548	remainder__NOTCH1	0.0		3_1
549	remainder__NPM1	0.0		3_1
550	remainder__NRAS	0.0		3_1
551	remainder__PHF6	0.0		3_1
552	remainder__PRPF8	0.0		3_1
553	remainder__PTEN	0.0		3_1
554	remainder__PTPN11	0.0		3_1
555	remainder__RAD21	0.0		3_1
556	remainder__RIT1	0.0		3_1
557	remainder__RUNX1	0.0		3_1
558	remainder__SETBP1	0.0		3_1
559	remainder__SF1	0.0		3_1
560	remainder__SF3B1	0.0		3_1
561	remainder__SMC1A	0.0		3_1
562	remainder__SMC3	0.0		3_1
563	remainder__SMG1	0.0		3_1
564	remainder__SPP1	0.0		3_1
565	remainder__SRSF2	0.0		3_1
566	remainder__STAG2	0.0		3_1
567	remainder__STAT5B	0.0		3_1
568	remainder__SUZ12	0.0		3_1
569	remainder__TET2	0.0		3_1
570	remainder__TP53	0.0		3_1
571	remainder__U2AF1	0.0		3_1
572	remainder__WT1	0.0		3_1
573	remainder__ZRSR2	0.0		3_1
574	remainder__ngs_is_missing	0.0		3_1
575	cat__MRDA0_False	0.0		4_1
576	cat__MRDA0_True	0.0		4_1
577	cat__MRDA0_nan	0.0		4_1
578	cat__MRDB0_False	0.0		4_1
579	cat__MRDB0_True	0.0		4_1
580	cat__MRDB0_nan	0.0		4_1
581	cat__MRDC0_False	0.0		4_1
582	cat__MRDC0_True	0.0		4_1
583	cat__MRDC0_nan	0.0		4_1
584	cat__amlFLToutcomeID_2.0	0.0		4_1
585	cat__amlFLToutcomeID_3.0	0.0		4_1
586	cat__amlFLToutcomeID_4.0	0.0		4_1
587	cat__amlFLToutcomeID_nan	0.0		4_1
588	cat__amlFLTTypeID_1.0	0.0		4_1
589	cat__amlFLTTypeID_2.0	0.0		4_1
590	cat__amlFLTTypeID_nan	0.0		4_1
591	cat__amlDDLFLTTKDID_1.0	0.0		4_1
592	cat__amlDDLFLTTKDID_2.0	0.0		4_1
593	cat__amlDDLFLTTKDID_3.0	0.0		4_1
594	cat__amlDDLFLTTKDID_4.0	0.0		4_1
595	cat__amlDDLFLTTKDID_6.0	0.0		4_1
596	cat__amlDDLFLTTKDID_7.0	0.0		4_1
597	cat__amlDDLFLTTKDID_8.0	0.0		4_1
598	cat__amlDDLFLTTKDID_9.0	0.0		4_1
599	cat__amlDDLFLTTKDID_99.0	0.0		4_1
600	cat__amlDDLFLTTKDID_nan	0.0		4_1
601	cat__amlFLTType0ID_1.0	0.0		4_1
602	cat__amlFLTType0ID_2.0	0.0		4_1
603	cat__amlFLTType0ID_nan	0.0		4_1
604	cat__amlDDLNPM1OutcomeID_1.0	0.0		4_1
605	cat__amlDDLNPM1OutcomeID_3.0	0.0		4_1
606	cat__amlDDLNPM1OutcomeID_5.0	0.0		4_1
607	cat__amlDDLNPM1OutcomeID_7.0	0.0		4_1
608	cat__amlDDLNPM1OutcomeID_nan	0.0		4_1
609	cat__amlDDLNPM1ID_1.0	0.0		4_1
610	cat__amlDDLNPM1ID_2.0	0.0		4_1
611	cat__amlDDLNPM1ID_3.0	0.0		4_1
612	cat__amlDDLNPM1ID_4.0	0.0		4_1
613	cat__amlDDLNPM1ID_5.0	0.0		4_1
614	cat__amlDDLNPM1ID_nan	0.0		4_1
615	cat__MRDnegativity_<0.0%/not detectable	0.0		4_1
616	cat__MRDnegativity_nan	0.0		4_1
617	cat__MRDguided_No	0.0		4_1
618	cat__MRDguided_nan	0.0		4_1
619	cat__Housekeeping_ABL	0.0		4_1
620	cat__Housekeeping_nan	0.0		4_1
621	cat__MRDA0_method_nan	0.0		4_1
622	cat__MRDA0_method_qPCR-NPM1	0.0		4_1
623	cat__MRDA0_method_qPCR-NPM1 A	0.0		4_1
624	cat__MRDA0_method_qPCR-NPM1 B	0.0		4_1
625	cat__MRDA0_method_qPCR-NPM1 D	0.0		4_1
626	cat__MRDA0_method_qPCR-NPM1 OTHER	0.0		4_1
627	cat__MRDA0_method_qPCR-inv16	0.0		4_1
628	cat__MRDA0_method_qPCR-t8/21	0.0		4_1
629	cat__MRDA0num_ND	0.0		4_1
630	cat__MRDA0num_Pos	0.0		4_1
631	cat__MRDA0num_nan	0.0		4_1
632	cat__MRDA0_specimen_PB	0.0		4_1
633	cat__MRDA0_specimen_nan	0.0		4_1
634	cat__MRDB0_method_nan	0.0		4_1
635	cat__MRDB0_method_qPCR-NPM1	0.0		4_1
636	cat__MRDB0_method_qPCR-NPM1 A	0.0		4_1
637	cat__MRDB0_method_qPCR-NPM1 B	0.0		4_1
638	cat__MRDB0_method_qPCR-NPM1 D	0.0		4_1
639	cat__MRDB0_method_qPCR-NPM1 OTHER	0.0		4_1
640	cat__MRDB0_method_qPCR-inv16	0.0		4_1
641	cat__MRDB0_method_qPCR-t8/21	0.0		4_1
642	cat__MRDB0_specimen_BM	0.0		4_1
643	cat__MRDB0_specimen_nan	0.0		4_1
644	cat__MRDB0num_ND	0.0		4_1
645	cat__MRDB0num_Pos	0.0		4_1
646	cat__MRDB0num_nan	0.0		4_1
647	cat__MRDC0_method_MFC (LAIP+DfN)	0.0		4_1
648	cat__MRDC0_method_nan	0.0		4_1
649	cat__MRDC0_specimen_BM	0.0		4_1
650	cat__MRDC0_specimen_BM	0.0		4_1
651	cat__MRDC0_specimen_PB	0.0		4_1
652	cat__MRDC0_specimen_nan	0.0		4_1
653	cat__MRDC0num_Neg	0.0		4_1
654	cat__MRDC0num_Pos	0.0		4_1
655	cat__MRDC0num_nan	0.0		4_1
656	num__TestDate	0.0		4_1
657	num__ITDPcnt	2.033554625089988e-05		4_1
658	num__ITDLength	3.570843401460759e-07		4_1
659	num__date_MRDA0	0.0002941921805289862		4_1
660	num__MRDA0hodnota	0.0		4_1
661	num__MRDA0logred	0.0		4_1
662	num__date_MRDB0	7.118684727371142e-05		4_1
663	num__MRDB0hodnota	0.0		4_1
664	num__MRDB0logred	0.0		4_1
665	num__MRDC0percentage	5.8215543201715255e-05		4_1
666	remainder__MRDnegativity_is_missing	0.0		4_1
667	remainder__MRDguided_is_missing	0.0		4_1
668	remainder__Housekeeping_is_missing	0.0		4_1
669	remainder__MRDA0_is_missing	0.0		4_1
670	remainder__date_MRDA0_is_missing	0.0		4_1
671	remainder__MRDA0_method_is_missing	0.0		4_1
672	remainder__MRDA0_specimen_is_missing	0.0		4_1
673	remainder__MRDA0num_is_missing	0.0		4_1
674	remainder__MRDA0hodnota_is_missing	0.0		4_1
675	remainder__MRDA0logred_is_missing	0.0		4_1
676	remainder__MRDB0_is_missing	0.0		4_1
677	remainder__date_MRDB0_is_missing	0.0		4_1
678	remainder__MRDB0_method_is_missing	0.0		4_1
679	remainder__MRDB0_specimen_is_missing	0.0		4_1
680	remainder__MRDB0num_is_missing	0.0		4_1
681	remainder__MRDB0hodnota_is_missing	0.0		4_1
682	remainder__MRDB0logred_is_missing	0.0		4_1
683	remainder__MRDC0_is_missing	0.0		4_1
684	remainder__MRDC0_method_is_missing	0.0		4_1
685	remainder__MRDC0_specimen_is_missing	0.0		4_1
686	remainder__MRDC0num_is_missing	0.0		4_1
687	remainder__MRDC0percentage_is_missing	0.0		4_1
688	remainder__TestDate_is_missing	0.0		4_1
689	remainder__amlFLToutcomeID_is_missing	0.0		4_1
690	remainder__amlFLTTypeID_is_missing	0.0		4_1
691	remainder__amlDDLFLTTKDID_is_missing	0.0		4_1
692	remainder__ITDPcnt_is_missing	0.0		4_1
693	remainder__ITDLength_is_missing	0.0		4_1
694	remainder__amlFLTType0ID_is_missing	0.0		4_1
695	remainder__amlDDLNPM1OutcomeID_is_missing	0.0		4_1
696	remainder__amlDDLNPM1ID_is_missing	0.0		4_1
697	remainder__ASXL1	0.0		4_1
698	remainder__ASXL2	0.0		4_1
699	remainder__ASXL3	0.0		4_1
700	remainder__ATRX	0.0		4_1
701	remainder__BAGE3	0.0		4_1
702	remainder__BCOR	0.0		4_1
703	remainder__BRAF	0.0		4_1
704	remainder__CBFB	0.0		4_1
705	remainder__CBL	0.0		4_1
706	remainder__CDKN2A	0.0		4_1
707	remainder__CEBPA	0.0		4_1
708	remainder__CREBBP	0.0		4_1
709	remainder__CSF3R	0.0		4_1
710	remainder__CTCF	0.0		4_1
711	remainder__CUX1	0.0		4_1
712	remainder__DNMT3A	0.0		4_1
713	remainder__EED	0.0		4_1
714	remainder__ETV6	0.0		4_1
715	remainder__EZH2	0.0		4_1
716	remainder__FBXW7	0.0		4_1
717	remainder__FLT3	0.0		4_1
718	remainder__GATA1	0.0		4_1
719	remainder__GATA2	0.0		4_1
720	remainder__GNAS	0.0		4_1
721	remainder__GNB1	0.0		4_1
722	remainder__IDH1	0.0		4_1
723	remainder__IDH2	0.0		4_1
724	remainder__JAK2	0.0		4_1
725	remainder__JAK3	0.0		4_1
726	remainder__KANSL1	0.0		4_1
727	remainder__KDM6A	0.0		4_1
728	remainder__KIT	0.0		4_1
729	remainder__KMT2C	0.0		4_1
730	remainder__KMT2D	0.0		4_1
731	remainder__KMT2E	0.0		4_1
732	remainder__KRAS	0.0		4_1
733	remainder__LUC7L2	0.0		4_1
734	remainder__MED12	0.0		4_1
735	remainder__MLL	0.0		4_1
736	remainder__MPL	0.0		4_1
737	remainder__MYC	0.0		4_1
738	remainder__NF1	0.0		4_1
739	remainder__NFE2	0.0		4_1
740	remainder__NOTCH1	0.0		4_1
741	remainder__NPM1	0.0		4_1
742	remainder__NRAS	0.0		4_1
743	remainder__PDS5B	0.0		4_1
744	remainder__PHF6	0.0		4_1
745	remainder__PRPF8	0.0		4_1
746	remainder__PTEN	0.0		4_1
747	remainder__PTPN11	0.0		4_1
748	remainder__RAD21	0.0		4_1
749	remainder__RIT1	0.0		4_1
750	remainder__RUNX1	0.0		4_1
751	remainder__SETBP1	0.0		4_1
752	remainder__SF1	0.0		4_1
753	remainder__SF3B1	0.0		4_1
754	remainder__SMC1A	0.0		4_1
755	remainder__SMC3	0.0		4_1
756	remainder__SMG1	0.0		4_1
757	remainder__SRSF2	0.0		4_1
758	remainder__STAG2	0.0		4_1
759	remainder__STAT5B	0.0		4_1
760	remainder__SUZ12	0.0		4_1
761	remainder__TET2	0.0		4_1
762	remainder__TP53	0.0		4_1
763	remainder__U2AF1	0.0		4_1
764	remainder__WT1	0.0		4_1
765	remainder__ZRSR2	0.0		4_1
766	remainder__ngs_is_missing	0.0		4_1
767	cat__MRDA0_False	0.0		5_1
768	cat__MRDA0_True	0.0		5_1
769	cat__MRDA0_nan	0.0		5_1
770	cat__MRDB0_False	0.0		5_1
771	cat__MRDB0_True	0.0		5_1
772	cat__MRDB0_nan	0.0		5_1
773	cat__MRDC0_False	0.0		5_1
774	cat__MRDC0_True	0.0		5_1
775	cat__MRDC0_nan	0.0		5_1
776	cat__amlFLToutcomeID_2.0	0.0		5_1
777	cat__amlFLToutcomeID_3.0	0.0		5_1
778	cat__amlFLToutcomeID_4.0	0.0		5_1
779	cat__amlFLToutcomeID_nan	0.0		5_1
780	cat__amlFLTTypeID_1.0	0.0		5_1
781	cat__amlFLTTypeID_2.0	0.0		5_1
782	cat__amlFLTTypeID_nan	0.0		5_1
783	cat__amlDDLFLTTKDID_1.0	0.0		5_1
784	cat__amlDDLFLTTKDID_2.0	0.0		5_1
785	cat__amlDDLFLTTKDID_3.0	0.0		5_1
786	cat__amlDDLFLTTKDID_4.0	0.0		5_1
787	cat__amlDDLFLTTKDID_6.0	0.0		5_1
788	cat__amlDDLFLTTKDID_8.0	0.0		5_1
789	cat__amlDDLFLTTKDID_9.0	0.0		5_1
790	cat__amlDDLFLTTKDID_99.0	0.0		5_1
791	cat__amlDDLFLTTKDID_nan	0.0		5_1
792	cat__amlFLTType0ID_1.0	0.0		5_1
793	cat__amlFLTType0ID_2.0	0.0		5_1
794	cat__amlFLTType0ID_nan	0.0		5_1
795	cat__amlDDLNPM1OutcomeID_1.0	0.0		5_1
796	cat__amlDDLNPM1OutcomeID_3.0	0.0		5_1
797	cat__amlDDLNPM1OutcomeID_5.0	0.0		5_1
798	cat__amlDDLNPM1OutcomeID_7.0	0.0		5_1
799	cat__amlDDLNPM1OutcomeID_nan	0.0		5_1
800	cat__amlDDLNPM1ID_1.0	0.0		5_1
801	cat__amlDDLNPM1ID_2.0	0.0		5_1
802	cat__amlDDLNPM1ID_3.0	0.0		5_1
803	cat__amlDDLNPM1ID_4.0	0.0		5_1
804	cat__amlDDLNPM1ID_5.0	0.0		5_1
805	cat__amlDDLNPM1ID_nan	0.0		5_1
806	cat__MRDnegativity_<0.0%/not detectable	0.0		5_1
807	cat__MRDnegativity_nan	0.0		5_1
808	cat__MRDguided_No	0.0		5_1
809	cat__MRDguided_nan	0.0		5_1
810	cat__Housekeeping_ABL	0.0		5_1
811	cat__Housekeeping_nan	0.0		5_1
812	cat__MRDA0_method_nan	0.0		5_1
813	cat__MRDA0_method_qPCR-NPM1	0.0		5_1
814	cat__MRDA0_method_qPCR-NPM1 A	0.0		5_1
815	cat__MRDA0_method_qPCR-NPM1 B	0.0		5_1
816	cat__MRDA0_method_qPCR-NPM1 D	0.0		5_1
817	cat__MRDA0_method_qPCR-NPM1 OTHER	0.0		5_1
818	cat__MRDA0_method_qPCR-inv16	0.0		5_1
819	cat__MRDA0_method_qPCR-t8/21	0.0		5_1
820	cat__MRDA0num_ND	0.0		5_1
821	cat__MRDA0num_Pos	0.0		5_1
822	cat__MRDA0num_nan	0.0		5_1
823	cat__MRDA0_specimen_PB	0.0		5_1
824	cat__MRDA0_specimen_nan	0.0		5_1
825	cat__MRDB0_method_nan	0.0		5_1
826	cat__MRDB0_method_qPCR-NPM1	0.0		5_1
827	cat__MRDB0_method_qPCR-NPM1 A	0.0		5_1
828	cat__MRDB0_method_qPCR-NPM1 B	0.0		5_1
829	cat__MRDB0_method_qPCR-NPM1 D	0.0		5_1
830	cat__MRDB0_method_qPCR-NPM1 OTHER	0.0		5_1
831	cat__MRDB0_method_qPCR-inv16	0.0		5_1
832	cat__MRDB0_method_qPCR-t8/21	0.0		5_1
833	cat__MRDB0_specimen_BM	0.0		5_1
834	cat__MRDB0_specimen_nan	0.0		5_1
835	cat__MRDB0num_ND	0.0		5_1
836	cat__MRDB0num_Pos	0.0		5_1
837	cat__MRDB0num_nan	0.0		5_1
838	cat__MRDC0_method_MFC (LAIP+DfN)	0.0		5_1
839	cat__MRDC0_method_nan	0.0		5_1
840	cat__MRDC0_specimen_BM	0.0		5_1
841	cat__MRDC0_specimen_BM	0.0		5_1
842	cat__MRDC0_specimen_PB	0.0		5_1
843	cat__MRDC0_specimen_nan	0.0		5_1
844	cat__MRDC0num_Neg	0.0		5_1
845	cat__MRDC0num_Pos	0.0		5_1
846	cat__MRDC0num_nan	0.0		5_1
847	num__TestDate	0.0		5_1
848	num__ITDPcnt	7.486185424750411e-05		5_1
849	num__ITDLength	3.1658824092866644e-06		5_1
850	num__date_MRDA0	0.0003005921220895373		5_1
851	num__MRDA0hodnota	0.0		5_1
852	num__MRDA0logred	0.0		5_1
853	num__date_MRDB0	0.0001687654158893317		5_1
854	num__MRDB0hodnota	0.0		5_1
855	num__MRDB0logred	0.0		5_1
856	num__MRDC0percentage	0.00013667002158359567		5_1
857	remainder__MRDnegativity_is_missing	0.0		5_1
858	remainder__MRDguided_is_missing	0.0		5_1
859	remainder__Housekeeping_is_missing	0.0		5_1
860	remainder__MRDA0_is_missing	0.0		5_1
861	remainder__date_MRDA0_is_missing	0.0		5_1
862	remainder__MRDA0_method_is_missing	0.0		5_1
863	remainder__MRDA0_specimen_is_missing	0.0		5_1
864	remainder__MRDA0num_is_missing	0.0		5_1
865	remainder__MRDA0hodnota_is_missing	0.0		5_1
866	remainder__MRDA0logred_is_missing	0.0		5_1
867	remainder__MRDB0_is_missing	0.0		5_1
868	remainder__date_MRDB0_is_missing	0.0		5_1
869	remainder__MRDB0_method_is_missing	0.0		5_1
870	remainder__MRDB0_specimen_is_missing	0.0		5_1
871	remainder__MRDB0num_is_missing	0.0		5_1
872	remainder__MRDB0hodnota_is_missing	0.0		5_1
873	remainder__MRDB0logred_is_missing	0.0		5_1
874	remainder__MRDC0_is_missing	0.0		5_1
875	remainder__MRDC0_method_is_missing	0.0		5_1
876	remainder__MRDC0_specimen_is_missing	0.0		5_1
877	remainder__MRDC0num_is_missing	0.0		5_1
878	remainder__MRDC0percentage_is_missing	0.0		5_1
879	remainder__TestDate_is_missing	0.0		5_1
880	remainder__amlFLToutcomeID_is_missing	0.0		5_1
881	remainder__amlFLTTypeID_is_missing	0.0		5_1
882	remainder__amlDDLFLTTKDID_is_missing	0.0		5_1
883	remainder__ITDPcnt_is_missing	0.0		5_1
884	remainder__ITDLength_is_missing	0.0		5_1
885	remainder__amlFLTType0ID_is_missing	0.0		5_1
886	remainder__amlDDLNPM1OutcomeID_is_missing	0.0		5_1
887	remainder__amlDDLNPM1ID_is_missing	0.0		5_1
888	remainder__ASXL1	0.0		5_1
889	remainder__ASXL2	0.0		5_1
890	remainder__ASXL3	0.0		5_1
891	remainder__ATRX	0.0		5_1
892	remainder__BAGE3	0.0		5_1
893	remainder__BCOR	0.0		5_1
894	remainder__BRAF	0.0		5_1
895	remainder__CBFB	0.0		5_1
896	remainder__CBL	0.0		5_1
897	remainder__CDKN2A	0.0		5_1
898	remainder__CEBPA	0.0		5_1
899	remainder__CREBBP	0.0		5_1
900	remainder__CSF3R	0.0		5_1
901	remainder__CTCF	0.0		5_1
902	remainder__CUL2	0.0		5_1
903	remainder__CUX1	0.0		5_1
904	remainder__DNMT3A	0.0		5_1
905	remainder__EED	0.0		5_1
906	remainder__ETV6	0.0		5_1
907	remainder__EZH2	0.0		5_1
908	remainder__FBXW7	0.0		5_1
909	remainder__FLT3	0.0		5_1
910	remainder__GATA1	0.0		5_1
911	remainder__GATA2	0.0		5_1
912	remainder__GNAS	0.0		5_1
913	remainder__GNB1	0.0		5_1
914	remainder__IDH1	0.0		5_1
915	remainder__IDH2	0.0		5_1
916	remainder__JAK2	0.0		5_1
917	remainder__JAK3	0.0		5_1
918	remainder__KANSL1	0.0		5_1
919	remainder__KDM6A	0.0		5_1
920	remainder__KIT	0.0		5_1
921	remainder__KMT2C	0.0		5_1
922	remainder__KMT2D	0.0		5_1
923	remainder__KMT2E	0.0		5_1
924	remainder__KRAS	0.0		5_1
925	remainder__LUC7L2	0.0		5_1
926	remainder__MED12	0.0		5_1
927	remainder__MLL	0.0		5_1
928	remainder__MPL	0.0		5_1
929	remainder__MYC	0.0		5_1
930	remainder__NF1	0.0		5_1
931	remainder__NFE2	0.0		5_1
932	remainder__NOTCH1	0.0		5_1
933	remainder__NPM1	0.0		5_1
934	remainder__NRAS	0.0		5_1
935	remainder__PDS5B	0.0		5_1
936	remainder__PHF6	0.0		5_1
937	remainder__PRPF8	0.0		5_1
938	remainder__PTEN	0.0		5_1
939	remainder__PTPN11	0.0		5_1
940	remainder__RAD21	0.0		5_1
941	remainder__RIT1	0.0		5_1
942	remainder__RUNX1	0.0		5_1
943	remainder__SETBP1	0.0		5_1
944	remainder__SF1	0.0		5_1
945	remainder__SF3B1	0.0		5_1
946	remainder__SMC1A	0.0		5_1
947	remainder__SMC3	0.0		5_1
948	remainder__SMG1	0.0		5_1
949	remainder__SPP1	0.0		5_1
950	remainder__SRSF2	0.0		5_1
951	remainder__STAG2	0.0		5_1
952	remainder__STAT5B	0.0		5_1
953	remainder__SUZ12	0.0		5_1
954	remainder__TET2	0.0		5_1
955	remainder__TP53	0.0		5_1
956	remainder__U2AF1	0.0		5_1
957	remainder__WT1	0.0		5_1
958	remainder__ZRSR2	0.0		5_1
959	remainder__ngs_is_missing	0.0		5_1
960	cat__MRDA0_False	0.0		1_2
961	cat__MRDA0_True	0.0		1_2
962	cat__MRDA0_nan	0.0		1_2
963	cat__MRDB0_False	0.0		1_2
964	cat__MRDB0_True	0.0		1_2
965	cat__MRDB0_nan	0.0		1_2
966	cat__MRDC0_False	0.0		1_2
967	cat__MRDC0_True	0.0		1_2
968	cat__MRDC0_nan	0.0		1_2
969	cat__amlFLToutcomeID_2.0	0.0		1_2
970	cat__amlFLToutcomeID_3.0	0.0		1_2
971	cat__amlFLToutcomeID_4.0	0.0		1_2
972	cat__amlFLToutcomeID_nan	0.0		1_2
973	cat__amlFLTTypeID_1.0	0.0		1_2
974	cat__amlFLTTypeID_2.0	0.0		1_2
975	cat__amlFLTTypeID_nan	0.0		1_2
976	cat__amlDDLFLTTKDID_1.0	0.0		1_2
977	cat__amlDDLFLTTKDID_2.0	0.0		1_2
978	cat__amlDDLFLTTKDID_3.0	0.0		1_2
979	cat__amlDDLFLTTKDID_4.0	0.0		1_2
980	cat__amlDDLFLTTKDID_6.0	0.0		1_2
981	cat__amlDDLFLTTKDID_7.0	0.0		1_2
982	cat__amlDDLFLTTKDID_8.0	0.0		1_2
983	cat__amlDDLFLTTKDID_9.0	0.0		1_2
984	cat__amlDDLFLTTKDID_99.0	0.0		1_2
985	cat__amlDDLFLTTKDID_nan	0.0		1_2
986	cat__amlFLTType0ID_1.0	0.0		1_2
987	cat__amlFLTType0ID_2.0	0.0		1_2
988	cat__amlFLTType0ID_nan	0.0		1_2
989	cat__amlDDLNPM1OutcomeID_1.0	0.0		1_2
990	cat__amlDDLNPM1OutcomeID_3.0	0.0		1_2
991	cat__amlDDLNPM1OutcomeID_5.0	0.0		1_2
992	cat__amlDDLNPM1OutcomeID_7.0	0.0		1_2
993	cat__amlDDLNPM1OutcomeID_nan	0.0		1_2
994	cat__amlDDLNPM1ID_1.0	0.0		1_2
995	cat__amlDDLNPM1ID_2.0	0.0		1_2
996	cat__amlDDLNPM1ID_3.0	0.0		1_2
997	cat__amlDDLNPM1ID_4.0	0.0		1_2
998	cat__amlDDLNPM1ID_5.0	0.0		1_2
999	cat__amlDDLNPM1ID_nan	0.0		1_2
1000	cat__MRDnegativity_<0.0%/not detectable	0.0		1_2
1001	cat__MRDnegativity_nan	0.0		1_2
1002	cat__MRDguided_No	0.0		1_2
1003	cat__MRDguided_nan	0.0		1_2
1004	cat__Housekeeping_ABL	0.0		1_2
1005	cat__Housekeeping_nan	0.0		1_2
1006	cat__MRDA0_method_nan	0.0		1_2
1007	cat__MRDA0_method_qPCR-NPM1	0.0		1_2
1008	cat__MRDA0_method_qPCR-NPM1 A	0.0		1_2
1009	cat__MRDA0_method_qPCR-NPM1 B	0.0		1_2
1010	cat__MRDA0_method_qPCR-NPM1 D	0.0		1_2
1011	cat__MRDA0_method_qPCR-NPM1 OTHER	0.0		1_2
1012	cat__MRDA0_method_qPCR-inv16	0.0		1_2
1013	cat__MRDA0_method_qPCR-t8/21	0.0		1_2
1014	cat__MRDA0num_ND	0.0		1_2
1015	cat__MRDA0num_Pos	0.0		1_2
1016	cat__MRDA0num_nan	0.0		1_2
1017	cat__MRDA0_specimen_PB	0.0		1_2
1018	cat__MRDA0_specimen_nan	0.0		1_2
1019	cat__MRDB0_method_nan	0.0		1_2
1020	cat__MRDB0_method_qPCR-NPM1	0.0		1_2
1021	cat__MRDB0_method_qPCR-NPM1 A	0.0		1_2
1022	cat__MRDB0_method_qPCR-NPM1 B	0.0		1_2
1023	cat__MRDB0_method_qPCR-NPM1 D	0.0		1_2
1024	cat__MRDB0_method_qPCR-NPM1 OTHER	0.0		1_2
1025	cat__MRDB0_method_qPCR-inv16	0.0		1_2
1026	cat__MRDB0_method_qPCR-t8/21	0.0		1_2
1027	cat__MRDB0_specimen_BM	0.0		1_2
1028	cat__MRDB0_specimen_nan	0.0		1_2
1029	cat__MRDB0num_ND	0.0		1_2
1030	cat__MRDB0num_Pos	0.0		1_2
1031	cat__MRDB0num_nan	0.0		1_2
1032	cat__MRDC0_method_MFC (LAIP+DfN)	0.0		1_2
1033	cat__MRDC0_method_nan	0.0		1_2
1034	cat__MRDC0_specimen_BM	0.0		1_2
1035	cat__MRDC0_specimen_BM	0.0		1_2
1036	cat__MRDC0_specimen_PB	0.0		1_2
1037	cat__MRDC0_specimen_nan	0.0		1_2
1038	cat__MRDC0num_Neg	0.0		1_2
1039	cat__MRDC0num_Pos	0.0		1_2
1040	cat__MRDC0num_nan	0.0		1_2
1041	num__TestDate	0.0		1_2
1042	num__ITDPcnt	0.00011726756591854589		1_2
1043	num__ITDLength	1.169639419152412e-06		1_2
1044	num__date_MRDA0	0.00031217092037076654		1_2
1045	num__MRDA0hodnota	2.241924761131821e-05		1_2
1046	num__MRDA0logred	1.7404934925188742e-06		1_2
1047	num__date_MRDB0	0.00015657376871352469		1_2
1048	num__MRDB0hodnota	0.0		1_2
1049	num__MRDB0logred	0.0		1_2
1050	num__MRDC0percentage	0.00011857227783316312		1_2
1051	remainder__MRDnegativity_is_missing	0.0		1_2
1052	remainder__MRDguided_is_missing	0.0		1_2
1053	remainder__Housekeeping_is_missing	0.0		1_2
1054	remainder__MRDA0_is_missing	0.0		1_2
1055	remainder__date_MRDA0_is_missing	0.0		1_2
1056	remainder__MRDA0_method_is_missing	0.0		1_2
1057	remainder__MRDA0_specimen_is_missing	0.0		1_2
1058	remainder__MRDA0num_is_missing	0.0		1_2
1059	remainder__MRDA0hodnota_is_missing	0.0		1_2
1060	remainder__MRDA0logred_is_missing	0.0		1_2
1061	remainder__MRDB0_is_missing	0.0		1_2
1062	remainder__date_MRDB0_is_missing	0.0		1_2
1063	remainder__MRDB0_method_is_missing	0.0		1_2
1064	remainder__MRDB0_specimen_is_missing	0.0		1_2
1065	remainder__MRDB0num_is_missing	0.0		1_2
1066	remainder__MRDB0hodnota_is_missing	0.0		1_2
1067	remainder__MRDB0logred_is_missing	0.0		1_2
1068	remainder__MRDC0_is_missing	0.0		1_2
1069	remainder__MRDC0_method_is_missing	0.0		1_2
1070	remainder__MRDC0_specimen_is_missing	0.0		1_2
1071	remainder__MRDC0num_is_missing	0.0		1_2
1072	remainder__MRDC0percentage_is_missing	0.0		1_2
1073	remainder__TestDate_is_missing	0.0		1_2
1074	remainder__amlFLToutcomeID_is_missing	0.0		1_2
1075	remainder__amlFLTTypeID_is_missing	0.0		1_2
1076	remainder__amlDDLFLTTKDID_is_missing	0.0		1_2
1077	remainder__ITDPcnt_is_missing	0.0		1_2
1078	remainder__ITDLength_is_missing	0.0		1_2
1079	remainder__amlFLTType0ID_is_missing	0.0		1_2
1080	remainder__amlDDLNPM1OutcomeID_is_missing	0.0		1_2
1081	remainder__amlDDLNPM1ID_is_missing	0.0		1_2
1082	remainder__ASXL1	0.0		1_2
1083	remainder__ASXL2	0.0		1_2
1084	remainder__ASXL3	0.0		1_2
1085	remainder__ATRX	0.0		1_2
1086	remainder__BAGE3	0.0		1_2
1087	remainder__BCOR	0.0		1_2
1088	remainder__BRAF	0.0		1_2
1089	remainder__CBFB	0.0		1_2
1090	remainder__CBL	0.0		1_2
1091	remainder__CDKN2A	0.0		1_2
1092	remainder__CEBPA	0.0		1_2
1093	remainder__CREBBP	0.0		1_2
1094	remainder__CSF3R	0.0		1_2
1095	remainder__CTCF	0.0		1_2
1096	remainder__CUL2	0.0		1_2
1097	remainder__CUX1	0.0		1_2
1098	remainder__DNMT3A	0.0		1_2
1099	remainder__EED	0.0		1_2
1100	remainder__ETV6	0.0		1_2
1101	remainder__EZH2	0.0		1_2
1102	remainder__FBXW7	0.0		1_2
1103	remainder__FLT3	0.0		1_2
1104	remainder__GATA1	0.0		1_2
1105	remainder__GATA2	0.0		1_2
1106	remainder__GNAS	0.0		1_2
1107	remainder__GNB1	0.0		1_2
1108	remainder__IDH1	0.0		1_2
1109	remainder__IDH2	0.0		1_2
1110	remainder__JAK2	0.0		1_2
1111	remainder__JAK3	0.0		1_2
1112	remainder__KANSL1	0.0		1_2
1113	remainder__KDM6A	0.0		1_2
1114	remainder__KIT	0.0		1_2
1115	remainder__KMT2C	0.0		1_2
1116	remainder__KMT2D	0.0		1_2
1117	remainder__KMT2E	0.0		1_2
1118	remainder__KRAS	0.0		1_2
1119	remainder__LUC7L2	0.0		1_2
1120	remainder__MED12	0.0		1_2
1121	remainder__MLL	0.0		1_2
1122	remainder__MPL	0.0		1_2
1123	remainder__MYC	0.0		1_2
1124	remainder__NF1	0.0		1_2
1125	remainder__NFE2	0.0		1_2
1126	remainder__NOTCH1	0.0		1_2
1127	remainder__NPM1	0.0		1_2
1128	remainder__NRAS	0.0		1_2
1129	remainder__PHF6	0.0		1_2
1130	remainder__PRPF8	0.0		1_2
1131	remainder__PTEN	0.0		1_2
1132	remainder__PTPN11	0.0		1_2
1133	remainder__RAD21	0.0		1_2
1134	remainder__RIT1	0.0		1_2
1135	remainder__RUNX1	0.0		1_2
1136	remainder__SETBP1	0.0		1_2
1137	remainder__SF1	0.0		1_2
1138	remainder__SF3B1	0.0		1_2
1139	remainder__SMC1A	0.0		1_2
1140	remainder__SMC3	0.0		1_2
1141	remainder__SMG1	0.0		1_2
1142	remainder__SRSF2	0.0		1_2
1143	remainder__STAG2	0.0		1_2
1144	remainder__STAT5B	0.0		1_2
1145	remainder__SUZ12	0.0		1_2
1146	remainder__TET2	0.0		1_2
1147	remainder__TP53	0.0		1_2
1148	remainder__U2AF1	0.0		1_2
1149	remainder__WT1	0.0		1_2
1150	remainder__ZRSR2	0.0		1_2
1151	remainder__ngs_is_missing	0.0		1_2
1152	cat__MRDA0_False	0.0		2_2
1153	cat__MRDA0_True	0.0		2_2
1154	cat__MRDA0_nan	0.0		2_2
1155	cat__MRDB0_False	0.0		2_2
1156	cat__MRDB0_True	0.0		2_2
1157	cat__MRDB0_nan	0.0		2_2
1158	cat__MRDC0_False	0.0		2_2
1159	cat__MRDC0_True	0.0		2_2
1160	cat__MRDC0_nan	0.0		2_2
1161	cat__amlFLToutcomeID_2.0	0.0		2_2
1162	cat__amlFLToutcomeID_3.0	0.0		2_2
1163	cat__amlFLToutcomeID_4.0	0.0		2_2
1164	cat__amlFLToutcomeID_nan	0.0		2_2
1165	cat__amlFLTTypeID_1.0	0.0		2_2
1166	cat__amlFLTTypeID_2.0	0.0		2_2
1167	cat__amlFLTTypeID_nan	0.0		2_2
1168	cat__amlDDLFLTTKDID_1.0	0.0		2_2
1169	cat__amlDDLFLTTKDID_2.0	0.0		2_2
1170	cat__amlDDLFLTTKDID_3.0	0.0		2_2
1171	cat__amlDDLFLTTKDID_4.0	0.0		2_2
1172	cat__amlDDLFLTTKDID_6.0	0.0		2_2
1173	cat__amlDDLFLTTKDID_7.0	0.0		2_2
1174	cat__amlDDLFLTTKDID_8.0	0.0		2_2
1175	cat__amlDDLFLTTKDID_9.0	0.0		2_2
1176	cat__amlDDLFLTTKDID_99.0	0.0		2_2
1177	cat__amlDDLFLTTKDID_nan	0.0		2_2
1178	cat__amlFLTType0ID_1.0	0.0		2_2
1179	cat__amlFLTType0ID_2.0	0.0		2_2
1180	cat__amlFLTType0ID_nan	0.0		2_2
1181	cat__amlDDLNPM1OutcomeID_1.0	0.0		2_2
1182	cat__amlDDLNPM1OutcomeID_3.0	0.0		2_2
1183	cat__amlDDLNPM1OutcomeID_5.0	0.0		2_2
1184	cat__amlDDLNPM1OutcomeID_7.0	0.0		2_2
1185	cat__amlDDLNPM1OutcomeID_nan	0.0		2_2
1186	cat__amlDDLNPM1ID_1.0	0.0		2_2
1187	cat__amlDDLNPM1ID_2.0	0.0		2_2
1188	cat__amlDDLNPM1ID_3.0	0.0		2_2
1189	cat__amlDDLNPM1ID_4.0	0.0		2_2
1190	cat__amlDDLNPM1ID_5.0	0.0		2_2
1191	cat__amlDDLNPM1ID_nan	0.0		2_2
1192	cat__MRDnegativity_<0.0%/not detectable	0.0		2_2
1193	cat__MRDnegativity_nan	0.0		2_2
1194	cat__MRDguided_No	0.0		2_2
1195	cat__MRDguided_nan	0.0		2_2
1196	cat__Housekeeping_ABL	0.0		2_2
1197	cat__Housekeeping_nan	0.0		2_2
1198	cat__MRDA0_method_nan	0.0		2_2
1199	cat__MRDA0_method_qPCR-NPM1	0.0		2_2
1200	cat__MRDA0_method_qPCR-NPM1 A	0.0		2_2
1201	cat__MRDA0_method_qPCR-NPM1 B	0.0		2_2
1202	cat__MRDA0_method_qPCR-NPM1 D	0.0		2_2
1203	cat__MRDA0_method_qPCR-NPM1 OTHER	0.0		2_2
1204	cat__MRDA0_method_qPCR-inv16	0.0		2_2
1205	cat__MRDA0_method_qPCR-t8/21	0.0		2_2
1206	cat__MRDA0num_ND	0.0		2_2
1207	cat__MRDA0num_Pos	0.0		2_2
1208	cat__MRDA0num_nan	0.0		2_2
1209	cat__MRDA0_specimen_PB	0.0		2_2
1210	cat__MRDA0_specimen_nan	0.0		2_2
1211	cat__MRDB0_method_nan	0.0		2_2
1212	cat__MRDB0_method_qPCR-NPM1	0.0		2_2
1213	cat__MRDB0_method_qPCR-NPM1 A	0.0		2_2
1214	cat__MRDB0_method_qPCR-NPM1 B	0.0		2_2
1215	cat__MRDB0_method_qPCR-NPM1 D	0.0		2_2
1216	cat__MRDB0_method_qPCR-NPM1 OTHER	0.0		2_2
1217	cat__MRDB0_method_qPCR-inv16	0.0		2_2
1218	cat__MRDB0_method_qPCR-t8/21	0.0		2_2
1219	cat__MRDB0_specimen_BM	0.0		2_2
1220	cat__MRDB0_specimen_nan	0.0		2_2
1221	cat__MRDB0num_ND	0.0		2_2
1222	cat__MRDB0num_Pos	0.0		2_2
1223	cat__MRDB0num_nan	0.0		2_2
1224	cat__MRDC0_method_MFC (LAIP+DfN)	0.0		2_2
1225	cat__MRDC0_method_nan	0.0		2_2
1226	cat__MRDC0_specimen_BM	0.0		2_2
1227	cat__MRDC0_specimen_BM	0.0		2_2
1228	cat__MRDC0_specimen_PB	0.0		2_2
1229	cat__MRDC0_specimen_nan	0.0		2_2
1230	cat__MRDC0num_Neg	0.0		2_2
1231	cat__MRDC0num_Pos	0.0		2_2
1232	cat__MRDC0num_nan	0.0		2_2
1233	num__TestDate	0.0		2_2
1234	num__ITDPcnt	7.625716924661497e-05		2_2
1235	num__ITDLength	2.3736832033404077e-06		2_2
1236	num__date_MRDA0	0.0004330730098865597		2_2
1237	num__MRDA0hodnota	0.0		2_2
1238	num__MRDA0logred	0.0		2_2
1239	num__date_MRDB0	0.00018222419276012281		2_2
1240	num__MRDB0hodnota	0.0		2_2
1241	num__MRDB0logred	0.0		2_2
1242	num__MRDC0percentage	0.00011663622981322308		2_2
1243	remainder__MRDnegativity_is_missing	0.0		2_2
1244	remainder__MRDguided_is_missing	0.0		2_2
1245	remainder__Housekeeping_is_missing	0.0		2_2
1246	remainder__MRDA0_is_missing	0.0		2_2
1247	remainder__date_MRDA0_is_missing	0.0		2_2
1248	remainder__MRDA0_method_is_missing	0.0		2_2
1249	remainder__MRDA0_specimen_is_missing	0.0		2_2
1250	remainder__MRDA0num_is_missing	0.0		2_2
1251	remainder__MRDA0hodnota_is_missing	0.0		2_2
1252	remainder__MRDA0logred_is_missing	0.0		2_2
1253	remainder__MRDB0_is_missing	0.0		2_2
1254	remainder__date_MRDB0_is_missing	0.0		2_2
1255	remainder__MRDB0_method_is_missing	0.0		2_2
1256	remainder__MRDB0_specimen_is_missing	0.0		2_2
1257	remainder__MRDB0num_is_missing	0.0		2_2
1258	remainder__MRDB0hodnota_is_missing	0.0		2_2
1259	remainder__MRDB0logred_is_missing	0.0		2_2
1260	remainder__MRDC0_is_missing	0.0		2_2
1261	remainder__MRDC0_method_is_missing	0.0		2_2
1262	remainder__MRDC0_specimen_is_missing	0.0		2_2
1263	remainder__MRDC0num_is_missing	0.0		2_2
1264	remainder__MRDC0percentage_is_missing	0.0		2_2
1265	remainder__TestDate_is_missing	0.0		2_2
1266	remainder__amlFLToutcomeID_is_missing	0.0		2_2
1267	remainder__amlFLTTypeID_is_missing	0.0		2_2
1268	remainder__amlDDLFLTTKDID_is_missing	0.0		2_2
1269	remainder__ITDPcnt_is_missing	0.0		2_2
1270	remainder__ITDLength_is_missing	0.0		2_2
1271	remainder__amlFLTType0ID_is_missing	0.0		2_2
1272	remainder__amlDDLNPM1OutcomeID_is_missing	0.0		2_2
1273	remainder__amlDDLNPM1ID_is_missing	0.0		2_2
1274	remainder__ASXL1	0.0		2_2
1275	remainder__ASXL2	0.0		2_2
1276	remainder__ASXL3	0.0		2_2
1277	remainder__ATRX	0.0		2_2
1278	remainder__BAGE3	0.0		2_2
1279	remainder__BCOR	0.0		2_2
1280	remainder__BRAF	0.0		2_2
1281	remainder__CBFB	0.0		2_2
1282	remainder__CBL	0.0		2_2
1283	remainder__CDKN2A	0.0		2_2
1284	remainder__CEBPA	0.0		2_2
1285	remainder__CREBBP	0.0		2_2
1286	remainder__CSF3R	0.0		2_2
1287	remainder__CTCF	0.0		2_2
1288	remainder__CUL2	0.0		2_2
1289	remainder__CUX1	0.0		2_2
1290	remainder__DNMT3A	0.0		2_2
1291	remainder__EED	0.0		2_2
1292	remainder__ETV6	0.0		2_2
1293	remainder__EZH2	0.0		2_2
1294	remainder__FBXW7	0.0		2_2
1295	remainder__FLT3	0.0		2_2
1296	remainder__GATA1	0.0		2_2
1297	remainder__GATA2	0.0		2_2
1298	remainder__GNAS	0.0		2_2
1299	remainder__GNB1	0.0		2_2
1300	remainder__IDH1	0.0		2_2
1301	remainder__IDH2	0.0		2_2
1302	remainder__JAK2	0.0		2_2
1303	remainder__JAK3	0.0		2_2
1304	remainder__KANSL1	0.0		2_2
1305	remainder__KDM6A	0.0		2_2
1306	remainder__KIT	0.0		2_2
1307	remainder__KMT2C	0.0		2_2
1308	remainder__KMT2D	0.0		2_2
1309	remainder__KMT2E	0.0		2_2
1310	remainder__KRAS	0.0		2_2
1311	remainder__LUC7L2	0.0		2_2
1312	remainder__MED12	0.0		2_2
1313	remainder__MLL	0.0		2_2
1314	remainder__MPL	0.0		2_2
1315	remainder__MYC	0.0		2_2
1316	remainder__NF1	0.0		2_2
1317	remainder__NFE2	0.0		2_2
1318	remainder__NOTCH1	0.0		2_2
1319	remainder__NPM1	0.0		2_2
1320	remainder__NRAS	0.0		2_2
1321	remainder__PDS5B	0.0		2_2
1322	remainder__PHF6	0.0		2_2
1323	remainder__PRPF8	0.0		2_2
1324	remainder__PTPN11	0.0		2_2
1325	remainder__RAD21	0.0		2_2
1326	remainder__RIT1	0.0		2_2
1327	remainder__RUNX1	0.0		2_2
1328	remainder__SETBP1	0.0		2_2
1329	remainder__SF1	0.0		2_2
1330	remainder__SF3B1	0.0		2_2
1331	remainder__SMC1A	0.0		2_2
1332	remainder__SMC3	0.0		2_2
1333	remainder__SMG1	0.0		2_2
1334	remainder__SPP1	0.0		2_2
1335	remainder__SRSF2	0.0		2_2
1336	remainder__STAG2	0.0		2_2
1337	remainder__STAT5B	0.0		2_2
1338	remainder__SUZ12	0.0		2_2
1339	remainder__TET2	0.0		2_2
1340	remainder__TP53	0.0		2_2
1341	remainder__U2AF1	0.0		2_2
1342	remainder__WT1	0.0		2_2
1343	remainder__ZRSR2	0.0		2_2
1344	remainder__ngs_is_missing	0.0		2_2
1345	cat__MRDA0_False	0.0		3_2
1346	cat__MRDA0_True	0.0		3_2
1347	cat__MRDA0_nan	0.0		3_2
1348	cat__MRDB0_False	0.0		3_2
1349	cat__MRDB0_True	0.0		3_2
1350	cat__MRDB0_nan	0.0		3_2
1351	cat__MRDC0_False	0.0		3_2
1352	cat__MRDC0_True	0.0		3_2
1353	cat__MRDC0_nan	0.0		3_2
1354	cat__amlFLToutcomeID_2.0	0.0		3_2
1355	cat__amlFLToutcomeID_3.0	0.0		3_2
1356	cat__amlFLToutcomeID_4.0	0.0		3_2
1357	cat__amlFLToutcomeID_nan	0.0		3_2
1358	cat__amlFLTTypeID_1.0	0.0		3_2
1359	cat__amlFLTTypeID_2.0	0.0		3_2
1360	cat__amlFLTTypeID_nan	0.0		3_2
1361	cat__amlDDLFLTTKDID_1.0	0.0		3_2
1362	cat__amlDDLFLTTKDID_2.0	0.0		3_2
1363	cat__amlDDLFLTTKDID_3.0	0.0		3_2
1364	cat__amlDDLFLTTKDID_4.0	0.0		3_2
1365	cat__amlDDLFLTTKDID_6.0	0.0		3_2
1366	cat__amlDDLFLTTKDID_7.0	0.0		3_2
1367	cat__amlDDLFLTTKDID_8.0	0.0		3_2
1368	cat__amlDDLFLTTKDID_9.0	0.0		3_2
1369	cat__amlDDLFLTTKDID_99.0	0.0		3_2
1370	cat__amlDDLFLTTKDID_nan	0.0		3_2
1371	cat__amlFLTType0ID_1.0	0.0		3_2
1372	cat__amlFLTType0ID_2.0	0.0		3_2
1373	cat__amlFLTType0ID_nan	0.0		3_2
1374	cat__amlDDLNPM1OutcomeID_1.0	0.0		3_2
1375	cat__amlDDLNPM1OutcomeID_3.0	0.0		3_2
1376	cat__amlDDLNPM1OutcomeID_5.0	0.0		3_2
1377	cat__amlDDLNPM1OutcomeID_7.0	0.0		3_2
1378	cat__amlDDLNPM1OutcomeID_nan	0.0		3_2
1379	cat__amlDDLNPM1ID_1.0	0.0		3_2
1380	cat__amlDDLNPM1ID_2.0	0.0		3_2
1381	cat__amlDDLNPM1ID_3.0	0.0		3_2
1382	cat__amlDDLNPM1ID_4.0	0.0		3_2
1383	cat__amlDDLNPM1ID_5.0	0.0		3_2
1384	cat__amlDDLNPM1ID_nan	0.0		3_2
1385	cat__MRDnegativity_<0.0%/not detectable	0.0		3_2
1386	cat__MRDnegativity_nan	0.0		3_2
1387	cat__MRDguided_No	0.0		3_2
1388	cat__MRDguided_nan	0.0		3_2
1389	cat__Housekeeping_ABL	0.0		3_2
1390	cat__Housekeeping_nan	0.0		3_2
1391	cat__MRDA0_method_nan	0.0		3_2
1392	cat__MRDA0_method_qPCR-NPM1	0.0		3_2
1393	cat__MRDA0_method_qPCR-NPM1 A	0.0		3_2
1394	cat__MRDA0_method_qPCR-NPM1 B	0.0		3_2
1395	cat__MRDA0_method_qPCR-NPM1 D	0.0		3_2
1396	cat__MRDA0_method_qPCR-NPM1 OTHER	0.0		3_2
1397	cat__MRDA0_method_qPCR-inv16	0.0		3_2
1398	cat__MRDA0_method_qPCR-t8/21	0.0		3_2
1399	cat__MRDA0num_ND	0.0		3_2
1400	cat__MRDA0num_Pos	0.0		3_2
1401	cat__MRDA0num_nan	0.0		3_2
1402	cat__MRDA0_specimen_PB	0.0		3_2
1403	cat__MRDA0_specimen_nan	0.0		3_2
1404	cat__MRDB0_method_nan	0.0		3_2
1405	cat__MRDB0_method_qPCR-NPM1	0.0		3_2
1406	cat__MRDB0_method_qPCR-NPM1 A	0.0		3_2
1407	cat__MRDB0_method_qPCR-NPM1 B	0.0		3_2
1408	cat__MRDB0_method_qPCR-NPM1 D	0.0		3_2
1409	cat__MRDB0_method_qPCR-NPM1 OTHER	0.0		3_2
1410	cat__MRDB0_method_qPCR-inv16	0.0		3_2
1411	cat__MRDB0_method_qPCR-t8/21	0.0		3_2
1412	cat__MRDB0_specimen_BM	0.0		3_2
1413	cat__MRDB0_specimen_nan	0.0		3_2
1414	cat__MRDB0num_ND	0.0		3_2
1415	cat__MRDB0num_Pos	0.0		3_2
1416	cat__MRDB0num_nan	0.0		3_2
1417	cat__MRDC0_method_MFC (LAIP+DfN)	0.0		3_2
1418	cat__MRDC0_method_nan	0.0		3_2
1419	cat__MRDC0_specimen_BM	0.0		3_2
1420	cat__MRDC0_specimen_BM	0.0		3_2
1421	cat__MRDC0_specimen_PB	0.0		3_2
1422	cat__MRDC0_specimen_nan	0.0		3_2
1423	cat__MRDC0num_Neg	0.0		3_2
1424	cat__MRDC0num_Pos	0.0		3_2
1425	cat__MRDC0num_nan	0.0		3_2
1426	num__TestDate	0.0		3_2
1427	num__ITDPcnt	0.00014237241587200771		3_2
1428	num__ITDLength	3.74618482313719e-06		3_2
1429	num__date_MRDA0	0.00038864355086277774		3_2
1430	num__MRDA0hodnota	0.0		3_2
1431	num__MRDA0logred	0.0		3_2
1432	num__date_MRDB0	0.00024338812362406306		3_2
1433	num__MRDB0hodnota	0.0		3_2
1434	num__MRDB0logred	0.0		3_2
1435	num__MRDC0percentage	0.00014957499839838464		3_2
1436	remainder__MRDnegativity_is_missing	0.0		3_2
1437	remainder__MRDguided_is_missing	0.0		3_2
1438	remainder__Housekeeping_is_missing	0.0		3_2
1439	remainder__MRDA0_is_missing	0.0		3_2
1440	remainder__date_MRDA0_is_missing	0.0		3_2
1441	remainder__MRDA0_method_is_missing	0.0		3_2
1442	remainder__MRDA0_specimen_is_missing	0.0		3_2
1443	remainder__MRDA0num_is_missing	0.0		3_2
1444	remainder__MRDA0hodnota_is_missing	0.0		3_2
1445	remainder__MRDA0logred_is_missing	0.0		3_2
1446	remainder__MRDB0_is_missing	0.0		3_2
1447	remainder__date_MRDB0_is_missing	0.0		3_2
1448	remainder__MRDB0_method_is_missing	0.0		3_2
1449	remainder__MRDB0_specimen_is_missing	0.0		3_2
1450	remainder__MRDB0num_is_missing	0.0		3_2
1451	remainder__MRDB0hodnota_is_missing	0.0		3_2
1452	remainder__MRDB0logred_is_missing	0.0		3_2
1453	remainder__MRDC0_is_missing	0.0		3_2
1454	remainder__MRDC0_method_is_missing	0.0		3_2
1455	remainder__MRDC0_specimen_is_missing	0.0		3_2
1456	remainder__MRDC0num_is_missing	0.0		3_2
1457	remainder__MRDC0percentage_is_missing	0.0		3_2
1458	remainder__TestDate_is_missing	0.0		3_2
1459	remainder__amlFLToutcomeID_is_missing	0.0		3_2
1460	remainder__amlFLTTypeID_is_missing	0.0		3_2
1461	remainder__amlDDLFLTTKDID_is_missing	0.0		3_2
1462	remainder__ITDPcnt_is_missing	0.0		3_2
1463	remainder__ITDLength_is_missing	0.0		3_2
1464	remainder__amlFLTType0ID_is_missing	0.0		3_2
1465	remainder__amlDDLNPM1OutcomeID_is_missing	0.0		3_2
1466	remainder__amlDDLNPM1ID_is_missing	0.0		3_2
1467	remainder__ASXL1	4.454225257498896e-05		3_2
1468	remainder__ASXL2	3.2573089824218977e-06		3_2
1469	remainder__ATRX	0.0		3_2
1470	remainder__BAGE3	0.0		3_2
1471	remainder__BCOR	0.0		3_2
1472	remainder__BRAF	0.0		3_2
1473	remainder__CBFB	0.0		3_2
1474	remainder__CBL	0.0		3_2
1475	remainder__CDKN2A	0.0		3_2
1476	remainder__CEBPA	2.156122430838159e-06		3_2
1477	remainder__CREBBP	0.0		3_2
1478	remainder__CSF3R	0.0		3_2
1479	remainder__CTCF	0.0		3_2
1480	remainder__CUL2	0.0		3_2
1481	remainder__CUX1	0.0		3_2
1482	remainder__DNMT3A	0.0		3_2
1483	remainder__EED	0.0		3_2
1484	remainder__ETV6	0.0		3_2
1485	remainder__EZH2	0.0		3_2
1486	remainder__FBXW7	0.0		3_2
1487	remainder__FLT3	0.0		3_2
1488	remainder__GATA1	0.0		3_2
1489	remainder__GATA2	0.0		3_2
1490	remainder__GNAS	0.0		3_2
1491	remainder__GNB1	0.0		3_2
1492	remainder__IDH1	0.0		3_2
1493	remainder__IDH2	0.0		3_2
1494	remainder__JAK2	0.0		3_2
1495	remainder__JAK3	0.0		3_2
1496	remainder__KANSL1	0.0		3_2
1497	remainder__KDM6A	0.0		3_2
1498	remainder__KIT	0.0		3_2
1499	remainder__KMT2C	0.0		3_2
1500	remainder__KMT2D	0.0		3_2
1501	remainder__KMT2E	0.0		3_2
1502	remainder__KRAS	0.0		3_2
1503	remainder__LUC7L2	0.0		3_2
1504	remainder__MED12	0.0		3_2
1505	remainder__MLL	0.0		3_2
1506	remainder__MPL	0.0		3_2
1507	remainder__MYC	0.0		3_2
1508	remainder__NF1	0.0		3_2
1509	remainder__NFE2	0.0		3_2
1510	remainder__NOTCH1	0.0		3_2
1511	remainder__NPM1	4.200922966097497e-06		3_2
1512	remainder__NRAS	0.0		3_2
1513	remainder__PDS5B	0.0		3_2
1514	remainder__PHF6	0.0		3_2
1515	remainder__PRPF8	0.0		3_2
1516	remainder__PTEN	0.0		3_2
1517	remainder__PTPN11	0.0		3_2
1518	remainder__RAD21	0.0		3_2
1519	remainder__RIT1	0.0		3_2
1520	remainder__RUNX1	0.0		3_2
1521	remainder__SETBP1	0.0		3_2
1522	remainder__SF1	0.0		3_2
1523	remainder__SF3B1	0.0		3_2
1524	remainder__SMC1A	0.0		3_2
1525	remainder__SMC3	0.0		3_2
1526	remainder__SMG1	0.0		3_2
1527	remainder__SPP1	0.0		3_2
1528	remainder__SRSF2	0.0		3_2
1529	remainder__STAG2	0.0		3_2
1530	remainder__STAT5B	0.0		3_2
1531	remainder__SUZ12	0.0		3_2
1532	remainder__TET2	0.0		3_2
1533	remainder__TP53	0.0		3_2
1534	remainder__U2AF1	0.0		3_2
1535	remainder__WT1	0.0		3_2
1536	remainder__ZRSR2	0.0		3_2
1537	remainder__ngs_is_missing	0.0		3_2
1538	cat__MRDA0_False	0.0		4_2
1539	cat__MRDA0_True	0.0		4_2
1540	cat__MRDA0_nan	0.0		4_2
1541	cat__MRDB0_False	0.0		4_2
1542	cat__MRDB0_True	0.0		4_2
1543	cat__MRDB0_nan	0.0		4_2
1544	cat__MRDC0_False	0.0		4_2
1545	cat__MRDC0_True	0.0		4_2
1546	cat__MRDC0_nan	0.0		4_2
1547	cat__amlFLToutcomeID_2.0	0.0		4_2
1548	cat__amlFLToutcomeID_3.0	0.0		4_2
1549	cat__amlFLToutcomeID_4.0	0.0		4_2
1550	cat__amlFLToutcomeID_nan	0.0		4_2
1551	cat__amlFLTTypeID_1.0	0.0		4_2
1552	cat__amlFLTTypeID_2.0	0.0		4_2
1553	cat__amlFLTTypeID_nan	0.0		4_2
1554	cat__amlDDLFLTTKDID_1.0	0.0		4_2
1555	cat__amlDDLFLTTKDID_2.0	0.0		4_2
1556	cat__amlDDLFLTTKDID_3.0	0.0		4_2
1557	cat__amlDDLFLTTKDID_4.0	0.0		4_2
1558	cat__amlDDLFLTTKDID_6.0	0.0		4_2
1559	cat__amlDDLFLTTKDID_7.0	0.0		4_2
1560	cat__amlDDLFLTTKDID_8.0	0.0		4_2
1561	cat__amlDDLFLTTKDID_9.0	0.0		4_2
1562	cat__amlDDLFLTTKDID_99.0	0.0		4_2
1563	cat__amlDDLFLTTKDID_nan	0.0		4_2
1564	cat__amlFLTType0ID_1.0	0.0		4_2
1565	cat__amlFLTType0ID_2.0	0.0		4_2
1566	cat__amlFLTType0ID_nan	0.0		4_2
1567	cat__amlDDLNPM1OutcomeID_1.0	0.0		4_2
1568	cat__amlDDLNPM1OutcomeID_3.0	0.0		4_2
1569	cat__amlDDLNPM1OutcomeID_5.0	0.0		4_2
1570	cat__amlDDLNPM1OutcomeID_nan	0.0		4_2
1571	cat__amlDDLNPM1ID_1.0	0.0		4_2
1572	cat__amlDDLNPM1ID_2.0	0.0		4_2
1573	cat__amlDDLNPM1ID_3.0	0.0		4_2
1574	cat__amlDDLNPM1ID_4.0	0.0		4_2
1575	cat__amlDDLNPM1ID_5.0	0.0		4_2
1576	cat__amlDDLNPM1ID_nan	0.0		4_2
1577	cat__MRDnegativity_<0.0%/not detectable	0.0		4_2
1578	cat__MRDnegativity_nan	0.0		4_2
1579	cat__MRDguided_No	0.0		4_2
1580	cat__MRDguided_nan	0.0		4_2
1581	cat__Housekeeping_ABL	0.0		4_2
1582	cat__Housekeeping_nan	0.0		4_2
1583	cat__MRDA0_method_nan	0.0		4_2
1584	cat__MRDA0_method_qPCR-NPM1	0.0		4_2
1585	cat__MRDA0_method_qPCR-NPM1 A	0.0		4_2
1586	cat__MRDA0_method_qPCR-NPM1 B	0.0		4_2
1587	cat__MRDA0_method_qPCR-NPM1 D	0.0		4_2
1588	cat__MRDA0_method_qPCR-NPM1 OTHER	0.0		4_2
1589	cat__MRDA0_method_qPCR-inv16	0.0		4_2
1590	cat__MRDA0_method_qPCR-t8/21	0.0		4_2
1591	cat__MRDA0num_ND	0.0		4_2
1592	cat__MRDA0num_Pos	0.0		4_2
1593	cat__MRDA0num_nan	0.0		4_2
1594	cat__MRDA0_specimen_PB	0.0		4_2
1595	cat__MRDA0_specimen_nan	0.0		4_2
1596	cat__MRDB0_method_nan	0.0		4_2
1597	cat__MRDB0_method_qPCR-NPM1	0.0		4_2
1598	cat__MRDB0_method_qPCR-NPM1 A	0.0		4_2
1599	cat__MRDB0_method_qPCR-NPM1 B	0.0		4_2
1600	cat__MRDB0_method_qPCR-NPM1 D	0.0		4_2
1601	cat__MRDB0_method_qPCR-NPM1 OTHER	0.0		4_2
1602	cat__MRDB0_method_qPCR-inv16	0.0		4_2
1603	cat__MRDB0_method_qPCR-t8/21	0.0		4_2
1604	cat__MRDB0_specimen_BM	0.0		4_2
1605	cat__MRDB0_specimen_nan	0.0		4_2
1606	cat__MRDB0num_ND	0.0		4_2
1607	cat__MRDB0num_Pos	0.0		4_2
1608	cat__MRDB0num_nan	0.0		4_2
1609	cat__MRDC0_method_MFC (LAIP+DfN)	0.0		4_2
1610	cat__MRDC0_method_nan	0.0		4_2
1611	cat__MRDC0_specimen_BM	0.0		4_2
1612	cat__MRDC0_specimen_BM	0.0		4_2
1613	cat__MRDC0_specimen_PB	0.0		4_2
1614	cat__MRDC0_specimen_nan	0.0		4_2
1615	cat__MRDC0num_Neg	0.0		4_2
1616	cat__MRDC0num_Pos	0.0		4_2
1617	cat__MRDC0num_nan	0.0		4_2
1618	num__TestDate	0.0		4_2
1619	num__ITDPcnt	5.2674897910339524e-05		4_2
1620	num__ITDLength	1.2032629973867825e-06		4_2
1621	num__date_MRDA0	0.00031542709581334935		4_2
1622	num__MRDA0hodnota	0.0		4_2
1623	num__MRDA0logred	0.0		4_2
1624	num__date_MRDB0	0.00011689509637450652		4_2
1625	num__MRDB0hodnota	0.0		4_2
1626	num__MRDB0logred	0.0		4_2
1627	num__MRDC0percentage	0.00011519139299899416		4_2
1628	remainder__MRDnegativity_is_missing	0.0		4_2
1629	remainder__MRDguided_is_missing	0.0		4_2
1630	remainder__Housekeeping_is_missing	0.0		4_2
1631	remainder__MRDA0_is_missing	0.0		4_2
1632	remainder__date_MRDA0_is_missing	0.0		4_2
1633	remainder__MRDA0_method_is_missing	0.0		4_2
1634	remainder__MRDA0_specimen_is_missing	0.0		4_2
1635	remainder__MRDA0num_is_missing	0.0		4_2
1636	remainder__MRDA0hodnota_is_missing	0.0		4_2
1637	remainder__MRDA0logred_is_missing	0.0		4_2
1638	remainder__MRDB0_is_missing	0.0		4_2
1639	remainder__date_MRDB0_is_missing	0.0		4_2
1640	remainder__MRDB0_method_is_missing	0.0		4_2
1641	remainder__MRDB0_specimen_is_missing	0.0		4_2
1642	remainder__MRDB0num_is_missing	0.0		4_2
1643	remainder__MRDB0hodnota_is_missing	0.0		4_2
1644	remainder__MRDB0logred_is_missing	0.0		4_2
1645	remainder__MRDC0_is_missing	0.0		4_2
1646	remainder__MRDC0_method_is_missing	0.0		4_2
1647	remainder__MRDC0_specimen_is_missing	0.0		4_2
1648	remainder__MRDC0num_is_missing	0.0		4_2
1649	remainder__MRDC0percentage_is_missing	0.0		4_2
1650	remainder__TestDate_is_missing	0.0		4_2
1651	remainder__amlFLToutcomeID_is_missing	0.0		4_2
1652	remainder__amlFLTTypeID_is_missing	0.0		4_2
1653	remainder__amlDDLFLTTKDID_is_missing	0.0		4_2
1654	remainder__ITDPcnt_is_missing	0.0		4_2
1655	remainder__ITDLength_is_missing	0.0		4_2
1656	remainder__amlFLTType0ID_is_missing	0.0		4_2
1657	remainder__amlDDLNPM1OutcomeID_is_missing	0.0		4_2
1658	remainder__amlDDLNPM1ID_is_missing	0.0		4_2
1659	remainder__ASXL1	0.0		4_2
1660	remainder__ASXL2	0.0		4_2
1661	remainder__ASXL3	0.0		4_2
1662	remainder__ATRX	0.0		4_2
1663	remainder__BAGE3	0.0		4_2
1664	remainder__BCOR	0.0		4_2
1665	remainder__BRAF	0.0		4_2
1666	remainder__CBFB	0.0		4_2
1667	remainder__CBL	0.0		4_2
1668	remainder__CDKN2A	0.0		4_2
1669	remainder__CEBPA	0.0		4_2
1670	remainder__CREBBP	0.0		4_2
1671	remainder__CSF3R	0.0		4_2
1672	remainder__CTCF	0.0		4_2
1673	remainder__CUL2	0.0		4_2
1674	remainder__CUX1	0.0		4_2
1675	remainder__DNMT3A	0.0		4_2
1676	remainder__EED	0.0		4_2
1677	remainder__ETV6	0.0		4_2
1678	remainder__EZH2	0.0		4_2
1679	remainder__FBXW7	0.0		4_2
1680	remainder__FLT3	0.0		4_2
1681	remainder__GATA1	0.0		4_2
1682	remainder__GATA2	0.0		4_2
1683	remainder__GNAS	0.0		4_2
1684	remainder__GNB1	0.0		4_2
1685	remainder__IDH1	0.0		4_2
1686	remainder__IDH2	0.0		4_2
1687	remainder__JAK2	0.0		4_2
1688	remainder__JAK3	0.0		4_2
1689	remainder__KANSL1	0.0		4_2
1690	remainder__KDM6A	0.0		4_2
1691	remainder__KIT	0.0		4_2
1692	remainder__KMT2C	0.0		4_2
1693	remainder__KMT2D	0.0		4_2
1694	remainder__KMT2E	0.0		4_2
1695	remainder__KRAS	0.0		4_2
1696	remainder__MED12	0.0		4_2
1697	remainder__MLL	0.0		4_2
1698	remainder__MPL	0.0		4_2
1699	remainder__MYC	0.0		4_2
1700	remainder__NF1	0.0		4_2
1701	remainder__NFE2	0.0		4_2
1702	remainder__NOTCH1	0.0		4_2
1703	remainder__NPM1	0.0		4_2
1704	remainder__NRAS	0.0		4_2
1705	remainder__PDS5B	0.0		4_2
1706	remainder__PHF6	0.0		4_2
1707	remainder__PRPF8	0.0		4_2
1708	remainder__PTEN	0.0		4_2
1709	remainder__PTPN11	0.0		4_2
1710	remainder__RAD21	0.0		4_2
1711	remainder__RIT1	0.0		4_2
1712	remainder__RUNX1	0.0		4_2
1713	remainder__SETBP1	0.0		4_2
1714	remainder__SF1	0.0		4_2
1715	remainder__SF3B1	0.0		4_2
1716	remainder__SMC1A	0.0		4_2
1717	remainder__SMC3	0.0		4_2
1718	remainder__SPP1	0.0		4_2
1719	remainder__SRSF2	0.0		4_2
1720	remainder__STAG2	0.0		4_2
1721	remainder__STAT5B	0.0		4_2
1722	remainder__SUZ12	0.0		4_2
1723	remainder__TET2	0.0		4_2
1724	remainder__TP53	0.0		4_2
1725	remainder__U2AF1	0.0		4_2
1726	remainder__WT1	0.0		4_2
1727	remainder__ZRSR2	0.0		4_2
1728	remainder__ngs_is_missing	0.0		4_2
1729	cat__MRDA0_False	0.0		5_2
1730	cat__MRDA0_True	0.0		5_2
1731	cat__MRDA0_nan	0.0		5_2
1732	cat__MRDB0_False	0.0		5_2
1733	cat__MRDB0_True	0.0		5_2
1734	cat__MRDB0_nan	0.0		5_2
1735	cat__MRDC0_False	0.0		5_2
1736	cat__MRDC0_True	0.0		5_2
1737	cat__MRDC0_nan	0.0		5_2
1738	cat__amlFLToutcomeID_2.0	0.0		5_2
1739	cat__amlFLToutcomeID_3.0	0.0		5_2
1740	cat__amlFLToutcomeID_4.0	0.0		5_2
1741	cat__amlFLToutcomeID_nan	0.0		5_2
1742	cat__amlFLTTypeID_1.0	0.0		5_2
1743	cat__amlFLTTypeID_2.0	0.0		5_2
1744	cat__amlFLTTypeID_nan	0.0		5_2
1745	cat__amlDDLFLTTKDID_1.0	0.0		5_2
1746	cat__amlDDLFLTTKDID_2.0	0.0		5_2
1747	cat__amlDDLFLTTKDID_3.0	0.0		5_2
1748	cat__amlDDLFLTTKDID_4.0	0.0		5_2
1749	cat__amlDDLFLTTKDID_6.0	0.0		5_2
1750	cat__amlDDLFLTTKDID_8.0	0.0		5_2
1751	cat__amlDDLFLTTKDID_99.0	0.0		5_2
1752	cat__amlDDLFLTTKDID_nan	0.0		5_2
1753	cat__amlFLTType0ID_1.0	0.0		5_2
1754	cat__amlFLTType0ID_2.0	0.0		5_2
1755	cat__amlFLTType0ID_nan	0.0		5_2
1756	cat__amlDDLNPM1OutcomeID_1.0	0.0		5_2
1757	cat__amlDDLNPM1OutcomeID_3.0	0.0		5_2
1758	cat__amlDDLNPM1OutcomeID_5.0	0.0		5_2
1759	cat__amlDDLNPM1OutcomeID_7.0	0.0		5_2
1760	cat__amlDDLNPM1OutcomeID_nan	0.0		5_2
1761	cat__amlDDLNPM1ID_1.0	0.0		5_2
1762	cat__amlDDLNPM1ID_2.0	0.0		5_2
1763	cat__amlDDLNPM1ID_3.0	0.0		5_2
1764	cat__amlDDLNPM1ID_4.0	0.0		5_2
1765	cat__amlDDLNPM1ID_5.0	0.0		5_2
1766	cat__amlDDLNPM1ID_nan	0.0		5_2
1767	cat__MRDnegativity_<0.0%/not detectable	0.0		5_2
1768	cat__MRDnegativity_nan	0.0		5_2
1769	cat__MRDguided_No	0.0		5_2
1770	cat__MRDguided_nan	0.0		5_2
1771	cat__Housekeeping_ABL	0.0		5_2
1772	cat__Housekeeping_nan	0.0		5_2
1773	cat__MRDA0_method_nan	0.0		5_2
1774	cat__MRDA0_method_qPCR-NPM1	0.0		5_2
1775	cat__MRDA0_method_qPCR-NPM1 A	0.0		5_2
1776	cat__MRDA0_method_qPCR-NPM1 B	0.0		5_2
1777	cat__MRDA0_method_qPCR-NPM1 D	0.0		5_2
1778	cat__MRDA0_method_qPCR-NPM1 OTHER	0.0		5_2
1779	cat__MRDA0_method_qPCR-inv16	0.0		5_2
1780	cat__MRDA0_method_qPCR-t8/21	0.0		5_2
1781	cat__MRDA0num_ND	0.0		5_2
1782	cat__MRDA0num_Pos	0.0		5_2
1783	cat__MRDA0num_nan	0.0		5_2
1784	cat__MRDA0_specimen_PB	0.0		5_2
1785	cat__MRDA0_specimen_nan	0.0		5_2
1786	cat__MRDB0_method_nan	0.0		5_2
1787	cat__MRDB0_method_qPCR-NPM1	0.0		5_2
1788	cat__MRDB0_method_qPCR-NPM1 A	0.0		5_2
1789	cat__MRDB0_method_qPCR-NPM1 B	0.0		5_2
1790	cat__MRDB0_method_qPCR-NPM1 D	0.0		5_2
1791	cat__MRDB0_method_qPCR-NPM1 OTHER	0.0		5_2
1792	cat__MRDB0_method_qPCR-inv16	0.0		5_2
1793	cat__MRDB0_method_qPCR-t8/21	0.0		5_2
1794	cat__MRDB0_specimen_BM	0.0		5_2
1795	cat__MRDB0_specimen_nan	0.0		5_2
1796	cat__MRDB0num_ND	0.0		5_2
1797	cat__MRDB0num_Pos	0.0		5_2
1798	cat__MRDB0num_nan	0.0		5_2
1799	cat__MRDC0_method_MFC (LAIP+DfN)	0.0		5_2
1800	cat__MRDC0_method_nan	0.0		5_2
1801	cat__MRDC0_specimen_BM	0.0		5_2
1802	cat__MRDC0_specimen_BM	0.0		5_2
1803	cat__MRDC0_specimen_PB	0.0		5_2
1804	cat__MRDC0_specimen_nan	0.0		5_2
1805	cat__MRDC0num_Neg	0.0		5_2
1806	cat__MRDC0num_Pos	0.0		5_2
1807	cat__MRDC0num_nan	0.0		5_2
1808	num__TestDate	0.0001704010701345213		5_2
1809	num__ITDPcnt	0.00018254707226031527		5_2
1810	num__ITDLength	9.925675355718373e-06		5_2
1811	num__date_MRDA0	0.0005101051545978363		5_2
1812	num__MRDA0hodnota	0.0		5_2
1813	num__MRDA0logred	0.0		5_2
1814	num__date_MRDB0	0.00030449022063020923		5_2
1815	num__MRDB0hodnota	0.0		5_2
1816	num__MRDB0logred	0.0		5_2
1817	num__MRDC0percentage	0.00017398370598019212		5_2
1818	remainder__MRDnegativity_is_missing	0.0		5_2
1819	remainder__MRDguided_is_missing	0.0		5_2
1820	remainder__Housekeeping_is_missing	0.0		5_2
1821	remainder__MRDA0_is_missing	0.0		5_2
1822	remainder__date_MRDA0_is_missing	0.0		5_2
1823	remainder__MRDA0_method_is_missing	0.0		5_2
1824	remainder__MRDA0_specimen_is_missing	0.0		5_2
1825	remainder__MRDA0num_is_missing	0.0		5_2
1826	remainder__MRDA0hodnota_is_missing	0.0		5_2
1827	remainder__MRDA0logred_is_missing	0.0		5_2
1828	remainder__MRDB0_is_missing	0.0		5_2
1829	remainder__date_MRDB0_is_missing	0.0		5_2
1830	remainder__MRDB0_method_is_missing	0.0		5_2
1831	remainder__MRDB0_specimen_is_missing	0.0		5_2
1832	remainder__MRDB0num_is_missing	0.0		5_2
1833	remainder__MRDB0hodnota_is_missing	0.0		5_2
1834	remainder__MRDB0logred_is_missing	0.0		5_2
1835	remainder__MRDC0_is_missing	0.0		5_2
1836	remainder__MRDC0_method_is_missing	0.0		5_2
1837	remainder__MRDC0_specimen_is_missing	0.0		5_2
1838	remainder__MRDC0num_is_missing	0.0		5_2
1839	remainder__MRDC0percentage_is_missing	0.0		5_2
1840	remainder__TestDate_is_missing	0.0		5_2
1841	remainder__amlFLToutcomeID_is_missing	0.0		5_2
1842	remainder__amlFLTTypeID_is_missing	0.0		5_2
1843	remainder__amlDDLFLTTKDID_is_missing	0.0		5_2
1844	remainder__ITDPcnt_is_missing	0.0		5_2
1845	remainder__ITDLength_is_missing	0.0		5_2
1846	remainder__amlFLTType0ID_is_missing	0.0		5_2
1847	remainder__amlDDLNPM1OutcomeID_is_missing	0.0		5_2
1848	remainder__amlDDLNPM1ID_is_missing	0.0		5_2
1849	remainder__ASXL1	3.607427426943113e-05		5_2
1850	remainder__ASXL2	6.220044806769772e-06		5_2
1851	remainder__ASXL3	0.0		5_2
1852	remainder__ATRX	0.0		5_2
1853	remainder__BAGE3	0.0		5_2
1854	remainder__BCOR	0.0		5_2
1855	remainder__BRAF	0.0		5_2
1856	remainder__CBFB	0.0		5_2
1857	remainder__CBL	0.0		5_2
1858	remainder__CDKN2A	0.0		5_2
1859	remainder__CEBPA	3.339445038214716e-06		5_2
1860	remainder__CREBBP	0.0		5_2
1861	remainder__CSF3R	0.0		5_2
1862	remainder__CTCF	0.0		5_2
1863	remainder__CUX1	0.0		5_2
1864	remainder__DNMT3A	0.0		5_2
1865	remainder__EED	0.0		5_2
1866	remainder__ETV6	0.0		5_2
1867	remainder__EZH2	0.0		5_2
1868	remainder__FBXW7	0.0		5_2
1869	remainder__FLT3	0.0		5_2
1870	remainder__GATA1	0.0		5_2
1871	remainder__GATA2	0.0		5_2
1872	remainder__GNAS	0.0		5_2
1873	remainder__GNB1	0.0		5_2
1874	remainder__IDH1	0.0		5_2
1875	remainder__IDH2	0.0		5_2
1876	remainder__JAK2	0.0		5_2
1877	remainder__JAK3	0.0		5_2
1878	remainder__KANSL1	0.0		5_2
1879	remainder__KDM6A	0.0		5_2
1880	remainder__KIT	0.0		5_2
1881	remainder__KMT2C	0.0		5_2
1882	remainder__KMT2D	0.0		5_2
1883	remainder__KMT2E	0.0		5_2
1884	remainder__KRAS	0.0		5_2
1885	remainder__LUC7L2	0.0		5_2
1886	remainder__MED12	0.0		5_2
1887	remainder__MLL	0.0		5_2
1888	remainder__MPL	0.0		5_2
1889	remainder__MYC	0.0		5_2
1890	remainder__NF1	0.0		5_2
1891	remainder__NFE2	0.0		5_2
1892	remainder__NOTCH1	0.0		5_2
1893	remainder__NPM1	3.701703783847971e-06		5_2
1894	remainder__NRAS	0.0		5_2
1895	remainder__PDS5B	0.0		5_2
1896	remainder__PHF6	0.0		5_2
1897	remainder__PRPF8	0.0		5_2
1898	remainder__PTEN	0.0		5_2
1899	remainder__PTPN11	0.0		5_2
1900	remainder__RAD21	0.0		5_2
1901	remainder__RIT1	0.0		5_2
1902	remainder__RUNX1	0.0		5_2
1903	remainder__SETBP1	0.0		5_2
1904	remainder__SF1	0.0		5_2
1905	remainder__SF3B1	0.0		5_2
1906	remainder__SMC1A	0.0		5_2
1907	remainder__SMC3	0.0		5_2
1908	remainder__SMG1	0.0		5_2
1909	remainder__SPP1	0.0		5_2
1910	remainder__SRSF2	0.0		5_2
1911	remainder__STAG2	0.0		5_2
1912	remainder__STAT5B	0.0		5_2
1913	remainder__SUZ12	0.0		5_2
1914	remainder__TET2	0.0		5_2
1915	remainder__TP53	0.0		5_2
1916	remainder__U2AF1	0.0		5_2
1917	remainder__WT1	0.0		5_2
1918	remainder__ZRSR2	0.0		5_2
1919	remainder__ngs_is_missing	0.0		5_2
1920	cat__MRDA0_False	0.0		1_3
1921	cat__MRDA0_True	0.0		1_3
1922	cat__MRDA0_nan	0.0		1_3
1923	cat__MRDB0_False	0.0		1_3
1924	cat__MRDB0_True	0.0		1_3
1925	cat__MRDB0_nan	0.0		1_3
1926	cat__MRDC0_False	0.0		1_3
1927	cat__MRDC0_True	0.0		1_3
1928	cat__MRDC0_nan	0.0		1_3
1929	cat__amlFLToutcomeID_2.0	0.0		1_3
1930	cat__amlFLToutcomeID_3.0	0.0		1_3
1931	cat__amlFLToutcomeID_4.0	0.0		1_3
1932	cat__amlFLToutcomeID_nan	0.0		1_3
1933	cat__amlFLTTypeID_1.0	0.0		1_3
1934	cat__amlFLTTypeID_2.0	0.0		1_3
1935	cat__amlFLTTypeID_nan	0.0		1_3
1936	cat__amlDDLFLTTKDID_1.0	0.0		1_3
1937	cat__amlDDLFLTTKDID_2.0	0.0		1_3
1938	cat__amlDDLFLTTKDID_3.0	0.0		1_3
1939	cat__amlDDLFLTTKDID_4.0	0.0		1_3
1940	cat__amlDDLFLTTKDID_6.0	0.0		1_3
1941	cat__amlDDLFLTTKDID_8.0	0.0		1_3
1942	cat__amlDDLFLTTKDID_9.0	0.0		1_3
1943	cat__amlDDLFLTTKDID_99.0	0.0		1_3
1944	cat__amlDDLFLTTKDID_nan	0.0		1_3
1945	cat__amlFLTType0ID_1.0	0.0		1_3
1946	cat__amlFLTType0ID_2.0	0.0		1_3
1947	cat__amlFLTType0ID_nan	0.0		1_3
1948	cat__amlDDLNPM1OutcomeID_1.0	0.0		1_3
1949	cat__amlDDLNPM1OutcomeID_3.0	0.0		1_3
1950	cat__amlDDLNPM1OutcomeID_5.0	0.0		1_3
1951	cat__amlDDLNPM1OutcomeID_7.0	0.0		1_3
1952	cat__amlDDLNPM1OutcomeID_nan	0.0		1_3
1953	cat__amlDDLNPM1ID_1.0	0.0		1_3
1954	cat__amlDDLNPM1ID_2.0	0.0		1_3
1955	cat__amlDDLNPM1ID_3.0	0.0		1_3
1956	cat__amlDDLNPM1ID_4.0	0.0		1_3
1957	cat__amlDDLNPM1ID_5.0	0.0		1_3
1958	cat__amlDDLNPM1ID_nan	0.0		1_3
1959	cat__MRDnegativity_<0.0%/not detectable	0.0		1_3
1960	cat__MRDnegativity_nan	0.0		1_3
1961	cat__MRDguided_No	0.0		1_3
1962	cat__MRDguided_nan	0.0		1_3
1963	cat__Housekeeping_ABL	0.0		1_3
1964	cat__Housekeeping_nan	0.0		1_3
1965	cat__MRDA0_method_nan	0.0		1_3
1966	cat__MRDA0_method_qPCR-NPM1	0.0		1_3
1967	cat__MRDA0_method_qPCR-NPM1 A	0.0		1_3
1968	cat__MRDA0_method_qPCR-NPM1 B	0.0		1_3
1969	cat__MRDA0_method_qPCR-NPM1 D	0.0		1_3
1970	cat__MRDA0_method_qPCR-NPM1 OTHER	0.0		1_3
1971	cat__MRDA0_method_qPCR-inv16	0.0		1_3
1972	cat__MRDA0_method_qPCR-t8/21	0.0		1_3
1973	cat__MRDA0num_ND	0.0		1_3
1974	cat__MRDA0num_Pos	0.0		1_3
1975	cat__MRDA0num_nan	0.0		1_3
1976	cat__MRDA0_specimen_PB	0.0		1_3
1977	cat__MRDA0_specimen_nan	0.0		1_3
1978	cat__MRDB0_method_nan	0.0		1_3
1979	cat__MRDB0_method_qPCR-NPM1	0.0		1_3
1980	cat__MRDB0_method_qPCR-NPM1 A	0.0		1_3
1981	cat__MRDB0_method_qPCR-NPM1 B	0.0		1_3
1982	cat__MRDB0_method_qPCR-NPM1 D	0.0		1_3
1983	cat__MRDB0_method_qPCR-NPM1 OTHER	0.0		1_3
1984	cat__MRDB0_method_qPCR-inv16	0.0		1_3
1985	cat__MRDB0_method_qPCR-t8/21	0.0		1_3
1986	cat__MRDB0_specimen_BM	0.0		1_3
1987	cat__MRDB0_specimen_nan	0.0		1_3
1988	cat__MRDB0num_ND	0.0		1_3
1989	cat__MRDB0num_Pos	0.0		1_3
1990	cat__MRDB0num_nan	0.0		1_3
1991	cat__MRDC0_method_MFC (LAIP+DfN)	0.0		1_3
1992	cat__MRDC0_method_nan	0.0		1_3
1993	cat__MRDC0_specimen_BM	0.0		1_3
1994	cat__MRDC0_specimen_BM	0.0		1_3
1995	cat__MRDC0_specimen_PB	0.0		1_3
1996	cat__MRDC0_specimen_nan	0.0		1_3
1997	cat__MRDC0num_Neg	0.0		1_3
1998	cat__MRDC0num_Pos	0.0		1_3
[truncated: 881 more rows]
