# Supplementary material for: Random Survival Forest Versus Elastic-Net Regularized Cox Regression for Survival Prediction in Acute Myeloid Leukemia at Distinct Treatment Time Points: Model Performance Comparison Study
Source: JMIR Bioinform Biotechnol. 2026 Apr 29;7:e75678. doi: 10.2196/75678 (PMC13128161; doi:10.2196/75678)
Supplement: Multimedia Appendix 9 [file bioinform-v7-e75678-s009.zip › ablation_metrics/repeated_fold_feature_importance/cnet/initial_diagnosis__MRD_NGS__fimp.csv]

	feature	importance	std_importance	fold_repeat_idx
0	cat__MRDA0_False	0.0		1_1
1	cat__MRDA0_True	0.0		1_1
2	cat__MRDA0_nan	0.0		1_1
3	cat__MRDB0_False	0.0		1_1
4	cat__MRDB0_True	0.0		1_1
5	cat__MRDB0_nan	0.0		1_1
6	cat__MRDC0_False	0.0		1_1
7	cat__MRDC0_True	0.0		1_1
8	cat__MRDC0_nan	0.0		1_1
9	cat__MRDnegativity_<0.0%/not detectable	0.0		1_1
10	cat__MRDnegativity_nan	0.0		1_1
11	cat__MRDguided_No	0.0		1_1
12	cat__MRDguided_nan	0.0		1_1
13	cat__Housekeeping_ABL	0.0		1_1
14	cat__Housekeeping_nan	0.0		1_1
15	cat__MRDA0_method_nan	0.0		1_1
16	cat__MRDA0_method_qPCR-NPM1	0.0		1_1
17	cat__MRDA0_method_qPCR-NPM1 A	0.0		1_1
18	cat__MRDA0_method_qPCR-NPM1 B	0.0		1_1
19	cat__MRDA0_method_qPCR-NPM1 D	0.0		1_1
20	cat__MRDA0_method_qPCR-NPM1 OTHER	0.0		1_1
21	cat__MRDA0_method_qPCR-inv16	0.0		1_1
22	cat__MRDA0_method_qPCR-t8/21	0.0		1_1
23	cat__MRDA0num_ND	0.0		1_1
24	cat__MRDA0num_Pos	0.0		1_1
25	cat__MRDA0num_nan	0.0		1_1
26	cat__MRDA0_specimen_PB	0.0		1_1
27	cat__MRDA0_specimen_nan	0.0		1_1
28	cat__MRDB0_method_nan	0.0		1_1
29	cat__MRDB0_method_qPCR-NPM1	0.0		1_1
30	cat__MRDB0_method_qPCR-NPM1 A	0.0		1_1
31	cat__MRDB0_method_qPCR-NPM1 B	0.0		1_1
32	cat__MRDB0_method_qPCR-NPM1 D	0.0		1_1
33	cat__MRDB0_method_qPCR-NPM1 OTHER	0.0		1_1
34	cat__MRDB0_method_qPCR-inv16	0.0		1_1
35	cat__MRDB0_method_qPCR-t8/21	0.0		1_1
36	cat__MRDB0_specimen_BM	0.0		1_1
37	cat__MRDB0_specimen_nan	0.0		1_1
38	cat__MRDB0num_ND	0.0		1_1
39	cat__MRDB0num_Pos	0.0		1_1
40	cat__MRDB0num_nan	0.0		1_1
41	cat__MRDC0_method_MFC (LAIP+DfN)	0.0		1_1
42	cat__MRDC0_method_nan	0.0		1_1
43	cat__MRDC0_specimen_BM	0.0		1_1
44	cat__MRDC0_specimen_BM	0.0		1_1
45	cat__MRDC0_specimen_PB	0.0		1_1
46	cat__MRDC0_specimen_nan	0.0		1_1
47	cat__MRDC0num_Neg	0.0		1_1
48	cat__MRDC0num_Pos	0.0		1_1
49	cat__MRDC0num_nan	0.0		1_1
50	num__date_MRDA0	0.0005289077646800739		1_1
51	num__MRDA0hodnota	0.0		1_1
52	num__MRDA0logred	0.0		1_1
53	num__date_MRDB0	0.00034422502129870963		1_1
54	num__MRDB0hodnota	0.0		1_1
55	num__MRDB0logred	0.0		1_1
56	num__MRDC0percentage	0.0001866656067147757		1_1
57	remainder__MRDnegativity_is_missing	0.0		1_1
58	remainder__MRDguided_is_missing	0.0		1_1
59	remainder__Housekeeping_is_missing	0.0		1_1
60	remainder__MRDA0_is_missing	0.0		1_1
61	remainder__date_MRDA0_is_missing	0.0		1_1
62	remainder__MRDA0_method_is_missing	0.0		1_1
63	remainder__MRDA0_specimen_is_missing	0.0		1_1
64	remainder__MRDA0num_is_missing	0.0		1_1
65	remainder__MRDA0hodnota_is_missing	0.0		1_1
66	remainder__MRDA0logred_is_missing	0.0		1_1
67	remainder__MRDB0_is_missing	0.0		1_1
68	remainder__date_MRDB0_is_missing	0.0		1_1
69	remainder__MRDB0_method_is_missing	0.0		1_1
70	remainder__MRDB0_specimen_is_missing	0.0		1_1
71	remainder__MRDB0num_is_missing	0.0		1_1
72	remainder__MRDB0hodnota_is_missing	0.0		1_1
73	remainder__MRDB0logred_is_missing	0.0		1_1
74	remainder__MRDC0_is_missing	0.0		1_1
75	remainder__MRDC0_method_is_missing	0.0		1_1
76	remainder__MRDC0_specimen_is_missing	0.0		1_1
77	remainder__MRDC0num_is_missing	0.0		1_1
78	remainder__MRDC0percentage_is_missing	0.0		1_1
79	remainder__ASXL1	2.7286583632949508e-05		1_1
80	remainder__ASXL2	5.589579939642548e-06		1_1
81	remainder__ASXL3	0.0		1_1
82	remainder__ATRX	0.0		1_1
83	remainder__BAGE3	0.0		1_1
84	remainder__BCOR	0.0		1_1
85	remainder__BRAF	0.0		1_1
86	remainder__CBFB	0.0		1_1
87	remainder__CBL	0.0		1_1
88	remainder__CDKN2A	0.0		1_1
89	remainder__CEBPA	2.7121758453020032e-06		1_1
90	remainder__CREBBP	0.0		1_1
91	remainder__CSF3R	0.0		1_1
92	remainder__CTCF	0.0		1_1
93	remainder__CUL2	0.0		1_1
94	remainder__CUX1	0.0		1_1
95	remainder__DNMT3A	0.0		1_1
96	remainder__EED	0.0		1_1
97	remainder__ETV6	0.0		1_1
98	remainder__EZH2	0.0		1_1
99	remainder__FBXW7	0.0		1_1
100	remainder__FLT3	0.0		1_1
101	remainder__GATA1	0.0		1_1
102	remainder__GATA2	0.0		1_1
103	remainder__GNAS	0.0		1_1
104	remainder__GNB1	0.0		1_1
105	remainder__IDH1	0.0		1_1
106	remainder__IDH2	0.0		1_1
107	remainder__JAK2	0.0		1_1
108	remainder__JAK3	0.0		1_1
109	remainder__KANSL1	0.0		1_1
110	remainder__KDM6A	0.0		1_1
111	remainder__KIT	0.0		1_1
112	remainder__KMT2C	0.0		1_1
113	remainder__KMT2D	0.0		1_1
114	remainder__KMT2E	0.0		1_1
115	remainder__KRAS	0.0		1_1
116	remainder__LUC7L2	0.0		1_1
117	remainder__MED12	0.0		1_1
118	remainder__MLL	0.0		1_1
119	remainder__MPL	0.0		1_1
120	remainder__MYC	0.0		1_1
121	remainder__NF1	0.0		1_1
122	remainder__NFE2	0.0		1_1
123	remainder__NOTCH1	0.0		1_1
124	remainder__NPM1	8.332198516593083e-06		1_1
125	remainder__NRAS	0.0		1_1
126	remainder__PDS5B	0.0		1_1
127	remainder__PHF6	0.0		1_1
128	remainder__PRPF8	0.0		1_1
129	remainder__PTEN	0.0		1_1
130	remainder__PTPN11	0.0		1_1
131	remainder__RAD21	0.0		1_1
132	remainder__RIT1	0.0		1_1
133	remainder__RUNX1	0.0		1_1
134	remainder__SETBP1	0.0		1_1
135	remainder__SF1	0.0		1_1
136	remainder__SF3B1	0.0		1_1
137	remainder__SMC1A	0.0		1_1
138	remainder__SMC3	0.0		1_1
139	remainder__SPP1	0.0		1_1
140	remainder__SRSF2	0.0		1_1
141	remainder__STAG2	0.0		1_1
142	remainder__STAT5B	0.0		1_1
143	remainder__SUZ12	0.0		1_1
144	remainder__TET2	0.0		1_1
145	remainder__TP53	0.0		1_1
146	remainder__U2AF1	0.0		1_1
147	remainder__WT1	0.0		1_1
148	remainder__ZRSR2	0.0		1_1
149	remainder__ngs_is_missing	0.0		1_1
150	cat__MRDA0_False	0.0		2_1
151	cat__MRDA0_True	0.0		2_1
152	cat__MRDA0_nan	0.0		2_1
153	cat__MRDB0_False	0.0		2_1
154	cat__MRDB0_True	0.0		2_1
155	cat__MRDB0_nan	0.0		2_1
156	cat__MRDC0_False	0.0		2_1
157	cat__MRDC0_True	0.0		2_1
158	cat__MRDC0_nan	0.0		2_1
159	cat__MRDnegativity_<0.0%/not detectable	0.0		2_1
160	cat__MRDnegativity_nan	0.0		2_1
161	cat__MRDguided_No	0.0		2_1
162	cat__MRDguided_nan	0.0		2_1
163	cat__Housekeeping_ABL	0.0		2_1
164	cat__Housekeeping_nan	0.0		2_1
165	cat__MRDA0_method_nan	0.0		2_1
166	cat__MRDA0_method_qPCR-NPM1	0.0		2_1
167	cat__MRDA0_method_qPCR-NPM1 A	0.0		2_1
168	cat__MRDA0_method_qPCR-NPM1 B	0.0		2_1
169	cat__MRDA0_method_qPCR-NPM1 D	0.0		2_1
170	cat__MRDA0_method_qPCR-NPM1 OTHER	0.0		2_1
171	cat__MRDA0_method_qPCR-inv16	0.0		2_1
172	cat__MRDA0_method_qPCR-t8/21	0.0		2_1
173	cat__MRDA0num_ND	0.0		2_1
174	cat__MRDA0num_Pos	0.0		2_1
175	cat__MRDA0num_nan	0.0		2_1
176	cat__MRDA0_specimen_PB	0.0		2_1
177	cat__MRDA0_specimen_nan	0.0		2_1
178	cat__MRDB0_method_nan	0.0		2_1
179	cat__MRDB0_method_qPCR-NPM1	0.0		2_1
180	cat__MRDB0_method_qPCR-NPM1 A	0.0		2_1
181	cat__MRDB0_method_qPCR-NPM1 B	0.0		2_1
182	cat__MRDB0_method_qPCR-NPM1 D	0.0		2_1
183	cat__MRDB0_method_qPCR-NPM1 OTHER	0.0		2_1
184	cat__MRDB0_method_qPCR-inv16	0.0		2_1
185	cat__MRDB0_method_qPCR-t8/21	0.0		2_1
186	cat__MRDB0_specimen_BM	0.0		2_1
187	cat__MRDB0_specimen_nan	0.0		2_1
188	cat__MRDB0num_ND	0.0		2_1
189	cat__MRDB0num_Pos	0.0		2_1
190	cat__MRDB0num_nan	0.0		2_1
191	cat__MRDC0_method_MFC (LAIP+DfN)	0.0		2_1
192	cat__MRDC0_method_nan	0.0		2_1
193	cat__MRDC0_specimen_BM	0.0		2_1
194	cat__MRDC0_specimen_BM	0.0		2_1
195	cat__MRDC0_specimen_PB	0.0		2_1
196	cat__MRDC0_specimen_nan	0.0		2_1
197	cat__MRDC0num_Neg	0.0		2_1
198	cat__MRDC0num_Pos	0.0		2_1
199	cat__MRDC0num_nan	0.0		2_1
200	num__date_MRDA0	0.0003969342930249837		2_1
201	num__MRDA0hodnota	0.0		2_1
202	num__MRDA0logred	0.0		2_1
203	num__date_MRDB0	0.00014222510091156976		2_1
204	num__MRDB0hodnota	0.0		2_1
205	num__MRDB0logred	0.0		2_1
206	num__MRDC0percentage	0.00013598663583651318		2_1
207	remainder__MRDnegativity_is_missing	0.0		2_1
208	remainder__MRDguided_is_missing	0.0		2_1
209	remainder__Housekeeping_is_missing	0.0		2_1
210	remainder__MRDA0_is_missing	0.0		2_1
211	remainder__date_MRDA0_is_missing	0.0		2_1
212	remainder__MRDA0_method_is_missing	0.0		2_1
213	remainder__MRDA0_specimen_is_missing	0.0		2_1
214	remainder__MRDA0num_is_missing	0.0		2_1
215	remainder__MRDA0hodnota_is_missing	0.0		2_1
216	remainder__MRDA0logred_is_missing	0.0		2_1
217	remainder__MRDB0_is_missing	0.0		2_1
218	remainder__date_MRDB0_is_missing	0.0		2_1
219	remainder__MRDB0_method_is_missing	0.0		2_1
220	remainder__MRDB0_specimen_is_missing	0.0		2_1
221	remainder__MRDB0num_is_missing	0.0		2_1
222	remainder__MRDB0hodnota_is_missing	0.0		2_1
223	remainder__MRDB0logred_is_missing	0.0		2_1
224	remainder__MRDC0_is_missing	0.0		2_1
225	remainder__MRDC0_method_is_missing	0.0		2_1
226	remainder__MRDC0_specimen_is_missing	0.0		2_1
227	remainder__MRDC0num_is_missing	0.0		2_1
228	remainder__MRDC0percentage_is_missing	0.0		2_1
229	remainder__ASXL1	1.9567390378067428e-05		2_1
230	remainder__ASXL2	1.979382663884911e-06		2_1
231	remainder__ATRX	0.0		2_1
232	remainder__BAGE3	0.0		2_1
233	remainder__BCOR	0.0		2_1
234	remainder__BRAF	0.0		2_1
235	remainder__CBFB	0.0		2_1
236	remainder__CBL	0.0		2_1
237	remainder__CDKN2A	0.0		2_1
238	remainder__CEBPA	1.1654871588632656e-06		2_1
239	remainder__CREBBP	0.0		2_1
240	remainder__CSF3R	0.0		2_1
241	remainder__CTCF	0.0		2_1
242	remainder__CUL2	0.0		2_1
243	remainder__CUX1	0.0		2_1
244	remainder__DNMT3A	0.0		2_1
245	remainder__EED	0.0		2_1
246	remainder__ETV6	0.0		2_1
247	remainder__EZH2	0.0		2_1
248	remainder__FBXW7	0.0		2_1
249	remainder__FLT3	0.0		2_1
250	remainder__GATA1	0.0		2_1
251	remainder__GATA2	0.0		2_1
252	remainder__GNAS	0.0		2_1
253	remainder__GNB1	0.0		2_1
254	remainder__IDH1	0.0		2_1
255	remainder__IDH2	0.0		2_1
256	remainder__JAK2	0.0		2_1
257	remainder__JAK3	0.0		2_1
258	remainder__KANSL1	0.0		2_1
259	remainder__KDM6A	0.0		2_1
260	remainder__KIT	0.0		2_1
261	remainder__KMT2C	0.0		2_1
262	remainder__KMT2D	0.0		2_1
263	remainder__KMT2E	0.0		2_1
264	remainder__KRAS	0.0		2_1
265	remainder__LUC7L2	0.0		2_1
266	remainder__MED12	0.0		2_1
267	remainder__MLL	0.0		2_1
268	remainder__MPL	0.0		2_1
269	remainder__MYC	0.0		2_1
270	remainder__NF1	0.0		2_1
271	remainder__NFE2	0.0		2_1
272	remainder__NOTCH1	0.0		2_1
273	remainder__NPM1	2.063294568675347e-06		2_1
274	remainder__NRAS	0.0		2_1
275	remainder__PDS5B	0.0		2_1
276	remainder__PHF6	0.0		2_1
277	remainder__PRPF8	0.0		2_1
278	remainder__PTPN11	0.0		2_1
279	remainder__RAD21	0.0		2_1
280	remainder__RIT1	0.0		2_1
281	remainder__RUNX1	0.0		2_1
282	remainder__SETBP1	0.0		2_1
283	remainder__SF1	0.0		2_1
284	remainder__SF3B1	0.0		2_1
285	remainder__SMC1A	0.0		2_1
286	remainder__SMC3	0.0		2_1
287	remainder__SMG1	0.0		2_1
288	remainder__SPP1	0.0		2_1
289	remainder__SRSF2	0.0		2_1
290	remainder__STAG2	0.0		2_1
291	remainder__STAT5B	0.0		2_1
292	remainder__SUZ12	0.0		2_1
293	remainder__TET2	0.0		2_1
294	remainder__TP53	0.0		2_1
295	remainder__U2AF1	0.0		2_1
296	remainder__WT1	0.0		2_1
297	remainder__ZRSR2	0.0		2_1
298	remainder__ngs_is_missing	0.0		2_1
299	cat__MRDA0_False	0.0		3_1
300	cat__MRDA0_True	0.0		3_1
301	cat__MRDA0_nan	0.0		3_1
302	cat__MRDB0_False	0.0		3_1
303	cat__MRDB0_True	0.0		3_1
304	cat__MRDB0_nan	0.0		3_1
305	cat__MRDC0_False	0.0		3_1
306	cat__MRDC0_True	0.0		3_1
307	cat__MRDC0_nan	0.0		3_1
308	cat__MRDnegativity_<0.0%/not detectable	0.0		3_1
309	cat__MRDnegativity_nan	0.0		3_1
310	cat__MRDguided_No	0.0		3_1
311	cat__MRDguided_nan	0.0		3_1
312	cat__Housekeeping_ABL	0.0		3_1
313	cat__Housekeeping_nan	0.0		3_1
314	cat__MRDA0_method_nan	0.0		3_1
315	cat__MRDA0_method_qPCR-NPM1	0.0		3_1
316	cat__MRDA0_method_qPCR-NPM1 A	0.0		3_1
317	cat__MRDA0_method_qPCR-NPM1 B	0.0		3_1
318	cat__MRDA0_method_qPCR-NPM1 D	0.0		3_1
319	cat__MRDA0_method_qPCR-NPM1 OTHER	0.0		3_1
320	cat__MRDA0_method_qPCR-inv16	0.0		3_1
321	cat__MRDA0_method_qPCR-t8/21	0.0		3_1
322	cat__MRDA0num_ND	0.0		3_1
323	cat__MRDA0num_Pos	0.0		3_1
324	cat__MRDA0num_nan	0.0		3_1
325	cat__MRDA0_specimen_PB	0.0		3_1
326	cat__MRDA0_specimen_nan	0.0		3_1
327	cat__MRDB0_method_nan	0.0		3_1
328	cat__MRDB0_method_qPCR-NPM1	0.0		3_1
329	cat__MRDB0_method_qPCR-NPM1 A	0.0		3_1
330	cat__MRDB0_method_qPCR-NPM1 B	0.0		3_1
331	cat__MRDB0_method_qPCR-NPM1 D	0.0		3_1
332	cat__MRDB0_method_qPCR-NPM1 OTHER	0.0		3_1
333	cat__MRDB0_method_qPCR-inv16	0.0		3_1
334	cat__MRDB0_method_qPCR-t8/21	0.0		3_1
335	cat__MRDB0_specimen_BM	0.0		3_1
336	cat__MRDB0_specimen_nan	0.0		3_1
337	cat__MRDB0num_ND	0.0		3_1
338	cat__MRDB0num_Pos	0.0		3_1
339	cat__MRDB0num_nan	0.0		3_1
340	cat__MRDC0_method_MFC (LAIP+DfN)	0.0		3_1
341	cat__MRDC0_method_nan	0.0		3_1
342	cat__MRDC0_specimen_BM	0.0		3_1
343	cat__MRDC0_specimen_BM	0.0		3_1
344	cat__MRDC0_specimen_PB	0.0		3_1
345	cat__MRDC0_specimen_nan	0.0		3_1
346	cat__MRDC0num_Neg	0.0		3_1
347	cat__MRDC0num_Pos	0.0		3_1
348	cat__MRDC0num_nan	0.0		3_1
349	num__date_MRDA0	0.0003377251053339205		3_1
350	num__MRDA0hodnota	0.0		3_1
351	num__MRDA0logred	0.0		3_1
352	num__date_MRDB0	0.00013933284524280474		3_1
353	num__MRDB0hodnota	0.0		3_1
354	num__MRDB0logred	0.0		3_1
355	num__MRDC0percentage	0.00012795142654086484		3_1
356	remainder__MRDnegativity_is_missing	0.0		3_1
357	remainder__MRDguided_is_missing	0.0		3_1
358	remainder__Housekeeping_is_missing	0.0		3_1
359	remainder__MRDA0_is_missing	0.0		3_1
360	remainder__date_MRDA0_is_missing	0.0		3_1
361	remainder__MRDA0_method_is_missing	0.0		3_1
362	remainder__MRDA0_specimen_is_missing	0.0		3_1
363	remainder__MRDA0num_is_missing	0.0		3_1
364	remainder__MRDA0hodnota_is_missing	0.0		3_1
365	remainder__MRDA0logred_is_missing	0.0		3_1
366	remainder__MRDB0_is_missing	0.0		3_1
367	remainder__date_MRDB0_is_missing	0.0		3_1
368	remainder__MRDB0_method_is_missing	0.0		3_1
369	remainder__MRDB0_specimen_is_missing	0.0		3_1
370	remainder__MRDB0num_is_missing	0.0		3_1
371	remainder__MRDB0hodnota_is_missing	0.0		3_1
372	remainder__MRDB0logred_is_missing	0.0		3_1
373	remainder__MRDC0_is_missing	0.0		3_1
374	remainder__MRDC0_method_is_missing	0.0		3_1
375	remainder__MRDC0_specimen_is_missing	0.0		3_1
376	remainder__MRDC0num_is_missing	0.0		3_1
377	remainder__MRDC0percentage_is_missing	0.0		3_1
378	remainder__ASXL1	0.0		3_1
379	remainder__ASXL2	0.0		3_1
380	remainder__ASXL3	0.0		3_1
381	remainder__ATRX	0.0		3_1
382	remainder__BAGE3	0.0		3_1
383	remainder__BCOR	0.0		3_1
384	remainder__BRAF	0.0		3_1
385	remainder__CBFB	0.0		3_1
386	remainder__CBL	0.0		3_1
387	remainder__CEBPA	0.0		3_1
388	remainder__CREBBP	0.0		3_1
389	remainder__CSF3R	0.0		3_1
390	remainder__CTCF	0.0		3_1
391	remainder__CUL2	0.0		3_1
392	remainder__CUX1	0.0		3_1
393	remainder__DNMT3A	0.0		3_1
394	remainder__EED	0.0		3_1
395	remainder__ETV6	0.0		3_1
396	remainder__EZH2	0.0		3_1
397	remainder__FBXW7	0.0		3_1
398	remainder__FLT3	0.0		3_1
399	remainder__GATA1	0.0		3_1
400	remainder__GATA2	0.0		3_1
401	remainder__GNAS	0.0		3_1
402	remainder__GNB1	0.0		3_1
403	remainder__IDH1	0.0		3_1
404	remainder__IDH2	0.0		3_1
405	remainder__JAK2	0.0		3_1
406	remainder__JAK3	0.0		3_1
407	remainder__KANSL1	0.0		3_1
408	remainder__KDM6A	0.0		3_1
409	remainder__KIT	0.0		3_1
410	remainder__KMT2C	0.0		3_1
411	remainder__KMT2D	0.0		3_1
412	remainder__KMT2E	0.0		3_1
413	remainder__KRAS	0.0		3_1
414	remainder__LUC7L2	0.0		3_1
415	remainder__MED12	0.0		3_1
416	remainder__MLL	0.0		3_1
417	remainder__MPL	0.0		3_1
418	remainder__MYC	0.0		3_1
419	remainder__NF1	0.0		3_1
420	remainder__NFE2	0.0		3_1
421	remainder__NOTCH1	0.0		3_1
422	remainder__NPM1	0.0		3_1
423	remainder__NRAS	0.0		3_1
424	remainder__PHF6	0.0		3_1
425	remainder__PRPF8	0.0		3_1
426	remainder__PTEN	0.0		3_1
427	remainder__PTPN11	0.0		3_1
428	remainder__RAD21	0.0		3_1
429	remainder__RIT1	0.0		3_1
430	remainder__RUNX1	0.0		3_1
431	remainder__SETBP1	0.0		3_1
432	remainder__SF1	0.0		3_1
433	remainder__SF3B1	0.0		3_1
434	remainder__SMC1A	0.0		3_1
435	remainder__SMC3	0.0		3_1
436	remainder__SMG1	0.0		3_1
437	remainder__SPP1	0.0		3_1
438	remainder__SRSF2	0.0		3_1
439	remainder__STAG2	0.0		3_1
440	remainder__STAT5B	0.0		3_1
441	remainder__SUZ12	0.0		3_1
442	remainder__TET2	0.0		3_1
443	remainder__TP53	0.0		3_1
444	remainder__U2AF1	0.0		3_1
445	remainder__WT1	0.0		3_1
446	remainder__ZRSR2	0.0		3_1
447	remainder__ngs_is_missing	0.0		3_1
448	cat__MRDA0_False	0.0		4_1
449	cat__MRDA0_True	0.0		4_1
450	cat__MRDA0_nan	0.0		4_1
451	cat__MRDB0_False	0.0		4_1
452	cat__MRDB0_True	0.0		4_1
453	cat__MRDB0_nan	0.0		4_1
454	cat__MRDC0_False	0.0		4_1
455	cat__MRDC0_True	0.0		4_1
456	cat__MRDC0_nan	0.0		4_1
457	cat__MRDnegativity_<0.0%/not detectable	0.0		4_1
458	cat__MRDnegativity_nan	0.0		4_1
459	cat__MRDguided_No	0.0		4_1
460	cat__MRDguided_nan	0.0		4_1
461	cat__Housekeeping_ABL	0.0		4_1
462	cat__Housekeeping_nan	0.0		4_1
463	cat__MRDA0_method_nan	0.0		4_1
464	cat__MRDA0_method_qPCR-NPM1	0.0		4_1
465	cat__MRDA0_method_qPCR-NPM1 A	0.0		4_1
466	cat__MRDA0_method_qPCR-NPM1 B	0.0		4_1
467	cat__MRDA0_method_qPCR-NPM1 D	0.0		4_1
468	cat__MRDA0_method_qPCR-NPM1 OTHER	0.0		4_1
469	cat__MRDA0_method_qPCR-inv16	0.0		4_1
470	cat__MRDA0_method_qPCR-t8/21	0.0		4_1
471	cat__MRDA0num_ND	0.0		4_1
472	cat__MRDA0num_Pos	0.0		4_1
473	cat__MRDA0num_nan	0.0		4_1
474	cat__MRDA0_specimen_PB	0.0		4_1
475	cat__MRDA0_specimen_nan	0.0		4_1
476	cat__MRDB0_method_nan	0.0		4_1
477	cat__MRDB0_method_qPCR-NPM1	0.0		4_1
478	cat__MRDB0_method_qPCR-NPM1 A	0.0		4_1
479	cat__MRDB0_method_qPCR-NPM1 B	0.0		4_1
480	cat__MRDB0_method_qPCR-NPM1 D	0.0		4_1
481	cat__MRDB0_method_qPCR-NPM1 OTHER	0.0		4_1
482	cat__MRDB0_method_qPCR-inv16	0.0		4_1
483	cat__MRDB0_method_qPCR-t8/21	0.0		4_1
484	cat__MRDB0_specimen_BM	0.0		4_1
485	cat__MRDB0_specimen_nan	0.0		4_1
486	cat__MRDB0num_ND	0.0		4_1
487	cat__MRDB0num_Pos	0.0		4_1
488	cat__MRDB0num_nan	0.0		4_1
489	cat__MRDC0_method_MFC (LAIP+DfN)	0.0		4_1
490	cat__MRDC0_method_nan	0.0		4_1
491	cat__MRDC0_specimen_BM	0.0		4_1
492	cat__MRDC0_specimen_BM	0.0		4_1
493	cat__MRDC0_specimen_PB	0.0		4_1
494	cat__MRDC0_specimen_nan	0.0		4_1
495	cat__MRDC0num_Neg	0.0		4_1
496	cat__MRDC0num_Pos	0.0		4_1
497	cat__MRDC0num_nan	0.0		4_1
498	num__date_MRDA0	0.0002691058722455044		4_1
499	num__MRDA0hodnota	0.0		4_1
500	num__MRDA0logred	0.0		4_1
501	num__date_MRDB0	1.9470311736846066e-05		4_1
502	num__MRDB0hodnota	0.0		4_1
503	num__MRDB0logred	0.0		4_1
504	num__MRDC0percentage	3.9060702707021615e-05		4_1
505	remainder__MRDnegativity_is_missing	0.0		4_1
506	remainder__MRDguided_is_missing	0.0		4_1
507	remainder__Housekeeping_is_missing	0.0		4_1
508	remainder__MRDA0_is_missing	0.0		4_1
509	remainder__date_MRDA0_is_missing	0.0		4_1
510	remainder__MRDA0_method_is_missing	0.0		4_1
511	remainder__MRDA0_specimen_is_missing	0.0		4_1
512	remainder__MRDA0num_is_missing	0.0		4_1
513	remainder__MRDA0hodnota_is_missing	0.0		4_1
514	remainder__MRDA0logred_is_missing	0.0		4_1
515	remainder__MRDB0_is_missing	0.0		4_1
516	remainder__date_MRDB0_is_missing	0.0		4_1
517	remainder__MRDB0_method_is_missing	0.0		4_1
518	remainder__MRDB0_specimen_is_missing	0.0		4_1
519	remainder__MRDB0num_is_missing	0.0		4_1
520	remainder__MRDB0hodnota_is_missing	0.0		4_1
521	remainder__MRDB0logred_is_missing	0.0		4_1
522	remainder__MRDC0_is_missing	0.0		4_1
523	remainder__MRDC0_method_is_missing	0.0		4_1
524	remainder__MRDC0_specimen_is_missing	0.0		4_1
525	remainder__MRDC0num_is_missing	0.0		4_1
526	remainder__MRDC0percentage_is_missing	0.0		4_1
527	remainder__ASXL1	0.0		4_1
528	remainder__ASXL2	0.0		4_1
529	remainder__ASXL3	0.0		4_1
530	remainder__ATRX	0.0		4_1
531	remainder__BAGE3	0.0		4_1
532	remainder__BCOR	0.0		4_1
533	remainder__BRAF	0.0		4_1
534	remainder__CBFB	0.0		4_1
535	remainder__CBL	0.0		4_1
536	remainder__CDKN2A	0.0		4_1
537	remainder__CEBPA	0.0		4_1
538	remainder__CREBBP	0.0		4_1
539	remainder__CSF3R	0.0		4_1
540	remainder__CTCF	0.0		4_1
541	remainder__CUX1	0.0		4_1
542	remainder__DNMT3A	0.0		4_1
543	remainder__EED	0.0		4_1
544	remainder__ETV6	0.0		4_1
545	remainder__EZH2	0.0		4_1
546	remainder__FBXW7	0.0		4_1
547	remainder__FLT3	0.0		4_1
548	remainder__GATA1	0.0		4_1
549	remainder__GATA2	0.0		4_1
550	remainder__GNAS	0.0		4_1
551	remainder__GNB1	0.0		4_1
552	remainder__IDH1	0.0		4_1
553	remainder__IDH2	0.0		4_1
554	remainder__JAK2	0.0		4_1
555	remainder__JAK3	0.0		4_1
556	remainder__KANSL1	0.0		4_1
557	remainder__KDM6A	0.0		4_1
558	remainder__KIT	0.0		4_1
559	remainder__KMT2C	0.0		4_1
560	remainder__KMT2D	0.0		4_1
561	remainder__KMT2E	0.0		4_1
562	remainder__KRAS	0.0		4_1
563	remainder__LUC7L2	0.0		4_1
564	remainder__MED12	0.0		4_1
565	remainder__MLL	0.0		4_1
566	remainder__MPL	0.0		4_1
567	remainder__MYC	0.0		4_1
568	remainder__NF1	0.0		4_1
569	remainder__NFE2	0.0		4_1
570	remainder__NOTCH1	0.0		4_1
571	remainder__NPM1	0.0		4_1
572	remainder__NRAS	0.0		4_1
573	remainder__PDS5B	0.0		4_1
574	remainder__PHF6	0.0		4_1
575	remainder__PRPF8	0.0		4_1
576	remainder__PTEN	0.0		4_1
577	remainder__PTPN11	0.0		4_1
578	remainder__RAD21	0.0		4_1
579	remainder__RIT1	0.0		4_1
580	remainder__RUNX1	0.0		4_1
581	remainder__SETBP1	0.0		4_1
582	remainder__SF1	0.0		4_1
583	remainder__SF3B1	0.0		4_1
584	remainder__SMC1A	0.0		4_1
585	remainder__SMC3	0.0		4_1
586	remainder__SMG1	0.0		4_1
587	remainder__SRSF2	0.0		4_1
588	remainder__STAG2	0.0		4_1
589	remainder__STAT5B	0.0		4_1
590	remainder__SUZ12	0.0		4_1
591	remainder__TET2	0.0		4_1
592	remainder__TP53	0.0		4_1
593	remainder__U2AF1	0.0		4_1
594	remainder__WT1	0.0		4_1
595	remainder__ZRSR2	0.0		4_1
596	remainder__ngs_is_missing	0.0		4_1
597	cat__MRDA0_False	0.0		5_1
598	cat__MRDA0_True	0.0		5_1
599	cat__MRDA0_nan	0.0		5_1
600	cat__MRDB0_False	0.0		5_1
601	cat__MRDB0_True	0.0		5_1
602	cat__MRDB0_nan	0.0		5_1
603	cat__MRDC0_False	0.0		5_1
604	cat__MRDC0_True	0.0		5_1
605	cat__MRDC0_nan	0.0		5_1
606	cat__MRDnegativity_<0.0%/not detectable	0.0		5_1
607	cat__MRDnegativity_nan	0.0		5_1
608	cat__MRDguided_No	0.0		5_1
609	cat__MRDguided_nan	0.0		5_1
610	cat__Housekeeping_ABL	0.0		5_1
611	cat__Housekeeping_nan	0.0		5_1
612	cat__MRDA0_method_nan	0.0		5_1
613	cat__MRDA0_method_qPCR-NPM1	0.0		5_1
614	cat__MRDA0_method_qPCR-NPM1 A	0.0		5_1
615	cat__MRDA0_method_qPCR-NPM1 B	0.0		5_1
616	cat__MRDA0_method_qPCR-NPM1 D	0.0		5_1
617	cat__MRDA0_method_qPCR-NPM1 OTHER	0.0		5_1
618	cat__MRDA0_method_qPCR-inv16	0.0		5_1
619	cat__MRDA0_method_qPCR-t8/21	0.0		5_1
620	cat__MRDA0num_ND	0.0		5_1
621	cat__MRDA0num_Pos	0.0		5_1
622	cat__MRDA0num_nan	0.0		5_1
623	cat__MRDA0_specimen_PB	0.0		5_1
624	cat__MRDA0_specimen_nan	0.0		5_1
625	cat__MRDB0_method_nan	0.0		5_1
626	cat__MRDB0_method_qPCR-NPM1	0.0		5_1
627	cat__MRDB0_method_qPCR-NPM1 A	0.0		5_1
628	cat__MRDB0_method_qPCR-NPM1 B	0.0		5_1
629	cat__MRDB0_method_qPCR-NPM1 D	0.0		5_1
630	cat__MRDB0_method_qPCR-NPM1 OTHER	0.0		5_1
631	cat__MRDB0_method_qPCR-inv16	0.0		5_1
632	cat__MRDB0_method_qPCR-t8/21	0.0		5_1
633	cat__MRDB0_specimen_BM	0.0		5_1
634	cat__MRDB0_specimen_nan	0.0		5_1
635	cat__MRDB0num_ND	0.0		5_1
636	cat__MRDB0num_Pos	0.0		5_1
637	cat__MRDB0num_nan	0.0		5_1
638	cat__MRDC0_method_MFC (LAIP+DfN)	0.0		5_1
639	cat__MRDC0_method_nan	0.0		5_1
640	cat__MRDC0_specimen_BM	0.0		5_1
641	cat__MRDC0_specimen_BM	0.0		5_1
642	cat__MRDC0_specimen_PB	0.0		5_1
643	cat__MRDC0_specimen_nan	0.0		5_1
644	cat__MRDC0num_Neg	0.0		5_1
645	cat__MRDC0num_Pos	0.0		5_1
646	cat__MRDC0num_nan	0.0		5_1
647	num__date_MRDA0	0.0002860665464494971		5_1
648	num__MRDA0hodnota	0.0		5_1
649	num__MRDA0logred	0.0		5_1
650	num__date_MRDB0	0.00016185780507978832		5_1
651	num__MRDB0hodnota	0.0		5_1
652	num__MRDB0logred	0.0		5_1
653	num__MRDC0percentage	0.00013584947597398967		5_1
654	remainder__MRDnegativity_is_missing	0.0		5_1
655	remainder__MRDguided_is_missing	0.0		5_1
656	remainder__Housekeeping_is_missing	0.0		5_1
657	remainder__MRDA0_is_missing	0.0		5_1
658	remainder__date_MRDA0_is_missing	0.0		5_1
659	remainder__MRDA0_method_is_missing	0.0		5_1
660	remainder__MRDA0_specimen_is_missing	0.0		5_1
661	remainder__MRDA0num_is_missing	0.0		5_1
662	remainder__MRDA0hodnota_is_missing	0.0		5_1
663	remainder__MRDA0logred_is_missing	0.0		5_1
664	remainder__MRDB0_is_missing	0.0		5_1
665	remainder__date_MRDB0_is_missing	0.0		5_1
666	remainder__MRDB0_method_is_missing	0.0		5_1
667	remainder__MRDB0_specimen_is_missing	0.0		5_1
668	remainder__MRDB0num_is_missing	0.0		5_1
669	remainder__MRDB0hodnota_is_missing	0.0		5_1
670	remainder__MRDB0logred_is_missing	0.0		5_1
671	remainder__MRDC0_is_missing	0.0		5_1
672	remainder__MRDC0_method_is_missing	0.0		5_1
673	remainder__MRDC0_specimen_is_missing	0.0		5_1
674	remainder__MRDC0num_is_missing	0.0		5_1
675	remainder__MRDC0percentage_is_missing	0.0		5_1
676	remainder__ASXL1	0.0		5_1
677	remainder__ASXL2	0.0		5_1
678	remainder__ASXL3	0.0		5_1
679	remainder__ATRX	0.0		5_1
680	remainder__BAGE3	0.0		5_1
681	remainder__BCOR	0.0		5_1
682	remainder__BRAF	0.0		5_1
683	remainder__CBFB	0.0		5_1
684	remainder__CBL	0.0		5_1
685	remainder__CDKN2A	0.0		5_1
686	remainder__CEBPA	0.0		5_1
687	remainder__CREBBP	0.0		5_1
688	remainder__CSF3R	0.0		5_1
689	remainder__CTCF	0.0		5_1
690	remainder__CUL2	0.0		5_1
691	remainder__CUX1	0.0		5_1
692	remainder__DNMT3A	0.0		5_1
693	remainder__EED	0.0		5_1
694	remainder__ETV6	0.0		5_1
695	remainder__EZH2	0.0		5_1
696	remainder__FBXW7	0.0		5_1
697	remainder__FLT3	0.0		5_1
698	remainder__GATA1	0.0		5_1
699	remainder__GATA2	0.0		5_1
700	remainder__GNAS	0.0		5_1
701	remainder__GNB1	0.0		5_1
702	remainder__IDH1	0.0		5_1
703	remainder__IDH2	0.0		5_1
704	remainder__JAK2	0.0		5_1
705	remainder__JAK3	0.0		5_1
706	remainder__KANSL1	0.0		5_1
707	remainder__KDM6A	0.0		5_1
708	remainder__KIT	0.0		5_1
709	remainder__KMT2C	0.0		5_1
710	remainder__KMT2D	0.0		5_1
711	remainder__KMT2E	0.0		5_1
712	remainder__KRAS	0.0		5_1
713	remainder__LUC7L2	0.0		5_1
714	remainder__MED12	0.0		5_1
715	remainder__MLL	0.0		5_1
716	remainder__MPL	0.0		5_1
717	remainder__MYC	0.0		5_1
718	remainder__NF1	0.0		5_1
719	remainder__NFE2	0.0		5_1
720	remainder__NOTCH1	0.0		5_1
721	remainder__NPM1	0.0		5_1
722	remainder__NRAS	0.0		5_1
723	remainder__PDS5B	0.0		5_1
724	remainder__PHF6	0.0		5_1
725	remainder__PRPF8	0.0		5_1
726	remainder__PTEN	0.0		5_1
727	remainder__PTPN11	0.0		5_1
728	remainder__RAD21	0.0		5_1
729	remainder__RIT1	0.0		5_1
730	remainder__RUNX1	0.0		5_1
731	remainder__SETBP1	0.0		5_1
732	remainder__SF1	0.0		5_1
733	remainder__SF3B1	0.0		5_1
734	remainder__SMC1A	0.0		5_1
735	remainder__SMC3	0.0		5_1
736	remainder__SMG1	0.0		5_1
737	remainder__SPP1	0.0		5_1
738	remainder__SRSF2	0.0		5_1
739	remainder__STAG2	0.0		5_1
740	remainder__STAT5B	0.0		5_1
741	remainder__SUZ12	0.0		5_1
742	remainder__TET2	0.0		5_1
743	remainder__TP53	0.0		5_1
744	remainder__U2AF1	0.0		5_1
745	remainder__WT1	0.0		5_1
746	remainder__ZRSR2	0.0		5_1
747	remainder__ngs_is_missing	0.0		5_1
748	cat__MRDA0_False	0.0		1_2
749	cat__MRDA0_True	0.0		1_2
750	cat__MRDA0_nan	0.0		1_2
751	cat__MRDB0_False	0.0		1_2
752	cat__MRDB0_True	0.0		1_2
753	cat__MRDB0_nan	0.0		1_2
754	cat__MRDC0_False	0.0		1_2
755	cat__MRDC0_True	0.0		1_2
756	cat__MRDC0_nan	0.0		1_2
757	cat__MRDnegativity_<0.0%/not detectable	0.0		1_2
758	cat__MRDnegativity_nan	0.0		1_2
759	cat__MRDguided_No	0.0		1_2
760	cat__MRDguided_nan	0.0		1_2
761	cat__Housekeeping_ABL	0.0		1_2
762	cat__Housekeeping_nan	0.0		1_2
763	cat__MRDA0_method_nan	0.0		1_2
764	cat__MRDA0_method_qPCR-NPM1	0.0		1_2
765	cat__MRDA0_method_qPCR-NPM1 A	0.0		1_2
766	cat__MRDA0_method_qPCR-NPM1 B	0.0		1_2
767	cat__MRDA0_method_qPCR-NPM1 D	0.0		1_2
768	cat__MRDA0_method_qPCR-NPM1 OTHER	0.0		1_2
769	cat__MRDA0_method_qPCR-inv16	0.0		1_2
770	cat__MRDA0_method_qPCR-t8/21	0.0		1_2
771	cat__MRDA0num_ND	0.0		1_2
772	cat__MRDA0num_Pos	0.0		1_2
773	cat__MRDA0num_nan	0.0		1_2
774	cat__MRDA0_specimen_PB	0.0		1_2
775	cat__MRDA0_specimen_nan	0.0		1_2
776	cat__MRDB0_method_nan	0.0		1_2
777	cat__MRDB0_method_qPCR-NPM1	0.0		1_2
778	cat__MRDB0_method_qPCR-NPM1 A	0.0		1_2
779	cat__MRDB0_method_qPCR-NPM1 B	0.0		1_2
780	cat__MRDB0_method_qPCR-NPM1 D	0.0		1_2
781	cat__MRDB0_method_qPCR-NPM1 OTHER	0.0		1_2
782	cat__MRDB0_method_qPCR-inv16	0.0		1_2
783	cat__MRDB0_method_qPCR-t8/21	0.0		1_2
784	cat__MRDB0_specimen_BM	0.0		1_2
785	cat__MRDB0_specimen_nan	0.0		1_2
786	cat__MRDB0num_ND	0.0		1_2
787	cat__MRDB0num_Pos	0.0		1_2
788	cat__MRDB0num_nan	0.0		1_2
789	cat__MRDC0_method_MFC (LAIP+DfN)	0.0		1_2
790	cat__MRDC0_method_nan	0.0		1_2
791	cat__MRDC0_specimen_BM	0.0		1_2
792	cat__MRDC0_specimen_BM	0.0		1_2
793	cat__MRDC0_specimen_PB	0.0		1_2
794	cat__MRDC0_specimen_nan	0.0		1_2
795	cat__MRDC0num_Neg	0.0		1_2
796	cat__MRDC0num_Pos	0.0		1_2
797	cat__MRDC0num_nan	0.0		1_2
798	num__date_MRDA0	0.0002881073063730143		1_2
799	num__MRDA0hodnota	5.1097419043297134e-06		1_2
800	num__MRDA0logred	2.03618624749617e-06		1_2
801	num__date_MRDB0	0.00010482138472941809		1_2
802	num__MRDB0hodnota	0.0		1_2
803	num__MRDB0logred	0.0		1_2
804	num__MRDC0percentage	0.00010463525162332118		1_2
805	remainder__MRDnegativity_is_missing	0.0		1_2
806	remainder__MRDguided_is_missing	0.0		1_2
807	remainder__Housekeeping_is_missing	0.0		1_2
808	remainder__MRDA0_is_missing	0.0		1_2
809	remainder__date_MRDA0_is_missing	0.0		1_2
810	remainder__MRDA0_method_is_missing	0.0		1_2
811	remainder__MRDA0_specimen_is_missing	0.0		1_2
812	remainder__MRDA0num_is_missing	0.0		1_2
813	remainder__MRDA0hodnota_is_missing	0.0		1_2
814	remainder__MRDA0logred_is_missing	0.0		1_2
815	remainder__MRDB0_is_missing	0.0		1_2
816	remainder__date_MRDB0_is_missing	0.0		1_2
817	remainder__MRDB0_method_is_missing	0.0		1_2
818	remainder__MRDB0_specimen_is_missing	0.0		1_2
819	remainder__MRDB0num_is_missing	0.0		1_2
820	remainder__MRDB0hodnota_is_missing	0.0		1_2
821	remainder__MRDB0logred_is_missing	0.0		1_2
822	remainder__MRDC0_is_missing	0.0		1_2
823	remainder__MRDC0_method_is_missing	0.0		1_2
824	remainder__MRDC0_specimen_is_missing	0.0		1_2
825	remainder__MRDC0num_is_missing	0.0		1_2
826	remainder__MRDC0percentage_is_missing	0.0		1_2
827	remainder__ASXL1	0.0		1_2
828	remainder__ASXL2	0.0		1_2
829	remainder__ASXL3	0.0		1_2
830	remainder__ATRX	0.0		1_2
831	remainder__BAGE3	0.0		1_2
832	remainder__BCOR	0.0		1_2
833	remainder__BRAF	0.0		1_2
834	remainder__CBFB	0.0		1_2
835	remainder__CBL	0.0		1_2
836	remainder__CDKN2A	0.0		1_2
837	remainder__CEBPA	0.0		1_2
838	remainder__CREBBP	0.0		1_2
839	remainder__CSF3R	0.0		1_2
840	remainder__CTCF	0.0		1_2
841	remainder__CUL2	0.0		1_2
842	remainder__CUX1	0.0		1_2
843	remainder__DNMT3A	0.0		1_2
844	remainder__EED	0.0		1_2
845	remainder__ETV6	0.0		1_2
846	remainder__EZH2	0.0		1_2
847	remainder__FBXW7	0.0		1_2
848	remainder__FLT3	0.0		1_2
849	remainder__GATA1	0.0		1_2
850	remainder__GATA2	0.0		1_2
851	remainder__GNAS	0.0		1_2
852	remainder__GNB1	0.0		1_2
853	remainder__IDH1	0.0		1_2
854	remainder__IDH2	0.0		1_2
855	remainder__JAK2	0.0		1_2
856	remainder__JAK3	0.0		1_2
857	remainder__KANSL1	0.0		1_2
858	remainder__KDM6A	0.0		1_2
859	remainder__KIT	0.0		1_2
860	remainder__KMT2C	0.0		1_2
861	remainder__KMT2D	0.0		1_2
862	remainder__KMT2E	0.0		1_2
863	remainder__KRAS	0.0		1_2
864	remainder__LUC7L2	0.0		1_2
865	remainder__MED12	0.0		1_2
866	remainder__MLL	0.0		1_2
867	remainder__MPL	0.0		1_2
868	remainder__MYC	0.0		1_2
869	remainder__NF1	0.0		1_2
870	remainder__NFE2	0.0		1_2
871	remainder__NOTCH1	0.0		1_2
872	remainder__NPM1	0.0		1_2
873	remainder__NRAS	0.0		1_2
874	remainder__PHF6	0.0		1_2
875	remainder__PRPF8	0.0		1_2
876	remainder__PTEN	0.0		1_2
877	remainder__PTPN11	0.0		1_2
878	remainder__RAD21	0.0		1_2
879	remainder__RIT1	0.0		1_2
880	remainder__RUNX1	0.0		1_2
881	remainder__SETBP1	0.0		1_2
882	remainder__SF1	0.0		1_2
883	remainder__SF3B1	0.0		1_2
884	remainder__SMC1A	0.0		1_2
885	remainder__SMC3	0.0		1_2
886	remainder__SMG1	0.0		1_2
887	remainder__SRSF2	0.0		1_2
888	remainder__STAG2	0.0		1_2
889	remainder__STAT5B	0.0		1_2
890	remainder__SUZ12	0.0		1_2
891	remainder__TET2	0.0		1_2
892	remainder__TP53	0.0		1_2
893	remainder__U2AF1	0.0		1_2
894	remainder__WT1	0.0		1_2
895	remainder__ZRSR2	0.0		1_2
896	remainder__ngs_is_missing	0.0		1_2
897	cat__MRDA0_False	0.0		2_2
898	cat__MRDA0_True	0.0		2_2
899	cat__MRDA0_nan	0.0		2_2
900	cat__MRDB0_False	0.0		2_2
901	cat__MRDB0_True	0.0		2_2
902	cat__MRDB0_nan	0.0		2_2
903	cat__MRDC0_False	0.0		2_2
904	cat__MRDC0_True	0.0		2_2
905	cat__MRDC0_nan	0.0		2_2
906	cat__MRDnegativity_<0.0%/not detectable	0.0		2_2
907	cat__MRDnegativity_nan	0.0		2_2
908	cat__MRDguided_No	0.0		2_2
909	cat__MRDguided_nan	0.0		2_2
910	cat__Housekeeping_ABL	0.0		2_2
911	cat__Housekeeping_nan	0.0		2_2
912	cat__MRDA0_method_nan	0.0		2_2
913	cat__MRDA0_method_qPCR-NPM1	0.0		2_2
914	cat__MRDA0_method_qPCR-NPM1 A	0.0		2_2
915	cat__MRDA0_method_qPCR-NPM1 B	0.0		2_2
916	cat__MRDA0_method_qPCR-NPM1 D	0.0		2_2
917	cat__MRDA0_method_qPCR-NPM1 OTHER	0.0		2_2
918	cat__MRDA0_method_qPCR-inv16	0.0		2_2
919	cat__MRDA0_method_qPCR-t8/21	0.0		2_2
920	cat__MRDA0num_ND	0.0		2_2
921	cat__MRDA0num_Pos	0.0		2_2
922	cat__MRDA0num_nan	0.0		2_2
923	cat__MRDA0_specimen_PB	0.0		2_2
924	cat__MRDA0_specimen_nan	0.0		2_2
925	cat__MRDB0_method_nan	0.0		2_2
926	cat__MRDB0_method_qPCR-NPM1	0.0		2_2
927	cat__MRDB0_method_qPCR-NPM1 A	0.0		2_2
928	cat__MRDB0_method_qPCR-NPM1 B	0.0		2_2
929	cat__MRDB0_method_qPCR-NPM1 D	0.0		2_2
930	cat__MRDB0_method_qPCR-NPM1 OTHER	0.0		2_2
931	cat__MRDB0_method_qPCR-inv16	0.0		2_2
932	cat__MRDB0_method_qPCR-t8/21	0.0		2_2
933	cat__MRDB0_specimen_BM	0.0		2_2
934	cat__MRDB0_specimen_nan	0.0		2_2
935	cat__MRDB0num_ND	0.0		2_2
936	cat__MRDB0num_Pos	0.0		2_2
937	cat__MRDB0num_nan	0.0		2_2
938	cat__MRDC0_method_MFC (LAIP+DfN)	0.0		2_2
939	cat__MRDC0_method_nan	0.0		2_2
940	cat__MRDC0_specimen_BM	0.0		2_2
941	cat__MRDC0_specimen_BM	0.0		2_2
942	cat__MRDC0_specimen_PB	0.0		2_2
943	cat__MRDC0_specimen_nan	0.0		2_2
944	cat__MRDC0num_Neg	0.0		2_2
945	cat__MRDC0num_Pos	0.0		2_2
946	cat__MRDC0num_nan	0.0		2_2
947	num__date_MRDA0	0.00047862836520441975		2_2
948	num__MRDA0hodnota	0.0		2_2
949	num__MRDA0logred	0.0		2_2
950	num__date_MRDB0	0.0003285757009915276		2_2
951	num__MRDB0hodnota	0.0		2_2
952	num__MRDB0logred	0.0		2_2
953	num__MRDC0percentage	0.0001597917736447122		2_2
954	remainder__MRDnegativity_is_missing	0.0		2_2
955	remainder__MRDguided_is_missing	0.0		2_2
956	remainder__Housekeeping_is_missing	0.0		2_2
957	remainder__MRDA0_is_missing	0.0		2_2
958	remainder__date_MRDA0_is_missing	0.0		2_2
959	remainder__MRDA0_method_is_missing	0.0		2_2
960	remainder__MRDA0_specimen_is_missing	0.0		2_2
961	remainder__MRDA0num_is_missing	0.0		2_2
962	remainder__MRDA0hodnota_is_missing	0.0		2_2
963	remainder__MRDA0logred_is_missing	0.0		2_2
964	remainder__MRDB0_is_missing	0.0		2_2
965	remainder__date_MRDB0_is_missing	0.0		2_2
966	remainder__MRDB0_method_is_missing	0.0		2_2
967	remainder__MRDB0_specimen_is_missing	0.0		2_2
968	remainder__MRDB0num_is_missing	0.0		2_2
969	remainder__MRDB0hodnota_is_missing	0.0		2_2
970	remainder__MRDB0logred_is_missing	0.0		2_2
971	remainder__MRDC0_is_missing	0.0		2_2
972	remainder__MRDC0_method_is_missing	0.0		2_2
973	remainder__MRDC0_specimen_is_missing	0.0		2_2
974	remainder__MRDC0num_is_missing	0.0		2_2
975	remainder__MRDC0percentage_is_missing	0.0		2_2
976	remainder__ASXL1	2.4166550293294233e-06		2_2
977	remainder__ASXL2	0.0		2_2
978	remainder__ASXL3	0.0		2_2
979	remainder__ATRX	0.0		2_2
980	remainder__BAGE3	0.0		2_2
981	remainder__BCOR	0.0		2_2
982	remainder__BRAF	0.0		2_2
983	remainder__CBFB	0.0		2_2
984	remainder__CBL	0.0		2_2
985	remainder__CDKN2A	0.0		2_2
986	remainder__CEBPA	0.0		2_2
987	remainder__CREBBP	0.0		2_2
988	remainder__CSF3R	0.0		2_2
989	remainder__CTCF	0.0		2_2
990	remainder__CUL2	0.0		2_2
991	remainder__CUX1	0.0		2_2
992	remainder__DNMT3A	0.0		2_2
993	remainder__EED	0.0		2_2
994	remainder__ETV6	0.0		2_2
995	remainder__EZH2	0.0		2_2
996	remainder__FBXW7	0.0		2_2
997	remainder__FLT3	0.0		2_2
998	remainder__GATA1	0.0		2_2
999	remainder__GATA2	0.0		2_2
1000	remainder__GNAS	0.0		2_2
1001	remainder__GNB1	0.0		2_2
1002	remainder__IDH1	0.0		2_2
1003	remainder__IDH2	0.0		2_2
1004	remainder__JAK2	0.0		2_2
1005	remainder__JAK3	0.0		2_2
1006	remainder__KANSL1	0.0		2_2
1007	remainder__KDM6A	0.0		2_2
1008	remainder__KIT	0.0		2_2
1009	remainder__KMT2C	0.0		2_2
1010	remainder__KMT2D	0.0		2_2
1011	remainder__KMT2E	0.0		2_2
1012	remainder__KRAS	0.0		2_2
1013	remainder__LUC7L2	0.0		2_2
1014	remainder__MED12	0.0		2_2
1015	remainder__MLL	0.0		2_2
1016	remainder__MPL	0.0		2_2
1017	remainder__MYC	0.0		2_2
1018	remainder__NF1	0.0		2_2
1019	remainder__NFE2	0.0		2_2
1020	remainder__NOTCH1	0.0		2_2
1021	remainder__NPM1	0.0		2_2
1022	remainder__NRAS	0.0		2_2
1023	remainder__PDS5B	0.0		2_2
1024	remainder__PHF6	0.0		2_2
1025	remainder__PRPF8	0.0		2_2
1026	remainder__PTPN11	0.0		2_2
1027	remainder__RAD21	0.0		2_2
1028	remainder__RIT1	0.0		2_2
1029	remainder__RUNX1	0.0		2_2
1030	remainder__SETBP1	0.0		2_2
1031	remainder__SF1	0.0		2_2
1032	remainder__SF3B1	0.0		2_2
1033	remainder__SMC1A	0.0		2_2
1034	remainder__SMC3	0.0		2_2
1035	remainder__SMG1	0.0		2_2
1036	remainder__SPP1	0.0		2_2
1037	remainder__SRSF2	0.0		2_2
1038	remainder__STAG2	0.0		2_2
1039	remainder__STAT5B	0.0		2_2
1040	remainder__SUZ12	0.0		2_2
1041	remainder__TET2	0.0		2_2
1042	remainder__TP53	1.0445956378285692e-06		2_2
1043	remainder__U2AF1	0.0		2_2
1044	remainder__WT1	0.0		2_2
1045	remainder__ZRSR2	0.0		2_2
1046	remainder__ngs_is_missing	0.0		2_2
1047	cat__MRDA0_False	0.0		3_2
1048	cat__MRDA0_True	0.0		3_2
1049	cat__MRDA0_nan	0.0		3_2
1050	cat__MRDB0_False	0.0		3_2
1051	cat__MRDB0_True	0.0		3_2
1052	cat__MRDB0_nan	0.0		3_2
1053	cat__MRDC0_False	0.0		3_2
1054	cat__MRDC0_True	0.0		3_2
1055	cat__MRDC0_nan	0.0		3_2
1056	cat__MRDnegativity_<0.0%/not detectable	0.0		3_2
1057	cat__MRDnegativity_nan	0.0		3_2
1058	cat__MRDguided_No	0.0		3_2
1059	cat__MRDguided_nan	0.0		3_2
1060	cat__Housekeeping_ABL	0.0		3_2
1061	cat__Housekeeping_nan	0.0		3_2
1062	cat__MRDA0_method_nan	0.0		3_2
1063	cat__MRDA0_method_qPCR-NPM1	0.0		3_2
1064	cat__MRDA0_method_qPCR-NPM1 A	0.0		3_2
1065	cat__MRDA0_method_qPCR-NPM1 B	0.0		3_2
1066	cat__MRDA0_method_qPCR-NPM1 D	0.0		3_2
1067	cat__MRDA0_method_qPCR-NPM1 OTHER	0.0		3_2
1068	cat__MRDA0_method_qPCR-inv16	0.0		3_2
1069	cat__MRDA0_method_qPCR-t8/21	0.0		3_2
1070	cat__MRDA0num_ND	0.0		3_2
1071	cat__MRDA0num_Pos	0.0		3_2
1072	cat__MRDA0num_nan	0.0		3_2
1073	cat__MRDA0_specimen_PB	0.0		3_2
1074	cat__MRDA0_specimen_nan	0.0		3_2
1075	cat__MRDB0_method_nan	0.0		3_2
1076	cat__MRDB0_method_qPCR-NPM1	0.0		3_2
1077	cat__MRDB0_method_qPCR-NPM1 A	0.0		3_2
1078	cat__MRDB0_method_qPCR-NPM1 B	0.0		3_2
1079	cat__MRDB0_method_qPCR-NPM1 D	0.0		3_2
1080	cat__MRDB0_method_qPCR-NPM1 OTHER	0.0		3_2
1081	cat__MRDB0_method_qPCR-inv16	0.0		3_2
1082	cat__MRDB0_method_qPCR-t8/21	0.0		3_2
1083	cat__MRDB0_specimen_BM	0.0		3_2
1084	cat__MRDB0_specimen_nan	0.0		3_2
1085	cat__MRDB0num_ND	0.0		3_2
1086	cat__MRDB0num_Pos	0.0		3_2
1087	cat__MRDB0num_nan	0.0		3_2
1088	cat__MRDC0_method_MFC (LAIP+DfN)	0.0		3_2
1089	cat__MRDC0_method_nan	0.0		3_2
1090	cat__MRDC0_specimen_BM	0.0		3_2
1091	cat__MRDC0_specimen_BM	0.0		3_2
1092	cat__MRDC0_specimen_PB	0.0		3_2
1093	cat__MRDC0_specimen_nan	0.0		3_2
1094	cat__MRDC0num_Neg	0.0		3_2
1095	cat__MRDC0num_Pos	0.0		3_2
1096	cat__MRDC0num_nan	0.0		3_2
1097	num__date_MRDA0	0.00036342500131863266		3_2
1098	num__MRDA0hodnota	0.0		3_2
1099	num__MRDA0logred	0.0		3_2
1100	num__date_MRDB0	0.0002266996742771838		3_2
1101	num__MRDB0hodnota	0.0		3_2
1102	num__MRDB0logred	0.0		3_2
1103	num__MRDC0percentage	0.00014972626159248675		3_2
1104	remainder__MRDnegativity_is_missing	0.0		3_2
1105	remainder__MRDguided_is_missing	0.0		3_2
1106	remainder__Housekeeping_is_missing	0.0		3_2
1107	remainder__MRDA0_is_missing	0.0		3_2
1108	remainder__date_MRDA0_is_missing	0.0		3_2
1109	remainder__MRDA0_method_is_missing	0.0		3_2
1110	remainder__MRDA0_specimen_is_missing	0.0		3_2
1111	remainder__MRDA0num_is_missing	0.0		3_2
1112	remainder__MRDA0hodnota_is_missing	0.0		3_2
1113	remainder__MRDA0logred_is_missing	0.0		3_2
1114	remainder__MRDB0_is_missing	0.0		3_2
1115	remainder__date_MRDB0_is_missing	0.0		3_2
1116	remainder__MRDB0_method_is_missing	0.0		3_2
1117	remainder__MRDB0_specimen_is_missing	0.0		3_2
1118	remainder__MRDB0num_is_missing	0.0		3_2
1119	remainder__MRDB0hodnota_is_missing	0.0		3_2
1120	remainder__MRDB0logred_is_missing	0.0		3_2
1121	remainder__MRDC0_is_missing	0.0		3_2
1122	remainder__MRDC0_method_is_missing	0.0		3_2
1123	remainder__MRDC0_specimen_is_missing	0.0		3_2
1124	remainder__MRDC0num_is_missing	0.0		3_2
1125	remainder__MRDC0percentage_is_missing	0.0		3_2
1126	remainder__ASXL1	4.038345375569559e-05		3_2
1127	remainder__ASXL2	3.238051125117097e-06		3_2
1128	remainder__ATRX	0.0		3_2
1129	remainder__BAGE3	0.0		3_2
1130	remainder__BCOR	0.0		3_2
1131	remainder__BRAF	0.0		3_2
1132	remainder__CBFB	0.0		3_2
1133	remainder__CBL	0.0		3_2
1134	remainder__CDKN2A	0.0		3_2
1135	remainder__CEBPA	2.18900207933756e-06		3_2
1136	remainder__CREBBP	0.0		3_2
1137	remainder__CSF3R	0.0		3_2
1138	remainder__CTCF	0.0		3_2
1139	remainder__CUL2	0.0		3_2
1140	remainder__CUX1	0.0		3_2
1141	remainder__DNMT3A	0.0		3_2
1142	remainder__EED	0.0		3_2
1143	remainder__ETV6	0.0		3_2
1144	remainder__EZH2	0.0		3_2
1145	remainder__FBXW7	0.0		3_2
1146	remainder__FLT3	0.0		3_2
1147	remainder__GATA1	0.0		3_2
1148	remainder__GATA2	0.0		3_2
1149	remainder__GNAS	0.0		3_2
1150	remainder__GNB1	0.0		3_2
1151	remainder__IDH1	0.0		3_2
1152	remainder__IDH2	0.0		3_2
1153	remainder__JAK2	0.0		3_2
1154	remainder__JAK3	0.0		3_2
1155	remainder__KANSL1	0.0		3_2
1156	remainder__KDM6A	0.0		3_2
1157	remainder__KIT	0.0		3_2
1158	remainder__KMT2C	0.0		3_2
1159	remainder__KMT2D	0.0		3_2
1160	remainder__KMT2E	0.0		3_2
1161	remainder__KRAS	0.0		3_2
1162	remainder__LUC7L2	0.0		3_2
1163	remainder__MED12	0.0		3_2
1164	remainder__MLL	0.0		3_2
1165	remainder__MPL	0.0		3_2
1166	remainder__MYC	0.0		3_2
1167	remainder__NF1	0.0		3_2
1168	remainder__NFE2	0.0		3_2
1169	remainder__NOTCH1	0.0		3_2
1170	remainder__NPM1	3.900116579421785e-06		3_2
1171	remainder__NRAS	0.0		3_2
1172	remainder__PDS5B	0.0		3_2
1173	remainder__PHF6	0.0		3_2
1174	remainder__PRPF8	0.0		3_2
1175	remainder__PTEN	0.0		3_2
1176	remainder__PTPN11	0.0		3_2
1177	remainder__RAD21	0.0		3_2
1178	remainder__RIT1	0.0		3_2
1179	remainder__RUNX1	0.0		3_2
1180	remainder__SETBP1	0.0		3_2
1181	remainder__SF1	0.0		3_2
1182	remainder__SF3B1	0.0		3_2
1183	remainder__SMC1A	0.0		3_2
1184	remainder__SMC3	0.0		3_2
1185	remainder__SMG1	0.0		3_2
1186	remainder__SPP1	0.0		3_2
1187	remainder__SRSF2	0.0		3_2
1188	remainder__STAG2	0.0		3_2
1189	remainder__STAT5B	0.0		3_2
1190	remainder__SUZ12	0.0		3_2
1191	remainder__TET2	0.0		3_2
1192	remainder__TP53	0.0		3_2
1193	remainder__U2AF1	0.0		3_2
1194	remainder__WT1	0.0		3_2
1195	remainder__ZRSR2	0.0		3_2
1196	remainder__ngs_is_missing	0.0		3_2
1197	cat__MRDA0_False	0.0		4_2
1198	cat__MRDA0_True	0.0		4_2
1199	cat__MRDA0_nan	0.0		4_2
1200	cat__MRDB0_False	0.0		4_2
1201	cat__MRDB0_True	0.0		4_2
1202	cat__MRDB0_nan	0.0		4_2
1203	cat__MRDC0_False	0.0		4_2
1204	cat__MRDC0_True	0.0		4_2
1205	cat__MRDC0_nan	0.0		4_2
1206	cat__MRDnegativity_<0.0%/not detectable	0.0		4_2
1207	cat__MRDnegativity_nan	0.0		4_2
1208	cat__MRDguided_No	0.0		4_2
1209	cat__MRDguided_nan	0.0		4_2
1210	cat__Housekeeping_ABL	0.0		4_2
1211	cat__Housekeeping_nan	0.0		4_2
1212	cat__MRDA0_method_nan	0.0		4_2
1213	cat__MRDA0_method_qPCR-NPM1	0.0		4_2
1214	cat__MRDA0_method_qPCR-NPM1 A	0.0		4_2
1215	cat__MRDA0_method_qPCR-NPM1 B	0.0		4_2
1216	cat__MRDA0_method_qPCR-NPM1 D	0.0		4_2
1217	cat__MRDA0_method_qPCR-NPM1 OTHER	0.0		4_2
1218	cat__MRDA0_method_qPCR-inv16	0.0		4_2
1219	cat__MRDA0_method_qPCR-t8/21	0.0		4_2
1220	cat__MRDA0num_ND	0.0		4_2
1221	cat__MRDA0num_Pos	0.0		4_2
1222	cat__MRDA0num_nan	0.0		4_2
1223	cat__MRDA0_specimen_PB	0.0		4_2
1224	cat__MRDA0_specimen_nan	0.0		4_2
1225	cat__MRDB0_method_nan	0.0		4_2
1226	cat__MRDB0_method_qPCR-NPM1	0.0		4_2
1227	cat__MRDB0_method_qPCR-NPM1 A	0.0		4_2
1228	cat__MRDB0_method_qPCR-NPM1 B	0.0		4_2
1229	cat__MRDB0_method_qPCR-NPM1 D	0.0		4_2
1230	cat__MRDB0_method_qPCR-NPM1 OTHER	0.0		4_2
1231	cat__MRDB0_method_qPCR-inv16	0.0		4_2
1232	cat__MRDB0_method_qPCR-t8/21	0.0		4_2
1233	cat__MRDB0_specimen_BM	0.0		4_2
1234	cat__MRDB0_specimen_nan	0.0		4_2
1235	cat__MRDB0num_ND	0.0		4_2
1236	cat__MRDB0num_Pos	0.0		4_2
1237	cat__MRDB0num_nan	0.0		4_2
1238	cat__MRDC0_method_MFC (LAIP+DfN)	0.0		4_2
1239	cat__MRDC0_method_nan	0.0		4_2
1240	cat__MRDC0_specimen_BM	0.0		4_2
1241	cat__MRDC0_specimen_BM	0.0		4_2
1242	cat__MRDC0_specimen_PB	0.0		4_2
1243	cat__MRDC0_specimen_nan	0.0		4_2
1244	cat__MRDC0num_Neg	0.0		4_2
1245	cat__MRDC0num_Pos	0.0		4_2
1246	cat__MRDC0num_nan	0.0		4_2
1247	num__date_MRDA0	0.00031262439245328765		4_2
1248	num__MRDA0hodnota	0.0		4_2
1249	num__MRDA0logred	0.0		4_2
1250	num__date_MRDB0	0.0001315975110779859		4_2
1251	num__MRDB0hodnota	0.0		4_2
1252	num__MRDB0logred	0.0		4_2
1253	num__MRDC0percentage	0.00012063107767751548		4_2
1254	remainder__MRDnegativity_is_missing	0.0		4_2
1255	remainder__MRDguided_is_missing	0.0		4_2
1256	remainder__Housekeeping_is_missing	0.0		4_2
1257	remainder__MRDA0_is_missing	0.0		4_2
1258	remainder__date_MRDA0_is_missing	0.0		4_2
1259	remainder__MRDA0_method_is_missing	0.0		4_2
1260	remainder__MRDA0_specimen_is_missing	0.0		4_2
1261	remainder__MRDA0num_is_missing	0.0		4_2
1262	remainder__MRDA0hodnota_is_missing	0.0		4_2
1263	remainder__MRDA0logred_is_missing	0.0		4_2
1264	remainder__MRDB0_is_missing	0.0		4_2
1265	remainder__date_MRDB0_is_missing	0.0		4_2
1266	remainder__MRDB0_method_is_missing	0.0		4_2
1267	remainder__MRDB0_specimen_is_missing	0.0		4_2
1268	remainder__MRDB0num_is_missing	0.0		4_2
1269	remainder__MRDB0hodnota_is_missing	0.0		4_2
1270	remainder__MRDB0logred_is_missing	0.0		4_2
1271	remainder__MRDC0_is_missing	0.0		4_2
1272	remainder__MRDC0_method_is_missing	0.0		4_2
1273	remainder__MRDC0_specimen_is_missing	0.0		4_2
1274	remainder__MRDC0num_is_missing	0.0		4_2
1275	remainder__MRDC0percentage_is_missing	0.0		4_2
1276	remainder__ASXL1	0.0		4_2
1277	remainder__ASXL2	0.0		4_2
1278	remainder__ASXL3	0.0		4_2
1279	remainder__ATRX	0.0		4_2
1280	remainder__BAGE3	0.0		4_2
1281	remainder__BCOR	0.0		4_2
1282	remainder__BRAF	0.0		4_2
1283	remainder__CBFB	0.0		4_2
1284	remainder__CBL	0.0		4_2
1285	remainder__CDKN2A	0.0		4_2
1286	remainder__CEBPA	0.0		4_2
1287	remainder__CREBBP	0.0		4_2
1288	remainder__CSF3R	0.0		4_2
1289	remainder__CTCF	0.0		4_2
1290	remainder__CUL2	0.0		4_2
1291	remainder__CUX1	0.0		4_2
1292	remainder__DNMT3A	0.0		4_2
1293	remainder__EED	0.0		4_2
1294	remainder__ETV6	0.0		4_2
1295	remainder__EZH2	0.0		4_2
1296	remainder__FBXW7	0.0		4_2
1297	remainder__FLT3	0.0		4_2
1298	remainder__GATA1	0.0		4_2
1299	remainder__GATA2	0.0		4_2
1300	remainder__GNAS	0.0		4_2
1301	remainder__GNB1	0.0		4_2
1302	remainder__IDH1	0.0		4_2
1303	remainder__IDH2	0.0		4_2
1304	remainder__JAK2	0.0		4_2
1305	remainder__JAK3	0.0		4_2
1306	remainder__KANSL1	0.0		4_2
1307	remainder__KDM6A	0.0		4_2
1308	remainder__KIT	0.0		4_2
1309	remainder__KMT2C	0.0		4_2
1310	remainder__KMT2D	0.0		4_2
1311	remainder__KMT2E	0.0		4_2
1312	remainder__KRAS	0.0		4_2
1313	remainder__MED12	0.0		4_2
1314	remainder__MLL	0.0		4_2
1315	remainder__MPL	0.0		4_2
1316	remainder__MYC	0.0		4_2
1317	remainder__NF1	0.0		4_2
1318	remainder__NFE2	0.0		4_2
1319	remainder__NOTCH1	0.0		4_2
1320	remainder__NPM1	0.0		4_2
1321	remainder__NRAS	0.0		4_2
1322	remainder__PDS5B	0.0		4_2
1323	remainder__PHF6	0.0		4_2
1324	remainder__PRPF8	0.0		4_2
1325	remainder__PTEN	0.0		4_2
1326	remainder__PTPN11	0.0		4_2
1327	remainder__RAD21	0.0		4_2
1328	remainder__RIT1	0.0		4_2
1329	remainder__RUNX1	0.0		4_2
1330	remainder__SETBP1	0.0		4_2
1331	remainder__SF1	0.0		4_2
1332	remainder__SF3B1	0.0		4_2
1333	remainder__SMC1A	0.0		4_2
1334	remainder__SMC3	0.0		4_2
1335	remainder__SPP1	0.0		4_2
1336	remainder__SRSF2	0.0		4_2
1337	remainder__STAG2	0.0		4_2
1338	remainder__STAT5B	0.0		4_2
1339	remainder__SUZ12	0.0		4_2
1340	remainder__TET2	0.0		4_2
1341	remainder__TP53	0.0		4_2
1342	remainder__U2AF1	0.0		4_2
1343	remainder__WT1	0.0		4_2
1344	remainder__ZRSR2	0.0		4_2
1345	remainder__ngs_is_missing	0.0		4_2
1346	cat__MRDA0_False	0.0		5_2
1347	cat__MRDA0_True	0.0		5_2
1348	cat__MRDA0_nan	0.0		5_2
1349	cat__MRDB0_False	0.0		5_2
1350	cat__MRDB0_True	0.0		5_2
1351	cat__MRDB0_nan	0.0		5_2
1352	cat__MRDC0_False	0.0		5_2
1353	cat__MRDC0_True	0.0		5_2
1354	cat__MRDC0_nan	0.0		5_2
1355	cat__MRDnegativity_<0.0%/not detectable	0.0		5_2
1356	cat__MRDnegativity_nan	0.0		5_2
1357	cat__MRDguided_No	0.0		5_2
1358	cat__MRDguided_nan	0.0		5_2
1359	cat__Housekeeping_ABL	0.0		5_2
1360	cat__Housekeeping_nan	0.0		5_2
1361	cat__MRDA0_method_nan	0.0		5_2
1362	cat__MRDA0_method_qPCR-NPM1	0.0		5_2
1363	cat__MRDA0_method_qPCR-NPM1 A	0.0		5_2
1364	cat__MRDA0_method_qPCR-NPM1 B	0.0		5_2
1365	cat__MRDA0_method_qPCR-NPM1 D	0.0		5_2
1366	cat__MRDA0_method_qPCR-NPM1 OTHER	0.0		5_2
1367	cat__MRDA0_method_qPCR-inv16	0.0		5_2
1368	cat__MRDA0_method_qPCR-t8/21	0.0		5_2
1369	cat__MRDA0num_ND	0.0		5_2
1370	cat__MRDA0num_Pos	0.0		5_2
1371	cat__MRDA0num_nan	0.0		5_2
1372	cat__MRDA0_specimen_PB	0.0		5_2
1373	cat__MRDA0_specimen_nan	0.0		5_2
1374	cat__MRDB0_method_nan	0.0		5_2
1375	cat__MRDB0_method_qPCR-NPM1	0.0		5_2
1376	cat__MRDB0_method_qPCR-NPM1 A	0.0		5_2
1377	cat__MRDB0_method_qPCR-NPM1 B	0.0		5_2
1378	cat__MRDB0_method_qPCR-NPM1 D	0.0		5_2
1379	cat__MRDB0_method_qPCR-NPM1 OTHER	0.0		5_2
1380	cat__MRDB0_method_qPCR-inv16	0.0		5_2
1381	cat__MRDB0_method_qPCR-t8/21	0.0		5_2
1382	cat__MRDB0_specimen_BM	0.0		5_2
1383	cat__MRDB0_specimen_nan	0.0		5_2
1384	cat__MRDB0num_ND	0.0		5_2
1385	cat__MRDB0num_Pos	0.0		5_2
1386	cat__MRDB0num_nan	0.0		5_2
1387	cat__MRDC0_method_MFC (LAIP+DfN)	0.0		5_2
1388	cat__MRDC0_method_nan	0.0		5_2
1389	cat__MRDC0_specimen_BM	0.0		5_2
1390	cat__MRDC0_specimen_BM	0.0		5_2
1391	cat__MRDC0_specimen_PB	0.0		5_2
1392	cat__MRDC0_specimen_nan	0.0		5_2
1393	cat__MRDC0num_Neg	0.0		5_2
1394	cat__MRDC0num_Pos	0.0		5_2
1395	cat__MRDC0num_nan	0.0		5_2
1396	num__date_MRDA0	0.00041405137655267817		5_2
1397	num__MRDA0hodnota	0.0		5_2
1398	num__MRDA0logred	0.0		5_2
1399	num__date_MRDB0	0.0001402820354318625		5_2
1400	num__MRDB0hodnota	0.0		5_2
1401	num__MRDB0logred	0.0		5_2
1402	num__MRDC0percentage	0.00013521143001413855		5_2
1403	remainder__MRDnegativity_is_missing	0.0		5_2
1404	remainder__MRDguided_is_missing	0.0		5_2
1405	remainder__Housekeeping_is_missing	0.0		5_2
1406	remainder__MRDA0_is_missing	0.0		5_2
1407	remainder__date_MRDA0_is_missing	0.0		5_2
1408	remainder__MRDA0_method_is_missing	0.0		5_2
1409	remainder__MRDA0_specimen_is_missing	0.0		5_2
1410	remainder__MRDA0num_is_missing	0.0		5_2
1411	remainder__MRDA0hodnota_is_missing	0.0		5_2
1412	remainder__MRDA0logred_is_missing	0.0		5_2
1413	remainder__MRDB0_is_missing	0.0		5_2
1414	remainder__date_MRDB0_is_missing	0.0		5_2
1415	remainder__MRDB0_method_is_missing	0.0		5_2
1416	remainder__MRDB0_specimen_is_missing	0.0		5_2
1417	remainder__MRDB0num_is_missing	0.0		5_2
1418	remainder__MRDB0hodnota_is_missing	0.0		5_2
1419	remainder__MRDB0logred_is_missing	0.0		5_2
1420	remainder__MRDC0_is_missing	0.0		5_2
1421	remainder__MRDC0_method_is_missing	0.0		5_2
1422	remainder__MRDC0_specimen_is_missing	0.0		5_2
1423	remainder__MRDC0num_is_missing	0.0		5_2
1424	remainder__MRDC0percentage_is_missing	0.0		5_2
1425	remainder__ASXL1	0.0		5_2
1426	remainder__ASXL2	0.0		5_2
1427	remainder__ASXL3	0.0		5_2
1428	remainder__ATRX	0.0		5_2
1429	remainder__BAGE3	0.0		5_2
1430	remainder__BCOR	0.0		5_2
1431	remainder__BRAF	0.0		5_2
1432	remainder__CBFB	0.0		5_2
1433	remainder__CBL	0.0		5_2
1434	remainder__CDKN2A	0.0		5_2
1435	remainder__CEBPA	0.0		5_2
1436	remainder__CREBBP	0.0		5_2
1437	remainder__CSF3R	0.0		5_2
1438	remainder__CTCF	0.0		5_2
1439	remainder__CUX1	0.0		5_2
1440	remainder__DNMT3A	0.0		5_2
1441	remainder__EED	0.0		5_2
1442	remainder__ETV6	0.0		5_2
1443	remainder__EZH2	0.0		5_2
1444	remainder__FBXW7	0.0		5_2
1445	remainder__FLT3	0.0		5_2
1446	remainder__GATA1	0.0		5_2
1447	remainder__GATA2	0.0		5_2
1448	remainder__GNAS	0.0		5_2
1449	remainder__GNB1	0.0		5_2
1450	remainder__IDH1	0.0		5_2
1451	remainder__IDH2	0.0		5_2
1452	remainder__JAK2	0.0		5_2
1453	remainder__JAK3	0.0		5_2
1454	remainder__KANSL1	0.0		5_2
1455	remainder__KDM6A	0.0		5_2
1456	remainder__KIT	0.0		5_2
1457	remainder__KMT2C	0.0		5_2
1458	remainder__KMT2D	0.0		5_2
1459	remainder__KMT2E	0.0		5_2
1460	remainder__KRAS	0.0		5_2
1461	remainder__LUC7L2	0.0		5_2
1462	remainder__MED12	0.0		5_2
1463	remainder__MLL	0.0		5_2
1464	remainder__MPL	0.0		5_2
1465	remainder__MYC	0.0		5_2
1466	remainder__NF1	0.0		5_2
1467	remainder__NFE2	0.0		5_2
1468	remainder__NOTCH1	0.0		5_2
1469	remainder__NPM1	0.0		5_2
1470	remainder__NRAS	0.0		5_2
1471	remainder__PDS5B	0.0		5_2
1472	remainder__PHF6	0.0		5_2
1473	remainder__PRPF8	0.0		5_2
1474	remainder__PTEN	0.0		5_2
1475	remainder__PTPN11	0.0		5_2
1476	remainder__RAD21	0.0		5_2
1477	remainder__RIT1	0.0		5_2
1478	remainder__RUNX1	0.0		5_2
1479	remainder__SETBP1	0.0		5_2
1480	remainder__SF1	0.0		5_2
1481	remainder__SF3B1	0.0		5_2
1482	remainder__SMC1A	0.0		5_2
1483	remainder__SMC3	0.0		5_2
1484	remainder__SMG1	0.0		5_2
1485	remainder__SPP1	0.0		5_2
1486	remainder__SRSF2	0.0		5_2
1487	remainder__STAG2	0.0		5_2
1488	remainder__STAT5B	0.0		5_2
1489	remainder__SUZ12	0.0		5_2
1490	remainder__TET2	0.0		5_2
1491	remainder__TP53	0.0		5_2
1492	remainder__U2AF1	0.0		5_2
1493	remainder__WT1	0.0		5_2
1494	remainder__ZRSR2	0.0		5_2
1495	remainder__ngs_is_missing	0.0		5_2
1496	cat__MRDA0_False	0.0		1_3
1497	cat__MRDA0_True	0.0		1_3
1498	cat__MRDA0_nan	0.0		1_3
1499	cat__MRDB0_False	0.0		1_3
1500	cat__MRDB0_True	0.0		1_3
1501	cat__MRDB0_nan	0.0		1_3
1502	cat__MRDC0_False	0.0		1_3
1503	cat__MRDC0_True	0.0		1_3
1504	cat__MRDC0_nan	0.0		1_3
1505	cat__MRDnegativity_<0.0%/not detectable	0.0		1_3
1506	cat__MRDnegativity_nan	0.0		1_3
1507	cat__MRDguided_No	0.0		1_3
1508	cat__MRDguided_nan	0.0		1_3
1509	cat__Housekeeping_ABL	0.0		1_3
1510	cat__Housekeeping_nan	0.0		1_3
1511	cat__MRDA0_method_nan	0.0		1_3
1512	cat__MRDA0_method_qPCR-NPM1	0.0		1_3
1513	cat__MRDA0_method_qPCR-NPM1 A	0.0		1_3
1514	cat__MRDA0_method_qPCR-NPM1 B	0.0		1_3
1515	cat__MRDA0_method_qPCR-NPM1 D	0.0		1_3
1516	cat__MRDA0_method_qPCR-NPM1 OTHER	0.0		1_3
1517	cat__MRDA0_method_qPCR-inv16	0.0		1_3
1518	cat__MRDA0_method_qPCR-t8/21	0.0		1_3
1519	cat__MRDA0num_ND	0.0		1_3
1520	cat__MRDA0num_Pos	0.0		1_3
1521	cat__MRDA0num_nan	0.0		1_3
1522	cat__MRDA0_specimen_PB	0.0		1_3
1523	cat__MRDA0_specimen_nan	0.0		1_3
1524	cat__MRDB0_method_nan	0.0		1_3
1525	cat__MRDB0_method_qPCR-NPM1	0.0		1_3
1526	cat__MRDB0_method_qPCR-NPM1 A	0.0		1_3
1527	cat__MRDB0_method_qPCR-NPM1 B	0.0		1_3
1528	cat__MRDB0_method_qPCR-NPM1 D	0.0		1_3
1529	cat__MRDB0_method_qPCR-NPM1 OTHER	0.0		1_3
1530	cat__MRDB0_method_qPCR-inv16	0.0		1_3
1531	cat__MRDB0_method_qPCR-t8/21	0.0		1_3
1532	cat__MRDB0_specimen_BM	0.0		1_3
1533	cat__MRDB0_specimen_nan	0.0		1_3
1534	cat__MRDB0num_ND	0.0		1_3
1535	cat__MRDB0num_Pos	0.0		1_3
1536	cat__MRDB0num_nan	0.0		1_3
1537	cat__MRDC0_method_MFC (LAIP+DfN)	0.0		1_3
1538	cat__MRDC0_method_nan	0.0		1_3
1539	cat__MRDC0_specimen_BM	0.0		1_3
1540	cat__MRDC0_specimen_BM	0.0		1_3
1541	cat__MRDC0_specimen_PB	0.0		1_3
1542	cat__MRDC0_specimen_nan	0.0		1_3
1543	cat__MRDC0num_Neg	0.0		1_3
1544	cat__MRDC0num_Pos	0.0		1_3
1545	cat__MRDC0num_nan	0.0		1_3
1546	num__date_MRDA0	0.0003443287423349442		1_3
1547	num__MRDA0hodnota	0.0		1_3
1548	num__MRDA0logred	0.0		1_3
1549	num__date_MRDB0	0.00021669047658230432		1_3
1550	num__MRDB0hodnota	0.0		1_3
1551	num__MRDB0logred	0.0		1_3
1552	num__MRDC0percentage	0.00012909437622567958		1_3
1553	remainder__MRDnegativity_is_missing	0.0		1_3
1554	remainder__MRDguided_is_missing	0.0		1_3
1555	remainder__Housekeeping_is_missing	0.0		1_3
1556	remainder__MRDA0_is_missing	0.0		1_3
1557	remainder__date_MRDA0_is_missing	0.0		1_3
1558	remainder__MRDA0_method_is_missing	0.0		1_3
1559	remainder__MRDA0_specimen_is_missing	0.0		1_3
1560	remainder__MRDA0num_is_missing	0.0		1_3
1561	remainder__MRDA0hodnota_is_missing	0.0		1_3
1562	remainder__MRDA0logred_is_missing	0.0		1_3
1563	remainder__MRDB0_is_missing	0.0		1_3
1564	remainder__date_MRDB0_is_missing	0.0		1_3
1565	remainder__MRDB0_method_is_missing	0.0		1_3
1566	remainder__MRDB0_specimen_is_missing	0.0		1_3
1567	remainder__MRDB0num_is_missing	0.0		1_3
1568	remainder__MRDB0hodnota_is_missing	0.0		1_3
1569	remainder__MRDB0logred_is_missing	0.0		1_3
1570	remainder__MRDC0_is_missing	0.0		1_3
1571	remainder__MRDC0_method_is_missing	0.0		1_3
1572	remainder__MRDC0_specimen_is_missing	0.0		1_3
1573	remainder__MRDC0num_is_missing	0.0		1_3
1574	remainder__MRDC0percentage_is_missing	0.0		1_3
1575	remainder__ASXL1	0.0		1_3
1576	remainder__ASXL2	0.0		1_3
1577	remainder__ASXL3	0.0		1_3
1578	remainder__ATRX	0.0		1_3
1579	remainder__BAGE3	0.0		1_3
1580	remainder__BCOR	0.0		1_3
1581	remainder__BRAF	0.0		1_3
1582	remainder__CBFB	0.0		1_3
1583	remainder__CBL	0.0		1_3
1584	remainder__CDKN2A	0.0		1_3
1585	remainder__CEBPA	0.0		1_3
1586	remainder__CREBBP	0.0		1_3
1587	remainder__CSF3R	0.0		1_3
1588	remainder__CTCF	0.0		1_3
1589	remainder__CUL2	0.0		1_3
1590	remainder__CUX1	0.0		1_3
1591	remainder__DNMT3A	0.0		1_3
1592	remainder__EED	0.0		1_3
1593	remainder__ETV6	0.0		1_3
1594	remainder__EZH2	0.0		1_3
1595	remainder__FBXW7	0.0		1_3
1596	remainder__FLT3	0.0		1_3
1597	remainder__GATA1	0.0		1_3
1598	remainder__GATA2	0.0		1_3
1599	remainder__GNAS	0.0		1_3
1600	remainder__GNB1	0.0		1_3
1601	remainder__IDH1	0.0		1_3
1602	remainder__IDH2	0.0		1_3
1603	remainder__JAK2	0.0		1_3
1604	remainder__JAK3	0.0		1_3
1605	remainder__KANSL1	0.0		1_3
1606	remainder__KDM6A	0.0		1_3
1607	remainder__KIT	0.0		1_3
1608	remainder__KMT2C	0.0		1_3
1609	remainder__KMT2D	0.0		1_3
1610	remainder__KMT2E	0.0		1_3
1611	remainder__KRAS	0.0		1_3
1612	remainder__LUC7L2	0.0		1_3
1613	remainder__MED12	0.0		1_3
1614	remainder__MLL	0.0		1_3
1615	remainder__MPL	0.0		1_3
1616	remainder__MYC	0.0		1_3
1617	remainder__NF1	0.0		1_3
1618	remainder__NFE2	0.0		1_3
1619	remainder__NOTCH1	0.0		1_3
1620	remainder__NPM1	0.0		1_3
1621	remainder__NRAS	0.0		1_3
1622	remainder__PDS5B	0.0		1_3
1623	remainder__PHF6	0.0		1_3
1624	remainder__PRPF8	0.0		1_3
1625	remainder__PTEN	0.0		1_3
1626	remainder__PTPN11	0.0		1_3
1627	remainder__RAD21	0.0		1_3
1628	remainder__RIT1	0.0		1_3
1629	remainder__RUNX1	0.0		1_3
1630	remainder__SETBP1	0.0		1_3
1631	remainder__SF1	0.0		1_3
1632	remainder__SF3B1	0.0		1_3
1633	remainder__SMC1A	0.0		1_3
1634	remainder__SMC3	0.0		1_3
1635	remainder__SMG1	0.0		1_3
1636	remainder__SPP1	0.0		1_3
1637	remainder__SRSF2	0.0		1_3
1638	remainder__STAG2	0.0		1_3
1639	remainder__STAT5B	0.0		1_3
1640	remainder__SUZ12	0.0		1_3
1641	remainder__TET2	0.0		1_3
1642	remainder__TP53	0.0		1_3
1643	remainder__U2AF1	0.0		1_3
1644	remainder__WT1	0.0		1_3
1645	remainder__ZRSR2	0.0		1_3
1646	remainder__ngs_is_missing	0.0		1_3
1647	cat__MRDA0_False	0.0		2_3
1648	cat__MRDA0_True	0.0		2_3
1649	cat__MRDA0_nan	0.0		2_3
1650	cat__MRDB0_False	0.0		2_3
1651	cat__MRDB0_True	0.0		2_3
1652	cat__MRDB0_nan	0.0		2_3
1653	cat__MRDC0_False	0.0		2_3
1654	cat__MRDC0_True	0.0		2_3
1655	cat__MRDC0_nan	0.0		2_3
1656	cat__MRDnegativity_<0.0%/not detectable	0.0		2_3
1657	cat__MRDnegativity_nan	0.0		2_3
1658	cat__MRDguided_No	0.0		2_3
1659	cat__MRDguided_nan	0.0		2_3
1660	cat__Housekeeping_ABL	0.0		2_3
1661	cat__Housekeeping_nan	0.0		2_3
1662	cat__MRDA0_method_nan	0.0		2_3
1663	cat__MRDA0_method_qPCR-NPM1	0.0		2_3
1664	cat__MRDA0_method_qPCR-NPM1 A	0.0		2_3
1665	cat__MRDA0_method_qPCR-NPM1 B	0.0		2_3
1666	cat__MRDA0_method_qPCR-NPM1 D	0.0		2_3
1667	cat__MRDA0_method_qPCR-NPM1 OTHER	0.0		2_3
1668	cat__MRDA0_method_qPCR-inv16	0.0		2_3
1669	cat__MRDA0_method_qPCR-t8/21	0.0		2_3
1670	cat__MRDA0num_ND	0.0		2_3
1671	cat__MRDA0num_Pos	0.0		2_3
1672	cat__MRDA0num_nan	0.0		2_3
1673	cat__MRDA0_specimen_PB	0.0		2_3
1674	cat__MRDA0_specimen_nan	0.0		2_3
1675	cat__MRDB0_method_nan	0.0		2_3
1676	cat__MRDB0_method_qPCR-NPM1	0.0		2_3
1677	cat__MRDB0_method_qPCR-NPM1 A	0.0		2_3
1678	cat__MRDB0_method_qPCR-NPM1 B	0.0		2_3
1679	cat__MRDB0_method_qPCR-NPM1 D	0.0		2_3
1680	cat__MRDB0_method_qPCR-NPM1 OTHER	0.0		2_3
1681	cat__MRDB0_method_qPCR-inv16	0.0		2_3
1682	cat__MRDB0_method_qPCR-t8/21	0.0		2_3
1683	cat__MRDB0_specimen_BM	0.0		2_3
1684	cat__MRDB0_specimen_nan	0.0		2_3
1685	cat__MRDB0num_ND	0.0		2_3
1686	cat__MRDB0num_Pos	0.0		2_3
1687	cat__MRDB0num_nan	0.0		2_3
1688	cat__MRDC0_method_MFC (LAIP+DfN)	0.0		2_3
1689	cat__MRDC0_method_nan	0.0		2_3
1690	cat__MRDC0_specimen_BM	0.0		2_3
1691	cat__MRDC0_specimen_BM	0.0		2_3
1692	cat__MRDC0_specimen_PB	0.0		2_3
1693	cat__MRDC0_specimen_nan	0.0		2_3
1694	cat__MRDC0num_Neg	0.0		2_3
1695	cat__MRDC0num_Pos	0.0		2_3
1696	cat__MRDC0num_nan	0.0		2_3
1697	num__date_MRDA0	0.00030692263060927725		2_3
1698	num__MRDA0hodnota	0.0		2_3
1699	num__MRDA0logred	0.0		2_3
1700	num__date_MRDB0	2.6909297961910488e-05		2_3
1701	num__MRDB0hodnota	0.0		2_3
1702	num__MRDB0logred	0.0		2_3
1703	num__MRDC0percentage	3.3295627640782526e-05		2_3
1704	remainder__MRDnegativity_is_missing	0.0		2_3
1705	remainder__MRDguided_is_missing	0.0		2_3
1706	remainder__Housekeeping_is_missing	0.0		2_3
1707	remainder__MRDA0_is_missing	0.0		2_3
1708	remainder__date_MRDA0_is_missing	0.0		2_3
1709	remainder__MRDA0_method_is_missing	0.0		2_3
1710	remainder__MRDA0_specimen_is_missing	0.0		2_3
1711	remainder__MRDA0num_is_missing	0.0		2_3
1712	remainder__MRDA0hodnota_is_missing	0.0		2_3
1713	remainder__MRDA0logred_is_missing	0.0		2_3
1714	remainder__MRDB0_is_missing	0.0		2_3
1715	remainder__date_MRDB0_is_missing	0.0		2_3
1716	remainder__MRDB0_method_is_missing	0.0		2_3
1717	remainder__MRDB0_specimen_is_missing	0.0		2_3
1718	remainder__MRDB0num_is_missing	0.0		2_3
1719	remainder__MRDB0hodnota_is_missing	0.0		2_3
1720	remainder__MRDB0logred_is_missing	0.0		2_3
1721	remainder__MRDC0_is_missing	0.0		2_3
1722	remainder__MRDC0_method_is_missing	0.0		2_3
1723	remainder__MRDC0_specimen_is_missing	0.0		2_3
1724	remainder__MRDC0num_is_missing	0.0		2_3
1725	remainder__MRDC0percentage_is_missing	0.0		2_3
1726	remainder__ASXL1	0.0		2_3
1727	remainder__ASXL2	0.0		2_3
1728	remainder__ASXL3	0.0		2_3
1729	remainder__ATRX	0.0		2_3
1730	remainder__BAGE3	0.0		2_3
1731	remainder__BCOR	0.0		2_3
1732	remainder__BRAF	0.0		2_3
1733	remainder__CBFB	0.0		2_3
1734	remainder__CBL	0.0		2_3
1735	remainder__CDKN2A	0.0		2_3
1736	remainder__CEBPA	0.0		2_3
1737	remainder__CREBBP	0.0		2_3
1738	remainder__CSF3R	0.0		2_3
1739	remainder__CTCF	0.0		2_3
1740	remainder__CUX1	0.0		2_3
1741	remainder__DNMT3A	0.0		2_3
1742	remainder__EED	0.0		2_3
1743	remainder__ETV6	0.0		2_3
1744	remainder__EZH2	0.0		2_3
1745	remainder__FBXW7	0.0		2_3
1746	remainder__FLT3	0.0		2_3
1747	remainder__GATA1	0.0		2_3
1748	remainder__GATA2	0.0		2_3
1749	remainder__GNAS	0.0		2_3
1750	remainder__GNB1	0.0		2_3
1751	remainder__IDH1	0.0		2_3
1752	remainder__IDH2	0.0		2_3
1753	remainder__JAK2	0.0		2_3
1754	remainder__JAK3	0.0		2_3
1755	remainder__KANSL1	0.0		2_3
1756	remainder__KDM6A	0.0		2_3
1757	remainder__KIT	0.0		2_3
1758	remainder__KMT2C	0.0		2_3
1759	remainder__KMT2D	0.0		2_3
1760	remainder__KMT2E	0.0		2_3
1761	remainder__KRAS	0.0		2_3
1762	remainder__LUC7L2	0.0		2_3
1763	remainder__MED12	0.0		2_3
1764	remainder__MLL	0.0		2_3
1765	remainder__MPL	0.0		2_3
1766	remainder__MYC	0.0		2_3
1767	remainder__NF1	0.0		2_3
1768	remainder__NFE2	0.0		2_3
1769	remainder__NOTCH1	0.0		2_3
1770	remainder__NPM1	0.0		2_3
1771	remainder__NRAS	0.0		2_3
1772	remainder__PDS5B	0.0		2_3
1773	remainder__PHF6	0.0		2_3
1774	remainder__PRPF8	0.0		2_3
1775	remainder__PTEN	0.0		2_3
1776	remainder__PTPN11	0.0		2_3
1777	remainder__RAD21	0.0		2_3
1778	remainder__RIT1	0.0		2_3
1779	remainder__RUNX1	0.0		2_3
1780	remainder__SETBP1	0.0		2_3
1781	remainder__SF1	0.0		2_3
1782	remainder__SF3B1	0.0		2_3
1783	remainder__SMC1A	0.0		2_3
1784	remainder__SMC3	0.0		2_3
1785	remainder__SMG1	0.0		2_3
1786	remainder__SPP1	0.0		2_3
1787	remainder__SRSF2	0.0		2_3
1788	remainder__STAG2	0.0		2_3
1789	remainder__STAT5B	0.0		2_3
1790	remainder__SUZ12	0.0		2_3
1791	remainder__TET2	0.0		2_3
1792	remainder__TP53	0.0		2_3
1793	remainder__U2AF1	0.0		2_3
1794	remainder__WT1	0.0		2_3
1795	remainder__ZRSR2	0.0		2_3
1796	remainder__ngs_is_missing	0.0		2_3
1797	cat__MRDA0_False	0.0		3_3
1798	cat__MRDA0_True	0.0		3_3
1799	cat__MRDA0_nan	0.0		3_3
1800	cat__MRDB0_False	0.0		3_3
1801	cat__MRDB0_True	0.0		3_3
1802	cat__MRDB0_nan	0.0		3_3
1803	cat__MRDC0_False	0.0		3_3
1804	cat__MRDC0_True	0.0		3_3
1805	cat__MRDC0_nan	0.0		3_3
1806	cat__MRDnegativity_<0.0%/not detectable	0.0		3_3
1807	cat__MRDnegativity_nan	0.0		3_3
1808	cat__MRDguided_No	0.0		3_3
1809	cat__MRDguided_nan	0.0		3_3
1810	cat__Housekeeping_ABL	0.0		3_3
1811	cat__Housekeeping_nan	0.0		3_3
1812	cat__MRDA0_method_nan	0.0		3_3
1813	cat__MRDA0_method_qPCR-NPM1	0.0		3_3
1814	cat__MRDA0_method_qPCR-NPM1 A	0.0		3_3
1815	cat__MRDA0_method_qPCR-NPM1 B	0.0		3_3
1816	cat__MRDA0_method_qPCR-NPM1 D	0.0		3_3
1817	cat__MRDA0_method_qPCR-NPM1 OTHER	0.0		3_3
1818	cat__MRDA0_method_qPCR-inv16	0.0		3_3
1819	cat__MRDA0_method_qPCR-t8/21	0.0		3_3
1820	cat__MRDA0num_ND	0.0		3_3
1821	cat__MRDA0num_Pos	0.0		3_3
1822	cat__MRDA0num_nan	0.0		3_3
1823	cat__MRDA0_specimen_PB	0.0		3_3
1824	cat__MRDA0_specimen_nan	0.0		3_3
1825	cat__MRDB0_method_nan	0.0		3_3
1826	cat__MRDB0_method_qPCR-NPM1	0.0		3_3
1827	cat__MRDB0_method_qPCR-NPM1 A	0.0		3_3
1828	cat__MRDB0_method_qPCR-NPM1 B	0.0		3_3
1829	cat__MRDB0_method_qPCR-NPM1 D	0.0		3_3
1830	cat__MRDB0_method_qPCR-NPM1 OTHER	0.0		3_3
1831	cat__MRDB0_method_qPCR-inv16	0.0		3_3
1832	cat__MRDB0_method_qPCR-t8/21	0.0		3_3
1833	cat__MRDB0_specimen_BM	0.0		3_3
1834	cat__MRDB0_specimen_nan	0.0		3_3
1835	cat__MRDB0num_ND	0.0		3_3
1836	cat__MRDB0num_Pos	0.0		3_3
1837	cat__MRDB0num_nan	0.0		3_3
1838	cat__MRDC0_method_MFC (LAIP+DfN)	0.0		3_3
1839	cat__MRDC0_method_nan	0.0		3_3
1840	cat__MRDC0_specimen_BM	0.0		3_3
1841	cat__MRDC0_specimen_BM	0.0		3_3
1842	cat__MRDC0_specimen_PB	0.0		3_3
1843	cat__MRDC0_specimen_nan	0.0		3_3
1844	cat__MRDC0num_Neg	0.0		3_3
1845	cat__MRDC0num_Pos	0.0		3_3
1846	cat__MRDC0num_nan	0.0		3_3
1847	num__date_MRDA0	0.0004153410506904375		3_3
1848	num__MRDA0hodnota	4.4585317077727716e-05		3_3
1849	num__MRDA0logred	5.3534990803257305e-06		3_3
1850	num__date_MRDB0	0.0001965134023791135		3_3
1851	num__MRDB0hodnota	0.0		3_3
1852	num__MRDB0logred	0.0		3_3
1853	num__MRDC0percentage	0.00017594164288892516		3_3
1854	remainder__MRDnegativity_is_missing	0.0		3_3
1855	remainder__MRDguided_is_missing	0.0		3_3
1856	remainder__Housekeeping_is_missing	0.0		3_3
1857	remainder__MRDA0_is_missing	0.0		3_3
1858	remainder__date_MRDA0_is_missing	0.0		3_3
1859	remainder__MRDA0_method_is_missing	0.0		3_3
1860	remainder__MRDA0_specimen_is_missing	0.0		3_3
1861	remainder__MRDA0num_is_missing	0.0		3_3
1862	remainder__MRDA0hodnota_is_missing	0.0		3_3
1863	remainder__MRDA0logred_is_missing	0.0		3_3
1864	remainder__MRDB0_is_missing	0.0		3_3
1865	remainder__date_MRDB0_is_missing	0.0		3_3
1866	remainder__MRDB0_method_is_missing	0.0		3_3
1867	remainder__MRDB0_specimen_is_missing	0.0		3_3
1868	remainder__MRDB0num_is_missing	0.0		3_3
1869	remainder__MRDB0hodnota_is_missing	0.0		3_3
1870	remainder__MRDB0logred_is_missing	0.0		3_3
1871	remainder__MRDC0_is_missing	0.0		3_3
1872	remainder__MRDC0_method_is_missing	0.0		3_3
1873	remainder__MRDC0_specimen_is_missing	0.0		3_3
1874	remainder__MRDC0num_is_missing	0.0		3_3
1875	remainder__MRDC0percentage_is_missing	0.0		3_3
1876	remainder__ASXL1	2.2809967461714417e-06		3_3
1877	remainder__ASXL2	8.208550464882908e-07		3_3
1878	remainder__ASXL3	0.0		3_3
1879	remainder__ATRX	0.0		3_3
1880	remainder__BAGE3	0.0		3_3
1881	remainder__BCOR	0.0		3_3
1882	remainder__BRAF	0.0		3_3
1883	remainder__CBFB	0.0		3_3
1884	remainder__CBL	0.0		3_3
1885	remainder__CDKN2A	0.0		3_3
1886	remainder__CEBPA	3.2210050639760895e-07		3_3
1887	remainder__CREBBP	0.0		3_3
1888	remainder__CSF3R	0.0		3_3
1889	remainder__CTCF	0.0		3_3
1890	remainder__CUL2	0.0		3_3
1891	remainder__CUX1	0.0		3_3
1892	remainder__DNMT3A	0.0		3_3
1893	remainder__EED	0.0		3_3
1894	remainder__ETV6	0.0		3_3
1895	remainder__EZH2	0.0		3_3
1896	remainder__FBXW7	0.0		3_3
1897	remainder__FLT3	0.0		3_3
1898	remainder__GATA1	0.0		3_3
1899	remainder__GATA2	0.0		3_3
1900	remainder__GNAS	0.0		3_3
1901	remainder__GNB1	0.0		3_3
1902	remainder__IDH1	0.0		3_3
1903	remainder__IDH2	0.0		3_3
1904	remainder__JAK2	0.0		3_3
1905	remainder__JAK3	0.0		3_3
1906	remainder__KANSL1	0.0		3_3
1907	remainder__KDM6A	0.0		3_3
1908	remainder__KIT	0.0		3_3
1909	remainder__KMT2C	0.0		3_3
1910	remainder__KMT2D	0.0		3_3
1911	remainder__KMT2E	0.0		3_3
1912	remainder__KRAS	0.0		3_3
1913	remainder__LUC7L2	0.0		3_3
1914	remainder__MED12	0.0		3_3
1915	remainder__MLL	0.0		3_3
1916	remainder__MPL	0.0		3_3
1917	remainder__MYC	0.0		3_3
1918	remainder__NF1	0.0		3_3
1919	remainder__NFE2	0.0		3_3
1920	remainder__NOTCH1	0.0		3_3
1921	remainder__NPM1	3.8723622533654947e-07		3_3
1922	remainder__NRAS	0.0		3_3
1923	remainder__PDS5B	0.0		3_3
1924	remainder__PHF6	0.0		3_3
1925	remainder__PRPF8	0.0		3_3
1926	remainder__PTPN11	0.0		3_3
1927	remainder__RAD21	0.0		3_3
1928	remainder__RIT1	0.0		3_3
1929	remainder__RUNX1	0.0		3_3
1930	remainder__SETBP1	0.0		3_3
1931	remainder__SF1	0.0		3_3
1932	remainder__SF3B1	0.0		3_3
1933	remainder__SMC1A	0.0		3_3
1934	remainder__SMC3	0.0		3_3
1935	remainder__SMG1	0.0		3_3
1936	remainder__SRSF2	0.0		3_3
1937	remainder__STAG2	0.0		3_3
1938	remainder__STAT5B	0.0		3_3
1939	remainder__SUZ12	0.0		3_3
1940	remainder__TET2	0.0		3_3
1941	remainder__TP53	0.0		3_3
1942	remainder__U2AF1	0.0		3_3
1943	remainder__WT1	0.0		3_3
1944	remainder__ZRSR2	0.0		3_3
1945	remainder__ngs_is_missing	0.0		3_3
1946	cat__MRDA0_False	0.0		4_3
1947	cat__MRDA0_True	0.0		4_3
1948	cat__MRDA0_nan	0.0		4_3
1949	cat__MRDB0_False	0.0		4_3
1950	cat__MRDB0_True	0.0		4_3
1951	cat__MRDB0_nan	0.0		4_3
1952	cat__MRDC0_False	0.0		4_3
1953	cat__MRDC0_True	0.0		4_3
1954	cat__MRDC0_nan	0.0		4_3
1955	cat__MRDnegativity_<0.0%/not detectable	0.0		4_3
1956	cat__MRDnegativity_nan	0.0		4_3
1957	cat__MRDguided_No	0.0		4_3
1958	cat__MRDguided_nan	0.0		4_3
1959	cat__Housekeeping_ABL	0.0		4_3
1960	cat__Housekeeping_nan	0.0		4_3
1961	cat__MRDA0_method_nan	0.0		4_3
1962	cat__MRDA0_method_qPCR-NPM1	0.0		4_3
1963	cat__MRDA0_method_qPCR-NPM1 A	0.0		4_3
1964	cat__MRDA0_method_qPCR-NPM1 B	0.0		4_3
1965	cat__MRDA0_method_qPCR-NPM1 D	0.0		4_3
1966	cat__MRDA0_method_qPCR-NPM1 OTHER	0.0		4_3
1967	cat__MRDA0_method_qPCR-inv16	0.0		4_3
1968	cat__MRDA0_method_qPCR-t8/21	0.0		4_3
1969	cat__MRDA0num_ND	0.0		4_3
1970	cat__MRDA0num_Pos	0.0		4_3
1971	cat__MRDA0num_nan	0.0		4_3
1972	cat__MRDA0_specimen_PB	0.0		4_3
1973	cat__MRDA0_specimen_nan	0.0		4_3
1974	cat__MRDB0_method_nan	0.0		4_3
1975	cat__MRDB0_method_qPCR-NPM1	0.0		4_3
1976	cat__MRDB0_method_qPCR-NPM1 A	0.0		4_3
1977	cat__MRDB0_method_qPCR-NPM1 B	0.0		4_3
1978	cat__MRDB0_method_qPCR-NPM1 D	0.0		4_3
1979	cat__MRDB0_method_qPCR-NPM1 OTHER	0.0		4_3
1980	cat__MRDB0_method_qPCR-inv16	0.0		4_3
1981	cat__MRDB0_method_qPCR-t8/21	0.0		4_3
1982	cat__MRDB0_specimen_BM	0.0		4_3
1983	cat__MRDB0_specimen_nan	0.0		4_3
1984	cat__MRDB0num_ND	0.0		4_3
1985	cat__MRDB0num_Pos	0.0		4_3
1986	cat__MRDB0num_nan	0.0		4_3
1987	cat__MRDC0_method_MFC (LAIP+DfN)	0.0		4_3
1988	cat__MRDC0_method_nan	0.0		4_3
1989	cat__MRDC0_specimen_BM	0.0		4_3
1990	cat__MRDC0_specimen_BM	0.0		4_3
1991	cat__MRDC0_specimen_PB	0.0		4_3
1992	cat__MRDC0_specimen_nan	0.0		4_3
1993	cat__MRDC0num_Neg	0.0		4_3
1994	cat__MRDC0num_Pos	0.0		4_3
1995	cat__MRDC0num_nan	0.0		4_3
1996	num__date_MRDA0	0.00036631301400609094		4_3
1997	num__MRDA0hodnota	0.0		4_3
1998	num__MRDA0logred	0.0		4_3
[truncated: 245 more rows]
