# Supplementary material for: Random Survival Forest Versus Elastic-Net Regularized Cox Regression for Survival Prediction in Acute Myeloid Leukemia at Distinct Treatment Time Points: Model Performance Comparison Study
Source: JMIR Bioinform Biotechnol. 2026 Apr 29;7:e75678. doi: 10.2196/75678 (PMC13128161; doi:10.2196/75678)
Supplement: Multimedia Appendix 9 [file bioinform-v7-e75678-s009.zip › ablation_metrics/repeated_fold_feature_importance/cnet/initial_diagnosis__MRD__fimp.csv]

	feature	importance	std_importance	fold_repeat_idx
0	cat__MRDA0_False	0.0		1_1
1	cat__MRDA0_True	0.0		1_1
2	cat__MRDA0_nan	0.0		1_1
3	cat__MRDB0_False	0.0		1_1
4	cat__MRDB0_True	0.0		1_1
5	cat__MRDB0_nan	0.0		1_1
6	cat__MRDC0_False	0.0		1_1
7	cat__MRDC0_True	0.0		1_1
8	cat__MRDC0_nan	0.0		1_1
9	cat__MRDnegativity_<0.0%/not detectable	0.0		1_1
10	cat__MRDnegativity_nan	0.0		1_1
11	cat__MRDguided_No	0.0		1_1
12	cat__MRDguided_nan	0.0		1_1
13	cat__Housekeeping_ABL	0.0		1_1
14	cat__Housekeeping_nan	0.0		1_1
15	cat__MRDA0_method_nan	0.0		1_1
16	cat__MRDA0_method_qPCR-NPM1	0.0		1_1
17	cat__MRDA0_method_qPCR-NPM1 A	0.0		1_1
18	cat__MRDA0_method_qPCR-NPM1 B	0.0		1_1
19	cat__MRDA0_method_qPCR-NPM1 D	0.0		1_1
20	cat__MRDA0_method_qPCR-NPM1 OTHER	0.0		1_1
21	cat__MRDA0_method_qPCR-inv16	0.0		1_1
22	cat__MRDA0_method_qPCR-t8/21	0.0		1_1
23	cat__MRDA0num_ND	0.0		1_1
24	cat__MRDA0num_Pos	0.0		1_1
25	cat__MRDA0num_nan	0.0		1_1
26	cat__MRDA0_specimen_PB	0.0		1_1
27	cat__MRDA0_specimen_nan	0.0		1_1
28	cat__MRDB0_method_nan	0.0		1_1
29	cat__MRDB0_method_qPCR-NPM1	0.0		1_1
30	cat__MRDB0_method_qPCR-NPM1 A	0.0		1_1
31	cat__MRDB0_method_qPCR-NPM1 B	0.0		1_1
32	cat__MRDB0_method_qPCR-NPM1 D	0.0		1_1
33	cat__MRDB0_method_qPCR-NPM1 OTHER	0.0		1_1
34	cat__MRDB0_method_qPCR-inv16	0.0		1_1
35	cat__MRDB0_method_qPCR-t8/21	0.0		1_1
36	cat__MRDB0_specimen_BM	0.0		1_1
37	cat__MRDB0_specimen_nan	0.0		1_1
38	cat__MRDB0num_ND	0.0		1_1
39	cat__MRDB0num_Pos	0.0		1_1
40	cat__MRDB0num_nan	0.0		1_1
41	cat__MRDC0_method_MFC (LAIP+DfN)	0.0		1_1
42	cat__MRDC0_method_nan	0.0		1_1
43	cat__MRDC0_specimen_BM	0.0		1_1
44	cat__MRDC0_specimen_BM	0.0		1_1
45	cat__MRDC0_specimen_PB	0.0		1_1
46	cat__MRDC0_specimen_nan	0.0		1_1
47	cat__MRDC0num_Neg	0.0		1_1
48	cat__MRDC0num_Pos	0.0		1_1
49	cat__MRDC0num_nan	0.0		1_1
50	num__date_MRDA0	0.0005318463690015834		1_1
51	num__MRDA0hodnota	0.0		1_1
52	num__MRDA0logred	0.0		1_1
53	num__date_MRDB0	0.00034389528092840986		1_1
54	num__MRDB0hodnota	0.0		1_1
55	num__MRDB0logred	0.0		1_1
56	num__MRDC0percentage	0.00018969456548742792		1_1
57	remainder__MRDnegativity_is_missing	0.0		1_1
58	remainder__MRDguided_is_missing	0.0		1_1
59	remainder__Housekeeping_is_missing	0.0		1_1
60	remainder__MRDA0_is_missing	0.0		1_1
61	remainder__date_MRDA0_is_missing	0.0		1_1
62	remainder__MRDA0_method_is_missing	0.0		1_1
63	remainder__MRDA0_specimen_is_missing	0.0		1_1
64	remainder__MRDA0num_is_missing	0.0		1_1
65	remainder__MRDA0hodnota_is_missing	0.0		1_1
66	remainder__MRDA0logred_is_missing	0.0		1_1
67	remainder__MRDB0_is_missing	0.0		1_1
68	remainder__date_MRDB0_is_missing	0.0		1_1
69	remainder__MRDB0_method_is_missing	0.0		1_1
70	remainder__MRDB0_specimen_is_missing	0.0		1_1
71	remainder__MRDB0num_is_missing	0.0		1_1
72	remainder__MRDB0hodnota_is_missing	0.0		1_1
73	remainder__MRDB0logred_is_missing	0.0		1_1
74	remainder__MRDC0_is_missing	0.0		1_1
75	remainder__MRDC0_method_is_missing	0.0		1_1
76	remainder__MRDC0_specimen_is_missing	0.0		1_1
77	remainder__MRDC0num_is_missing	0.0		1_1
78	remainder__MRDC0percentage_is_missing	0.0		1_1
79	cat__MRDA0_False	0.0		2_1
80	cat__MRDA0_True	0.0		2_1
81	cat__MRDA0_nan	0.0		2_1
82	cat__MRDB0_False	0.0		2_1
83	cat__MRDB0_True	0.0		2_1
84	cat__MRDB0_nan	0.0		2_1
85	cat__MRDC0_False	0.0		2_1
86	cat__MRDC0_True	0.0		2_1
87	cat__MRDC0_nan	0.0		2_1
88	cat__MRDnegativity_<0.0%/not detectable	0.0		2_1
89	cat__MRDnegativity_nan	0.0		2_1
90	cat__MRDguided_No	0.0		2_1
91	cat__MRDguided_nan	0.0		2_1
92	cat__Housekeeping_ABL	0.0		2_1
93	cat__Housekeeping_nan	0.0		2_1
94	cat__MRDA0_method_nan	0.0		2_1
95	cat__MRDA0_method_qPCR-NPM1	0.0		2_1
96	cat__MRDA0_method_qPCR-NPM1 A	0.0		2_1
97	cat__MRDA0_method_qPCR-NPM1 B	0.0		2_1
98	cat__MRDA0_method_qPCR-NPM1 D	0.0		2_1
99	cat__MRDA0_method_qPCR-NPM1 OTHER	0.0		2_1
100	cat__MRDA0_method_qPCR-inv16	0.0		2_1
101	cat__MRDA0_method_qPCR-t8/21	0.0		2_1
102	cat__MRDA0num_ND	0.0		2_1
103	cat__MRDA0num_Pos	0.0		2_1
104	cat__MRDA0num_nan	0.0		2_1
105	cat__MRDA0_specimen_PB	0.0		2_1
106	cat__MRDA0_specimen_nan	0.0		2_1
107	cat__MRDB0_method_nan	0.0		2_1
108	cat__MRDB0_method_qPCR-NPM1	0.0		2_1
109	cat__MRDB0_method_qPCR-NPM1 A	0.0		2_1
110	cat__MRDB0_method_qPCR-NPM1 B	0.0		2_1
111	cat__MRDB0_method_qPCR-NPM1 D	0.0		2_1
112	cat__MRDB0_method_qPCR-NPM1 OTHER	0.0		2_1
113	cat__MRDB0_method_qPCR-inv16	0.0		2_1
114	cat__MRDB0_method_qPCR-t8/21	0.0		2_1
115	cat__MRDB0_specimen_BM	0.0		2_1
116	cat__MRDB0_specimen_nan	0.0		2_1
117	cat__MRDB0num_ND	0.0		2_1
118	cat__MRDB0num_Pos	0.0		2_1
119	cat__MRDB0num_nan	0.0		2_1
120	cat__MRDC0_method_MFC (LAIP+DfN)	0.0		2_1
121	cat__MRDC0_method_nan	0.0		2_1
122	cat__MRDC0_specimen_BM	0.0		2_1
123	cat__MRDC0_specimen_BM	0.0		2_1
124	cat__MRDC0_specimen_PB	0.0		2_1
125	cat__MRDC0_specimen_nan	0.0		2_1
126	cat__MRDC0num_Neg	0.0		2_1
127	cat__MRDC0num_Pos	0.0		2_1
128	cat__MRDC0num_nan	0.0		2_1
129	num__date_MRDA0	0.00039852275294424195		2_1
130	num__MRDA0hodnota	0.0		2_1
131	num__MRDA0logred	0.0		2_1
132	num__date_MRDB0	0.00014386562641281172		2_1
133	num__MRDB0hodnota	0.0		2_1
134	num__MRDB0logred	0.0		2_1
135	num__MRDC0percentage	0.0001385502251245757		2_1
136	remainder__MRDnegativity_is_missing	0.0		2_1
137	remainder__MRDguided_is_missing	0.0		2_1
138	remainder__Housekeeping_is_missing	0.0		2_1
139	remainder__MRDA0_is_missing	0.0		2_1
140	remainder__date_MRDA0_is_missing	0.0		2_1
141	remainder__MRDA0_method_is_missing	0.0		2_1
142	remainder__MRDA0_specimen_is_missing	0.0		2_1
143	remainder__MRDA0num_is_missing	0.0		2_1
144	remainder__MRDA0hodnota_is_missing	0.0		2_1
145	remainder__MRDA0logred_is_missing	0.0		2_1
146	remainder__MRDB0_is_missing	0.0		2_1
147	remainder__date_MRDB0_is_missing	0.0		2_1
148	remainder__MRDB0_method_is_missing	0.0		2_1
149	remainder__MRDB0_specimen_is_missing	0.0		2_1
150	remainder__MRDB0num_is_missing	0.0		2_1
151	remainder__MRDB0hodnota_is_missing	0.0		2_1
152	remainder__MRDB0logred_is_missing	0.0		2_1
153	remainder__MRDC0_is_missing	0.0		2_1
154	remainder__MRDC0_method_is_missing	0.0		2_1
155	remainder__MRDC0_specimen_is_missing	0.0		2_1
156	remainder__MRDC0num_is_missing	0.0		2_1
157	remainder__MRDC0percentage_is_missing	0.0		2_1
158	cat__MRDA0_False	0.0		3_1
159	cat__MRDA0_True	0.0		3_1
160	cat__MRDA0_nan	0.0		3_1
161	cat__MRDB0_False	0.0		3_1
162	cat__MRDB0_True	0.0		3_1
163	cat__MRDB0_nan	0.0		3_1
164	cat__MRDC0_False	0.0		3_1
165	cat__MRDC0_True	0.0		3_1
166	cat__MRDC0_nan	0.0		3_1
167	cat__MRDnegativity_<0.0%/not detectable	0.0		3_1
168	cat__MRDnegativity_nan	0.0		3_1
169	cat__MRDguided_No	0.0		3_1
170	cat__MRDguided_nan	0.0		3_1
171	cat__Housekeeping_ABL	0.0		3_1
172	cat__Housekeeping_nan	0.0		3_1
173	cat__MRDA0_method_nan	0.0		3_1
174	cat__MRDA0_method_qPCR-NPM1	0.0		3_1
175	cat__MRDA0_method_qPCR-NPM1 A	0.0		3_1
176	cat__MRDA0_method_qPCR-NPM1 B	0.0		3_1
177	cat__MRDA0_method_qPCR-NPM1 D	0.0		3_1
178	cat__MRDA0_method_qPCR-NPM1 OTHER	0.0		3_1
179	cat__MRDA0_method_qPCR-inv16	0.0		3_1
180	cat__MRDA0_method_qPCR-t8/21	0.0		3_1
181	cat__MRDA0num_ND	0.0		3_1
182	cat__MRDA0num_Pos	0.0		3_1
183	cat__MRDA0num_nan	0.0		3_1
184	cat__MRDA0_specimen_PB	0.0		3_1
185	cat__MRDA0_specimen_nan	0.0		3_1
186	cat__MRDB0_method_nan	0.0		3_1
187	cat__MRDB0_method_qPCR-NPM1	0.0		3_1
188	cat__MRDB0_method_qPCR-NPM1 A	0.0		3_1
189	cat__MRDB0_method_qPCR-NPM1 B	0.0		3_1
190	cat__MRDB0_method_qPCR-NPM1 D	0.0		3_1
191	cat__MRDB0_method_qPCR-NPM1 OTHER	0.0		3_1
192	cat__MRDB0_method_qPCR-inv16	0.0		3_1
193	cat__MRDB0_method_qPCR-t8/21	0.0		3_1
194	cat__MRDB0_specimen_BM	0.0		3_1
195	cat__MRDB0_specimen_nan	0.0		3_1
196	cat__MRDB0num_ND	0.0		3_1
197	cat__MRDB0num_Pos	0.0		3_1
198	cat__MRDB0num_nan	0.0		3_1
199	cat__MRDC0_method_MFC (LAIP+DfN)	0.0		3_1
200	cat__MRDC0_method_nan	0.0		3_1
201	cat__MRDC0_specimen_BM	0.0		3_1
202	cat__MRDC0_specimen_BM	0.0		3_1
203	cat__MRDC0_specimen_PB	0.0		3_1
204	cat__MRDC0_specimen_nan	0.0		3_1
205	cat__MRDC0num_Neg	0.0		3_1
206	cat__MRDC0num_Pos	0.0		3_1
207	cat__MRDC0num_nan	0.0		3_1
208	num__date_MRDA0	0.0003377251053339205		3_1
209	num__MRDA0hodnota	0.0		3_1
210	num__MRDA0logred	0.0		3_1
211	num__date_MRDB0	0.00013933284524280474		3_1
212	num__MRDB0hodnota	0.0		3_1
213	num__MRDB0logred	0.0		3_1
214	num__MRDC0percentage	0.00012795142654086484		3_1
215	remainder__MRDnegativity_is_missing	0.0		3_1
216	remainder__MRDguided_is_missing	0.0		3_1
217	remainder__Housekeeping_is_missing	0.0		3_1
218	remainder__MRDA0_is_missing	0.0		3_1
219	remainder__date_MRDA0_is_missing	0.0		3_1
220	remainder__MRDA0_method_is_missing	0.0		3_1
221	remainder__MRDA0_specimen_is_missing	0.0		3_1
222	remainder__MRDA0num_is_missing	0.0		3_1
223	remainder__MRDA0hodnota_is_missing	0.0		3_1
224	remainder__MRDA0logred_is_missing	0.0		3_1
225	remainder__MRDB0_is_missing	0.0		3_1
226	remainder__date_MRDB0_is_missing	0.0		3_1
227	remainder__MRDB0_method_is_missing	0.0		3_1
228	remainder__MRDB0_specimen_is_missing	0.0		3_1
229	remainder__MRDB0num_is_missing	0.0		3_1
230	remainder__MRDB0hodnota_is_missing	0.0		3_1
231	remainder__MRDB0logred_is_missing	0.0		3_1
232	remainder__MRDC0_is_missing	0.0		3_1
233	remainder__MRDC0_method_is_missing	0.0		3_1
234	remainder__MRDC0_specimen_is_missing	0.0		3_1
235	remainder__MRDC0num_is_missing	0.0		3_1
236	remainder__MRDC0percentage_is_missing	0.0		3_1
237	cat__MRDA0_False	0.0		4_1
238	cat__MRDA0_True	0.0		4_1
239	cat__MRDA0_nan	0.0		4_1
240	cat__MRDB0_False	0.0		4_1
241	cat__MRDB0_True	0.0		4_1
242	cat__MRDB0_nan	0.0		4_1
243	cat__MRDC0_False	0.0		4_1
244	cat__MRDC0_True	0.0		4_1
245	cat__MRDC0_nan	0.0		4_1
246	cat__MRDnegativity_<0.0%/not detectable	0.0		4_1
247	cat__MRDnegativity_nan	0.0		4_1
248	cat__MRDguided_No	0.0		4_1
249	cat__MRDguided_nan	0.0		4_1
250	cat__Housekeeping_ABL	0.0		4_1
251	cat__Housekeeping_nan	0.0		4_1
252	cat__MRDA0_method_nan	0.0		4_1
253	cat__MRDA0_method_qPCR-NPM1	0.0		4_1
254	cat__MRDA0_method_qPCR-NPM1 A	0.0		4_1
255	cat__MRDA0_method_qPCR-NPM1 B	0.0		4_1
256	cat__MRDA0_method_qPCR-NPM1 D	0.0		4_1
257	cat__MRDA0_method_qPCR-NPM1 OTHER	0.0		4_1
258	cat__MRDA0_method_qPCR-inv16	0.0		4_1
259	cat__MRDA0_method_qPCR-t8/21	0.0		4_1
260	cat__MRDA0num_ND	0.0		4_1
261	cat__MRDA0num_Pos	0.0		4_1
262	cat__MRDA0num_nan	0.0		4_1
263	cat__MRDA0_specimen_PB	0.0		4_1
264	cat__MRDA0_specimen_nan	0.0		4_1
265	cat__MRDB0_method_nan	0.0		4_1
266	cat__MRDB0_method_qPCR-NPM1	0.0		4_1
267	cat__MRDB0_method_qPCR-NPM1 A	0.0		4_1
268	cat__MRDB0_method_qPCR-NPM1 B	0.0		4_1
269	cat__MRDB0_method_qPCR-NPM1 D	0.0		4_1
270	cat__MRDB0_method_qPCR-NPM1 OTHER	0.0		4_1
271	cat__MRDB0_method_qPCR-inv16	0.0		4_1
272	cat__MRDB0_method_qPCR-t8/21	0.0		4_1
273	cat__MRDB0_specimen_BM	0.0		4_1
274	cat__MRDB0_specimen_nan	0.0		4_1
275	cat__MRDB0num_ND	0.0		4_1
276	cat__MRDB0num_Pos	0.0		4_1
277	cat__MRDB0num_nan	0.0		4_1
278	cat__MRDC0_method_MFC (LAIP+DfN)	0.0		4_1
279	cat__MRDC0_method_nan	0.0		4_1
280	cat__MRDC0_specimen_BM	0.0		4_1
281	cat__MRDC0_specimen_BM	0.0		4_1
282	cat__MRDC0_specimen_PB	0.0		4_1
283	cat__MRDC0_specimen_nan	0.0		4_1
284	cat__MRDC0num_Neg	0.0		4_1
285	cat__MRDC0num_Pos	0.0		4_1
286	cat__MRDC0num_nan	0.0		4_1
287	num__date_MRDA0	0.0002691058722455044		4_1
288	num__MRDA0hodnota	0.0		4_1
289	num__MRDA0logred	0.0		4_1
290	num__date_MRDB0	1.9470311736846066e-05		4_1
291	num__MRDB0hodnota	0.0		4_1
292	num__MRDB0logred	0.0		4_1
293	num__MRDC0percentage	3.9060702707021615e-05		4_1
294	remainder__MRDnegativity_is_missing	0.0		4_1
295	remainder__MRDguided_is_missing	0.0		4_1
296	remainder__Housekeeping_is_missing	0.0		4_1
297	remainder__MRDA0_is_missing	0.0		4_1
298	remainder__date_MRDA0_is_missing	0.0		4_1
299	remainder__MRDA0_method_is_missing	0.0		4_1
300	remainder__MRDA0_specimen_is_missing	0.0		4_1
301	remainder__MRDA0num_is_missing	0.0		4_1
302	remainder__MRDA0hodnota_is_missing	0.0		4_1
303	remainder__MRDA0logred_is_missing	0.0		4_1
304	remainder__MRDB0_is_missing	0.0		4_1
305	remainder__date_MRDB0_is_missing	0.0		4_1
306	remainder__MRDB0_method_is_missing	0.0		4_1
307	remainder__MRDB0_specimen_is_missing	0.0		4_1
308	remainder__MRDB0num_is_missing	0.0		4_1
309	remainder__MRDB0hodnota_is_missing	0.0		4_1
310	remainder__MRDB0logred_is_missing	0.0		4_1
311	remainder__MRDC0_is_missing	0.0		4_1
312	remainder__MRDC0_method_is_missing	0.0		4_1
313	remainder__MRDC0_specimen_is_missing	0.0		4_1
314	remainder__MRDC0num_is_missing	0.0		4_1
315	remainder__MRDC0percentage_is_missing	0.0		4_1
316	cat__MRDA0_False	0.0		5_1
317	cat__MRDA0_True	0.0		5_1
318	cat__MRDA0_nan	0.0		5_1
319	cat__MRDB0_False	0.0		5_1
320	cat__MRDB0_True	0.0		5_1
321	cat__MRDB0_nan	0.0		5_1
322	cat__MRDC0_False	0.0		5_1
323	cat__MRDC0_True	0.0		5_1
324	cat__MRDC0_nan	0.0		5_1
325	cat__MRDnegativity_<0.0%/not detectable	0.0		5_1
326	cat__MRDnegativity_nan	0.0		5_1
327	cat__MRDguided_No	0.0		5_1
328	cat__MRDguided_nan	0.0		5_1
329	cat__Housekeeping_ABL	0.0		5_1
330	cat__Housekeeping_nan	0.0		5_1
331	cat__MRDA0_method_nan	0.0		5_1
332	cat__MRDA0_method_qPCR-NPM1	0.0		5_1
333	cat__MRDA0_method_qPCR-NPM1 A	0.0		5_1
334	cat__MRDA0_method_qPCR-NPM1 B	0.0		5_1
335	cat__MRDA0_method_qPCR-NPM1 D	0.0		5_1
336	cat__MRDA0_method_qPCR-NPM1 OTHER	0.0		5_1
337	cat__MRDA0_method_qPCR-inv16	0.0		5_1
338	cat__MRDA0_method_qPCR-t8/21	0.0		5_1
339	cat__MRDA0num_ND	0.0		5_1
340	cat__MRDA0num_Pos	0.0		5_1
341	cat__MRDA0num_nan	0.0		5_1
342	cat__MRDA0_specimen_PB	0.0		5_1
343	cat__MRDA0_specimen_nan	0.0		5_1
344	cat__MRDB0_method_nan	0.0		5_1
345	cat__MRDB0_method_qPCR-NPM1	0.0		5_1
346	cat__MRDB0_method_qPCR-NPM1 A	0.0		5_1
347	cat__MRDB0_method_qPCR-NPM1 B	0.0		5_1
348	cat__MRDB0_method_qPCR-NPM1 D	0.0		5_1
349	cat__MRDB0_method_qPCR-NPM1 OTHER	0.0		5_1
350	cat__MRDB0_method_qPCR-inv16	0.0		5_1
351	cat__MRDB0_method_qPCR-t8/21	0.0		5_1
352	cat__MRDB0_specimen_BM	0.0		5_1
353	cat__MRDB0_specimen_nan	0.0		5_1
354	cat__MRDB0num_ND	0.0		5_1
355	cat__MRDB0num_Pos	0.0		5_1
356	cat__MRDB0num_nan	0.0		5_1
357	cat__MRDC0_method_MFC (LAIP+DfN)	0.0		5_1
358	cat__MRDC0_method_nan	0.0		5_1
359	cat__MRDC0_specimen_BM	0.0		5_1
360	cat__MRDC0_specimen_BM	0.0		5_1
361	cat__MRDC0_specimen_PB	0.0		5_1
362	cat__MRDC0_specimen_nan	0.0		5_1
363	cat__MRDC0num_Neg	0.0		5_1
364	cat__MRDC0num_Pos	0.0		5_1
365	cat__MRDC0num_nan	0.0		5_1
366	num__date_MRDA0	0.0002860665464494971		5_1
367	num__MRDA0hodnota	0.0		5_1
368	num__MRDA0logred	0.0		5_1
369	num__date_MRDB0	0.00016185780507978832		5_1
370	num__MRDB0hodnota	0.0		5_1
371	num__MRDB0logred	0.0		5_1
372	num__MRDC0percentage	0.00013584947597398967		5_1
373	remainder__MRDnegativity_is_missing	0.0		5_1
374	remainder__MRDguided_is_missing	0.0		5_1
375	remainder__Housekeeping_is_missing	0.0		5_1
376	remainder__MRDA0_is_missing	0.0		5_1
377	remainder__date_MRDA0_is_missing	0.0		5_1
378	remainder__MRDA0_method_is_missing	0.0		5_1
379	remainder__MRDA0_specimen_is_missing	0.0		5_1
380	remainder__MRDA0num_is_missing	0.0		5_1
381	remainder__MRDA0hodnota_is_missing	0.0		5_1
382	remainder__MRDA0logred_is_missing	0.0		5_1
383	remainder__MRDB0_is_missing	0.0		5_1
384	remainder__date_MRDB0_is_missing	0.0		5_1
385	remainder__MRDB0_method_is_missing	0.0		5_1
386	remainder__MRDB0_specimen_is_missing	0.0		5_1
387	remainder__MRDB0num_is_missing	0.0		5_1
388	remainder__MRDB0hodnota_is_missing	0.0		5_1
389	remainder__MRDB0logred_is_missing	0.0		5_1
390	remainder__MRDC0_is_missing	0.0		5_1
391	remainder__MRDC0_method_is_missing	0.0		5_1
392	remainder__MRDC0_specimen_is_missing	0.0		5_1
393	remainder__MRDC0num_is_missing	0.0		5_1
394	remainder__MRDC0percentage_is_missing	0.0		5_1
395	cat__MRDA0_False	0.0		1_2
396	cat__MRDA0_True	0.0		1_2
397	cat__MRDA0_nan	0.0		1_2
398	cat__MRDB0_False	0.0		1_2
399	cat__MRDB0_True	0.0		1_2
400	cat__MRDB0_nan	0.0		1_2
401	cat__MRDC0_False	0.0		1_2
402	cat__MRDC0_True	0.0		1_2
403	cat__MRDC0_nan	0.0		1_2
404	cat__MRDnegativity_<0.0%/not detectable	0.0		1_2
405	cat__MRDnegativity_nan	0.0		1_2
406	cat__MRDguided_No	0.0		1_2
407	cat__MRDguided_nan	0.0		1_2
408	cat__Housekeeping_ABL	0.0		1_2
409	cat__Housekeeping_nan	0.0		1_2
410	cat__MRDA0_method_nan	0.0		1_2
411	cat__MRDA0_method_qPCR-NPM1	0.0		1_2
412	cat__MRDA0_method_qPCR-NPM1 A	0.0		1_2
413	cat__MRDA0_method_qPCR-NPM1 B	0.0		1_2
414	cat__MRDA0_method_qPCR-NPM1 D	0.0		1_2
415	cat__MRDA0_method_qPCR-NPM1 OTHER	0.0		1_2
416	cat__MRDA0_method_qPCR-inv16	0.0		1_2
417	cat__MRDA0_method_qPCR-t8/21	0.0		1_2
418	cat__MRDA0num_ND	0.0		1_2
419	cat__MRDA0num_Pos	0.0		1_2
420	cat__MRDA0num_nan	0.0		1_2
421	cat__MRDA0_specimen_PB	0.0		1_2
422	cat__MRDA0_specimen_nan	0.0		1_2
423	cat__MRDB0_method_nan	0.0		1_2
424	cat__MRDB0_method_qPCR-NPM1	0.0		1_2
425	cat__MRDB0_method_qPCR-NPM1 A	0.0		1_2
426	cat__MRDB0_method_qPCR-NPM1 B	0.0		1_2
427	cat__MRDB0_method_qPCR-NPM1 D	0.0		1_2
428	cat__MRDB0_method_qPCR-NPM1 OTHER	0.0		1_2
429	cat__MRDB0_method_qPCR-inv16	0.0		1_2
430	cat__MRDB0_method_qPCR-t8/21	0.0		1_2
431	cat__MRDB0_specimen_BM	0.0		1_2
432	cat__MRDB0_specimen_nan	0.0		1_2
433	cat__MRDB0num_ND	0.0		1_2
434	cat__MRDB0num_Pos	0.0		1_2
435	cat__MRDB0num_nan	0.0		1_2
436	cat__MRDC0_method_MFC (LAIP+DfN)	0.0		1_2
437	cat__MRDC0_method_nan	0.0		1_2
438	cat__MRDC0_specimen_BM	0.0		1_2
439	cat__MRDC0_specimen_BM	0.0		1_2
440	cat__MRDC0_specimen_PB	0.0		1_2
441	cat__MRDC0_specimen_nan	0.0		1_2
442	cat__MRDC0num_Neg	0.0		1_2
443	cat__MRDC0num_Pos	0.0		1_2
444	cat__MRDC0num_nan	0.0		1_2
445	num__date_MRDA0	0.0002881073063730143		1_2
446	num__MRDA0hodnota	5.1097419043297134e-06		1_2
447	num__MRDA0logred	2.03618624749617e-06		1_2
448	num__date_MRDB0	0.00010482138472941809		1_2
449	num__MRDB0hodnota	0.0		1_2
450	num__MRDB0logred	0.0		1_2
451	num__MRDC0percentage	0.00010463525162332118		1_2
452	remainder__MRDnegativity_is_missing	0.0		1_2
453	remainder__MRDguided_is_missing	0.0		1_2
454	remainder__Housekeeping_is_missing	0.0		1_2
455	remainder__MRDA0_is_missing	0.0		1_2
456	remainder__date_MRDA0_is_missing	0.0		1_2
457	remainder__MRDA0_method_is_missing	0.0		1_2
458	remainder__MRDA0_specimen_is_missing	0.0		1_2
459	remainder__MRDA0num_is_missing	0.0		1_2
460	remainder__MRDA0hodnota_is_missing	0.0		1_2
461	remainder__MRDA0logred_is_missing	0.0		1_2
462	remainder__MRDB0_is_missing	0.0		1_2
463	remainder__date_MRDB0_is_missing	0.0		1_2
464	remainder__MRDB0_method_is_missing	0.0		1_2
465	remainder__MRDB0_specimen_is_missing	0.0		1_2
466	remainder__MRDB0num_is_missing	0.0		1_2
467	remainder__MRDB0hodnota_is_missing	0.0		1_2
468	remainder__MRDB0logred_is_missing	0.0		1_2
469	remainder__MRDC0_is_missing	0.0		1_2
470	remainder__MRDC0_method_is_missing	0.0		1_2
471	remainder__MRDC0_specimen_is_missing	0.0		1_2
472	remainder__MRDC0num_is_missing	0.0		1_2
473	remainder__MRDC0percentage_is_missing	0.0		1_2
474	cat__MRDA0_False	0.0		2_2
475	cat__MRDA0_True	0.0		2_2
476	cat__MRDA0_nan	0.0		2_2
477	cat__MRDB0_False	0.0		2_2
478	cat__MRDB0_True	0.0		2_2
479	cat__MRDB0_nan	0.0		2_2
480	cat__MRDC0_False	0.0		2_2
481	cat__MRDC0_True	0.0		2_2
482	cat__MRDC0_nan	0.0		2_2
483	cat__MRDnegativity_<0.0%/not detectable	0.0		2_2
484	cat__MRDnegativity_nan	0.0		2_2
485	cat__MRDguided_No	0.0		2_2
486	cat__MRDguided_nan	0.0		2_2
487	cat__Housekeeping_ABL	0.0		2_2
488	cat__Housekeeping_nan	0.0		2_2
489	cat__MRDA0_method_nan	0.0		2_2
490	cat__MRDA0_method_qPCR-NPM1	0.0		2_2
491	cat__MRDA0_method_qPCR-NPM1 A	0.0		2_2
492	cat__MRDA0_method_qPCR-NPM1 B	0.0		2_2
493	cat__MRDA0_method_qPCR-NPM1 D	0.0		2_2
494	cat__MRDA0_method_qPCR-NPM1 OTHER	0.0		2_2
495	cat__MRDA0_method_qPCR-inv16	0.0		2_2
496	cat__MRDA0_method_qPCR-t8/21	0.0		2_2
497	cat__MRDA0num_ND	0.0		2_2
498	cat__MRDA0num_Pos	0.0		2_2
499	cat__MRDA0num_nan	0.0		2_2
500	cat__MRDA0_specimen_PB	0.0		2_2
501	cat__MRDA0_specimen_nan	0.0		2_2
502	cat__MRDB0_method_nan	0.0		2_2
503	cat__MRDB0_method_qPCR-NPM1	0.0		2_2
504	cat__MRDB0_method_qPCR-NPM1 A	0.0		2_2
505	cat__MRDB0_method_qPCR-NPM1 B	0.0		2_2
506	cat__MRDB0_method_qPCR-NPM1 D	0.0		2_2
507	cat__MRDB0_method_qPCR-NPM1 OTHER	0.0		2_2
508	cat__MRDB0_method_qPCR-inv16	0.0		2_2
509	cat__MRDB0_method_qPCR-t8/21	0.0		2_2
510	cat__MRDB0_specimen_BM	0.0		2_2
511	cat__MRDB0_specimen_nan	0.0		2_2
512	cat__MRDB0num_ND	0.0		2_2
513	cat__MRDB0num_Pos	0.0		2_2
514	cat__MRDB0num_nan	0.0		2_2
515	cat__MRDC0_method_MFC (LAIP+DfN)	0.0		2_2
516	cat__MRDC0_method_nan	0.0		2_2
517	cat__MRDC0_specimen_BM	0.0		2_2
518	cat__MRDC0_specimen_BM	0.0		2_2
519	cat__MRDC0_specimen_PB	0.0		2_2
520	cat__MRDC0_specimen_nan	0.0		2_2
521	cat__MRDC0num_Neg	0.0		2_2
522	cat__MRDC0num_Pos	0.0		2_2
523	cat__MRDC0num_nan	0.0		2_2
524	num__date_MRDA0	0.0004808983677587513		2_2
525	num__MRDA0hodnota	0.0		2_2
526	num__MRDA0logred	0.0		2_2
527	num__date_MRDB0	0.00033160709381076876		2_2
528	num__MRDB0hodnota	0.0		2_2
529	num__MRDB0logred	0.0		2_2
530	num__MRDC0percentage	0.00016043971330076688		2_2
531	remainder__MRDnegativity_is_missing	0.0		2_2
532	remainder__MRDguided_is_missing	0.0		2_2
533	remainder__Housekeeping_is_missing	0.0		2_2
534	remainder__MRDA0_is_missing	0.0		2_2
535	remainder__date_MRDA0_is_missing	0.0		2_2
536	remainder__MRDA0_method_is_missing	0.0		2_2
537	remainder__MRDA0_specimen_is_missing	0.0		2_2
538	remainder__MRDA0num_is_missing	0.0		2_2
539	remainder__MRDA0hodnota_is_missing	0.0		2_2
540	remainder__MRDA0logred_is_missing	0.0		2_2
541	remainder__MRDB0_is_missing	0.0		2_2
542	remainder__date_MRDB0_is_missing	0.0		2_2
543	remainder__MRDB0_method_is_missing	0.0		2_2
544	remainder__MRDB0_specimen_is_missing	0.0		2_2
545	remainder__MRDB0num_is_missing	0.0		2_2
546	remainder__MRDB0hodnota_is_missing	0.0		2_2
547	remainder__MRDB0logred_is_missing	0.0		2_2
548	remainder__MRDC0_is_missing	0.0		2_2
549	remainder__MRDC0_method_is_missing	0.0		2_2
550	remainder__MRDC0_specimen_is_missing	0.0		2_2
551	remainder__MRDC0num_is_missing	0.0		2_2
552	remainder__MRDC0percentage_is_missing	0.0		2_2
553	cat__MRDA0_False	0.0		3_2
554	cat__MRDA0_True	0.0		3_2
555	cat__MRDA0_nan	0.0		3_2
556	cat__MRDB0_False	0.0		3_2
557	cat__MRDB0_True	0.0		3_2
558	cat__MRDB0_nan	0.0		3_2
559	cat__MRDC0_False	0.0		3_2
560	cat__MRDC0_True	0.0		3_2
561	cat__MRDC0_nan	0.0		3_2
562	cat__MRDnegativity_<0.0%/not detectable	0.0		3_2
563	cat__MRDnegativity_nan	0.0		3_2
564	cat__MRDguided_No	0.0		3_2
565	cat__MRDguided_nan	0.0		3_2
566	cat__Housekeeping_ABL	0.0		3_2
567	cat__Housekeeping_nan	0.0		3_2
568	cat__MRDA0_method_nan	0.0		3_2
569	cat__MRDA0_method_qPCR-NPM1	0.0		3_2
570	cat__MRDA0_method_qPCR-NPM1 A	0.0		3_2
571	cat__MRDA0_method_qPCR-NPM1 B	0.0		3_2
572	cat__MRDA0_method_qPCR-NPM1 D	0.0		3_2
573	cat__MRDA0_method_qPCR-NPM1 OTHER	0.0		3_2
574	cat__MRDA0_method_qPCR-inv16	0.0		3_2
575	cat__MRDA0_method_qPCR-t8/21	0.0		3_2
576	cat__MRDA0num_ND	0.0		3_2
577	cat__MRDA0num_Pos	0.0		3_2
578	cat__MRDA0num_nan	0.0		3_2
579	cat__MRDA0_specimen_PB	0.0		3_2
580	cat__MRDA0_specimen_nan	0.0		3_2
581	cat__MRDB0_method_nan	0.0		3_2
582	cat__MRDB0_method_qPCR-NPM1	0.0		3_2
583	cat__MRDB0_method_qPCR-NPM1 A	0.0		3_2
584	cat__MRDB0_method_qPCR-NPM1 B	0.0		3_2
585	cat__MRDB0_method_qPCR-NPM1 D	0.0		3_2
586	cat__MRDB0_method_qPCR-NPM1 OTHER	0.0		3_2
587	cat__MRDB0_method_qPCR-inv16	0.0		3_2
588	cat__MRDB0_method_qPCR-t8/21	0.0		3_2
589	cat__MRDB0_specimen_BM	0.0		3_2
590	cat__MRDB0_specimen_nan	0.0		3_2
591	cat__MRDB0num_ND	0.0		3_2
592	cat__MRDB0num_Pos	0.0		3_2
593	cat__MRDB0num_nan	0.0		3_2
594	cat__MRDC0_method_MFC (LAIP+DfN)	0.0		3_2
595	cat__MRDC0_method_nan	0.0		3_2
596	cat__MRDC0_specimen_BM	0.0		3_2
597	cat__MRDC0_specimen_BM	0.0		3_2
598	cat__MRDC0_specimen_PB	0.0		3_2
599	cat__MRDC0_specimen_nan	0.0		3_2
600	cat__MRDC0num_Neg	0.0		3_2
601	cat__MRDC0num_Pos	0.0		3_2
602	cat__MRDC0num_nan	0.0		3_2
603	num__date_MRDA0	0.0004210161143501691		3_2
604	num__MRDA0hodnota	0.0		3_2
605	num__MRDA0logred	0.0		3_2
606	num__date_MRDB0	0.0003745000517974197		3_2
607	num__MRDB0hodnota	0.0		3_2
608	num__MRDB0logred	0.0		3_2
609	num__MRDC0percentage	0.00019406756069547407		3_2
610	remainder__MRDnegativity_is_missing	0.0		3_2
611	remainder__MRDguided_is_missing	0.0		3_2
612	remainder__Housekeeping_is_missing	0.0		3_2
613	remainder__MRDA0_is_missing	0.0		3_2
614	remainder__date_MRDA0_is_missing	0.0		3_2
615	remainder__MRDA0_method_is_missing	0.0		3_2
616	remainder__MRDA0_specimen_is_missing	0.0		3_2
617	remainder__MRDA0num_is_missing	0.0		3_2
618	remainder__MRDA0hodnota_is_missing	0.0		3_2
619	remainder__MRDA0logred_is_missing	0.0		3_2
620	remainder__MRDB0_is_missing	0.0		3_2
621	remainder__date_MRDB0_is_missing	0.0		3_2
622	remainder__MRDB0_method_is_missing	0.0		3_2
623	remainder__MRDB0_specimen_is_missing	0.0		3_2
624	remainder__MRDB0num_is_missing	0.0		3_2
625	remainder__MRDB0hodnota_is_missing	0.0		3_2
626	remainder__MRDB0logred_is_missing	0.0		3_2
627	remainder__MRDC0_is_missing	0.0		3_2
628	remainder__MRDC0_method_is_missing	0.0		3_2
629	remainder__MRDC0_specimen_is_missing	0.0		3_2
630	remainder__MRDC0num_is_missing	0.0		3_2
631	remainder__MRDC0percentage_is_missing	0.0		3_2
632	cat__MRDA0_False	0.0		4_2
633	cat__MRDA0_True	0.0		4_2
634	cat__MRDA0_nan	0.0		4_2
635	cat__MRDB0_False	0.0		4_2
636	cat__MRDB0_True	0.0		4_2
637	cat__MRDB0_nan	0.0		4_2
638	cat__MRDC0_False	0.0		4_2
639	cat__MRDC0_True	0.0		4_2
640	cat__MRDC0_nan	0.0		4_2
641	cat__MRDnegativity_<0.0%/not detectable	0.0		4_2
642	cat__MRDnegativity_nan	0.0		4_2
643	cat__MRDguided_No	0.0		4_2
644	cat__MRDguided_nan	0.0		4_2
645	cat__Housekeeping_ABL	0.0		4_2
646	cat__Housekeeping_nan	0.0		4_2
647	cat__MRDA0_method_nan	0.0		4_2
648	cat__MRDA0_method_qPCR-NPM1	0.0		4_2
649	cat__MRDA0_method_qPCR-NPM1 A	0.0		4_2
650	cat__MRDA0_method_qPCR-NPM1 B	0.0		4_2
651	cat__MRDA0_method_qPCR-NPM1 D	0.0		4_2
652	cat__MRDA0_method_qPCR-NPM1 OTHER	0.0		4_2
653	cat__MRDA0_method_qPCR-inv16	0.0		4_2
654	cat__MRDA0_method_qPCR-t8/21	0.0		4_2
655	cat__MRDA0num_ND	0.0		4_2
656	cat__MRDA0num_Pos	0.0		4_2
657	cat__MRDA0num_nan	0.0		4_2
658	cat__MRDA0_specimen_PB	0.0		4_2
659	cat__MRDA0_specimen_nan	0.0		4_2
660	cat__MRDB0_method_nan	0.0		4_2
661	cat__MRDB0_method_qPCR-NPM1	0.0		4_2
662	cat__MRDB0_method_qPCR-NPM1 A	0.0		4_2
663	cat__MRDB0_method_qPCR-NPM1 B	0.0		4_2
664	cat__MRDB0_method_qPCR-NPM1 D	0.0		4_2
665	cat__MRDB0_method_qPCR-NPM1 OTHER	0.0		4_2
666	cat__MRDB0_method_qPCR-inv16	0.0		4_2
667	cat__MRDB0_method_qPCR-t8/21	0.0		4_2
668	cat__MRDB0_specimen_BM	0.0		4_2
669	cat__MRDB0_specimen_nan	0.0		4_2
670	cat__MRDB0num_ND	0.0		4_2
671	cat__MRDB0num_Pos	0.0		4_2
672	cat__MRDB0num_nan	0.0		4_2
673	cat__MRDC0_method_MFC (LAIP+DfN)	0.0		4_2
674	cat__MRDC0_method_nan	0.0		4_2
675	cat__MRDC0_specimen_BM	0.0		4_2
676	cat__MRDC0_specimen_BM	0.0		4_2
677	cat__MRDC0_specimen_PB	0.0		4_2
678	cat__MRDC0_specimen_nan	0.0		4_2
679	cat__MRDC0num_Neg	0.0		4_2
680	cat__MRDC0num_Pos	0.0		4_2
681	cat__MRDC0num_nan	0.0		4_2
682	num__date_MRDA0	0.00031262439245328765		4_2
683	num__MRDA0hodnota	0.0		4_2
684	num__MRDA0logred	0.0		4_2
685	num__date_MRDB0	0.0001315975110779859		4_2
686	num__MRDB0hodnota	0.0		4_2
687	num__MRDB0logred	0.0		4_2
688	num__MRDC0percentage	0.00012063107767751548		4_2
689	remainder__MRDnegativity_is_missing	0.0		4_2
690	remainder__MRDguided_is_missing	0.0		4_2
691	remainder__Housekeeping_is_missing	0.0		4_2
692	remainder__MRDA0_is_missing	0.0		4_2
693	remainder__date_MRDA0_is_missing	0.0		4_2
694	remainder__MRDA0_method_is_missing	0.0		4_2
695	remainder__MRDA0_specimen_is_missing	0.0		4_2
696	remainder__MRDA0num_is_missing	0.0		4_2
697	remainder__MRDA0hodnota_is_missing	0.0		4_2
698	remainder__MRDA0logred_is_missing	0.0		4_2
699	remainder__MRDB0_is_missing	0.0		4_2
700	remainder__date_MRDB0_is_missing	0.0		4_2
701	remainder__MRDB0_method_is_missing	0.0		4_2
702	remainder__MRDB0_specimen_is_missing	0.0		4_2
703	remainder__MRDB0num_is_missing	0.0		4_2
704	remainder__MRDB0hodnota_is_missing	0.0		4_2
705	remainder__MRDB0logred_is_missing	0.0		4_2
706	remainder__MRDC0_is_missing	0.0		4_2
707	remainder__MRDC0_method_is_missing	0.0		4_2
708	remainder__MRDC0_specimen_is_missing	0.0		4_2
709	remainder__MRDC0num_is_missing	0.0		4_2
710	remainder__MRDC0percentage_is_missing	0.0		4_2
711	cat__MRDA0_False	0.0		5_2
712	cat__MRDA0_True	0.0		5_2
713	cat__MRDA0_nan	0.0		5_2
714	cat__MRDB0_False	0.0		5_2
715	cat__MRDB0_True	0.0		5_2
716	cat__MRDB0_nan	0.0		5_2
717	cat__MRDC0_False	0.0		5_2
718	cat__MRDC0_True	0.0		5_2
719	cat__MRDC0_nan	0.0		5_2
720	cat__MRDnegativity_<0.0%/not detectable	0.0		5_2
721	cat__MRDnegativity_nan	0.0		5_2
722	cat__MRDguided_No	0.0		5_2
723	cat__MRDguided_nan	0.0		5_2
724	cat__Housekeeping_ABL	0.0		5_2
725	cat__Housekeeping_nan	0.0		5_2
726	cat__MRDA0_method_nan	0.0		5_2
727	cat__MRDA0_method_qPCR-NPM1	0.0		5_2
728	cat__MRDA0_method_qPCR-NPM1 A	0.0		5_2
729	cat__MRDA0_method_qPCR-NPM1 B	0.0		5_2
730	cat__MRDA0_method_qPCR-NPM1 D	0.0		5_2
731	cat__MRDA0_method_qPCR-NPM1 OTHER	0.0		5_2
732	cat__MRDA0_method_qPCR-inv16	0.0		5_2
733	cat__MRDA0_method_qPCR-t8/21	0.0		5_2
734	cat__MRDA0num_ND	0.0		5_2
735	cat__MRDA0num_Pos	0.0		5_2
736	cat__MRDA0num_nan	0.0		5_2
737	cat__MRDA0_specimen_PB	0.0		5_2
738	cat__MRDA0_specimen_nan	0.0		5_2
739	cat__MRDB0_method_nan	0.0		5_2
740	cat__MRDB0_method_qPCR-NPM1	0.0		5_2
741	cat__MRDB0_method_qPCR-NPM1 A	0.0		5_2
742	cat__MRDB0_method_qPCR-NPM1 B	0.0		5_2
743	cat__MRDB0_method_qPCR-NPM1 D	0.0		5_2
744	cat__MRDB0_method_qPCR-NPM1 OTHER	0.0		5_2
745	cat__MRDB0_method_qPCR-inv16	0.0		5_2
746	cat__MRDB0_method_qPCR-t8/21	0.0		5_2
747	cat__MRDB0_specimen_BM	0.0		5_2
748	cat__MRDB0_specimen_nan	0.0		5_2
749	cat__MRDB0num_ND	0.0		5_2
750	cat__MRDB0num_Pos	0.0		5_2
751	cat__MRDB0num_nan	0.0		5_2
752	cat__MRDC0_method_MFC (LAIP+DfN)	0.0		5_2
753	cat__MRDC0_method_nan	0.0		5_2
754	cat__MRDC0_specimen_BM	0.0		5_2
755	cat__MRDC0_specimen_BM	0.0		5_2
756	cat__MRDC0_specimen_PB	0.0		5_2
757	cat__MRDC0_specimen_nan	0.0		5_2
758	cat__MRDC0num_Neg	0.0		5_2
759	cat__MRDC0num_Pos	0.0		5_2
760	cat__MRDC0num_nan	0.0		5_2
761	num__date_MRDA0	0.00041405137655267817		5_2
762	num__MRDA0hodnota	0.0		5_2
763	num__MRDA0logred	0.0		5_2
764	num__date_MRDB0	0.0001402820354318625		5_2
765	num__MRDB0hodnota	0.0		5_2
766	num__MRDB0logred	0.0		5_2
767	num__MRDC0percentage	0.00013521143001413855		5_2
768	remainder__MRDnegativity_is_missing	0.0		5_2
769	remainder__MRDguided_is_missing	0.0		5_2
770	remainder__Housekeeping_is_missing	0.0		5_2
771	remainder__MRDA0_is_missing	0.0		5_2
772	remainder__date_MRDA0_is_missing	0.0		5_2
773	remainder__MRDA0_method_is_missing	0.0		5_2
774	remainder__MRDA0_specimen_is_missing	0.0		5_2
775	remainder__MRDA0num_is_missing	0.0		5_2
776	remainder__MRDA0hodnota_is_missing	0.0		5_2
777	remainder__MRDA0logred_is_missing	0.0		5_2
778	remainder__MRDB0_is_missing	0.0		5_2
779	remainder__date_MRDB0_is_missing	0.0		5_2
780	remainder__MRDB0_method_is_missing	0.0		5_2
781	remainder__MRDB0_specimen_is_missing	0.0		5_2
782	remainder__MRDB0num_is_missing	0.0		5_2
783	remainder__MRDB0hodnota_is_missing	0.0		5_2
784	remainder__MRDB0logred_is_missing	0.0		5_2
785	remainder__MRDC0_is_missing	0.0		5_2
786	remainder__MRDC0_method_is_missing	0.0		5_2
787	remainder__MRDC0_specimen_is_missing	0.0		5_2
788	remainder__MRDC0num_is_missing	0.0		5_2
789	remainder__MRDC0percentage_is_missing	0.0		5_2
790	cat__MRDA0_False	0.0		1_3
791	cat__MRDA0_True	0.0		1_3
792	cat__MRDA0_nan	0.0		1_3
793	cat__MRDB0_False	0.0		1_3
794	cat__MRDB0_True	0.0		1_3
795	cat__MRDB0_nan	0.0		1_3
796	cat__MRDC0_False	0.0		1_3
797	cat__MRDC0_True	0.0		1_3
798	cat__MRDC0_nan	0.0		1_3
799	cat__MRDnegativity_<0.0%/not detectable	0.0		1_3
800	cat__MRDnegativity_nan	0.0		1_3
801	cat__MRDguided_No	0.0		1_3
802	cat__MRDguided_nan	0.0		1_3
803	cat__Housekeeping_ABL	0.0		1_3
804	cat__Housekeeping_nan	0.0		1_3
805	cat__MRDA0_method_nan	0.0		1_3
806	cat__MRDA0_method_qPCR-NPM1	0.0		1_3
807	cat__MRDA0_method_qPCR-NPM1 A	0.0		1_3
808	cat__MRDA0_method_qPCR-NPM1 B	0.0		1_3
809	cat__MRDA0_method_qPCR-NPM1 D	0.0		1_3
810	cat__MRDA0_method_qPCR-NPM1 OTHER	0.0		1_3
811	cat__MRDA0_method_qPCR-inv16	0.0		1_3
812	cat__MRDA0_method_qPCR-t8/21	0.0		1_3
813	cat__MRDA0num_ND	0.0		1_3
814	cat__MRDA0num_Pos	0.0		1_3
815	cat__MRDA0num_nan	0.0		1_3
816	cat__MRDA0_specimen_PB	0.0		1_3
817	cat__MRDA0_specimen_nan	0.0		1_3
818	cat__MRDB0_method_nan	0.0		1_3
819	cat__MRDB0_method_qPCR-NPM1	0.0		1_3
820	cat__MRDB0_method_qPCR-NPM1 A	0.0		1_3
821	cat__MRDB0_method_qPCR-NPM1 B	0.0		1_3
822	cat__MRDB0_method_qPCR-NPM1 D	0.0		1_3
823	cat__MRDB0_method_qPCR-NPM1 OTHER	0.0		1_3
824	cat__MRDB0_method_qPCR-inv16	0.0		1_3
825	cat__MRDB0_method_qPCR-t8/21	0.0		1_3
826	cat__MRDB0_specimen_BM	0.0		1_3
827	cat__MRDB0_specimen_nan	0.0		1_3
828	cat__MRDB0num_ND	0.0		1_3
829	cat__MRDB0num_Pos	0.0		1_3
830	cat__MRDB0num_nan	0.0		1_3
831	cat__MRDC0_method_MFC (LAIP+DfN)	0.0		1_3
832	cat__MRDC0_method_nan	0.0		1_3
833	cat__MRDC0_specimen_BM	0.0		1_3
834	cat__MRDC0_specimen_BM	0.0		1_3
835	cat__MRDC0_specimen_PB	0.0		1_3
836	cat__MRDC0_specimen_nan	0.0		1_3
837	cat__MRDC0num_Neg	0.0		1_3
838	cat__MRDC0num_Pos	0.0		1_3
839	cat__MRDC0num_nan	0.0		1_3
840	num__date_MRDA0	0.0003443287423349442		1_3
841	num__MRDA0hodnota	0.0		1_3
842	num__MRDA0logred	0.0		1_3
843	num__date_MRDB0	0.00021669047658230432		1_3
844	num__MRDB0hodnota	0.0		1_3
845	num__MRDB0logred	0.0		1_3
846	num__MRDC0percentage	0.00012909437622567958		1_3
847	remainder__MRDnegativity_is_missing	0.0		1_3
848	remainder__MRDguided_is_missing	0.0		1_3
849	remainder__Housekeeping_is_missing	0.0		1_3
850	remainder__MRDA0_is_missing	0.0		1_3
851	remainder__date_MRDA0_is_missing	0.0		1_3
852	remainder__MRDA0_method_is_missing	0.0		1_3
853	remainder__MRDA0_specimen_is_missing	0.0		1_3
854	remainder__MRDA0num_is_missing	0.0		1_3
855	remainder__MRDA0hodnota_is_missing	0.0		1_3
856	remainder__MRDA0logred_is_missing	0.0		1_3
857	remainder__MRDB0_is_missing	0.0		1_3
858	remainder__date_MRDB0_is_missing	0.0		1_3
859	remainder__MRDB0_method_is_missing	0.0		1_3
860	remainder__MRDB0_specimen_is_missing	0.0		1_3
861	remainder__MRDB0num_is_missing	0.0		1_3
862	remainder__MRDB0hodnota_is_missing	0.0		1_3
863	remainder__MRDB0logred_is_missing	0.0		1_3
864	remainder__MRDC0_is_missing	0.0		1_3
865	remainder__MRDC0_method_is_missing	0.0		1_3
866	remainder__MRDC0_specimen_is_missing	0.0		1_3
867	remainder__MRDC0num_is_missing	0.0		1_3
868	remainder__MRDC0percentage_is_missing	0.0		1_3
869	cat__MRDA0_False	0.0		2_3
870	cat__MRDA0_True	0.0		2_3
871	cat__MRDA0_nan	0.0		2_3
872	cat__MRDB0_False	0.0		2_3
873	cat__MRDB0_True	0.0		2_3
874	cat__MRDB0_nan	0.0		2_3
875	cat__MRDC0_False	0.0		2_3
876	cat__MRDC0_True	0.0		2_3
877	cat__MRDC0_nan	0.0		2_3
878	cat__MRDnegativity_<0.0%/not detectable	0.0		2_3
879	cat__MRDnegativity_nan	0.0		2_3
880	cat__MRDguided_No	0.0		2_3
881	cat__MRDguided_nan	0.0		2_3
882	cat__Housekeeping_ABL	0.0		2_3
883	cat__Housekeeping_nan	0.0		2_3
884	cat__MRDA0_method_nan	0.0		2_3
885	cat__MRDA0_method_qPCR-NPM1	0.0		2_3
886	cat__MRDA0_method_qPCR-NPM1 A	0.0		2_3
887	cat__MRDA0_method_qPCR-NPM1 B	0.0		2_3
888	cat__MRDA0_method_qPCR-NPM1 D	0.0		2_3
889	cat__MRDA0_method_qPCR-NPM1 OTHER	0.0		2_3
890	cat__MRDA0_method_qPCR-inv16	0.0		2_3
891	cat__MRDA0_method_qPCR-t8/21	0.0		2_3
892	cat__MRDA0num_ND	0.0		2_3
893	cat__MRDA0num_Pos	0.0		2_3
894	cat__MRDA0num_nan	0.0		2_3
895	cat__MRDA0_specimen_PB	0.0		2_3
896	cat__MRDA0_specimen_nan	0.0		2_3
897	cat__MRDB0_method_nan	0.0		2_3
898	cat__MRDB0_method_qPCR-NPM1	0.0		2_3
899	cat__MRDB0_method_qPCR-NPM1 A	0.0		2_3
900	cat__MRDB0_method_qPCR-NPM1 B	0.0		2_3
901	cat__MRDB0_method_qPCR-NPM1 D	0.0		2_3
902	cat__MRDB0_method_qPCR-NPM1 OTHER	0.0		2_3
903	cat__MRDB0_method_qPCR-inv16	0.0		2_3
904	cat__MRDB0_method_qPCR-t8/21	0.0		2_3
905	cat__MRDB0_specimen_BM	0.0		2_3
906	cat__MRDB0_specimen_nan	0.0		2_3
907	cat__MRDB0num_ND	0.0		2_3
908	cat__MRDB0num_Pos	0.0		2_3
909	cat__MRDB0num_nan	0.0		2_3
910	cat__MRDC0_method_MFC (LAIP+DfN)	0.0		2_3
911	cat__MRDC0_method_nan	0.0		2_3
912	cat__MRDC0_specimen_BM	0.0		2_3
913	cat__MRDC0_specimen_BM	0.0		2_3
914	cat__MRDC0_specimen_PB	0.0		2_3
915	cat__MRDC0_specimen_nan	0.0		2_3
916	cat__MRDC0num_Neg	0.0		2_3
917	cat__MRDC0num_Pos	0.0		2_3
918	cat__MRDC0num_nan	0.0		2_3
919	num__date_MRDA0	0.00030692263060927725		2_3
920	num__MRDA0hodnota	0.0		2_3
921	num__MRDA0logred	0.0		2_3
922	num__date_MRDB0	2.6909297961910488e-05		2_3
923	num__MRDB0hodnota	0.0		2_3
924	num__MRDB0logred	0.0		2_3
925	num__MRDC0percentage	3.3295627640782526e-05		2_3
926	remainder__MRDnegativity_is_missing	0.0		2_3
927	remainder__MRDguided_is_missing	0.0		2_3
928	remainder__Housekeeping_is_missing	0.0		2_3
929	remainder__MRDA0_is_missing	0.0		2_3
930	remainder__date_MRDA0_is_missing	0.0		2_3
931	remainder__MRDA0_method_is_missing	0.0		2_3
932	remainder__MRDA0_specimen_is_missing	0.0		2_3
933	remainder__MRDA0num_is_missing	0.0		2_3
934	remainder__MRDA0hodnota_is_missing	0.0		2_3
935	remainder__MRDA0logred_is_missing	0.0		2_3
936	remainder__MRDB0_is_missing	0.0		2_3
937	remainder__date_MRDB0_is_missing	0.0		2_3
938	remainder__MRDB0_method_is_missing	0.0		2_3
939	remainder__MRDB0_specimen_is_missing	0.0		2_3
940	remainder__MRDB0num_is_missing	0.0		2_3
941	remainder__MRDB0hodnota_is_missing	0.0		2_3
942	remainder__MRDB0logred_is_missing	0.0		2_3
943	remainder__MRDC0_is_missing	0.0		2_3
944	remainder__MRDC0_method_is_missing	0.0		2_3
945	remainder__MRDC0_specimen_is_missing	0.0		2_3
946	remainder__MRDC0num_is_missing	0.0		2_3
947	remainder__MRDC0percentage_is_missing	0.0		2_3
948	cat__MRDA0_False	0.0		3_3
949	cat__MRDA0_True	0.0		3_3
950	cat__MRDA0_nan	0.0		3_3
951	cat__MRDB0_False	0.0		3_3
952	cat__MRDB0_True	0.0		3_3
953	cat__MRDB0_nan	0.0		3_3
954	cat__MRDC0_False	0.0		3_3
955	cat__MRDC0_True	0.0		3_3
956	cat__MRDC0_nan	0.0		3_3
957	cat__MRDnegativity_<0.0%/not detectable	0.0		3_3
958	cat__MRDnegativity_nan	0.0		3_3
959	cat__MRDguided_No	0.0		3_3
960	cat__MRDguided_nan	0.0		3_3
961	cat__Housekeeping_ABL	0.0		3_3
962	cat__Housekeeping_nan	0.0		3_3
963	cat__MRDA0_method_nan	0.0		3_3
964	cat__MRDA0_method_qPCR-NPM1	0.0		3_3
965	cat__MRDA0_method_qPCR-NPM1 A	0.0		3_3
966	cat__MRDA0_method_qPCR-NPM1 B	0.0		3_3
967	cat__MRDA0_method_qPCR-NPM1 D	0.0		3_3
968	cat__MRDA0_method_qPCR-NPM1 OTHER	0.0		3_3
969	cat__MRDA0_method_qPCR-inv16	0.0		3_3
970	cat__MRDA0_method_qPCR-t8/21	0.0		3_3
971	cat__MRDA0num_ND	0.0		3_3
972	cat__MRDA0num_Pos	0.0		3_3
973	cat__MRDA0num_nan	0.0		3_3
974	cat__MRDA0_specimen_PB	0.0		3_3
975	cat__MRDA0_specimen_nan	0.0		3_3
976	cat__MRDB0_method_nan	0.0		3_3
977	cat__MRDB0_method_qPCR-NPM1	0.0		3_3
978	cat__MRDB0_method_qPCR-NPM1 A	0.0		3_3
979	cat__MRDB0_method_qPCR-NPM1 B	0.0		3_3
980	cat__MRDB0_method_qPCR-NPM1 D	0.0		3_3
981	cat__MRDB0_method_qPCR-NPM1 OTHER	0.0		3_3
982	cat__MRDB0_method_qPCR-inv16	0.0		3_3
983	cat__MRDB0_method_qPCR-t8/21	0.0		3_3
984	cat__MRDB0_specimen_BM	0.0		3_3
985	cat__MRDB0_specimen_nan	0.0		3_3
986	cat__MRDB0num_ND	0.0		3_3
987	cat__MRDB0num_Pos	0.0		3_3
988	cat__MRDB0num_nan	0.0		3_3
989	cat__MRDC0_method_MFC (LAIP+DfN)	0.0		3_3
990	cat__MRDC0_method_nan	0.0		3_3
991	cat__MRDC0_specimen_BM	0.0		3_3
992	cat__MRDC0_specimen_BM	0.0		3_3
993	cat__MRDC0_specimen_PB	0.0		3_3
994	cat__MRDC0_specimen_nan	0.0		3_3
995	cat__MRDC0num_Neg	0.0		3_3
996	cat__MRDC0num_Pos	0.0		3_3
997	cat__MRDC0num_nan	0.0		3_3
998	num__date_MRDA0	0.0004157122380972774		3_3
999	num__MRDA0hodnota	4.4580533531452915e-05		3_3
1000	num__MRDA0logred	5.354429411784642e-06		3_3
1001	num__date_MRDB0	0.00019669703825622224		3_3
1002	num__MRDB0hodnota	0.0		3_3
1003	num__MRDB0logred	0.0		3_3
1004	num__MRDC0percentage	0.00017630969670453454		3_3
1005	remainder__MRDnegativity_is_missing	0.0		3_3
1006	remainder__MRDguided_is_missing	0.0		3_3
1007	remainder__Housekeeping_is_missing	0.0		3_3
1008	remainder__MRDA0_is_missing	0.0		3_3
1009	remainder__date_MRDA0_is_missing	0.0		3_3
1010	remainder__MRDA0_method_is_missing	0.0		3_3
1011	remainder__MRDA0_specimen_is_missing	0.0		3_3
1012	remainder__MRDA0num_is_missing	0.0		3_3
1013	remainder__MRDA0hodnota_is_missing	0.0		3_3
1014	remainder__MRDA0logred_is_missing	0.0		3_3
1015	remainder__MRDB0_is_missing	0.0		3_3
1016	remainder__date_MRDB0_is_missing	0.0		3_3
1017	remainder__MRDB0_method_is_missing	0.0		3_3
1018	remainder__MRDB0_specimen_is_missing	0.0		3_3
1019	remainder__MRDB0num_is_missing	0.0		3_3
1020	remainder__MRDB0hodnota_is_missing	0.0		3_3
1021	remainder__MRDB0logred_is_missing	0.0		3_3
1022	remainder__MRDC0_is_missing	0.0		3_3
1023	remainder__MRDC0_method_is_missing	0.0		3_3
1024	remainder__MRDC0_specimen_is_missing	0.0		3_3
1025	remainder__MRDC0num_is_missing	0.0		3_3
1026	remainder__MRDC0percentage_is_missing	0.0		3_3
1027	cat__MRDA0_False	0.0		4_3
1028	cat__MRDA0_True	0.0		4_3
1029	cat__MRDA0_nan	0.0		4_3
1030	cat__MRDB0_False	0.0		4_3
1031	cat__MRDB0_True	0.0		4_3
1032	cat__MRDB0_nan	0.0		4_3
1033	cat__MRDC0_False	0.0		4_3
1034	cat__MRDC0_True	0.0		4_3
1035	cat__MRDC0_nan	0.0		4_3
1036	cat__MRDnegativity_<0.0%/not detectable	0.0		4_3
1037	cat__MRDnegativity_nan	0.0		4_3
1038	cat__MRDguided_No	0.0		4_3
1039	cat__MRDguided_nan	0.0		4_3
1040	cat__Housekeeping_ABL	0.0		4_3
1041	cat__Housekeeping_nan	0.0		4_3
1042	cat__MRDA0_method_nan	0.0		4_3
1043	cat__MRDA0_method_qPCR-NPM1	0.0		4_3
1044	cat__MRDA0_method_qPCR-NPM1 A	0.0		4_3
1045	cat__MRDA0_method_qPCR-NPM1 B	0.0		4_3
1046	cat__MRDA0_method_qPCR-NPM1 D	0.0		4_3
1047	cat__MRDA0_method_qPCR-NPM1 OTHER	0.0		4_3
1048	cat__MRDA0_method_qPCR-inv16	0.0		4_3
1049	cat__MRDA0_method_qPCR-t8/21	0.0		4_3
1050	cat__MRDA0num_ND	0.0		4_3
1051	cat__MRDA0num_Pos	0.0		4_3
1052	cat__MRDA0num_nan	0.0		4_3
1053	cat__MRDA0_specimen_PB	0.0		4_3
1054	cat__MRDA0_specimen_nan	0.0		4_3
1055	cat__MRDB0_method_nan	0.0		4_3
1056	cat__MRDB0_method_qPCR-NPM1	0.0		4_3
1057	cat__MRDB0_method_qPCR-NPM1 A	0.0		4_3
1058	cat__MRDB0_method_qPCR-NPM1 B	0.0		4_3
1059	cat__MRDB0_method_qPCR-NPM1 D	0.0		4_3
1060	cat__MRDB0_method_qPCR-NPM1 OTHER	0.0		4_3
1061	cat__MRDB0_method_qPCR-inv16	0.0		4_3
1062	cat__MRDB0_method_qPCR-t8/21	0.0		4_3
1063	cat__MRDB0_specimen_BM	0.0		4_3
1064	cat__MRDB0_specimen_nan	0.0		4_3
1065	cat__MRDB0num_ND	0.0		4_3
1066	cat__MRDB0num_Pos	0.0		4_3
1067	cat__MRDB0num_nan	0.0		4_3
1068	cat__MRDC0_method_MFC (LAIP+DfN)	0.0		4_3
1069	cat__MRDC0_method_nan	0.0		4_3
1070	cat__MRDC0_specimen_BM	0.0		4_3
1071	cat__MRDC0_specimen_BM	0.0		4_3
1072	cat__MRDC0_specimen_PB	0.0		4_3
1073	cat__MRDC0_specimen_nan	0.0		4_3
1074	cat__MRDC0num_Neg	0.0		4_3
1075	cat__MRDC0num_Pos	0.0		4_3
1076	cat__MRDC0num_nan	0.0		4_3
1077	num__date_MRDA0	0.00037974224742857494		4_3
1078	num__MRDA0hodnota	0.0		4_3
1079	num__MRDA0logred	0.0		4_3
1080	num__date_MRDB0	0.0001978465543031284		4_3
1081	num__MRDB0hodnota	0.0		4_3
1082	num__MRDB0logred	0.0		4_3
1083	num__MRDC0percentage	0.00019498168575466214		4_3
1084	remainder__MRDnegativity_is_missing	0.0		4_3
1085	remainder__MRDguided_is_missing	0.0		4_3
1086	remainder__Housekeeping_is_missing	0.0		4_3
1087	remainder__MRDA0_is_missing	0.0		4_3
1088	remainder__date_MRDA0_is_missing	0.0		4_3
1089	remainder__MRDA0_method_is_missing	0.0		4_3
1090	remainder__MRDA0_specimen_is_missing	0.0		4_3
1091	remainder__MRDA0num_is_missing	0.0		4_3
1092	remainder__MRDA0hodnota_is_missing	0.0		4_3
1093	remainder__MRDA0logred_is_missing	0.0		4_3
1094	remainder__MRDB0_is_missing	0.0		4_3
1095	remainder__date_MRDB0_is_missing	0.0		4_3
1096	remainder__MRDB0_method_is_missing	0.0		4_3
1097	remainder__MRDB0_specimen_is_missing	0.0		4_3
1098	remainder__MRDB0num_is_missing	0.0		4_3
1099	remainder__MRDB0hodnota_is_missing	0.0		4_3
1100	remainder__MRDB0logred_is_missing	0.0		4_3
1101	remainder__MRDC0_is_missing	0.0		4_3
1102	remainder__MRDC0_method_is_missing	0.0		4_3
1103	remainder__MRDC0_specimen_is_missing	0.0		4_3
1104	remainder__MRDC0num_is_missing	0.0		4_3
1105	remainder__MRDC0percentage_is_missing	0.0		4_3
1106	cat__MRDA0_False	0.0		5_3
1107	cat__MRDA0_True	0.0		5_3
1108	cat__MRDA0_nan	0.0		5_3
1109	cat__MRDB0_False	0.0		5_3
1110	cat__MRDB0_True	0.0		5_3
1111	cat__MRDB0_nan	0.0		5_3
1112	cat__MRDC0_False	0.0		5_3
1113	cat__MRDC0_True	0.0		5_3
1114	cat__MRDC0_nan	0.0		5_3
1115	cat__MRDnegativity_<0.0%/not detectable	0.0		5_3
1116	cat__MRDnegativity_nan	0.0		5_3
1117	cat__MRDguided_No	0.0		5_3
1118	cat__MRDguided_nan	0.0		5_3
1119	cat__Housekeeping_ABL	0.0		5_3
1120	cat__Housekeeping_nan	0.0		5_3
1121	cat__MRDA0_method_nan	0.0		5_3
1122	cat__MRDA0_method_qPCR-NPM1	0.0		5_3
1123	cat__MRDA0_method_qPCR-NPM1 A	0.0		5_3
1124	cat__MRDA0_method_qPCR-NPM1 B	0.0		5_3
1125	cat__MRDA0_method_qPCR-NPM1 D	0.0		5_3
1126	cat__MRDA0_method_qPCR-NPM1 OTHER	0.0		5_3
1127	cat__MRDA0_method_qPCR-inv16	0.0		5_3
1128	cat__MRDA0_method_qPCR-t8/21	0.0		5_3
1129	cat__MRDA0num_ND	0.0		5_3
1130	cat__MRDA0num_Pos	0.0		5_3
1131	cat__MRDA0num_nan	0.0		5_3
1132	cat__MRDA0_specimen_PB	0.0		5_3
1133	cat__MRDA0_specimen_nan	0.0		5_3
1134	cat__MRDB0_method_nan	0.0		5_3
1135	cat__MRDB0_method_qPCR-NPM1	0.0		5_3
1136	cat__MRDB0_method_qPCR-NPM1 A	0.0		5_3
1137	cat__MRDB0_method_qPCR-NPM1 B	0.0		5_3
1138	cat__MRDB0_method_qPCR-NPM1 D	0.0		5_3
1139	cat__MRDB0_method_qPCR-NPM1 OTHER	0.0		5_3
1140	cat__MRDB0_method_qPCR-inv16	0.0		5_3
1141	cat__MRDB0_method_qPCR-t8/21	0.0		5_3
1142	cat__MRDB0_specimen_BM	0.0		5_3
1143	cat__MRDB0_specimen_nan	0.0		5_3
1144	cat__MRDB0num_ND	0.0		5_3
1145	cat__MRDB0num_Pos	0.0		5_3
1146	cat__MRDB0num_nan	0.0		5_3
1147	cat__MRDC0_method_MFC (LAIP+DfN)	0.0		5_3
1148	cat__MRDC0_method_nan	0.0		5_3
1149	cat__MRDC0_specimen_BM	0.0		5_3
1150	cat__MRDC0_specimen_BM	0.0		5_3
1151	cat__MRDC0_specimen_PB	0.0		5_3
1152	cat__MRDC0_specimen_nan	0.0		5_3
1153	cat__MRDC0num_Pos	0.0		5_3
1154	cat__MRDC0num_nan	0.0		5_3
1155	num__date_MRDA0	0.0003687567410790424		5_3
1156	num__MRDA0hodnota	0.0		5_3
1157	num__MRDA0logred	0.0		5_3
1158	num__date_MRDB0	0.0002422284508518609		5_3
1159	num__MRDB0hodnota	0.0		5_3
1160	num__MRDB0logred	0.0		5_3
1161	num__MRDC0percentage	0.00013273009487082047		5_3
1162	remainder__MRDnegativity_is_missing	0.0		5_3
1163	remainder__MRDguided_is_missing	0.0		5_3
1164	remainder__Housekeeping_is_missing	0.0		5_3
1165	remainder__MRDA0_is_missing	0.0		5_3
1166	remainder__date_MRDA0_is_missing	0.0		5_3
1167	remainder__MRDA0_method_is_missing	0.0		5_3
1168	remainder__MRDA0_specimen_is_missing	0.0		5_3
1169	remainder__MRDA0num_is_missing	0.0		5_3
1170	remainder__MRDA0hodnota_is_missing	0.0		5_3
1171	remainder__MRDA0logred_is_missing	0.0		5_3
1172	remainder__MRDB0_is_missing	0.0		5_3
1173	remainder__date_MRDB0_is_missing	0.0		5_3
1174	remainder__MRDB0_method_is_missing	0.0		5_3
1175	remainder__MRDB0_specimen_is_missing	0.0		5_3
1176	remainder__MRDB0num_is_missing	0.0		5_3
1177	remainder__MRDB0hodnota_is_missing	0.0		5_3
1178	remainder__MRDB0logred_is_missing	0.0		5_3
1179	remainder__MRDC0_is_missing	0.0		5_3
1180	remainder__MRDC0_method_is_missing	0.0		5_3
1181	remainder__MRDC0_specimen_is_missing	0.0		5_3
1182	remainder__MRDC0num_is_missing	0.0		5_3
1183	remainder__MRDC0percentage_is_missing	0.0		5_3
