# Supplementary material for: Random Survival Forest Versus Elastic-Net Regularized Cox Regression for Survival Prediction in Acute Myeloid Leukemia at Distinct Treatment Time Points: Model Performance Comparison Study
Source: JMIR Bioinform Biotechnol. 2026 Apr 29;7:e75678. doi: 10.2196/75678 (PMC13128161; doi:10.2196/75678)
Supplement: Multimedia Appendix 9 [file bioinform-v7-e75678-s009.zip › ablation_metrics/repeated_fold_feature_importance/cnet/initial_diagnosis__NGS_flt3_npm1__fimp.csv]

	feature	importance	std_importance	fold_repeat_idx
0	cat__amlFLToutcomeID_2.0	0.0		1_1
1	cat__amlFLToutcomeID_3.0	0.0		1_1
2	cat__amlFLToutcomeID_4.0	0.0		1_1
3	cat__amlFLToutcomeID_nan	0.0		1_1
4	cat__amlFLTTypeID_1.0	0.0		1_1
5	cat__amlFLTTypeID_2.0	0.0		1_1
6	cat__amlFLTTypeID_nan	0.0		1_1
7	cat__amlDDLFLTTKDID_1.0	0.0		1_1
8	cat__amlDDLFLTTKDID_2.0	0.0		1_1
9	cat__amlDDLFLTTKDID_3.0	0.0		1_1
10	cat__amlDDLFLTTKDID_4.0	0.0		1_1
11	cat__amlDDLFLTTKDID_6.0	0.0		1_1
12	cat__amlDDLFLTTKDID_7.0	0.0		1_1
13	cat__amlDDLFLTTKDID_8.0	0.0		1_1
14	cat__amlDDLFLTTKDID_9.0	0.0		1_1
15	cat__amlDDLFLTTKDID_99.0	0.0		1_1
16	cat__amlDDLFLTTKDID_nan	0.0		1_1
17	cat__amlFLTType0ID_1.0	0.0		1_1
18	cat__amlFLTType0ID_2.0	0.0		1_1
19	cat__amlFLTType0ID_nan	0.0		1_1
20	cat__amlDDLNPM1OutcomeID_1.0	0.0		1_1
21	cat__amlDDLNPM1OutcomeID_3.0	0.0		1_1
22	cat__amlDDLNPM1OutcomeID_5.0	0.0		1_1
23	cat__amlDDLNPM1OutcomeID_7.0	0.0		1_1
24	cat__amlDDLNPM1OutcomeID_nan	0.0		1_1
25	cat__amlDDLNPM1ID_1.0	0.0		1_1
26	cat__amlDDLNPM1ID_2.0	0.0		1_1
27	cat__amlDDLNPM1ID_3.0	0.0		1_1
28	cat__amlDDLNPM1ID_4.0	0.0		1_1
29	cat__amlDDLNPM1ID_5.0	0.0		1_1
30	cat__amlDDLNPM1ID_nan	0.0		1_1
31	num__TestDate	0.0		1_1
32	num__ITDPcnt	3.6654418468918283e-06		1_1
33	num__ITDLength	2.835916319593198e-07		1_1
34	remainder__TestDate_is_missing	0.0		1_1
35	remainder__amlFLToutcomeID_is_missing	0.0		1_1
36	remainder__amlFLTTypeID_is_missing	0.0		1_1
37	remainder__amlDDLFLTTKDID_is_missing	0.0		1_1
38	remainder__ITDPcnt_is_missing	0.0		1_1
39	remainder__ITDLength_is_missing	0.0		1_1
40	remainder__amlFLTType0ID_is_missing	0.0		1_1
41	remainder__amlDDLNPM1OutcomeID_is_missing	0.0		1_1
42	remainder__amlDDLNPM1ID_is_missing	0.0		1_1
43	remainder__ASXL1	5.1533170283681696e-05		1_1
44	remainder__ASXL2	2.474620243001996e-06		1_1
45	remainder__ASXL3	0.0		1_1
46	remainder__ATRX	0.0		1_1
47	remainder__BAGE3	0.0		1_1
48	remainder__BCOR	0.0		1_1
49	remainder__BRAF	0.0		1_1
50	remainder__CBFB	0.0		1_1
51	remainder__CBL	0.0		1_1
52	remainder__CDKN2A	0.0		1_1
53	remainder__CEBPA	1.317946079632253e-06		1_1
54	remainder__CREBBP	0.0		1_1
55	remainder__CSF3R	0.0		1_1
56	remainder__CTCF	0.0		1_1
57	remainder__CUL2	0.0		1_1
58	remainder__CUX1	0.0		1_1
59	remainder__DNMT3A	0.0		1_1
60	remainder__EED	0.0		1_1
61	remainder__ETV6	0.0		1_1
62	remainder__EZH2	0.0		1_1
63	remainder__FBXW7	0.0		1_1
64	remainder__FLT3	0.0		1_1
65	remainder__GATA1	0.0		1_1
66	remainder__GATA2	0.0		1_1
67	remainder__GNAS	0.0		1_1
68	remainder__GNB1	0.0		1_1
69	remainder__IDH1	0.0		1_1
70	remainder__IDH2	0.0		1_1
71	remainder__JAK2	0.0		1_1
72	remainder__JAK3	0.0		1_1
73	remainder__KANSL1	0.0		1_1
74	remainder__KDM6A	0.0		1_1
75	remainder__KIT	0.0		1_1
76	remainder__KMT2C	0.0		1_1
77	remainder__KMT2D	0.0		1_1
78	remainder__KMT2E	0.0		1_1
79	remainder__KRAS	0.0		1_1
80	remainder__LUC7L2	0.0		1_1
81	remainder__MED12	0.0		1_1
82	remainder__MLL	0.0		1_1
83	remainder__MPL	0.0		1_1
84	remainder__MYC	0.0		1_1
85	remainder__NF1	0.0		1_1
86	remainder__NFE2	0.0		1_1
87	remainder__NOTCH1	0.0		1_1
88	remainder__NPM1	6.815741905510341e-06		1_1
89	remainder__NRAS	0.0		1_1
90	remainder__PDS5B	0.0		1_1
91	remainder__PHF6	0.0		1_1
92	remainder__PRPF8	0.0		1_1
93	remainder__PTEN	0.0		1_1
94	remainder__PTPN11	0.0		1_1
95	remainder__RAD21	0.0		1_1
96	remainder__RIT1	0.0		1_1
97	remainder__RUNX1	0.0		1_1
98	remainder__SETBP1	0.0		1_1
99	remainder__SF1	0.0		1_1
100	remainder__SF3B1	0.0		1_1
101	remainder__SMC1A	0.0		1_1
102	remainder__SMC3	0.0		1_1
103	remainder__SPP1	0.0		1_1
104	remainder__SRSF2	0.0		1_1
105	remainder__STAG2	0.0		1_1
106	remainder__STAT5B	0.0		1_1
107	remainder__SUZ12	0.0		1_1
108	remainder__TET2	0.0		1_1
109	remainder__TP53	0.0		1_1
110	remainder__U2AF1	0.0		1_1
111	remainder__WT1	0.0		1_1
112	remainder__ZRSR2	0.0		1_1
113	remainder__ngs_is_missing	0.0		1_1
114	cat__amlFLToutcomeID_2.0	0.0		2_1
115	cat__amlFLToutcomeID_3.0	0.0		2_1
116	cat__amlFLToutcomeID_4.0	0.0		2_1
117	cat__amlFLToutcomeID_nan	0.0		2_1
118	cat__amlFLTTypeID_1.0	0.0		2_1
119	cat__amlFLTTypeID_2.0	0.0		2_1
120	cat__amlFLTTypeID_nan	0.0		2_1
121	cat__amlDDLFLTTKDID_1.0	0.0		2_1
122	cat__amlDDLFLTTKDID_2.0	0.0		2_1
123	cat__amlDDLFLTTKDID_3.0	0.0		2_1
124	cat__amlDDLFLTTKDID_4.0	0.0		2_1
125	cat__amlDDLFLTTKDID_6.0	0.0		2_1
126	cat__amlDDLFLTTKDID_7.0	0.0		2_1
127	cat__amlDDLFLTTKDID_8.0	0.0		2_1
128	cat__amlDDLFLTTKDID_9.0	0.0		2_1
129	cat__amlDDLFLTTKDID_99.0	0.0		2_1
130	cat__amlDDLFLTTKDID_nan	0.0		2_1
131	cat__amlFLTType0ID_1.0	0.0		2_1
132	cat__amlFLTType0ID_2.0	0.0		2_1
133	cat__amlFLTType0ID_nan	0.0		2_1
134	cat__amlDDLNPM1OutcomeID_1.0	0.0		2_1
135	cat__amlDDLNPM1OutcomeID_3.0	0.0		2_1
136	cat__amlDDLNPM1OutcomeID_5.0	0.0		2_1
137	cat__amlDDLNPM1OutcomeID_7.0	0.0		2_1
138	cat__amlDDLNPM1OutcomeID_nan	0.0		2_1
139	cat__amlDDLNPM1ID_1.0	0.0		2_1
140	cat__amlDDLNPM1ID_2.0	0.0		2_1
141	cat__amlDDLNPM1ID_3.0	0.0		2_1
142	cat__amlDDLNPM1ID_4.0	0.0		2_1
143	cat__amlDDLNPM1ID_5.0	0.0		2_1
144	cat__amlDDLNPM1ID_nan	0.0		2_1
145	num__TestDate	7.38577081162079e-06		2_1
146	num__ITDPcnt	8.703376753947625e-05		2_1
147	num__ITDLength	5.043718921203387e-06		2_1
148	remainder__TestDate_is_missing	0.0		2_1
149	remainder__amlFLToutcomeID_is_missing	0.0		2_1
150	remainder__amlFLTTypeID_is_missing	0.0		2_1
151	remainder__amlDDLFLTTKDID_is_missing	0.0		2_1
152	remainder__ITDPcnt_is_missing	0.0		2_1
153	remainder__ITDLength_is_missing	0.0		2_1
154	remainder__amlFLTType0ID_is_missing	0.0		2_1
155	remainder__amlDDLNPM1OutcomeID_is_missing	0.0		2_1
156	remainder__amlDDLNPM1ID_is_missing	0.0		2_1
157	remainder__ASXL1	7.445693398711491e-05		2_1
158	remainder__ASXL2	4.560942240650536e-06		2_1
159	remainder__ATRX	0.0		2_1
160	remainder__BAGE3	0.0		2_1
161	remainder__BCOR	0.0		2_1
162	remainder__BRAF	0.0		2_1
163	remainder__CBFB	0.0		2_1
164	remainder__CBL	0.0		2_1
165	remainder__CDKN2A	0.0		2_1
166	remainder__CEBPA	2.4768215372032454e-06		2_1
167	remainder__CREBBP	0.0		2_1
168	remainder__CSF3R	0.0		2_1
169	remainder__CTCF	0.0		2_1
170	remainder__CUL2	0.0		2_1
171	remainder__CUX1	0.0		2_1
172	remainder__DNMT3A	0.0		2_1
173	remainder__EED	0.0		2_1
174	remainder__ETV6	0.0		2_1
175	remainder__EZH2	0.0		2_1
176	remainder__FBXW7	0.0		2_1
177	remainder__FLT3	0.0		2_1
178	remainder__GATA1	0.0		2_1
179	remainder__GATA2	0.0		2_1
180	remainder__GNAS	0.0		2_1
181	remainder__GNB1	0.0		2_1
182	remainder__IDH1	0.0		2_1
183	remainder__IDH2	0.0		2_1
184	remainder__JAK2	0.0		2_1
185	remainder__JAK3	0.0		2_1
186	remainder__KANSL1	0.0		2_1
187	remainder__KDM6A	0.0		2_1
188	remainder__KIT	0.0		2_1
189	remainder__KMT2C	0.0		2_1
190	remainder__KMT2D	0.0		2_1
191	remainder__KMT2E	0.0		2_1
192	remainder__KRAS	0.0		2_1
193	remainder__LUC7L2	0.0		2_1
194	remainder__MED12	0.0		2_1
195	remainder__MLL	0.0		2_1
196	remainder__MPL	0.0		2_1
197	remainder__MYC	0.0		2_1
198	remainder__NF1	0.0		2_1
199	remainder__NFE2	0.0		2_1
200	remainder__NOTCH1	0.0		2_1
201	remainder__NPM1	8.80642989150019e-06		2_1
202	remainder__NRAS	0.0		2_1
203	remainder__PDS5B	0.0		2_1
204	remainder__PHF6	0.0		2_1
205	remainder__PRPF8	0.0		2_1
206	remainder__PTPN11	0.0		2_1
207	remainder__RAD21	0.0		2_1
208	remainder__RIT1	0.0		2_1
209	remainder__RUNX1	0.0		2_1
210	remainder__SETBP1	0.0		2_1
211	remainder__SF1	0.0		2_1
212	remainder__SF3B1	0.0		2_1
213	remainder__SMC1A	0.0		2_1
214	remainder__SMC3	0.0		2_1
215	remainder__SMG1	0.0		2_1
216	remainder__SPP1	0.0		2_1
217	remainder__SRSF2	0.0		2_1
218	remainder__STAG2	0.0		2_1
219	remainder__STAT5B	0.0		2_1
220	remainder__SUZ12	0.0		2_1
221	remainder__TET2	0.0		2_1
222	remainder__TP53	0.0		2_1
223	remainder__U2AF1	0.0		2_1
224	remainder__WT1	0.0		2_1
225	remainder__ZRSR2	0.0		2_1
226	remainder__ngs_is_missing	0.0		2_1
227	cat__amlFLToutcomeID_2.0	0.0		3_1
228	cat__amlFLToutcomeID_3.0	0.0		3_1
229	cat__amlFLToutcomeID_4.0	0.0		3_1
230	cat__amlFLToutcomeID_nan	0.0		3_1
231	cat__amlFLTTypeID_1.0	0.0		3_1
232	cat__amlFLTTypeID_2.0	0.0		3_1
233	cat__amlFLTTypeID_nan	0.0		3_1
234	cat__amlDDLFLTTKDID_1.0	0.0		3_1
235	cat__amlDDLFLTTKDID_2.0	0.0		3_1
236	cat__amlDDLFLTTKDID_3.0	0.0		3_1
237	cat__amlDDLFLTTKDID_4.0	0.0		3_1
238	cat__amlDDLFLTTKDID_6.0	0.0		3_1
239	cat__amlDDLFLTTKDID_7.0	0.0		3_1
240	cat__amlDDLFLTTKDID_8.0	0.0		3_1
241	cat__amlDDLFLTTKDID_99.0	0.0		3_1
242	cat__amlDDLFLTTKDID_nan	0.0		3_1
243	cat__amlFLTType0ID_1.0	0.0		3_1
244	cat__amlFLTType0ID_2.0	0.0		3_1
245	cat__amlFLTType0ID_nan	0.0		3_1
246	cat__amlDDLNPM1OutcomeID_1.0	0.0		3_1
247	cat__amlDDLNPM1OutcomeID_3.0	0.0		3_1
248	cat__amlDDLNPM1OutcomeID_5.0	0.0		3_1
249	cat__amlDDLNPM1OutcomeID_nan	0.0		3_1
250	cat__amlDDLNPM1ID_1.0	0.0		3_1
251	cat__amlDDLNPM1ID_2.0	0.0		3_1
252	cat__amlDDLNPM1ID_3.0	0.0		3_1
253	cat__amlDDLNPM1ID_4.0	0.0		3_1
254	cat__amlDDLNPM1ID_5.0	0.0		3_1
255	cat__amlDDLNPM1ID_nan	0.0		3_1
256	num__TestDate	0.00020134740632969309		3_1
257	num__ITDPcnt	7.736570284070923e-05		3_1
258	num__ITDLength	0.0		3_1
259	remainder__TestDate_is_missing	0.0		3_1
260	remainder__amlFLToutcomeID_is_missing	0.0		3_1
261	remainder__amlFLTTypeID_is_missing	0.0		3_1
262	remainder__amlDDLFLTTKDID_is_missing	0.0		3_1
263	remainder__ITDPcnt_is_missing	0.0		3_1
264	remainder__ITDLength_is_missing	0.0		3_1
265	remainder__amlFLTType0ID_is_missing	0.0		3_1
266	remainder__amlDDLNPM1OutcomeID_is_missing	0.0		3_1
267	remainder__amlDDLNPM1ID_is_missing	0.0		3_1
268	remainder__ASXL1	6.895237031854307e-05		3_1
269	remainder__ASXL2	8.050160720064736e-06		3_1
270	remainder__ASXL3	0.0		3_1
271	remainder__ATRX	0.0		3_1
272	remainder__BAGE3	0.0		3_1
273	remainder__BCOR	0.0		3_1
274	remainder__BRAF	0.0		3_1
275	remainder__CBFB	0.0		3_1
276	remainder__CBL	0.0		3_1
277	remainder__CEBPA	3.997278749241811e-06		3_1
278	remainder__CREBBP	0.0		3_1
279	remainder__CSF3R	0.0		3_1
280	remainder__CTCF	0.0		3_1
281	remainder__CUL2	0.0		3_1
282	remainder__CUX1	0.0		3_1
283	remainder__DNMT3A	0.0		3_1
284	remainder__EED	0.0		3_1
285	remainder__ETV6	0.0		3_1
286	remainder__EZH2	0.0		3_1
287	remainder__FBXW7	0.0		3_1
288	remainder__FLT3	0.0		3_1
289	remainder__GATA1	0.0		3_1
290	remainder__GATA2	0.0		3_1
291	remainder__GNAS	0.0		3_1
292	remainder__GNB1	0.0		3_1
293	remainder__IDH1	0.0		3_1
294	remainder__IDH2	0.0		3_1
295	remainder__JAK2	0.0		3_1
296	remainder__JAK3	0.0		3_1
297	remainder__KANSL1	0.0		3_1
298	remainder__KDM6A	0.0		3_1
299	remainder__KIT	0.0		3_1
300	remainder__KMT2C	0.0		3_1
301	remainder__KMT2D	0.0		3_1
302	remainder__KMT2E	0.0		3_1
303	remainder__KRAS	0.0		3_1
304	remainder__LUC7L2	0.0		3_1
305	remainder__MED12	0.0		3_1
306	remainder__MLL	0.0		3_1
307	remainder__MPL	0.0		3_1
308	remainder__MYC	0.0		3_1
309	remainder__NF1	0.0		3_1
310	remainder__NFE2	0.0		3_1
311	remainder__NOTCH1	0.0		3_1
312	remainder__NPM1	1.0257599924737726e-05		3_1
313	remainder__NRAS	0.0		3_1
314	remainder__PHF6	0.0		3_1
315	remainder__PRPF8	0.0		3_1
316	remainder__PTEN	0.0		3_1
317	remainder__PTPN11	0.0		3_1
318	remainder__RAD21	0.0		3_1
319	remainder__RIT1	0.0		3_1
320	remainder__RUNX1	0.0		3_1
321	remainder__SETBP1	0.0		3_1
322	remainder__SF1	0.0		3_1
323	remainder__SF3B1	0.0		3_1
324	remainder__SMC1A	0.0		3_1
325	remainder__SMC3	0.0		3_1
326	remainder__SMG1	0.0		3_1
327	remainder__SPP1	0.0		3_1
328	remainder__SRSF2	0.0		3_1
329	remainder__STAG2	0.0		3_1
330	remainder__STAT5B	0.0		3_1
331	remainder__SUZ12	0.0		3_1
332	remainder__TET2	0.0		3_1
333	remainder__TP53	0.0		3_1
334	remainder__U2AF1	0.0		3_1
335	remainder__WT1	0.0		3_1
336	remainder__ZRSR2	0.0		3_1
337	remainder__ngs_is_missing	0.0		3_1
338	cat__amlFLToutcomeID_2.0	0.0		4_1
339	cat__amlFLToutcomeID_3.0	0.0		4_1
340	cat__amlFLToutcomeID_4.0	0.0		4_1
341	cat__amlFLToutcomeID_nan	0.0		4_1
342	cat__amlFLTTypeID_1.0	0.0		4_1
343	cat__amlFLTTypeID_2.0	0.0		4_1
344	cat__amlFLTTypeID_nan	0.0		4_1
345	cat__amlDDLFLTTKDID_1.0	0.0		4_1
346	cat__amlDDLFLTTKDID_2.0	0.0		4_1
347	cat__amlDDLFLTTKDID_3.0	0.0		4_1
348	cat__amlDDLFLTTKDID_4.0	0.0		4_1
349	cat__amlDDLFLTTKDID_6.0	0.0		4_1
350	cat__amlDDLFLTTKDID_7.0	0.0		4_1
351	cat__amlDDLFLTTKDID_8.0	0.0		4_1
352	cat__amlDDLFLTTKDID_9.0	0.0		4_1
353	cat__amlDDLFLTTKDID_99.0	0.0		4_1
354	cat__amlDDLFLTTKDID_nan	0.0		4_1
355	cat__amlFLTType0ID_1.0	0.0		4_1
356	cat__amlFLTType0ID_2.0	0.0		4_1
357	cat__amlFLTType0ID_nan	0.0		4_1
358	cat__amlDDLNPM1OutcomeID_1.0	0.0		4_1
359	cat__amlDDLNPM1OutcomeID_3.0	0.0		4_1
360	cat__amlDDLNPM1OutcomeID_5.0	0.0		4_1
361	cat__amlDDLNPM1OutcomeID_7.0	0.0		4_1
362	cat__amlDDLNPM1OutcomeID_nan	0.0		4_1
363	cat__amlDDLNPM1ID_1.0	0.0		4_1
364	cat__amlDDLNPM1ID_2.0	0.0		4_1
365	cat__amlDDLNPM1ID_3.0	0.0		4_1
366	cat__amlDDLNPM1ID_4.0	0.0		4_1
367	cat__amlDDLNPM1ID_5.0	0.0		4_1
368	cat__amlDDLNPM1ID_nan	0.0		4_1
369	num__TestDate	0.0		4_1
370	num__ITDPcnt	4.5241899005594404e-05		4_1
371	num__ITDLength	1.513037936101471e-06		4_1
372	remainder__TestDate_is_missing	0.0		4_1
373	remainder__amlFLToutcomeID_is_missing	0.0		4_1
374	remainder__amlFLTTypeID_is_missing	0.0		4_1
375	remainder__amlDDLFLTTKDID_is_missing	0.0		4_1
376	remainder__ITDPcnt_is_missing	0.0		4_1
377	remainder__ITDLength_is_missing	0.0		4_1
378	remainder__amlFLTType0ID_is_missing	0.0		4_1
379	remainder__amlDDLNPM1OutcomeID_is_missing	0.0		4_1
380	remainder__amlDDLNPM1ID_is_missing	0.0		4_1
381	remainder__ASXL1	2.142774392853552e-05		4_1
382	remainder__ASXL2	1.506106146342598e-06		4_1
383	remainder__ASXL3	0.0		4_1
384	remainder__ATRX	0.0		4_1
385	remainder__BAGE3	0.0		4_1
386	remainder__BCOR	0.0		4_1
387	remainder__BRAF	0.0		4_1
388	remainder__CBFB	0.0		4_1
389	remainder__CBL	0.0		4_1
390	remainder__CDKN2A	0.0		4_1
391	remainder__CEBPA	9.131611677516925e-07		4_1
392	remainder__CREBBP	0.0		4_1
393	remainder__CSF3R	0.0		4_1
394	remainder__CTCF	0.0		4_1
395	remainder__CUX1	0.0		4_1
396	remainder__DNMT3A	0.0		4_1
397	remainder__EED	0.0		4_1
398	remainder__ETV6	0.0		4_1
399	remainder__EZH2	0.0		4_1
400	remainder__FBXW7	0.0		4_1
401	remainder__FLT3	0.0		4_1
402	remainder__GATA1	0.0		4_1
403	remainder__GATA2	0.0		4_1
404	remainder__GNAS	0.0		4_1
405	remainder__GNB1	0.0		4_1
406	remainder__IDH1	0.0		4_1
407	remainder__IDH2	0.0		4_1
408	remainder__JAK2	0.0		4_1
409	remainder__JAK3	0.0		4_1
410	remainder__KANSL1	0.0		4_1
411	remainder__KDM6A	0.0		4_1
412	remainder__KIT	0.0		4_1
413	remainder__KMT2C	0.0		4_1
414	remainder__KMT2D	0.0		4_1
415	remainder__KMT2E	0.0		4_1
416	remainder__KRAS	0.0		4_1
417	remainder__LUC7L2	0.0		4_1
418	remainder__MED12	0.0		4_1
419	remainder__MLL	0.0		4_1
420	remainder__MPL	0.0		4_1
421	remainder__MYC	0.0		4_1
422	remainder__NF1	0.0		4_1
423	remainder__NFE2	0.0		4_1
424	remainder__NOTCH1	0.0		4_1
425	remainder__NPM1	2.3042402754184004e-06		4_1
426	remainder__NRAS	0.0		4_1
427	remainder__PDS5B	0.0		4_1
428	remainder__PHF6	0.0		4_1
429	remainder__PRPF8	0.0		4_1
430	remainder__PTEN	0.0		4_1
431	remainder__PTPN11	0.0		4_1
432	remainder__RAD21	0.0		4_1
433	remainder__RIT1	0.0		4_1
434	remainder__RUNX1	0.0		4_1
435	remainder__SETBP1	0.0		4_1
436	remainder__SF1	0.0		4_1
437	remainder__SF3B1	0.0		4_1
438	remainder__SMC1A	0.0		4_1
439	remainder__SMC3	0.0		4_1
440	remainder__SMG1	0.0		4_1
441	remainder__SRSF2	0.0		4_1
442	remainder__STAG2	0.0		4_1
443	remainder__STAT5B	0.0		4_1
444	remainder__SUZ12	0.0		4_1
445	remainder__TET2	0.0		4_1
446	remainder__TP53	0.0		4_1
447	remainder__U2AF1	0.0		4_1
448	remainder__WT1	0.0		4_1
449	remainder__ZRSR2	0.0		4_1
450	remainder__ngs_is_missing	0.0		4_1
451	cat__amlFLToutcomeID_2.0	0.0		5_1
452	cat__amlFLToutcomeID_3.0	0.0		5_1
453	cat__amlFLToutcomeID_4.0	0.0		5_1
454	cat__amlFLToutcomeID_nan	0.0		5_1
455	cat__amlFLTTypeID_1.0	0.0		5_1
456	cat__amlFLTTypeID_2.0	0.0		5_1
457	cat__amlFLTTypeID_nan	0.0		5_1
458	cat__amlDDLFLTTKDID_1.0	0.0		5_1
459	cat__amlDDLFLTTKDID_2.0	0.0		5_1
460	cat__amlDDLFLTTKDID_3.0	0.0		5_1
461	cat__amlDDLFLTTKDID_4.0	0.0		5_1
462	cat__amlDDLFLTTKDID_6.0	0.0		5_1
463	cat__amlDDLFLTTKDID_8.0	0.0		5_1
464	cat__amlDDLFLTTKDID_9.0	0.0		5_1
465	cat__amlDDLFLTTKDID_99.0	0.0		5_1
466	cat__amlDDLFLTTKDID_nan	0.0		5_1
467	cat__amlFLTType0ID_1.0	0.0		5_1
468	cat__amlFLTType0ID_2.0	0.0		5_1
469	cat__amlFLTType0ID_nan	0.0		5_1
470	cat__amlDDLNPM1OutcomeID_1.0	0.0		5_1
471	cat__amlDDLNPM1OutcomeID_3.0	0.0		5_1
472	cat__amlDDLNPM1OutcomeID_5.0	0.0		5_1
473	cat__amlDDLNPM1OutcomeID_7.0	0.0		5_1
474	cat__amlDDLNPM1OutcomeID_nan	0.0		5_1
475	cat__amlDDLNPM1ID_1.0	0.0		5_1
476	cat__amlDDLNPM1ID_2.0	0.0		5_1
477	cat__amlDDLNPM1ID_3.0	0.0		5_1
478	cat__amlDDLNPM1ID_4.0	0.0		5_1
479	cat__amlDDLNPM1ID_5.0	0.0		5_1
480	cat__amlDDLNPM1ID_nan	0.0		5_1
481	num__TestDate	7.42722981768873e-06		5_1
482	num__ITDPcnt	5.5385547194860996e-05		5_1
483	num__ITDLength	3.6313441947468716e-06		5_1
484	remainder__TestDate_is_missing	0.0		5_1
485	remainder__amlFLToutcomeID_is_missing	0.0		5_1
486	remainder__amlFLTTypeID_is_missing	0.0		5_1
487	remainder__amlDDLFLTTKDID_is_missing	0.0		5_1
488	remainder__ITDPcnt_is_missing	0.0		5_1
489	remainder__ITDLength_is_missing	0.0		5_1
490	remainder__amlFLTType0ID_is_missing	0.0		5_1
491	remainder__amlDDLNPM1OutcomeID_is_missing	0.0		5_1
492	remainder__amlDDLNPM1ID_is_missing	0.0		5_1
493	remainder__ASXL1	5.3518532365927395e-05		5_1
494	remainder__ASXL2	2.8346449762277447e-06		5_1
495	remainder__ASXL3	0.0		5_1
496	remainder__ATRX	0.0		5_1
497	remainder__BAGE3	0.0		5_1
498	remainder__BCOR	0.0		5_1
499	remainder__BRAF	0.0		5_1
500	remainder__CBFB	0.0		5_1
501	remainder__CBL	0.0		5_1
502	remainder__CDKN2A	0.0		5_1
503	remainder__CEBPA	1.4840656786281005e-06		5_1
504	remainder__CREBBP	0.0		5_1
505	remainder__CSF3R	0.0		5_1
506	remainder__CTCF	0.0		5_1
507	remainder__CUL2	0.0		5_1
508	remainder__CUX1	0.0		5_1
509	remainder__DNMT3A	0.0		5_1
510	remainder__EED	0.0		5_1
511	remainder__ETV6	0.0		5_1
512	remainder__EZH2	0.0		5_1
513	remainder__FBXW7	0.0		5_1
514	remainder__FLT3	0.0		5_1
515	remainder__GATA1	0.0		5_1
516	remainder__GATA2	0.0		5_1
517	remainder__GNAS	0.0		5_1
518	remainder__GNB1	0.0		5_1
519	remainder__IDH1	0.0		5_1
520	remainder__IDH2	0.0		5_1
521	remainder__JAK2	0.0		5_1
522	remainder__JAK3	0.0		5_1
523	remainder__KANSL1	0.0		5_1
524	remainder__KDM6A	0.0		5_1
525	remainder__KIT	0.0		5_1
526	remainder__KMT2C	0.0		5_1
527	remainder__KMT2D	0.0		5_1
528	remainder__KMT2E	0.0		5_1
529	remainder__KRAS	0.0		5_1
530	remainder__LUC7L2	0.0		5_1
531	remainder__MED12	0.0		5_1
532	remainder__MLL	0.0		5_1
533	remainder__MPL	0.0		5_1
534	remainder__MYC	0.0		5_1
535	remainder__NF1	0.0		5_1
536	remainder__NFE2	0.0		5_1
537	remainder__NOTCH1	0.0		5_1
538	remainder__NPM1	5.608547516971885e-06		5_1
539	remainder__NRAS	0.0		5_1
540	remainder__PDS5B	0.0		5_1
541	remainder__PHF6	0.0		5_1
542	remainder__PRPF8	0.0		5_1
543	remainder__PTEN	0.0		5_1
544	remainder__PTPN11	0.0		5_1
545	remainder__RAD21	0.0		5_1
546	remainder__RIT1	0.0		5_1
547	remainder__RUNX1	0.0		5_1
548	remainder__SETBP1	0.0		5_1
549	remainder__SF1	0.0		5_1
550	remainder__SF3B1	0.0		5_1
551	remainder__SMC1A	0.0		5_1
552	remainder__SMC3	0.0		5_1
553	remainder__SMG1	0.0		5_1
554	remainder__SPP1	0.0		5_1
555	remainder__SRSF2	0.0		5_1
556	remainder__STAG2	0.0		5_1
557	remainder__STAT5B	0.0		5_1
558	remainder__SUZ12	0.0		5_1
559	remainder__TET2	0.0		5_1
560	remainder__TP53	0.0		5_1
561	remainder__U2AF1	0.0		5_1
562	remainder__WT1	0.0		5_1
563	remainder__ZRSR2	0.0		5_1
564	remainder__ngs_is_missing	0.0		5_1
565	cat__amlFLToutcomeID_2.0	0.0		1_2
566	cat__amlFLToutcomeID_3.0	0.0		1_2
567	cat__amlFLToutcomeID_4.0	0.0		1_2
568	cat__amlFLToutcomeID_nan	0.0		1_2
569	cat__amlFLTTypeID_1.0	0.0		1_2
570	cat__amlFLTTypeID_2.0	0.0		1_2
571	cat__amlFLTTypeID_nan	0.0		1_2
572	cat__amlDDLFLTTKDID_1.0	0.0		1_2
573	cat__amlDDLFLTTKDID_2.0	0.0		1_2
574	cat__amlDDLFLTTKDID_3.0	0.0		1_2
575	cat__amlDDLFLTTKDID_4.0	0.0		1_2
576	cat__amlDDLFLTTKDID_6.0	0.0		1_2
577	cat__amlDDLFLTTKDID_7.0	0.0		1_2
578	cat__amlDDLFLTTKDID_8.0	0.0		1_2
579	cat__amlDDLFLTTKDID_9.0	0.0		1_2
580	cat__amlDDLFLTTKDID_99.0	0.0		1_2
581	cat__amlDDLFLTTKDID_nan	0.0		1_2
582	cat__amlFLTType0ID_1.0	0.0		1_2
583	cat__amlFLTType0ID_2.0	0.0		1_2
584	cat__amlFLTType0ID_nan	0.0		1_2
585	cat__amlDDLNPM1OutcomeID_1.0	0.0		1_2
586	cat__amlDDLNPM1OutcomeID_3.0	0.0		1_2
587	cat__amlDDLNPM1OutcomeID_5.0	0.0		1_2
588	cat__amlDDLNPM1OutcomeID_7.0	0.0		1_2
589	cat__amlDDLNPM1OutcomeID_nan	0.0		1_2
590	cat__amlDDLNPM1ID_1.0	0.0		1_2
591	cat__amlDDLNPM1ID_2.0	0.0		1_2
592	cat__amlDDLNPM1ID_3.0	0.0		1_2
593	cat__amlDDLNPM1ID_4.0	0.0		1_2
594	cat__amlDDLNPM1ID_5.0	0.0		1_2
595	cat__amlDDLNPM1ID_nan	0.0		1_2
596	num__TestDate	0.0		1_2
597	num__ITDPcnt	0.0		1_2
598	num__ITDLength	0.0		1_2
599	remainder__TestDate_is_missing	0.0		1_2
600	remainder__amlFLToutcomeID_is_missing	0.0		1_2
601	remainder__amlFLTTypeID_is_missing	0.0		1_2
602	remainder__amlDDLFLTTKDID_is_missing	0.0		1_2
603	remainder__ITDPcnt_is_missing	0.0		1_2
604	remainder__ITDLength_is_missing	0.0		1_2
605	remainder__amlFLTType0ID_is_missing	0.0		1_2
606	remainder__amlDDLNPM1OutcomeID_is_missing	0.0		1_2
607	remainder__amlDDLNPM1ID_is_missing	0.0		1_2
608	remainder__ASXL1	0.0		1_2
609	remainder__ASXL2	0.0		1_2
610	remainder__ASXL3	0.0		1_2
611	remainder__ATRX	0.0		1_2
612	remainder__BAGE3	0.0		1_2
613	remainder__BCOR	0.0		1_2
614	remainder__BRAF	0.0		1_2
615	remainder__CBFB	0.0		1_2
616	remainder__CBL	0.0		1_2
617	remainder__CDKN2A	0.0		1_2
618	remainder__CEBPA	0.0		1_2
619	remainder__CREBBP	0.0		1_2
620	remainder__CSF3R	0.0		1_2
621	remainder__CTCF	0.0		1_2
622	remainder__CUL2	0.0		1_2
623	remainder__CUX1	0.0		1_2
624	remainder__DNMT3A	0.0		1_2
625	remainder__EED	0.0		1_2
626	remainder__ETV6	0.0		1_2
627	remainder__EZH2	0.0		1_2
628	remainder__FBXW7	0.0		1_2
629	remainder__FLT3	0.0		1_2
630	remainder__GATA1	0.0		1_2
631	remainder__GATA2	0.0		1_2
632	remainder__GNAS	0.0		1_2
633	remainder__GNB1	0.0		1_2
634	remainder__IDH1	0.0		1_2
635	remainder__IDH2	0.0		1_2
636	remainder__JAK2	0.0		1_2
637	remainder__JAK3	0.0		1_2
638	remainder__KANSL1	0.0		1_2
639	remainder__KDM6A	0.0		1_2
640	remainder__KIT	0.0		1_2
641	remainder__KMT2C	0.0		1_2
642	remainder__KMT2D	0.0		1_2
643	remainder__KMT2E	0.0		1_2
644	remainder__KRAS	0.0		1_2
645	remainder__LUC7L2	0.0		1_2
646	remainder__MED12	0.0		1_2
647	remainder__MLL	0.0		1_2
648	remainder__MPL	0.0		1_2
649	remainder__MYC	0.0		1_2
650	remainder__NF1	0.0		1_2
651	remainder__NFE2	0.0		1_2
652	remainder__NOTCH1	0.0		1_2
653	remainder__NPM1	0.0		1_2
654	remainder__NRAS	0.0		1_2
655	remainder__PHF6	0.0		1_2
656	remainder__PRPF8	0.0		1_2
657	remainder__PTEN	0.0		1_2
658	remainder__PTPN11	0.0		1_2
659	remainder__RAD21	0.0		1_2
660	remainder__RIT1	0.0		1_2
661	remainder__RUNX1	0.0		1_2
662	remainder__SETBP1	0.0		1_2
663	remainder__SF1	0.0		1_2
664	remainder__SF3B1	0.0		1_2
665	remainder__SMC1A	0.0		1_2
666	remainder__SMC3	0.0		1_2
667	remainder__SMG1	0.0		1_2
668	remainder__SRSF2	0.0		1_2
669	remainder__STAG2	0.0		1_2
670	remainder__STAT5B	0.0		1_2
671	remainder__SUZ12	0.0		1_2
672	remainder__TET2	0.0		1_2
673	remainder__TP53	0.0		1_2
674	remainder__U2AF1	0.0		1_2
675	remainder__WT1	0.0		1_2
676	remainder__ZRSR2	0.0		1_2
677	remainder__ngs_is_missing	0.0		1_2
678	cat__amlFLToutcomeID_2.0	0.0		2_2
679	cat__amlFLToutcomeID_3.0	0.0		2_2
680	cat__amlFLToutcomeID_4.0	0.0		2_2
681	cat__amlFLToutcomeID_nan	0.0		2_2
682	cat__amlFLTTypeID_1.0	0.0		2_2
683	cat__amlFLTTypeID_2.0	0.0		2_2
684	cat__amlFLTTypeID_nan	0.0		2_2
685	cat__amlDDLFLTTKDID_1.0	0.0		2_2
686	cat__amlDDLFLTTKDID_2.0	0.0		2_2
687	cat__amlDDLFLTTKDID_3.0	0.0		2_2
688	cat__amlDDLFLTTKDID_4.0	0.0		2_2
689	cat__amlDDLFLTTKDID_6.0	0.0		2_2
690	cat__amlDDLFLTTKDID_7.0	0.0		2_2
691	cat__amlDDLFLTTKDID_8.0	0.0		2_2
692	cat__amlDDLFLTTKDID_9.0	0.0		2_2
693	cat__amlDDLFLTTKDID_99.0	0.0		2_2
694	cat__amlDDLFLTTKDID_nan	0.0		2_2
695	cat__amlFLTType0ID_1.0	0.0		2_2
696	cat__amlFLTType0ID_2.0	0.0		2_2
697	cat__amlFLTType0ID_nan	0.0		2_2
698	cat__amlDDLNPM1OutcomeID_1.0	0.0		2_2
699	cat__amlDDLNPM1OutcomeID_3.0	0.0		2_2
700	cat__amlDDLNPM1OutcomeID_5.0	0.0		2_2
701	cat__amlDDLNPM1OutcomeID_7.0	0.0		2_2
702	cat__amlDDLNPM1OutcomeID_nan	0.0		2_2
703	cat__amlDDLNPM1ID_1.0	0.0		2_2
704	cat__amlDDLNPM1ID_2.0	0.0		2_2
705	cat__amlDDLNPM1ID_3.0	0.0		2_2
706	cat__amlDDLNPM1ID_4.0	0.0		2_2
707	cat__amlDDLNPM1ID_5.0	0.0		2_2
708	cat__amlDDLNPM1ID_nan	0.0		2_2
709	num__TestDate	2.952082512059592e-06		2_2
710	num__ITDPcnt	5.4861772507925505e-06		2_2
711	num__ITDLength	3.8309800675008865e-07		2_2
712	remainder__TestDate_is_missing	0.0		2_2
713	remainder__amlFLToutcomeID_is_missing	0.0		2_2
714	remainder__amlFLTTypeID_is_missing	0.0		2_2
715	remainder__amlDDLFLTTKDID_is_missing	0.0		2_2
716	remainder__ITDPcnt_is_missing	0.0		2_2
717	remainder__ITDLength_is_missing	0.0		2_2
718	remainder__amlFLTType0ID_is_missing	0.0		2_2
719	remainder__amlDDLNPM1OutcomeID_is_missing	0.0		2_2
720	remainder__amlDDLNPM1ID_is_missing	0.0		2_2
721	remainder__ASXL1	0.0		2_2
722	remainder__ASXL2	0.0		2_2
723	remainder__ASXL3	0.0		2_2
724	remainder__ATRX	0.0		2_2
725	remainder__BAGE3	0.0		2_2
726	remainder__BCOR	0.0		2_2
727	remainder__BRAF	0.0		2_2
728	remainder__CBFB	0.0		2_2
729	remainder__CBL	0.0		2_2
730	remainder__CDKN2A	0.0		2_2
731	remainder__CEBPA	0.0		2_2
732	remainder__CREBBP	0.0		2_2
733	remainder__CSF3R	0.0		2_2
734	remainder__CTCF	0.0		2_2
735	remainder__CUL2	0.0		2_2
736	remainder__CUX1	0.0		2_2
737	remainder__DNMT3A	0.0		2_2
738	remainder__EED	0.0		2_2
739	remainder__ETV6	0.0		2_2
740	remainder__EZH2	0.0		2_2
741	remainder__FBXW7	0.0		2_2
742	remainder__FLT3	0.0		2_2
743	remainder__GATA1	0.0		2_2
744	remainder__GATA2	0.0		2_2
745	remainder__GNAS	0.0		2_2
746	remainder__GNB1	0.0		2_2
747	remainder__IDH1	0.0		2_2
748	remainder__IDH2	0.0		2_2
749	remainder__JAK2	0.0		2_2
750	remainder__JAK3	0.0		2_2
751	remainder__KANSL1	0.0		2_2
752	remainder__KDM6A	0.0		2_2
753	remainder__KIT	0.0		2_2
754	remainder__KMT2C	0.0		2_2
755	remainder__KMT2D	0.0		2_2
756	remainder__KMT2E	0.0		2_2
757	remainder__KRAS	0.0		2_2
758	remainder__LUC7L2	0.0		2_2
759	remainder__MED12	0.0		2_2
760	remainder__MLL	0.0		2_2
761	remainder__MPL	0.0		2_2
762	remainder__MYC	0.0		2_2
763	remainder__NF1	0.0		2_2
764	remainder__NFE2	0.0		2_2
765	remainder__NOTCH1	0.0		2_2
766	remainder__NPM1	0.0		2_2
767	remainder__NRAS	0.0		2_2
768	remainder__PDS5B	0.0		2_2
769	remainder__PHF6	0.0		2_2
770	remainder__PRPF8	0.0		2_2
771	remainder__PTPN11	0.0		2_2
772	remainder__RAD21	0.0		2_2
773	remainder__RIT1	0.0		2_2
774	remainder__RUNX1	0.0		2_2
775	remainder__SETBP1	0.0		2_2
776	remainder__SF1	0.0		2_2
777	remainder__SF3B1	0.0		2_2
778	remainder__SMC1A	0.0		2_2
779	remainder__SMC3	0.0		2_2
780	remainder__SMG1	0.0		2_2
781	remainder__SPP1	0.0		2_2
782	remainder__SRSF2	0.0		2_2
783	remainder__STAG2	0.0		2_2
784	remainder__STAT5B	0.0		2_2
785	remainder__SUZ12	0.0		2_2
786	remainder__TET2	0.0		2_2
787	remainder__TP53	0.0		2_2
788	remainder__U2AF1	0.0		2_2
789	remainder__WT1	0.0		2_2
790	remainder__ZRSR2	0.0		2_2
791	remainder__ngs_is_missing	0.0		2_2
792	cat__amlFLToutcomeID_2.0	0.0		3_2
793	cat__amlFLToutcomeID_3.0	0.0		3_2
794	cat__amlFLToutcomeID_4.0	0.0		3_2
795	cat__amlFLToutcomeID_nan	0.0		3_2
796	cat__amlFLTTypeID_1.0	0.0		3_2
797	cat__amlFLTTypeID_2.0	0.0		3_2
798	cat__amlFLTTypeID_nan	0.0		3_2
799	cat__amlDDLFLTTKDID_1.0	0.0		3_2
800	cat__amlDDLFLTTKDID_2.0	0.0		3_2
801	cat__amlDDLFLTTKDID_3.0	0.0		3_2
802	cat__amlDDLFLTTKDID_4.0	0.0		3_2
803	cat__amlDDLFLTTKDID_6.0	0.0		3_2
804	cat__amlDDLFLTTKDID_7.0	0.0		3_2
805	cat__amlDDLFLTTKDID_8.0	0.0		3_2
806	cat__amlDDLFLTTKDID_9.0	0.0		3_2
807	cat__amlDDLFLTTKDID_99.0	0.0		3_2
808	cat__amlDDLFLTTKDID_nan	0.0		3_2
809	cat__amlFLTType0ID_1.0	0.0		3_2
810	cat__amlFLTType0ID_2.0	0.0		3_2
811	cat__amlFLTType0ID_nan	0.0		3_2
812	cat__amlDDLNPM1OutcomeID_1.0	0.0		3_2
813	cat__amlDDLNPM1OutcomeID_3.0	0.0		3_2
814	cat__amlDDLNPM1OutcomeID_5.0	0.0		3_2
815	cat__amlDDLNPM1OutcomeID_7.0	0.0		3_2
816	cat__amlDDLNPM1OutcomeID_nan	0.0		3_2
817	cat__amlDDLNPM1ID_1.0	0.0		3_2
818	cat__amlDDLNPM1ID_2.0	0.0		3_2
819	cat__amlDDLNPM1ID_3.0	0.0		3_2
820	cat__amlDDLNPM1ID_4.0	0.0		3_2
821	cat__amlDDLNPM1ID_5.0	0.0		3_2
822	cat__amlDDLNPM1ID_nan	0.0		3_2
823	num__TestDate	9.355107417555297e-05		3_2
824	num__ITDPcnt	0.00010623456357481319		3_2
825	num__ITDLength	8.589227225595531e-06		3_2
826	remainder__TestDate_is_missing	0.0		3_2
827	remainder__amlFLToutcomeID_is_missing	0.0		3_2
828	remainder__amlFLTTypeID_is_missing	0.0		3_2
829	remainder__amlDDLFLTTKDID_is_missing	0.0		3_2
830	remainder__ITDPcnt_is_missing	0.0		3_2
831	remainder__ITDLength_is_missing	0.0		3_2
832	remainder__amlFLTType0ID_is_missing	0.0		3_2
833	remainder__amlDDLNPM1OutcomeID_is_missing	0.0		3_2
834	remainder__amlDDLNPM1ID_is_missing	0.0		3_2
835	remainder__ASXL1	0.00011405479255009275		3_2
836	remainder__ASXL2	9.587828607840263e-06		3_2
837	remainder__ATRX	0.0		3_2
838	remainder__BAGE3	0.0		3_2
839	remainder__BCOR	0.0		3_2
840	remainder__BRAF	0.0		3_2
841	remainder__CBFB	0.0		3_2
842	remainder__CBL	0.0		3_2
843	remainder__CDKN2A	0.0		3_2
844	remainder__CEBPA	5.455669663302263e-06		3_2
845	remainder__CREBBP	0.0		3_2
846	remainder__CSF3R	0.0		3_2
847	remainder__CTCF	0.0		3_2
848	remainder__CUL2	0.0		3_2
849	remainder__CUX1	0.0		3_2
850	remainder__DNMT3A	0.0		3_2
851	remainder__EED	0.0		3_2
852	remainder__ETV6	0.0		3_2
853	remainder__EZH2	0.0		3_2
854	remainder__FBXW7	0.0		3_2
855	remainder__FLT3	0.0		3_2
856	remainder__GATA1	0.0		3_2
857	remainder__GATA2	0.0		3_2
858	remainder__GNAS	0.0		3_2
859	remainder__GNB1	0.0		3_2
860	remainder__IDH1	0.0		3_2
861	remainder__IDH2	0.0		3_2
862	remainder__JAK2	0.0		3_2
863	remainder__JAK3	0.0		3_2
864	remainder__KANSL1	0.0		3_2
865	remainder__KDM6A	0.0		3_2
866	remainder__KIT	0.0		3_2
867	remainder__KMT2C	0.0		3_2
868	remainder__KMT2D	0.0		3_2
869	remainder__KMT2E	0.0		3_2
870	remainder__KRAS	0.0		3_2
871	remainder__LUC7L2	0.0		3_2
872	remainder__MED12	0.0		3_2
873	remainder__MLL	0.0		3_2
874	remainder__MPL	0.0		3_2
875	remainder__MYC	0.0		3_2
876	remainder__NF1	0.0		3_2
877	remainder__NFE2	0.0		3_2
878	remainder__NOTCH1	0.0		3_2
879	remainder__NPM1	1.8072544053979377e-05		3_2
880	remainder__NRAS	0.0		3_2
881	remainder__PDS5B	0.0		3_2
882	remainder__PHF6	0.0		3_2
883	remainder__PRPF8	0.0		3_2
884	remainder__PTEN	0.0		3_2
885	remainder__PTPN11	0.0		3_2
886	remainder__RAD21	0.0		3_2
887	remainder__RIT1	0.0		3_2
888	remainder__RUNX1	0.0		3_2
889	remainder__SETBP1	0.0		3_2
890	remainder__SF1	0.0		3_2
891	remainder__SF3B1	0.0		3_2
892	remainder__SMC1A	0.0		3_2
893	remainder__SMC3	0.0		3_2
894	remainder__SMG1	0.0		3_2
895	remainder__SPP1	0.0		3_2
896	remainder__SRSF2	0.0		3_2
897	remainder__STAG2	0.0		3_2
898	remainder__STAT5B	0.0		3_2
899	remainder__SUZ12	0.0		3_2
900	remainder__TET2	0.0		3_2
901	remainder__TP53	0.0		3_2
902	remainder__U2AF1	0.0		3_2
903	remainder__WT1	0.0		3_2
904	remainder__ZRSR2	0.0		3_2
905	remainder__ngs_is_missing	0.0		3_2
906	cat__amlFLToutcomeID_2.0	0.0		4_2
907	cat__amlFLToutcomeID_3.0	0.0		4_2
908	cat__amlFLToutcomeID_4.0	0.0		4_2
909	cat__amlFLToutcomeID_nan	0.0		4_2
910	cat__amlFLTTypeID_1.0	0.0		4_2
911	cat__amlFLTTypeID_2.0	0.0		4_2
912	cat__amlFLTTypeID_nan	0.0		4_2
913	cat__amlDDLFLTTKDID_1.0	0.0		4_2
914	cat__amlDDLFLTTKDID_2.0	0.0		4_2
915	cat__amlDDLFLTTKDID_3.0	0.0		4_2
916	cat__amlDDLFLTTKDID_4.0	0.0		4_2
917	cat__amlDDLFLTTKDID_6.0	0.0		4_2
918	cat__amlDDLFLTTKDID_7.0	0.0		4_2
919	cat__amlDDLFLTTKDID_8.0	0.0		4_2
920	cat__amlDDLFLTTKDID_9.0	0.0		4_2
921	cat__amlDDLFLTTKDID_99.0	0.0		4_2
922	cat__amlDDLFLTTKDID_nan	0.0		4_2
923	cat__amlFLTType0ID_1.0	0.0		4_2
924	cat__amlFLTType0ID_2.0	0.0		4_2
925	cat__amlFLTType0ID_nan	0.0		4_2
926	cat__amlDDLNPM1OutcomeID_1.0	0.0		4_2
927	cat__amlDDLNPM1OutcomeID_3.0	0.0		4_2
928	cat__amlDDLNPM1OutcomeID_5.0	0.0		4_2
929	cat__amlDDLNPM1OutcomeID_nan	0.0		4_2
930	cat__amlDDLNPM1ID_1.0	0.0		4_2
931	cat__amlDDLNPM1ID_2.0	0.0		4_2
932	cat__amlDDLNPM1ID_3.0	0.0		4_2
933	cat__amlDDLNPM1ID_4.0	0.0		4_2
934	cat__amlDDLNPM1ID_5.0	0.0		4_2
935	cat__amlDDLNPM1ID_nan	0.0		4_2
936	num__TestDate	0.0		4_2
937	num__ITDPcnt	2.2544664946065406e-05		4_2
938	num__ITDLength	9.036283515226526e-07		4_2
939	remainder__TestDate_is_missing	0.0		4_2
940	remainder__amlFLToutcomeID_is_missing	0.0		4_2
941	remainder__amlFLTTypeID_is_missing	0.0		4_2
942	remainder__amlDDLFLTTKDID_is_missing	0.0		4_2
943	remainder__ITDPcnt_is_missing	0.0		4_2
944	remainder__ITDLength_is_missing	0.0		4_2
945	remainder__amlFLTType0ID_is_missing	0.0		4_2
946	remainder__amlDDLNPM1OutcomeID_is_missing	0.0		4_2
947	remainder__amlDDLNPM1ID_is_missing	0.0		4_2
948	remainder__ASXL1	4.832420844529307e-05		4_2
949	remainder__ASXL2	2.1386601394457836e-06		4_2
950	remainder__ASXL3	0.0		4_2
951	remainder__ATRX	0.0		4_2
952	remainder__BAGE3	0.0		4_2
953	remainder__BCOR	0.0		4_2
954	remainder__BRAF	0.0		4_2
955	remainder__CBFB	0.0		4_2
956	remainder__CBL	0.0		4_2
957	remainder__CDKN2A	0.0		4_2
958	remainder__CEBPA	6.503592653059859e-07		4_2
959	remainder__CREBBP	0.0		4_2
960	remainder__CSF3R	0.0		4_2
961	remainder__CTCF	0.0		4_2
962	remainder__CUL2	0.0		4_2
963	remainder__CUX1	0.0		4_2
964	remainder__DNMT3A	0.0		4_2
965	remainder__EED	0.0		4_2
966	remainder__ETV6	0.0		4_2
967	remainder__EZH2	0.0		4_2
968	remainder__FBXW7	0.0		4_2
969	remainder__FLT3	5.8177903534820056e-08		4_2
970	remainder__GATA1	0.0		4_2
971	remainder__GATA2	0.0		4_2
972	remainder__GNAS	0.0		4_2
973	remainder__GNB1	0.0		4_2
974	remainder__IDH1	0.0		4_2
975	remainder__IDH2	0.0		4_2
976	remainder__JAK2	0.0		4_2
977	remainder__JAK3	0.0		4_2
978	remainder__KANSL1	0.0		4_2
979	remainder__KDM6A	0.0		4_2
980	remainder__KIT	0.0		4_2
981	remainder__KMT2C	0.0		4_2
982	remainder__KMT2D	0.0		4_2
983	remainder__KMT2E	0.0		4_2
984	remainder__KRAS	0.0		4_2
985	remainder__MED12	0.0		4_2
986	remainder__MLL	0.0		4_2
987	remainder__MPL	0.0		4_2
988	remainder__MYC	0.0		4_2
989	remainder__NF1	0.0		4_2
990	remainder__NFE2	0.0		4_2
991	remainder__NOTCH1	0.0		4_2
992	remainder__NPM1	5.166354623989578e-06		4_2
993	remainder__NRAS	0.0		4_2
994	remainder__PDS5B	0.0		4_2
995	remainder__PHF6	0.0		4_2
996	remainder__PRPF8	0.0		4_2
997	remainder__PTEN	0.0		4_2
998	remainder__PTPN11	0.0		4_2
999	remainder__RAD21	0.0		4_2
1000	remainder__RIT1	0.0		4_2
1001	remainder__RUNX1	0.0		4_2
1002	remainder__SETBP1	0.0		4_2
1003	remainder__SF1	0.0		4_2
1004	remainder__SF3B1	0.0		4_2
1005	remainder__SMC1A	0.0		4_2
1006	remainder__SMC3	0.0		4_2
1007	remainder__SPP1	0.0		4_2
1008	remainder__SRSF2	0.0		4_2
1009	remainder__STAG2	0.0		4_2
1010	remainder__STAT5B	0.0		4_2
1011	remainder__SUZ12	0.0		4_2
1012	remainder__TET2	0.0		4_2
1013	remainder__TP53	0.0		4_2
1014	remainder__U2AF1	0.0		4_2
1015	remainder__WT1	0.0		4_2
1016	remainder__ZRSR2	0.0		4_2
1017	remainder__ngs_is_missing	0.0		4_2
1018	cat__amlFLToutcomeID_2.0	0.0		5_2
1019	cat__amlFLToutcomeID_3.0	0.0		5_2
1020	cat__amlFLToutcomeID_4.0	0.0		5_2
1021	cat__amlFLToutcomeID_nan	0.0		5_2
1022	cat__amlFLTTypeID_1.0	0.0		5_2
1023	cat__amlFLTTypeID_2.0	0.0		5_2
1024	cat__amlFLTTypeID_nan	0.0		5_2
1025	cat__amlDDLFLTTKDID_1.0	0.0		5_2
1026	cat__amlDDLFLTTKDID_2.0	0.0		5_2
1027	cat__amlDDLFLTTKDID_3.0	0.0		5_2
1028	cat__amlDDLFLTTKDID_4.0	0.0		5_2
1029	cat__amlDDLFLTTKDID_6.0	0.0		5_2
1030	cat__amlDDLFLTTKDID_8.0	0.0		5_2
1031	cat__amlDDLFLTTKDID_99.0	0.0		5_2
1032	cat__amlDDLFLTTKDID_nan	0.0		5_2
1033	cat__amlFLTType0ID_1.0	0.0		5_2
1034	cat__amlFLTType0ID_2.0	0.0		5_2
1035	cat__amlFLTType0ID_nan	0.0		5_2
1036	cat__amlDDLNPM1OutcomeID_1.0	0.0		5_2
1037	cat__amlDDLNPM1OutcomeID_3.0	0.0		5_2
1038	cat__amlDDLNPM1OutcomeID_5.0	0.0		5_2
1039	cat__amlDDLNPM1OutcomeID_7.0	0.0		5_2
1040	cat__amlDDLNPM1OutcomeID_nan	0.0		5_2
1041	cat__amlDDLNPM1ID_1.0	0.0		5_2
1042	cat__amlDDLNPM1ID_2.0	0.0		5_2
1043	cat__amlDDLNPM1ID_3.0	0.0		5_2
1044	cat__amlDDLNPM1ID_4.0	0.0		5_2
1045	cat__amlDDLNPM1ID_5.0	0.0		5_2
1046	cat__amlDDLNPM1ID_nan	0.0		5_2
1047	num__TestDate	0.00010690064854350469		5_2
1048	num__ITDPcnt	7.68499846944583e-05		5_2
1049	num__ITDLength	6.561855736055052e-06		5_2
1050	remainder__TestDate_is_missing	0.0		5_2
1051	remainder__amlFLToutcomeID_is_missing	0.0		5_2
1052	remainder__amlFLTTypeID_is_missing	0.0		5_2
1053	remainder__amlDDLFLTTKDID_is_missing	0.0		5_2
1054	remainder__ITDPcnt_is_missing	0.0		5_2
1055	remainder__ITDLength_is_missing	0.0		5_2
1056	remainder__amlFLTType0ID_is_missing	0.0		5_2
1057	remainder__amlDDLNPM1OutcomeID_is_missing	0.0		5_2
1058	remainder__amlDDLNPM1ID_is_missing	0.0		5_2
1059	remainder__ASXL1	6.26749558932761e-05		5_2
1060	remainder__ASXL2	7.640390353283547e-06		5_2
1061	remainder__ASXL3	0.0		5_2
1062	remainder__ATRX	0.0		5_2
1063	remainder__BAGE3	0.0		5_2
1064	remainder__BCOR	0.0		5_2
1065	remainder__BRAF	0.0		5_2
1066	remainder__CBFB	0.0		5_2
1067	remainder__CBL	0.0		5_2
1068	remainder__CDKN2A	0.0		5_2
1069	remainder__CEBPA	3.855373484398053e-06		5_2
1070	remainder__CREBBP	0.0		5_2
1071	remainder__CSF3R	0.0		5_2
1072	remainder__CTCF	0.0		5_2
1073	remainder__CUX1	0.0		5_2
1074	remainder__DNMT3A	0.0		5_2
1075	remainder__EED	0.0		5_2
1076	remainder__ETV6	0.0		5_2
1077	remainder__EZH2	0.0		5_2
1078	remainder__FBXW7	0.0		5_2
1079	remainder__FLT3	0.0		5_2
1080	remainder__GATA1	0.0		5_2
1081	remainder__GATA2	0.0		5_2
1082	remainder__GNAS	0.0		5_2
1083	remainder__GNB1	0.0		5_2
1084	remainder__IDH1	0.0		5_2
1085	remainder__IDH2	0.0		5_2
1086	remainder__JAK2	0.0		5_2
1087	remainder__JAK3	0.0		5_2
1088	remainder__KANSL1	0.0		5_2
1089	remainder__KDM6A	0.0		5_2
1090	remainder__KIT	0.0		5_2
1091	remainder__KMT2C	0.0		5_2
1092	remainder__KMT2D	0.0		5_2
1093	remainder__KMT2E	0.0		5_2
1094	remainder__KRAS	0.0		5_2
1095	remainder__LUC7L2	0.0		5_2
1096	remainder__MED12	0.0		5_2
1097	remainder__MLL	0.0		5_2
1098	remainder__MPL	0.0		5_2
1099	remainder__MYC	0.0		5_2
1100	remainder__NF1	0.0		5_2
1101	remainder__NFE2	0.0		5_2
1102	remainder__NOTCH1	0.0		5_2
1103	remainder__NPM1	1.124313525480938e-05		5_2
1104	remainder__NRAS	0.0		5_2
1105	remainder__PDS5B	0.0		5_2
1106	remainder__PHF6	0.0		5_2
1107	remainder__PRPF8	0.0		5_2
1108	remainder__PTEN	0.0		5_2
1109	remainder__PTPN11	0.0		5_2
1110	remainder__RAD21	0.0		5_2
1111	remainder__RIT1	0.0		5_2
1112	remainder__RUNX1	0.0		5_2
1113	remainder__SETBP1	0.0		5_2
1114	remainder__SF1	0.0		5_2
1115	remainder__SF3B1	0.0		5_2
1116	remainder__SMC1A	0.0		5_2
1117	remainder__SMC3	0.0		5_2
1118	remainder__SMG1	0.0		5_2
1119	remainder__SPP1	0.0		5_2
1120	remainder__SRSF2	0.0		5_2
1121	remainder__STAG2	0.0		5_2
1122	remainder__STAT5B	0.0		5_2
1123	remainder__SUZ12	0.0		5_2
1124	remainder__TET2	0.0		5_2
1125	remainder__TP53	0.0		5_2
1126	remainder__U2AF1	0.0		5_2
1127	remainder__WT1	0.0		5_2
1128	remainder__ZRSR2	0.0		5_2
1129	remainder__ngs_is_missing	0.0		5_2
1130	cat__amlFLToutcomeID_2.0	0.0		1_3
1131	cat__amlFLToutcomeID_3.0	0.0		1_3
1132	cat__amlFLToutcomeID_4.0	0.0		1_3
1133	cat__amlFLToutcomeID_nan	0.0		1_3
1134	cat__amlFLTTypeID_1.0	0.0		1_3
1135	cat__amlFLTTypeID_2.0	0.0		1_3
1136	cat__amlFLTTypeID_nan	0.0		1_3
1137	cat__amlDDLFLTTKDID_1.0	0.0		1_3
1138	cat__amlDDLFLTTKDID_2.0	0.0		1_3
1139	cat__amlDDLFLTTKDID_3.0	0.0		1_3
1140	cat__amlDDLFLTTKDID_4.0	0.0		1_3
1141	cat__amlDDLFLTTKDID_6.0	0.0		1_3
1142	cat__amlDDLFLTTKDID_8.0	0.0		1_3
1143	cat__amlDDLFLTTKDID_9.0	0.0		1_3
1144	cat__amlDDLFLTTKDID_99.0	0.0		1_3
1145	cat__amlDDLFLTTKDID_nan	0.0		1_3
1146	cat__amlFLTType0ID_1.0	0.0		1_3
1147	cat__amlFLTType0ID_2.0	0.0		1_3
1148	cat__amlFLTType0ID_nan	0.0		1_3
1149	cat__amlDDLNPM1OutcomeID_1.0	0.0		1_3
1150	cat__amlDDLNPM1OutcomeID_3.0	0.0		1_3
1151	cat__amlDDLNPM1OutcomeID_5.0	0.0		1_3
1152	cat__amlDDLNPM1OutcomeID_7.0	0.0		1_3
1153	cat__amlDDLNPM1OutcomeID_nan	0.0		1_3
1154	cat__amlDDLNPM1ID_1.0	0.0		1_3
1155	cat__amlDDLNPM1ID_2.0	0.0		1_3
1156	cat__amlDDLNPM1ID_3.0	0.0		1_3
1157	cat__amlDDLNPM1ID_4.0	0.0		1_3
1158	cat__amlDDLNPM1ID_5.0	0.0		1_3
1159	cat__amlDDLNPM1ID_nan	0.0		1_3
1160	num__TestDate	5.9185361446499646e-05		1_3
1161	num__ITDPcnt	6.436779644253469e-05		1_3
1162	num__ITDLength	6.303424495563076e-06		1_3
1163	remainder__TestDate_is_missing	0.0		1_3
1164	remainder__amlFLToutcomeID_is_missing	0.0		1_3
1165	remainder__amlFLTTypeID_is_missing	0.0		1_3
1166	remainder__amlDDLFLTTKDID_is_missing	0.0		1_3
1167	remainder__ITDPcnt_is_missing	0.0		1_3
1168	remainder__ITDLength_is_missing	0.0		1_3
1169	remainder__amlFLTType0ID_is_missing	0.0		1_3
1170	remainder__amlDDLNPM1OutcomeID_is_missing	0.0		1_3
1171	remainder__amlDDLNPM1ID_is_missing	0.0		1_3
1172	remainder__ASXL1	5.416608944300569e-05		1_3
1173	remainder__ASXL2	5.218109026963625e-06		1_3
1174	remainder__ASXL3	0.0		1_3
1175	remainder__ATRX	0.0		1_3
1176	remainder__BAGE3	0.0		1_3
1177	remainder__BCOR	0.0		1_3
1178	remainder__BRAF	0.0		1_3
1179	remainder__CBFB	0.0		1_3
1180	remainder__CBL	0.0		1_3
1181	remainder__CDKN2A	0.0		1_3
1182	remainder__CEBPA	3.136742783395128e-06		1_3
1183	remainder__CREBBP	0.0		1_3
1184	remainder__CSF3R	0.0		1_3
1185	remainder__CTCF	0.0		1_3
1186	remainder__CUL2	0.0		1_3
1187	remainder__CUX1	0.0		1_3
1188	remainder__DNMT3A	0.0		1_3
1189	remainder__EED	0.0		1_3
1190	remainder__ETV6	0.0		1_3
1191	remainder__EZH2	0.0		1_3
1192	remainder__FBXW7	0.0		1_3
1193	remainder__FLT3	0.0		1_3
1194	remainder__GATA1	0.0		1_3
1195	remainder__GATA2	0.0		1_3
1196	remainder__GNAS	0.0		1_3
1197	remainder__GNB1	0.0		1_3
1198	remainder__IDH1	0.0		1_3
1199	remainder__IDH2	0.0		1_3
1200	remainder__JAK2	0.0		1_3
1201	remainder__JAK3	0.0		1_3
1202	remainder__KANSL1	0.0		1_3
1203	remainder__KDM6A	0.0		1_3
1204	remainder__KIT	0.0		1_3
1205	remainder__KMT2C	0.0		1_3
1206	remainder__KMT2D	0.0		1_3
1207	remainder__KMT2E	0.0		1_3
1208	remainder__KRAS	0.0		1_3
1209	remainder__LUC7L2	0.0		1_3
1210	remainder__MED12	0.0		1_3
1211	remainder__MLL	0.0		1_3
1212	remainder__MPL	0.0		1_3
1213	remainder__MYC	0.0		1_3
1214	remainder__NF1	0.0		1_3
1215	remainder__NFE2	0.0		1_3
1216	remainder__NOTCH1	0.0		1_3
1217	remainder__NPM1	1.0287409779340253e-05		1_3
1218	remainder__NRAS	0.0		1_3
1219	remainder__PDS5B	0.0		1_3
1220	remainder__PHF6	0.0		1_3
1221	remainder__PRPF8	0.0		1_3
1222	remainder__PTEN	0.0		1_3
1223	remainder__PTPN11	0.0		1_3
1224	remainder__RAD21	0.0		1_3
1225	remainder__RIT1	0.0		1_3
1226	remainder__RUNX1	0.0		1_3
1227	remainder__SETBP1	0.0		1_3
1228	remainder__SF1	0.0		1_3
1229	remainder__SF3B1	0.0		1_3
1230	remainder__SMC1A	0.0		1_3
1231	remainder__SMC3	0.0		1_3
1232	remainder__SMG1	0.0		1_3
1233	remainder__SPP1	0.0		1_3
1234	remainder__SRSF2	0.0		1_3
1235	remainder__STAG2	0.0		1_3
1236	remainder__STAT5B	0.0		1_3
1237	remainder__SUZ12	0.0		1_3
1238	remainder__TET2	0.0		1_3
1239	remainder__TP53	0.0		1_3
1240	remainder__U2AF1	0.0		1_3
1241	remainder__WT1	0.0		1_3
1242	remainder__ZRSR2	0.0		1_3
1243	remainder__ngs_is_missing	0.0		1_3
1244	cat__amlFLToutcomeID_2.0	0.0		2_3
1245	cat__amlFLToutcomeID_3.0	0.0		2_3
1246	cat__amlFLToutcomeID_4.0	0.0		2_3
1247	cat__amlFLToutcomeID_nan	0.0		2_3
1248	cat__amlFLTTypeID_1.0	0.0		2_3
1249	cat__amlFLTTypeID_2.0	0.0		2_3
1250	cat__amlFLTTypeID_nan	0.0		2_3
1251	cat__amlDDLFLTTKDID_1.0	0.0		2_3
1252	cat__amlDDLFLTTKDID_2.0	0.0		2_3
1253	cat__amlDDLFLTTKDID_3.0	0.0		2_3
1254	cat__amlDDLFLTTKDID_4.0	0.0		2_3
1255	cat__amlDDLFLTTKDID_6.0	0.0		2_3
1256	cat__amlDDLFLTTKDID_7.0	0.0		2_3
1257	cat__amlDDLFLTTKDID_8.0	0.0		2_3
1258	cat__amlDDLFLTTKDID_9.0	0.0		2_3
1259	cat__amlDDLFLTTKDID_99.0	0.0		2_3
1260	cat__amlDDLFLTTKDID_nan	0.0		2_3
1261	cat__amlFLTType0ID_1.0	0.0		2_3
1262	cat__amlFLTType0ID_2.0	0.0		2_3
1263	cat__amlFLTType0ID_nan	0.0		2_3
1264	cat__amlDDLNPM1OutcomeID_1.0	0.0		2_3
1265	cat__amlDDLNPM1OutcomeID_3.0	0.0		2_3
1266	cat__amlDDLNPM1OutcomeID_5.0	0.0		2_3
1267	cat__amlDDLNPM1OutcomeID_nan	0.0		2_3
1268	cat__amlDDLNPM1ID_1.0	0.0		2_3
1269	cat__amlDDLNPM1ID_2.0	0.0		2_3
1270	cat__amlDDLNPM1ID_3.0	0.0		2_3
1271	cat__amlDDLNPM1ID_4.0	0.0		2_3
1272	cat__amlDDLNPM1ID_5.0	0.0		2_3
1273	cat__amlDDLNPM1ID_nan	0.0		2_3
1274	num__TestDate	0.0		2_3
1275	num__ITDPcnt	4.342468001052305e-06		2_3
1276	num__ITDLength	3.1532726505079194e-07		2_3
1277	remainder__TestDate_is_missing	0.0		2_3
1278	remainder__amlFLToutcomeID_is_missing	0.0		2_3
1279	remainder__amlFLTTypeID_is_missing	0.0		2_3
1280	remainder__amlDDLFLTTKDID_is_missing	0.0		2_3
1281	remainder__ITDPcnt_is_missing	0.0		2_3
1282	remainder__ITDLength_is_missing	0.0		2_3
1283	remainder__amlFLTType0ID_is_missing	0.0		2_3
1284	remainder__amlDDLNPM1OutcomeID_is_missing	0.0		2_3
1285	remainder__amlDDLNPM1ID_is_missing	0.0		2_3
1286	remainder__ASXL1	3.001195329012681e-05		2_3
1287	remainder__ASXL2	1.762642614636552e-06		2_3
1288	remainder__ASXL3	0.0		2_3
1289	remainder__ATRX	0.0		2_3
1290	remainder__BAGE3	0.0		2_3
1291	remainder__BCOR	0.0		2_3
1292	remainder__BRAF	0.0		2_3
1293	remainder__CBFB	0.0		2_3
1294	remainder__CBL	0.0		2_3
1295	remainder__CDKN2A	0.0		2_3
1296	remainder__CEBPA	8.498351008653491e-07		2_3
1297	remainder__CREBBP	0.0		2_3
1298	remainder__CSF3R	0.0		2_3
1299	remainder__CTCF	0.0		2_3
1300	remainder__CUX1	0.0		2_3
1301	remainder__DNMT3A	0.0		2_3
1302	remainder__EED	0.0		2_3
1303	remainder__ETV6	0.0		2_3
1304	remainder__EZH2	0.0		2_3
1305	remainder__FBXW7	0.0		2_3
1306	remainder__FLT3	0.0		2_3
1307	remainder__GATA1	0.0		2_3
1308	remainder__GATA2	0.0		2_3
1309	remainder__GNAS	0.0		2_3
1310	remainder__GNB1	0.0		2_3
1311	remainder__IDH1	0.0		2_3
1312	remainder__IDH2	0.0		2_3
1313	remainder__JAK2	0.0		2_3
1314	remainder__JAK3	0.0		2_3
1315	remainder__KANSL1	0.0		2_3
1316	remainder__KDM6A	0.0		2_3
1317	remainder__KIT	0.0		2_3
1318	remainder__KMT2C	0.0		2_3
1319	remainder__KMT2D	0.0		2_3
1320	remainder__KMT2E	0.0		2_3
1321	remainder__KRAS	0.0		2_3
1322	remainder__LUC7L2	0.0		2_3
1323	remainder__MED12	0.0		2_3
1324	remainder__MLL	0.0		2_3
1325	remainder__MPL	0.0		2_3
1326	remainder__MYC	0.0		2_3
1327	remainder__NF1	0.0		2_3
1328	remainder__NFE2	0.0		2_3
1329	remainder__NOTCH1	0.0		2_3
1330	remainder__NPM1	3.814429269258145e-06		2_3
1331	remainder__NRAS	0.0		2_3
1332	remainder__PDS5B	0.0		2_3
1333	remainder__PHF6	0.0		2_3
1334	remainder__PRPF8	0.0		2_3
1335	remainder__PTEN	0.0		2_3
1336	remainder__PTPN11	0.0		2_3
1337	remainder__RAD21	0.0		2_3
1338	remainder__RIT1	0.0		2_3
1339	remainder__RUNX1	0.0		2_3
1340	remainder__SETBP1	0.0		2_3
1341	remainder__SF1	0.0		2_3
1342	remainder__SF3B1	0.0		2_3
1343	remainder__SMC1A	0.0		2_3
1344	remainder__SMC3	0.0		2_3
1345	remainder__SMG1	0.0		2_3
1346	remainder__SPP1	0.0		2_3
1347	remainder__SRSF2	0.0		2_3
1348	remainder__STAG2	0.0		2_3
1349	remainder__STAT5B	0.0		2_3
1350	remainder__SUZ12	0.0		2_3
1351	remainder__TET2	0.0		2_3
1352	remainder__TP53	0.0		2_3
1353	remainder__U2AF1	0.0		2_3
1354	remainder__WT1	0.0		2_3
1355	remainder__ZRSR2	0.0		2_3
1356	remainder__ngs_is_missing	0.0		2_3
1357	cat__amlFLToutcomeID_2.0	0.0		3_3
1358	cat__amlFLToutcomeID_3.0	0.0		3_3
1359	cat__amlFLToutcomeID_4.0	0.0		3_3
1360	cat__amlFLToutcomeID_nan	0.0		3_3
1361	cat__amlFLTTypeID_1.0	0.0		3_3
1362	cat__amlFLTTypeID_2.0	0.0		3_3
1363	cat__amlFLTTypeID_nan	0.0		3_3
1364	cat__amlDDLFLTTKDID_1.0	0.0		3_3
1365	cat__amlDDLFLTTKDID_2.0	0.0		3_3
1366	cat__amlDDLFLTTKDID_3.0	0.0		3_3
1367	cat__amlDDLFLTTKDID_4.0	0.0		3_3
1368	cat__amlDDLFLTTKDID_6.0	0.0		3_3
1369	cat__amlDDLFLTTKDID_7.0	0.0		3_3
1370	cat__amlDDLFLTTKDID_8.0	0.0		3_3
1371	cat__amlDDLFLTTKDID_9.0	0.0		3_3
1372	cat__amlDDLFLTTKDID_99.0	0.0		3_3
1373	cat__amlDDLFLTTKDID_nan	0.0		3_3
1374	cat__amlFLTType0ID_1.0	0.0		3_3
1375	cat__amlFLTType0ID_2.0	0.0		3_3
1376	cat__amlFLTType0ID_nan	0.0		3_3
1377	cat__amlDDLNPM1OutcomeID_1.0	0.0		3_3
1378	cat__amlDDLNPM1OutcomeID_3.0	0.0		3_3
1379	cat__amlDDLNPM1OutcomeID_5.0	0.0		3_3
1380	cat__amlDDLNPM1OutcomeID_7.0	0.0		3_3
1381	cat__amlDDLNPM1OutcomeID_nan	0.0		3_3
1382	cat__amlDDLNPM1ID_1.0	0.0		3_3
1383	cat__amlDDLNPM1ID_2.0	0.0		3_3
1384	cat__amlDDLNPM1ID_3.0	0.0		3_3
1385	cat__amlDDLNPM1ID_4.0	0.0		3_3
1386	cat__amlDDLNPM1ID_5.0	0.0		3_3
1387	cat__amlDDLNPM1ID_nan	0.0		3_3
1388	num__TestDate	2.7635531759592197e-06		3_3
1389	num__ITDPcnt	5.096921572570196e-05		3_3
1390	num__ITDLength	1.9128833897582704e-06		3_3
1391	remainder__TestDate_is_missing	0.0		3_3
1392	remainder__amlFLToutcomeID_is_missing	0.0		3_3
1393	remainder__amlFLTTypeID_is_missing	0.0		3_3
1394	remainder__amlDDLFLTTKDID_is_missing	0.0		3_3
1395	remainder__ITDPcnt_is_missing	0.0		3_3
1396	remainder__ITDLength_is_missing	0.0		3_3
1397	remainder__amlFLTType0ID_is_missing	0.0		3_3
1398	remainder__amlDDLNPM1OutcomeID_is_missing	0.0		3_3
1399	remainder__amlDDLNPM1ID_is_missing	0.0		3_3
1400	remainder__ASXL1	4.653355397545009e-05		3_3
1401	remainder__ASXL2	3.7266010071859377e-06		3_3
1402	remainder__ASXL3	0.0		3_3
1403	remainder__ATRX	0.0		3_3
1404	remainder__BAGE3	0.0		3_3
1405	remainder__BCOR	0.0		3_3
1406	remainder__BRAF	0.0		3_3
1407	remainder__CBFB	0.0		3_3
1408	remainder__CBL	0.0		3_3
1409	remainder__CDKN2A	0.0		3_3
1410	remainder__CEBPA	1.5820100669426555e-06		3_3
1411	remainder__CREBBP	0.0		3_3
1412	remainder__CSF3R	0.0		3_3
1413	remainder__CTCF	0.0		3_3
1414	remainder__CUL2	0.0		3_3
1415	remainder__CUX1	0.0		3_3
1416	remainder__DNMT3A	0.0		3_3
1417	remainder__EED	0.0		3_3
1418	remainder__ETV6	0.0		3_3
1419	remainder__EZH2	0.0		3_3
1420	remainder__FBXW7	0.0		3_3
1421	remainder__FLT3	0.0		3_3
1422	remainder__GATA1	0.0		3_3
1423	remainder__GATA2	0.0		3_3
1424	remainder__GNAS	0.0		3_3
1425	remainder__GNB1	0.0		3_3
1426	remainder__IDH1	0.0		3_3
1427	remainder__IDH2	0.0		3_3
1428	remainder__JAK2	0.0		3_3
1429	remainder__JAK3	0.0		3_3
1430	remainder__KANSL1	0.0		3_3
1431	remainder__KDM6A	0.0		3_3
1432	remainder__KIT	0.0		3_3
1433	remainder__KMT2C	0.0		3_3
1434	remainder__KMT2D	0.0		3_3
1435	remainder__KMT2E	0.0		3_3
1436	remainder__KRAS	0.0		3_3
1437	remainder__LUC7L2	0.0		3_3
1438	remainder__MED12	0.0		3_3
1439	remainder__MLL	0.0		3_3
1440	remainder__MPL	0.0		3_3
1441	remainder__MYC	0.0		3_3
1442	remainder__NF1	0.0		3_3
1443	remainder__NFE2	0.0		3_3
1444	remainder__NOTCH1	0.0		3_3
1445	remainder__NPM1	5.488824072589304e-06		3_3
1446	remainder__NRAS	0.0		3_3
1447	remainder__PDS5B	0.0		3_3
1448	remainder__PHF6	0.0		3_3
1449	remainder__PRPF8	0.0		3_3
1450	remainder__PTPN11	0.0		3_3
1451	remainder__RAD21	0.0		3_3
1452	remainder__RIT1	0.0		3_3
1453	remainder__RUNX1	0.0		3_3
1454	remainder__SETBP1	0.0		3_3
1455	remainder__SF1	0.0		3_3
1456	remainder__SF3B1	0.0		3_3
1457	remainder__SMC1A	0.0		3_3
1458	remainder__SMC3	0.0		3_3
1459	remainder__SMG1	0.0		3_3
1460	remainder__SRSF2	0.0		3_3
1461	remainder__STAG2	0.0		3_3
1462	remainder__STAT5B	0.0		3_3
1463	remainder__SUZ12	0.0		3_3
1464	remainder__TET2	0.0		3_3
1465	remainder__TP53	0.0		3_3
1466	remainder__U2AF1	0.0		3_3
1467	remainder__WT1	0.0		3_3
1468	remainder__ZRSR2	0.0		3_3
1469	remainder__ngs_is_missing	0.0		3_3
1470	cat__amlFLToutcomeID_2.0	0.0		4_3
1471	cat__amlFLToutcomeID_3.0	0.0		4_3
1472	cat__amlFLToutcomeID_4.0	0.0		4_3
1473	cat__amlFLToutcomeID_nan	0.0		4_3
1474	cat__amlFLTTypeID_1.0	0.0		4_3
1475	cat__amlFLTTypeID_2.0	0.0		4_3
1476	cat__amlFLTTypeID_nan	0.0		4_3
1477	cat__amlDDLFLTTKDID_1.0	0.0		4_3
1478	cat__amlDDLFLTTKDID_2.0	0.0		4_3
1479	cat__amlDDLFLTTKDID_3.0	0.0		4_3
1480	cat__amlDDLFLTTKDID_4.0	0.0		4_3
1481	cat__amlDDLFLTTKDID_6.0	0.0		4_3
1482	cat__amlDDLFLTTKDID_7.0	0.0		4_3
1483	cat__amlDDLFLTTKDID_8.0	0.0		4_3
1484	cat__amlDDLFLTTKDID_9.0	0.0		4_3
1485	cat__amlDDLFLTTKDID_99.0	0.0		4_3
1486	cat__amlDDLFLTTKDID_nan	0.0		4_3
1487	cat__amlFLTType0ID_1.0	0.0		4_3
1488	cat__amlFLTType0ID_2.0	0.0		4_3
1489	cat__amlFLTType0ID_nan	0.0		4_3
1490	cat__amlDDLNPM1OutcomeID_1.0	0.0		4_3
1491	cat__amlDDLNPM1OutcomeID_3.0	0.0		4_3
1492	cat__amlDDLNPM1OutcomeID_5.0	0.0		4_3
1493	cat__amlDDLNPM1OutcomeID_7.0	0.0		4_3
1494	cat__amlDDLNPM1OutcomeID_nan	0.0		4_3
1495	cat__amlDDLNPM1ID_1.0	0.0		4_3
1496	cat__amlDDLNPM1ID_2.0	0.0		4_3
1497	cat__amlDDLNPM1ID_3.0	0.0		4_3
1498	cat__amlDDLNPM1ID_4.0	0.0		4_3
1499	cat__amlDDLNPM1ID_5.0	0.0		4_3
1500	cat__amlDDLNPM1ID_nan	0.0		4_3
1501	num__TestDate	0.0		4_3
1502	num__ITDPcnt	8.718034187743498e-08		4_3
1503	num__ITDLength	1.2435676747369651e-07		4_3
1504	remainder__TestDate_is_missing	0.0		4_3
1505	remainder__amlFLToutcomeID_is_missing	0.0		4_3
1506	remainder__amlFLTTypeID_is_missing	0.0		4_3
1507	remainder__amlDDLFLTTKDID_is_missing	0.0		4_3
1508	remainder__ITDPcnt_is_missing	0.0		4_3
1509	remainder__ITDLength_is_missing	0.0		4_3
1510	remainder__amlFLTType0ID_is_missing	0.0		4_3
1511	remainder__amlDDLNPM1OutcomeID_is_missing	0.0		4_3
1512	remainder__amlDDLNPM1ID_is_missing	0.0		4_3
1513	remainder__ASXL1	7.815829484372316e-05		4_3
1514	remainder__ASXL2	2.755897408207351e-06		4_3
1515	remainder__ATRX	0.0		4_3
1516	remainder__BAGE3	0.0		4_3
1517	remainder__BCOR	0.0		4_3
1518	remainder__BRAF	0.0		4_3
1519	remainder__CBFB	0.0		4_3
1520	remainder__CBL	0.0		4_3
1521	remainder__CDKN2A	0.0		4_3
1522	remainder__CEBPA	1.8429489211451498e-06		4_3
1523	remainder__CREBBP	0.0		4_3
1524	remainder__CSF3R	0.0		4_3
1525	remainder__CTCF	0.0		4_3
1526	remainder__CUL2	0.0		4_3
1527	remainder__CUX1	0.0		4_3
1528	remainder__DNMT3A	0.0		4_3
1529	remainder__EED	0.0		4_3
1530	remainder__ETV6	0.0		4_3
1531	remainder__EZH2	0.0		4_3
1532	remainder__FBXW7	0.0		4_3
1533	remainder__FLT3	0.0		4_3
1534	remainder__GATA1	0.0		4_3
1535	remainder__GATA2	0.0		4_3
1536	remainder__GNAS	0.0		4_3
1537	remainder__GNB1	0.0		4_3
1538	remainder__IDH1	0.0		4_3
1539	remainder__IDH2	0.0		4_3
1540	remainder__JAK2	0.0		4_3
1541	remainder__JAK3	0.0		4_3
1542	remainder__KANSL1	0.0		4_3
1543	remainder__KDM6A	0.0		4_3
1544	remainder__KIT	0.0		4_3
1545	remainder__KMT2C	0.0		4_3
1546	remainder__KMT2D	0.0		4_3
1547	remainder__KMT2E	0.0		4_3
1548	remainder__KRAS	0.0		4_3
1549	remainder__LUC7L2	0.0		4_3
1550	remainder__MED12	0.0		4_3
1551	remainder__MLL	0.0		4_3
1552	remainder__MPL	0.0		4_3
1553	remainder__MYC	0.0		4_3
1554	remainder__NF1	0.0		4_3
1555	remainder__NFE2	0.0		4_3
1556	remainder__NOTCH1	0.0		4_3
1557	remainder__NPM1	4.6430531871086245e-06		4_3
1558	remainder__NRAS	0.0		4_3
1559	remainder__PHF6	0.0		4_3
1560	remainder__PRPF8	0.0		4_3
1561	remainder__PTEN	0.0		4_3
1562	remainder__PTPN11	0.0		4_3
1563	remainder__RAD21	0.0		4_3
1564	remainder__RIT1	0.0		4_3
1565	remainder__RUNX1	0.0		4_3
1566	remainder__SETBP1	0.0		4_3
1567	remainder__SF1	0.0		4_3
1568	remainder__SF3B1	0.0		4_3
1569	remainder__SMC1A	0.0		4_3
1570	remainder__SMC3	0.0		4_3
1571	remainder__SPP1	0.0		4_3
1572	remainder__SRSF2	0.0		4_3
1573	remainder__STAG2	0.0		4_3
1574	remainder__STAT5B	0.0		4_3
1575	remainder__SUZ12	0.0		4_3
1576	remainder__TET2	0.0		4_3
1577	remainder__TP53	0.0		4_3
1578	remainder__U2AF1	0.0		4_3
1579	remainder__WT1	0.0		4_3
1580	remainder__ZRSR2	0.0		4_3
1581	remainder__ngs_is_missing	0.0		4_3
1582	cat__amlFLToutcomeID_2.0	0.0		5_3
1583	cat__amlFLToutcomeID_3.0	0.0		5_3
1584	cat__amlFLToutcomeID_4.0	0.0		5_3
1585	cat__amlFLToutcomeID_nan	0.0		5_3
1586	cat__amlFLTTypeID_1.0	0.0		5_3
1587	cat__amlFLTTypeID_2.0	0.0		5_3
1588	cat__amlFLTTypeID_nan	0.0		5_3
1589	cat__amlDDLFLTTKDID_1.0	0.0		5_3
1590	cat__amlDDLFLTTKDID_2.0	0.0		5_3
1591	cat__amlDDLFLTTKDID_3.0	0.0		5_3
1592	cat__amlDDLFLTTKDID_4.0	0.0		5_3
1593	cat__amlDDLFLTTKDID_6.0	0.0		5_3
1594	cat__amlDDLFLTTKDID_7.0	0.0		5_3
1595	cat__amlDDLFLTTKDID_8.0	0.0		5_3
1596	cat__amlDDLFLTTKDID_99.0	0.0		5_3
1597	cat__amlDDLFLTTKDID_nan	0.0		5_3
1598	cat__amlFLTType0ID_1.0	0.0		5_3
1599	cat__amlFLTType0ID_2.0	0.0		5_3
1600	cat__amlFLTType0ID_nan	0.0		5_3
1601	cat__amlDDLNPM1OutcomeID_1.0	0.0		5_3
1602	cat__amlDDLNPM1OutcomeID_3.0	0.0		5_3
1603	cat__amlDDLNPM1OutcomeID_5.0	0.0		5_3
1604	cat__amlDDLNPM1OutcomeID_7.0	0.0		5_3
1605	cat__amlDDLNPM1OutcomeID_nan	0.0		5_3
1606	cat__amlDDLNPM1ID_1.0	0.0		5_3
1607	cat__amlDDLNPM1ID_2.0	0.0		5_3
1608	cat__amlDDLNPM1ID_3.0	0.0		5_3
1609	cat__amlDDLNPM1ID_4.0	0.0		5_3
1610	cat__amlDDLNPM1ID_5.0	0.0		5_3
1611	cat__amlDDLNPM1ID_nan	0.0		5_3
1612	num__TestDate	0.0		5_3
1613	num__ITDPcnt	0.0		5_3
1614	num__ITDLength	0.0		5_3
1615	remainder__TestDate_is_missing	0.0		5_3
1616	remainder__amlFLToutcomeID_is_missing	0.0		5_3
1617	remainder__amlFLTTypeID_is_missing	0.0		5_3
1618	remainder__amlDDLFLTTKDID_is_missing	0.0		5_3
1619	remainder__ITDPcnt_is_missing	0.0		5_3
1620	remainder__ITDLength_is_missing	0.0		5_3
1621	remainder__amlFLTType0ID_is_missing	0.0		5_3
1622	remainder__amlDDLNPM1OutcomeID_is_missing	0.0		5_3
1623	remainder__amlDDLNPM1ID_is_missing	0.0		5_3
1624	remainder__ASXL1	0.0		5_3
1625	remainder__ASXL2	0.0		5_3
1626	remainder__ASXL3	0.0		5_3
1627	remainder__ATRX	0.0		5_3
1628	remainder__BAGE3	0.0		5_3
1629	remainder__BCOR	0.0		5_3
1630	remainder__BRAF	0.0		5_3
1631	remainder__CBFB	0.0		5_3
1632	remainder__CBL	0.0		5_3
1633	remainder__CDKN2A	0.0		5_3
1634	remainder__CEBPA	0.0		5_3
1635	remainder__CREBBP	0.0		5_3
1636	remainder__CSF3R	0.0		5_3
1637	remainder__CTCF	0.0		5_3
1638	remainder__CUL2	0.0		5_3
1639	remainder__CUX1	0.0		5_3
1640	remainder__DNMT3A	0.0		5_3
1641	remainder__EED	0.0		5_3
1642	remainder__ETV6	0.0		5_3
1643	remainder__EZH2	0.0		5_3
1644	remainder__FBXW7	0.0		5_3
1645	remainder__FLT3	0.0		5_3
1646	remainder__GATA1	0.0		5_3
1647	remainder__GATA2	0.0		5_3
1648	remainder__GNAS	0.0		5_3
1649	remainder__GNB1	0.0		5_3
1650	remainder__IDH1	0.0		5_3
1651	remainder__IDH2	0.0		5_3
1652	remainder__JAK2	0.0		5_3
1653	remainder__JAK3	0.0		5_3
1654	remainder__KANSL1	0.0		5_3
1655	remainder__KDM6A	0.0		5_3
1656	remainder__KIT	0.0		5_3
1657	remainder__KMT2C	0.0		5_3
1658	remainder__KMT2D	0.0		5_3
1659	remainder__KMT2E	0.0		5_3
1660	remainder__KRAS	0.0		5_3
1661	remainder__LUC7L2	0.0		5_3
1662	remainder__MED12	0.0		5_3
1663	remainder__MLL	0.0		5_3
1664	remainder__MPL	0.0		5_3
1665	remainder__MYC	0.0		5_3
1666	remainder__NF1	0.0		5_3
1667	remainder__NFE2	0.0		5_3
1668	remainder__NOTCH1	0.0		5_3
1669	remainder__NPM1	0.0		5_3
1670	remainder__NRAS	0.0		5_3
1671	remainder__PDS5B	0.0		5_3
1672	remainder__PHF6	0.0		5_3
1673	remainder__PRPF8	0.0		5_3
1674	remainder__PTEN	0.0		5_3
1675	remainder__PTPN11	0.0		5_3
1676	remainder__RAD21	0.0		5_3
1677	remainder__RIT1	0.0		5_3
1678	remainder__RUNX1	0.0		5_3
1679	remainder__SETBP1	0.0		5_3
1680	remainder__SF1	0.0		5_3
1681	remainder__SF3B1	0.0		5_3
1682	remainder__SMC1A	0.0		5_3
1683	remainder__SMC3	0.0		5_3
1684	remainder__SMG1	0.0		5_3
1685	remainder__SPP1	0.0		5_3
1686	remainder__SRSF2	0.0		5_3
1687	remainder__STAG2	0.0		5_3
1688	remainder__STAT5B	0.0		5_3
1689	remainder__SUZ12	0.0		5_3
1690	remainder__TET2	0.0		5_3
1691	remainder__TP53	0.0		5_3
1692	remainder__U2AF1	0.0		5_3
1693	remainder__WT1	0.0		5_3
1694	remainder__ZRSR2	0.0		5_3
1695	remainder__ngs_is_missing	0.0		5_3
