# Supplementary material for: Random Survival Forest Versus Elastic-Net Regularized Cox Regression for Survival Prediction in Acute Myeloid Leukemia at Distinct Treatment Time Points: Model Performance Comparison Study
Source: JMIR Bioinform Biotechnol. 2026 Apr 29;7:e75678. doi: 10.2196/75678 (PMC13128161; doi:10.2196/75678)
Supplement: Multimedia Appendix 9 [file bioinform-v7-e75678-s009.zip › ablation_metrics/repeated_fold_feature_importance/cnet/initial_diagnosis__NGS__fimp.csv]

	feature	importance	std_importance	fold_repeat_idx
0	remainder__ASXL1	0.0		1_1
1	remainder__ASXL2	0.0		1_1
2	remainder__ASXL3	0.0		1_1
3	remainder__ATRX	0.0		1_1
4	remainder__BAGE3	0.0		1_1
5	remainder__BCOR	0.0		1_1
6	remainder__BRAF	0.0		1_1
7	remainder__CBFB	0.0		1_1
8	remainder__CBL	0.0		1_1
9	remainder__CDKN2A	0.0		1_1
10	remainder__CEBPA	0.0		1_1
11	remainder__CREBBP	0.0		1_1
12	remainder__CSF3R	0.0		1_1
13	remainder__CTCF	0.0		1_1
14	remainder__CUL2	0.0		1_1
15	remainder__CUX1	0.0		1_1
16	remainder__DNMT3A	0.0		1_1
17	remainder__EED	0.0		1_1
18	remainder__ETV6	0.0		1_1
19	remainder__EZH2	0.0		1_1
20	remainder__FBXW7	0.0		1_1
21	remainder__FLT3	0.0		1_1
22	remainder__GATA1	0.0		1_1
23	remainder__GATA2	0.0		1_1
24	remainder__GNAS	0.0		1_1
25	remainder__GNB1	0.0		1_1
26	remainder__IDH1	0.0		1_1
27	remainder__IDH2	0.0		1_1
28	remainder__JAK2	0.0		1_1
29	remainder__JAK3	0.0		1_1
30	remainder__KANSL1	0.0		1_1
31	remainder__KDM6A	0.0		1_1
32	remainder__KIT	0.0		1_1
33	remainder__KMT2C	0.0		1_1
34	remainder__KMT2D	0.0		1_1
35	remainder__KMT2E	0.0		1_1
36	remainder__KRAS	0.0		1_1
37	remainder__LUC7L2	0.0		1_1
38	remainder__MED12	0.0		1_1
39	remainder__MLL	0.0		1_1
40	remainder__MPL	0.0		1_1
41	remainder__MYC	0.0		1_1
42	remainder__NF1	0.0		1_1
43	remainder__NFE2	0.0		1_1
44	remainder__NOTCH1	0.0		1_1
45	remainder__NPM1	0.0		1_1
46	remainder__NRAS	0.0		1_1
47	remainder__PDS5B	0.0		1_1
48	remainder__PHF6	0.0		1_1
49	remainder__PRPF8	0.0		1_1
50	remainder__PTEN	0.0		1_1
51	remainder__PTPN11	0.0		1_1
52	remainder__RAD21	0.0		1_1
53	remainder__RIT1	0.0		1_1
54	remainder__RUNX1	0.0		1_1
55	remainder__SETBP1	0.0		1_1
56	remainder__SF1	0.0		1_1
57	remainder__SF3B1	0.0		1_1
58	remainder__SMC1A	0.0		1_1
59	remainder__SMC3	0.0		1_1
60	remainder__SPP1	0.0		1_1
61	remainder__SRSF2	0.0		1_1
62	remainder__STAG2	0.0		1_1
63	remainder__STAT5B	0.0		1_1
64	remainder__SUZ12	0.0		1_1
65	remainder__TET2	0.0		1_1
66	remainder__TP53	0.0		1_1
67	remainder__U2AF1	0.0		1_1
68	remainder__WT1	0.0		1_1
69	remainder__ZRSR2	0.0		1_1
70	remainder__ngs_is_missing	0.0		1_1
71	remainder__ASXL1	0.0		2_1
72	remainder__ASXL2	0.0		2_1
73	remainder__ATRX	0.0		2_1
74	remainder__BAGE3	0.0		2_1
75	remainder__BCOR	0.0		2_1
76	remainder__BRAF	0.0		2_1
77	remainder__CBFB	0.0		2_1
78	remainder__CBL	0.0		2_1
79	remainder__CDKN2A	0.0		2_1
80	remainder__CEBPA	0.0		2_1
81	remainder__CREBBP	0.0		2_1
82	remainder__CSF3R	0.0		2_1
83	remainder__CTCF	0.0		2_1
84	remainder__CUL2	0.0		2_1
85	remainder__CUX1	0.0		2_1
86	remainder__DNMT3A	0.0		2_1
87	remainder__EED	0.0		2_1
88	remainder__ETV6	0.0		2_1
89	remainder__EZH2	0.0		2_1
90	remainder__FBXW7	0.0		2_1
91	remainder__FLT3	0.0		2_1
92	remainder__GATA1	0.0		2_1
93	remainder__GATA2	0.0		2_1
94	remainder__GNAS	0.0		2_1
95	remainder__GNB1	0.0		2_1
96	remainder__IDH1	0.0		2_1
97	remainder__IDH2	0.0		2_1
98	remainder__JAK2	0.0		2_1
99	remainder__JAK3	0.0		2_1
100	remainder__KANSL1	0.0		2_1
101	remainder__KDM6A	0.0		2_1
102	remainder__KIT	0.0		2_1
103	remainder__KMT2C	0.0		2_1
104	remainder__KMT2D	0.0		2_1
105	remainder__KMT2E	0.0		2_1
106	remainder__KRAS	0.0		2_1
107	remainder__LUC7L2	0.0		2_1
108	remainder__MED12	0.0		2_1
109	remainder__MLL	0.0		2_1
110	remainder__MPL	0.0		2_1
111	remainder__MYC	0.0		2_1
112	remainder__NF1	0.0		2_1
113	remainder__NFE2	0.0		2_1
114	remainder__NOTCH1	0.0		2_1
115	remainder__NPM1	0.0		2_1
116	remainder__NRAS	0.0		2_1
117	remainder__PDS5B	0.0		2_1
118	remainder__PHF6	0.0		2_1
119	remainder__PRPF8	0.0		2_1
120	remainder__PTPN11	0.0		2_1
121	remainder__RAD21	0.0		2_1
122	remainder__RIT1	0.0		2_1
123	remainder__RUNX1	0.0		2_1
124	remainder__SETBP1	0.0		2_1
125	remainder__SF1	0.0		2_1
126	remainder__SF3B1	0.0		2_1
127	remainder__SMC1A	0.0		2_1
128	remainder__SMC3	0.0		2_1
129	remainder__SMG1	0.0		2_1
130	remainder__SPP1	0.0		2_1
131	remainder__SRSF2	0.0		2_1
132	remainder__STAG2	0.0		2_1
133	remainder__STAT5B	0.0		2_1
134	remainder__SUZ12	0.0		2_1
135	remainder__TET2	0.0		2_1
136	remainder__TP53	0.0		2_1
137	remainder__U2AF1	0.0		2_1
138	remainder__WT1	0.0		2_1
139	remainder__ZRSR2	0.0		2_1
140	remainder__ngs_is_missing	0.0		2_1
141	remainder__ASXL1	0.0		3_1
142	remainder__ASXL2	0.0		3_1
143	remainder__ASXL3	0.0		3_1
144	remainder__ATRX	0.0		3_1
145	remainder__BAGE3	0.0		3_1
146	remainder__BCOR	0.0		3_1
147	remainder__BRAF	0.0		3_1
148	remainder__CBFB	0.0		3_1
149	remainder__CBL	0.0		3_1
150	remainder__CEBPA	0.0		3_1
151	remainder__CREBBP	0.0		3_1
152	remainder__CSF3R	0.0		3_1
153	remainder__CTCF	0.0		3_1
154	remainder__CUL2	0.0		3_1
155	remainder__CUX1	0.0		3_1
156	remainder__DNMT3A	0.0		3_1
157	remainder__EED	0.0		3_1
158	remainder__ETV6	0.0		3_1
159	remainder__EZH2	0.0		3_1
160	remainder__FBXW7	0.0		3_1
161	remainder__FLT3	0.0		3_1
162	remainder__GATA1	0.0		3_1
163	remainder__GATA2	0.0		3_1
164	remainder__GNAS	0.0		3_1
165	remainder__GNB1	0.0		3_1
166	remainder__IDH1	0.0		3_1
167	remainder__IDH2	0.0		3_1
168	remainder__JAK2	0.0		3_1
169	remainder__JAK3	0.0		3_1
170	remainder__KANSL1	0.0		3_1
171	remainder__KDM6A	0.0		3_1
172	remainder__KIT	0.0		3_1
173	remainder__KMT2C	0.0		3_1
174	remainder__KMT2D	0.0		3_1
175	remainder__KMT2E	0.0		3_1
176	remainder__KRAS	0.0		3_1
177	remainder__LUC7L2	0.0		3_1
178	remainder__MED12	0.0		3_1
179	remainder__MLL	0.0		3_1
180	remainder__MPL	0.0		3_1
181	remainder__MYC	0.0		3_1
182	remainder__NF1	0.0		3_1
183	remainder__NFE2	0.0		3_1
184	remainder__NOTCH1	0.0		3_1
185	remainder__NPM1	0.0		3_1
186	remainder__NRAS	0.0		3_1
187	remainder__PHF6	0.0		3_1
188	remainder__PRPF8	0.0		3_1
189	remainder__PTEN	0.0		3_1
190	remainder__PTPN11	0.0		3_1
191	remainder__RAD21	0.0		3_1
192	remainder__RIT1	0.0		3_1
193	remainder__RUNX1	0.0		3_1
194	remainder__SETBP1	0.0		3_1
195	remainder__SF1	0.0		3_1
196	remainder__SF3B1	0.0		3_1
197	remainder__SMC1A	0.0		3_1
198	remainder__SMC3	0.0		3_1
199	remainder__SMG1	0.0		3_1
200	remainder__SPP1	0.0		3_1
201	remainder__SRSF2	0.0		3_1
202	remainder__STAG2	0.0		3_1
203	remainder__STAT5B	0.0		3_1
204	remainder__SUZ12	0.0		3_1
205	remainder__TET2	0.0		3_1
206	remainder__TP53	0.0		3_1
207	remainder__U2AF1	0.0		3_1
208	remainder__WT1	0.0		3_1
209	remainder__ZRSR2	0.0		3_1
210	remainder__ngs_is_missing	0.0		3_1
211	remainder__ASXL1	0.0		4_1
212	remainder__ASXL2	0.0		4_1
213	remainder__ASXL3	0.0		4_1
214	remainder__ATRX	0.0		4_1
215	remainder__BAGE3	0.0		4_1
216	remainder__BCOR	0.0		4_1
217	remainder__BRAF	0.0		4_1
218	remainder__CBFB	0.0		4_1
219	remainder__CBL	0.0		4_1
220	remainder__CDKN2A	0.0		4_1
221	remainder__CEBPA	0.0		4_1
222	remainder__CREBBP	0.0		4_1
223	remainder__CSF3R	0.0		4_1
224	remainder__CTCF	0.0		4_1
225	remainder__CUX1	0.0		4_1
226	remainder__DNMT3A	0.0		4_1
227	remainder__EED	0.0		4_1
228	remainder__ETV6	0.0		4_1
229	remainder__EZH2	0.0		4_1
230	remainder__FBXW7	0.0		4_1
231	remainder__FLT3	0.0		4_1
232	remainder__GATA1	0.0		4_1
233	remainder__GATA2	0.0		4_1
234	remainder__GNAS	0.0		4_1
235	remainder__GNB1	0.0		4_1
236	remainder__IDH1	0.0		4_1
237	remainder__IDH2	0.0		4_1
238	remainder__JAK2	0.0		4_1
239	remainder__JAK3	0.0		4_1
240	remainder__KANSL1	0.0		4_1
241	remainder__KDM6A	0.0		4_1
242	remainder__KIT	0.0		4_1
243	remainder__KMT2C	0.0		4_1
244	remainder__KMT2D	0.0		4_1
245	remainder__KMT2E	0.0		4_1
246	remainder__KRAS	0.0		4_1
247	remainder__LUC7L2	0.0		4_1
248	remainder__MED12	0.0		4_1
249	remainder__MLL	0.0		4_1
250	remainder__MPL	0.0		4_1
251	remainder__MYC	0.0		4_1
252	remainder__NF1	0.0		4_1
253	remainder__NFE2	0.0		4_1
254	remainder__NOTCH1	0.0		4_1
255	remainder__NPM1	0.0		4_1
256	remainder__NRAS	0.0		4_1
257	remainder__PDS5B	0.0		4_1
258	remainder__PHF6	0.0		4_1
259	remainder__PRPF8	0.0		4_1
260	remainder__PTEN	0.0		4_1
261	remainder__PTPN11	0.0		4_1
262	remainder__RAD21	0.0		4_1
263	remainder__RIT1	0.0		4_1
264	remainder__RUNX1	0.0		4_1
265	remainder__SETBP1	0.0		4_1
266	remainder__SF1	0.0		4_1
267	remainder__SF3B1	0.0		4_1
268	remainder__SMC1A	0.0		4_1
269	remainder__SMC3	0.0		4_1
270	remainder__SMG1	0.0		4_1
271	remainder__SRSF2	0.0		4_1
272	remainder__STAG2	0.0		4_1
273	remainder__STAT5B	0.0		4_1
274	remainder__SUZ12	0.0		4_1
275	remainder__TET2	0.0		4_1
276	remainder__TP53	0.0		4_1
277	remainder__U2AF1	0.0		4_1
278	remainder__WT1	0.0		4_1
279	remainder__ZRSR2	0.0		4_1
280	remainder__ngs_is_missing	0.0		4_1
281	remainder__ASXL1	0.0		5_1
282	remainder__ASXL2	0.0		5_1
283	remainder__ASXL3	0.0		5_1
284	remainder__ATRX	0.0		5_1
285	remainder__BAGE3	0.0		5_1
286	remainder__BCOR	0.0		5_1
287	remainder__BRAF	0.0		5_1
288	remainder__CBFB	0.0		5_1
289	remainder__CBL	0.0		5_1
290	remainder__CDKN2A	0.0		5_1
291	remainder__CEBPA	0.0		5_1
292	remainder__CREBBP	0.0		5_1
293	remainder__CSF3R	0.0		5_1
294	remainder__CTCF	0.0		5_1
295	remainder__CUL2	0.0		5_1
296	remainder__CUX1	0.0		5_1
297	remainder__DNMT3A	0.0		5_1
298	remainder__EED	0.0		5_1
299	remainder__ETV6	0.0		5_1
300	remainder__EZH2	0.0		5_1
301	remainder__FBXW7	0.0		5_1
302	remainder__FLT3	0.0		5_1
303	remainder__GATA1	0.0		5_1
304	remainder__GATA2	0.0		5_1
305	remainder__GNAS	0.0		5_1
306	remainder__GNB1	0.0		5_1
307	remainder__IDH1	0.0		5_1
308	remainder__IDH2	0.0		5_1
309	remainder__JAK2	0.0		5_1
310	remainder__JAK3	0.0		5_1
311	remainder__KANSL1	0.0		5_1
312	remainder__KDM6A	0.0		5_1
313	remainder__KIT	0.0		5_1
314	remainder__KMT2C	0.0		5_1
315	remainder__KMT2D	0.0		5_1
316	remainder__KMT2E	0.0		5_1
317	remainder__KRAS	0.0		5_1
318	remainder__LUC7L2	0.0		5_1
319	remainder__MED12	0.0		5_1
320	remainder__MLL	0.0		5_1
321	remainder__MPL	0.0		5_1
322	remainder__MYC	0.0		5_1
323	remainder__NF1	0.0		5_1
324	remainder__NFE2	0.0		5_1
325	remainder__NOTCH1	0.0		5_1
326	remainder__NPM1	0.0		5_1
327	remainder__NRAS	0.0		5_1
328	remainder__PDS5B	0.0		5_1
329	remainder__PHF6	0.0		5_1
330	remainder__PRPF8	0.0		5_1
331	remainder__PTEN	0.0		5_1
332	remainder__PTPN11	0.0		5_1
333	remainder__RAD21	0.0		5_1
334	remainder__RIT1	0.0		5_1
335	remainder__RUNX1	0.0		5_1
336	remainder__SETBP1	0.0		5_1
337	remainder__SF1	0.0		5_1
338	remainder__SF3B1	0.0		5_1
339	remainder__SMC1A	0.0		5_1
340	remainder__SMC3	0.0		5_1
341	remainder__SMG1	0.0		5_1
342	remainder__SPP1	0.0		5_1
343	remainder__SRSF2	0.0		5_1
344	remainder__STAG2	0.0		5_1
345	remainder__STAT5B	0.0		5_1
346	remainder__SUZ12	0.0		5_1
347	remainder__TET2	0.0		5_1
348	remainder__TP53	0.0		5_1
349	remainder__U2AF1	0.0		5_1
350	remainder__WT1	0.0		5_1
351	remainder__ZRSR2	0.0		5_1
352	remainder__ngs_is_missing	0.0		5_1
353	remainder__ASXL1	0.0		1_2
354	remainder__ASXL2	0.0		1_2
355	remainder__ASXL3	0.0		1_2
356	remainder__ATRX	0.0		1_2
357	remainder__BAGE3	0.0		1_2
358	remainder__BCOR	0.0		1_2
359	remainder__BRAF	0.0		1_2
360	remainder__CBFB	0.0		1_2
361	remainder__CBL	0.0		1_2
362	remainder__CDKN2A	0.0		1_2
363	remainder__CEBPA	0.0		1_2
364	remainder__CREBBP	0.0		1_2
365	remainder__CSF3R	0.0		1_2
366	remainder__CTCF	0.0		1_2
367	remainder__CUL2	0.0		1_2
368	remainder__CUX1	0.0		1_2
369	remainder__DNMT3A	0.0		1_2
370	remainder__EED	0.0		1_2
371	remainder__ETV6	0.0		1_2
372	remainder__EZH2	0.0		1_2
373	remainder__FBXW7	0.0		1_2
374	remainder__FLT3	0.0		1_2
375	remainder__GATA1	0.0		1_2
376	remainder__GATA2	0.0		1_2
377	remainder__GNAS	0.0		1_2
378	remainder__GNB1	0.0		1_2
379	remainder__IDH1	0.0		1_2
380	remainder__IDH2	0.0		1_2
381	remainder__JAK2	0.0		1_2
382	remainder__JAK3	0.0		1_2
383	remainder__KANSL1	0.0		1_2
384	remainder__KDM6A	0.0		1_2
385	remainder__KIT	0.0		1_2
386	remainder__KMT2C	0.0		1_2
387	remainder__KMT2D	0.0		1_2
388	remainder__KMT2E	0.0		1_2
389	remainder__KRAS	0.0		1_2
390	remainder__LUC7L2	0.0		1_2
391	remainder__MED12	0.0		1_2
392	remainder__MLL	0.0		1_2
393	remainder__MPL	0.0		1_2
394	remainder__MYC	0.0		1_2
395	remainder__NF1	0.0		1_2
396	remainder__NFE2	0.0		1_2
397	remainder__NOTCH1	0.0		1_2
398	remainder__NPM1	0.0		1_2
399	remainder__NRAS	0.0		1_2
400	remainder__PHF6	0.0		1_2
401	remainder__PRPF8	0.0		1_2
402	remainder__PTEN	0.0		1_2
403	remainder__PTPN11	0.0		1_2
404	remainder__RAD21	0.0		1_2
405	remainder__RIT1	0.0		1_2
406	remainder__RUNX1	0.0		1_2
407	remainder__SETBP1	0.0		1_2
408	remainder__SF1	0.0		1_2
409	remainder__SF3B1	0.0		1_2
410	remainder__SMC1A	0.0		1_2
411	remainder__SMC3	0.0		1_2
412	remainder__SMG1	0.0		1_2
413	remainder__SRSF2	0.0		1_2
414	remainder__STAG2	0.0		1_2
415	remainder__STAT5B	0.0		1_2
416	remainder__SUZ12	0.0		1_2
417	remainder__TET2	0.0		1_2
418	remainder__TP53	0.0		1_2
419	remainder__U2AF1	0.0		1_2
420	remainder__WT1	0.0		1_2
421	remainder__ZRSR2	0.0		1_2
422	remainder__ngs_is_missing	0.0		1_2
423	remainder__ASXL1	0.0		2_2
424	remainder__ASXL2	0.0		2_2
425	remainder__ASXL3	0.0		2_2
426	remainder__ATRX	0.0		2_2
427	remainder__BAGE3	0.0		2_2
428	remainder__BCOR	0.0		2_2
429	remainder__BRAF	0.0		2_2
430	remainder__CBFB	0.0		2_2
431	remainder__CBL	0.0		2_2
432	remainder__CDKN2A	0.0		2_2
433	remainder__CEBPA	0.0		2_2
434	remainder__CREBBP	0.0		2_2
435	remainder__CSF3R	0.0		2_2
436	remainder__CTCF	0.0		2_2
437	remainder__CUL2	0.0		2_2
438	remainder__CUX1	0.0		2_2
439	remainder__DNMT3A	0.0		2_2
440	remainder__EED	0.0		2_2
441	remainder__ETV6	0.0		2_2
442	remainder__EZH2	0.0		2_2
443	remainder__FBXW7	0.0		2_2
444	remainder__FLT3	0.0		2_2
445	remainder__GATA1	0.0		2_2
446	remainder__GATA2	0.0		2_2
447	remainder__GNAS	0.0		2_2
448	remainder__GNB1	0.0		2_2
449	remainder__IDH1	0.0		2_2
450	remainder__IDH2	0.0		2_2
451	remainder__JAK2	0.0		2_2
452	remainder__JAK3	0.0		2_2
453	remainder__KANSL1	0.0		2_2
454	remainder__KDM6A	0.0		2_2
455	remainder__KIT	0.0		2_2
456	remainder__KMT2C	0.0		2_2
457	remainder__KMT2D	0.0		2_2
458	remainder__KMT2E	0.0		2_2
459	remainder__KRAS	0.0		2_2
460	remainder__LUC7L2	0.0		2_2
461	remainder__MED12	0.0		2_2
462	remainder__MLL	0.0		2_2
463	remainder__MPL	0.0		2_2
464	remainder__MYC	0.0		2_2
465	remainder__NF1	0.0		2_2
466	remainder__NFE2	0.0		2_2
467	remainder__NOTCH1	0.0		2_2
468	remainder__NPM1	0.0		2_2
469	remainder__NRAS	0.0		2_2
470	remainder__PDS5B	0.0		2_2
471	remainder__PHF6	0.0		2_2
472	remainder__PRPF8	0.0		2_2
473	remainder__PTPN11	0.0		2_2
474	remainder__RAD21	0.0		2_2
475	remainder__RIT1	0.0		2_2
476	remainder__RUNX1	0.0		2_2
477	remainder__SETBP1	0.0		2_2
478	remainder__SF1	0.0		2_2
479	remainder__SF3B1	0.0		2_2
480	remainder__SMC1A	0.0		2_2
481	remainder__SMC3	0.0		2_2
482	remainder__SMG1	0.0		2_2
483	remainder__SPP1	0.0		2_2
484	remainder__SRSF2	0.0		2_2
485	remainder__STAG2	0.0		2_2
486	remainder__STAT5B	0.0		2_2
487	remainder__SUZ12	0.0		2_2
488	remainder__TET2	0.0		2_2
489	remainder__TP53	0.0		2_2
490	remainder__U2AF1	0.0		2_2
491	remainder__WT1	0.0		2_2
492	remainder__ZRSR2	0.0		2_2
493	remainder__ngs_is_missing	0.0		2_2
494	remainder__ASXL1	0.0		3_2
495	remainder__ASXL2	0.0		3_2
496	remainder__ATRX	0.0		3_2
497	remainder__BAGE3	0.0		3_2
498	remainder__BCOR	0.0		3_2
499	remainder__BRAF	0.0		3_2
500	remainder__CBFB	0.0		3_2
501	remainder__CBL	0.0		3_2
502	remainder__CDKN2A	0.0		3_2
503	remainder__CEBPA	0.0		3_2
504	remainder__CREBBP	0.0		3_2
505	remainder__CSF3R	0.0		3_2
506	remainder__CTCF	0.0		3_2
507	remainder__CUL2	0.0		3_2
508	remainder__CUX1	0.0		3_2
509	remainder__DNMT3A	0.0		3_2
510	remainder__EED	0.0		3_2
511	remainder__ETV6	0.0		3_2
512	remainder__EZH2	0.0		3_2
513	remainder__FBXW7	0.0		3_2
514	remainder__FLT3	0.0		3_2
515	remainder__GATA1	0.0		3_2
516	remainder__GATA2	0.0		3_2
517	remainder__GNAS	0.0		3_2
518	remainder__GNB1	0.0		3_2
519	remainder__IDH1	0.0		3_2
520	remainder__IDH2	0.0		3_2
521	remainder__JAK2	0.0		3_2
522	remainder__JAK3	0.0		3_2
523	remainder__KANSL1	0.0		3_2
524	remainder__KDM6A	0.0		3_2
525	remainder__KIT	0.0		3_2
526	remainder__KMT2C	0.0		3_2
527	remainder__KMT2D	0.0		3_2
528	remainder__KMT2E	0.0		3_2
529	remainder__KRAS	0.0		3_2
530	remainder__LUC7L2	0.0		3_2
531	remainder__MED12	0.0		3_2
532	remainder__MLL	0.0		3_2
533	remainder__MPL	0.0		3_2
534	remainder__MYC	0.0		3_2
535	remainder__NF1	0.0		3_2
536	remainder__NFE2	0.0		3_2
537	remainder__NOTCH1	0.0		3_2
538	remainder__NPM1	0.0		3_2
539	remainder__NRAS	0.0		3_2
540	remainder__PDS5B	0.0		3_2
541	remainder__PHF6	0.0		3_2
542	remainder__PRPF8	0.0		3_2
543	remainder__PTEN	0.0		3_2
544	remainder__PTPN11	0.0		3_2
545	remainder__RAD21	0.0		3_2
546	remainder__RIT1	0.0		3_2
547	remainder__RUNX1	0.0		3_2
548	remainder__SETBP1	0.0		3_2
549	remainder__SF1	0.0		3_2
550	remainder__SF3B1	0.0		3_2
551	remainder__SMC1A	0.0		3_2
552	remainder__SMC3	0.0		3_2
553	remainder__SMG1	0.0		3_2
554	remainder__SPP1	0.0		3_2
555	remainder__SRSF2	0.0		3_2
556	remainder__STAG2	0.0		3_2
557	remainder__STAT5B	0.0		3_2
558	remainder__SUZ12	0.0		3_2
559	remainder__TET2	0.0		3_2
560	remainder__TP53	0.0		3_2
561	remainder__U2AF1	0.0		3_2
562	remainder__WT1	0.0		3_2
563	remainder__ZRSR2	0.0		3_2
564	remainder__ngs_is_missing	0.0		3_2
565	remainder__ASXL1	0.0		4_2
566	remainder__ASXL2	0.0		4_2
567	remainder__ASXL3	0.0		4_2
568	remainder__ATRX	0.0		4_2
569	remainder__BAGE3	0.0		4_2
570	remainder__BCOR	0.0		4_2
571	remainder__BRAF	0.0		4_2
572	remainder__CBFB	0.0		4_2
573	remainder__CBL	0.0		4_2
574	remainder__CDKN2A	0.0		4_2
575	remainder__CEBPA	0.0		4_2
576	remainder__CREBBP	0.0		4_2
577	remainder__CSF3R	0.0		4_2
578	remainder__CTCF	0.0		4_2
579	remainder__CUL2	0.0		4_2
580	remainder__CUX1	0.0		4_2
581	remainder__DNMT3A	0.0		4_2
582	remainder__EED	0.0		4_2
583	remainder__ETV6	0.0		4_2
584	remainder__EZH2	0.0		4_2
585	remainder__FBXW7	0.0		4_2
586	remainder__FLT3	0.0		4_2
587	remainder__GATA1	0.0		4_2
588	remainder__GATA2	0.0		4_2
589	remainder__GNAS	0.0		4_2
590	remainder__GNB1	0.0		4_2
591	remainder__IDH1	0.0		4_2
592	remainder__IDH2	0.0		4_2
593	remainder__JAK2	0.0		4_2
594	remainder__JAK3	0.0		4_2
595	remainder__KANSL1	0.0		4_2
596	remainder__KDM6A	0.0		4_2
597	remainder__KIT	0.0		4_2
598	remainder__KMT2C	0.0		4_2
599	remainder__KMT2D	0.0		4_2
600	remainder__KMT2E	0.0		4_2
601	remainder__KRAS	0.0		4_2
602	remainder__MED12	0.0		4_2
603	remainder__MLL	0.0		4_2
604	remainder__MPL	0.0		4_2
605	remainder__MYC	0.0		4_2
606	remainder__NF1	0.0		4_2
607	remainder__NFE2	0.0		4_2
608	remainder__NOTCH1	0.0		4_2
609	remainder__NPM1	0.0		4_2
610	remainder__NRAS	0.0		4_2
611	remainder__PDS5B	0.0		4_2
612	remainder__PHF6	0.0		4_2
613	remainder__PRPF8	0.0		4_2
614	remainder__PTEN	0.0		4_2
615	remainder__PTPN11	0.0		4_2
616	remainder__RAD21	0.0		4_2
617	remainder__RIT1	0.0		4_2
618	remainder__RUNX1	0.0		4_2
619	remainder__SETBP1	0.0		4_2
620	remainder__SF1	0.0		4_2
621	remainder__SF3B1	0.0		4_2
622	remainder__SMC1A	0.0		4_2
623	remainder__SMC3	0.0		4_2
624	remainder__SPP1	0.0		4_2
625	remainder__SRSF2	0.0		4_2
626	remainder__STAG2	0.0		4_2
627	remainder__STAT5B	0.0		4_2
628	remainder__SUZ12	0.0		4_2
629	remainder__TET2	0.0		4_2
630	remainder__TP53	0.0		4_2
631	remainder__U2AF1	0.0		4_2
632	remainder__WT1	0.0		4_2
633	remainder__ZRSR2	0.0		4_2
634	remainder__ngs_is_missing	0.0		4_2
635	remainder__ASXL1	0.0		5_2
636	remainder__ASXL2	0.0		5_2
637	remainder__ASXL3	0.0		5_2
638	remainder__ATRX	0.0		5_2
639	remainder__BAGE3	0.0		5_2
640	remainder__BCOR	0.0		5_2
641	remainder__BRAF	0.0		5_2
642	remainder__CBFB	0.0		5_2
643	remainder__CBL	0.0		5_2
644	remainder__CDKN2A	0.0		5_2
645	remainder__CEBPA	0.0		5_2
646	remainder__CREBBP	0.0		5_2
647	remainder__CSF3R	0.0		5_2
648	remainder__CTCF	0.0		5_2
649	remainder__CUX1	0.0		5_2
650	remainder__DNMT3A	0.0		5_2
651	remainder__EED	0.0		5_2
652	remainder__ETV6	0.0		5_2
653	remainder__EZH2	0.0		5_2
654	remainder__FBXW7	0.0		5_2
655	remainder__FLT3	0.0		5_2
656	remainder__GATA1	0.0		5_2
657	remainder__GATA2	0.0		5_2
658	remainder__GNAS	0.0		5_2
659	remainder__GNB1	0.0		5_2
660	remainder__IDH1	0.0		5_2
661	remainder__IDH2	0.0		5_2
662	remainder__JAK2	0.0		5_2
663	remainder__JAK3	0.0		5_2
664	remainder__KANSL1	0.0		5_2
665	remainder__KDM6A	0.0		5_2
666	remainder__KIT	0.0		5_2
667	remainder__KMT2C	0.0		5_2
668	remainder__KMT2D	0.0		5_2
669	remainder__KMT2E	0.0		5_2
670	remainder__KRAS	0.0		5_2
671	remainder__LUC7L2	0.0		5_2
672	remainder__MED12	0.0		5_2
673	remainder__MLL	0.0		5_2
674	remainder__MPL	0.0		5_2
675	remainder__MYC	0.0		5_2
676	remainder__NF1	0.0		5_2
677	remainder__NFE2	0.0		5_2
678	remainder__NOTCH1	0.0		5_2
679	remainder__NPM1	0.0		5_2
680	remainder__NRAS	0.0		5_2
681	remainder__PDS5B	0.0		5_2
682	remainder__PHF6	0.0		5_2
683	remainder__PRPF8	0.0		5_2
684	remainder__PTEN	0.0		5_2
685	remainder__PTPN11	0.0		5_2
686	remainder__RAD21	0.0		5_2
687	remainder__RIT1	0.0		5_2
688	remainder__RUNX1	0.0		5_2
689	remainder__SETBP1	0.0		5_2
690	remainder__SF1	0.0		5_2
691	remainder__SF3B1	0.0		5_2
692	remainder__SMC1A	0.0		5_2
693	remainder__SMC3	0.0		5_2
694	remainder__SMG1	0.0		5_2
695	remainder__SPP1	0.0		5_2
696	remainder__SRSF2	0.0		5_2
697	remainder__STAG2	0.0		5_2
698	remainder__STAT5B	0.0		5_2
699	remainder__SUZ12	0.0		5_2
700	remainder__TET2	0.0		5_2
701	remainder__TP53	0.0		5_2
702	remainder__U2AF1	0.0		5_2
703	remainder__WT1	0.0		5_2
704	remainder__ZRSR2	0.0		5_2
705	remainder__ngs_is_missing	0.0		5_2
706	remainder__ASXL1	0.0		1_3
707	remainder__ASXL2	0.0		1_3
708	remainder__ASXL3	0.0		1_3
709	remainder__ATRX	0.0		1_3
710	remainder__BAGE3	0.0		1_3
711	remainder__BCOR	0.0		1_3
712	remainder__BRAF	0.0		1_3
713	remainder__CBFB	0.0		1_3
714	remainder__CBL	0.0		1_3
715	remainder__CDKN2A	0.0		1_3
716	remainder__CEBPA	0.0		1_3
717	remainder__CREBBP	0.0		1_3
718	remainder__CSF3R	0.0		1_3
719	remainder__CTCF	0.0		1_3
720	remainder__CUL2	0.0		1_3
721	remainder__CUX1	0.0		1_3
722	remainder__DNMT3A	0.0		1_3
723	remainder__EED	0.0		1_3
724	remainder__ETV6	0.0		1_3
725	remainder__EZH2	0.0		1_3
726	remainder__FBXW7	0.0		1_3
727	remainder__FLT3	0.0		1_3
728	remainder__GATA1	0.0		1_3
729	remainder__GATA2	0.0		1_3
730	remainder__GNAS	0.0		1_3
731	remainder__GNB1	0.0		1_3
732	remainder__IDH1	0.0		1_3
733	remainder__IDH2	0.0		1_3
734	remainder__JAK2	0.0		1_3
735	remainder__JAK3	0.0		1_3
736	remainder__KANSL1	0.0		1_3
737	remainder__KDM6A	0.0		1_3
738	remainder__KIT	0.0		1_3
739	remainder__KMT2C	0.0		1_3
740	remainder__KMT2D	0.0		1_3
741	remainder__KMT2E	0.0		1_3
742	remainder__KRAS	0.0		1_3
743	remainder__LUC7L2	0.0		1_3
744	remainder__MED12	0.0		1_3
745	remainder__MLL	0.0		1_3
746	remainder__MPL	0.0		1_3
747	remainder__MYC	0.0		1_3
748	remainder__NF1	0.0		1_3
749	remainder__NFE2	0.0		1_3
750	remainder__NOTCH1	0.0		1_3
751	remainder__NPM1	0.0		1_3
752	remainder__NRAS	0.0		1_3
753	remainder__PDS5B	0.0		1_3
754	remainder__PHF6	0.0		1_3
755	remainder__PRPF8	0.0		1_3
756	remainder__PTEN	0.0		1_3
757	remainder__PTPN11	0.0		1_3
758	remainder__RAD21	0.0		1_3
759	remainder__RIT1	0.0		1_3
760	remainder__RUNX1	0.0		1_3
761	remainder__SETBP1	0.0		1_3
762	remainder__SF1	0.0		1_3
763	remainder__SF3B1	0.0		1_3
764	remainder__SMC1A	0.0		1_3
765	remainder__SMC3	0.0		1_3
766	remainder__SMG1	0.0		1_3
767	remainder__SPP1	0.0		1_3
768	remainder__SRSF2	0.0		1_3
769	remainder__STAG2	0.0		1_3
770	remainder__STAT5B	0.0		1_3
771	remainder__SUZ12	0.0		1_3
772	remainder__TET2	0.0		1_3
773	remainder__TP53	0.0		1_3
774	remainder__U2AF1	0.0		1_3
775	remainder__WT1	0.0		1_3
776	remainder__ZRSR2	0.0		1_3
777	remainder__ngs_is_missing	0.0		1_3
778	remainder__ASXL1	0.0		2_3
779	remainder__ASXL2	0.0		2_3
780	remainder__ASXL3	0.0		2_3
781	remainder__ATRX	0.0		2_3
782	remainder__BAGE3	0.0		2_3
783	remainder__BCOR	0.0		2_3
784	remainder__BRAF	0.0		2_3
785	remainder__CBFB	0.0		2_3
786	remainder__CBL	0.0		2_3
787	remainder__CDKN2A	0.0		2_3
788	remainder__CEBPA	0.0		2_3
789	remainder__CREBBP	0.0		2_3
790	remainder__CSF3R	0.0		2_3
791	remainder__CTCF	0.0		2_3
792	remainder__CUX1	0.0		2_3
793	remainder__DNMT3A	0.0		2_3
794	remainder__EED	0.0		2_3
795	remainder__ETV6	0.0		2_3
796	remainder__EZH2	0.0		2_3
797	remainder__FBXW7	0.0		2_3
798	remainder__FLT3	0.0		2_3
799	remainder__GATA1	0.0		2_3
800	remainder__GATA2	0.0		2_3
801	remainder__GNAS	0.0		2_3
802	remainder__GNB1	0.0		2_3
803	remainder__IDH1	0.0		2_3
804	remainder__IDH2	0.0		2_3
805	remainder__JAK2	0.0		2_3
806	remainder__JAK3	0.0		2_3
807	remainder__KANSL1	0.0		2_3
808	remainder__KDM6A	0.0		2_3
809	remainder__KIT	0.0		2_3
810	remainder__KMT2C	0.0		2_3
811	remainder__KMT2D	0.0		2_3
812	remainder__KMT2E	0.0		2_3
813	remainder__KRAS	0.0		2_3
814	remainder__LUC7L2	0.0		2_3
815	remainder__MED12	0.0		2_3
816	remainder__MLL	0.0		2_3
817	remainder__MPL	0.0		2_3
818	remainder__MYC	0.0		2_3
819	remainder__NF1	0.0		2_3
820	remainder__NFE2	0.0		2_3
821	remainder__NOTCH1	0.0		2_3
822	remainder__NPM1	0.0		2_3
823	remainder__NRAS	0.0		2_3
824	remainder__PDS5B	0.0		2_3
825	remainder__PHF6	0.0		2_3
826	remainder__PRPF8	0.0		2_3
827	remainder__PTEN	0.0		2_3
828	remainder__PTPN11	0.0		2_3
829	remainder__RAD21	0.0		2_3
830	remainder__RIT1	0.0		2_3
831	remainder__RUNX1	0.0		2_3
832	remainder__SETBP1	0.0		2_3
833	remainder__SF1	0.0		2_3
834	remainder__SF3B1	0.0		2_3
835	remainder__SMC1A	0.0		2_3
836	remainder__SMC3	0.0		2_3
837	remainder__SMG1	0.0		2_3
838	remainder__SPP1	0.0		2_3
839	remainder__SRSF2	0.0		2_3
840	remainder__STAG2	0.0		2_3
841	remainder__STAT5B	0.0		2_3
842	remainder__SUZ12	0.0		2_3
843	remainder__TET2	0.0		2_3
844	remainder__TP53	0.0		2_3
845	remainder__U2AF1	0.0		2_3
846	remainder__WT1	0.0		2_3
847	remainder__ZRSR2	0.0		2_3
848	remainder__ngs_is_missing	0.0		2_3
849	remainder__ASXL1	0.0		3_3
850	remainder__ASXL2	0.0		3_3
851	remainder__ASXL3	0.0		3_3
852	remainder__ATRX	0.0		3_3
853	remainder__BAGE3	0.0		3_3
854	remainder__BCOR	0.0		3_3
855	remainder__BRAF	0.0		3_3
856	remainder__CBFB	0.0		3_3
857	remainder__CBL	0.0		3_3
858	remainder__CDKN2A	0.0		3_3
859	remainder__CEBPA	0.0		3_3
860	remainder__CREBBP	0.0		3_3
861	remainder__CSF3R	0.0		3_3
862	remainder__CTCF	0.0		3_3
863	remainder__CUL2	0.0		3_3
864	remainder__CUX1	0.0		3_3
865	remainder__DNMT3A	0.0		3_3
866	remainder__EED	0.0		3_3
867	remainder__ETV6	0.0		3_3
868	remainder__EZH2	0.0		3_3
869	remainder__FBXW7	0.0		3_3
870	remainder__FLT3	0.0		3_3
871	remainder__GATA1	0.0		3_3
872	remainder__GATA2	0.0		3_3
873	remainder__GNAS	0.0		3_3
874	remainder__GNB1	0.0		3_3
875	remainder__IDH1	0.0		3_3
876	remainder__IDH2	0.0		3_3
877	remainder__JAK2	0.0		3_3
878	remainder__JAK3	0.0		3_3
879	remainder__KANSL1	0.0		3_3
880	remainder__KDM6A	0.0		3_3
881	remainder__KIT	0.0		3_3
882	remainder__KMT2C	0.0		3_3
883	remainder__KMT2D	0.0		3_3
884	remainder__KMT2E	0.0		3_3
885	remainder__KRAS	0.0		3_3
886	remainder__LUC7L2	0.0		3_3
887	remainder__MED12	0.0		3_3
888	remainder__MLL	0.0		3_3
889	remainder__MPL	0.0		3_3
890	remainder__MYC	0.0		3_3
891	remainder__NF1	0.0		3_3
892	remainder__NFE2	0.0		3_3
893	remainder__NOTCH1	0.0		3_3
894	remainder__NPM1	0.0		3_3
895	remainder__NRAS	0.0		3_3
896	remainder__PDS5B	0.0		3_3
897	remainder__PHF6	0.0		3_3
898	remainder__PRPF8	0.0		3_3
899	remainder__PTPN11	0.0		3_3
900	remainder__RAD21	0.0		3_3
901	remainder__RIT1	0.0		3_3
902	remainder__RUNX1	0.0		3_3
903	remainder__SETBP1	0.0		3_3
904	remainder__SF1	0.0		3_3
905	remainder__SF3B1	0.0		3_3
906	remainder__SMC1A	0.0		3_3
907	remainder__SMC3	0.0		3_3
908	remainder__SMG1	0.0		3_3
909	remainder__SRSF2	0.0		3_3
910	remainder__STAG2	0.0		3_3
911	remainder__STAT5B	0.0		3_3
912	remainder__SUZ12	0.0		3_3
913	remainder__TET2	0.0		3_3
914	remainder__TP53	0.0		3_3
915	remainder__U2AF1	0.0		3_3
916	remainder__WT1	0.0		3_3
917	remainder__ZRSR2	0.0		3_3
918	remainder__ngs_is_missing	0.0		3_3
919	remainder__ASXL1	0.0		4_3
920	remainder__ASXL2	0.0		4_3
921	remainder__ATRX	0.0		4_3
922	remainder__BAGE3	0.0		4_3
923	remainder__BCOR	0.0		4_3
924	remainder__BRAF	0.0		4_3
925	remainder__CBFB	0.0		4_3
926	remainder__CBL	0.0		4_3
927	remainder__CDKN2A	0.0		4_3
928	remainder__CEBPA	0.0		4_3
929	remainder__CREBBP	0.0		4_3
930	remainder__CSF3R	0.0		4_3
931	remainder__CTCF	0.0		4_3
932	remainder__CUL2	0.0		4_3
933	remainder__CUX1	0.0		4_3
934	remainder__DNMT3A	0.0		4_3
935	remainder__EED	0.0		4_3
936	remainder__ETV6	0.0		4_3
937	remainder__EZH2	0.0		4_3
938	remainder__FBXW7	0.0		4_3
939	remainder__FLT3	0.0		4_3
940	remainder__GATA1	0.0		4_3
941	remainder__GATA2	0.0		4_3
942	remainder__GNAS	0.0		4_3
943	remainder__GNB1	0.0		4_3
944	remainder__IDH1	0.0		4_3
945	remainder__IDH2	0.0		4_3
946	remainder__JAK2	0.0		4_3
947	remainder__JAK3	0.0		4_3
948	remainder__KANSL1	0.0		4_3
949	remainder__KDM6A	0.0		4_3
950	remainder__KIT	0.0		4_3
951	remainder__KMT2C	0.0		4_3
952	remainder__KMT2D	0.0		4_3
953	remainder__KMT2E	0.0		4_3
954	remainder__KRAS	0.0		4_3
955	remainder__LUC7L2	0.0		4_3
956	remainder__MED12	0.0		4_3
957	remainder__MLL	0.0		4_3
958	remainder__MPL	0.0		4_3
959	remainder__MYC	0.0		4_3
960	remainder__NF1	0.0		4_3
961	remainder__NFE2	0.0		4_3
962	remainder__NOTCH1	0.0		4_3
963	remainder__NPM1	0.0		4_3
964	remainder__NRAS	0.0		4_3
965	remainder__PHF6	0.0		4_3
966	remainder__PRPF8	0.0		4_3
967	remainder__PTEN	0.0		4_3
968	remainder__PTPN11	0.0		4_3
969	remainder__RAD21	0.0		4_3
970	remainder__RIT1	0.0		4_3
971	remainder__RUNX1	0.0		4_3
972	remainder__SETBP1	0.0		4_3
973	remainder__SF1	0.0		4_3
974	remainder__SF3B1	0.0		4_3
975	remainder__SMC1A	0.0		4_3
976	remainder__SMC3	0.0		4_3
977	remainder__SPP1	0.0		4_3
978	remainder__SRSF2	0.0		4_3
979	remainder__STAG2	0.0		4_3
980	remainder__STAT5B	0.0		4_3
981	remainder__SUZ12	0.0		4_3
982	remainder__TET2	0.0		4_3
983	remainder__TP53	0.0		4_3
984	remainder__U2AF1	0.0		4_3
985	remainder__WT1	0.0		4_3
986	remainder__ZRSR2	0.0		4_3
987	remainder__ngs_is_missing	0.0		4_3
988	remainder__ASXL1	0.0		5_3
989	remainder__ASXL2	0.0		5_3
990	remainder__ASXL3	0.0		5_3
991	remainder__ATRX	0.0		5_3
992	remainder__BAGE3	0.0		5_3
993	remainder__BCOR	0.0		5_3
994	remainder__BRAF	0.0		5_3
995	remainder__CBFB	0.0		5_3
996	remainder__CBL	0.0		5_3
997	remainder__CDKN2A	0.0		5_3
998	remainder__CEBPA	0.0		5_3
999	remainder__CREBBP	0.0		5_3
1000	remainder__CSF3R	0.0		5_3
1001	remainder__CTCF	0.0		5_3
1002	remainder__CUL2	0.0		5_3
1003	remainder__CUX1	0.0		5_3
1004	remainder__DNMT3A	0.0		5_3
1005	remainder__EED	0.0		5_3
1006	remainder__ETV6	0.0		5_3
1007	remainder__EZH2	0.0		5_3
1008	remainder__FBXW7	0.0		5_3
1009	remainder__FLT3	0.0		5_3
1010	remainder__GATA1	0.0		5_3
1011	remainder__GATA2	0.0		5_3
1012	remainder__GNAS	0.0		5_3
1013	remainder__GNB1	0.0		5_3
1014	remainder__IDH1	0.0		5_3
1015	remainder__IDH2	0.0		5_3
1016	remainder__JAK2	0.0		5_3
1017	remainder__JAK3	0.0		5_3
1018	remainder__KANSL1	0.0		5_3
1019	remainder__KDM6A	0.0		5_3
1020	remainder__KIT	0.0		5_3
1021	remainder__KMT2C	0.0		5_3
1022	remainder__KMT2D	0.0		5_3
1023	remainder__KMT2E	0.0		5_3
1024	remainder__KRAS	0.0		5_3
1025	remainder__LUC7L2	0.0		5_3
1026	remainder__MED12	0.0		5_3
1027	remainder__MLL	0.0		5_3
1028	remainder__MPL	0.0		5_3
1029	remainder__MYC	0.0		5_3
1030	remainder__NF1	0.0		5_3
1031	remainder__NFE2	0.0		5_3
1032	remainder__NOTCH1	0.0		5_3
1033	remainder__NPM1	0.0		5_3
1034	remainder__NRAS	0.0		5_3
1035	remainder__PDS5B	0.0		5_3
1036	remainder__PHF6	0.0		5_3
1037	remainder__PRPF8	0.0		5_3
1038	remainder__PTEN	0.0		5_3
1039	remainder__PTPN11	0.0		5_3
1040	remainder__RAD21	0.0		5_3
1041	remainder__RIT1	0.0		5_3
1042	remainder__RUNX1	0.0		5_3
1043	remainder__SETBP1	0.0		5_3
1044	remainder__SF1	0.0		5_3
1045	remainder__SF3B1	0.0		5_3
1046	remainder__SMC1A	0.0		5_3
1047	remainder__SMC3	0.0		5_3
1048	remainder__SMG1	0.0		5_3
1049	remainder__SPP1	0.0		5_3
1050	remainder__SRSF2	0.0		5_3
1051	remainder__STAG2	0.0		5_3
1052	remainder__STAT5B	0.0		5_3
1053	remainder__SUZ12	0.0		5_3
1054	remainder__TET2	0.0		5_3
1055	remainder__TP53	0.0		5_3
1056	remainder__U2AF1	0.0		5_3
1057	remainder__WT1	0.0		5_3
1058	remainder__ZRSR2	0.0		5_3
1059	remainder__ngs_is_missing	0.0		5_3
