# Supplementary material for: Random Survival Forest Versus Elastic-Net Regularized Cox Regression for Survival Prediction in Acute Myeloid Leukemia at Distinct Treatment Time Points: Model Performance Comparison Study
Source: JMIR Bioinform Biotechnol. 2026 Apr 29;7:e75678. doi: 10.2196/75678 (PMC13128161; doi:10.2196/75678)
Supplement: Multimedia Appendix 9 [file bioinform-v7-e75678-s009.zip › ablation_metrics/repeated_fold_feature_importance/rsf/C1__C1_flt3_npm1__fimp.csv]

	feature	importance	std_importance	fold_repeat_idx
0	karyotype_encoding__Karyotype_46,XX [20]	-1.9807079050093713e-05	3.809967726676751e-05	1_1
1	karyotype_encoding__Karyotype_46,XX,inv(16)(p13q22)[10]	0.0	0.0	1_1
2	karyotype_encoding__Karyotype_46,XX,t(8;21)(q22;q22)[10]	-9.90353952501355e-06	0.0	1_1
3	karyotype_encoding__Karyotype_46,XX[10]	-1.3864955335085582e-05	7.9228316200608e-06	1_1
4	karyotype_encoding__Karyotype_46,XX[20]	0.00018618654307045457	0.00027880882373285376	1_1
5	karyotype_encoding__Karyotype_46,XX[20]	-1.7826371145091e-05	2.1148173296178766e-05	1_1
6	karyotype_encoding__Karyotype_46,XX[25]	1.584566324002168e-05	1.8368329462007678e-05	1_1
7	karyotype_encoding__Karyotype_46,XX[30]	-1.9807079050249143e-06	2.205622977333749e-05	1_1
8	karyotype_encoding__Karyotype_46,XY	1.98070790500271e-06	3.96141581000542e-06	1_1
9	karyotype_encoding__Karyotype_46,XY [20]	9.903539524991345e-06	2.730217432624006e-05	1_1
10	karyotype_encoding__Karyotype_46,XY,inv(16)(p13q22)[10]	7.92283162001084e-06	1.584566324002168e-05	1_1
11	karyotype_encoding__Karyotype_46,XY[10]	0.0	0.0	1_1
12	karyotype_encoding__Karyotype_46,XY[20]	-0.00024956919603071894	0.00026414059980858795	1_1
13	karyotype_encoding__Karyotype_46,XY[20]	0.0	0.0	1_1
14	karyotype_encoding__Karyotype_46,XY[21]	0.0	0.0	1_1
15	karyotype_encoding__Karyotype_46,XY[25]	-7.922831620033043e-06	1.5845663240066083e-05	1_1
16	karyotype_encoding__Karyotype_46,XY[30]	9.90353952501355e-06	0.0	1_1
17	karyotype_encoding__Karyotype___rare_class__	-0.0005605403371165219	0.0004431477063695467	1_1
18	cat__sexID_False	-0.0003268168043258912	0.0002978315598285762	1_1
19	cat__sexID_True	0.0006160001584565756	0.00021354934097005845	1_1
20	cat__IsSec_False	0.0006259036979816335	0.0007829034571788701	1_1
21	cat__IsSec_True	0.0006674985639867348	0.0008907373601112419	1_1
22	cat__IsSec_nan	0.0	0.0	1_1
23	cat__PrevDiag_False	0.00029512547784573686	0.00012344117456680785	1_1
24	cat__PrevDiag_True	0.0002574920276506631	0.0003379995485206285	1_1
25	cat__PrevDiag_nan	2.5749202765013025e-05	2.3098825023665025e-05	1_1
26	cat__drugdoseC1yn_False	0.00012676530592030665	0.0002344776708400379	1_1
27	cat__drugdoseC1yn_True	3.565274229007098e-05	0.00015324587425584235	1_1
28	cat__drugdoseC1yn_nan	0.0	0.0	1_1
29	cat__mylotargC1yn_False	-0.002305544001426152	0.0006741219396686336	1_1
30	cat__mylotargC1yn_True	2.1787786955007605e-05	0.0007096464846799653	1_1
31	cat__mylotargC1yn_nan	-5.1498405530203684e-05	3.396206587731342e-05	1_1
32	cat__mylodoseC1_False	8.120902410517772e-05	0.00012184171370238342	1_1
33	cat__mylodoseC1_True	-0.00038227662566605594	0.00014697333142462478	1_1
34	cat__mylodoseC1_nan	-0.00020203220631058726	0.0004803206459792492	1_1
35	cat__NeutrecoveryC1_False	0.00010695822687023515	0.0003209358077484484	1_1
36	cat__NeutrecoveryC1_True	0.0004159486600510798	0.0006835881839292069	1_1
37	cat__NeutrecoveryC1_nan	-1.7826371145113207e-05	9.703447393548183e-06	1_1
38	cat__Platrecovery50C1_False	0.0002891833541307287	0.0005787396665546799	1_1
39	cat__Platrecovery50C1_True	0.0005308297185413702	0.0008804820333663791	1_1
40	cat__Platrecovery50C1_nan	-2.178778695514083e-05	3.9614158100054204e-06	1_1
41	cat__Platrecovery100C1_False	0.002008437815675279	0.002114403601194962	1_1
42	cat__Platrecovery100C1_True	0.0015548557054290812	0.0012725335368984282	1_1
43	cat__Platrecovery100C1_nan	0.0	0.0	1_1
44	cat__amlAgeGroup_15-29	0.00029908689365576446	0.00025430314886138247	1_1
45	cat__amlAgeGroup_30-39	0.00027927981460571514	0.0002860323271038422	1_1
46	cat__amlAgeGroup_40-49	-0.0001327074296353814	0.00027748296862322954	1_1
47	cat__amlAgeGroup_50-59	-0.0007645532513320674	0.0005267863873899552	1_1
48	cat__amlAgeGroup_60+	0.0010200645710776613	0.0003516523623296697	1_1
49	cat__PrevBloodDis_Aplastic anaemia	0.0	0.0	1_1
50	cat__PrevBloodDis_Chronic lymphoblastic leukaemia (CLL)	0.0	0.0	1_1
51	cat__PrevBloodDis_Chronic myelomonocytic leukaemia (CMML)	-0.0001287460138253538	8.880112413676507e-05	1_1
52	cat__PrevBloodDis_Hodgkin's disease	0.0	0.0	1_1
53	cat__PrevBloodDis_Lymphoma	0.0	0.0	1_1
54	cat__PrevBloodDis_Myelodysplastic syndrome (MDS)/myelodysplasia/pre-leukaemic phase	-2.3768494860099133e-05	8.463905805144404e-05	1_1
55	cat__PrevBloodDis_Myelofibrosis	-6.338265296019774e-05	5.4099076133442464e-05	1_1
56	cat__PrevBloodDis_Myeloproliferative syndrome	0.0	0.0	1_1
57	cat__PrevBloodDis_Other haematological disorder	7.526690039014739e-05	4.915987737828409e-05	1_1
58	cat__PrevBloodDis_Polycythaemia rubra vera (PRV)	0.0	0.0	1_1
59	cat__PrevBloodDis_Refractory anaemia with excess of blasts (RAEB, RAEB-t)	5.149840553011487e-05	0.0001078349483139452	1_1
60	cat__PrevBloodDis_Thrombocythaemia	0.0	0.0	1_1
61	cat__PrevBloodDis_Thrombocytopenia	0.0	0.0	1_1
62	cat__PrevBloodDis_nan	0.00023966565650557214	0.0008505843323775281	1_1
63	cat__FABtype_0	7.72476082951723e-05	5.292605706769456e-05	1_1
64	cat__FABtype_1	0.00038623804147599474	0.00021342070231229545	1_1
65	cat__FABtype_2	0.00034860459128089883	0.0003442901098823006	1_1
66	cat__FABtype_3	0.0	0.0	1_1
67	cat__FABtype_3v	0.0	0.0	1_1
68	cat__FABtype_4	-0.00014855309287542529	0.00023760240477155658	1_1
69	cat__FABtype_4e	-2.178778695509642e-05	0.00014452382868426002	1_1
70	cat__FABtype_5	0.00010299681106025193	0.0006063231281640713	1_1
71	cat__FABtype_5a	-0.00010497751896534346	0.00010548083233858902	1_1
72	cat__FABtype_5b	-0.0002277814090756447	0.00012385365104572002	1_1
73	cat__FABtype_6	0.000154495216590389	0.0002944933671786742	1_1
74	cat__FABtype_7	-5.942123715030334e-06	1.1884247430060668e-05	1_1
75	cat__FABtype_8	-0.00016836017192549678	0.0006476945135350083	1_1
76	cat__FABtype_B	0.0	0.0	1_1
77	cat__FABtype_R	7.724760829515009e-05	5.9553137949870064e-05	1_1
78	cat__FABtype_RT	-9.903539525035754e-06	1.9807079050071507e-05	1_1
79	cat__FABtype_X	0.00043179432329110146	8.035915295064334e-05	1_1
80	cat__FABtype_nan	-5.942123715019232e-05	6.294788195802891e-05	1_1
81	cat__CNSinvolveentry_0.0	-0.0005942123715015901	0.0005423668696511461	1_1
82	cat__CNSinvolveentry_1.0	-4.7536989720153855e-05	3.778949834280408e-05	1_1
83	cat__CNSinvolveentry_2.0	0.00017826371145044373	0.00033220433927518315	1_1
84	cat__CNSinvolveentry_nan	5.94212371500813e-06	1.188424743001626e-05	1_1
85	cat__Localcytoentry_1.0	0.00023966565650559434	0.0005614669345054754	1_1
86	cat__Localcytoentry_2.0	-0.0007110741378969276	0.0008216094811374535	1_1
87	cat__Localcytoentry_3.0	0.0003822766256659893	0.00013147484917129824	1_1
88	cat__Localcytoentry_4.0	3.9614158099832155e-06	0.00014455097185824087	1_1
89	cat__Localcytoentry_5.0	-0.0002079743300255732	0.00015071612399030819	1_1
90	cat__Localcytoentry_nan	-4.5556281815151146e-05	3.1066189596050526e-05	1_1
91	cat__Localimmentry_1.0	0.00039218016519100286	0.00023913305639529684	1_1
92	cat__Localimmentry_2.0	-0.00016241804821046646	0.0001494876880315134	1_1
93	cat__Localimmentry_3.0	0.0006219422821716059	0.00017598230262237395	1_1
94	cat__Localimmentry_nan	1.3864955334996764e-05	4.835524240195706e-05	1_1
95	cat__CD33entry_1.0	0.0003426624675658685	0.00013717027902771715	1_1
96	cat__CD33entry_2.0	0.00023372353279058622	0.00032992910264501317	1_1
97	cat__CD33entry_3.0	4.5556281815106735e-05	0.0002490971524909364	1_1
98	cat__CD33entry_nan	-6.338265296021995e-05	0.0001535016679144851	1_1
99	cat__SmokeHist_1.0	-9.903539525057958e-06	0.0002976339058571206	1_1
100	cat__SmokeHist_2.0	-0.0003268168043258912	0.00025342226872757215	1_1
101	cat__SmokeHist_3.0	0.0005744052924514965	0.0006143069053804905	1_1
102	cat__SmokeHist_nan	-9.3093271535305e-05	9.915416650453766e-05	1_1
103	cat__amlType_De novo	0.00035652742290093187	0.0008402264722685059	1_1
104	cat__amlType_High risk MDS	0.00020005149840549575	0.00019511732297066412	1_1
105	cat__amlType_Secondary	-0.0001129003505853321	0.0007544807348654028	1_1
106	cat__CytoResult_Adverse	0.029451145839522998	0.0066319454507535545	1_1
107	cat__CytoResult_Failed	-1.7826371145091e-05	0.00011741438655717635	1_1
108	cat__CytoResult_Intermediate	0.0011983282825281049	0.00108236217976987	1_1
109	cat__CytoResult_Normal	-0.00033275892804092156	0.0008231884962837153	1_1
110	cat__CytoResult_Not done	1.5845663239999476e-05	2.842850653516131e-05	1_1
111	cat__CytoResult_nan	-2.971061857515167e-05	0.0	1_1
112	cat__CytoResult_t(15;17) / PML-RARA [APL]	0.0	0.0	1_1
113	cat__CytoResult_t(8;21) / inv(16) [CBF]	0.016978628161704944	0.001685471866981854	1_1
114	cat__ComorArr_0.0	-2.178778695509642e-05	6.117790802179905e-05	1_1
115	cat__ComorArr_1.0	3.96141581000542e-06	7.92283162001084e-06	1_1
116	cat__ComorArr_2.0	7.92283162001084e-06	1.1549412511810618e-05	1_1
117	cat__ComorArr_nan	0.0	0.0	1_1
118	cat__ComorCard_0.0	-0.00017430229564048273	0.00026296461789765885	1_1
119	cat__ComorCard_1.0	-0.000128746013825376	0.0001009966825834893	1_1
120	cat__ComorCard_2.0	0.0	0.0	1_1
121	cat__ComorCard_nan	0.0	0.0	1_1
122	cat__ComorHVD_0.0	-7.32861924852335e-05	6.587156752558562e-05	1_1
123	cat__ComorHVD_1.0	-1.1884247430082872e-05	7.288359178787469e-05	1_1
124	cat__ComorHVD_2.0	0.0	0.0	1_1
125	cat__ComorHVD_nan	-9.903539525031313e-05	2.8011439823591423e-05	1_1
126	cat__ComorIBD_0.0	0.00014459167706533106	4.411245954664108e-05	1_1
127	cat__ComorIBD_1.0	0.0002456077802206025	0.00016927811610291691	1_1
128	cat__ComorIBD_2.0	0.0	0.0	1_1
129	cat__ComorIBD_nan	0.0	0.0	1_1
130	cat__ComorDiab_0.0	-0.00016241804821048866	0.00015815924715413768	1_1
131	cat__ComorDiab_1.0	0.00018024441935542422	0.00014774540930514028	1_1
132	cat__ComorDiab_2.0	0.0	0.0	1_1
133	cat__ComorDiab_nan	0.0	0.0	1_1
134	cat__ComorCVD_0.0	-0.00011488105849033481	5.0730875175278334e-05	1_1
135	cat__ComorCVD_1.0	-5.942123715052539e-06	2.701325429713037e-05	1_1
136	cat__ComorCVD_2.0	-4.357557391014844e-05	2.842850653515976e-05	1_1
137	cat__ComorCVD_nan	-2.2204460492503132e-17	4.201715973535835e-05	1_1
138	cat__ComorPsyc_0.0	-0.00011686176639535972	0.00047830712589495275	1_1
139	cat__ComorPsyc_1.0	1.386495533501897e-05	0.0002854969041016832	1_1
140	cat__ComorPsyc_2.0	0.0	0.0	1_1
141	cat__ComorPsyc_nan	1.98070790500271e-05	0.0	1_1
142	cat__ComorObe_0.0	0.0001366688454453202	0.0003284274127007657	1_1
143	cat__ComorObe_1.0	-0.00014657238497042257	0.0001080167029487485	1_1
144	cat__ComorObe_2.0	-2.3768494860099133e-05	4.5856703320809154e-05	1_1
145	cat__ComorObe_nan	0.0	0.0	1_1
146	cat__ComorInf_0.0	0.0003208746806108165	0.0003492791799101762	1_1
147	cat__ComorInf_1.0	-0.00010695822687032397	0.00034229016700898783	1_1
148	cat__ComorInf_2.0	6.932477667513926e-05	3.809967726676174e-05	1_1
149	cat__ComorInf_nan	-9.90353952501355e-06	0.0	1_1
150	cat__ComorRheu_0.0	-0.00012082318220534294	0.0002361449107721148	1_1
151	cat__ComorRheu_1.0	0.0005328104264463951	0.00012796660768286592	1_1
152	cat__ComorRheu_2.0	-3.1691326480109974e-05	6.844198523649703e-05	1_1
153	cat__ComorRheu_nan	0.0	0.0	1_1
154	cat__ComorPrep_0.0	-0.00022183928536061436	0.00010895693972288778	1_1
155	cat__ComorPrep_1.0	4.555628181506233e-05	1.3433814611913115e-05	1_1
156	cat__ComorPrep_2.0	-3.367203438511268e-05	5.692597248081665e-05	1_1
157	cat__ComorPrep_nan	-0.00013864955335041174	2.7302174326207838e-05	1_1
158	cat__ComorRen_0.0	0.00014855309287535866	0.0001638130459574618	1_1
159	cat__ComorRen_1.0	0.0002475884881256052	0.00012805854873727048	1_1
160	cat__ComorRen_2.0	7.922831619988635e-06	5.292605706772033e-05	1_1
161	cat__ComorRen_nan	0.0	0.0	1_1
162	cat__ComorMPul_0.0	0.0001148810584902682	0.0001313255646344522	1_1
163	cat__ComorMPul_1.0	7.724760829515009e-05	0.000252678093078457	1_1
164	cat__ComorMPul_2.0	-5.744052924518961e-05	0.0001396925757720009	1_1
165	cat__ComorMPul_nan	0.0	0.0	1_1
166	cat__ComorSPul_0.0	-0.00015845663240046103	7.058660519025603e-05	1_1
167	cat__ComorSPul_1.0	5.347911343509537e-05	6.646448287902788e-05	1_1
168	cat__ComorSPul_2.0	8.913185572518856e-05	0.00011412728259463382	1_1
169	cat__ComorSPul_nan	0.0	0.0	1_1
170	cat__ComorPST_0.0	0.00012478459801528173	0.0001804075906548231	1_1
171	cat__ComorPST_1.0	-0.0001703408798304995	0.0003531219474013809	1_1
172	cat__ComorPST_2.0	-4.357557391017064e-05	7.92283162001084e-06	1_1
173	cat__ComorPST_nan	-7.922831620021942e-05	0.0	1_1
174	cat__ComorHepM_0.0	-0.00022381999326563927	5.149840553016867e-05	1_1
175	cat__ComorHepM_1.0	-0.00022976211698062522	4.173610534533171e-05	1_1
176	cat__ComorHepM_2.0	-1.5845663240110498e-05	3.2905991098376055e-05	1_1
177	cat__ComorHepM_nan	0.0	0.0	1_1
178	cat__ComorHepS_0.0	9.903539525022432e-05	0.0002717254047916145	1_1
179	cat__ComorHepS_1.0	0.0001148810584902682	6.40599030593696e-05	1_1
180	cat__ComorHepS_2.0	3.9614158099610105e-06	3.349681012000836e-05	1_1
181	cat__ComorHepS_nan	0.0	0.0	1_1
182	cat__TreatmentC1_ADE Alone	0.0004714084813912223	0.00011302190756184241	1_1
183	cat__TreatmentC1_ADE and Mylotarg 3mg per m2	0.00017628300354541882	0.0001065539854323853	1_1
184	cat__TreatmentC1_ADE and Mylotarg 6mg per m2	0.00014261096916035054	0.00016964852817843903	1_1
185	cat__TreatmentC1_AIDA	0.0	0.0	1_1
186	cat__TreatmentC1_Arsenic and ATRA	0.0	0.0	1_1
187	cat__TreatmentC1_DA High dose (90mg)	-0.0001346881375404063	0.0002716243191540409	1_1
188	cat__TreatmentC1_DA Mylotarg 3mg per m2	0.00029908689365572006	0.00013799721471547443	1_1
189	cat__TreatmentC1_DA Mylotarg 6mg per m2	-5.347911343516199e-05	0.0001295207298851049	1_1
190	cat__TreatmentC1_DA Standard dose (60mg)	0.00015053380078038358	0.00010356659308258633	1_1
191	cat__Marrresult1C1_CR	0.0033038207855487166	0.0020818417919303135	1_1
192	cat__Marrresult1C1_PR	-0.00021391645374060352	0.0005480730083938147	1_1
193	cat__Marrresult1C1_RD	0.003668271040069682	0.001169584118349259	1_1
194	cat__Marrresult1C1_nan	-7.922831620055249e-06	8.755535526095891e-05	1_1
195	cat__Marrresult2C1_CR	0.0002535306118406355	0.00017898849759474055	1_1
196	cat__Marrresult2C1_PR	2.7729910670015734e-05	3.1567289501269e-05	1_1
197	cat__Marrresult2C1_RD	4.3575573910059615e-05	1.4822260727589856e-05	1_1
198	cat__Marrresult2C1_nan	0.0002535306118406355	0.00048365788536314404	1_1
199	cat__amlFLToutcomeID_2.0	5.94212371500813e-06	1.188424743001626e-05	1_1
200	cat__amlFLToutcomeID_3.0	-0.00015845663240048323	0.00046653975939746996	1_1
201	cat__amlFLToutcomeID_4.0	0.00013072672173031208	0.0007000730762781791	1_1
202	cat__amlFLToutcomeID_nan	9.70546873452216e-05	0.00016350140894475697	1_1
203	cat__amlFLTTypeID_1.0	9.903539525022432e-05	0.0007725522602692047	1_1
204	cat__amlFLTTypeID_2.0	1.7826371145002184e-05	0.0001052574346313759	1_1
205	cat__amlFLTTypeID_nan	0.00017628300354546322	0.0003482555418456731	1_1
206	cat__amlDDLFLTTKDID_1.0	9.111256363021347e-05	8.342519733258771e-05	1_1
207	cat__amlDDLFLTTKDID_2.0	3.169132648004336e-05	0.00013842300164126694	1_1
208	cat__amlDDLFLTTKDID_3.0	-0.00010893893477530448	2.169756798802635e-05	1_1
209	cat__amlDDLFLTTKDID_4.0	0.0	0.0	1_1
210	cat__amlDDLFLTTKDID_6.0	0.0	0.0	1_1
211	cat__amlDDLFLTTKDID_7.0	0.0	0.0	1_1
212	cat__amlDDLFLTTKDID_8.0	0.0	0.0	1_1
213	cat__amlDDLFLTTKDID_9.0	0.0	0.0	1_1
214	cat__amlDDLFLTTKDID_99.0	-5.54598213401869e-05	7.922831620010841e-06	1_1
215	cat__amlDDLFLTTKDID_nan	-3.565274229011539e-05	0.000180733491306991	1_1
216	cat__amlFLTType0ID_1.0	0.0013171707568284674	0.000974198251104747	1_1
217	cat__amlFLTType0ID_2.0	0.0	0.0	1_1
218	cat__amlFLTType0ID_nan	-0.0001544952165904334	0.00032453401878338486	1_1
219	cat__amlDDLNPM1OutcomeID_1.0	0.0007051320141818529	0.0013307409313212263	1_1
220	cat__amlDDLNPM1OutcomeID_3.0	0.0008180323647671184	0.0010814483776299963	1_1
221	cat__amlDDLNPM1OutcomeID_5.0	-3.9614158100276246e-06	1.9406894787055573e-05	1_1
222	cat__amlDDLNPM1OutcomeID_7.0	0.0	0.0	1_1
223	cat__amlDDLNPM1OutcomeID_nan	0.00017826371145044373	0.00019386668731740856	1_1
224	cat__amlDDLNPM1ID_1.0	0.0008734921861072609	0.0004637733556410855	1_1
225	cat__amlDDLNPM1ID_2.0	0.0001168617663952709	0.00012168061127347177	1_1
226	cat__amlDDLNPM1ID_3.0	2.1787786955029807e-05	2.457993868911789e-05	1_1
227	cat__amlDDLNPM1ID_4.0	-6.734406877020315e-05	5.720097877948543e-05	1_1
228	cat__amlDDLNPM1ID_5.0	-0.00017430229564048273	0.00022431899607988217	1_1
229	cat__amlDDLNPM1ID_nan	0.0020678590528254493	0.0013541496044562383	1_1
230	ordinal__NauseagradeC1	-0.0006239229900766752	0.00040568263410906656	1_1
231	ordinal__AlopeciagradeC1	-0.0013963990730287313	0.0004725970721617253	1_1
232	ordinal__OralgradeC1	-0.000768514667142095	0.0007374673217607811	1_1
233	ordinal__DiarrheagradeC1	0.00021589716164553962	0.00018637608883389638	1_1
234	ordinal__CardiacgradeC1	4.555628181508453e-05	0.0003457229051156625	1_1
235	ordinal__LiverASTgradeC1	-0.0012181353615782653	0.00022954003376423414	1_1
236	ordinal__LiverALTgradeC1	-0.00012280389011036784	0.00038542967617743995	1_1
237	ordinal__LiverBilgradeC1	0.00016836017192540799	0.000325162025063534	1_1
238	ordinal__RenaCreatgradeC1	7.922831620019722e-05	0.0007772606730848445	1_1
239	ordinal__RenaprotgradeC1	6.536336086513384e-05	0.0005843457592621669	1_1
240	ordinal__RenahaemgradeC1	-0.00022976211698064742	0.0005709250957266546	1_1
241	ordinal__cellularity1C1	-0.0015092994236140188	0.0007912822722991111	1_1
242	ordinal__cellularity2C1	-0.00015251450868543072	0.00018807340456702563	1_1
243	num__amlAgeAtRand1	0.003771267851129978	0.002180555206432701	1_1
244	num__UnitsbloodC1	0.0007209776774218746	0.0021700858536300494	1_1
245	num__UnitsplateletsC1	0.001816309148889772	0.0008447574085530118	1_1
246	num__DaysIVantibC1	0.0007229583853268773	0.0008364123997758211	1_1
247	num__DaysinhospC1	-0.0007348426327569823	0.0015503186897673639	1_1
248	num__TestDate	-0.0014974151761840248	0.0006820196008401465	1_1
249	num__ITDPcnt	0.002998791768177922	0.0010821156742597791	1_1
250	num__ITDLength	0.004018856339255606	0.0020621671186285997	1_1
251	num__NauseastartC1	-0.0007823796224771141	0.0005765527368710092	1_1
252	num__NauseastopC1	-0.0019410937469051647	0.00031709890179702554	1_1
253	num__AlopeciastartC1	-0.0011151385505180134	0.0007330385612973122	1_1
254	num__AlopeciastopC1	-0.00047933131301132194	0.0003853278749352939	1_1
255	num__OralstartC1	-0.0014875116366590113	0.0006025194941968727	1_1
256	num__OralstopC1	-0.0017133123378295866	0.00035630727627735466	1_1
257	num__DiarrheastartC1	-0.0027333769089072923	0.0008099133757308318	1_1
258	num__DiarrheastopC1	-0.0013528234991186272	0.0002611681859508788	1_1
259	num__CardiacstartC1	-0.0007883217461921443	0.00024003368738471863	1_1
260	num__CardiacstopC1	-0.0009210291758274813	0.00039846211612442234	1_1
261	num__LiverASTstartC1	0.00048131202091623583	0.00028432646307515125	1_1
262	num__LiverASTstopC1	-0.0001129003505853321	0.0002045602399871245	1_1
263	num__LiverALTstartC1	-0.0006991898904668669	0.0008162247100777009	1_1
264	num__LiverALTstopC1	-0.0012339810248183092	0.0008647916792629767	1_1
265	num__LiverBilstartC1	-0.000225800701170642	0.00048214678082357163	1_1
266	num__LiverBilstopC1	-0.0018024441935548196	0.0007307443259388119	1_1
267	num__RenaCreatstartC1	-4.555628181517335e-05	0.00030586388791887045	1_1
268	num__RenaCreatstopC1	-1.3864955335063378e-05	0.0004669852317814445	1_1
269	num__RenaprotstartC1	-0.00015845663240048323	0.0006295411411306549	1_1
270	num__RenahaemstartC1	0.00018816725097545728	0.00023924787044870465	1_1
271	num__RenahaemstopC1	-0.00024164636441068588	0.0002636351240037932	1_1
272	num__mylotargdateC1	0.0017232158773545336	0.000868196491034761	1_1
273	num__marrexamdate1C1	-0.0007328619248519796	0.000474006204505275	1_1
274	num__marrexamdate2C1	0.00017826371145044373	0.0002580247441041165	1_1
275	num__NeutrecoverydateC1	-5.942123715030334e-06	0.0014370796853858444	1_1
276	num__Platrecovery50dateC1	0.0002852219383207011	0.0009431872325194376	1_1
277	num__Platrecovery100dateC1	0.0006338265296016221	0.002376081837729884	1_1
278	num__DischargeddateC1	-0.0008893378493473713	0.001259695969590882	1_1
279	num__Weight	0.00020401291421550115	0.001094806619304606	1_1
280	num__Height	0.0007764374987619949	0.0008790773530719002	1_1
281	num__BloodDateEntry	-0.0007407847564720127	0.0013018299706481096	1_1
282	num__HemoglobinEntry	0.001832154812129816	0.0008198312484066895	1_1
283	num__PlateletEntry	-0.001071562976607865	0.0015421486981928893	1_1
284	num__MarrowDateEntry	1.9807079049805052e-06	0.0013199958207016512	1_1
285	num__MarrowBlastsEntry	-0.002711589121952218	0.0019213009615703	1_1
286	num__LocalImmPcnt	-0.0005942123715016123	0.0009924908117191435	1_1
287	num__SmokePerDay	-0.00011488105849031261	0.0006128234716724452	1_1
288	num__chemodateC1	0.0005308297185413924	0.001109914201178287	1_1
289	num__Marrblastperc1C1	0.004080258284310756	0.001508098043830636	1_1
290	num__Marrblastperc2C1	0.0011131578426129217	0.00022882106105176248	1_1
291	num__WBCEntry	0.003543486442054311	0.00283769434551887	1_1
292	num__CompmarrrespC1	0.001719254461544506	0.000801699935480736	1_1
293	remainder__IsSec_is_missing	-2.3768494860121336e-05	2.2233391091418408e-05	1_1
294	remainder__PrevDiag_is_missing	-1.98070790500271e-06	3.96141581000542e-06	1_1
295	remainder__PrevBloodDis_is_missing	0.0006932477667518366	0.0011925769758680549	1_1
296	remainder__Weight_is_missing	0.0	0.0	1_1
297	remainder__Height_is_missing	0.0	0.0	1_1
298	remainder__BloodDateEntry_is_missing	0.0	0.0	1_1
299	remainder__HemoglobinEntry_is_missing	0.0	0.0	1_1
300	remainder__PlateletEntry_is_missing	0.0	0.0	1_1
301	remainder__MarrowDateEntry_is_missing	-1.7826371145091e-05	3.50982334990605e-05	1_1
302	remainder__MarrowBlastsEntry_is_missing	5.545982134014249e-05	9.593662557340343e-05	1_1
303	remainder__FABtype_is_missing	-0.00012478459801537056	4.3665513270861824e-05	1_1
304	remainder__CNSinvolveentry_is_missing	-0.00044169786281622603	0.00013117611020500253	1_1
305	remainder__Localcytoentry_is_missing	5.942123714985925e-06	3.684329676497775e-05	1_1
306	remainder__Localimmentry_is_missing	-0.00010695822687030176	9.528007978928736e-05	1_1
307	remainder__LocalImmPcnt_is_missing	-0.0009764889971676461	0.00040328691639825756	1_1
308	remainder__CD33entry_is_missing	-6.734406877020315e-05	7.069767780845052e-05	1_1
309	remainder__SmokeHist_is_missing	-0.00015845663240043883	0.00014622400875703796	1_1
310	remainder__SmokePerDay_is_missing	-0.0005446946738765001	0.00036252907120096266	1_1
311	remainder__CytoResult_is_missing	0.0	0.0	1_1
312	remainder__Karyotype_is_missing	0.00010101610315524923	1.7038693657835878e-05	1_1
313	remainder__ComorArr_is_missing	1.584566324002168e-05	2.5519636196859805e-05	1_1
314	remainder__ComorCard_is_missing	-8.913185572523297e-05	0.0	1_1
315	remainder__ComorHVD_is_missing	0.0	0.0	1_1
316	remainder__ComorIBD_is_missing	0.0	0.0	1_1
317	remainder__ComorDiab_is_missing	0.0	0.0	1_1
318	remainder__ComorCVD_is_missing	-1.980707905013812e-05	0.0	1_1
319	remainder__ComorPsyc_is_missing	-4.555628181517335e-05	7.922831620010841e-06	1_1
320	remainder__ComorObe_is_missing	0.0	0.0	1_1
321	remainder__ComorInf_is_missing	-7.922831620055249e-06	9.70344739356178e-06	1_1
322	remainder__ComorRheu_is_missing	0.0	0.0	1_1
323	remainder__ComorPrep_is_missing	0.0	0.0	1_1
324	remainder__ComorRen_is_missing	-0.00011488105849033481	6.792413175463655e-05	1_1
325	remainder__ComorMPul_is_missing	0.0	0.0	1_1
326	remainder__ComorSPul_is_missing	1.98070790500271e-05	0.0	1_1
327	remainder__ComorPST_is_missing	-1.1884247430060668e-05	2.1148173296178766e-05	1_1
328	remainder__ComorHepM_is_missing	-3.169132648013217e-05	1.5845663240066087e-05	1_1
329	remainder__ComorHepS_is_missing	-2.5749202765101842e-05	1.7267411189211433e-05	1_1
330	remainder__drugdoseC1yn_is_missing	0.0	0.0	1_1
331	remainder__mylotargC1yn_is_missing	0.0	0.0	1_1
332	remainder__mylotargdateC1_is_missing	0.0005823281240714851	0.0002882185236344517	1_1
333	remainder__mylodoseC1_is_missing	-0.00015647592449548054	0.00040959966737644726	1_1
334	remainder__marrexamdate1C1_is_missing	1.782637114502439e-05	9.149927278270811e-05	1_1
335	remainder__marrexamdate2C1_is_missing	-0.0002535306118407243	0.00023474522496599556	1_1
336	remainder__cellularity1C1_is_missing	-0.0007863410382871194	0.0003707470411348106	1_1
337	remainder__cellularity2C1_is_missing	0.00016439875611538036	0.0001452279024685506	1_1
338	remainder__Marrblastperc1C1_is_missing	-0.0005149840553014152	0.00023702379308179799	1_1
339	remainder__Marrblastperc2C1_is_missing	0.0001525145086853863	0.00022335500796658852	1_1
340	remainder__Marrresult1C1_is_missing	0.00015845663240039444	0.00016595448385249657	1_1
341	remainder__Marrresult2C1_is_missing	0.0004139679521460549	7.526690039018887e-05	1_1
342	remainder__CompmarrrespC1_is_missing	-0.0005110226394913874	0.0008676224140019816	1_1
343	remainder__NeutrecoveryC1_is_missing	0.0	0.0	1_1
344	remainder__NeutrecoverydateC1_is_missing	0.0001584566324003722	0.0007669970081768924	1_1
345	remainder__Platrecovery50C1_is_missing	0.0	0.0	1_1
346	remainder__Platrecovery50dateC1_is_missing	0.00020401291421550115	0.0007447461722819893	1_1
347	remainder__Platrecovery100C1_is_missing	0.0	0.0	1_1
348	remainder__Platrecovery100dateC1_is_missing	0.0009428169627824446	0.0015277589248616104	1_1
349	remainder__NauseagradeC1_is_missing	-3.56527422901598e-05	8.252685505574838e-05	1_1
350	remainder__NauseastartC1_is_missing	-0.00027531839879577633	0.00032020151192426767	1_1
351	remainder__NauseastopC1_is_missing	0.0004595242339611616	0.0003058638879188405	1_1
352	remainder__AlopeciagradeC1_is_missing	-0.00015845663240043883	4.384483851522807e-05	1_1
353	remainder__AlopeciastartC1_is_missing	5.942123714963721e-06	0.00036071730953057054	1_1
354	remainder__AlopeciastopC1_is_missing	-0.00021391645374060352	0.00023315212184622162	1_1
355	remainder__OralgradeC1_is_missing	-2.5749202765079636e-05	3.737192200786187e-05	1_1
356	remainder__OralstartC1_is_missing	-0.000336720343850927	0.000126051479206096	1_1
357	remainder__OralstopC1_is_missing	-0.00026343415136573787	0.0004961109895047068	1_1
358	remainder__DiarrheagradeC1_is_missing	-0.00018024441935549085	0.00019561934953755	1_1
359	remainder__DiarrheastartC1_is_missing	-0.00021589716164565064	0.0003569343362047806	1_1
360	remainder__DiarrheastopC1_is_missing	3.763345019505149e-05	0.00017775680984162147	1_1
361	remainder__CardiacgradeC1_is_missing	-0.00020203220631056506	0.00016941711553738507	1_1
362	remainder__CardiacstartC1_is_missing	-0.0005209261790164232	0.00016590719663573577	1_1
363	remainder__CardiacstopC1_is_missing	-0.0002277814090756669	0.00021213002532120945	1_1
364	remainder__LiverASTgradeC1_is_missing	-0.0002119357458356008	0.00011728065714414267	1_1
365	remainder__LiverASTstartC1_is_missing	5.744052924512299e-05	0.00018992086715974944	1_1
366	remainder__LiverASTstopC1_is_missing	-0.0004397171549112011	0.00018095043231810485	1_1
367	remainder__LiverALTgradeC1_is_missing	-4.951769762517877e-05	5.909019704151202e-05	1_1
368	remainder__LiverALTstartC1_is_missing	-2.3768494860121336e-05	0.00025199400148999033	1_1
369	remainder__LiverALTstopC1_is_missing	-0.0008893378493474158	0.0001737386833013315	1_1
370	remainder__LiverBilgradeC1_is_missing	7.130548458014196e-05	5.1039272393773895e-05	1_1
371	remainder__LiverBilstartC1_is_missing	0.00021391645374053693	0.00038756132531037556	1_1
372	remainder__LiverBilstopC1_is_missing	6.932477667513926e-05	0.00016713231611885834	1_1
373	remainder__RenaCreatgradeC1_is_missing	-1.5845663240066087e-05	0.00010640660778865899	1_1
374	remainder__RenaCreatstartC1_is_missing	6.338265296013113e-05	0.00017854958448293513	1_1
375	remainder__RenaCreatstopC1_is_missing	-0.00025353061184070215	0.00024648475434285223	1_1
376	remainder__RenaprotgradeC1_is_missing	-2.7729910670082348e-05	6.670017327424139e-05	1_1
377	remainder__RenaprotstartC1_is_missing	-0.00027135698298574873	0.00030412736296740885	1_1
378	remainder__RenahaemgradeC1_is_missing	-0.00015647592449543612	0.0001326335020324834	1_1
379	remainder__RenahaemstartC1_is_missing	-0.0003604888387110039	0.00031076290779734534	1_1
380	remainder__RenahaemstopC1_is_missing	-0.0002594727355557325	0.00024156517421768057	1_1
381	remainder__UnitsbloodC1_is_missing	-4.4408920985006264e-17	6.325873758655943e-05	1_1
382	remainder__UnitsplateletsC1_is_missing	2.9710618575040648e-05	5.496241379174069e-05	1_1
383	remainder__DaysIVantibC1_is_missing	-3.7633450195140306e-05	7.125044367306042e-05	1_1
384	remainder__DaysinhospC1_is_missing	1.782637114502439e-05	0.0001743022956404706	1_1
385	remainder__DischargeddateC1_is_missing	-0.0002515499039356994	0.0006009286292318389	1_1
386	remainder__TestDate_is_missing	-0.0003228553885158636	5.7611026887124046e-05	1_1
387	remainder__amlFLToutcomeID_is_missing	-6.932477667520587e-05	6.104951772701869e-05	1_1
388	remainder__amlFLTTypeID_is_missing	-6.734406877020315e-05	0.00025964655627266756	1_1
389	remainder__amlDDLFLTTKDID_is_missing	0.0002733376908906626	0.00013042626920319218	1_1
390	remainder__ITDPcnt_is_missing	0.00018024441935544645	0.0006472218808644836	1_1
391	remainder__ITDLength_is_missing	-0.0002832412304157872	0.001110726882598761	1_1
392	remainder__amlFLTType0ID_is_missing	0.00018420583516545185	0.0008351825810593458	1_1
393	remainder__amlDDLNPM1OutcomeID_is_missing	-6.734406877020315e-05	0.00011052989029493445	1_1
394	remainder__amlDDLNPM1ID_is_missing	-5.942123715019232e-05	0.0010932179906596778	1_1
395	karyotype_encoding__Karyotype_46,XX [20]	-5.852231163139265e-06	7.802974884185688e-06	2_1
396	karyotype_encoding__Karyotype_46,XX [20]	-0.00012289685442574695	7.670169520149327e-05	2_1
397	karyotype_encoding__Karyotype_46,XX,inv(16)(p13q22)[10]	0.0	0.0	2_1
398	karyotype_encoding__Karyotype_46,XX,t(8;21)(q22;q22)[10]	0.0	0.0	2_1
399	karyotype_encoding__Karyotype_46,XX[10]	-7.802974884207892e-06	2.717071597597525e-05	2_1
400	karyotype_encoding__Karyotype_46,XX[20]	-0.0006632528651548287	0.00016735516675565843	2_1
401	karyotype_encoding__Karyotype_46,XX[20]	4.291636186295467e-05	6.428581147344002e-05	2_1
402	karyotype_encoding__Karyotype_46,XX[25]	3.70641306998154e-05	1.891316208695501e-05	2_1
403	karyotype_encoding__Karyotype_46,XX[30]	-7.607900512069943e-05	2.258149115397549e-05	2_1
404	karyotype_encoding__Karyotype_46,XY	1.3655206047302749e-05	3.240818868731951e-05	2_1
405	karyotype_encoding__Karyotype_46,XY [20]	-7.4128261399653e-05	0.00015092756797962237	2_1
406	karyotype_encoding__Karyotype_46,XY,inv(16)(p13q22)[10]	0.0	0.0	2_1
407	karyotype_encoding__Karyotype_46,XY[10]	-5.4620824189233194e-05	4.8807592307023234e-05	2_1
408	karyotype_encoding__Karyotype_46,XY[20]	-0.0001911728846622607	0.00014169437539983114	2_1
409	karyotype_encoding__Karyotype_46,XY[20]	0.0	0.0	2_1
410	karyotype_encoding__Karyotype_46,XY[25]	0.0	0.0	2_1
411	karyotype_encoding__Karyotype_46,XY[30]	0.0	0.0	2_1
412	karyotype_encoding__Karyotype_47,XX,+8[10]	0.0	0.0	2_1
413	karyotype_encoding__Karyotype___rare_class__	0.00023408924652525975	0.0007691720897206902	2_1
414	cat__sexID_False	-0.00035503535722996026	0.00022049445346512624	2_1
415	cat__sexID_True	-0.0005149963423555226	0.000367517217838707	2_1
416	cat__IsSec_False	-3.901487442090623e-05	0.0005888855568536626	2_1
417	cat__IsSec_True	0.0009851255791270442	0.000567227167951192	2_1
418	cat__IsSec_nan	-9.363569861011722e-05	7.802974884185686e-06	2_1
419	cat__PrevDiag_False	-0.00031016825164595916	0.0004801524946655267	2_1
420	cat__PrevDiag_True	-3.511338697879118e-05	0.000372821779550457	2_1
421	cat__PrevDiag_nan	0.0	0.0	2_1
422	cat__drugdoseC1yn_False	-0.00046232626188735804	0.0002168398846187952	2_1
423	cat__drugdoseC1yn_True	-0.00013655206047307188	0.0001057727712205076	2_1
424	cat__drugdoseC1yn_nan	-1.950743721046422e-06	2.1722562742113392e-05	2_1
425	cat__mylotargC1yn_False	-8.583272372590934e-05	0.0002644247325267148	2_1
426	cat__mylotargC1yn_True	0.0003862472567666364	0.0005887756919529342	2_1
427	cat__mylotargC1yn_nan	-1.950743721046422e-06	1.4334980206505699e-05	2_1
428	cat__mylodoseC1_False	0.00020677883443063206	8.005182942183605e-05	2_1
429	cat__mylodoseC1_True	-1.755669348939559e-05	0.00010602431205426368	2_1
430	cat__mylodoseC1_nan	-0.00038819800048768284	0.0003815886087902427	2_1
431	cat__NeutrecoveryC1_False	-0.00046232626188731364	0.00042972187760162997	2_1
432	cat__NeutrecoveryC1_True	-0.0001931236283833293	0.00037515190655923594	2_1
433	cat__NeutrecoveryC1_nan	-1.9507437210464218e-05	0.0	2_1
434	cat__Platrecovery50C1_False	-0.0001833699097781194	0.0008354195215341165	2_1
435	cat__Platrecovery50C1_True	0.00010338941721530493	0.0011488804079920693	2_1
436	cat__Platrecovery50C1_nan	-1.9507437210464218e-05	0.0	2_1
437	cat__Platrecovery100C1_False	0.0009227017800536253	0.00206249616075533	2_1
438	cat__Platrecovery100C1_True	0.0005267008046817567	0.0021741736704251006	2_1
439	cat__Platrecovery100C1_nan	0.0	0.0	2_1
440	cat__amlAgeGroup_15-29	-0.0003491831260667988	0.0002747295483325326	2_1
441	cat__amlAgeGroup_30-39	-4.8768593026093934e-05	0.0002220765584317202	2_1
442	cat__amlAgeGroup_40-49	0.0002653011460619359	0.000227610918238814	2_1
443	cat__amlAgeGroup_50-59	-0.00010729090465739776	0.0005344112180171806	2_1
444	cat__amlAgeGroup_60+	0.00012094611070470051	0.000392366289955426	2_1
445	cat__PrevBloodDis_Aplastic anaemia	0.0	0.0	2_1
446	cat__PrevBloodDis_Chronic lymphoblastic leukaemia (CLL)	0.0	0.0	2_1
447	cat__PrevBloodDis_Chronic myelomonocytic leukaemia (CMML)	0.0	0.0	2_1
448	cat__PrevBloodDis_Hodgkin's disease	0.0	0.0	2_1
449	cat__PrevBloodDis_Lymphoma	-2.3408924652512652e-05	2.587953993936729e-05	2_1
450	cat__PrevBloodDis_Myelodysplastic syndrome (MDS)/myelodysplasia/pre-leukaemic phase	0.00020872957815165627	0.00011939444036557559	2_1
451	cat__PrevBloodDis_Myelofibrosis	-2.73104120946277e-05	4.87295625332517e-05	2_1
452	cat__PrevBloodDis_Myeloproliferative syndrome	0.0	0.0	2_1
453	cat__PrevBloodDis_Other haematological disorder	-7.217751767860659e-05	0.0001510535825026509	2_1
454	cat__PrevBloodDis_Polycythaemia rubra vera (PRV)	0.0	0.0	2_1
455	cat__PrevBloodDis_Refractory anaemia with excess of blasts (RAEB, RAEB-t)	-7.4128261399653e-05	7.049718995208558e-05	2_1
456	cat__PrevBloodDis_Thrombocythaemia	0.0	0.0	2_1
457	cat__PrevBloodDis_Thrombocytopenia	0.0	0.0	2_1
458	cat__PrevBloodDis_nan	0.0008719824433064849	0.00046391622373327624	2_1
459	cat__FABtype_0	8.193123628381649e-05	0.00018264212476168861	2_1
460	cat__FABtype_1	7.998049256279227e-05	0.00016999475194563662	2_1
461	cat__FABtype_2	0.000310168251645937	0.00044894238162242114	2_1
462	cat__FABtype_3	1.560594976834917e-05	5.999924505917909e-05	2_1
463	cat__FABtype_3v	0.0	0.0	2_1
464	cat__FABtype_4	-3.5113386978768976e-05	0.00018818358672497592	2_1
465	cat__FABtype_4e	8.778346744695576e-05	1.85063798693014e-05	2_1
466	cat__FABtype_5	0.0023213850280419113	0.000546626098570879	2_1
467	cat__FABtype_5a	9.753718605218787e-05	9.314673600631603e-05	2_1
468	cat__FABtype_5b	-2.1458180931488437e-05	2.3408924652531155e-05	2_1
469	cat__FABtype_6	-0.0007646915386491316	0.00039675460988209543	2_1
470	cat__FABtype_7	-7.802974884185688e-06	3.721781814841888e-05	2_1
471	cat__FABtype_8	0.00045452328700315017	0.00027722532336096905	2_1
472	cat__FABtype_B	0.0	0.0	2_1
473	cat__FABtype_R	-0.00045647403072421875	0.0002536266934019229	2_1
474	cat__FABtype_RT	1.1704462326256326e-05	4.591505406855271e-05	2_1
475	cat__FABtype_X	-0.0001287490855888862	0.00017332003925867834	2_1
476	cat__FABtype_nan	-0.0001014386734942585	0.0001094156832958285	2_1
477	cat__CNSinvolveentry_0.0	0.0006047305535235248	0.0005607497570367494	2_1
478	cat__CNSinvolveentry_1.0	0.0	0.0	2_1
479	cat__CNSinvolveentry_2.0	-0.0001560594976835139	0.0004903705673359862	2_1
480	cat__CNSinvolveentry_nan	-1.755669348939559e-05	5.1018568468683806e-05	2_1
481	cat__Localcytoentry_1.0	0.0007159229456230154	0.0011828425880203105	2_1
482	cat__Localcytoentry_2.0	0.0013323579614727744	0.0010129902416288132	2_1
483	cat__Localcytoentry_3.0	9.753718605209905e-06	0.0001868034468841435	2_1
484	cat__Localcytoentry_4.0	-2.2204460492503132e-17	2.8268962196908868e-05	2_1
485	cat__Localcytoentry_5.0	7.217751767860659e-05	0.00021543136120598237	2_1
486	cat__Localcytoentry_nan	-6.43745427944653e-05	3.628593072468108e-05	2_1
487	cat__Localimmentry_1.0	0.00011509387954158345	0.00017679808921332237	2_1
488	cat__Localimmentry_2.0	-0.0001189953669836541	9.424333443889067e-05	2_1
489	cat__Localimmentry_3.0	-4.8768593026093934e-05	0.00014348247197021858	2_1
490	cat__Localimmentry_nan	2.73104120946277e-05	7.2990146535206225e-06	2_1
491	cat__CD33entry_1.0	-0.0001560594976834695	0.00015021993315330546	2_1
492	cat__CD33entry_2.0	-0.0004506217995610795	0.0005526288601637107	2_1
493	cat__CD33entry_3.0	-6.242379907341888e-05	0.00015938901314461	2_1
494	cat__CD33entry_nan	4.4867105584001085e-05	0.0002058566157838157	2_1
495	cat__SmokeHist_1.0	-0.00044281882467691604	0.00020548656943790173	2_1
496	cat__SmokeHist_2.0	-0.001191904413557676	0.0004465200817540349	2_1
497	cat__SmokeHist_3.0	0.0003842965130456122	0.00014156002970222055	2_1
498	cat__SmokeHist_nan	-0.0001014386734942807	5.740624811336317e-05	2_1
499	cat__amlType_De novo	-0.0006417946842233624	0.0009629919040057873	2_1
500	cat__amlType_High risk MDS	-0.00044672031211900887	0.00022211082686157994	2_1
501	cat__amlType_Secondary	-0.0005852231163130828	0.0005431341368148553	2_1
502	cat__CytoResult_Adverse	0.024729578151670296	0.008353116958799905	2_1
503	cat__CytoResult_Failed	0.00010729090465739776	3.378787237393244e-05	2_1
504	cat__CytoResult_Intermediate	0.00011509387954158345	0.0005600503346997672	2_1
505	cat__CytoResult_Normal	0.0019839063643013687	0.0006168361459124917	2_1
506	cat__CytoResult_Not done	0.0	9.596390247257547e-05	2_1
507	cat__CytoResult_nan	-2.145818093151064e-05	2.1722562742113396e-05	2_1
508	cat__CytoResult_t(15;17) / PML-RARA [APL]	0.0	0.0	2_1
509	cat__CytoResult_t(8;21) / inv(16) [CBF]	0.01897683491831259	0.0017778286742884545	2_1
510	cat__ComorArr_0.0	-5.852231163139265e-06	9.448529461738988e-05	2_1
511	cat__ComorArr_1.0	-1.7556693489417797e-05	3.7217818148413065e-05	2_1
512	cat__ComorArr_2.0	0.0	0.0	2_1
513	cat__ComorArr_nan	0.0	0.0	2_1
514	cat__ComorCard_0.0	-2.7310412094605498e-05	7.689989112675585e-05	2_1
515	cat__ComorCard_1.0	-6.632528651548953e-05	0.0001659164588146494	2_1
516	cat__ComorCard_2.0	0.0	0.0	2_1
517	cat__ComorCard_nan	0.0	0.0	2_1
518	cat__ComorHVD_0.0	-7.998049256283669e-05	4.202030573721759e-05	2_1
519	cat__ComorHVD_1.0	0.0	0.0	2_1
520	cat__ComorHVD_2.0	0.0	0.0	2_1
521	cat__ComorHVD_nan	0.0	0.0	2_1
522	cat__ComorIBD_0.0	3.316264325772256e-05	0.00014369448903740515	2_1
523	cat__ComorIBD_1.0	-2.3408924652534858e-05	6.217947798297669e-05	2_1
524	cat__ComorIBD_2.0	0.0	0.0	2_1
525	cat__ComorIBD_nan	0.0	0.0	2_1
526	cat__ComorDiab_0.0	-0.0002574981711777502	0.00025528669891412766	2_1
527	cat__ComorDiab_1.0	-0.000183369909778075	0.0001813667191287202	2_1
528	cat__ComorDiab_2.0	0.0	0.0	2_1
529	cat__ComorDiab_nan	0.0	0.0	2_1
530	cat__ComorCVD_0.0	-0.00014045354791512033	1.4598029307112458e-05	2_1
531	cat__ComorCVD_1.0	3.1211899536676134e-05	2.5732076972969282e-05	2_1
532	cat__ComorCVD_2.0	0.0	0.0	2_1
533	cat__ComorCVD_nan	-6.43745427944653e-05	4.802158936878863e-05	2_1
534	cat__ComorPsyc_0.0	-0.00018532065349916583	0.000190534842383013	2_1
535	cat__ComorPsyc_1.0	-0.0004896366739819413	0.0002867261491604691	2_1
536	cat__ComorPsyc_2.0	0.0	0.0	2_1
537	cat__ComorPsyc_nan	-1.170446232627853e-05	1.9893760599268607e-05	2_1
538	cat__ComorObe_0.0	-0.00024384296513046966	0.0001348696299824884	2_1
539	cat__ComorObe_1.0	0.00033357717629847186	0.00022168209074231133	2_1
540	cat__ComorObe_2.0	0.0	0.0	2_1
541	cat__ComorObe_nan	-2.2204460492503132e-17	5.586079907642368e-05	2_1
542	cat__ComorInf_0.0	-0.00016386247256765517	0.00025675818984674775	2_1
543	cat__ComorInf_1.0	-0.0004896366739819413	0.0004876625207744111	2_1
544	cat__ComorInf_2.0	0.0001560594976835139	5.377829310739499e-05	2_1
545	cat__ComorInf_nan	1.9507437210464218e-05	0.0	2_1
546	cat__ComorRheu_0.0	-7.998049256281447e-05	0.00012157375431070114	2_1
547	cat__ComorRheu_1.0	3.901487442083962e-05	0.0001436150193167152	2_1
548	cat__ComorRheu_2.0	-5.4620824189233194e-05	8.033654340685407e-05	2_1
549	cat__ComorRheu_nan	1.950743721046422e-06	7.299014653556229e-06	2_1
550	cat__ComorPrep_0.0	-9.363569861009502e-05	4.5997858561511294e-05	2_1
551	cat__ComorPrep_1.0	2.1458180931488437e-05	4.465456480762736e-05	2_1
552	cat__ComorPrep_2.0	1.950743721046422e-06	1.1374692796593205e-05	2_1
553	cat__ComorPrep_nan	1.1704462326256326e-05	2.6461175257253716e-05	2_1
554	cat__ComorRen_0.0	4.681784930504751e-05	7.739316039942327e-05	2_1
555	cat__ComorRen_1.0	0.0006066812972445712	0.00025407641305305004	2_1
556	cat__ComorRen_2.0	0.0	0.0	2_1
557	cat__ComorRen_nan	0.0	0.0	2_1
558	cat__ComorMPul_0.0	5.2670080468186776e-05	0.00010906733576000719	2_1
559	cat__ComorMPul_1.0	-0.0002379907339673082	0.0002143688952792533	2_1
560	cat__ComorMPul_2.0	0.0	8.525441944270146e-05	2_1
561	cat__ComorMPul_nan	7.802974884185688e-06	1.1374692796593205e-05	2_1
562	cat__ComorSPul_0.0	0.0001014386734942585	0.0002099747050034784	2_1
563	cat__ComorSPul_1.0	5.852231163139265e-06	1.170446232627853e-05	2_1
564	cat__ComorSPul_2.0	-2.926115581567412e-05	5.306596638374587e-05	2_1
565	cat__ComorSPul_nan	-5.4620824189233194e-05	6.369111033331884e-05	2_1
566	cat__ComorPST_0.0	-8.388198000488511e-05	0.00020287734698853002	2_1
567	cat__ComorPST_1.0	-3.3162643257744764e-05	0.00018788001565018443	2_1
568	cat__ComorPST_2.0	7.998049256277006e-05	2.082824335923187e-05	2_1
569	cat__ComorPST_nan	-5.852231163139265e-06	3.4677178901967784e-05	2_1
570	cat__ComorHepM_0.0	0.0004213606437454276	0.00040368613453490855	2_1
571	cat__ComorHepM_1.0	0.000200926603267515	0.00013980178779550765	2_1
572	cat__ComorHepM_2.0	4.68178493050031e-05	4.754375072208244e-05	2_1
573	cat__ComorHepM_nan	0.0	0.0	2_1
574	cat__ComorHepS_0.0	-9.753718605232109e-06	8.113780772722441e-05	2_1
575	cat__ComorHepS_1.0	-1.3655206047302749e-05	5.1093102574814765e-05	2_1
576	cat__ComorHepS_2.0	0.0	0.0	2_1
577	cat__ComorHepS_nan	-9.558644233114144e-05	1.5605949768326964e-05	2_1
578	cat__TreatmentC1_ADE Alone	-6.0473055352350255e-05	0.0003189570379797516	2_1
579	cat__TreatmentC1_ADE and Mylotarg 3mg per m2	-0.00037259205071931144	0.00019849716025421404	2_1
580	cat__TreatmentC1_ADE and Mylotarg 6mg per m2	9.168495488900418e-05	0.00012726266904891653	2_1
581	cat__TreatmentC1_AIDA	0.0	0.0	2_1
582	cat__TreatmentC1_Arsenic and ATRA	0.0	0.0	2_1
583	cat__TreatmentC1_DA High dose (90mg)	0.0003082175079248906	0.00017201976247780776	2_1
584	cat__TreatmentC1_DA Mylotarg 3mg per m2	0.0002379907339673082	0.0001786395626189593	2_1
585	cat__TreatmentC1_DA Mylotarg 6mg per m2	-2.1458180931488437e-05	0.0001483591579952801	2_1
586	cat__TreatmentC1_DA Standard dose (60mg)	0.0005676664228237094	0.00038982673861260854	2_1
587	cat__Marrresult1C1_CR	0.004927578639356267	0.0019936123635556553	2_1
588	cat__Marrresult1C1_PR	-0.00023603999024628396	0.000615502150803761	2_1
589	cat__Marrresult1C1_RD	0.0022394537917580946	0.0015739806332567146	2_1
590	cat__Marrresult1C1_nan	-0.00016386247256765517	0.00017561027940388518	2_1
591	cat__Marrresult2C1_CR	-0.00038429651304558996	0.0005244054856474119	2_1
592	cat__Marrresult2C1_PR	-7.802974884174585e-05	0.0	2_1
593	cat__Marrresult2C1_RD	-0.0006144842721287791	0.00037644805175177874	2_1
594	cat__Marrresult2C1_nan	-0.000310168251645937	0.00022542698557306829	2_1
595	cat__amlFLToutcomeID_2.0	1.560594976834917e-05	3.881930990907492e-05	2_1
596	cat__amlFLToutcomeID_3.0	0.00019702511582539995	0.00018376378602028283	2_1
597	cat__amlFLToutcomeID_4.0	2.3408924652534858e-05	0.0002194565011136868	2_1
598	cat__amlFLToutcomeID_nan	-9.948792977325649e-05	0.00019579481691488234	2_1
599	cat__amlFLTTypeID_1.0	0.0011841014386734904	0.0008469373525735519	2_1
600	cat__amlFLTTypeID_2.0	1.5605949768326964e-05	0.00012771041056004016	2_1
601	cat__amlFLTTypeID_nan	-5.2670080468186776e-05	0.0006224553918582971	2_1
602	cat__amlDDLFLTTKDID_1.0	2.340892465249045e-05	3.181566726222105e-05	2_1
603	cat__amlDDLFLTTKDID_2.0	0.0	0.0	2_1
604	cat__amlDDLFLTTKDID_3.0	-4.096561814193045e-05	7.299014653508754e-06	2_1
605	cat__amlDDLFLTTKDID_4.0	0.0	0.0	2_1
606	cat__amlDDLFLTTKDID_6.0	0.0	0.0	2_1
607	cat__amlDDLFLTTKDID_7.0	0.0	0.0	2_1
608	cat__amlDDLFLTTKDID_8.0	-3.3162643257744764e-05	4.6409664972933565e-05	2_1
609	cat__amlDDLFLTTKDID_99.0	-9.948792977323428e-05	6.907946826480873e-05	2_1
610	cat__amlDDLFLTTKDID_nan	0.00020677883443063206	0.00029772976406896846	2_1
611	cat__amlFLTType0ID_1.0	0.0003667398195561944	0.0002493291635588682	2_1
612	cat__amlFLTType0ID_2.0	0.0	0.0	2_1
613	cat__amlFLTType0ID_nan	-0.00017166544745184087	0.0002123176417970239	2_1
614	cat__amlDDLNPM1OutcomeID_1.0	0.0008914898805169269	0.0012500690884173233	2_1
615	cat__amlDDLNPM1OutcomeID_3.0	-0.0007920019507437148	0.000952502435459606	2_1
616	cat__amlDDLNPM1OutcomeID_5.0	1.9507437210442012e-05	3.64950732677396e-05	2_1
617	cat__amlDDLNPM1OutcomeID_7.0	0.0	0.0	2_1
618	cat__amlDDLNPM1OutcomeID_nan	-8.388198000488511e-05	8.057303653962423e-05	2_1
619	cat__amlDDLNPM1ID_1.0	-0.0005657156791026629	0.00026295272836487427	2_1
620	cat__amlDDLNPM1ID_2.0	-0.00019897585954646856	5.839211722836378e-05	2_1
621	cat__amlDDLNPM1ID_3.0	9.753718605232109e-06	0.0	2_1
622	cat__amlDDLNPM1ID_4.0	2.7310412094605498e-05	2.7170715975970466e-05	2_1
623	cat__amlDDLNPM1ID_5.0	-0.00016191172884660876	0.0004119072855541722	2_1
624	cat__amlDDLNPM1ID_nan	0.0014572055596195899	0.001509182387236425	2_1
625	ordinal__NauseagradeC1	-0.0005442574981711967	0.0006215315629409403	2_1
626	ordinal__AlopeciagradeC1	-0.0005657156791026629	0.00047036796014419236	2_1
627	ordinal__OralgradeC1	-0.00047012923677154373	0.0004969383228575807	2_1
628	ordinal__DiarrheagradeC1	-8.778346744697796e-05	0.0004042325095032662	2_1
629	ordinal__CardiacgradeC1	0.0003394294074616111	0.00048617762367605553	2_1
630	ordinal__LiverASTgradeC1	-0.000126798341867862	0.00027233667905846005	2_1
631	ordinal__LiverALTgradeC1	-0.0007881004633016441	0.0004451544171057837	2_1
632	ordinal__LiverBilgradeC1	0.000148256522799306	0.0004169027323627558	2_1
633	ordinal__RenaCreatgradeC1	0.000148256522799306	0.00023751055848192444	2_1
634	ordinal__RenaprotgradeC1	-0.0004603755181662894	0.00017408680042779823	2_1
635	ordinal__RenahaemgradeC1	-0.0005657156791026407	0.00019172942989992186	2_1
636	ordinal__cellularity1C1	-0.00018141916605707298	0.0006062891400092992	2_1
637	ordinal__cellularity2C1	-0.0003413801511826575	0.00018027236365215042	2_1
638	num__amlAgeAtRand1	3.5113386978768976e-05	0.0009585796647162216	2_1
639	num__UnitsbloodC1	-0.00017751767861498013	0.0013650384072161335	2_1
640	num__UnitsplateletsC1	0.001373323579614727	0.0004108342230699346	2_1
641	num__DaysIVantibC1	-0.0009890270665691369	0.001005713866625874	2_1
642	num__DaysinhospC1	-0.00017751767861498013	0.0010361993689189278	2_1
643	num__TestDate	0.0004213606437454276	0.0004436987927711892	2_1
644	num__ITDPcnt	0.003725920507193381	0.0025332869001300465	2_1
645	num__ITDLength	0.003774689100219453	0.0008589698554256286	2_1
646	num__NauseastartC1	-0.00036478907583514797	0.0007208941682860896	2_1
647	num__NauseastopC1	-0.0007237259205072233	0.0007108420183418637	2_1
648	num__AlopeciastartC1	4.096561814190824e-05	0.0006192005966747073	2_1
649	num__AlopeciastopC1	-0.0006164350158498033	0.0006016202431057393	2_1
650	num__OralstartC1	0.00019702511582539995	0.000608632040965628	2_1
651	num__OralstopC1	-6.43745427944431e-05	0.0008400573825253901	2_1
652	num__DiarrheastartC1	-0.0009987807851743469	0.0006879960878485194	2_1
653	num__DiarrheastopC1	0.00035698610095096227	0.0006067596982768403	2_1
654	num__CardiacstartC1	0.00015020726652035244	0.0005874816209964473	2_1
655	num__CardiacstopC1	8.19312362838387e-05	0.0005512568434603685	2_1
656	num__LiverASTstartC1	-0.0003550353572299381	0.00037909731814933306	2_1
657	num__LiverASTstopC1	0.0002653011460619359	0.0004621821971835753	2_1
658	num__LiverALTstartC1	-0.0001833699097780972	0.00046843852000363044	2_1
659	num__LiverALTstopC1	-0.0003316264325774254	0.00047307043518264895	2_1
660	num__LiverBilstartC1	-0.0002653011460619581	0.0005000300706830755	2_1
661	num__LiverBilstopC1	-8.778346744697796e-05	0.0009442687771948005	2_1
662	num__RenaCreatstartC1	-0.0002711533772250752	0.00020565317269261455	2_1
663	num__RenaCreatstopC1	-0.0009422092172640673	0.00039372175173798	2_1
664	num__RenaprotstartC1	-7.802974884174585e-05	0.0004330914666710592	2_1
665	num__RenahaemstartC1	0.00020482809070958562	0.00018882957390419435	2_1
666	num__RenahaemstopC1	0.0001287490855888862	0.0002698379958074223	2_1
667	num__mylotargdateC1	0.0009636673981955557	0.00036554459783059187	2_1
668	num__marrexamdate1C1	-0.0008641794684223214	0.00025175932980094485	2_1
669	num__marrexamdate2C1	-0.0001287490855888862	0.00024885557445016574	2_1
670	num__NeutrecoverydateC1	-2.1458180931488437e-05	0.0008591559033256898	2_1
671	num__Platrecovery50dateC1	-0.001082662765179232	0.001335027206798778	2_1
672	num__Platrecovery100dateC1	8.973421116800217e-05	0.0025856252580303105	2_1
673	num__DischargeddateC1	-0.0013947817605462153	0.0006621331110288195	2_1
674	num__Weight	0.001266032674957307	0.0020924252218749986	2_1
675	num__Height	-0.0006417946842233845	0.0011936798324692327	2_1
676	num__BloodDateEntry	0.0016542306754450341	0.0010699362508286236	2_1
677	num__HemoglobinEntry	0.0013733235796147048	0.0007956165123903231	2_1
678	num__PlateletEntry	-0.0007451841014386673	0.0012738162318769919	2_1
679	num__MarrowDateEntry	0.0010651060716898141	0.0009028677554209481	2_1
680	num__MarrowBlastsEntry	-0.0017069007559131987	0.0009143350370689496	2_1
681	num__LocalImmPcnt	-0.000684711046086317	0.0006341387483532603	2_1
682	num__SmokePerDay	0.0014025847354304012	0.0003359812750702315	2_1
683	num__chemodateC1	-0.0017634723238234562	0.001511019441535325	2_1
684	num__Marrblastperc1C1	0.0024637893196781226	0.0032183759866973548	2_1
685	num__Marrblastperc2C1	-9.753718605216566e-05	0.00038755538964527106	2_1
686	num__WBCEntry	0.002032674957327463	0.0014042048975613005	2_1
687	num__CompmarrrespC1	0.0005208485735186619	0.0021761733147901644	2_1
688	remainder__IsSec_is_missing	0.0	6.1687932897788364e-06	2_1
689	remainder__PrevDiag_is_missing	0.0	0.0	2_1
690	remainder__PrevBloodDis_is_missing	-5.6571567910301825e-05	0.00043381136946599874	2_1
691	remainder__Weight_is_missing	0.0	0.0	2_1
692	remainder__Height_is_missing	0.0	0.0	2_1
693	remainder__BloodDateEntry_is_missing	0.0	0.0	2_1
694	remainder__HemoglobinEntry_is_missing	0.0	0.0	2_1
695	remainder__PlateletEntry_is_missing	0.0	0.0	2_1
696	remainder__MarrowDateEntry_is_missing	-1.3655206047324953e-05	1.3230587628646501e-05	2_1
697	remainder__MarrowBlastsEntry_is_missing	-9.753718605232109e-06	0.00015544869495742955	2_1
698	remainder__FABtype_is_missing	7.022677395756017e-05	0.0001278295434315979	2_1
699	remainder__CNSinvolveentry_is_missing	-3.901487442090623e-05	3.596993692190273e-05	2_1
700	remainder__Localcytoentry_is_missing	2.9261155815629713e-05	5.9808669950768467e-05	2_1
701	remainder__Localimmentry_is_missing	3.901487442092844e-06	7.802974884185688e-06	2_1
702	remainder__LocalImmPcnt_is_missing	-0.00016191172884663096	0.0004946049058358724	2_1
703	remainder__CD33entry_is_missing	-4.096561814190824e-05	0.0001327939326027334	2_1
704	remainder__SmokeHist_is_missing	3.70641306998154e-05	1.560594976832141e-05	2_1
705	remainder__SmokePerDay_is_missing	0.0005364545232869888	0.0003271787461981783	2_1
706	remainder__CytoResult_is_missing	0.0	0.0	2_1
707	remainder__Karyotype_is_missing	2.926115581565192e-05	5.234394680320134e-05	2_1
708	remainder__ComorArr_is_missing	0.0	0.0	2_1
709	remainder__ComorCard_is_missing	0.0	0.0	2_1
710	remainder__ComorHVD_is_missing	0.0	0.0	2_1
711	remainder__ComorIBD_is_missing	-9.753718605232109e-06	1.0684663399286905e-05	2_1
712	remainder__ComorDiab_is_missing	0.0	0.0	2_1
713	remainder__ComorCVD_is_missing	-6.43745427944431e-05	2.513357469247883e-05	2_1
714	remainder__ComorPsyc_is_missing	1.5605949768326964e-05	3.5221594899329675e-05	2_1
715	remainder__ComorObe_is_missing	1.1704462326256326e-05	2.984064089886082e-05	2_1
716	remainder__ComorInf_is_missing	0.0	0.0	2_1
717	remainder__ComorRheu_is_missing	0.0	0.0	2_1
718	remainder__ComorPrep_is_missing	3.316264325776696e-05	1.9113306941966806e-05	2_1
719	remainder__ComorRen_is_missing	1.9507437210464218e-05	0.0	2_1
720	remainder__ComorMPul_is_missing	5.852231163139265e-06	1.3230587628646501e-05	2_1
721	remainder__ComorSPul_is_missing	0.0	0.0	2_1
722	remainder__ComorPST_is_missing	-5.852231163117061e-06	3.930639683904928e-05	2_1
723	remainder__ComorHepM_is_missing	-5.852231163139265e-06	3.881930990904926e-05	2_1
724	remainder__ComorHepS_is_missing	-1.1704462326256326e-05	1.9893760599227238e-05	2_1
725	remainder__drugdoseC1yn_is_missing	-1.3655206047324953e-05	1.4598029307112458e-05	2_1
726	remainder__mylotargC1yn_is_missing	1.9507437210242174e-06	2.786219333252745e-05	2_1
727	remainder__mylotargdateC1_is_missing	0.0002106803218727249	0.00033937334697801426	2_1
728	remainder__mylodoseC1_is_missing	0.0004974396488661049	0.0004336622195231549	2_1
729	remainder__marrexamdate1C1_is_missing	5.071933674714035e-05	2.786219333251501e-05	2_1
730	remainder__marrexamdate2C1_is_missing	-0.00029066081443549494	0.00033009673445928396	2_1
731	remainder__cellularity1C1_is_missing	-4.6817849305069716e-05	0.00031590004357956686	2_1
732	remainder__cellularity2C1_is_missing	7.4128261399653e-05	0.00029147793086519607	2_1
733	remainder__Marrblastperc1C1_is_missing	-3.901487442115048e-06	9.448529461741417e-05	2_1
734	remainder__Marrblastperc2C1_is_missing	-0.0003199219702511691	0.0003911909999419709	2_1
735	remainder__Marrresult1C1_is_missing	-0.00010338941721530493	0.00012129171660930061	2_1
736	remainder__Marrresult2C1_is_missing	-0.0004993903925871512	0.0005048771978914958	2_1
737	remainder__CompmarrrespC1_is_missing	-0.0003218727139721933	0.0011885617516271278	2_1
738	remainder__NeutrecoveryC1_is_missing	0.0	0.0	2_1
739	remainder__NeutrecoverydateC1_is_missing	-3.901487442083962e-05	0.0002280785666413303	2_1
740	remainder__Platrecovery50C1_is_missing	0.0	0.0	2_1
741	remainder__Platrecovery50dateC1_is_missing	0.0009344062423799037	0.0007799901857692943	2_1
742	remainder__Platrecovery100C1_is_missing	0.0	0.0	2_1
743	remainder__Platrecovery100dateC1_is_missing	-0.0009734211168007878	0.0015411171708898147	2_1
744	remainder__NauseagradeC1_is_missing	3.9014874420861825e-05	5.58607990764198e-05	2_1
745	remainder__NauseastartC1_is_missing	-0.00022238478419898123	0.00020565317269258254	2_1
746	remainder__NauseastopC1_is_missing	-0.0005637649353816166	0.00019811336801534005	2_1
747	remainder__AlopeciagradeC1_is_missing	1.3655206047302749e-05	4.880759230706583e-05	2_1
748	remainder__AlopeciastartC1_is_missing	0.00022433552792002764	0.0006342167552112551	2_1
749	remainder__AlopeciastopC1_is_missing	-0.0004116069251402177	0.0004614405825257532	2_1
750	remainder__OralgradeC1_is_missing	4.291636186295467e-05	1.584791690733166e-05	2_1
751	remainder__OralstartC1_is_missing	0.00020092660326747057	0.00045609873342264363	2_1
752	remainder__OralstopC1_is_missing	-0.0003784442818824729	0.0002391869553593498	2_1
753	remainder__DiarrheagradeC1_is_missing	0.00010338941721530493	0.00016674009770383335	2_1
754	remainder__DiarrheastartC1_is_missing	0.0006554498902706874	0.00039679297331380307	2_1
755	remainder__DiarrheastopC1_is_missing	0.0002204340404779348	0.0002989542597406307	2_1
756	remainder__CardiacgradeC1_is_missing	9.558644233111923e-05	2.4981708802466428e-05	2_1
757	remainder__CardiacstartC1_is_missing	0.0001189953669836541	9.74200711177202e-05	2_1
758	remainder__CardiacstopC1_is_missing	-5.2670080468186776e-05	4.802158936881749e-05	2_1
759	remainder__LiverASTgradeC1_is_missing	-0.00016386247256765517	0.00010049643987238786	2_1
760	remainder__LiverASTstartC1_is_missing	-1.3655206047302749e-05	0.00011300852169096969	2_1
761	remainder__LiverASTstopC1_is_missing	0.0001931236283833071	0.00014874340924231642	2_1
762	remainder__LiverALTgradeC1_is_missing	-7.217751767860659e-05	1.3230587628646501e-05	2_1
763	remainder__LiverALTstartC1_is_missing	-0.00020872957815167847	0.0003145842655019231	2_1
764	remainder__LiverALTstopC1_is_missing	0.00013460131675200327	0.00037265843137258224	2_1
765	remainder__LiverBilgradeC1_is_missing	-8.973421116802438e-05	1.5605949768371376e-05	2_1
766	remainder__LiverBilstartC1_is_missing	-0.0007081199707388519	0.0002771566811425413	2_1
767	remainder__LiverBilstopC1_is_missing	-0.0003179712265301227	0.0005136275248129239	2_1
768	remainder__RenaCreatgradeC1_is_missing	-9.16849548890264e-05	5.806535407417196e-05	2_1
769	remainder__RenaCreatstartC1_is_missing	-0.00037259205071935584	0.0002105899902980447	2_1
770	remainder__RenaCreatstopC1_is_missing	-0.0001833699097781194	0.00015936513642914477	2_1
771	remainder__RenaprotgradeC1_is_missing	-3.901487442070639e-06	2.51335746924616e-05	2_1
772	remainder__RenaprotstartC1_is_missing	0.00023213850280421334	0.00016173536076602473	2_1
773	remainder__RenahaemgradeC1_is_missing	-8.388198000486291e-05	7.209839010024856e-05	2_1
774	remainder__RenahaemstartC1_is_missing	-0.00029846378931965847	0.00018347364340060376	2_1
775	remainder__RenahaemstopC1_is_missing	0.00015996098512556235	0.00012113474525246774	2_1
776	remainder__UnitsbloodC1_is_missing	-3.706413069985981e-05	2.717071597597206e-05	2_1
777	remainder__UnitsplateletsC1_is_missing	-0.00013069982930993262	3.35618640021209e-05	2_1
778	remainder__DaysIVantibC1_is_missing	-6.43745427944653e-05	0.00010713117946059236	2_1
779	remainder__DaysinhospC1_is_missing	4.8768593026093934e-05	8.503094744774861e-05	2_1
780	remainder__DischargeddateC1_is_missing	-4.876859302611613e-05	7.504660936031084e-05	2_1
781	remainder__TestDate_is_missing	4.68178493050031e-05	0.00012141714758034655	2_1
782	remainder__amlFLToutcomeID_is_missing	-0.00010729090465741998	0.00014026376405556343	2_1
783	remainder__amlFLTTypeID_is_missing	0.00022238478419895903	0.0002479363805638246	2_1
784	remainder__amlDDLFLTTKDID_is_missing	0.00038234576932454355	0.0001389554065331069	2_1
785	remainder__ITDPcnt_is_missing	0.0009519629358692771	0.0006092319741235598	2_1
786	remainder__ITDLength_is_missing	0.0016678858814922926	0.0006140351272843646	2_1
787	remainder__amlFLTType0ID_is_missing	-0.00013069982930993262	0.00021815211601375356	2_1
788	remainder__amlDDLNPM1OutcomeID_is_missing	-0.0003316264325774476	0.00010377516569242029	2_1
789	remainder__amlDDLNPM1ID_is_missing	-0.0005149963423555226	0.0015610874619164114	2_1
790	karyotype_encoding__Karyotype_46,XX [20]	0.0	0.0	3_1
791	karyotype_encoding__Karyotype_46,XX [20]	-7.290999556630595e-05	5.047046051477632e-05	3_1
792	karyotype_encoding__Karyotype_46,XX,inv(16)(p13q22)[10]	2.3646485048467446e-05	4.51937334496577e-05	3_1
793	karyotype_encoding__Karyotype_46,XX,t(8;21)(q22;q22)[10]	-3.941080841451949e-06	2.5388637325429114e-05	3_1
794	karyotype_encoding__Karyotype_46,XX[10]	-0.00011035026355983301	4.105161171682394e-05	3_1
795	karyotype_encoding__Karyotype_46,XX[20]	-0.0001241440465047816	0.0002553047865208952	3_1
796	karyotype_encoding__Karyotype_46,XX[20]	-0.0004019902458249236	7.867368748283255e-05	3_1
797	karyotype_encoding__Karyotype_46,XX[25]	4.532242967629774e-05	7.88216168281508e-06	3_1
798	karyotype_encoding__Karyotype_46,XX[30]	7.093945514553557e-05	3.810843806260853e-05	3_1
799	karyotype_encoding__Karyotype_46,XY	4.13813488349124e-05	9.65363709654786e-06	3_1
800	karyotype_encoding__Karyotype_46,XY [20]	-3.9410808414741535e-06	3.665417062462747e-05	3_1
801	karyotype_encoding__Karyotype_46,XY,inv(16)(p13q22)[10]	0.0	0.0	3_1
802	karyotype_encoding__Karyotype_46,XY[10]	-1.9705404207148725e-05	4.704600772969001e-05	3_1
803	karyotype_encoding__Karyotype_46,XY[20]	6.502783388342425e-05	0.00022824268758965958	3_1
804	karyotype_encoding__Karyotype_46,XY[20]	-3.349918715209732e-05	1.3364855378325651e-05	3_1
805	karyotype_encoding__Karyotype_46,XY[25]	-2.561702546928224e-05	1.8274040091601075e-05	3_1
806	karyotype_encoding__Karyotype_46,XY[30]	0.0	0.0	3_1
807	karyotype_encoding__Karyotype_47,XX,+8[10]	0.0	0.0	3_1
808	karyotype_encoding__Karyotype_47,XY,+8[10]	0.0	0.0	3_1
809	karyotype_encoding__Karyotype___rare_class__	-5.5175131779927614e-05	0.0007960739417169551	3_1
810	cat__sexID_False	-9.655648061484002e-05	0.0005606663661774922	3_1
811	cat__sexID_True	-0.00045322429676339924	0.00017833118631258032	3_1
812	cat__IsSec_False	-0.0011172964185427903	0.0007409494017187079	3_1
813	cat__IsSec_True	-0.0010581802059214773	0.0010989999132399676	3_1
814	cat__IsSec_nan	0.0	0.0	3_1
815	cat__PrevDiag_False	-0.0006483077984137386	0.000417522129475971	3_1
816	cat__PrevDiag_True	-0.000468988620129096	0.0008379223538312661	3_1
817	cat__PrevDiag_nan	9.064485935261768e-05	1.576432336566902e-05	3_1
818	cat__drugdoseC1yn_False	2.5617025469215626e-05	3.970528928443442e-05	3_1
819	cat__drugdoseC1yn_True	-0.0002719345780580751	0.00026361088145332293	3_1
820	cat__drugdoseC1yn_nan	7.882161682837285e-06	1.1490126400013793e-05	3_1
821	cat__mylotargC1yn_False	-1.970540420712652e-05	0.0004876042445726671	3_1
822	cat__mylotargC1yn_True	8.867431893193612e-05	0.0002521213868910012	3_1
823	cat__mylotargC1yn_nan	4.532242967629774e-05	7.88216168281508e-06	3_1
824	cat__mylodoseC1_False	4.532242967629774e-05	7.229493601789633e-05	3_1
825	cat__mylodoseC1_True	0.0005143110498053716	0.0002634487999033479	3_1
826	cat__mylodoseC1_nan	9.458594019406963e-05	0.0004011683470999885	3_1
827	cat__NeutrecoveryC1_False	-6.30572934627649e-05	0.0003226274788483105	3_1
828	cat__NeutrecoveryC1_True	-0.000362579437410715	0.00014605945483190966	3_1
829	cat__NeutrecoveryC1_nan	0.0	0.0	3_1
830	cat__Platrecovery50C1_False	-0.00014779053155331568	0.000621204858838497	3_1
831	cat__Platrecovery50C1_True	-0.0004650475392876885	0.0004474211722782547	3_1
832	cat__Platrecovery50C1_nan	0.0	0.0	3_1
833	cat__Platrecovery100C1_False	0.0009931523720380087	0.0009348630877613693	3_1
834	cat__Platrecovery100C1_True	0.0021853293265677864	0.0011113114236727304	3_1
835	cat__Platrecovery100C1_nan	0.0	0.0	3_1
836	cat__amlAgeGroup_15-29	0.0004886940243361559	0.0001240971200065687	3_1
837	cat__amlAgeGroup_30-39	9.852702103541055e-06	0.00013694901505607776	3_1
838	cat__amlAgeGroup_40-49	0.00013202620818757448	0.00015322139751745316	3_1
839	cat__amlAgeGroup_50-59	0.0009695058869894968	0.00043497643365638847	3_1
840	cat__amlAgeGroup_60+	0.0009872407507758529	0.0007089127001502679	3_1
841	cat__PrevBloodDis_Aplastic anaemia	0.0	0.0	3_1
842	cat__PrevBloodDis_Chronic lymphoblastic leukaemia (CLL)	0.0	0.0	3_1
843	cat__PrevBloodDis_Chronic myelomonocytic leukaemia (CMML)	0.00013399674860827825	8.091222293767634e-05	3_1
844	cat__PrevBloodDis_Hodgkin's disease	-0.00016158431449826428	0.00014272481570307445	3_1
845	cat__PrevBloodDis_Lymphoma	0.0	0.0	3_1
846	cat__PrevBloodDis_Myelodysplastic syndrome (MDS)/myelodysplasia/pre-leukaemic phase	0.0001714370166017609	0.0004023764407894304	3_1
847	cat__PrevBloodDis_Myelofibrosis	1.3793782944948596e-05	2.2119261363263842e-05	3_1
848	cat__PrevBloodDis_Myeloproliferative syndrome	-4.729297009706812e-05	0.00018363068536925888	3_1
849	cat__PrevBloodDis_Other haematological disorder	-4.138134883495681e-05	9.560675478169154e-05	3_1
850	cat__PrevBloodDis_Polycythaemia rubra vera (PRV)	0.0	0.0	3_1
851	cat__PrevBloodDis_Refractory anaemia with excess of blasts (RAEB, RAEB-t)	-2.75875658899416e-05	1.576432336566902e-05	3_1
852	cat__PrevBloodDis_Thrombocythaemia	0.0	0.0	3_1
853	cat__PrevBloodDis_Thrombocytopenia	0.0	0.0	3_1
854	cat__PrevBloodDis_nan	-0.0003330213311000696	0.0007677626050776255	3_1
855	cat__FABtype_0	0.00011823242524260369	0.00014838051606102197	3_1
856	cat__FABtype_1	0.00037834376077638954	0.00014911145898728004	3_1
857	cat__FABtype_2	0.0003783437607763673	0.0005559788218356165	3_1
858	cat__FABtype_3	0.00010246810187695133	4.01912962300959e-05	3_1
859	cat__FABtype_3v	0.0	0.0	3_1
860	cat__FABtype_4	0.00010443864229761068	0.00019473486226637658	3_1
861	cat__FABtype_4e	0.00011232080398047018	7.544879932639849e-05	3_1
862	cat__FABtype_5	0.0008315680575397444	0.00029548909024448703	3_1
863	cat__FABtype_5a	0.00012808512734616695	9.872387841668143e-05	3_1
864	cat__FABtype_5b	-4.4408920985006264e-17	8.812524666258979e-06	3_1
865	cat__FABtype_6	3.744026799348266e-05	0.00033944810922496746	3_1
866	cat__FABtype_7	1.5764323365652367e-05	1.8274040091601075e-05	3_1
867	cat__FABtype_8	-0.0003803143011971155	0.00048695080088149414	3_1
868	cat__FABtype_B	0.0	0.0	3_1
869	cat__FABtype_R	-0.00030346322478942423	0.00015205116881705232	3_1
870	cat__FABtype_RT	2.1675944627808085e-05	4.3351889255616164e-05	3_1
871	cat__FABtype_X	0.00014384945071184153	0.00016064437240999595	3_1
872	cat__FABtype_nan	6.10867530419723e-05	6.0863866048521434e-05	3_1
873	cat__CNSinvolveentry_0.0	0.0008749199467953828	0.0003961423433813877	3_1
874	cat__CNSinvolveentry_1.0	-2.955810631068978e-05	2.855584363008958e-05	3_1
875	cat__CNSinvolveentry_2.0	0.0015724912557268712	0.0003624187599263704	3_1
876	cat__CNSinvolveentry_nan	0.00010443864229761068	5.345942151338854e-05	3_1
877	cat__Localcytoentry_1.0	0.0021321247352086292	0.0009618296408859137	3_1
878	cat__Localcytoentry_2.0	0.0010798561505492633	0.0013144494270589456	3_1
879	cat__Localcytoentry_3.0	5.911621262129074e-05	0.0004851292827736351	3_1
880	cat__Localcytoentry_4.0	-0.0001793191782846648	0.00015620805897911675	3_1
881	cat__Localcytoentry_5.0	0.00043943051381838404	0.000363808940557375	3_1
882	cat__Localcytoentry_nan	-9.852702103585465e-06	3.115697975433592e-05	3_1
883	cat__Localimmentry_1.0	0.00016946647618105716	0.00015904104654596463	3_1
884	cat__Localimmentry_2.0	0.00016355485491892363	0.00021146386994898024	3_1
885	cat__Localimmentry_3.0	0.0003389329523621587	0.0001862760104138435	3_1
886	cat__Localimmentry_nan	-6.30572934627649e-05	5.45380659267787e-05	3_1
887	cat__CD33entry_1.0	0.0003960786245627679	0.0001737431199184649	3_1
888	cat__CD33entry_2.0	6.305729346272049e-05	0.0003535239582901661	3_1
889	cat__CD33entry_3.0	0.00010837972313904043	0.00030610047865550164	3_1
890	cat__CD33entry_nan	-0.0001734075570225535	3.557903361793984e-05	3_1
891	cat__SmokeHist_1.0	-0.00036454997783144096	0.0002054471494198273	3_1
892	cat__SmokeHist_2.0	-0.00043154835213559116	0.00012608379347195392	3_1
893	cat__SmokeHist_3.0	-0.0002857283610030459	0.00038880115787894877	3_1
894	cat__SmokeHist_nan	-3.546972757280109e-05	2.0287955349467606e-05	3_1
895	cat__amlType_De novo	-0.001590226119513294	0.0007672364352722209	3_1
896	cat__amlType_High risk MDS	9.261539977336585e-05	0.000145152741401695	3_1
897	cat__amlType_Secondary	-0.0012611458692546762	0.000927808612194718	3_1
898	cat__CytoResult_Adverse	0.03092763190304939	0.006226917083268892	3_1
899	cat__CytoResult_Failed	-0.0004827824030740668	0.00011354143783150746	3_1
900	cat__CytoResult_Intermediate	0.0006128380708409154	0.0007715716378765982	3_1
901	cat__CytoResult_Normal	-0.00013596728902904865	0.0007579129853739589	3_1
902	cat__CytoResult_Not done	-7.88216168285949e-06	4.1986848125850814e-05	3_1
903	cat__CytoResult_nan	1.5764323365652367e-05	2.1223369849327132e-05	3_1
904	cat__CytoResult_t(15;17) / PML-RARA [APL]	0.0	0.0	3_1
905	cat__CytoResult_t(8;21) / inv(16) [CBF]	0.015106162865165751	0.002590390622221354	3_1
906	cat__ComorArr_0.0	0.00013399674860825606	2.8282575682355086e-05	3_1
907	cat__ComorArr_1.0	3.152864673132694e-05	6.837519709503766e-05	3_1
908	cat__ComorArr_2.0	0.0	0.0	3_1
909	cat__ComorArr_nan	0.0	0.0	3_1
910	cat__ComorCard_0.0	-0.00012414404650480383	1.600874605571773e-05	3_1
911	cat__ComorCard_1.0	2.955810631064537e-05	0.00013466160550389722	3_1
912	cat__ComorCard_2.0	0.0	0.0	3_1
913	cat__ComorCard_nan	7.882161682837285e-06	1.1490126400013794e-05	3_1
914	cat__ComorHVD_0.0	-2.364648504853406e-05	1.3364855378338748e-05	3_1
915	cat__ComorHVD_1.0	1.3793782944948596e-05	3.8714976509951055e-05	3_1
916	cat__ComorHVD_2.0	0.0	0.0	3_1
917	cat__ComorHVD_nan	0.0	0.0	3_1
918	cat__ComorIBD_0.0	0.00016355485491892363	6.250062181254677e-05	3_1
919	cat__ComorIBD_1.0	0.00010246810187692912	0.00010097938204103524	3_1
920	cat__ComorIBD_2.0	0.0	0.0	3_1
921	cat__ComorIBD_nan	0.0	0.0	3_1
922	cat__ComorDiab_0.0	0.00021872998669882903	7.436016459572531e-05	3_1
923	cat__ComorDiab_1.0	9.852702103541055e-06	9.572852102264391e-05	3_1
924	cat__ComorDiab_2.0	0.0	0.0	3_1
925	cat__ComorDiab_nan	1.182324252426703e-05	2.3646485048534063e-05	3_1
926	cat__ComorCVD_0.0	-5.91162126215572e-06	3.152864673136996e-05	3_1
927	cat__ComorCVD_1.0	3.941080841385336e-06	2.5388637325422222e-05	3_1
928	cat__ComorCVD_2.0	0.0	0.0	3_1
929	cat__ComorCVD_nan	0.0	0.0	3_1
930	cat__ComorPsyc_0.0	9.261539977334365e-05	0.00010382335975031635	3_1
931	cat__ComorPsyc_1.0	0.0002837578205822533	0.00017651467107982307	3_1
932	cat__ComorPsyc_2.0	0.0	0.0	3_1
933	cat__ComorPsyc_nan	-5.320459135920164e-05	1.0047824057522342e-05	3_1
934	cat__ComorObe_0.0	0.00020296566333315446	0.00020738475183087885	3_1
935	cat__ComorObe_1.0	0.00011429134440119615	6.612330355412188e-05	3_1
936	cat__ComorObe_2.0	3.546972757275668e-05	2.828257568237365e-05	3_1
937	cat__ComorObe_nan	5.911621262133515e-05	0.0	3_1
938	cat__ComorInf_0.0	0.0005832799645302478	0.0001997354390015493	3_1
939	cat__ComorInf_1.0	0.00021084782501599176	0.0002713771148028352	3_1
940	cat__ComorInf_2.0	7.88216168281508e-06	3.2017492111465525e-05	3_1
941	cat__ComorInf_nan	-1.3793782945015209e-05	1.0047824057522342e-05	3_1
942	cat__ComorRheu_0.0	-7.685107640771349e-05	0.00010619000806192469	3_1
943	cat__ComorRheu_1.0	2.1675944627808085e-05	0.00019620488004955635	3_1
944	cat__ComorRheu_2.0	0.0	0.0	3_1
945	cat__ComorRheu_nan	2.5617025469215626e-05	4.34413669343936e-05	3_1
946	cat__ComorPrep_0.0	-3.1528646731371345e-05	3.810843806258442e-05	3_1
947	cat__ComorPrep_1.0	-2.561702546928224e-05	3.970528928439144e-05	3_1
948	cat__ComorPrep_2.0	1.1823242524222622e-05	3.94108084140754e-06	3_1
949	cat__ComorPrep_nan	0.0	0.0	3_1
950	cat__ComorRen_0.0	0.0001931129612296356	4.5193733449635444e-05	3_1
951	cat__ComorRen_1.0	9.65564806147956e-05	4.762026099250781e-05	3_1
952	cat__ComorRen_2.0	1.7734863786356136e-05	3.9114110530125897e-05	3_1
953	cat__ComorRen_nan	0.0	0.0	3_1
954	cat__ComorMPul_0.0	-3.3499187152119525e-05	0.00015027874054830375	3_1
955	cat__ComorMPul_1.0	0.00016946647618105716	8.665898192935827e-05	3_1
956	cat__ComorMPul_2.0	-1.9705404207148725e-05	5.845567554735742e-05	3_1
957	cat__ComorMPul_nan	3.94108084140754e-06	1.3364855378364938e-05	3_1
958	cat__ComorSPul_0.0	-3.941080841429745e-06	6.553343178803835e-05	3_1
959	cat__ComorSPul_1.0	-5.91162126215572e-06	3.821019642282918e-05	3_1
960	cat__ComorSPul_2.0	-1.9705404207259747e-06	0.00021300074473614043	3_1
961	cat__ComorSPul_nan	0.0	0.0	3_1
962	cat__ComorPST_0.0	-0.00029952214394799446	0.00024082551640895744	3_1
963	cat__ComorPST_1.0	-3.941080841429745e-06	0.00034754210848687557	3_1
964	cat__ComorPST_2.0	0.0	0.0	3_1
965	cat__ComorPST_nan	2.561702546919342e-05	7.88216168286504e-06	3_1
966	cat__ComorHepM_0.0	7.882161682839505e-05	0.00013494965204799197	3_1
967	cat__ComorHepM_1.0	8.079215724912103e-05	0.00023764423361435897	3_1
968	cat__ComorHepM_2.0	0.0	0.0	3_1
969	cat__ComorHepM_nan	0.0	0.0	3_1
970	cat__ComorHepS_0.0	0.00014779053155324906	5.213559901601653e-05	3_1
971	cat__ComorHepS_1.0	0.000553721858219558	0.0001550854120494699	3_1
972	cat__ComorHepS_2.0	1.9705404207059908e-05	1.526374046487152e-05	3_1
973	cat__ComorHepS_nan	0.0	0.0	3_1
974	cat__TreatmentC1_ADE Alone	-7.290999556628375e-05	0.0006795536566174061	3_1
975	cat__TreatmentC1_ADE and Mylotarg 3mg per m2	0.0001103502635597664	7.250946152212287e-05	3_1
976	cat__TreatmentC1_ADE and Mylotarg 6mg per m2	-5.714567220063138e-05	8.88711545103155e-05	3_1
977	cat__TreatmentC1_AIDA	0.0	0.0	3_1
978	cat__TreatmentC1_Arsenic and ATRA	0.0	0.0	3_1
979	cat__TreatmentC1_DA High dose (90mg)	9.064485935263988e-05	0.0003877210414528609	3_1
980	cat__TreatmentC1_DA Mylotarg 3mg per m2	9.852702103541055e-06	8.987047047433763e-05	3_1
981	cat__TreatmentC1_DA Mylotarg 6mg per m2	-0.00016749593576041998	0.0001912541198451258	3_1
982	cat__TreatmentC1_DA Standard dose (60mg)	4.1381348834890196e-05	0.00036693346345719174	3_1
983	cat__Marrresult1C1_CR	0.002717375240159603	0.0017721437134136319	3_1
984	cat__Marrresult1C1_PR	0.0004630769988669403	0.0007819098430081056	3_1
985	cat__Marrresult1C1_RD	0.00127888073304101	0.0009575974938714273	3_1
986	cat__Marrresult1C1_nan	8.473323809052858e-05	0.0001470134091617774	3_1
987	cat__Marrresult2C1_CR	9.852702103549938e-05	0.00010846925617632171	3_1
988	cat__Marrresult2C1_PR	3.941080841385336e-06	1.1823242524267032e-05	3_1
989	cat__Marrresult2C1_RD	5.5175131779860996e-05	8.534965398376349e-05	3_1
990	cat__Marrresult2C1_nan	-5.714567220063138e-05	0.0002177781506934705	3_1
991	cat__amlFLToutcomeID_2.0	0.0	0.0	3_1
992	cat__amlFLToutcomeID_3.0	0.0006069264495787597	0.00033917345626987216	3_1
993	cat__amlFLToutcomeID_4.0	-0.0005123405093847566	0.0003617968022506762	3_1
994	cat__amlFLToutcomeID_nan	0.0002896694418443868	0.0001170109490264585	3_1
995	cat__amlFLTTypeID_1.0	1.7734863786333933e-05	0.0007731050642705975	3_1
996	cat__amlFLTTypeID_2.0	-8.473323809057298e-05	6.955756478538296e-05	3_1
997	cat__amlFLTTypeID_nan	-0.00024040593132668153	0.0002405028236250776	3_1
998	cat__amlDDLFLTTKDID_1.0	-8.670377851127675e-05	6.635778408977966e-05	3_1
999	cat__amlDDLFLTTKDID_2.0	-1.576432336571898e-05	6.46385318167647e-05	3_1
1000	cat__amlDDLFLTTKDID_3.0	-6.89689147248762e-05	8.05273825969977e-05	3_1
1001	cat__amlDDLFLTTKDID_4.0	0.0	0.0	3_1
1002	cat__amlDDLFLTTKDID_6.0	0.0	0.0	3_1
1003	cat__amlDDLFLTTKDID_7.0	0.0	0.0	3_1
1004	cat__amlDDLFLTTKDID_8.0	0.0	0.0	3_1
1005	cat__amlDDLFLTTKDID_9.0	0.0	0.0	3_1
1006	cat__amlDDLFLTTKDID_99.0	-0.0001044386422976773	2.6874588298892742e-05	3_1
1007	cat__amlDDLFLTTKDID_nan	-6.89689147248762e-05	0.00012891612184872064	3_1
1008	cat__amlFLTType0ID_1.0	0.0003133159268928987	0.0005010522851991445	3_1
1009	cat__amlFLTType0ID_2.0	-1.9705404207259747e-06	3.941080841451949e-06	3_1
1010	cat__amlFLTType0ID_nan	6.699837430412803e-05	0.00014525970732729896	3_1
1011	cat__amlDDLNPM1OutcomeID_1.0	0.0029676338735898033	0.0016332368723650048	3_1
1012	cat__amlDDLNPM1OutcomeID_3.0	0.0034425341149810105	0.0016654342693408312	3_1
1013	cat__amlDDLNPM1OutcomeID_5.0	2.1675944627785883e-05	3.140524646632901e-05	3_1
1014	cat__amlDDLNPM1OutcomeID_7.0	0.0	0.0	3_1
1015	cat__amlDDLNPM1OutcomeID_nan	7.290999556623934e-05	0.00010288410252490579	3_1
1016	cat__amlDDLNPM1ID_1.0	-1.3793782944993005e-05	0.0001635192388647895	3_1
1017	cat__amlDDLNPM1ID_2.0	-1.970540420712652e-05	3.0527480929786034e-05	3_1
1018	cat__amlDDLNPM1ID_3.0	0.0	0.0	3_1
1019	cat__amlDDLNPM1ID_4.0	7.685107640766908e-05	7.373087121062892e-06	3_1
1020	cat__amlDDLNPM1ID_5.0	0.00023646485048522958	0.00013379374508509909	3_1
1021	cat__amlDDLNPM1ID_nan	0.002924281984334187	0.0019315457938451066	3_1
1022	ordinal__NauseagradeC1	0.0017025469234937419	0.00033984824690573546	3_1
1023	ordinal__AlopeciagradeC1	0.000520222671067505	0.0006503798436006057	3_1
1024	ordinal__OralgradeC1	0.00018917188038813926	0.00022805547085755375	3_1
1025	ordinal__DiarrheagradeC1	0.00037834376077638954	0.0001593093880991628	3_1
1026	ordinal__CardiacgradeC1	0.0010128577762451353	0.0001473827238883847	3_1
1027	ordinal__LiverASTgradeC1	-4.138134883493461e-05	0.00028154602683510985	3_1
1028	ordinal__LiverALTgradeC1	0.0010897088526528264	0.00043435109496751343	3_1
1029	ordinal__LiverBilgradeC1	0.0006837775259864731	0.00027209160478356315	3_1
1030	ordinal__RenaCreatgradeC1	5.911621262126854e-05	0.0006064656288226146	3_1
1031	ordinal__RenaprotgradeC1	3.744026799348266e-05	0.0003693593916465686	3_1
1032	ordinal__RenahaemgradeC1	0.0003251391694171879	0.0003556811812954451	3_1
1033	ordinal__cellularity1C1	0.0002561702546923339	0.00032427216995082117	3_1
1034	ordinal__cellularity2C1	-0.00038031430119713774	0.0003089792298970856	3_1
1035	num__amlAgeAtRand1	0.006483077984137142	0.0015995399870796156	3_1
1036	num__UnitsbloodC1	0.0012867628947238253	0.0007995296258683758	3_1
1037	num__UnitsplateletsC1	0.001596137740775405	0.0007923189933937208	3_1
1038	num__DaysIVantibC1	-0.0003862259224592712	0.0008022156938020348	3_1
1039	num__DaysinhospC1	-0.0005773683432681809	0.0005235336892616008	3_1
1040	num__TestDate	-0.00029558106310658696	0.0015458760868010005	3_1
1041	num__ITDPcnt	0.001665106655500259	0.0009295229448988312	3_1
1042	num__ITDLength	0.0037814670673431915	0.0015664420623947937	3_1
1043	num__NauseastartC1	6.502783388340205e-05	0.00046081162523566613	3_1
1044	num__NauseastopC1	-0.00026996403763737133	0.0006050425553819578	3_1
1045	num__AlopeciastartC1	0.0015449036898369072	0.0006142715307240013	3_1
1046	num__AlopeciastopC1	0.0003803143011970711	0.0004435073222250324	3_1
1047	num__OralstartC1	0.0014976107197398835	0.0008813185580805388	3_1
1048	num__OralstopC1	5.911621262129074e-05	0.0009441541684036228	3_1
1049	num__DiarrheastartC1	-0.0013951426178629989	0.00019789956047906282	3_1
1050	num__DiarrheastopC1	0.0006148086112616191	0.0009545554892218204	3_1
1051	num__CardiacstartC1	-6.896891472489841e-05	0.0003205991144394123	3_1
1052	num__CardiacstopC1	-0.00016158431449826428	0.00039995660430543	3_1
1053	num__LiverASTstartC1	0.0007153061727178444	0.0004355563013869464	3_1
1054	num__LiverASTstopC1	0.0001990245824917025	0.00027328774278777014	3_1
1055	num__LiverALTstartC1	7.88216168281508e-06	0.00047027020421344776	3_1
1056	num__LiverALTstopC1	1.7734863786356136e-05	0.0007107179580797762	3_1
1057	num__LiverBilstartC1	0.0008256564362776331	0.00043777053394854676	3_1
1058	num__LiverBilstopC1	2.1675944627785883e-05	0.00035406175447373926	3_1
1059	num__RenaCreatstartC1	-0.000774422385339224	0.0003941376411400329	3_1
1060	num__RenaCreatstopC1	9.261539977336585e-05	0.0005675224832775977	3_1
1061	num__RenaprotstartC1	0.00013399674860827825	0.0002636845219501581	3_1
1062	num__RenahaemstartC1	1.1823242524222622e-05	0.0004905972927011405	3_1
1063	num__RenahaemstopC1	-4.335188925566058e-05	0.00016923718846119422	3_1
1064	num__mylotargdateC1	0.0004276072712941392	0.0005509272980877118	3_1
1065	num__marrexamdate1C1	-0.0005103699689640306	0.0008313111938799045	3_1
1066	num__marrexamdate2C1	0.0002857283610029571	0.00016356672521363434	3_1
1067	num__NeutrecoverydateC1	-0.0010187693975073132	0.0008417137515281538	3_1
1068	num__Platrecovery50dateC1	-0.0004650475392876663	0.0015004782222020735	3_1
1069	num__Platrecovery100dateC1	0.0012926745159860032	0.0022366927176090063	3_1
1070	num__DischargeddateC1	-0.0005024878072811933	0.0009247693918029893	3_1
1071	num__Weight	0.004347012168087106	0.0010223933961980634	3_1
1072	num__Height	0.0006088969899994856	0.0006873034823376907	3_1
1073	num__BloodDateEntry	-0.0006502783388344646	0.0009095063413537399	3_1
1074	num__HemoglobinEntry	0.0008630967042711158	0.0009648929800771882	3_1
1075	num__PlateletEntry	-0.0002995221439479723	0.0011354246380373399	3_1
1076	num__MarrowDateEntry	-0.00019902458249176913	0.0005664883883201414	3_1
1077	num__MarrowBlastsEntry	-8.867431893198053e-05	0.0008041398578007281	3_1
1078	num__LocalImmPcnt	-0.000898566431843939	0.0004734384835690805	3_1
1079	num__SmokePerDay	-0.0012749396521996247	0.0005794394127433298	3_1
1080	num__chemodateC1	0.00032710970983789166	0.0009341982784199478	3_1
1081	num__Marrblastperc1C1	0.0044790383762746576	0.0022879204778320436	3_1
1082	num__Marrblastperc2C1	0.0008946253510024871	0.00010637268496983002	3_1
1083	num__WBCEntry	0.0038642297650130384	0.0016162684373728343	3_1
1084	num__CompmarrrespC1	0.001306468298930974	0.0009063329239915042	3_1
1085	remainder__IsSec_is_missing	9.852702103541055e-06	4.621326922331809e-05	3_1
1086	remainder__PrevDiag_is_missing	0.0	0.0	3_1
1087	remainder__PrevBloodDis_is_missing	-0.0011192669589635384	0.00047015459174995527	3_1
1088	remainder__Weight_is_missing	0.0	0.0	3_1
1089	remainder__Height_is_missing	0.0	0.0	3_1
1090	remainder__BloodDateEntry_is_missing	0.0	0.0	3_1
1091	remainder__HemoglobinEntry_is_missing	-3.941080841451949e-06	4.826818548307924e-06	3_1
1092	remainder__PlateletEntry_is_missing	2.1675944627785883e-05	1.695122965083403e-05	3_1
1093	remainder__MarrowDateEntry_is_missing	-1.9705404207259747e-06	9.65363709654786e-06	3_1
1094	remainder__MarrowBlastsEntry_is_missing	0.00019705404207102096	6.200160686755724e-05	3_1
1095	remainder__FABtype_is_missing	-4.335188925566058e-05	5.697554478467309e-05	3_1
1096	remainder__CNSinvolveentry_is_missing	8.27626976698026e-05	4.01912962300959e-05	3_1
1097	remainder__Localcytoentry_is_missing	1.9705404206593615e-06	1.5764323365718978e-05	3_1
1098	remainder__Localimmentry_is_missing	4.1381348834890196e-05	9.51997424833467e-05	3_1
1099	remainder__LocalImmPcnt_is_missing	-0.0005221932114882977	0.00017144834117272686	3_1
1100	remainder__CD33entry_is_missing	-0.0002147889058574659	5.924743634018333e-05	3_1
1101	remainder__SmokeHist_is_missing	0.00013990836987038958	4.1986848125865403e-05	3_1
1102	remainder__SmokePerDay_is_missing	-0.00033499187152079556	0.0004394791119038185	3_1
1103	remainder__CytoResult_is_missing	0.0	0.0	3_1
1104	remainder__Karyotype_is_missing	2.7587565889919395e-05	2.7446452095532348e-05	3_1
1105	remainder__ComorArr_is_missing	2.9558106310667576e-05	0.0	3_1
1106	remainder__ComorCard_is_missing	0.0	0.0	3_1
1107	remainder__ComorHVD_is_missing	0.0	0.0	3_1
1108	remainder__ComorIBD_is_missing	0.0	0.0	3_1
1109	remainder__ComorDiab_is_missing	9.852702103518851e-06	0.0	3_1
1110	remainder__ComorCVD_is_missing	0.0	0.0	3_1
1111	remainder__ComorPsyc_is_missing	-3.941080841420863e-05	6.23139595088544e-06	3_1
1112	remainder__ComorObe_is_missing	3.941080841385336e-06	1.0047824057522342e-05	3_1
1113	remainder__ComorInf_is_missing	-3.941080841429745e-06	1.9307274193054926e-05	3_1
1114	remainder__ComorRheu_is_missing	0.0	0.0	3_1
1115	remainder__ComorPrep_is_missing	0.0	0.0	3_1
1116	remainder__ComorRen_is_missing	0.0	0.0	3_1
1117	remainder__ComorMPul_is_missing	0.0	0.0	3_1
1118	remainder__ComorSPul_is_missing	0.0	0.0	3_1
1119	remainder__ComorPST_is_missing	0.0	0.0	3_1
1120	remainder__ComorHepM_is_missing	-1.9705404207259747e-06	3.941080841451949e-06	3_1
1121	remainder__ComorHepS_is_missing	0.0	0.0	3_1
1122	remainder__drugdoseC1yn_is_missing	7.88216168281508e-06	3.94108084140754e-06	3_1
1123	remainder__mylotargC1yn_is_missing	-9.852702103585465e-06	8.812524666258979e-06	3_1
1124	remainder__mylotargdateC1_is_missing	-9.65564806148178e-05	0.0003263253014549851	3_1
1125	remainder__mylodoseC1_is_missing	2.561702546919342e-05	0.0006973764542740835	3_1
1126	remainder__marrexamdate1C1_is_missing	5.123405093843125e-05	0.0001538284176463965	3_1
1127	remainder__marrexamdate2C1_is_missing	8.27626976698026e-05	0.00023928885001017798	3_1
1128	remainder__cellularity1C1_is_missing	-0.00030937484605155776	0.0002728753829940359	3_1
1129	remainder__cellularity2C1_is_missing	0.00012808512734616695	6.415614797221387e-05	3_1
1130	remainder__Marrblastperc1C1_is_missing	-4.335188925566058e-05	0.0002166340119581948	3_1
1131	remainder__Marrblastperc2C1_is_missing	0.00036060889698994456	6.582902837966857e-05	3_1
1132	remainder__Marrresult1C1_is_missing	-5.517513177990541e-05	0.0001870041821034362	3_1
1133	remainder__Marrresult2C1_is_missing	0.0002344943100645036	0.0002360046098283542	3_1
1134	remainder__CompmarrrespC1_is_missing	0.0009222129168924509	0.0006957040327941965	3_1
1135	remainder__NeutrecoveryC1_is_missing	0.0	0.0	3_1
1136	remainder__NeutrecoverydateC1_is_missing	-9.85270210356326e-06	0.0001360957418578872	3_1
1137	remainder__Platrecovery50C1_is_missing	-5.714567220060918e-05	1.1490126400006178e-05	3_1
1138	remainder__Platrecovery50dateC1_is_missing	3.546972757277889e-05	0.0004552161628795673	3_1
1139	remainder__Platrecovery100C1_is_missing	0.0	0.0	3_1
1140	remainder__Platrecovery100dateC1_is_missing	0.0006128380708409154	0.0010805930538340832	3_1
1141	remainder__NauseagradeC1_is_missing	0.00013202620818755228	0.0001680860583251278	3_1
1142	remainder__NauseastartC1_is_missing	-2.758756588998601e-05	0.00031592624383596505	3_1
1143	remainder__NauseastopC1_is_missing	-0.00022267106754028098	0.00021555586651992312	3_1
1144	remainder__AlopeciagradeC1_is_missing	-4.9263510517794094e-05	5.5034198901504576e-05	3_1
1145	remainder__AlopeciastartC1_is_missing	0.00025222917385088196	0.00038577323717440567	3_1
1146	remainder__AlopeciastopC1_is_missing	0.0001714370166017609	0.000263242369961825	3_1
1147	remainder__OralgradeC1_is_missing	0.0	0.0	3_1
1148	remainder__OralstartC1_is_missing	0.0004650475392876219	0.0002925041420169364	3_1
1149	remainder__OralstopC1_is_missing	-0.0003113453864722615	0.00023228985905972665	3_1
1150	remainder__DiarrheagradeC1_is_missing	-0.00010049756145622535	0.00010564008200346446	3_1
1151	remainder__DiarrheastartC1_is_missing	0.0005083994285432602	0.0003839571589151096	3_1
1152	remainder__DiarrheastopC1_is_missing	-7.093945514562439e-05	0.00044213938938726123	3_1
1153	remainder__CardiacgradeC1_is_missing	6.502783388344646e-05	0.00010136318951366091	3_1
1154	remainder__CardiacstartC1_is_missing	8.27626976698026e-05	0.0002559882940291456	3_1
1155	remainder__CardiacstopC1_is_missing	6.305729346272049e-05	0.00021420055359100038	3_1
1156	remainder__LiverASTgradeC1_is_missing	6.8968914724854e-05	4.5365247285947934e-05	3_1
1157	remainder__LiverASTstartC1_is_missing	0.0002581407951130599	0.0001490854155918998	3_1
1158	remainder__LiverASTstopC1_is_missing	0.00016749593576037558	0.00012099182369977952	3_1
1159	remainder__LiverALTgradeC1_is_missing	-7.290999556632815e-05	3.447037920002234e-05	3_1
1160	remainder__LiverALTstartC1_is_missing	-0.0004157840287698944	0.00045708043262597227	3_1
1161	remainder__LiverALTstopC1_is_missing	-0.0004177545691905982	0.00017785150747600103	3_1
1162	remainder__LiverBilgradeC1_is_missing	0.0	0.0	3_1
1163	remainder__LiverBilstartC1_is_missing	0.0006345140154687234	0.00040688677525695284	3_1
1164	remainder__LiverBilstopC1_is_missing	0.0005438691561160391	0.00034528906628008475	3_1
1165	remainder__RenaCreatgradeC1_is_missing	1.773486378637834e-05	3.911411053014939e-05	3_1
1166	remainder__RenaCreatstartC1_is_missing	0.00012611458692541878	8.110395833195993e-05	3_1
1167	remainder__RenaCreatstopC1_is_missing	-9.06448593527065e-05	0.0001895614819854085	3_1
1168	remainder__RenaprotgradeC1_is_missing	1.3793782944926392e-05	6.433746575618422e-05	3_1
1169	remainder__RenaprotstartC1_is_missing	-5.911621262135736e-05	0.00011970120733820326	3_1
1170	remainder__RenahaemgradeC1_is_missing	0.00028966944184440904	7.256299380073951e-05	3_1
1171	remainder__RenahaemstartC1_is_missing	1.3793782944948596e-05	0.0002652994414185768	3_1
1172	remainder__RenahaemstopC1_is_missing	6.8968914724854e-05	0.00023703889466389325	3_1
1173	remainder__UnitsbloodC1_is_missing	1.1823242524222622e-05	3.261824790827645e-05	3_1
1174	remainder__UnitsplateletsC1_is_missing	-7.093945514560218e-05	1.6951229650795312e-05	3_1
1175	remainder__DaysIVantibC1_is_missing	-0.00010049756145622535	3.960737226904976e-05	3_1
1176	remainder__DaysinhospC1_is_missing	0.0001596137740775383	0.00010818248963049366	3_1
1177	remainder__DischargeddateC1_is_missing	-0.0009576826444652964	0.0001837363842701952	3_1
1178	remainder__TestDate_is_missing	7.290999556628375e-05	6.843196356150275e-05	3_1
1179	remainder__amlFLToutcomeID_is_missing	0.00016158431449821986	5.963937514330963e-05	3_1
1180	remainder__amlFLTTypeID_is_missing	-0.00039804916498353826	0.0003513203342610308	3_1
1181	remainder__amlDDLFLTTKDID_is_missing	5.123405093845346e-05	0.00015496017144756244	3_1
1182	remainder__ITDPcnt_is_missing	0.000640425636730857	0.00048800225642946996	3_1
1183	remainder__ITDLength_is_missing	9.261539977336585e-05	0.0003571302123706606	3_1
1184	remainder__amlFLTType0ID_is_missing	-5.5175131779927614e-05	0.00012472135493133996	3_1
1185	remainder__amlDDLNPM1OutcomeID_is_missing	5.911621262126854e-05	8.834528507399674e-05	3_1
1186	remainder__amlDDLNPM1ID_is_missing	0.0014838169367948906	0.002174664338857906	3_1
1187	karyotype_encoding__Karyotype_46,XX [20]	1.9503632551209904e-06	7.297591080534611e-06	4_1
1188	karyotype_encoding__Karyotype_46,XX,inv(16)(p13q22)[10]	3.900726510308594e-06	1.9109579152806644e-05	4_1
1189	karyotype_encoding__Karyotype_46,XX,t(8;21)(q22;q22)[10]	0.0	0.0	4_1
1190	karyotype_encoding__Karyotype_46,XX[10]	0.0	0.0	4_1
1191	karyotype_encoding__Karyotype_46,XX[20]	-0.00016773123994344717	0.00040515950779304924	4_1
1192	karyotype_encoding__Karyotype_46,XX[20]	-5.461017114438693e-05	1.700287266484051e-05	4_1
1193	karyotype_encoding__Karyotype_46,XX[25]	-1.755326929642198e-05	3.871360522944488e-05	4_1
1194	karyotype_encoding__Karyotype_46,XX[30]	0.000150177970647003	7.801453020611638e-06	4_1
1195	karyotype_encoding__Karyotype_46,XY	0.0	0.0	4_1
1196	karyotype_encoding__Karyotype_46,XY [20]	-4.290799161346115e-05	1.7002872664835418e-05	4_1
1197	karyotype_encoding__Karyotype_46,XY,inv(16)(p13q22)[10]	0.0	0.0	4_1
1198	karyotype_encoding__Karyotype_46,XY[10]	0.00018723487249496795	5.765954653698865e-05	4_1
1199	karyotype_encoding__Karyotype_46,XY[20]	-0.00028865376176314685	0.00032240631385929306	4_1
1200	karyotype_encoding__Karyotype_46,XY[20]	0.0	0.0	4_1
1201	karyotype_encoding__Karyotype_46,XY[21]	0.0	0.0	4_1
1202	karyotype_encoding__Karyotype_46,XY[25]	0.0	0.0	4_1
1203	karyotype_encoding__Karyotype_46,XY[30]	-3.900726510315255e-05	1.9503632551565177e-05	4_1
1204	karyotype_encoding__Karyotype_47,XX,+8[10]	0.0	0.0	4_1
1205	karyotype_encoding__Karyotype___rare_class__	-0.00013457506460581303	0.000442539098752344	4_1
1206	cat__sexID_False	0.00021649032132231572	0.00041522129794827766	4_1
1207	cat__sexID_True	-0.000760641669510953	0.0006170673175505832	4_1
1208	cat__IsSec_False	-0.00018138378272953838	0.00043675074494493236	4_1
1209	cat__IsSec_True	-0.00036276756545909893	0.0009812362629690182	4_1
1210	cat__IsSec_nan	0.0	0.0	4_1
1211	cat__PrevDiag_False	-8.971670973718648e-05	0.00015237817531523092	4_1
1212	cat__PrevDiag_True	0.0003900726510312369	0.000180553502341938	4_1
1213	cat__PrevDiag_nan	0.0	0.0	4_1
1214	cat__drugdoseC1yn_False	-3.900726510308594e-06	8.242448333560356e-05	4_1
1215	cat__drugdoseC1yn_True	7.02130771855991e-05	0.00020791274810062866	4_1
1216	cat__drugdoseC1yn_nan	0.0	0.0	4_1
1217	cat__mylotargC1yn_False	0.00025939831293575466	0.00038647716379042955	4_1
1218	cat__mylotargC1yn_True	-0.0005109951728509588	0.0003127035112634907	4_1
1219	cat__mylotargC1yn_nan	-1.1702179530947987e-05	2.3404359061895974e-05	4_1
1220	cat__mylodoseC1_False	-0.00026719976595643844	7.864584388767311e-05	4_1
1221	cat__mylodoseC1_True	-0.0008367058364620705	0.00032678916904173993	4_1
1222	cat__mylodoseC1_nan	-0.0006670242332634579	0.000336040287656417	4_1
1223	cat__NeutrecoveryC1_False	0.0001423765176263636	0.00014031775902174364	4_1
1224	cat__NeutrecoveryC1_True	0.00025939831293573243	0.0001718755889560114	4_1
1225	cat__NeutrecoveryC1_nan	-3.900726510308594e-06	7.80145302061719e-06	4_1
1226	cat__Platrecovery50C1_False	-5.6560534399552334e-05	0.0011161702449442859	4_1
1227	cat__Platrecovery50C1_True	-0.00047588863425815917	0.0006134318773918232	4_1
1228	cat__Platrecovery50C1_nan	-5.851089765496198e-06	1.7002872664858342e-05	4_1
1229	cat__Platrecovery100C1_False	-0.000743088400214531	0.0012396150439261343	4_1
1230	cat__Platrecovery100C1_True	-0.0017631283826612832	0.0005663916681004204	4_1
1231	cat__Platrecovery100C1_nan	0.0	0.0	4_1
1232	cat__amlAgeGroup_15-29	0.0003686186552245285	0.00017141019098130685	4_1
1233	cat__amlAgeGroup_30-39	0.00020088741528105912	0.0001954843943763047	4_1
1234	cat__amlAgeGroup_40-49	0.0003003559412940504	0.0003923285491654806	4_1
1235	cat__amlAgeGroup_50-59	0.00016383051343309417	0.0003003432763305753	4_1
1236	cat__amlAgeGroup_60+	-0.0005617046174850371	0.0008372625731467253	4_1
1237	cat__PrevBloodDis_Aplastic anaemia	0.0	0.0	4_1
1238	cat__PrevBloodDis_Chronic lymphoblastic leukaemia (CLL)	0.0	0.0	4_1
1239	cat__PrevBloodDis_Chronic myelomonocytic leukaemia (CMML)	-7.801453020639392e-06	6.823484590971348e-05	4_1
1240	cat__PrevBloodDis_Hodgkin's disease	5.8510897654739935e-06	1.1702179530947987e-05	4_1
1241	cat__PrevBloodDis_Lymphoma	0.0	0.0	4_1
1242	cat__PrevBloodDis_Myelodysplastic syndrome (MDS)/myelodysplasia/pre-leukaemic phase	1.5602906041234376e-05	0.00015852026545393105	4_1
1243	cat__PrevBloodDis_Myelofibrosis	-5.656053439957453e-05	3.510653859279215e-05	4_1
1244	cat__PrevBloodDis_Myeloproliferative syndrome	7.801453020617188e-06	5.3555142494513406e-05	4_1
1245	cat__PrevBloodDis_Other haematological disorder	4.0957628358251344e-05	3.900726510330798e-06	4_1
1246	cat__PrevBloodDis_Polycythaemia rubra vera (PRV)	0.0	0.0	4_1
1247	cat__PrevBloodDis_Refractory anaemia with excess of blasts (RAEB, RAEB-t)	5.656053439953013e-05	1.6777659109738222e-05	4_1
1248	cat__PrevBloodDis_Thrombocythaemia	3.900726510308594e-06	7.801453020617188e-06	4_1
1249	cat__PrevBloodDis_Thrombocytopenia	0.0	0.0	4_1
1250	cat__PrevBloodDis_nan	-0.0007508898532352148	0.001112886912369667	4_1
1251	cat__FABtype_0	0.0001482276073918598	0.00011789619199147766	4_1
1252	cat__FABtype_1	0.0005285484421473141	0.00010009753704504355	4_1
1253	cat__FABtype_2	0.0009283729094543558	0.0005162534538106355	4_1
1254	cat__FABtype_3	1.950363255143195e-06	3.90072651028639e-06	4_1
1255	cat__FABtype_3v	0.0	0.0	4_1
1256	cat__FABtype_4	0.0002262421375981205	7.713187355128128e-05	4_1
1257	cat__FABtype_4e	-7.801453020639392e-06	4.672738232273483e-05	4_1
1258	cat__FABtype_5	0.001454970988346549	0.0011233550569065217	4_1
1259	cat__FABtype_5a	4.290799161341674e-05	9.446686655274736e-05	4_1
1260	cat__FABtype_5b	-8.581598322687789e-05	7.297591080534611e-06	4_1
1261	cat__FABtype_6	0.00034716465941782016	0.00038212190636453125	4_1
1262	cat__FABtype_7	-3.1205812082513164e-05	3.168965197573273e-05	4_1
1263	cat__FABtype_8	0.0009244721829440472	0.00037416487662962855	4_1
1264	cat__FABtype_B	0.0	0.0	4_1
1265	cat__FABtype_R	-4.290799161346115e-05	7.208432829518212e-05	4_1
1266	cat__FABtype_RT	0.0	0.0	4_1
1267	cat__FABtype_X	9.751816275738178e-06	7.628887694419269e-05	4_1
1268	cat__FABtype_nan	6.826271393045591e-05	5.1969038351864866e-05	4_1
1269	cat__CNSinvolveentry_0.0	-0.00040957628358282425	0.000245156859719658	4_1
1270	cat__CNSinvolveentry_1.0	0.0	0.0	4_1
1271	cat__CNSinvolveentry_2.0	-0.00041542737334832047	0.0004959678271207847	4_1
1272	cat__CNSinvolveentry_nan	0.0	0.0	4_1
1273	cat__Localcytoentry_1.0	0.0009985859866399993	0.00096005826422073	4_1
1274	cat__Localcytoentry_2.0	0.0010375932517431297	0.0008829482080163906	4_1
1275	cat__Localcytoentry_3.0	0.00012482324832998603	5.063437509677575e-05	4_1
1276	cat__Localcytoentry_4.0	0.00010141888926809006	2.6599408448958162e-05	4_1
1277	cat__Localcytoentry_5.0	0.0005207469891266969	0.0004947391556711892	4_1
1278	cat__Localcytoentry_nan	-5.8510897654739935e-06	1.4595182161084057e-05	4_1
1279	cat__Localimmentry_1.0	-0.0002593983129358213	0.0004997118409937939	4_1
1280	cat__Localimmentry_2.0	0.0001657808766882374	0.00016106741681847945	4_1
1281	cat__Localimmentry_3.0	0.00016968160319856817	0.00023172416777458512	4_1
1282	cat__Localimmentry_nan	1.1702179530903579e-05	1.67776591097408e-05	4_1
1283	cat__CD33entry_1.0	-0.0001638305134331386	7.015887951085762e-05	4_1
1284	cat__CD33entry_2.0	0.00030230630454921583	0.00040481197723129175	4_1
1285	cat__CD33entry_3.0	0.00020088741528108135	0.00021958699802099592	4_1
1286	cat__CD33entry_nan	-4.485835486860435e-05	0.00011008759698996861	4_1
1287	cat__SmokeHist_1.0	-0.0003140084840801638	0.00019922366368877513	4_1
1288	cat__SmokeHist_2.0	0.0010063874396606166	8.214711468584632e-05	4_1
1289	cat__SmokeHist_3.0	-0.00013652542786095622	0.0005090037083276723	4_1
1290	cat__SmokeHist_nan	5.851089765465112e-05	5.010573925071759e-05	4_1
1291	cat__amlType_De novo	0.0009049685503925043	0.0010372999225733124	4_1
1292	cat__amlType_High risk MDS	0.0002242917743429551	0.00047698245819596813	4_1
1293	cat__amlType_Secondary	0.0003959237407967331	0.0004077425521620895	4_1
1294	cat__CytoResult_Adverse	0.02367545955434196	0.003286621930185408	4_1
1295	cat__CytoResult_Failed	0.00011702179530934665	2.0455582391528242e-05	4_1
1296	cat__CytoResult_Intermediate	0.00235798917548391	0.0007520768635474639	4_1
1297	cat__CytoResult_Normal	0.0008601101955238999	0.0010974047767106632	4_1
1298	cat__CytoResult_Not done	2.535472231703917e-05	6.061834421149192e-05	4_1
1299	cat__CytoResult_nan	1.950363255143195e-06	3.90072651028639e-06	4_1
1300	cat__CytoResult_t(15;17) / PML-RARA [APL]	0.0	0.0	4_1
1301	cat__CytoResult_t(8;21) / inv(16) [CBF]	0.016541030766980325	0.002475712479592538	4_1
1302	cat__ComorArr_0.0	5.265980788919933e-05	3.929873066380434e-05	4_1
1303	cat__ComorArr_1.0	1.950363255143195e-06	3.90072651028639e-06	4_1
1304	cat__ComorArr_2.0	0.0	0.0	4_1
1305	cat__ComorArr_nan	0.0	0.0	4_1
1306	cat__ComorCard_0.0	-1.7553269296444186e-05	0.00013713702925543294	4_1
1307	cat__ComorCard_1.0	-0.00011117070554393927	3.411742295488276e-05	4_1
1308	cat__ComorCard_2.0	0.0	0.0	4_1
1309	cat__ComorCard_nan	-9.751816275826997e-06	0.0	4_1
1310	cat__ComorHVD_0.0	4.0957628358251344e-05	4.753447796365398e-05	4_1
1311	cat__ComorHVD_1.0	0.0	0.0	4_1
1312	cat__ComorHVD_2.0	0.0	0.0	4_1
1313	cat__ComorHVD_nan	0.0	0.0	4_1
1314	cat__ComorIBD_0.0	-0.000148227607391882	0.00011853973493802397	4_1
1315	cat__ComorIBD_1.0	1.950363255143195e-06	0.00017339595901031622	4_1
1316	cat__ComorIBD_2.0	0.0	0.0	4_1
1317	cat__ComorIBD_nan	0.0	0.0	4_1
1318	cat__ComorDiab_0.0	-7.60641669511175e-05	0.00013132767756229347	4_1
1319	cat__ComorDiab_1.0	0.00017748305621918538	0.00027784291980980757	4_1
1320	cat__ComorDiab_2.0	0.0	0.0	4_1
1321	cat__ComorDiab_nan	0.0	0.0	4_1
1322	cat__ComorCVD_0.0	-3.5106538592821755e-05	2.7305085572166503e-05	4_1
1323	cat__ComorCVD_1.0	0.0	0.0	4_1
1324	cat__ComorCVD_2.0	0.0	0.0	4_1
1325	cat__ComorCVD_nan	0.0	0.0	4_1
1326	cat__ComorPsyc_0.0	-0.0007157833146423486	0.00043052253287778933	4_1
1327	cat__ComorPsyc_1.0	-0.0002398946803842339	0.00027620889899422055	4_1
1328	cat__ComorPsyc_2.0	1.1702179530903579e-05	1.67776591097408e-05	4_1
1329	cat__ComorPsyc_nan	0.0	0.0	4_1
1330	cat__ComorObe_0.0	0.0001657808766882596	9.653805584486575e-05	4_1
1331	cat__ComorObe_1.0	9.946852601292467e-05	0.00018080614262736114	4_1
1332	cat__ComorObe_2.0	0.0	0.0	4_1
1333	cat__ComorObe_nan	7.801453020594984e-06	1.4332184364601964e-05	4_1
1334	cat__ComorInf_0.0	-0.000288653761763169	0.0003342242084941513	4_1
1335	cat__ComorInf_1.0	-0.0009303232727095878	0.0001734178953706006	4_1
1336	cat__ComorInf_2.0	-4.485835486860435e-05	4.387233655155074e-05	4_1
1337	cat__ComorInf_nan	-1.755326929642198e-05	2.171832605328039e-05	4_1
1338	cat__ComorRheu_0.0	-0.00015017797064704742	0.0002462869418470233	4_1
1339	cat__ComorRheu_1.0	0.0003198595738456156	0.0001629925001961792	4_1
1340	cat__ComorRheu_2.0	0.0	0.0	4_1
1341	cat__ComorRheu_nan	0.0	0.0	4_1
1342	cat__ComorPrep_0.0	4.4858354868559935e-05	8.822025747055295e-05	4_1
1343	cat__ComorPrep_1.0	-3.900726510330799e-06	3.62788536500667e-05	4_1
1344	cat__ComorPrep_2.0	0.0	0.0	4_1
1345	cat__ComorPrep_nan	0.0	0.0	4_1
1346	cat__ComorRen_0.0	-8.386561997171249e-05	0.00013193454210570676	4_1
1347	cat__ComorRen_1.0	0.0003140084840801416	3.400574532969376e-05	4_1
1348	cat__ComorRen_2.0	0.0	0.0	4_1
1349	cat__ComorRen_nan	0.0	0.0	4_1
1350	cat__ComorMPul_0.0	-0.00036276756545912115	0.00022597296184831566	4_1
1351	cat__ComorMPul_1.0	8.581598322685569e-05	0.00021430933663739047	4_1
1352	cat__ComorMPul_2.0	0.000156029060412477	0.0003490005971378372	4_1
1353	cat__ComorMPul_nan	0.0	0.0	4_1
1354	cat__ComorSPul_0.0	6.631235067529051e-05	0.00017600880273329885	4_1
1355	cat__ComorSPul_1.0	-2.535472231708358e-05	2.7305085572202983e-05	4_1
1356	cat__ComorSPul_2.0	-1.5602906041256582e-05	0.0001742930858667005	4_1
1357	cat__ComorSPul_nan	0.0	0.0	4_1
1358	cat__ComorPST_0.0	0.00022624213759809831	0.00020487171173644221	4_1
1359	cat__ComorPST_1.0	0.000292554488273411	0.00023396231136968697	4_1
1360	cat__ComorPST_2.0	1.3652542786046773e-05	1.3228007183428609e-05	4_1
1361	cat__ComorPST_nan	0.0	0.0	4_1
1362	cat__ComorHepM_0.0	7.606416695107309e-05	0.00023642071367982977	4_1
1363	cat__ComorHepM_1.0	8.191525671654709e-05	0.00019489975227038979	4_1
1364	cat__ComorHepM_2.0	0.0	0.0	4_1
1365	cat__ComorHepM_nan	3.510653859277735e-05	7.801453020617188e-06	4_1
1366	cat__ComorHepS_0.0	0.000321809937100781	0.00011322190471461118	4_1
1367	cat__ComorHepS_1.0	-5.8510897654739935e-06	7.568816777778555e-05	4_1
1368	cat__ComorHepS_2.0	-1.5602906041278784e-05	3.18094620513927e-05	4_1
1369	cat__ComorHepS_nan	-3.900726510308594e-06	7.80145302061719e-06	4_1
1370	cat__TreatmentC1_ADE Alone	-0.000154078697157356	0.0003601788159653135	4_1
1371	cat__TreatmentC1_ADE and Mylotarg 3mg per m2	-0.0004524842751962632	7.864584388770065e-05	4_1
1372	cat__TreatmentC1_ADE and Mylotarg 6mg per m2	-0.00013652542786095622	5.7857124088694e-05	4_1
1373	cat__TreatmentC1_AIDA	0.0	0.0	4_1
1374	cat__TreatmentC1_Arsenic and ATRA	0.0	0.0	4_1
1375	cat__TreatmentC1_DA High dose (90mg)	-0.00013847579111609943	0.0002025375003871289	4_1
1376	cat__TreatmentC1_DA Mylotarg 3mg per m2	-0.00020868886830174293	4.9953672923524094e-05	4_1
1377	cat__TreatmentC1_DA Mylotarg 6mg per m2	-0.00018138378272953838	0.00010032529055233287	4_1
1378	cat__TreatmentC1_DA Standard dose (60mg)	-0.0004739382710029716	0.00018672627462912065	4_1
1379	cat__Marrresult1C1_CR	0.0017104685747720172	0.0019930632226125063	4_1
1380	cat__Marrresult1C1_PR	-3.705690184798716e-05	0.00021395404903127178	4_1
1381	cat__Marrresult1C1_RD	0.0018274903700814082	0.0014443569121928396	4_1
1382	cat__Marrresult1C1_nan	-5.8510897654739935e-06	0.00013063066594874156	4_1
1383	cat__Marrresult2C1_CR	-9.751816275782588e-05	0.00034642975607454194	4_1
1384	cat__Marrresult2C1_PR	1.5602906041256582e-05	6.773126082865835e-05	4_1
1385	cat__Marrresult2C1_RD	0.00010726997903358626	0.00013083434458042228	4_1
1386	cat__Marrresult2C1_nan	-0.00042322882636891546	0.0008711074286008673	4_1
1387	cat__amlFLToutcomeID_2.0	0.0	0.0	4_1
1388	cat__amlFLToutcomeID_3.0	0.0006631235067531271	0.00032530749473212776	4_1
1389	cat__amlFLToutcomeID_4.0	0.00016188015017795098	0.00036302961640953795	4_1
1390	cat__amlFLToutcomeID_nan	-9.751816275782588e-05	5.447068133510198e-05	4_1
1391	cat__amlFLTTypeID_1.0	0.00042712955287922406	0.0005131123651485991	4_1
1392	cat__amlFLTTypeID_2.0	-3.900726510317476e-05	0.00012759609719672086	4_1
1393	cat__amlFLTTypeID_nan	0.0002223414110877897	0.0003301475923926891	4_1
1394	cat__amlDDLFLTTKDID_1.0	-0.00017163196645377798	8.603732995312087e-05	4_1
1395	cat__amlDDLFLTTKDID_2.0	-0.00012482324833000823	2.645601436688013e-05	4_1
1396	cat__amlDDLFLTTKDID_3.0	-3.900726510330799e-06	9.944940296617394e-06	4_1
1397	cat__amlDDLFLTTKDID_4.0	0.0	0.0	4_1
1398	cat__amlDDLFLTTKDID_6.0	0.0	0.0	4_1
1399	cat__amlDDLFLTTKDID_7.0	0.0	0.0	4_1
1400	cat__amlDDLFLTTKDID_8.0	0.0	0.0	4_1
1401	cat__amlDDLFLTTKDID_9.0	0.0	0.0	4_1
1402	cat__amlDDLFLTTKDID_99.0	0.0	0.0	4_1
1403	cat__amlDDLFLTTKDID_nan	3.510653859279955e-05	5.53710841740951e-05	4_1
1404	cat__amlFLTType0ID_1.0	0.0014959286167048446	0.0005147481233631966	4_1
1405	cat__amlFLTType0ID_2.0	-2.145399580670837e-05	3.900726510330798e-06	4_1
1406	cat__amlFLTType0ID_nan	-0.0001696816031986126	0.000285153513208788	4_1
1407	cat__amlDDLNPM1OutcomeID_1.0	0.0025413233214685916	0.0004909572218266431	4_1
1408	cat__amlDDLNPM1OutcomeID_3.0	0.0017962845579989172	0.000633054384234493	4_1
1409	cat__amlDDLNPM1OutcomeID_5.0	-2.9255448827392173e-05	2.1365159003584787e-05	4_1
1410	cat__amlDDLNPM1OutcomeID_nan	5.851089765465112e-05	0.0002428965829067132	4_1
1411	cat__amlDDLNPM1ID_1.0	-0.00024964649666001646	0.0003157300181642785	4_1
1412	cat__amlDDLNPM1ID_2.0	2.145399580670837e-05	5.1380135052208125e-05	4_1
1413	cat__amlDDLNPM1ID_3.0	1.1702179530925783e-05	2.8531354699553446e-05	4_1
1414	cat__amlDDLNPM1ID_4.0	1.5602906041234376e-05	1.4595182161125598e-05	4_1
1415	cat__amlDDLNPM1ID_5.0	-0.00011117070554391705	0.0002511050085629627	4_1
1416	cat__amlDDLNPM1ID_nan	0.0024672095177726617	0.0006578537963826212	4_1
1417	ordinal__NauseagradeC1	-0.0009985859866400216	0.0007416664996441445	4_1
1418	ordinal__AlopeciagradeC1	-0.0009342239992198964	0.00031547690860550006	4_1
1419	ordinal__OralgradeC1	4.6808718123747536e-05	0.0002833334796989988	4_1
1420	ordinal__DiarrheagradeC1	0.0003159588473352848	0.0006173939500616664	4_1
1421	ordinal__CardiacgradeC1	0.0003062070310595022	0.0004217747910134831	4_1
1422	ordinal__LiverASTgradeC1	0.0005734067970159185	0.0004819173559434549	4_1
1423	ordinal__LiverALTgradeC1	-0.0006007118825881452	0.0006944662690412764	4_1
1424	ordinal__LiverBilgradeC1	-0.0009459261787508222	0.0003633647658584622	4_1
1425	ordinal__RenaCreatgradeC1	8.191525671654709e-05	6.801149065938625e-05	4_1
1426	ordinal__RenaprotgradeC1	-0.00017163196645380018	0.0004004946403261499	4_1
1427	ordinal__RenahaemgradeC1	-4.680871812376974e-05	0.000267235354156752	4_1
1428	ordinal__cellularity1C1	0.00044468282217560164	0.0004616885133088439	4_1
1429	ordinal__cellularity2C1	-0.00029255448827347763	0.0004470971139050289	4_1
1430	num__amlAgeAtRand1	0.005478570383733938	0.0021460679192501723	4_1
1431	num__UnitsbloodC1	-0.0003881222877761381	0.0016243891657876921	4_1
1432	num__UnitsplateletsC1	-0.0008484080159929741	0.0006005092132562597	4_1
1433	num__DaysIVantibC1	-0.0002711004924667249	0.0012675770762564122	4_1
1434	num__DaysinhospC1	-0.0003062070310595466	0.0012170579266375587	4_1
1435	num__TestDate	-9.751816275782588e-05	0.0009598086148697972	4_1
1436	num__ITDPcnt	0.0019620654346871992	0.000841676093501187	4_1
1437	num__ITDLength	0.002155151396947641	0.0012747977670431246	4_1
1438	num__NauseastartC1	-0.0007157833146423709	0.0003984473273775835	4_1
1439	num__NauseastopC1	-0.0016031985957384754	0.000708510894764712	4_1
1440	num__AlopeciastartC1	-0.0005031937198303638	0.00067197302838242	4_1
1441	num__AlopeciastopC1	6.826271393043371e-05	0.0003116922131898819	4_1
1442	num__OralstartC1	-6.631235067533492e-05	0.0004227567009554917	4_1
1443	num__OralstopC1	-0.000803549661124392	0.00038494854710087174	4_1
1444	num__DiarrheastartC1	-6.826271393047811e-05	0.0011726858109997304	4_1
1445	num__DiarrheastopC1	-0.000760641669510953	0.0006168823545697049	4_1
1446	num__CardiacstartC1	0.000142376517626408	0.000413302176423163	4_1
1447	num__CardiacstopC1	1.7553269296399775e-05	0.000571606186061548	4_1
1448	num__LiverASTstartC1	-1.3652542786135591e-05	0.0002529915107907071	4_1
1449	num__LiverASTstopC1	-8.581598322690009e-05	0.0002536522209896021	4_1
1450	num__LiverALTstartC1	-0.0006065629723536192	0.0005016037027468133	4_1
1451	num__LiverALTstopC1	0.00019113559900527655	0.0007830799550643838	4_1
1452	num__LiverBilstartC1	0.0006982300453459489	0.0005940000919285411	4_1
1453	num__LiverBilstopC1	-0.00032961139012142036	0.0006471974177136917	4_1
1454	num__RenaCreatstartC1	-0.000325710663611134	0.0002789496775664419	4_1
1455	num__RenaCreatstopC1	-0.0003588668389487903	0.0004036074010745738	4_1
1456	num__RenaprotstartC1	0.0007469891267248396	0.00018467787704937042	4_1
1457	num__RenahaemstartC1	0.0002945048515285764	0.00018080614262735035	4_1
1458	num__RenahaemstopC1	-4.4858354868626546e-05	0.0002026501568343244	4_1
1459	num__mylotargdateC1	0.00017748305621918538	0.0005459066402779048	4_1
1460	num__marrexamdate1C1	-0.001211175581452073	0.0005809791353677622	4_1
1461	num__marrexamdate2C1	1.7553269296399775e-05	0.0013732330259340316	4_1
1462	num__NeutrecoverydateC1	-0.0005792578867814368	0.001469914140782757	4_1
1463	num__Platrecovery50dateC1	-0.0008640109220342529	0.0006862563126787602	4_1
1464	num__Platrecovery100dateC1	-0.0006611731434980062	0.0007090958622560351	4_1
1465	num__DischargeddateC1	0.0008406065629723347	0.0006882710063205897	4_1
1466	num__Weight	-0.001651957677117366	0.001169528621714006	4_1
1467	num__Height	-0.0006026622458432884	0.00035896222447488827	4_1
1468	num__BloodDateEntry	-0.00035301574918331633	0.0006028925845399546	4_1
1469	num__HemoglobinEntry	-0.00021453995806721692	0.0003713893161486066	4_1
1470	num__PlateletEntry	0.0010063874396606387	0.0002938777426782586	4_1
1471	num__MarrowDateEntry	-0.0004037251938173725	0.0005015354465104241	4_1
1472	num__MarrowBlastsEntry	0.0008367058364620261	0.0015430738652338774	4_1
1473	num__LocalImmPcnt	0.0014218148130088926	0.0006505682145989295	4_1
1474	num__SmokePerDay	-0.0007352869471939361	0.0008262407259908225	4_1
1475	num__chemodateC1	-0.0008152518406553622	0.000734425074742364	4_1
1476	num__Marrblastperc1C1	0.0036101223852942343	0.0012763544319763104	4_1
1477	num__Marrblastperc2C1	-0.00020478814179141213	0.0004429085580248966	4_1
1478	num__WBCEntry	0.0026524940270125086	0.0030381438903341927	4_1
1479	num__CompmarrrespC1	-0.00010141888926813447	0.0015884699975853883	4_1
1480	remainder__IsSec_is_missing	0.0	0.0	4_1
1481	remainder__PrevDiag_is_missing	0.0	0.0	4_1
1482	remainder__PrevBloodDis_is_missing	-6.0461260909860925e-05	0.000963653148954568	4_1
1483	remainder__Weight_is_missing	0.0	0.0	4_1
1484	remainder__Height_is_missing	0.0	0.0	4_1
1485	remainder__BloodDateEntry_is_missing	0.0	0.0	4_1
1486	remainder__HemoglobinEntry_is_missing	0.0	0.0	4_1
1487	remainder__PlateletEntry_is_missing	0.0	0.0	4_1
1488	remainder__MarrowDateEntry_is_missing	0.0	0.0	4_1
1489	remainder__MarrowBlastsEntry_is_missing	4.4858354868559935e-05	0.00021388292068858975	4_1
1490	remainder__FABtype_is_missing	4.680871812370313e-05	2.572705828324505e-05	4_1
1491	remainder__CNSinvolveentry_is_missing	0.0	0.0	4_1
1492	remainder__Localcytoentry_is_missing	-1.1702179530947987e-05	1.5602906041273235e-05	4_1
1493	remainder__Localimmentry_is_missing	-5.8510897654739935e-06	2.2744948636559098e-05	4_1
1494	remainder__LocalImmPcnt_is_missing	-6.436198742016952e-05	0.0003897116667965404	4_1
1495	remainder__CD33entry_is_missing	-0.00012872397484031683	7.333988269328919e-05	4_1
1496	remainder__SmokeHist_is_missing	1.950363255143195e-06	3.90072651028639e-06	4_1
1497	remainder__SmokePerDay_is_missing	-0.00034131356965236834	0.0003129710183018505	4_1
1498	remainder__CytoResult_is_missing	0.0	0.0	4_1
1499	remainder__Karyotype_is_missing	-0.00012677361158515145	3.85165881478993e-05	4_1
1500	remainder__ComorArr_is_missing	0.0	0.0	4_1
1501	remainder__ComorCard_is_missing	0.0	0.0	4_1
1502	remainder__ComorHVD_is_missing	3.90072651028639e-06	4.777394788174466e-06	4_1
1503	remainder__ComorIBD_is_missing	2.7305085572182363e-05	7.2975910805464795e-06	4_1
1504	remainder__ComorDiab_is_missing	0.0	0.0	4_1
1505	remainder__ComorCVD_is_missing	-1.9503632551653995e-06	3.900726510330799e-06	4_1
1506	remainder__ComorPsyc_is_missing	-1.9503632551653995e-06	3.900726510330799e-06	4_1
1507	remainder__ComorObe_is_missing	3.90072651028639e-06	4.777394788174466e-06	4_1
1508	remainder__ComorInf_is_missing	-3.900726510308594e-06	7.80145302061719e-06	4_1
1509	remainder__ComorRheu_is_missing	1.950363255143195e-06	3.90072651028639e-06	4_1
1510	remainder__ComorPrep_is_missing	7.60641669511175e-05	3.900726510330798e-06	4_1
1511	remainder__ComorRen_is_missing	1.950363255098786e-06	1.5602906041234376e-05	4_1
1512	remainder__ComorMPul_is_missing	0.0	0.0	4_1
1513	remainder__ComorSPul_is_missing	-1.5602906041278784e-05	1.7002872664835418e-05	4_1
1514	remainder__ComorPST_is_missing	-5.851089765496198e-06	1.3228007183428609e-05	4_1
1515	remainder__ComorHepM_is_missing	0.0	0.0	4_1
1516	remainder__ComorHepS_is_missing	-1.1702179530970191e-05	9.554789576416919e-06	4_1
1517	remainder__drugdoseC1yn_is_missing	0.0	0.0	4_1
1518	remainder__mylotargC1yn_is_missing	0.0	0.0	4_1
1519	remainder__mylotargdateC1_is_missing	4.875908137886853e-05	0.00017313250589437652	4_1
1520	remainder__mylodoseC1_is_missing	-0.0005265980788921931	0.00021159418955759852	4_1
1521	remainder__marrexamdate1C1_is_missing	-0.0002457457701497079	0.00025124130995579045	4_1
1522	remainder__marrexamdate2C1_is_missing	-0.0004739382710029938	0.0003443703108581633	4_1
1523	remainder__cellularity1C1_is_missing	0.00019113559900529875	0.00010386485508368927	4_1
1524	remainder__cellularity2C1_is_missing	-0.00023014286410847352	8.907845138557767e-05	4_1
1525	remainder__Marrblastperc1C1_is_missing	3.90072651028639e-06	0.00021110824130260962	4_1
1526	remainder__Marrblastperc2C1_is_missing	-0.00011702179530941326	0.00048332032064665373	4_1
1527	remainder__Marrresult1C1_is_missing	-0.00012872397484031683	7.638853587233824e-05	4_1
1528	remainder__Marrresult2C1_is_missing	-7.80145302062829e-05	0.0004315991276883235	4_1
1529	remainder__CompmarrrespC1_is_missing	0.00013262470135062544	0.0015327621782467678	4_1
1530	remainder__NeutrecoveryC1_is_missing	0.0	0.0	4_1
1531	remainder__NeutrecoverydateC1_is_missing	-0.00012092252181969965	0.0003881957869696233	4_1
1532	remainder__Platrecovery50C1_is_missing	0.0	0.0	4_1
1533	remainder__Platrecovery50dateC1_is_missing	-0.0006533716904773446	0.0006256381074589863	4_1
1534	remainder__Platrecovery100C1_is_missing	-9.751816275826997e-06	0.0	4_1
1535	remainder__Platrecovery100dateC1_is_missing	-0.0007411380369593878	0.0010088299891859425	4_1
1536	remainder__NauseagradeC1_is_missing	6.0461260909816514e-05	3.286810580010061e-05	4_1
1537	remainder__NauseastartC1_is_missing	-0.0004641864547272112	0.00022615805459169988	4_1
1538	remainder__NauseastopC1_is_missing	-0.0002359939538739253	0.00029049284137750076	4_1
1539	remainder__AlopeciagradeC1_is_missing	-2.5354722317061373e-05	9.944940296647878e-06	4_1
1540	remainder__AlopeciastartC1_is_missing	-6.241162416502633e-05	0.000327614586354814	4_1
1541	remainder__AlopeciastopC1_is_missing	0.00010922034228877386	0.00029055830750445555	4_1
1542	remainder__OralgradeC1_is_missing	-2.730508557222677e-05	3.2284256389388735e-05	4_1
1543	remainder__OralstartC1_is_missing	-6.046126090983872e-05	4.063126755276653e-05	4_1
1544	remainder__OralstopC1_is_missing	0.00024184504363933268	0.0002491889610014475	4_1
1545	remainder__DiarrheagradeC1_is_missing	-5.851089765496198e-06	1.7002872664858342e-05	4_1
1546	remainder__DiarrheastartC1_is_missing	-0.00043883173241017205	0.00036783871674779604	4_1
1547	remainder__DiarrheastopC1_is_missing	-0.0002437954068945869	0.00030031794480130753	4_1
1548	remainder__CardiacgradeC1_is_missing	0.0001540786971573116	1.9889880593258738e-05	4_1
1549	remainder__CardiacstartC1_is_missing	0.00013847579111609943	0.00013376705406977472	4_1
1550	remainder__CardiacstopC1_is_missing	5.4610171144364726e-05	0.00021503584108187947	4_1
1551	remainder__LiverASTgradeC1_is_missing	1.9503632551565177e-05	3.596292147757317e-05	4_1
1552	remainder__LiverASTstartC1_is_missing	-0.0002340435906187599	8.744068173565257e-05	4_1
1553	remainder__LiverASTstopC1_is_missing	4.875908137886853e-05	7.898369196477084e-05	4_1
1554	remainder__LiverALTgradeC1_is_missing	-5.070944463410054e-05	1.4332184364608005e-05	4_1
1555	remainder__LiverALTstartC1_is_missing	-0.0010005363498952092	0.0008262637450923674	4_1
1556	remainder__LiverALTstopC1_is_missing	-0.0005012433565751539	0.00027078460214436436	4_1
1557	remainder__LiverBilgradeC1_is_missing	0.0	0.0	4_1
1558	remainder__LiverBilstartC1_is_missing	0.0004193280998585847	0.0003492729772598281	4_1
1559	remainder__LiverBilstopC1_is_missing	-0.0004154273733482761	0.00010145638932091383	4_1
1560	remainder__RenaCreatgradeC1_is_missing	0.0	0.0	4_1
1561	remainder__RenaCreatstartC1_is_missing	-0.000464186454727189	0.00019441120747966888	4_1
1562	remainder__RenaCreatstopC1_is_missing	-0.0004914915402993936	0.00010070373508940439	4_1
1563	remainder__RenaprotgradeC1_is_missing	2.535472231703917e-05	2.5128672732407352e-05	4_1
1564	remainder__RenaprotstartC1_is_missing	0.0002379443171290685	9.139694388890839e-05	4_1
1565	remainder__RenahaemgradeC1_is_missing	6.436198742016952e-05	3.0590252360143494e-05	4_1
1566	remainder__RenahaemstartC1_is_missing	3.120581208246875e-05	9.051870991953757e-05	4_1
1567	remainder__RenahaemstopC1_is_missing	0.0002242917743429551	0.000138599350563669	4_1
1568	remainder__UnitsbloodC1_is_missing	0.0	0.0	4_1
1569	remainder__UnitsplateletsC1_is_missing	-6.631235067531272e-05	2.4976836461767688e-05	4_1
1570	remainder__DaysIVantibC1_is_missing	-1.9503632551653995e-06	5.2840088484668095e-05	4_1
1571	remainder__DaysinhospC1_is_missing	-0.00011312106879908246	7.840363252129352e-05	4_1
1572	remainder__DischargeddateC1_is_missing	-0.00017553269296406438	0.00020787615340737614	4_1
1573	remainder__TestDate_is_missing	0.0003159588473352848	0.00012048131229396784	4_1
1574	remainder__amlFLToutcomeID_is_missing	5.656053439950792e-05	0.00010327721328100311	4_1
1575	remainder__amlFLTTypeID_is_missing	-0.00048173972402363317	0.0004323740237142943	4_1
1576	remainder__amlDDLFLTTKDID_is_missing	-0.00017163196645373358	0.00011679403127665749	4_1
1577	remainder__ITDPcnt_is_missing	0.0006631235067531049	0.00039932467165267353	4_1
1578	remainder__ITDLength_is_missing	0.0008659612852893739	0.0003851362521946198	4_1
1579	remainder__amlFLTType0ID_is_missing	0.0006182651518845228	0.0005660288850194014	4_1
1580	remainder__amlDDLNPM1OutcomeID_is_missing	-0.00023014286410847352	9.56672560802e-05	4_1
1581	remainder__amlDDLNPM1ID_is_missing	0.0002125895948120071	0.0011913255574547367	4_1
1582	karyotype_encoding__Karyotype_45,X,-Y,t(8;21)(q22;q22)[10]	0.0	0.0	5_1
1583	karyotype_encoding__Karyotype_46,XX [20]	0.0	0.0	5_1
1584	karyotype_encoding__Karyotype_46,XX [20]	0.00010612477522184972	5.8431785342270534e-05	5_1
1585	karyotype_encoding__Karyotype_46,XX,inv(16)(p13q22)[10]	0.0	0.0	5_1
1586	karyotype_encoding__Karyotype_46,XX,t(8;21)(q22;q22)[10]	0.0	0.0	5_1
1587	karyotype_encoding__Karyotype_46,XX[10]	0.0	0.0	5_1
1588	karyotype_encoding__Karyotype_46,XX[20]	-7.861094460872575e-05	0.00012857155843289014	5_1
1589	karyotype_encoding__Karyotype_46,XX[20]	0.0	0.0	5_1
1590	karyotype_encoding__Karyotype_46,XX[25]	-1.3756915306495365e-05	1.4706761078821638e-05	5_1
1591	karyotype_encoding__Karyotype_46,XX[30]	-6.288875568696283e-05	3.9599166094333184e-05	5_1
1592	karyotype_encoding__Karyotype_46,XY	0.0	0.0	5_1
1593	karyotype_encoding__Karyotype_46,XY [20]	-7.861094460872575e-05	5.4887105029219694e-05	5_1
1594	karyotype_encoding__Karyotype_46,XY,inv(16)(p13q22)[10]	0.0	0.0	5_1
1595	karyotype_encoding__Karyotype_46,XY[10]	-3.930547230379666e-06	4.8379272750845156e-05	5_1
1596	karyotype_encoding__Karyotype_46,XY[20]	-0.0008411371073137497	0.00021062379304206028	5_1
1597	karyotype_encoding__Karyotype_46,XY[20]	1.9652736152231398e-05	0.0	5_1
1598	karyotype_encoding__Karyotype_46,XY[25]	-3.734019868910643e-05	2.0983380176356662e-05	5_1
1599	karyotype_encoding__Karyotype_46,XY[30]	0.0	0.0	5_1
1600	karyotype_encoding__Karyotype_47,XX,+8[10]	0.0	0.0	5_1
1601	karyotype_encoding__Karyotype___rare_class__	0.0014837815794904285	0.0006183901364743726	5_1
1602	cat__sexID_False	-0.0002024231823675615	0.00023751370358227907	5_1
1603	cat__sexID_True	9.236785991533214e-05	0.0005265906553240639	5_1
1604	cat__IsSec_False	6.288875568705166e-05	0.0009778218823148568	5_1
1605	cat__IsSec_True	-0.00010415950160655996	0.0006470377981853888	5_1
1606	cat__IsSec_nan	-1.9652736152164784e-05	2.1528493814508298e-05	5_1
1607	cat__PrevDiag_False	-6.878457653263226e-05	0.00017566951943229868	5_1
1608	cat__PrevDiag_True	0.00013953442668057647	0.0002576982591709406	5_1
1609	cat__PrevDiag_nan	-6.09234820717619e-05	4.323601953482025e-05	5_1
1610	cat__drugdoseC1yn_False	0.00014739552114146904	0.0001425331540831282	5_1
1611	cat__drugdoseC1yn_True	-0.00022797173936539572	0.00022479843906696536	5_1
1612	cat__drugdoseC1yn_nan	-1.57221889216963e-05	7.86109446084815e-06	5_1
1613	cat__mylotargC1yn_False	0.0006878457653267222	0.0002968148778764902	5_1
1614	cat__mylotargC1yn_True	-0.0002613813908241003	0.00023374366561116884	5_1
1615	cat__mylotargC1yn_nan	0.0	0.0	5_1
1616	cat__mylodoseC1_False	-2.5548556997812e-05	4.37687215920904e-05	5_1
1617	cat__mylodoseC1_True	5.895820845691624e-06	7.524714187929653e-05	5_1
1618	cat__mylodoseC1_nan	-0.0002161800976740791	0.00015487054392756874	5_1
1619	cat__NeutrecoveryC1_False	0.0004068116383503906	0.00030297100668987773	5_1
1620	cat__NeutrecoveryC1_True	0.00011595114329796541	0.00010499050096155731	5_1
1621	cat__NeutrecoveryC1_nan	7.86109446089256e-06	3.930547230446279e-06	5_1
1622	cat__Platrecovery50C1_False	0.0004598740259613043	0.0007618420621797267	5_1
1623	cat__Platrecovery50C1_True	0.000359645071585124	0.0005371564133361814	5_1
1624	cat__Platrecovery50C1_nan	0.0	0.0	5_1
1625	cat__Platrecovery100C1_False	0.0005718946220288013	0.0009316806519426055	5_1
1626	cat__Platrecovery100C1_True	0.00021421482405892256	0.0009035429602889739	5_1
1627	cat__Platrecovery100C1_nan	1.9652736152675486e-06	2.1884360796055168e-05	5_1
1628	cat__amlAgeGroup_15-29	-0.0002829994005914882	0.0002134290765413283	5_1
1629	cat__amlAgeGroup_30-39	-5.3062387610891545e-05	0.00023881107061983332	5_1
1630	cat__amlAgeGroup_40-49	-0.0002613813908241225	0.00038982825815578407	5_1
1631	cat__amlAgeGroup_50-59	-0.0015250523254099813	0.0005706201639103983	5_1
1632	cat__amlAgeGroup_60+	-0.0016704825729361606	0.0007164493847144201	5_1
1633	cat__PrevBloodDis_Aplastic anaemia	0.0	0.0	5_1
1634	cat__PrevBloodDis_Chronic lymphoblastic leukaemia (CLL)	0.0	0.0	5_1
1635	cat__PrevBloodDis_Chronic myelomonocytic leukaemia (CMML)	7.664567099356923e-05	9.014588179808952e-05	5_1
1636	cat__PrevBloodDis_Hodgkin's disease	-9.826368076004677e-06	0.0	5_1
1637	cat__PrevBloodDis_Lymphoma	0.0	0.0	5_1
1638	cat__PrevBloodDis_Myelodysplastic syndrome (MDS)/myelodysplasia/pre-leukaemic phase	-8.450676545437296e-05	0.00024002098347437553	5_1
1639	cat__PrevBloodDis_Myelofibrosis	1.965273615245344e-06	9.627835124475797e-06	5_1
1640	cat__PrevBloodDis_Myeloproliferative syndrome	1.9652736152231398e-05	1.389658300211284e-05	5_1
1641	cat__PrevBloodDis_Other haematological disorder	-3.340965145870456e-05	0.00024353538690791756	5_1
1642	cat__PrevBloodDis_Polycythaemia rubra vera (PRV)	0.0	0.0	5_1
1643	cat__PrevBloodDis_Refractory anaemia with excess of blasts (RAEB, RAEB-t)	8.450676545446179e-05	2.3746491443402367e-05	5_1
1644	cat__PrevBloodDis_Thrombocythaemia	1.9652736152209192e-05	2.4858963398074937e-05	5_1
1645	cat__PrevBloodDis_Thrombocytopenia	0.0	0.0	5_1
1646	cat__PrevBloodDis_nan	-0.00013363860583484044	0.0005315910738517736	5_1
1647	cat__FABtype_0	-5.6992934841315625e-05	0.00019929851262725384	5_1
1648	cat__FABtype_1	-0.00018080517260010698	0.0001088200945289303	5_1
1649	cat__FABtype_2	0.0005640335275678865	9.993952566227738e-05	5_1
1650	cat__FABtype_3	2.5548556997878613e-05	1.713285817028571e-05	5_1
1651	cat__FABtype_4	0.00011398586968276447	0.0002597285861891762	5_1
1652	cat__FABtype_4e	0.00013953442668057647	7.64690968912849e-05	5_1
1653	cat__FABtype_5	0.0010180117326834992	0.0007603755112344902	5_1
1654	cat__FABtype_5a	1.572218892178512e-05	2.8883505373410767e-05	5_1
1655	cat__FABtype_5b	-7.86109446084815e-06	1.6905922876842344e-05	5_1
1656	cat__FABtype_6	0.0008431023809290173	0.00017383508907599222	5_1
1657	cat__FABtype_7	0.0	0.0	5_1
1658	cat__FABtype_8	-0.0006465750194070141	0.00028250765495406216	5_1
1659	cat__FABtype_B	0.0	0.0	5_1
1660	cat__FABtype_R	4.9131840380511885e-05	9.259755315094133e-05	5_1
1661	cat__FABtype_RT	1.965273615245344e-06	7.353380539395983e-06	5_1
1662	cat__FABtype_X	0.0005856515373353188	0.0003746720829055178	5_1
1663	cat__FABtype_nan	4.7166566765266536e-05	3.930547230401871e-06	5_1
1664	cat__CNSinvolveentry_0.0	-0.0002161800976740569	0.00029785405787076266	5_1
1665	cat__CNSinvolveentry_1.0	-3.930547230432957e-05	1.864422254858034e-05	5_1
1666	cat__CNSinvolveentry_2.0	0.0004618392995765053	0.00032058667031399944	5_1
1667	cat__CNSinvolveentry_nan	-3.930547230424075e-06	7.86109446084815e-06	5_1
1668	cat__Localcytoentry_1.0	0.0004421865634243405	0.0004964018174974217	5_1
1669	cat__Localcytoentry_2.0	0.003118889227352706	0.0011702474184922455	5_1
1670	cat__Localcytoentry_3.0	-0.00014936079475660335	0.0001564091129821687	5_1
1671	cat__Localcytoentry_4.0	-6.288875568698505e-05	0.00014961915992944803	5_1
1672	cat__Localcytoentry_5.0	-0.00036947143966117315	0.0002807384932795999	5_1
1673	cat__Localcytoentry_nan	-2.9479104228236075e-05	0.0	5_1
1674	cat__Localimmentry_1.0	-0.00017490935175448196	0.0004606208953379518	5_1
1675	cat__Localimmentry_2.0	4.913184038048968e-05	0.00023997270408462266	5_1
1676	cat__Localimmentry_3.0	-0.0003792978077372666	0.0003379242120863945	5_1
1677	cat__Localimmentry_nan	-2.3583283382566654e-05	0.00018039884429906465	5_1
1678	cat__CD33entry_1.0	-0.00016311771006316533	0.0001512877789768104	5_1
1679	cat__CD33entry_2.0	0.00020635372959805222	0.00021474605134704668	5_1
1680	cat__CD33entry_3.0	-0.0003282006937415316	0.0003720860377888428	5_1
1681	cat__CD33entry_nan	-7.074985014783319e-05	7.258221353726398e-05	5_1
1682	cat__SmokeHist_1.0	-0.0006112000943330864	0.0002558934166560307	5_1
1683	cat__SmokeHist_2.0	0.0005090058663417718	0.00023976338105672964	5_1
1684	cat__SmokeHist_3.0	0.0002790688533611307	0.00023873019173698373	5_1
1685	cat__SmokeHist_nan	-0.00011398586968267566	7.524714187929016e-05	5_1
1686	cat__amlType_De novo	0.0006505055666375492	0.0004956776942162817	5_1
1687	cat__amlType_High risk MDS	0.00013363860583495146	0.00021872003232403014	5_1
1688	cat__amlType_Secondary	-0.0001827704462153301	0.0009659194864177695	5_1
1689	cat__CytoResult_Adverse	0.03973193667888415	0.003369757193757168	5_1
1690	cat__CytoResult_Failed	-0.0001513260683718487	0.00021889654759150185	5_1
1691	cat__CytoResult_Intermediate	0.002071398390440948	0.0007750108268350564	5_1
1692	cat__CytoResult_Normal	0.0004441518370395414	0.0007575715563980738	5_1
1693	cat__CytoResult_Not done	-0.00028496467420673354	5.8629747915055826e-05	5_1
1694	cat__CytoResult_nan	-7.861094460825946e-06	1.572218892173516e-05	5_1
1695	cat__CytoResult_t(15;17) / PML-RARA [APL]	0.0	0.0	5_1
1696	cat__CytoResult_t(8;21) / inv(16) [CBF]	0.012078571639136481	0.0028392416133382987	5_1
1697	cat__ComorArr_0.0	0.0	0.0	5_1
1698	cat__ComorArr_1.0	1.9652736152675486e-06	4.0467460536267275e-05	5_1
1699	cat__ComorArr_2.0	-3.930547230424075e-06	1.3329134165530332e-05	5_1
1700	cat__ComorArr_nan	0.0	0.0	5_1
1701	cat__ComorCard_0.0	1.768746253700826e-05	3.253106676476053e-05	5_1
1702	cat__ComorCard_1.0	0.00025352029636331873	0.00010878459620976974	5_1
1703	cat__ComorCard_2.0	0.0	0.0	5_1
1704	cat__ComorCard_nan	0.0	0.0	5_1
1705	cat__ComorHVD_0.0	1.768746253703046e-05	4.36803890669587e-05	5_1
1706	cat__ComorHVD_1.0	7.271512376314516e-05	0.00012654286778231042	5_1
1707	cat__ComorHVD_2.0	0.0	0.0	5_1
1708	cat__ComorHVD_nan	0.0	0.0	5_1
1709	cat__ComorIBD_0.0	-1.3756915306495365e-05	0.000106850175157517	5_1
1710	cat__ComorIBD_1.0	-7.468039737832389e-05	5.367751936776021e-05	5_1
1711	cat__ComorIBD_2.0	0.0	0.0	5_1
1712	cat__ComorIBD_nan	1.7687462536986053e-05	2.1884360796057163e-05	5_1
1713	cat__ComorDiab_0.0	-0.00030068686312849645	0.0001759551075346746	5_1
1714	cat__ComorDiab_1.0	-0.000141499700295733	6.768078201274597e-05	5_1
1715	cat__ComorDiab_2.0	0.0	0.0	5_1
1716	cat__ComorDiab_nan	4.520129315011001e-05	1.179164169129443e-05	5_1
1717	cat__ComorCVD_0.0	-7.074985014783319e-05	7.353380539395983e-06	5_1
1718	cat__ComorCVD_1.0	-3.144437784345922e-05	9.627835124502991e-06	5_1
1719	cat__ComorCVD_2.0	0.0	0.0	5_1
1720	cat__ComorCVD_nan	3.537492507401652e-05	4.813917562251496e-06	5_1
1721	cat__ComorPsyc_0.0	-0.00019456208790664676	0.0001815512915563012	5_1
1722	cat__ComorPsyc_1.0	0.00010612477522187191	0.00023798481634667714	5_1
1723	cat__ComorPsyc_2.0	7.861094460914764e-06	1.6905922876862995e-05	5_1
1724	cat__ComorPsyc_nan	0.0	0.0	5_1
1725	cat__ComorObe_0.0	0.0002751383061307067	0.00013798964050460376	5_1
1726	cat__ComorObe_1.0	0.0002358328338263327	0.00020826337483449012	5_1
1727	cat__ComorObe_2.0	2.3583283382677676e-05	3.959916609435412e-05	5_1
1728	cat__ComorObe_nan	-3.930547230401871e-06	4.813917562197106e-06	5_1
1729	cat__ComorInf_0.0	-0.00022404119213494944	0.00041436059321739335	5_1
1730	cat__ComorInf_1.0	-0.0003282006937415538	0.00029509223037524373	5_1
1731	cat__ComorInf_2.0	-0.00011398586968265345	9.272260054503892e-05	5_1
1732	cat__ComorInf_nan	0.0	0.0	5_1
1733	cat__ComorRheu_0.0	0.00011005532245227379	5.7431737974792305e-05	5_1
1734	cat__ComorRheu_1.0	0.00019652736152195872	6.577063500222978e-05	5_1
1735	cat__ComorRheu_2.0	0.0	0.0	5_1
1736	cat__ComorRheu_nan	0.0	0.0	5_1
1737	cat__ComorPrep_0.0	3.340965145874897e-05	4.103611783352249e-05	5_1
1738	cat__ComorPrep_1.0	1.3756915306561979e-05	1.0020968513571828e-05	5_1
1739	cat__ComorPrep_2.0	4.323601953486467e-05	3.6556202379458576e-05	5_1
1740	cat__ComorPrep_nan	3.537492507399431e-05	2.9544540722169053e-05	5_1
1741	cat__ComorRen_0.0	-0.00010219422799138123	5.5794391370785736e-05	5_1
1742	cat__ComorRen_1.0	-0.000288895221437202	0.0003814656330755295	5_1
1743	cat__ComorRen_2.0	0.0	0.0	5_1
1744	cat__ComorRen_nan	0.0	0.0	5_1
1745	cat__ComorMPul_0.0	-0.00012970805860443858	0.00023903738590715223	5_1
1746	cat__ComorMPul_1.0	6.681930291749794e-05	7.772154011920415e-05	5_1
1747	cat__ComorMPul_2.0	0.00017883989898497265	0.00013145315481985934	5_1
1748	cat__ComorMPul_nan	-1.9652736152120376e-05	0.0	5_1
1749	cat__ComorSPul_0.0	-0.0001925968142914236	9.018871662196501e-05	5_1
1750	cat__ComorSPul_1.0	-1.965273615178731e-06	1.572218892173516e-05	5_1
1751	cat__ComorSPul_2.0	-9.433313353048866e-05	0.00011282793121077706	5_1
1752	cat__ComorSPul_nan	1.96527361522314e-06	3.930547230446279e-06	5_1
1753	cat__ComorPST_0.0	-1.9652736152120376e-05	0.0001388267946383426	5_1
1754	cat__ComorPST_1.0	0.00014739552114149124	0.00014850500053895893	5_1
1755	cat__ComorPST_2.0	5.895820845713828e-06	3.437824773167248e-05	5_1
1756	cat__ComorPST_nan	8.843731268493027e-05	0.0	5_1
1757	cat__ComorHepM_0.0	-7.861094460825946e-06	6.9036792163468e-05	5_1
1758	cat__ComorHepM_1.0	0.00012184696414365703	8.71394431491365e-05	5_1
1759	cat__ComorHepM_2.0	0.0	0.0	5_1
1760	cat__ComorHepM_nan	-2.7513830613035138e-05	4.455583459766289e-05	5_1
1761	cat__ComorHepS_0.0	-0.00025352029636322994	8.088718593359374e-05	5_1
1762	cat__ComorHepS_1.0	-0.00017097880452401348	0.00016296373041655934	5_1
1763	cat__ComorHepS_2.0	0.0	0.0	5_1
1764	cat__ComorHepS_nan	-3.930547230401871e-06	1.4706761078815704e-05	5_1
1765	cat__TreatmentC1_ADE Alone	0.0003478534298938074	0.00017781111026198704	5_1
1766	cat__TreatmentC1_ADE and Mylotarg 3mg per m2	3.930547230468484e-06	0.00014139047627309545	5_1
1767	cat__TreatmentC1_ADE and Mylotarg 6mg per m2	-0.00035571452435461114	0.0001960748275764982	5_1
1768	cat__TreatmentC1_AIDA	0.0	0.0	5_1
1769	cat__TreatmentC1_Arsenic and ATRA	0.0	0.0	5_1
1770	cat__TreatmentC1_DA High dose (90mg)	0.00022011064490459197	0.0004974355599638408	5_1
1771	cat__TreatmentC1_DA Mylotarg 3mg per m2	-0.00021028427682840968	0.00013891023256712074	5_1
1772	cat__TreatmentC1_DA Mylotarg 6mg per m2	-0.00010022895437613588	6.133417132991238e-05	5_1
1773	cat__TreatmentC1_DA Standard dose (60mg)	0.0001906315406762893	0.00029970261543656206	5_1
1774	cat__Marrresult1C1_CR	0.0029479104228286703	0.0029321790134397385	5_1
1775	cat__Marrresult1C1_PR	0.00013363860583492926	0.0003644827622295924	5_1
1776	cat__Marrresult1C1_RD	0.004494580758006061	0.002094013562099022	5_1
1777	cat__Marrresult1C1_nan	1.3756915306584183e-05	6.325617121240635e-05	5_1
1778	cat__Marrresult2C1_CR	2.1618009767432335e-05	0.00018905482734192644	5_1
1779	cat__Marrresult2C1_PR	6.681930291749794e-05	4.498716928773578e-05	5_1
1780	cat__Marrresult2C1_RD	1.1791641691361044e-05	4.7084609159021746e-05	5_1
1781	cat__Marrresult2C1_nan	6.288875568702946e-05	0.0006994441652284407	5_1
1782	cat__amlFLToutcomeID_2.0	0.0	0.0	5_1
1783	cat__amlFLToutcomeID_3.0	-0.0003773325341220435	0.0004915777514722701	5_1
1784	cat__amlFLToutcomeID_4.0	-7.861094460870355e-05	0.000883892596081559	5_1
1785	cat__amlFLToutcomeID_nan	-0.0001513260683718487	0.00014949003315997637	5_1
1786	cat__amlFLTTypeID_1.0	-4.913184038044527e-05	0.0007568472565549492	5_1
1787	cat__amlFLTTypeID_2.0	-0.0002613813908241003	0.0001269998677088294	5_1
1788	cat__amlFLTTypeID_nan	-0.00031444377843503624	0.0004238799521115524	5_1
1789	cat__amlDDLFLTTKDID_1.0	5.699293484140444e-05	2.438840418995462e-05	5_1
1790	cat__amlDDLFLTTKDID_2.0	5.306238761091375e-05	7.861094460892558e-06	5_1
1791	cat__amlDDLFLTTKDID_3.0	3.93054723044628e-06	5.367751936777565e-05	5_1
1792	cat__amlDDLFLTTKDID_4.0	0.0	0.0	5_1
1793	cat__amlDDLFLTTKDID_6.0	0.0	0.0	5_1
1794	cat__amlDDLFLTTKDID_8.0	7.86109446089256e-06	1.5722188921785116e-05	5_1
1795	cat__amlDDLFLTTKDID_9.0	0.0	0.0	5_1
1796	cat__amlDDLFLTTKDID_99.0	-0.00015918716283267465	6.676147572971409e-05	5_1
1797	cat__amlDDLFLTTKDID_nan	-0.0005954779054113457	0.0003452734620727419	5_1
1798	cat__amlFLTType0ID_1.0	-5.109711399566841e-05	0.001047297241414274	5_1
1799	cat__amlFLTType0ID_2.0	-9.826368076093495e-06	1.965273615218699e-05	5_1
1800	cat__amlFLTType0ID_nan	-0.0004775614884982238	0.0004734066349399621	5_1
1801	cat__amlDDLNPM1OutcomeID_1.0	0.0035532146963161092	0.0017173343072943233	5_1
1802	cat__amlDDLNPM1OutcomeID_3.0	0.0016783436673971197	0.0016110617397740608	5_1
1803	cat__amlDDLNPM1OutcomeID_5.0	6.0923482071828514e-05	4.27870352021182e-05	5_1
1804	cat__amlDDLNPM1OutcomeID_7.0	0.0	0.0	5_1
1805	cat__amlDDLNPM1OutcomeID_nan	-7.861094460874796e-05	0.00017621831651878106	5_1
1806	cat__amlDDLNPM1ID_1.0	3.340965145874897e-05	0.0001688992321665494	5_1
1807	cat__amlDDLNPM1ID_2.0	-1.768746253691944e-05	3.482473718723193e-05	5_1
1808	cat__amlDDLNPM1ID_3.0	0.0	0.0	5_1
1809	cat__amlDDLNPM1ID_4.0	-5.502766122609248e-05	1.3329134165527057e-05	5_1
1810	cat__amlDDLNPM1ID_5.0	0.000701602680633262	0.0002255873884820025	5_1
1811	cat__amlDDLNPM1ID_nan	0.0024821405760217185	0.0013930255317353344	5_1
1812	ordinal__NauseagradeC1	-0.0003812630813524676	0.00037769061721703483	5_1
1813	ordinal__AlopeciagradeC1	-0.0011241365079052823	0.000636687991848589	5_1
1814	ordinal__OralgradeC1	-0.0018159128204623843	0.0003723350774984527	5_1
1815	ordinal__DiarrheagradeC1	0.0006013737262570596	0.000787076748213906	5_1
1816	ordinal__CardiacgradeC1	-0.000583686263720029	0.0004073666631452157	5_1
1817	ordinal__LiverASTgradeC1	-0.0011319976023661527	0.000312126040010507	5_1
1818	ordinal__LiverALTgradeC1	-0.0012695667554314838	0.0005188992280567622	5_1
1819	ordinal__LiverBilgradeC1	-0.0007291165112462527	0.0006724395549054376	5_1
1820	ordinal__RenaCreatgradeC1	4.716656676528874e-05	0.00021051373967232424	5_1
1821	ordinal__RenaprotgradeC1	0.00011005532245229599	0.00018617272526911402	5_1
1822	ordinal__RenahaemgradeC1	6.48540293022748e-05	0.0002234370039775769	5_1
1823	ordinal__cellularity1C1	-0.00039698527027420827	0.0005607955696684958	5_1
1824	ordinal__cellularity2C1	8.843731268490807e-05	0.00023787118490100232	5_1
1825	num__amlAgeAtRand1	0.0010730393939096584	0.0028891621033173692	5_1
1826	num__UnitsbloodC1	0.0004618392995765053	0.00041508700301407214	5_1
1827	num__UnitsplateletsC1	-0.0003478534298936964	0.0008275085550294858	5_1
1828	num__DaysIVantibC1	-0.0005699293484134893	0.0003724180537271203	5_1
1829	num__DaysinhospC1	0.0002653119380546354	0.0006288875568700826	5_1
1830	num__TestDate	-0.00021421482405885594	0.0009193700370070684	5_1
1831	num__ITDPcnt	-0.0002987215895132733	0.0004773471204232383	5_1
1832	num__ITDLength	0.0023878074424912078	0.0008918748588295203	5_1
1833	num__NauseastartC1	-0.0015702536185600246	0.000742639428554599	5_1
1834	num__NauseastopC1	-0.000314443778435014	0.000660665245223504	5_1
1835	num__AlopeciastartC1	-0.0006878457653266334	0.0005753923781238237	5_1
1836	num__AlopeciastopC1	-4.520129314999899e-05	0.00040067490276572535	5_1
1837	num__OralstartC1	0.0002810341269763539	0.0007531794148846264	5_1
1838	num__OralstopC1	-0.0004598740259612377	0.0006341289632574468	5_1
1839	num__DiarrheastartC1	0.00014346497391102276	0.001032762036714335	5_1
1840	num__DiarrheastopC1	-0.000155256615602295	0.00027481525009147284	5_1
1841	num__CardiacstartC1	-0.0003969852702742305	0.0003737431680176584	5_1
1842	num__CardiacstopC1	-0.00012381223775876916	0.0001459604361148832	5_1
1843	num__LiverASTstartC1	-0.0005483113386460792	0.0004569588689247865	5_1
1844	num__LiverASTstopC1	-0.0008175538239310942	0.0002714924317600718	5_1
1845	num__LiverALTstartC1	-0.0012518792928945198	0.000264078957339657	5_1
1846	num__LiverALTstopC1	-0.00032427014651110754	0.0006218779119066428	5_1
1847	num__LiverBilstartC1	-0.0015643577977143331	0.0014139375422140752	5_1
1848	num__LiverBilstopC1	-0.0010553519313726057	0.0007261838920335839	5_1
1849	num__RenaCreatstartC1	-0.0003183743256654603	0.00020580084061158746	5_1
1850	num__RenaCreatstopC1	-0.000373401986891575	0.0005687421709783513	5_1
1851	num__RenaprotstartC1	-0.0012774278498923542	0.0008860529322713239	5_1
1852	num__RenahaemstartC1	-0.0009983589965312455	0.0002329160174291721	5_1
1853	num__RenahaemstopC1	-0.0001414997002957108	0.0001694699549937393	5_1
1854	num__mylotargdateC1	-0.0007330470584766991	0.0006188147006502283	5_1
1855	num__marrexamdate1C1	-0.0021028427682843855	0.0005404323777661798	5_1
1856	num__marrexamdate2C1	0.0003891241758134267	0.0005638177855447426	5_1
1857	num__NeutrecoverydateC1	-0.001409101182112038	0.0015464917771405102	5_1
1858	num__Platrecovery50dateC1	8.647203906968493e-05	0.0008495212037992976	5_1
1859	num__Platrecovery100dateC1	-0.0011634419802096564	0.001375110248362975	5_1
1860	num__DischargeddateC1	-0.0013226291430424198	0.0008724929548276891	5_1
1861	num__Weight	-0.0015663230713296005	0.000596731636568096	5_1
1862	num__Height	-0.0004028810911198777	0.0005831268521435375	5_1
1863	num__BloodDateEntry	-0.0018807668497646368	0.0007492204538162522	5_1
1864	num__HemoglobinEntry	0.0015525661560231053	0.0005504520551519067	5_1
1865	num__PlateletEntry	0.0009118869574616717	0.000710206488406886	5_1
1866	num__MarrowDateEntry	-0.002041919286212601	0.00076707124147528	5_1
1867	num__MarrowBlastsEntry	0.0019849263513713076	0.0010681402216200617	5_1
1868	num__LocalImmPcnt	0.0006622972083288658	0.0006571364824642459	5_1
1869	num__SmokePerDay	-0.0008037969086245545	0.0005579231461782146	5_1
1870	num__chemodateC1	-0.002024231823675593	0.000885355218352579	5_1
1871	num__Marrblastperc1C1	0.004447414191240795	0.002547168987059398	5_1
1872	num__Marrblastperc2C1	-0.0003399923354328926	0.0003628897819555189	5_1
1873	num__WBCEntry	-0.0007251859640158065	0.003294500890208846	5_1
1874	num__CompmarrrespC1	-0.0009040258630007125	0.0012182477354984822	5_1
1875	remainder__IsSec_is_missing	1.96527361522314e-06	3.4265716340587974e-05	5_1
1876	remainder__PrevDiag_is_missing	0.0	0.0	5_1
1877	remainder__PrevBloodDis_is_missing	0.0002672772116698363	0.0004657491156112404	5_1
1878	remainder__BloodDateEntry_is_missing	0.0	0.0	5_1
1879	remainder__HemoglobinEntry_is_missing	-3.930547230401871e-06	1.5965958325646812e-05	5_1
1880	remainder__PlateletEntry_is_missing	1.96527361522314e-06	3.930547230446279e-06	5_1
1881	remainder__MarrowDateEntry_is_missing	7.861094460914764e-06	2.4388404189961778e-05	5_1
1882	remainder__MarrowBlastsEntry_is_missing	-8.64720390695739e-05	0.00021505158632793782	5_1
1883	remainder__FABtype_is_missing	6.661338147750939e-17	4.215042320106955e-05	5_1
1884	remainder__CNSinvolveentry_is_missing	-3.537492507388329e-05	0.00013481834296888429	5_1
1885	remainder__Localcytoentry_is_missing	-3.9305472304351774e-05	0.0	5_1
1886	remainder__Localimmentry_is_missing	2.9479104228347097e-05	0.00015807935815885974	5_1
1887	remainder__LocalImmPcnt_is_missing	0.00024565920190242616	0.0005121791112407409	5_1
1888	remainder__CD33entry_is_missing	-6.681930291743132e-05	7.231566025517253e-05	5_1
1889	remainder__SmokeHist_is_missing	-2.1618009767387923e-05	7.519579616068595e-05	5_1
1890	remainder__SmokePerDay_is_missing	-0.0001356038794500858	0.0004562398676397544	5_1
1891	remainder__CytoResult_is_missing	0.0	0.0	5_1
1892	remainder__Karyotype_is_missing	-9.826368076049085e-06	5.08698462391058e-05	5_1
1893	remainder__ComorArr_is_missing	-3.930547230401871e-06	4.813917562197106e-06	5_1
1894	remainder__ComorCard_is_missing	0.0	0.0	5_1
1895	remainder__ComorHVD_is_missing	8.647203906968493e-05	2.0041937027119708e-05	5_1
1896	remainder__ComorIBD_is_missing	0.0	0.0	5_1
1897	remainder__ComorDiab_is_missing	3.734019868919525e-05	2.274968683912819e-05	5_1
1898	remainder__ComorCVD_is_missing	0.0	0.0	5_1
1899	remainder__ComorPsyc_is_missing	-2.5548556997789797e-05	1.3329134165572893e-05	5_1
1900	remainder__ComorObe_is_missing	-1.1791641691272226e-05	1.4441752686718226e-05	5_1
1901	remainder__ComorInf_is_missing	5.895820845713828e-06	2.2060141618243336e-05	5_1
1902	remainder__ComorRheu_is_missing	6.878457653269887e-05	6.214740849538483e-06	5_1
1903	remainder__ComorPrep_is_missing	0.0	0.0	5_1
1904	remainder__ComorRen_is_missing	3.93054723044628e-06	7.861094460892558e-06	5_1
1905	remainder__ComorMPul_is_missing	0.0	0.0	5_1
1906	remainder__ComorSPul_is_missing	0.0	0.0	5_1
1907	remainder__ComorPST_is_missing	0.0	0.0	5_1
1908	remainder__ComorHepM_is_missing	-1.5722188921674098e-05	4.813917562251495e-06	5_1
1909	remainder__ComorHepS_is_missing	1.96527361522314e-06	3.930547230446279e-06	5_1
1910	remainder__drugdoseC1yn_is_missing	0.0	0.0	5_1
1911	remainder__mylotargC1yn_is_missing	-3.930547230379666e-06	7.651958821199978e-05	5_1
1912	remainder__mylotargdateC1_is_missing	0.00015722188921758474	0.00015549276637690564	5_1
1913	remainder__mylodoseC1_is_missing	0.0012636709345859032	0.0005060951611876572	5_1
1914	remainder__marrexamdate1C1_is_missing	-2.358328338258886e-05	3.3811845753698885e-05	5_1
1915	remainder__marrexamdate2C1_is_missing	0.00011988169052838949	9.514847396042825e-05	5_1
1916	remainder__cellularity1C1_is_missing	5.109711399573502e-05	0.00015665585412466	5_1
1917	remainder__cellularity2C1_is_missing	-0.00033999233543287045	0.00046992646943951364	5_1
1918	remainder__Marrblastperc1C1_is_missing	0.0001454302475262459	0.00011550058667279331	5_1
1919	remainder__Marrblastperc2C1_is_missing	-7.861094460870355e-05	0.00023303206513361176	5_1
1920	remainder__Marrresult1C1_is_missing	-7.861094460825946e-06	0.00024643622139855834	5_1
1921	remainder__Marrresult2C1_is_missing	-0.0002122495504436328	0.0003993714519128915	5_1
1922	remainder__CompmarrrespC1_is_missing	0.0003006868631285631	0.0009048287052907902	5_1
1923	remainder__NeutrecoveryC1_is_missing	-1.3756915306517569e-05	3.2649577418663405e-05	5_1
1924	remainder__NeutrecoverydateC1_is_missing	6.485402930225259e-05	0.00015369394633637734	5_1
1925	remainder__Platrecovery50C1_is_missing	0.0	0.0	5_1
1926	remainder__Platrecovery50dateC1_is_missing	-0.0001670482572935672	0.0004937493292699642	5_1
1927	remainder__Platrecovery100C1_is_missing	0.0	0.0	5_1
1928	remainder__Platrecovery100dateC1_is_missing	0.00011398586968274227	0.0003252275484640676	5_1
1929	remainder__NauseagradeC1_is_missing	-0.0001257775113739701	0.00013804560872453575	5_1
1930	remainder__NauseastartC1_is_missing	-4.913184038042306e-05	0.000318895545713425	5_1
1931	remainder__NauseastopC1_is_missing	-0.00034981870350894175	6.768078201274597e-05	5_1
1932	remainder__AlopeciagradeC1_is_missing	-0.00013953442668050985	0.00010162574094824044	5_1
1933	remainder__AlopeciastartC1_is_missing	2.3583283382677676e-05	0.0007749410540814181	5_1
1934	remainder__AlopeciastopC1_is_missing	-9.433313353044426e-05	0.0001303022351391	5_1
1935	remainder__OralgradeC1_is_missing	-3.930547230432957e-05	5.7633135686864036e-05	5_1
1936	remainder__OralstartC1_is_missing	-2.5548556997789797e-05	0.0002676382313816859	5_1
1937	remainder__OralstopC1_is_missing	-0.0002928257686676261	0.00029631999071908524	5_1
1938	remainder__DiarrheagradeC1_is_missing	-0.00013363860583488486	0.00019844398378831863	5_1
1939	remainder__DiarrheastartC1_is_missing	-0.0005207975080330218	0.00024858963398103376	5_1
1940	remainder__DiarrheastopC1_is_missing	-0.0002692424852849706	0.00026327332312161845	5_1
1941	remainder__CardiacgradeC1_is_missing	-0.00012970805860441638	7.31124047588712e-05	5_1
1942	remainder__CardiacstartC1_is_missing	7.861094460881457e-05	0.0001461455477125424	5_1
1943	remainder__CardiacstopC1_is_missing	-0.00022993701298061885	0.0002343212799557889	5_1
1944	remainder__LiverASTgradeC1_is_missing	9.04025863001312e-05	6.987093590116834e-05	5_1
1945	remainder__LiverASTstartC1_is_missing	-0.0002476244755176049	7.747267127626634e-05	5_1
1946	remainder__LiverASTstopC1_is_missing	1.768746253700826e-05	0.00015266014708845848	5_1
1947	remainder__LiverALTgradeC1_is_missing	-1.179164169129443e-05	2.4388404189954622e-05	5_1
1948	remainder__LiverALTstartC1_is_missing	-0.00042646437450253314	0.00024337674225101974	5_1
1949	remainder__LiverALTstopC1_is_missing	-0.0007743178043962962	0.0003272283847854958	5_1
1950	remainder__LiverBilgradeC1_is_missing	-1.7687462536941645e-05	5.5027661226138486e-05	5_1
1951	remainder__LiverBilstartC1_is_missing	-0.001257775113740167	0.00014837490414908346	5_1
1952	remainder__LiverBilstopC1_is_missing	-0.0007448387001679935	0.000352951323191806	5_1
1953	remainder__RenaCreatgradeC1_is_missing	-7.07498501478554e-05	6.987093590116647e-05	5_1
1954	remainder__RenaCreatstartC1_is_missing	1.5722188921807322e-05	0.0002035363208486128	5_1
1955	remainder__RenaCreatstopC1_is_missing	-0.00013953442668050985	0.0001888504215871455	5_1
1956	remainder__RenaprotgradeC1_is_missing	6.0923482071828514e-05	3.3119379654203514e-05	5_1
1957	remainder__RenaprotstartC1_is_missing	-0.0002515550227480068	0.000496775145565353	5_1
1958	remainder__RenahaemgradeC1_is_missing	-1.3756915306495365e-05	5.221861804157246e-05	5_1
1959	remainder__RenahaemstartC1_is_missing	9.826368076102377e-05	0.00012491474511046509	5_1
1960	remainder__RenahaemstopC1_is_missing	0.00015722188921756252	0.00023517683023615988	5_1
1961	remainder__UnitsbloodC1_is_missing	-8.254149183914983e-05	0.0001254700616074825	5_1
1962	remainder__UnitsplateletsC1_is_missing	4.7166566765266536e-05	1.9054034637614453e-05	5_1
1963	remainder__DaysIVantibC1_is_missing	-0.0002024231823675171	0.00013974187180232543	5_1
1964	remainder__DaysinhospC1_is_missing	-0.00022797173936537352	0.0001467258066361891	5_1
1965	remainder__DischargeddateC1_is_missing	4.3236019534842464e-05	0.00012044417892670248	5_1
1966	remainder__TestDate_is_missing	-0.00035178397712418705	4.6257047160427156e-05	5_1
1967	remainder__amlFLToutcomeID_is_missing	-8.450676545437296e-05	6.264261479851929e-05	5_1
1968	remainder__amlFLTTypeID_is_missing	-0.001175233621900973	0.0009239837933584537	5_1
1969	remainder__amlDDLFLTTKDID_is_missing	-0.0002672772116697697	0.0001044372360830831	5_1
1970	remainder__ITDPcnt_is_missing	0.0002417286546719799	0.0011793541302797415	5_1
1971	remainder__ITDLength_is_missing	-0.00041074218558074805	0.0009541074501305081	5_1
1972	remainder__amlFLTType0ID_is_missing	0.00015722188921754032	0.0001566065369963362	5_1
1973	remainder__amlDDLNPM1OutcomeID_is_missing	-0.00012774278498921542	5.862974791501861e-05	5_1
1974	remainder__amlDDLNPM1ID_is_missing	0.0029734589798265042	0.0017204575897341754	5_1
1975	karyotype_encoding__Karyotype_46,XX [20]	0.0	0.0	1_2
1976	karyotype_encoding__Karyotype_46,XX [20]	7.902249177682563e-06	2.1093233209291697e-05	1_2
1977	karyotype_encoding__Karyotype_46,XX,inv(16)(p13q22)[10]	0.0	0.0	1_2
1978	karyotype_encoding__Karyotype_46,XX,t(8;21)(q22;q22)[10]	0.0	0.0	1_2
1979	karyotype_encoding__Karyotype_46,XX[10]	-3.7535683593947764e-05	2.2868786911473183e-05	1_2
1980	karyotype_encoding__Karyotype_46,XX[20]	0.0002864565326906376	0.0001320822596516802	1_2
1981	karyotype_encoding__Karyotype_46,XX[20]	0.0	0.0	1_2
1982	karyotype_encoding__Karyotype_46,XX[25]	5.136461965489225e-05	2.6797830765907704e-05	1_2
1983	karyotype_encoding__Karyotype_46,XX[30]	-3.7535683593925564e-05	2.605945644036542e-05	1_2
1984	karyotype_encoding__Karyotype_46,XY	-7.902249177682563e-06	3.951124588841282e-06	1_2
1985	karyotype_encoding__Karyotype_46,XY [20]	9.087586554323845e-05	3.6641222065020523e-05	1_2
1986	karyotype_encoding__Karyotype_46,XY,inv(16)(p13q22)[10]	0.0	0.0	1_2
1987	karyotype_encoding__Karyotype_46,XY[10]	-3.9511245888190775e-06	2.83546531296031e-05	1_2
1988	karyotype_encoding__Karyotype_46,XY[20]	-0.00012643598684272117	0.00018631134076046004	1_2
1989	karyotype_encoding__Karyotype_46,XY[20]	0.0	0.0	1_2
1990	karyotype_encoding__Karyotype_46,XY[21]	0.0	0.0	1_2
1991	karyotype_encoding__Karyotype_46,XY[25]	1.3828936060944486e-05	4.839119576412561e-06	1_2
1992	karyotype_encoding__Karyotype_46,XY[30]	1.5804498355365126e-05	1.339891538298086e-05	1_2
1993	karyotype_encoding__Karyotype_47,XX,+8[10]	0.0	0.0	1_2
1994	karyotype_encoding__Karyotype___rare_class__	9.680255242650038e-05	0.0006065458853886989	1_2
1995	cat__sexID_False	0.00023114078844694853	0.0003184027913574009	1_2
1996	cat__sexID_True	0.0003141144048124822	0.00032870412099594284	1_2
1997	cat__IsSec_False	0.001056925827513666	0.0002936884488343071	1_2
1998	cat__IsSec_True	0.0008198583521835002	0.0007157154373494445	1_2
[truncated: 3,931 more rows]
