# Supplementary material for: Random Survival Forest Versus Elastic-Net Regularized Cox Regression for Survival Prediction in Acute Myeloid Leukemia at Distinct Treatment Time Points: Model Performance Comparison Study
Source: JMIR Bioinform Biotechnol. 2026 Apr 29;7:e75678. doi: 10.2196/75678 (PMC13128161; doi:10.2196/75678)
Supplement: Multimedia Appendix 9 [file bioinform-v7-e75678-s009.zip › ablation_metrics/repeated_fold_feature_importance/rsf/C1__C1_MRD_flt3_npm1__fimp.csv]

	feature	importance	std_importance	fold_repeat_idx
0	karyotype_encoding__Karyotype_46,XX [20]	-1.782637114502439e-05	0.00010981770575099735	1_1
1	karyotype_encoding__Karyotype_46,XX,inv(16)(p13q22)[10]	0.0	0.0	1_1
2	karyotype_encoding__Karyotype_46,XX,t(8;21)(q22;q22)[10]	0.0	0.0	1_1
3	karyotype_encoding__Karyotype_46,XX[10]	-1.98070790500271e-06	3.96141581000542e-06	1_1
4	karyotype_encoding__Karyotype_46,XX[20]	-0.00028324123041572057	0.00013236702079033093	1_1
5	karyotype_encoding__Karyotype_46,XX[20]	-4.357557391008182e-05	4.229634659234298e-05	1_1
6	karyotype_encoding__Karyotype_46,XX[25]	-0.0001327074296353148	2.3098825023655504e-05	1_1
7	karyotype_encoding__Karyotype_46,XX[30]	1.5845663240110498e-05	2.7729910670082345e-05	1_1
8	karyotype_encoding__Karyotype_46,XY	0.0	0.0	1_1
9	karyotype_encoding__Karyotype_46,XY [20]	0.0	0.0	1_1
10	karyotype_encoding__Karyotype_46,XY,inv(16)(p13q22)[10]	-1.188424743001626e-05	7.411130363794928e-06	1_1
11	karyotype_encoding__Karyotype_46,XY[10]	0.0	0.0	1_1
12	karyotype_encoding__Karyotype_46,XY[20]	-4.5556281815106735e-05	0.00021430124530844995	1_1
13	karyotype_encoding__Karyotype_46,XY[20]	0.0	0.0	1_1
14	karyotype_encoding__Karyotype_46,XY[21]	0.0	0.0	1_1
15	karyotype_encoding__Karyotype_46,XY[25]	1.980707905013812e-05	0.0	1_1
16	karyotype_encoding__Karyotype_46,XY[30]	3.96141581000542e-06	4.851723696753695e-06	1_1
17	karyotype_encoding__Karyotype___rare_class__	-0.0011230613821379353	0.00037111722241978926	1_1
18	cat__sexID_False	0.00025551131974570483	0.00035539221051754426	1_1
19	cat__sexID_True	0.0007843603303821167	0.0005851776831965565	1_1
20	cat__IsSec_False	0.0003585081308059568	0.0007908309625718731	1_1
21	cat__IsSec_True	0.000552617505496511	0.0011042406600889807	1_1
22	cat__IsSec_nan	-1.584566324002168e-05	2.3098825023621236e-05	1_1
23	cat__PrevDiag_False	-0.00010497751896521024	0.0003064405428060708	1_1
24	cat__PrevDiag_True	0.0002059936221205927	0.00034497313550385357	1_1
25	cat__PrevDiag_nan	-1.584566324002168e-05	2.8428506535125723e-05	1_1
26	cat__drugdoseC1yn_False	-0.00014657238497033375	0.00014893553744218312	1_1
27	cat__drugdoseC1yn_True	0.00016836017192547458	7.542310996754005e-05	1_1
28	cat__drugdoseC1yn_nan	0.0	0.0	1_1
29	cat__mylotargC1yn_False	-0.000992334660407579	0.0004846221957148996	1_1
30	cat__mylotargC1yn_True	-0.0001525145086853641	0.00023432703739451955	1_1
31	cat__mylotargC1yn_nan	-0.00011884247430029581	5.1269352924708406e-05	1_1
32	cat__mylodoseC1_False	0.00010695822687032397	0.0001303961858746087	1_1
33	cat__mylodoseC1_True	-0.00031493255689578613	0.00015949311418143652	1_1
34	cat__mylodoseC1_nan	0.00030899043318084464	0.0004257554563407295	1_1
35	cat__NeutrecoveryC1_False	0.000380295917761031	0.00036136928736625335	1_1
36	cat__NeutrecoveryC1_True	0.0006813635193218426	0.00027297863116227127	1_1
37	cat__NeutrecoveryC1_nan	0.0	0.0	1_1
38	cat__Platrecovery50C1_False	0.0013607463307386159	0.0005618930053018944	1_1
39	cat__Platrecovery50C1_True	0.001501376591994008	0.0004286116439979412	1_1
40	cat__Platrecovery50C1_nan	0.0	0.0	1_1
41	cat__Platrecovery100C1_False	0.0017390615405946219	0.0008953939003391105	1_1
42	cat__Platrecovery100C1_True	0.0016954859666845179	0.000886450327378095	1_1
43	cat__Platrecovery100C1_nan	0.0	0.0	1_1
44	cat__MRDA0_False	-0.0007665339592369813	0.000256469169675013	1_1
45	cat__MRDA0_True	8.913185572527738e-05	0.0002750974398235936	1_1
46	cat__MRDA0_nan	9.111256363028008e-05	9.319856878814261e-05	1_1
47	cat__MRDB0_False	-6.734406877013654e-05	0.00019681898884525654	1_1
48	cat__MRDB0_True	0.00013270742963540362	0.00010787132374027238	1_1
49	cat__MRDB0_nan	-0.00015845663240039444	8.989883112808649e-05	1_1
50	cat__MRDC0_False	0.00026343415136573787	0.00015170205509429778	1_1
51	cat__MRDC0_True	0.0003842573335710364	0.00012022097494796668	1_1
52	cat__MRDC0_nan	0.00023570424069565554	0.0002691431497448775	1_1
53	cat__MRDA1_False	7.130548458023078e-05	0.00013656833779737395	1_1
54	cat__MRDA1_True	-0.00016043734030537493	0.00019012732538697654	1_1
55	cat__MRDA1_nan	-7.526690039014739e-05	0.00011794778799262464	1_1
56	cat__MRDB1_False	-0.0005387525501614032	0.00020340626176938153	1_1
57	cat__MRDB1_True	5.942123715074743e-06	0.00010877675613718195	1_1
58	cat__MRDB1_nan	9.903539525029093e-05	9.58138659254949e-05	1_1
59	cat__MRDC1_False	-0.0003109711410858029	0.0003873588165049489	1_1
60	cat__MRDC1_True	0.00037633450195104776	0.00022791054907035193	1_1
61	cat__MRDC1_nan	7.922831620024162e-05	6.104951772702589e-05	1_1
62	cat__amlAgeGroup_15-29	0.0005030998078713545	0.0001779773792401064	1_1
63	cat__amlAgeGroup_30-39	0.00014063026125541445	0.000256224301095805	1_1
64	cat__amlAgeGroup_40-49	-0.00038623804147599474	0.00036752674325067397	1_1
65	cat__amlAgeGroup_50-59	-0.0007031513062768057	0.00028914265178887053	1_1
66	cat__amlAgeGroup_60+	0.0010735436845128899	0.0010759930213823886	1_1
67	cat__PrevBloodDis_Aplastic anaemia	0.0	0.0	1_1
68	cat__PrevBloodDis_Chronic lymphoblastic leukaemia (CLL)	0.0	0.0	1_1
69	cat__PrevBloodDis_Chronic myelomonocytic leukaemia (CMML)	5.9421237150214524e-05	0.00013991707182007827	1_1
70	cat__PrevBloodDis_Hodgkin's disease	0.0	0.0	1_1
71	cat__PrevBloodDis_Lymphoma	0.0	0.0	1_1
72	cat__PrevBloodDis_Myelodysplastic syndrome (MDS)/myelodysplasia/pre-leukaemic phase	0.00020005149840558457	0.00023296695353136883	1_1
73	cat__PrevBloodDis_Myelofibrosis	2.2204460492503132e-17	6.775063432761774e-05	1_1
74	cat__PrevBloodDis_Myeloproliferative syndrome	0.0	0.0	1_1
75	cat__PrevBloodDis_Other haematological disorder	9.903539525035754e-06	1.9807079050071507e-05	1_1
76	cat__PrevBloodDis_Polycythaemia rubra vera (PRV)	0.0	0.0	1_1
77	cat__PrevBloodDis_Refractory anaemia with excess of blasts (RAEB, RAEB-t)	1.9807079050249143e-06	1.703869365785911e-05	1_1
78	cat__PrevBloodDis_Thrombocythaemia	0.0	0.0	1_1
79	cat__PrevBloodDis_Thrombocytopenia	0.0	0.0	1_1
80	cat__PrevBloodDis_nan	0.00024362707231566637	0.00071128100626348	1_1
81	cat__FABtype_0	-1.9807079049805052e-06	2.1148173296164207e-05	1_1
82	cat__FABtype_1	0.00012082318220534294	0.0002307673470151049	1_1
83	cat__FABtype_2	0.00015647592449545832	0.00023522939115897424	1_1
84	cat__FABtype_3	0.0	0.0	1_1
85	cat__FABtype_3v	0.0	0.0	1_1
86	cat__FABtype_4	-0.0001386495533503451	9.055106820103436e-05	1_1
87	cat__FABtype_4e	-8.913185572521077e-05	1.5342497459596753e-05	1_1
88	cat__FABtype_5	0.0006021352031216453	0.00046101588142861397	1_1
89	cat__FABtype_5a	-0.00020005149840551795	6.957897308316345e-05	1_1
90	cat__FABtype_5b	7.130548458023078e-05	6.430440739496028e-05	1_1
91	cat__FABtype_6	-7.9228316200175e-05	0.0002473110335573204	1_1
92	cat__FABtype_7	0.0	0.0	1_1
93	cat__FABtype_8	-0.0006556143165566963	0.00037505006228861847	1_1
94	cat__FABtype_B	0.0	0.0	1_1
95	cat__FABtype_R	5.7440529245211816e-05	4.030144383577863e-05	1_1
96	cat__FABtype_RT	-1.98070790500271e-06	3.96141581000542e-06	1_1
97	cat__FABtype_X	1.7826371145091e-05	5.754288845182008e-05	1_1
98	cat__FABtype_nan	-4.951769762506775e-05	6.294788195799746e-05	1_1
99	cat__CNSinvolveentry_0.0	-1.9807079049805052e-06	0.0003013281083167986	1_1
100	cat__CNSinvolveentry_1.0	-0.0001346881375403175	7.962347234829595e-05	1_1
101	cat__CNSinvolveentry_2.0	0.00023174282488565013	0.000298068571585325	1_1
102	cat__CNSinvolveentry_nan	-0.00016439875611540256	4.455492257099453e-05	1_1
103	cat__Localcytoentry_1.0	0.0007189969695169163	0.0005348498187732177	1_1
104	cat__Localcytoentry_2.0	-0.0017370808326895748	0.001538164759002145	1_1
105	cat__Localcytoentry_3.0	-7.9228316200175e-05	5.808575791240283e-05	1_1
106	cat__Localcytoentry_4.0	3.961415810049829e-06	7.479631425315797e-05	1_1
107	cat__Localcytoentry_5.0	0.00021985857745561167	9.950962970335203e-05	1_1
108	cat__Localcytoentry_nan	-9.90353952501355e-06	1.2527096718617965e-05	1_1
109	cat__Localimmentry_1.0	-0.00034860459128089883	0.0005449791012964975	1_1
110	cat__Localimmentry_2.0	1.78263711450688e-05	0.0001189084795674366	1_1
111	cat__Localimmentry_3.0	-9.507397944019669e-05	0.00020369536921873438	1_1
112	cat__Localimmentry_nan	-6.734406877015875e-05	3.619875786340434e-05	1_1
113	cat__CD33entry_1.0	-3.9614158099832155e-06	0.0001347172624487775	1_1
114	cat__CD33entry_2.0	8.913185572527738e-05	0.00026757890320489996	1_1
115	cat__CD33entry_3.0	0.00012676530592037327	0.0004149760328193374	1_1
116	cat__CD33entry_nan	-3.9614158099832155e-06	0.00011250002433229036	1_1
117	cat__SmokeHist_1.0	-0.001194366866718144	0.00038349083148409176	1_1
118	cat__SmokeHist_2.0	-0.00015053380078036138	0.0002872641098942235	1_1
119	cat__SmokeHist_3.0	0.00028324123041576497	0.0004901041482806278	1_1
120	cat__SmokeHist_nan	-9.111256363021347e-05	0.00012103405722227768	1_1
121	cat__amlType_De novo	0.0009012220967774542	0.001065374156252233	1_1
122	cat__amlType_High risk MDS	5.942123715052539e-06	6.466943061503469e-05	1_1
123	cat__amlType_Secondary	0.0007110741378969276	0.0008053812624388844	1_1
124	cat__CytoResult_Adverse	0.03169528789589404	0.005139933578733874	1_1
125	cat__CytoResult_Failed	-7.72476082951723e-05	8.200226412533913e-05	1_1
126	cat__CytoResult_Intermediate	0.0015053380078040358	0.0008176030187844715	1_1
127	cat__CytoResult_Normal	0.0001129003505853099	0.0005525642580949835	1_1
128	cat__CytoResult_Not done	5.942123715030334e-06	7.922831620049698e-06	1_1
129	cat__CytoResult_nan	0.0	0.0	1_1
130	cat__CytoResult_t(15;17) / PML-RARA [APL]	0.0	0.0	1_1
131	cat__CytoResult_t(8;21) / inv(16) [CBF]	0.01533067918474067	0.0017768616980709938	1_1
132	cat__ComorArr_0.0	-4.951769762506775e-05	0.0	1_1
133	cat__ComorArr_1.0	-1.188424743001626e-05	9.703447393507392e-06	1_1
134	cat__ComorArr_2.0	0.0	0.0	1_1
135	cat__ComorArr_nan	0.0	0.0	1_1
136	cat__ComorCard_0.0	-8.715114782020805e-05	9.871797329514244e-05	1_1
137	cat__ComorCard_1.0	-6.932477667516146e-05	0.00012821163731401982	1_1
138	cat__ComorCard_2.0	0.0	0.0	1_1
139	cat__ComorCard_nan	0.0	0.0	1_1
140	cat__ComorHVD_0.0	9.903539525035754e-06	1.9807079050071507e-05	1_1
141	cat__ComorHVD_1.0	3.9614158100143014e-05	5.049834129175989e-05	1_1
142	cat__ComorHVD_2.0	-1.3864955334996764e-05	2.77299106700649e-05	1_1
143	cat__ComorHVD_nan	0.0	0.0	1_1
144	cat__ComorIBD_0.0	6.932477667522807e-05	9.098329532635771e-05	1_1
145	cat__ComorIBD_1.0	-8.318973201018042e-05	7.212605801902252e-05	1_1
146	cat__ComorIBD_2.0	-1.188424743001626e-05	1.1549412511810617e-05	1_1
147	cat__ComorIBD_nan	0.0	0.0	1_1
148	cat__ComorDiab_0.0	-0.00018816725097547948	0.00011204575929431663	1_1
149	cat__ComorDiab_1.0	6.932477667522807e-05	0.00011999232460522367	1_1
150	cat__ComorDiab_2.0	0.0	0.0	1_1
151	cat__ComorDiab_nan	0.0	0.0	1_1
152	cat__ComorCVD_0.0	-0.00016241804821037764	8.27642062937852e-05	1_1
153	cat__ComorCVD_1.0	1.5845663240066087e-05	2.5519636196909784e-05	1_1
154	cat__ComorCVD_2.0	1.5845663240066087e-05	2.8428506535178324e-05	1_1
155	cat__ComorCVD_nan	0.0	0.0	1_1
156	cat__ComorPsyc_0.0	9.30932715352828e-05	0.0003077818693073346	1_1
157	cat__ComorPsyc_1.0	0.00017430229564050493	0.0002097680954681173	1_1
158	cat__ComorPsyc_2.0	3.961415810049829e-06	2.701325429712549e-05	1_1
159	cat__ComorPsyc_nan	-1.98070790500271e-05	0.0	1_1
160	cat__ComorObe_0.0	0.00033275892804094374	0.0002589808723620932	1_1
161	cat__ComorObe_1.0	-1.782637114502439e-05	8.128145672623424e-05	1_1
162	cat__ComorObe_2.0	9.903539525057958e-06	9.581386592549259e-05	1_1
163	cat__ComorObe_nan	0.0	0.0	1_1
164	cat__ComorInf_0.0	-0.00027927981460571514	0.00022508721406851133	1_1
165	cat__ComorInf_1.0	-0.0002812605225107179	0.0003802546507739759	1_1
166	cat__ComorInf_2.0	1.7826371145091e-05	1.703869365788234e-05	1_1
167	cat__ComorInf_nan	0.0	0.0	1_1
168	cat__ComorRheu_0.0	1.1884247430082872e-05	7.858194951125406e-05	1_1
169	cat__ComorRheu_1.0	9.903539525057958e-06	0.0001106363225683233	1_1
170	cat__ComorRheu_2.0	3.169132648013217e-05	5.366219891911408e-05	1_1
171	cat__ComorRheu_nan	0.0	0.0	1_1
172	cat__ComorPrep_0.0	-1.3864955334996764e-05	5.1116080973548074e-05	1_1
173	cat__ComorPrep_1.0	3.367203438513489e-05	2.0392636007262996e-05	1_1
174	cat__ComorPrep_2.0	3.76334501951181e-05	5.788277852198297e-05	1_1
175	cat__ComorPrep_nan	9.90353952501355e-06	0.0	1_1
176	cat__ComorRen_0.0	-7.130548458016417e-05	0.00011333388397745368	1_1
177	cat__ComorRen_1.0	0.00011091964268030718	4.662032719685208e-05	1_1
178	cat__ComorRen_2.0	4.4408920985006264e-17	3.131774179658002e-05	1_1
179	cat__ComorRen_nan	-3.565274229007098e-05	4.366551327082556e-05	1_1
180	cat__ComorMPul_0.0	0.00016836017192547458	0.00022730726805624834	1_1
181	cat__ComorMPul_1.0	3.56527422901376e-05	0.00013802564137449768	1_1
182	cat__ComorMPul_2.0	0.00019609008259553474	0.00012054686596315288	1_1
183	cat__ComorMPul_nan	0.0	0.0	1_1
184	cat__ComorSPul_0.0	-0.00023570424069558894	0.0001698565299940145	1_1
185	cat__ComorSPul_1.0	-3.565274229007098e-05	4.182999996426145e-05	1_1
186	cat__ComorSPul_2.0	1.1884247430082872e-05	7.421710141300402e-05	1_1
187	cat__ComorSPul_nan	-9.90353952501355e-06	0.0	1_1
188	cat__ComorPST_0.0	-0.00018618654307043237	0.0002504949533550994	1_1
189	cat__ComorPST_1.0	0.00010101610315529363	0.00010126823167280053	1_1
190	cat__ComorPST_2.0	2.5749202765124048e-05	3.1066189596050526e-05	1_1
191	cat__ComorPST_nan	1.3864955335041174e-05	4.275760719574853e-05	1_1
192	cat__ComorHepM_0.0	-0.00017628300354544102	0.00020300081962199015	1_1
193	cat__ComorHepM_1.0	-3.565274229007098e-05	0.00018512997715129946	1_1
194	cat__ComorHepM_2.0	-1.386495533497456e-05	4.3665513270837646e-05	1_1
195	cat__ComorHepM_nan	0.0	0.0	1_1
196	cat__ComorHepS_0.0	-0.00010893893477526007	4.8111227846735e-05	1_1
197	cat__ComorHepS_1.0	4.555628181517335e-05	4.712253551754069e-05	1_1
198	cat__ComorHepS_2.0	2.2204460492503132e-17	2.5054193437279813e-05	1_1
199	cat__ComorHepS_nan	0.0	0.0	1_1
200	cat__TreatmentC1_ADE Alone	0.0003565274229009985	0.00023875542147965822	1_1
201	cat__TreatmentC1_ADE and Mylotarg 3mg per m2	-8.318973201018042e-05	0.0001662615229380402	1_1
202	cat__TreatmentC1_ADE and Mylotarg 6mg per m2	-0.00023372353279058622	0.0001679051593679401	1_1
203	cat__TreatmentC1_AIDA	0.0	0.0	1_1
204	cat__TreatmentC1_Arsenic and ATRA	0.0	0.0	1_1
205	cat__TreatmentC1_DA High dose (90mg)	0.0004001029968111025	0.00018331984015162504	1_1
206	cat__TreatmentC1_DA Mylotarg 3mg per m2	0.00015449521659045563	0.00010510823904312027	1_1
207	cat__TreatmentC1_DA Mylotarg 6mg per m2	-4.1594866005056906e-05	3.5652742290116624e-05	1_1
208	cat__TreatmentC1_DA Standard dose (60mg)	0.00018024441935551305	0.00034177400440726956	1_1
209	cat__Marrresult1C1_CR	0.004282290490621366	0.0014155979580076162	1_1
210	cat__Marrresult1C1_PR	9.903539525057958e-06	0.00040018143300018524	1_1
211	cat__Marrresult1C1_RD	0.00571632301384517	0.0024548747066930558	1_1
212	cat__Marrresult1C1_nan	0.0002059936221205927	0.00010710484548176126	1_1
213	cat__Marrresult2C1_CR	-4.3575573910104026e-05	0.00014803721307310845	1_1
214	cat__Marrresult2C1_PR	2.5749202765101842e-05	2.1332877006510706e-05	1_1
215	cat__Marrresult2C1_RD	5.9421237150214524e-05	2.5054193437279813e-05	1_1
216	cat__Marrresult2C1_nan	0.0006417493612217217	0.00023730500925236829	1_1
217	cat__amlFLToutcomeID_2.0	-1.98070790500271e-06	3.96141581000542e-06	1_1
218	cat__amlFLToutcomeID_3.0	6.140194505517282e-05	0.00021382473463771884	1_1
219	cat__amlFLToutcomeID_4.0	-0.0012597302275832779	0.0005482447777338835	1_1
220	cat__amlFLToutcomeID_nan	6.140194505519503e-05	2.2928351660378685e-05	1_1
221	cat__amlFLTTypeID_1.0	0.0020480519737754665	0.0007108892845801537	1_1
222	cat__amlFLTTypeID_2.0	0.00010497751896532126	0.00013207029990429698	1_1
223	cat__amlFLTTypeID_nan	0.00025749202765072975	0.000623120759224044	1_1
224	cat__amlDDLFLTTKDID_1.0	4.4408920985006264e-17	2.077383976412699e-05	1_1
225	cat__amlDDLFLTTKDID_2.0	1.980707905047119e-06	6.276062953930883e-05	1_1
226	cat__amlDDLFLTTKDID_3.0	-3.565274229004878e-05	8.300087879953335e-05	1_1
227	cat__amlDDLFLTTKDID_4.0	0.0	0.0	1_1
228	cat__amlDDLFLTTKDID_6.0	0.0	0.0	1_1
229	cat__amlDDLFLTTKDID_7.0	0.0	0.0	1_1
230	cat__amlDDLFLTTKDID_8.0	0.0	0.0	1_1
231	cat__amlDDLFLTTKDID_9.0	0.0	0.0	1_1
232	cat__amlDDLFLTTKDID_99.0	0.0	0.0	1_1
233	cat__amlDDLFLTTKDID_nan	-3.7633450195073695e-05	0.0001573884011751294	1_1
234	cat__amlFLTType0ID_1.0	0.0009923346604076456	0.0005133970436531152	1_1
235	cat__amlFLTType0ID_2.0	0.0	0.0	1_1
236	cat__amlFLTType0ID_nan	0.00018222512726053796	0.0009062166185162194	1_1
237	cat__amlDDLNPM1OutcomeID_1.0	-0.00012082318220529853	0.0007708084567756582	1_1
238	cat__amlDDLNPM1OutcomeID_3.0	0.00205795551330048	0.0009208992492630882	1_1
239	cat__amlDDLNPM1OutcomeID_5.0	3.961415810016522e-05	1.0848783993987838e-05	1_1
240	cat__amlDDLNPM1OutcomeID_7.0	0.0	0.0	1_1
241	cat__amlDDLNPM1OutcomeID_nan	-0.00016637946402040527	6.699362024001148e-05	1_1
242	cat__amlDDLNPM1ID_1.0	-3.763345019505149e-05	0.0002482136026750919	1_1
243	cat__amlDDLNPM1ID_2.0	0.0	0.0	1_1
244	cat__amlDDLNPM1ID_3.0	0.0	0.0	1_1
245	cat__amlDDLNPM1ID_4.0	7.922831620077453e-06	9.361857347907495e-05	1_1
246	cat__amlDDLNPM1ID_5.0	-0.0001723215877354356	0.00032778172524162204	1_1
247	cat__amlDDLNPM1ID_nan	0.001004218907837684	0.0010604577680765161	1_1
248	cat__MRDnegativity_<0.0%/not detectable	6.536336086520045e-05	9.573193870575918e-05	1_1
249	cat__MRDnegativity_nan	-9.309327153521618e-05	9.855887895598631e-05	1_1
250	cat__MRDguided_No	-7.9228316200175e-05	0.00010349080339580537	1_1
251	cat__MRDguided_nan	6.932477667522807e-05	6.56926494019226e-05	1_1
252	cat__Housekeeping_ABL	0.00015449521659047783	0.00011910627589971649	1_1
253	cat__Housekeeping_nan	2.178778695509642e-05	0.00010009926332315867	1_1
254	cat__MRDA0_method_nan	0.0003842573335710586	0.00012657947835021573	1_1
255	cat__MRDA0_method_qPCR-NPM1	-4.555628181508453e-05	8.084588758277875e-05	1_1
256	cat__MRDA0_method_qPCR-NPM1 A	6.734406877020315e-05	0.00025407163439994146	1_1
257	cat__MRDA0_method_qPCR-NPM1 B	-1.98070790500271e-05	0.0	1_1
258	cat__MRDA0_method_qPCR-NPM1 D	1.98070790500271e-06	3.96141581000542e-06	1_1
259	cat__MRDA0_method_qPCR-NPM1 OTHER	-8.120902410519992e-05	0.00012087187832428063	1_1
260	cat__MRDA0_method_qPCR-inv16	-3.9614158100076403e-05	4.107283331020414e-05	1_1
261	cat__MRDA0_method_qPCR-t8/21	0.0	0.0	1_1
262	cat__MRDA0num_ND	4.5556281815151146e-05	4.794786157590631e-05	1_1
263	cat__MRDA0num_Pos	0.00011686176639533752	8.152243400183214e-05	1_1
264	cat__MRDA0num_nan	0.000433775031196193	0.00027944131500856563	1_1
265	cat__MRDA0_specimen_PB	-0.00012676530592028445	0.000613552848498153	1_1
266	cat__MRDA0_specimen_nan	-0.00037633450195095897	0.00035159657548672693	1_1
267	cat__MRDB0_method_nan	0.00010497751896532126	8.959282886998902e-05	1_1
268	cat__MRDB0_method_qPCR-NPM1	-6.536336086513384e-05	3.0428212204611753e-05	1_1
269	cat__MRDB0_method_qPCR-NPM1 A	-9.903539524991345e-06	3.961415810009861e-05	1_1
270	cat__MRDB0_method_qPCR-NPM1 B	0.0	0.0	1_1
271	cat__MRDB0_method_qPCR-NPM1 D	0.0	0.0	1_1
272	cat__MRDB0_method_qPCR-NPM1 OTHER	3.7633450195140306e-05	1.5845663240060537e-05	1_1
273	cat__MRDB0_method_qPCR-inv16	-5.94212371500813e-06	4.851723696753695e-06	1_1
274	cat__MRDB0_method_qPCR-t8/21	-5.94212371500813e-06	1.188424743001626e-05	1_1
275	cat__MRDB0_specimen_BM	-1.1884247429994055e-05	6.430440739495482e-05	1_1
276	cat__MRDB0_specimen_nan	-7.328619248514467e-05	4.585670332081108e-05	1_1
277	cat__MRDB0num_ND	-0.00012676530592030665	6.84419852364739e-05	1_1
278	cat__MRDB0num_Pos	5.942123715074743e-06	7.479631425318736e-05	1_1
279	cat__MRDB0num_nan	-0.00014063026125532563	0.00014039293399622667	1_1
280	cat__MRDC0_method_MFC (LAIP+DfN)	0.0002832412304157872	0.0003113304887175398	1_1
281	cat__MRDC0_method_nan	1.3864955335085582e-05	8.132970930197429e-05	1_1
282	cat__MRDC0_specimen_BM	-0.00043179432329110146	0.0004172482379213318	1_1
283	cat__MRDC0_specimen_BM	0.0	0.0	1_1
284	cat__MRDC0_specimen_PB	0.00033672034385090477	0.0001757145809116405	1_1
285	cat__MRDC0_specimen_nan	0.00020203220631056506	0.000344813883874798	1_1
286	cat__MRDC1_specimen_BM	-0.00018024441935544645	0.0003943250684465619	1_1
287	cat__MRDC1_specimen_PB	0.0	0.0	1_1
288	cat__MRDC1_specimen_nan	-6.338265296013113e-05	0.0003403476392528336	1_1
289	cat__MRDC0num_Neg	0.0	0.0	1_1
290	cat__MRDC0num_Pos	0.0002673955671757211	0.0002823464207610444	1_1
291	cat__MRDC0num_nan	-0.0001168617663952709	0.00014708006588417917	1_1
292	cat__MRDA1_method_nan	4.159486600514572e-05	4.9080007500420184e-05	1_1
293	cat__MRDA1_method_qPCR-NPM1	-6.536336086513384e-05	3.8914735881287405e-05	1_1
294	cat__MRDA1_method_qPCR-NPM1 A	-0.00013072672173031208	0.00011573166286759948	1_1
295	cat__MRDA1_method_qPCR-NPM1 B	0.0	0.0	1_1
296	cat__MRDA1_method_qPCR-NPM1 D	0.0	0.0	1_1
297	cat__MRDA1_method_qPCR-NPM1 OTHER	-9.111256363023568e-05	5.1039272393788546e-05	1_1
298	cat__MRDA1_method_qPCR-inv16	0.0	0.0	1_1
299	cat__MRDA1_method_qPCR-t8/21	0.0	0.0	1_1
300	cat__MRDA1num_ND	0.00010893893477530448	6.479064802343464e-05	1_1
301	cat__MRDA1num_Neg	0.0003624695466159844	0.00020146827682296492	1_1
302	cat__MRDA1num_Pos	0.0002456077802207135	0.00010874068359230852	1_1
303	cat__MRDA1num_nan	-0.00019014795888046	0.00012232374794815914	1_1
304	cat__MRDA1_specimen_PB	-0.00012280389011027905	0.0001152560978150799	1_1
305	cat__MRDA1_specimen_nan	-0.0001544952165903668	0.0002574615534180549	1_1
306	cat__MRDB1_method_nan	-1.9807079050004893e-05	6.007784533881588e-05	1_1
307	cat__MRDB1_method_qPCR-NPM1	-0.00012478459801530396	0.00020059007508739106	1_1
308	cat__MRDB1_method_qPCR-NPM1 A	-4.753698972006504e-05	8.733102654168486e-05	1_1
309	cat__MRDB1_method_qPCR-NPM1 B	0.0	0.0	1_1
310	cat__MRDB1_method_qPCR-NPM1 D	9.90353952501355e-06	0.0	1_1
311	cat__MRDB1_method_qPCR-NPM1 OTHER	1.98070790500271e-06	3.96141581000542e-06	1_1
312	cat__MRDB1_method_qPCR-inv16	0.0	0.0	1_1
313	cat__MRDB1_method_qPCR-t8/21	0.0	0.0	1_1
314	cat__MRDB1_specimen_BM	-2.5749202765013025e-05	0.0001717172087998416	1_1
315	cat__MRDB1_specimen_nan	-1.584566324002168e-05	0.00017477432541809174	1_1
316	cat__MRDB1num_ND	-2.5749202765035228e-05	1.7267411189157944e-05	1_1
317	cat__MRDB1num_Neg	-1.188424743001626e-05	3.96141581000542e-06	1_1
318	cat__MRDB1num_Pos	0.00010299681106031854	5.692597248081665e-05	1_1
319	cat__MRDB1num_nan	-0.00016836017192538576	0.00011515393549823377	1_1
320	cat__MRDC1_method_MFC (LAIP+DfN)	-4.3575573910037416e-05	0.0002513704845094719	1_1
321	cat__MRDC1_method_nan	6.140194505519503e-05	0.00024615027841474855	1_1
322	cat__MRDC1num_ND	-0.0003188939727058138	0.00030655574361570826	1_1
323	cat__MRDC1num_Neg	-0.0003783152098559839	0.0007320156203902381	1_1
324	cat__MRDC1num_Pos	0.00015251450868545292	0.0008442928630186645	1_1
325	cat__MRDC1num_nan	-0.0007407847564719239	0.0004518185330271467	1_1
326	ordinal__NauseagradeC1	-0.00024560778022062466	0.00045042708796116455	1_1
327	ordinal__AlopeciagradeC1	0.00043377503119617077	0.00043133979325578987	1_1
328	ordinal__OralgradeC1	0.0006932477667518589	0.00047491576805427753	1_1
329	ordinal__DiarrheagradeC1	-0.00037831520985596165	0.00031538691994233885	1_1
330	ordinal__CardiacgradeC1	-0.00019609008259549032	0.00010356659308256848	1_1
331	ordinal__LiverASTgradeC1	-0.0002812605225107179	0.0004854391411373423	1_1
332	ordinal__LiverALTgradeC1	-0.0009131063442073817	0.0004894553270171424	1_1
333	ordinal__LiverBilgradeC1	0.0005169647632063956	0.00035698928891496877	1_1
334	ordinal__RenaCreatgradeC1	-7.922831620019722e-05	0.00031198507400327234	1_1
335	ordinal__RenaprotgradeC1	-0.0002574920276506631	0.0005751219981842018	1_1
336	ordinal__RenahaemgradeC1	0.00011686176639533752	0.0004056052617469288	1_1
337	ordinal__cellularity1C1	-0.0010992928872778807	0.00033267638830799157	1_1
338	ordinal__cellularity2C1	0.00026937627508074604	0.000190230470474292	1_1
339	num__amlAgeAtRand1	0.0025075762077366947	0.0015834443509390628	1_1
340	num__UnitsbloodC1	0.0004001029968111025	0.0022980275204949807	1_1
341	num__UnitsplateletsC1	0.002460039218016541	0.00037626152142552187	1_1
342	num__DaysIVantibC1	0.0012993443856834873	0.0005354289820722847	1_1
343	num__DaysinhospC1	0.000520926179016401	0.0009612577694691083	1_1
344	num__TestDate	-0.0010497751896527685	0.00036344775706100533	1_1
345	num__ITDPcnt	0.003291936538118767	0.002493195963389563	1_1
346	num__ITDLength	0.0017152930457345894	0.0010635940381247806	1_1
347	num__date_MRDA0	-0.0009091449283973763	0.0006332506247286197	1_1
348	num__MRDA0hodnota	-0.0001386495533503451	0.00017936072925975641	1_1
349	num__MRDA0logred	-0.00012280389011030124	0.0003390772931174555	1_1
350	num__date_MRDB0	0.00023768494860065825	0.00027309358163844294	1_1
351	num__MRDB0hodnota	-0.0007110741378968388	0.00030475880115000866	1_1
352	num__MRDB0logred	-0.00010893893477526007	4.201715973537928e-05	1_1
353	num__MRDC0percentage	-0.0008675500623922527	0.0014784840219721628	1_1
354	num__date_MRDA1	-2.376849486003252e-05	0.0001869225858126708	1_1
355	num__MRDA1hodnota	0.0014102640283637723	0.0008584169603803242	1_1
356	num__MRDA1logred	0.00029908689365580886	0.0005308297185414125	1_1
357	num__date_MRDB1	9.705468734526601e-05	0.00011246514601046831	1_1
358	num__MRDB1hodnota	0.00036643096242601204	0.000463036810567519	1_1
359	num__Date_MRDC1	1.9807079050249143e-06	0.0003078965682543698	1_1
360	num__MRDC1percentage	0.00041198724424111876	0.0013634206856595462	1_1
361	num__NauseastartC1	-0.00014657238497033375	0.0007215161853306222	1_1
362	num__NauseastopC1	-0.00021985857745554505	0.0003235533500542219	1_1
363	num__AlopeciastartC1	0.0002059936221205705	0.0005802291024397375	1_1
364	num__AlopeciastopC1	-0.000322855388515797	0.000278188997367716	1_1
365	num__OralstartC1	-1.980707904958301e-06	0.0006965617757050815	1_1
366	num__OralstopC1	-0.0013884762414086537	0.00041799038057071625	1_1
367	num__DiarrheastartC1	-0.0015984312793392076	0.0005846813548832744	1_1
368	num__DiarrheastopC1	0.0007586111276170371	0.0006510053872538555	1_1
369	num__CardiacstartC1	-0.0014855309287538977	0.0006586858953928304	1_1
370	num__CardiacstopC1	-0.0013310357121634863	0.00030192642085750287	1_1
371	num__LiverASTstartC1	-7.922831619988635e-06	0.00043572872861075916	1_1
372	num__LiverASTstopC1	-0.00020203220631049846	0.00021172275899239892	1_1
373	num__LiverALTstartC1	-0.00151326083942398	0.0003367436454905908	1_1
374	num__LiverALTstopC1	-0.0005130033473963013	0.0006234166036717204	1_1
375	num__LiverBilstartC1	-0.00016439875611540256	0.000803630585254023	1_1
376	num__LiverBilstopC1	-0.0015310872105690266	0.0005019287355179829	1_1
377	num__RenaCreatstartC1	-0.0003070097252757753	0.0003495823200967117	1_1
378	num__RenaCreatstopC1	-0.00035652742290090964	0.0005937830630380669	1_1
379	num__RenaprotstartC1	-0.00018816725097547948	0.0003745057222886739	1_1
380	num__RenahaemstartC1	-0.00028324123041572057	0.0001442793103292136	1_1
381	num__RenahaemstopC1	-0.00023372353279058622	0.00013645338126369399	1_1
382	num__mylotargdateC1	6.661338147750939e-17	0.0004331822226162836	1_1
383	num__marrexamdate1C1	0.0007566304197120343	0.0012918498263237185	1_1
384	num__marrexamdate2C1	0.00012676530592037327	0.00019319772514265327	1_1
385	num__NeutrecoverydateC1	0.0004931962683463409	0.0010781930310756567	1_1
386	num__Platrecovery50dateC1	0.0025313447025967495	0.0017130730332836836	1_1
387	num__Platrecovery100dateC1	0.0014300711074138439	0.0016795024891038378	1_1
388	num__DischargeddateC1	-0.0016043734030542155	0.0009108457106628096	1_1
389	num__Weight	0.0007843603303821167	0.0005492099792791466	1_1
390	num__Height	0.0013449006674985942	0.0007046812033875855	1_1
391	num__BloodDateEntry	-9.903539524991345e-06	0.0007973425716667924	1_1
392	num__HemoglobinEntry	0.0005506367975914861	0.0005368266560971398	1_1
393	num__PlateletEntry	0.0009131063442074705	0.001237956701643049	1_1
394	num__MarrowDateEntry	1.1884247430060668e-05	0.001005360974518367	1_1
395	num__MarrowBlastsEntry	0.0009210291758274813	0.001536306818671338	1_1
396	num__LocalImmPcnt	-0.0020044763998652735	0.0004996176190786246	1_1
397	num__SmokePerDay	0.00048527343672630783	0.000510123620686545	1_1
398	num__chemodateC1	-0.0016301226058192731	0.0009443968764254727	1_1
399	num__Marrblastperc1C1	0.0037930556380851186	0.001390013899894515	1_1
400	num__Marrblastperc2C1	0.0006397686533167413	0.00014153401933129288	1_1
401	num__WBCEntry	0.003915859528195398	0.0012727277502320212	1_1
402	num__CompmarrrespC1	0.002275833382851045	0.0014112790540762473	1_1
403	remainder__IsSec_is_missing	-7.328619248516687e-05	7.813133251455586e-05	1_1
404	remainder__PrevDiag_is_missing	9.90353952501355e-06	0.0	1_1
405	remainder__PrevBloodDis_is_missing	-0.0004357557391011069	0.0007598280541915408	1_1
406	remainder__Weight_is_missing	0.0	0.0	1_1
407	remainder__Height_is_missing	0.0	0.0	1_1
408	remainder__BloodDateEntry_is_missing	-1.98070790500271e-05	2.505419343723593e-05	1_1
409	remainder__HemoglobinEntry_is_missing	0.0	0.0	1_1
410	remainder__PlateletEntry_is_missing	0.0	0.0	1_1
411	remainder__MarrowDateEntry_is_missing	-2.1787786955029807e-05	1.7038693657835878e-05	1_1
412	remainder__MarrowBlastsEntry_is_missing	9.111256363028008e-05	2.897525865734611e-05	1_1
413	remainder__FABtype_is_missing	2.5749202765101842e-05	2.1332877006510706e-05	1_1
414	remainder__CNSinvolveentry_is_missing	-4.555628181508453e-05	3.737192200785952e-05	1_1
415	remainder__Localcytoentry_is_missing	4.159486600516793e-05	1.9203675629013865e-05	1_1
416	remainder__Localimmentry_is_missing	-8.318973201015822e-05	4.6704403599143525e-05	1_1
417	remainder__LocalImmPcnt_is_missing	0.0005189454711113983	0.00036851814461729066	1_1
418	remainder__CD33entry_is_missing	3.1691326480109974e-05	5.616276221110703e-05	1_1
419	remainder__SmokeHist_is_missing	1.5845663240066087e-05	8.782379336225294e-05	1_1
420	remainder__SmokePerDay_is_missing	6.536336086520045e-05	0.0003068243772967999	1_1
421	remainder__CytoResult_is_missing	0.0	0.0	1_1
422	remainder__Karyotype_is_missing	3.9614158100276246e-06	7.922831620055249e-06	1_1
423	remainder__ComorArr_is_missing	1.98070790500271e-06	3.96141581000542e-06	1_1
424	remainder__ComorCard_is_missing	0.0	0.0	1_1
425	remainder__ComorHVD_is_missing	0.0	0.0	1_1
426	remainder__ComorIBD_is_missing	-3.9614158099832155e-06	1.9406894787041977e-05	1_1
427	remainder__ComorDiab_is_missing	0.0	0.0	1_1
428	remainder__ComorCVD_is_missing	0.0	0.0	1_1
429	remainder__ComorPsyc_is_missing	0.0	0.0	1_1
430	remainder__ComorObe_is_missing	-7.526690039016959e-05	8.011467671344275e-05	1_1
431	remainder__ComorInf_is_missing	0.0	0.0	1_1
432	remainder__ComorRheu_is_missing	-9.90353952501355e-06	6.263548359308982e-06	1_1
433	remainder__ComorPrep_is_missing	0.0	0.0	1_1
434	remainder__ComorRen_is_missing	-8.120902410517772e-05	0.00010581504457935251	1_1
435	remainder__ComorMPul_is_missing	0.0	0.0	1_1
436	remainder__ComorSPul_is_missing	5.942123715019232e-05	0.0	1_1
437	remainder__ComorPST_is_missing	0.0	0.0	1_1
438	remainder__ComorHepM_is_missing	0.0	0.0	1_1
439	remainder__ComorHepS_is_missing	2.772991067010455e-05	2.4579938689159042e-05	1_1
440	remainder__drugdoseC1yn_is_missing	0.0	0.0	1_1
441	remainder__mylotargC1yn_is_missing	-2.5749202765035228e-05	7.92283162001084e-06	1_1
442	remainder__mylotargdateC1_is_missing	-0.0001346881375403175	0.0002543185756652721	1_1
443	remainder__mylodoseC1_is_missing	0.0001901479588805266	0.00029587559835794004	1_1
444	remainder__marrexamdate1C1_is_missing	1.3864955335085582e-05	9.875770683398464e-05	1_1
445	remainder__marrexamdate2C1_is_missing	0.00010893893477532668	0.00021433785609631435	1_1
446	remainder__cellularity1C1_is_missing	-0.0007269198011368605	0.0005132136111300293	1_1
447	remainder__cellularity2C1_is_missing	7.724760829523891e-05	0.00012796660768287142	1_1
448	remainder__Marrblastperc1C1_is_missing	5.942123715052539e-06	0.000139580192346132	1_1
449	remainder__Marrblastperc2C1_is_missing	0.0001901479588805266	0.00021836350209081243	1_1
450	remainder__Marrresult1C1_is_missing	-0.0002693762750806794	0.00023330351388241253	1_1
451	remainder__Marrresult2C1_is_missing	0.0001723215877355022	0.0002141180974710964	1_1
452	remainder__CompmarrrespC1_is_missing	0.0011785212034781446	0.0006477550825269115	1_1
453	remainder__NeutrecoveryC1_is_missing	0.0	0.0	1_1
454	remainder__NeutrecoverydateC1_is_missing	0.0004892348525363354	0.00039873770501347666	1_1
455	remainder__Platrecovery50C1_is_missing	0.0	0.0	1_1
456	remainder__Platrecovery50dateC1_is_missing	0.00020401291421558997	0.00042484222277282464	1_1
457	remainder__Platrecovery100C1_is_missing	0.0	0.0	1_1
458	remainder__Platrecovery100dateC1_is_missing	0.0016301226058193618	0.0014464674653799853	1_1
459	remainder__NauseagradeC1_is_missing	-0.0001386495533503229	0.00014927758576598554	1_1
460	remainder__NauseastartC1_is_missing	0.0002495691960306745	0.00026525221401142767	1_1
461	remainder__NauseastopC1_is_missing	-0.0002614534434606464	0.00028043634478081995	1_1
462	remainder__AlopeciagradeC1_is_missing	-4.3575573910059615e-05	1.4822260727589856e-05	1_1
463	remainder__AlopeciastartC1_is_missing	-0.0010656208528927902	0.00021675859560369953	1_1
464	remainder__AlopeciastopC1_is_missing	-0.0003109711410857807	0.00018396074587123548	1_1
465	remainder__OralgradeC1_is_missing	4.9517697625156563e-05	3.6522449174197986e-05	1_1
466	remainder__OralstartC1_is_missing	-0.00027729910670071245	6.448717727769943e-05	1_1
467	remainder__OralstopC1_is_missing	-0.0002456077802206025	0.00030629968297661396	1_1
468	remainder__DiarrheagradeC1_is_missing	-0.00014063026125532563	0.00010488404773407197	1_1
469	remainder__DiarrheastartC1_is_missing	0.0002634341513657157	0.00018449313323738812	1_1
470	remainder__DiarrheastopC1_is_missing	0.0004773506051063192	0.0003803474951984562	1_1
471	remainder__CardiacgradeC1_is_missing	-0.00011488105849024599	0.00017920755103323203	1_1
472	remainder__CardiacstartC1_is_missing	-0.0003248360964208219	0.0001484077698808213	1_1
473	remainder__CardiacstopC1_is_missing	-0.00041000653633604944	0.00010529470049717064	1_1
474	remainder__LiverASTgradeC1_is_missing	-0.00010695822687023515	0.00033222795765631784	1_1
475	remainder__LiverASTstartC1_is_missing	3.7633450195140306e-05	6.610937179185624e-05	1_1
476	remainder__LiverASTstopC1_is_missing	-0.0001168617663952709	0.000218003878160835	1_1
477	remainder__LiverALTgradeC1_is_missing	-2.376849486003252e-05	7.479631425319266e-05	1_1
478	remainder__LiverALTstartC1_is_missing	-6.140194505512841e-05	0.0003429199773264888	1_1
479	remainder__LiverALTstopC1_is_missing	0.0003644502545209871	0.00015436819591894708	1_1
480	remainder__LiverBilgradeC1_is_missing	-2.9710618575062854e-05	5.9750443199200466e-05	1_1
481	remainder__LiverBilstartC1_is_missing	-0.00023372353279058622	0.0002464847543428615	1_1
482	remainder__LiverBilstopC1_is_missing	-0.00015845663240039444	0.00033683683592974375	1_1
483	remainder__RenaCreatgradeC1_is_missing	0.0	0.0	1_1
484	remainder__RenaCreatstartC1_is_missing	-0.00013072672173031208	0.0003866390536195575	1_1
485	remainder__RenaCreatstopC1_is_missing	2.772991067010455e-05	0.0002780338248716214	1_1
486	remainder__RenaprotgradeC1_is_missing	-0.0001129003505852877	2.7013254297120603e-05	1_1
487	remainder__RenaprotstartC1_is_missing	-0.0001525145086853641	0.00033768601065883516	1_1
488	remainder__RenahaemgradeC1_is_missing	-5.347911343509537e-05	4.915987737827872e-05	1_1
489	remainder__RenahaemstartC1_is_missing	-4.357557391008182e-05	0.00013759862485755503	1_1
490	remainder__RenahaemstopC1_is_missing	-0.00016241804821039984	0.00013745599122860135	1_1
491	remainder__UnitsbloodC1_is_missing	-1.980707904958301e-06	3.218269417725983e-05	1_1
492	remainder__UnitsplateletsC1_is_missing	-1.3864955334996764e-05	5.692597248084214e-05	1_1
493	remainder__DaysIVantibC1_is_missing	9.111256363028008e-05	2.457993868916799e-05	1_1
494	remainder__DaysinhospC1_is_missing	0.00024956919603071894	0.00010655398543236674	1_1
495	remainder__DischargeddateC1_is_missing	-0.00048725414463128834	0.00042543282000519585	1_1
496	remainder__MRDnegativity_is_missing	-0.00014855309287535866	0.00015758769014531646	1_1
497	remainder__MRDguided_is_missing	8.120902410522213e-05	6.929647507095889e-05	1_1
498	remainder__Housekeeping_is_missing	7.5266900390214e-05	0.00020427235659640082	1_1
499	remainder__MRDA0_is_missing	-0.0003426624675658685	7.787986313839301e-05	1_1
500	remainder__date_MRDA0_is_missing	-0.00012280389011030124	0.00018353372406538997	1_1
501	remainder__MRDA0_method_is_missing	0.00021985857745561167	0.00030197839201218313	1_1
502	remainder__MRDA0_specimen_is_missing	-0.00042783290748111825	0.0003969528405516386	1_1
503	remainder__MRDA0num_is_missing	1.1884247430060668e-05	0.0006258974298872876	1_1
504	remainder__MRDA0hodnota_is_missing	-0.00010299681106022973	0.00026908483685294117	1_1
505	remainder__MRDA0logred_is_missing	-1.3864955334996764e-05	0.00012187390863322062	1_1
506	remainder__MRDB0_is_missing	-0.0001327074296352926	9.532124638432122e-05	1_1
507	remainder__date_MRDB0_is_missing	-7.526690039014739e-05	4.835524240192705e-05	1_1
508	remainder__MRDB0_method_is_missing	-7.72476082951723e-05	0.00011263942962038441	1_1
509	remainder__MRDB0_specimen_is_missing	2.9710618575107262e-05	0.00023301746857376163	1_1
510	remainder__MRDB0num_is_missing	0.00018024441935551305	9.106949458335457e-05	1_1
511	remainder__MRDB0hodnota_is_missing	-4.3575573910059615e-05	0.00015653859257613967	1_1
512	remainder__MRDB0logred_is_missing	-0.00018024441935544645	5.366219891907311e-05	1_1
513	remainder__MRDC0_is_missing	0.00021787786955060895	7.411130363802939e-05	1_1
514	remainder__MRDC0_method_is_missing	0.0007764374987620614	0.00025447279226766656	1_1
515	remainder__MRDC0_specimen_is_missing	-1.1884247429994055e-05	0.00018319138993832938	1_1
516	remainder__MRDC0num_is_missing	0.00014855309287542529	0.00036019487757281063	1_1
517	remainder__MRDC0percentage_is_missing	8.913185572525517e-05	0.00020189622961668276	1_1
518	remainder__MRDA1_is_missing	7.130548458023078e-05	6.430440739496371e-05	1_1
519	remainder__date_MRDA1_is_missing	0.00040406441262110795	0.0002402623998590726	1_1
520	remainder__MRDA1_method_is_missing	-5.744052924512299e-05	0.00024805549475234804	1_1
521	remainder__MRDA1_specimen_is_missing	-0.00016439875611538036	0.00026563648777198424	1_1
522	remainder__MRDA1num_is_missing	0.00017628300354548542	0.00021225944618802293	1_1
523	remainder__MRDA1hodnota_is_missing	7.32861924852335e-05	5.692597248084291e-05	1_1
524	remainder__MRDA1logred_is_missing	-0.0005110226394913209	0.00012583342384587734	1_1
525	remainder__MRDB1_is_missing	-0.00017826371145044373	7.002859955893932e-05	1_1
526	remainder__date_MRDB1_is_missing	-3.565274229007098e-05	7.737447257559066e-05	1_1
527	remainder__MRDB1_method_is_missing	0.00016043734030544155	0.00014600921024407617	1_1
528	remainder__MRDB1_specimen_is_missing	-6.536336086515604e-05	6.93530667300926e-05	1_1
529	remainder__MRDB1num_is_missing	-0.0004773506051062304	9.40367022835176e-05	1_1
530	remainder__MRDB1hodnota_is_missing	0.00014855309287542529	6.628716513432903e-05	1_1
531	remainder__MRDC1_is_missing	-0.0001723215877354134	0.00014482212379766498	1_1
532	remainder__Date_MRDC1_is_missing	-0.00018816725097547948	0.00022600910057000656	1_1
533	remainder__MRDC1_method_is_missing	0.00010101610315529363	0.0001592469446965781	1_1
534	remainder__MRDC1_specimen_is_missing	8.715114782023025e-05	0.00035885267407906015	1_1
535	remainder__MRDC1num_is_missing	0.00010101610315529363	0.00035868864712939864	1_1
536	remainder__MRDC1percentage_is_missing	0.00015845663240046103	0.00048682721971663806	1_1
537	remainder__TestDate_is_missing	-0.0001743022956404383	9.935180306997199e-05	1_1
538	remainder__amlFLToutcomeID_is_missing	-0.00011091964268026278	6.053323346577916e-05	1_1
539	remainder__amlFLTTypeID_is_missing	-0.0004991383920613046	0.0005111070813013663	1_1
540	remainder__amlDDLFLTTKDID_is_missing	0.00020005149840556234	0.0002266504591259861	1_1
541	remainder__ITDPcnt_is_missing	-0.0004714084813912223	0.0012519358846604315	1_1
542	remainder__ITDLength_is_missing	0.00041198724424111876	0.0005768112532558951	1_1
543	remainder__amlFLTType0ID_is_missing	5.942123715052539e-06	0.0004916626136344023	1_1
544	remainder__amlDDLNPM1OutcomeID_is_missing	-0.0002475884881256274	0.0001023472235051872	1_1
545	remainder__amlDDLNPM1ID_is_missing	0.0011250420900430047	0.0009401709187579261	1_1
546	karyotype_encoding__Karyotype_46,XX [20]	0.0	0.0	2_1
547	karyotype_encoding__Karyotype_46,XX [20]	-0.00025359668373570177	1.850637986933651e-05	2_1
548	karyotype_encoding__Karyotype_46,XX,inv(16)(p13q22)[10]	0.0	0.0	2_1
549	karyotype_encoding__Karyotype_46,XX,t(8;21)(q22;q22)[10]	0.0	0.0	2_1
550	karyotype_encoding__Karyotype_46,XX[10]	1.7556693489351183e-05	4.0168271703446985e-05	2_1
551	karyotype_encoding__Karyotype_46,XX[20]	0.0003803950256034749	0.00011557230524147948	2_1
552	karyotype_encoding__Karyotype_46,XX[20]	5.852231163117061e-06	1.1704462326234122e-05	2_1
553	karyotype_encoding__Karyotype_46,XX[25]	-9.948792977325649e-05	3.901487442092843e-06	2_1
554	karyotype_encoding__Karyotype_46,XX[30]	-3.121189953674275e-05	1.5605949768371376e-05	2_1
555	karyotype_encoding__Karyotype_46,XY	7.802974884163482e-06	2.0828243359227712e-05	2_1
556	karyotype_encoding__Karyotype_46,XY [20]	1.3655206047258339e-05	2.0084135851694917e-05	2_1
557	karyotype_encoding__Karyotype_46,XY,inv(16)(p13q22)[10]	0.0	0.0	2_1
558	karyotype_encoding__Karyotype_46,XY[10]	2.5359668373514665e-05	0.00010053429876984424	2_1
559	karyotype_encoding__Karyotype_46,XY[20]	4.876859302604952e-05	0.00012895581667719298	2_1
560	karyotype_encoding__Karyotype_46,XY[20]	0.0	0.0	2_1
561	karyotype_encoding__Karyotype_46,XY[25]	7.802974884185688e-06	3.901487442092843e-06	2_1
562	karyotype_encoding__Karyotype_46,XY[30]	0.0	0.0	2_1
563	karyotype_encoding__Karyotype_47,XX,+8[10]	0.0	0.0	2_1
564	karyotype_encoding__Karyotype___rare_class__	0.0014259936600828694	0.000545594806540088	2_1
565	cat__sexID_False	-6.047305535239467e-05	0.000269837995807435	2_1
566	cat__sexID_True	-1.3655206047347157e-05	0.00024181354959498688	2_1
567	cat__IsSec_False	0.00044672031211896447	7.178100753172597e-05	2_1
568	cat__IsSec_True	0.001291392343330844	0.0003781928138347679	2_1
569	cat__IsSec_nan	0.0	0.0	2_1
570	cat__PrevDiag_False	7.998049256279227e-05	0.00026392055830736123	2_1
571	cat__PrevDiag_True	0.0008212631065593445	0.0006509874685613822	2_1
572	cat__PrevDiag_nan	-1.9507437210464218e-05	0.0	2_1
573	cat__drugdoseC1yn_False	-0.00018141916605709518	0.00011131211015993331	2_1
574	cat__drugdoseC1yn_True	-0.00024969519629360894	4.8416185890241214e-05	2_1
575	cat__drugdoseC1yn_nan	-7.802974884207892e-06	2.853692043566703e-05	2_1
576	cat__mylotargC1yn_False	0.0010475493782003964	0.00047737851668256813	2_1
577	cat__mylotargC1yn_True	0.0005501097293342915	0.0003983340342152617	2_1
578	cat__mylotargC1yn_nan	-2.5359668373603485e-05	1.809045305146821e-05	2_1
579	cat__mylodoseC1_False	-1.3655206047324953e-05	7.86611856763128e-05	2_1
580	cat__mylodoseC1_True	-0.00015996098512560675	0.0002121383345766442	2_1
581	cat__mylodoseC1_nan	0.00034723238234573016	0.0003738919810999851	2_1
582	cat__NeutrecoveryC1_False	-0.00010338941721532713	0.00011401425366460578	2_1
583	cat__NeutrecoveryC1_True	0.000257498171177728	0.0003708260682473169	2_1
584	cat__NeutrecoveryC1_nan	0.0	0.0	2_1
585	cat__Platrecovery50C1_False	-8.19312362838609e-05	0.0009404243935356072	2_1
586	cat__Platrecovery50C1_True	7.41282613996308e-05	0.0003492103700280305	2_1
587	cat__Platrecovery50C1_nan	-9.753718605232109e-06	0.0	2_1
588	cat__Platrecovery100C1_False	0.0010748597902950018	0.0015714860154868904	2_1
589	cat__Platrecovery100C1_True	0.0015410875396244528	0.0018317473153250353	2_1
590	cat__Platrecovery100C1_nan	0.0	0.0	2_1
591	cat__MRDA0_False	8.778346744693355e-05	0.00012836427311472778	2_1
592	cat__MRDA0_True	-0.0009402584735430652	0.0003747053211542327	2_1
593	cat__MRDA0_nan	0.00023799073396728597	0.00010296527262928041	2_1
594	cat__MRDB0_False	-5.6571567910301825e-05	0.0001520329111408844	2_1
595	cat__MRDB0_True	-8.778346744697796e-05	0.0002703029789914803	2_1
596	cat__MRDB0_nan	-0.00018922214094123645	9.843043793450437e-05	2_1
597	cat__MRDC0_False	-0.00018141916605709518	0.0003177736972531126	2_1
598	cat__MRDC0_True	0.00029651304559858983	0.0003836870412301905	2_1
599	cat__MRDC0_nan	-0.00012289685442579135	0.00011367999831716221	2_1
600	cat__MRDA1_False	0.0006203365032918295	0.00019552252837180825	2_1
601	cat__MRDA1_True	0.0003530846135088916	0.00016007988872124117	2_1
602	cat__MRDA1_nan	-0.00029651304559870085	9.162267595856944e-05	2_1
603	cat__MRDB1_False	0.00012874908558884178	0.0002597787183163791	2_1
604	cat__MRDB1_True	0.00020677883443056543	0.0001827254469032412	2_1
605	cat__MRDB1_nan	-7.607900512072164e-05	0.0002831200594044562	2_1
606	cat__MRDC1_False	-3.706413069988201e-05	0.0001656869436144077	2_1
607	cat__MRDC1_True	-7.998049256283669e-05	8.840980594876808e-05	2_1
608	cat__MRDC1_nan	-0.0002633504023409339	0.0001348696299824852	2_1
609	cat__amlAgeGroup_15-29	-0.0005325530358449404	0.00012904431433146738	2_1
610	cat__amlAgeGroup_30-39	-0.00015215801024144328	8.009935203179378e-05	2_1
611	cat__amlAgeGroup_40-49	0.00028871007071442636	0.00014838480570188815	2_1
612	cat__amlAgeGroup_50-59	0.0017673738112655047	0.0002104996199594762	2_1
613	cat__amlAgeGroup_60+	0.0017693245549865733	0.000586703808367525	2_1
614	cat__PrevBloodDis_Aplastic anaemia	0.0	0.0	2_1
615	cat__PrevBloodDis_Chronic lymphoblastic leukaemia (CLL)	0.0	0.0	2_1
616	cat__PrevBloodDis_Chronic myelomonocytic leukaemia (CMML)	0.0002301877590831225	2.5133574692463324e-05	2_1
617	cat__PrevBloodDis_Hodgkin's disease	0.0	0.0	2_1
618	cat__PrevBloodDis_Lymphoma	0.0	0.0	2_1
619	cat__PrevBloodDis_Myelodysplastic syndrome (MDS)/myelodysplasia/pre-leukaemic phase	0.00026335040234086725	5.3778293107427204e-05	2_1
620	cat__PrevBloodDis_Myelofibrosis	0.0	0.0	2_1
621	cat__PrevBloodDis_Myeloproliferative syndrome	0.0	0.0	2_1
622	cat__PrevBloodDis_Other haematological disorder	8.38819800048185e-05	6.278849817871766e-05	2_1
623	cat__PrevBloodDis_Polycythaemia rubra vera (PRV)	0.0	0.0	2_1
624	cat__PrevBloodDis_Refractory anaemia with excess of blasts (RAEB, RAEB-t)	-4.0965618141952655e-05	3.344828714848222e-05	2_1
625	cat__PrevBloodDis_Thrombocythaemia	0.0	0.0	2_1
626	cat__PrevBloodDis_Thrombocytopenia	0.0	0.0	2_1
627	cat__PrevBloodDis_nan	0.0006554498902706207	0.0003621980070643739	2_1
628	cat__FABtype_0	-5.852231163183674e-06	5.5381885653553076e-05	2_1
629	cat__FABtype_1	7.802974884141278e-06	0.00013730242851807753	2_1
630	cat__FABtype_2	0.0003296756888563346	0.000254525338097831	2_1
631	cat__FABtype_3	4.096561814188604e-05	5.356558973032893e-05	2_1
632	cat__FABtype_3v	0.0	0.0	2_1
633	cat__FABtype_4	-0.00023408924652528195	0.00018454901661474742	2_1
634	cat__FABtype_4e	0.00010143867349423629	6.217947798296903e-05	2_1
635	cat__FABtype_5	0.0009929285540111632	0.000521341505809994	2_1
636	cat__FABtype_5a	1.3655206047258339e-05	5.3990158509979586e-05	2_1
637	cat__FABtype_5b	0.0	0.0	2_1
638	cat__FABtype_6	0.0006437454279443422	0.00046659082174813104	2_1
639	cat__FABtype_7	0.0	0.0	2_1
640	cat__FABtype_8	0.00023799073396728597	0.0001198715747046121	2_1
641	cat__FABtype_B	0.0	0.0	2_1
642	cat__FABtype_R	-0.0001463057790782818	0.00010559273233045552	2_1
643	cat__FABtype_RT	2.145818093146623e-05	1.560594976832141e-05	2_1
644	cat__FABtype_X	-7.022677395760458e-05	0.00012110332656557639	2_1
645	cat__FABtype_nan	-0.0001658132162887682	7.875788047083627e-05	2_1
646	cat__CNSinvolveentry_0.0	0.000405754693977034	0.0003352556127218458	2_1
647	cat__CNSinvolveentry_1.0	9.753718605232109e-06	0.0	2_1
648	cat__CNSinvolveentry_2.0	0.0007042184832967147	0.0003520754667646181	2_1
649	cat__CNSinvolveentry_nan	-5.4620824189233194e-05	5.606479536970833e-05	2_1
650	cat__Localcytoentry_1.0	0.0007588393074859257	0.00036720645602166246	2_1
651	cat__Localcytoentry_2.0	0.0019643989270909266	0.0006387486834472184	2_1
652	cat__Localcytoentry_3.0	2.1458180931444025e-05	0.00010366509831230599	2_1
653	cat__Localcytoentry_4.0	6.827603023646933e-05	4.229111609594416e-05	2_1
654	cat__Localcytoentry_5.0	0.0009656181419165577	0.00019865046953389262	2_1
655	cat__Localcytoentry_nan	-2.1458180931488437e-05	3.565114241892588e-05	2_1
656	cat__Localimmentry_1.0	0.000499390392587129	0.00028579560609506377	2_1
657	cat__Localimmentry_2.0	0.00023408924652519315	6.951876978769448e-05	2_1
658	cat__Localimmentry_3.0	0.00016971470373075003	0.00034310914787099255	2_1
659	cat__Localimmentry_nan	-1.9507437210486424e-05	4.5748995462783205e-05	2_1
660	cat__CD33entry_1.0	0.00012484759814674896	0.00012204236874610064	2_1
661	cat__CD33entry_2.0	0.0007881004633015776	0.00033308056481065005	2_1
662	cat__CD33entry_3.0	3.90148744202623e-06	0.00016513480563820106	2_1
663	cat__CD33entry_nan	5.657156791025741e-05	8.556629972966414e-05	2_1
664	cat__SmokeHist_1.0	-9.753718605221007e-05	0.00024403796153516942	2_1
665	cat__SmokeHist_2.0	-9.753718605232109e-06	0.0004093309283457369	2_1
666	cat__SmokeHist_3.0	0.0007003169958546441	0.0003160806852142924	2_1
667	cat__SmokeHist_nan	5.657156791021301e-05	6.683966524850955e-05	2_1
668	cat__amlType_De novo	0.0009031943428431833	0.0011312732696524637	2_1
669	cat__amlType_High risk MDS	-0.00022043404047797921	0.00018378449296564315	2_1
670	cat__amlType_Secondary	0.0010475493782004185	0.000574115509860673	2_1
671	cat__CytoResult_Adverse	0.02285491343574737	0.0048785187130497235	2_1
672	cat__CytoResult_Failed	0.00032772494513528817	5.328066435992927e-05	2_1
673	cat__CytoResult_Intermediate	0.0006925140209704583	0.00038370687668096756	2_1
674	cat__CytoResult_Normal	0.0020580346257009995	0.000797565572261859	2_1
675	cat__CytoResult_Not done	4.68178493050031e-05	5.139015799975958e-05	2_1
676	cat__CytoResult_nan	0.0	0.0	2_1
677	cat__CytoResult_t(15;17) / PML-RARA [APL]	0.0	0.0	2_1
678	cat__CytoResult_t(8;21) / inv(16) [CBF]	0.01601365520604727	0.0018390703032578719	2_1
679	cat__ComorArr_0.0	1.3655206047302749e-05	7.802974884141276e-06	2_1
680	cat__ComorArr_1.0	-5.852231163139265e-06	1.3230587628646501e-05	2_1
681	cat__ComorArr_2.0	0.0	0.0	2_1
682	cat__ComorArr_nan	0.0	0.0	2_1
683	cat__ComorCard_0.0	-1.9507437210908306e-06	8.969179367038278e-05	2_1
684	cat__ComorCard_1.0	0.00045452328700312794	0.0002024078750144065	2_1
685	cat__ComorCard_2.0	0.0	0.0	2_1
686	cat__ComorCard_nan	0.0	0.0	2_1
687	cat__ComorHVD_0.0	-0.00013460131675204767	4.2470697014544774e-05	2_1
688	cat__ComorHVD_1.0	4.096561814186384e-05	7.590373648706715e-05	2_1
689	cat__ComorHVD_2.0	0.0	0.0	2_1
690	cat__ComorHVD_nan	0.0	0.0	2_1
691	cat__ComorIBD_0.0	8.778346744691135e-05	9.69501966528199e-05	2_1
692	cat__ComorIBD_1.0	-3.901487442137252e-06	2.436478126659474e-05	2_1
693	cat__ComorIBD_2.0	0.0	0.0	2_1
694	cat__ComorIBD_nan	0.0	0.0	2_1
695	cat__ComorDiab_0.0	-6.43745427944653e-05	8.127838734358187e-05	2_1
696	cat__ComorDiab_1.0	-3.901487442137252e-06	0.00014007372306083904	2_1
697	cat__ComorDiab_2.0	0.0	0.0	2_1
698	cat__ComorDiab_nan	-7.802974884185688e-06	9.556653471003798e-06	2_1
699	cat__ComorCVD_0.0	-3.901487442092844e-06	7.340604817253364e-05	2_1
700	cat__ComorCVD_1.0	0.0	0.0	2_1
701	cat__ComorCVD_2.0	0.0	0.0	2_1
702	cat__ComorCVD_nan	0.0	0.0	2_1
703	cat__ComorPsyc_0.0	0.0004506217995610351	0.0003722497473308372	2_1
704	cat__ComorPsyc_1.0	0.00027895635210919425	0.00019552252837179806	2_1
705	cat__ComorPsyc_2.0	0.0	0.0	2_1
706	cat__ComorPsyc_nan	-9.753718605254313e-06	2.7587682270140824e-05	2_1
707	cat__ComorObe_0.0	8.778346744691135e-05	0.00012506077873553816	2_1
708	cat__ComorObe_1.0	-0.00012094611070474492	0.00018553613673816358	2_1
709	cat__ComorObe_2.0	0.0	0.0	2_1
710	cat__ComorObe_nan	0.0	0.0	2_1
711	cat__ComorInf_0.0	-0.00013265057303100126	8.737067320771535e-05	2_1
712	cat__ComorInf_1.0	-0.00012484759814683776	0.00022844533308440202	2_1
713	cat__ComorInf_2.0	-1.3655206047324953e-05	3.782632417392948e-05	2_1
714	cat__ComorInf_nan	0.0	0.0	2_1
715	cat__ComorRheu_0.0	0.00026139965861977644	6.24237990734161e-05	2_1
716	cat__ComorRheu_1.0	0.00020872957815161187	0.00013939289020199362	2_1
717	cat__ComorRheu_2.0	-0.0001287490855889084	7.017256571022624e-05	2_1
718	cat__ComorRheu_nan	1.560594976830476e-05	3.522159489932722e-05	2_1
719	cat__ComorPrep_0.0	0.00012679834186777317	0.00016780932001058768	2_1
720	cat__ComorPrep_1.0	6.632528651544512e-05	2.25814911539448e-05	2_1
721	cat__ComorPrep_2.0	0.0	0.0	2_1
722	cat__ComorPrep_nan	0.0	0.0	2_1
723	cat__ComorRen_0.0	9.753718605216566e-05	0.00017162110664069983	2_1
724	cat__ComorRen_1.0	0.00010338941721528272	0.00017079872530482857	2_1
725	cat__ComorRen_2.0	0.0	0.0	2_1
726	cat__ComorRen_nan	-1.950743721046422e-06	3.901487442092844e-06	2_1
727	cat__ComorMPul_0.0	0.00042526213118749824	0.00012066260595319732	2_1
728	cat__ComorMPul_1.0	-6.437454279448752e-05	0.00017606475251181995	2_1
729	cat__ComorMPul_2.0	-0.0001658132162887238	0.00016321092934095717	2_1
730	cat__ComorMPul_nan	0.0	0.0	2_1
731	cat__ComorSPul_0.0	-0.00011704462326265209	0.00012597032365542209	2_1
732	cat__ComorSPul_1.0	7.802974884163482e-06	1.5605949768326964e-05	2_1
733	cat__ComorSPul_2.0	0.0002301877590831225	4.599785856151129e-05	2_1
734	cat__ComorSPul_nan	0.0	0.0	2_1
735	cat__ComorPST_0.0	0.00013655206047300528	5.413094143091676e-05	2_1
736	cat__ComorPST_1.0	-7.022677395762678e-05	0.00023298120266210983	2_1
737	cat__ComorPST_2.0	8.38819800048185e-05	2.932610851668769e-05	2_1
738	cat__ComorPST_nan	0.0	0.0	2_1
739	cat__ComorHepM_0.0	-0.00015410875396248969	0.00022424221207312473	2_1
740	cat__ComorHepM_1.0	0.0002672518897829379	0.00013051044083824	2_1
741	cat__ComorHepM_2.0	2.1458180931399617e-05	3.901487442092843e-06	2_1
742	cat__ComorHepM_nan	5.852231163117061e-06	1.9113306941969073e-05	2_1
743	cat__ComorHepS_0.0	0.00016191172884658656	0.0001001550658121855	2_1
744	cat__ComorHepS_1.0	0.00016191172884658656	0.00013746862074578306	2_1
745	cat__ComorHepS_2.0	0.0	0.0	2_1
746	cat__ComorHepS_nan	0.0	0.0	2_1
747	cat__TreatmentC1_ADE Alone	9.16849548890264e-05	0.0001602224565589251	2_1
748	cat__TreatmentC1_ADE and Mylotarg 3mg per m2	1.950743721002013e-06	6.824815677944627e-05	2_1
749	cat__TreatmentC1_ADE and Mylotarg 6mg per m2	0.00025359668373565737	3.0843966448852054e-05	2_1
750	cat__TreatmentC1_AIDA	0.0	0.0	2_1
751	cat__TreatmentC1_Arsenic and ATRA	0.0	0.0	2_1
752	cat__TreatmentC1_DA High dose (90mg)	0.00025359668373563514	0.00025034966655396916	2_1
753	cat__TreatmentC1_DA Mylotarg 3mg per m2	1.3655206047280543e-05	0.000219109424348771	2_1
754	cat__TreatmentC1_DA Mylotarg 6mg per m2	-7.412826139969741e-05	5.399015851000606e-05	2_1
755	cat__TreatmentC1_DA Standard dose (60mg)	0.0005403560107290594	0.00035262626845742635	2_1
756	cat__Marrresult1C1_CR	0.002674469641550803	0.0021284607559723784	2_1
757	cat__Marrresult1C1_PR	-0.00026335040234091165	0.0006170951989714882	2_1
758	cat__Marrresult1C1_RD	0.0024345281638624263	0.0014391359776396021	2_1
759	cat__Marrresult1C1_nan	0.00026725188978296013	0.00010713117946060934	2_1
760	cat__Marrresult2C1_CR	0.00024579370885144944	0.0003360379014463855	2_1
761	cat__Marrresult2C1_PR	1.95074372103754e-05	1.2337586579522565e-05	2_1
762	cat__Marrresult2C1_RD	-0.00011119239209951281	0.00012575868489666682	2_1
763	cat__Marrresult2C1_nan	3.901487442048435e-06	0.00032563984105547095	2_1
764	cat__amlFLToutcomeID_2.0	5.852231163094857e-06	2.5133574692451255e-05	2_1
765	cat__amlFLToutcomeID_3.0	0.0010085345037795345	0.0002817187331641776	2_1
766	cat__amlFLToutcomeID_4.0	0.0007900512070226684	0.0005530969098003611	2_1
767	cat__amlFLToutcomeID_nan	-0.0001267983418678842	7.272900027235129e-05	2_1
768	cat__amlFLTTypeID_1.0	0.0010534016093635356	0.0008957079359781491	2_1
769	cat__amlFLTTypeID_2.0	4.4867105583978886e-05	0.00010552063076361019	2_1
770	cat__amlFLTTypeID_nan	0.001656181419166014	0.00015744326768288693	2_1
771	cat__amlDDLFLTTKDID_1.0	0.00015410875396240086	4.95043259320396e-05	2_1
772	cat__amlDDLFLTTKDID_2.0	0.0	0.0	2_1
773	cat__amlDDLFLTTKDID_3.0	9.753718605232109e-06	0.0	2_1
774	cat__amlDDLFLTTKDID_4.0	0.0	0.0	2_1
775	cat__amlDDLFLTTKDID_6.0	0.0	0.0	2_1
776	cat__amlDDLFLTTKDID_7.0	0.0	0.0	2_1
777	cat__amlDDLFLTTKDID_8.0	0.0	0.0	2_1
778	cat__amlDDLFLTTKDID_99.0	7.607900512065501e-05	1.891316208694585e-05	2_1
779	cat__amlDDLFLTTKDID_nan	0.0003335771762984274	0.000103112999064815	2_1
780	cat__amlFLTType0ID_1.0	-3.316264325776696e-05	0.0001332516467822656	2_1
781	cat__amlFLTType0ID_2.0	0.0	0.0	2_1
782	cat__amlFLTType0ID_nan	0.0002321385028041689	0.0002473986069737015	2_1
783	cat__amlDDLNPM1OutcomeID_1.0	0.00010143867349423629	0.0012976859835009428	2_1
784	cat__amlDDLNPM1OutcomeID_3.0	-0.0005247500609607769	0.0007399569763600714	2_1
785	cat__amlDDLNPM1OutcomeID_5.0	7.217751767858438e-05	2.7310412094629286e-05	2_1
786	cat__amlDDLNPM1OutcomeID_7.0	0.0	0.0	2_1
787	cat__amlDDLNPM1OutcomeID_nan	-2.145818093151064e-05	7.178100753170486e-05	2_1
788	cat__amlDDLNPM1ID_1.0	0.0003296756888563346	0.00014058895096203633	2_1
789	cat__amlDDLNPM1ID_2.0	-7.022677395760458e-05	3.4567266806477996e-05	2_1
790	cat__amlDDLNPM1ID_3.0	-1.9507437210464218e-05	0.0	2_1
791	cat__amlDDLNPM1ID_4.0	-5.852231163137045e-05	1.950743721041981e-05	2_1
792	cat__amlDDLNPM1ID_5.0	0.0005227993172396417	0.00020696278503586218	2_1
793	cat__amlDDLNPM1ID_nan	0.0006964155084125511	0.0006089195826937802	2_1
794	cat__MRDnegativity_<0.0%/not detectable	-9.1684954889093e-05	7.817591771571587e-05	2_1
795	cat__MRDnegativity_nan	0.00021458180931477333	0.00011785463032036994	2_1
796	cat__MRDguided_No	-8.19312362838609e-05	0.00011616347178512231	2_1
797	cat__MRDguided_nan	0.00019897585954642416	5.904021828987253e-05	2_1
798	cat__Housekeeping_ABL	5.852231163128163e-05	0.0001328798741062337	2_1
799	cat__Housekeeping_nan	0.00021848329675684398	4.8021589368795846e-05	2_1
800	cat__MRDA0_method_nan	7.41282613996086e-05	0.00023258886805425724	2_1
801	cat__MRDA0_method_qPCR-NPM1	-0.0003004145330407493	9.800424627813327e-05	2_1
802	cat__MRDA0_method_qPCR-NPM1 A	0.00021653255303579754	6.21182475614173e-05	2_1
803	cat__MRDA0_method_qPCR-NPM1 B	0.0	0.0	2_1
804	cat__MRDA0_method_qPCR-NPM1 D	0.0	0.0	2_1
805	cat__MRDA0_method_qPCR-NPM1 OTHER	-3.901487442092844e-06	1.809045305146821e-05	2_1
806	cat__MRDA0_method_qPCR-inv16	0.0	0.0	2_1
807	cat__MRDA0_method_qPCR-t8/21	9.753718605209905e-06	1.950743721041981e-05	2_1
808	cat__MRDA0num_ND	0.00014045354791512033	7.04971899520825e-05	2_1
809	cat__MRDA0num_Pos	0.0003160204828090318	0.00017863956261897799	2_1
810	cat__MRDA0num_nan	0.0004038039502559876	0.0003961306833915101	2_1
811	cat__MRDA0_specimen_PB	-0.0013421116800780507	0.0002985721443021362	2_1
812	cat__MRDA0_specimen_nan	-0.0002028773469885836	0.0002587512827812994	2_1
813	cat__MRDB0_method_nan	0.00019897585954642416	0.00020511585549819764	2_1
814	cat__MRDB0_method_qPCR-NPM1	5.462082418918879e-05	3.1211899536673356e-05	2_1
815	cat__MRDB0_method_qPCR-NPM1 A	2.535966837353687e-05	3.628593072468108e-05	2_1
816	cat__MRDB0_method_qPCR-NPM1 B	0.0	0.0	2_1
817	cat__MRDB0_method_qPCR-NPM1 D	0.0	0.0	2_1
818	cat__MRDB0_method_qPCR-NPM1 OTHER	0.0	0.0	2_1
819	cat__MRDB0_method_qPCR-inv16	-5.852231163139265e-06	1.170446232627853e-05	2_1
820	cat__MRDB0_method_qPCR-t8/21	0.0	0.0	2_1
821	cat__MRDB0_specimen_BM	0.00010729090465739776	8.2532829266259e-05	2_1
822	cat__MRDB0_specimen_nan	4.68178493050031e-05	3.8721157261694014e-05	2_1
823	cat__MRDB0num_ND	0.0001755669348938893	1.6321092934078996e-05	2_1
824	cat__MRDB0num_Pos	0.00038429651304554556	0.00012113474525247918	2_1
825	cat__MRDB0num_nan	-0.00017166544745188527	0.00013843409899408745	2_1
826	cat__MRDC0_method_MFC (LAIP+DfN)	0.0002789563521092164	0.0002380067231328344	2_1
827	cat__MRDC0_method_nan	0.0004038039502560098	0.00035877778140673517	2_1
828	cat__MRDC0_specimen_BM	0.0004135576688611975	0.00038566553648731154	2_1
829	cat__MRDC0_specimen_BM	0.0	0.0	2_1
830	cat__MRDC0_specimen_PB	0.0005481589856132452	0.00011481249622677461	2_1
831	cat__MRDC0_specimen_nan	-0.00027115337722509735	0.00014848735222811838	2_1
832	cat__MRDC1_specimen_BM	-0.00027700560838823663	0.0002135685772003612	2_1
833	cat__MRDC1_specimen_PB	0.0	0.0	2_1
834	cat__MRDC1_specimen_nan	-0.00013460131675204767	0.0002616761104247893	2_1
835	cat__MRDC0num_Neg	0.0	0.0	2_1
836	cat__MRDC0num_Pos	-1.3655206047347157e-05	0.00022272675700469804	2_1
837	cat__MRDC0num_nan	-7.998049256281447e-05	0.00021247888892179476	2_1
838	cat__MRDA1_method_nan	-0.0004876859302609393	0.00015347779185773466	2_1
839	cat__MRDA1_method_qPCR-NPM1	0.00013655206047302748	8.230196775314491e-05	2_1
840	cat__MRDA1_method_qPCR-NPM1 A	5.852231163094857e-06	2.1897043960621212e-05	2_1
841	cat__MRDA1_method_qPCR-NPM1 B	0.0	0.0	2_1
842	cat__MRDA1_method_qPCR-NPM1 D	0.0	0.0	2_1
843	cat__MRDA1_method_qPCR-NPM1 OTHER	-3.316264325776696e-05	2.5879539939380676e-05	2_1
844	cat__MRDA1_method_qPCR-inv16	0.0	0.0	2_1
845	cat__MRDA1_method_qPCR-t8/21	0.0	0.0	2_1
846	cat__MRDA1num_ND	0.00010534016093632914	5.565605507997404e-05	2_1
847	cat__MRDA1num_Neg	6.437454279439869e-05	0.00020455852490875514	2_1
848	cat__MRDA1num_Pos	0.0005208485735186397	0.00011550643330378153	2_1
849	cat__MRDA1num_nan	0.00015410875396242306	0.0003260369202330726	2_1
850	cat__MRDA1_specimen_PB	-0.00023018775908321132	0.00034822824460889836	2_1
851	cat__MRDA1_specimen_nan	0.0001658132162886794	0.000334653482498833	2_1
852	cat__MRDB1_method_nan	1.3655206047280543e-05	4.1656486718494944e-05	2_1
853	cat__MRDB1_method_qPCR-NPM1	0.0002379907339673082	8.15121479279114e-05	2_1
854	cat__MRDB1_method_qPCR-NPM1 A	-0.00013460131675202547	9.504747302671804e-05	2_1
855	cat__MRDB1_method_qPCR-NPM1 B	0.0	0.0	2_1
856	cat__MRDB1_method_qPCR-NPM1 D	0.0	0.0	2_1
857	cat__MRDB1_method_qPCR-NPM1 OTHER	0.0	0.0	2_1
858	cat__MRDB1_method_qPCR-inv16	3.9014874420817414e-05	0.0	2_1
859	cat__MRDB1_method_qPCR-t8/21	2.9261155815585305e-05	0.0	2_1
860	cat__MRDB1_specimen_BM	0.0004935381614240342	0.0001349542496478161	2_1
861	cat__MRDB1_specimen_nan	0.00021263106559372692	7.412826139969683e-05	2_1
862	cat__MRDB1num_ND	3.316264325772256e-05	5.640314965052066e-05	2_1
863	cat__MRDB1num_Neg	-2.3408924652579266e-05	2.9326108516700983e-05	2_1
864	cat__MRDB1num_Pos	-6.047305535239467e-05	4.714185212815643e-05	2_1
865	cat__MRDB1num_nan	-2.7310412094649906e-05	0.00018826445634052507	2_1
866	cat__MRDC1_method_MFC (LAIP+DfN)	0.000994879297732254	0.00018670156334952035	2_1
867	cat__MRDC1_method_nan	1.7556693489351183e-05	0.0002418764890936039	2_1
868	cat__MRDC1num_ND	5.071933674709595e-05	0.00030753770187453915	2_1
869	cat__MRDC1num_Neg	-9.558644233118586e-05	0.0008222656680518571	2_1
870	cat__MRDC1num_Pos	0.0005813216288709678	0.0005180537766715516	2_1
871	cat__MRDC1num_nan	0.00037844428188245073	0.00030932669523204084	2_1
872	ordinal__NauseagradeC1	0.0005267008046817567	0.00040545446848723086	2_1
873	ordinal__AlopeciagradeC1	0.0006671543525968993	0.0004315775255233565	2_1
874	ordinal__OralgradeC1	0.0008895391367958805	0.0003449232652375394	2_1
875	ordinal__DiarrheagradeC1	0.0012094611070470273	0.00030732727577949265	2_1
876	ordinal__CardiacgradeC1	-5.267008046820898e-05	0.00010072337980726552	2_1
877	ordinal__LiverASTgradeC1	7.998049256274786e-05	0.0004512251972042357	2_1
878	ordinal__LiverALTgradeC1	0.00020482809070954122	0.00020366362368028526	2_1
879	ordinal__LiverBilgradeC1	5.8522311631259426e-05	0.0004140450675794461	2_1
880	ordinal__RenaCreatgradeC1	0.0005598634479394793	0.00024702917131669977	2_1
881	ordinal__RenaprotgradeC1	-0.0003413801511826797	0.0003885850154944148	2_1
882	ordinal__RenahaemgradeC1	0.00022433552792000544	0.00034759384893842253	2_1
883	ordinal__cellularity1C1	-0.0006281394781760818	0.0007556608116333209	2_1
884	ordinal__cellularity2C1	0.0001560594976834473	0.00011290745576972975	2_1
885	num__amlAgeAtRand1	0.004629114850036542	0.00170748142141928	2_1
886	num__UnitsbloodC1	0.002024871982443255	0.0010665877492426986	2_1
887	num__UnitsplateletsC1	0.0010416971470372572	0.0007067079010453423	2_1
888	num__DaysIVantibC1	0.0012640819312362606	0.00048786536567320177	2_1
889	num__DaysinhospC1	0.00037064130699826503	0.0006946948704917384	2_1
890	num__TestDate	0.00019897585954644636	0.0008298712328873931	2_1
891	num__ITDPcnt	0.004006827603023644	0.0017451733180745524	2_1
892	num__ITDLength	0.005717629846378891	0.001411648519781848	2_1
893	num__date_MRDA0	-0.000899292855401157	0.0002708233744168194	2_1
894	num__MRDA0hodnota	0.0004057546939770562	0.00035343471160310453	2_1
895	num__MRDA0logred	0.00046232626188731364	8.449220318049773e-05	2_1
896	num__date_MRDB0	-6.047305535239467e-05	0.00015228300657414985	2_1
897	num__MRDB0hodnota	-5.6571567910301825e-05	7.565264834789791e-05	2_1
898	num__MRDB0logred	7.802974884170144e-05	0.00013613340217405117	2_1
899	num__MRDC0percentage	0.0018083394294074128	0.0005021261325357499	2_1
900	num__date_MRDA1	0.00035698610095096227	0.0001667400977038258	2_1
901	num__MRDA1hodnota	0.00193123628383316	0.0005880448918185585	2_1
902	num__MRDA1logred	5.071933674709595e-05	0.0001736490657636181	2_1
903	num__date_MRDB1	0.0002653011460618915	0.00018042006737510927	2_1
904	num__MRDB1hodnota	0.0006886125335283877	0.0005946281572321487	2_1
905	num__Date_MRDC1	0.00012874908558884178	0.0004134196215009753	2_1
906	num__MRDC1percentage	0.0016503291880028748	0.0008238607622600647	2_1
907	num__NauseastartC1	0.0001658132162886794	0.0005573462917715955	2_1
908	num__NauseastopC1	0.001043647890758348	0.00046781258561432284	2_1
909	num__AlopeciastartC1	0.0008037064130699267	0.0007232130770431977	2_1
910	num__AlopeciastopC1	0.00017751767861491353	0.0002500759106858426	2_1
911	num__OralstartC1	0.0001111923920994684	0.0004855196951559459	2_1
912	num__OralstopC1	-0.00026920263350407316	0.000441988765787831	2_1
913	num__DiarrheastartC1	0.00042526213118749824	0.00033252027509640973	2_1
914	num__DiarrheastopC1	0.0006613021214337822	0.0006699718480977708	2_1
915	num__CardiacstartC1	0.0004974396488660604	0.0003989258985654993	2_1
916	num__CardiacstopC1	-3.316264325776696e-05	0.0002948528323339686	2_1
917	num__LiverASTstartC1	-0.00025944891489884105	0.000217102965418362	2_1
918	num__LiverASTstopC1	-0.00022238478419904782	0.0004210805828241318	2_1
919	num__LiverALTstartC1	-0.0001541087539624675	0.00020210684064069675	2_1
920	num__LiverALTstopC1	0.0008173616191172517	0.00024037722390832366	2_1
921	num__LiverBilstartC1	2.7310412094605498e-05	0.000338688661914039	2_1
922	num__LiverBilstopC1	-0.00025359668373570177	0.0006787635132818254	2_1
923	num__RenaCreatstartC1	0.0003686905632772186	0.0003109830584947823	2_1
924	num__RenaCreatstopC1	0.0004779322116556628	0.00038706412897161405	2_1
925	num__RenaprotstartC1	0.0002321385028041467	0.00024438077730688676	2_1
926	num__RenahaemstartC1	-0.00031406973908805204	0.00010850765362730596	2_1
927	num__RenahaemstopC1	0.0002477444525724959	0.0001795955996915204	2_1
928	num__mylotargdateC1	0.0008134601316751811	0.00030933899719451494	2_1
929	num__marrexamdate1C1	0.0011275298707631664	0.0006450623108463201	2_1
930	num__marrexamdate2C1	0.0007724945135332506	0.0007062769946908386	2_1
931	num__NeutrecoverydateC1	0.0011255791270421201	0.0009622447534687159	2_1
932	num__Platrecovery50dateC1	-2.7310412094649906e-05	0.0016809299546705497	2_1
933	num__Platrecovery100dateC1	0.0013635698610094727	0.0020507447936787115	2_1
934	num__DischargeddateC1	0.000641794684223318	0.0010427523521725375	2_1
935	num__Weight	0.0010299926847110008	0.0012544450091113153	2_1
936	num__Height	-0.00038819800048772723	0.00034990709319970636	2_1
937	num__BloodDateEntry	0.0006398439405022937	0.0001322483394815017	2_1
938	num__HemoglobinEntry	-0.00010143867349430292	0.0010048432201261743	2_1
939	num__PlateletEntry	0.00042136064374540536	0.0008628243343738139	2_1
940	num__MarrowDateEntry	0.0007354303828334352	0.0003943012375322498	2_1
941	num__MarrowBlastsEntry	0.001266032674957307	0.0007417290971769348	2_1
942	num__LocalImmPcnt	0.0003491831260667766	0.0003592441672802551	2_1
943	num__SmokePerDay	0.0010319434284320472	0.0006532341410582629	2_1
944	num__chemodateC1	0.00013460131675200327	0.0010708214933254343	2_1
945	num__Marrblastperc1C1	0.005596683735674191	0.003066358163933428	2_1
946	num__Marrblastperc2C1	-7.802974884174585e-05	0.0006310889600388421	2_1
947	num__WBCEntry	0.002198488173616142	0.0014327226601757884	2_1
948	num__CompmarrrespC1	0.0034059985369421673	0.0014183315503422632	2_1
949	remainder__IsSec_is_missing	1.9507437210242174e-06	2.786219333252745e-05	2_1
950	remainder__PrevDiag_is_missing	0.0	0.0	2_1
951	remainder__PrevBloodDis_is_missing	0.001010485247500581	0.000275504137258052	2_1
952	remainder__Weight_is_missing	0.0	0.0	2_1
953	remainder__Height_is_missing	0.0	0.0	2_1
954	remainder__BloodDateEntry_is_missing	0.0	0.0	2_1
955	remainder__HemoglobinEntry_is_missing	0.0	0.0	2_1
956	remainder__PlateletEntry_is_missing	1.9507437210397604e-05	1.3793841135042934e-05	2_1
957	remainder__MarrowDateEntry_is_missing	-7.022677395762678e-05	4.063919367179333e-05	2_1
958	remainder__MarrowBlastsEntry_is_missing	5.462082418918879e-05	8.151214792794487e-05	2_1
959	remainder__FABtype_is_missing	3.511338697872457e-05	5.904021828988133e-05	2_1
960	remainder__CNSinvolveentry_is_missing	-5.071933674716256e-05	4.794228033138956e-05	2_1
961	remainder__Localcytoentry_is_missing	-7.21775176786732e-05	3.731992483727642e-05	2_1
962	remainder__Localimmentry_is_missing	8.778346744693355e-05	0.00011223135714133284	2_1
963	remainder__LocalImmPcnt_is_missing	0.0004779322116556406	0.0002759457832880924	2_1
964	remainder__CD33entry_is_missing	0.0001385028041940295	0.00011381381825557781	2_1
965	remainder__SmokeHist_is_missing	-2.340892465255706e-05	2.0084135851746678e-05	2_1
966	remainder__SmokePerDay_is_missing	2.9261155815629713e-05	0.0004231360539085005	2_1
967	remainder__CytoResult_is_missing	0.0	0.0	2_1
968	remainder__Karyotype_is_missing	4.876859302604952e-05	1.3793841135090036e-05	2_1
969	remainder__ComorArr_is_missing	1.950743721046422e-06	3.901487442092844e-06	2_1
970	remainder__ComorCard_is_missing	1.9507437210242174e-06	1.5605949768332517e-05	2_1
971	remainder__ComorHVD_is_missing	0.0	0.0	2_1
972	remainder__ComorIBD_is_missing	0.0	0.0	2_1
973	remainder__ComorDiab_is_missing	0.0	0.0	2_1
974	remainder__ComorCVD_is_missing	2.9261155815585305e-05	0.0	2_1
975	remainder__ComorPsyc_is_missing	0.0	0.0	2_1
976	remainder__ComorObe_is_missing	0.0	0.0	2_1
977	remainder__ComorInf_is_missing	0.0	0.0	2_1
978	remainder__ComorRheu_is_missing	0.0	0.0	2_1
979	remainder__ComorPrep_is_missing	0.0	0.0	2_1
980	remainder__ComorRen_is_missing	0.0	0.0	2_1
981	remainder__ComorMPul_is_missing	0.0	0.0	2_1
982	remainder__ComorSPul_is_missing	-1.3655206047324953e-05	1.1704462326278532e-05	2_1
983	remainder__ComorPST_is_missing	0.0	0.0	2_1
984	remainder__ComorHepM_is_missing	-7.802974884207892e-06	3.969176288589694e-05	2_1
985	remainder__ComorHepS_is_missing	0.0	0.0	2_1
986	remainder__drugdoseC1yn_is_missing	3.316264325770035e-05	4.473970228211889e-05	2_1
987	remainder__mylotargC1yn_is_missing	-5.46208241892554e-05	3.5221594899329675e-05	2_1
988	remainder__mylotargdateC1_is_missing	0.0005930260911972685	0.00020125776739767206	2_1
989	remainder__mylodoseC1_is_missing	-3.511338697881339e-05	0.0001612876984820656	2_1
990	remainder__marrexamdate1C1_is_missing	1.9507437210353196e-05	0.0	2_1
991	remainder__marrexamdate2C1_is_missing	-0.00022433552792007206	0.0003961979226840256	2_1
992	remainder__cellularity1C1_is_missing	0.0002223847841989146	0.00024069363476516162	2_1
993	remainder__cellularity2C1_is_missing	-7.802974884207892e-06	0.00030617356162789634	2_1
994	remainder__Marrblastperc1C1_is_missing	0.0001580102414045159	0.00015671649075559135	2_1
995	remainder__Marrblastperc2C1_is_missing	0.00021263106559374912	0.00036188267747640034	2_1
996	remainder__Marrresult1C1_is_missing	-0.00014825652279935043	0.00013757930403320975	2_1
997	remainder__Marrresult2C1_is_missing	0.0010631553279687456	0.0005525462220125114	2_1
998	remainder__CompmarrrespC1_is_missing	0.0003764935381614043	0.001260014347856482	2_1
999	remainder__NeutrecoveryC1_is_missing	0.0	0.0	2_1
1000	remainder__NeutrecoverydateC1_is_missing	7.41282613996086e-05	0.0003655550079061281	2_1
1001	remainder__Platrecovery50C1_is_missing	-1.9507437210464218e-05	0.0	2_1
1002	remainder__Platrecovery50dateC1_is_missing	0.0007256766642282031	0.0007162869564744541	2_1
1003	remainder__Platrecovery100C1_is_missing	0.0	0.0	2_1
1004	remainder__Platrecovery100dateC1_is_missing	0.0006632528651548064	0.0009226419773039247	2_1
1005	remainder__NauseagradeC1_is_missing	3.121189953665393e-05	4.3794087921296824e-05	2_1
1006	remainder__NauseastartC1_is_missing	0.0005559619604974308	0.00032799190251124285	2_1
1007	remainder__NauseastopC1_is_missing	9.753718605216566e-05	0.000239790763156214	2_1
1008	remainder__AlopeciagradeC1_is_missing	1.950743721046422e-06	3.901487442092844e-06	2_1
1009	remainder__AlopeciastartC1_is_missing	0.0005793708851499435	0.00013635684656270415	2_1
1010	remainder__AlopeciastopC1_is_missing	0.0002028773469885392	0.00025038006539650296	2_1
1011	remainder__OralgradeC1_is_missing	5.852231163117061e-06	1.1704462326234122e-05	2_1
1012	remainder__OralstartC1_is_missing	9.7537186051877e-06	0.00012672329105222578	2_1
1013	remainder__OralstopC1_is_missing	0.000639843940502316	0.00018929251551458206	2_1
1014	remainder__DiarrheagradeC1_is_missing	-4.4408920985006264e-17	2.688914655368944e-05	2_1
1015	remainder__DiarrheastartC1_is_missing	-0.00023408924652528195	0.0002868986319941328	2_1
1016	remainder__DiarrheastopC1_is_missing	0.000842721287490833	0.00021867480372735184	2_1
1017	remainder__CardiacgradeC1_is_missing	-0.00012094611070472272	7.156863722152509e-05	2_1
1018	remainder__CardiacstartC1_is_missing	0.0004779322116556628	0.00012791882027412264	2_1
1019	remainder__CardiacstopC1_is_missing	-0.00013069982930997704	0.00011233303134954408	2_1
1020	remainder__LiverASTgradeC1_is_missing	4.876859302607173e-05	3.2053990197820175e-05	2_1
1021	remainder__LiverASTstartC1_is_missing	0.00043111436235059307	0.0001124684539801582	2_1
1022	remainder__LiverASTstopC1_is_missing	7.41282613996086e-05	0.00023258886805426564	2_1
1023	remainder__LiverALTgradeC1_is_missing	3.121189953665393e-05	3.2290554220432227e-05	2_1
1024	remainder__LiverALTstartC1_is_missing	0.0003862472567666142	0.00024220665313114486	2_1
1025	remainder__LiverALTstopC1_is_missing	0.0005149963423554782	0.0002528001295269039	2_1
1026	remainder__LiverBilgradeC1_is_missing	-1.3655206047324953e-05	1.4598029307112458e-05	2_1
1027	remainder__LiverBilstartC1_is_missing	9.753718605216566e-05	0.00029403862365535234	2_1
1028	remainder__LiverBilstopC1_is_missing	0.00027895635210919425	0.0004910529949984087	2_1
1029	remainder__RenaCreatgradeC1_is_missing	-4.876859302613834e-05	3.752330468018716e-05	2_1
1030	remainder__RenaCreatstartC1_is_missing	-0.0003764935381614487	0.000119394440365556	2_1
1031	remainder__RenaCreatstopC1_is_missing	0.0005267008046817345	0.00014830784927576866	2_1
1032	remainder__RenaprotgradeC1_is_missing	1.1704462326211918e-05	9.55665347094941e-06	2_1
1033	remainder__RenaprotstartC1_is_missing	-1.7556693489417797e-05	0.00010292830789190532	2_1
1034	remainder__RenahaemgradeC1_is_missing	-0.00012484759814683776	6.907946826481061e-05	2_1
1035	remainder__RenahaemstartC1_is_missing	0.00029846378931963624	8.151214792793318e-05	2_1
1036	remainder__RenahaemstopC1_is_missing	0.00011899536698363189	0.0001451175023722948	2_1
1037	remainder__UnitsbloodC1_is_missing	2.3408924652468244e-05	1.7006189489532402e-05	2_1
1038	remainder__UnitsplateletsC1_is_missing	7.802974884163482e-06	2.258149115393521e-05	2_1
1039	remainder__DaysIVantibC1_is_missing	-5.6571567910301825e-05	4.549877118628524e-05	2_1
1040	remainder__DaysinhospC1_is_missing	0.00010338941721528272	9.977439143657335e-05	2_1
1041	remainder__DischargeddateC1_is_missing	0.0003608875883930329	0.0001748066662158166	2_1
1042	remainder__MRDnegativity_is_missing	4.876859302604952e-05	0.00019711201098765875	2_1
1043	remainder__MRDguided_is_missing	-0.0005715679102658467	0.00012515203068399485	2_1
1044	remainder__Housekeeping_is_missing	0.00037454279444031345	6.309080372122722e-05	2_1
1045	remainder__MRDA0_is_missing	5.462082418918879e-05	0.0001490245638022362	2_1
1046	remainder__date_MRDA0_is_missing	-0.00021653255303586417	0.00031275234448309127	2_1
1047	remainder__MRDA0_method_is_missing	0.00029846378931963624	0.00027481264443213714	2_1
1048	remainder__MRDA0_specimen_is_missing	-0.0009422092172641117	0.00029003826634963343	2_1
1049	remainder__MRDA0num_is_missing	-0.0003043160204828421	0.00040813922407396876	2_1
1050	remainder__MRDA0hodnota_is_missing	-0.0002457937088515383	0.00027528304853773956	2_1
1051	remainder__MRDA0logred_is_missing	-0.00036869056327728524	0.00015178240362003265	2_1
1052	remainder__MRDB0_is_missing	0.00012874908558881958	0.0001652269567645701	2_1
1053	remainder__date_MRDB0_is_missing	-0.00010143867349432512	7.417957899763507e-05	2_1
1054	remainder__MRDB0_method_is_missing	0.00021263106559372692	0.00015876705154354792	2_1
1055	remainder__MRDB0_specimen_is_missing	0.00027895635210919425	0.00022221360044320747	2_1
1056	remainder__MRDB0num_is_missing	-1.5605949768415784e-05	0.00010976292530903436	2_1
1057	remainder__MRDB0hodnota_is_missing	-8.973421116804658e-05	8.55662997296859e-05	2_1
1058	remainder__MRDB0logred_is_missing	0.00013460131675198107	6.272786224164492e-05	2_1
1059	remainder__MRDC0_is_missing	-2.145818093151064e-05	0.00016614565696069939	2_1
1060	remainder__MRDC0_method_is_missing	0.00036478907583514797	0.00023299753560077028	2_1
1061	remainder__MRDC0_specimen_is_missing	0.000567666422823665	0.0002419551404432234	2_1
1062	remainder__MRDC0num_is_missing	-0.0002594489148988632	0.00018096762574293843	2_1
1063	remainder__MRDC0percentage_is_missing	1.3655206047258339e-05	0.00013353692145427857	2_1
1064	remainder__MRDA1_is_missing	4.096561814190824e-05	9.839176952290181e-05	2_1
1065	remainder__date_MRDA1_is_missing	0.00041160692514017325	0.00014485503606523836	2_1
1066	remainder__MRDA1_method_is_missing	0.00013069982930988822	6.603778933847226e-05	2_1
1067	remainder__MRDA1_specimen_is_missing	0.000331626432577381	0.0003441832871587707	2_1
1068	remainder__MRDA1num_is_missing	1.95074372103754e-05	8.435697950914666e-05	2_1
1069	remainder__MRDA1hodnota_is_missing	0.0006027798098024561	0.00017044187200236226	2_1
1070	remainder__MRDA1logred_is_missing	-1.3655206047324953e-05	0.00020297111107679816	2_1
1071	remainder__MRDB1_is_missing	-0.0003901487442087515	0.00017857564482957541	2_1
1072	remainder__date_MRDB1_is_missing	4.68178493050031e-05	5.865221703341527e-05	2_1
1073	remainder__MRDB1_method_is_missing	0.00018922214094119205	0.00011114104488269816	2_1
1074	remainder__MRDB1_specimen_is_missing	-0.00038039502560354154	0.00012490854401236162	2_1
1075	remainder__MRDB1num_is_missing	0.0001833699097780972	5.462082418921496e-05	2_1
1076	remainder__MRDB1hodnota_is_missing	0.00017751767861493573	0.00013478495719188903	2_1
1077	remainder__MRDC1_is_missing	3.901487442048435e-06	7.570293259958775e-05	2_1
1078	remainder__Date_MRDC1_is_missing	-0.0003472323823457968	0.0002680835774850728	2_1
1079	remainder__MRDC1_method_is_missing	0.0003472323823457524	0.00025810337279322823	2_1
1080	remainder__MRDC1_specimen_is_missing	0.00017946842233598214	0.00023454397838871898	2_1
1081	remainder__MRDC1num_is_missing	0.00025359668373563514	0.0001612169013325343	2_1
1082	remainder__MRDC1percentage_is_missing	0.0011665447451840506	0.0006120984947493799	2_1
1083	remainder__TestDate_is_missing	0.00015410875396242306	5.064425256569882e-05	2_1
1084	remainder__amlFLToutcomeID_is_missing	-0.0001287490855889084	9.343227517058775e-05	2_1
1085	remainder__amlFLTTypeID_is_missing	0.000809558644233066	0.0003792177557203731	2_1
1086	remainder__amlDDLFLTTKDID_is_missing	3.121189953665393e-05	0.00019830535698182506	2_1
1087	remainder__ITDPcnt_is_missing	0.0017654230675444582	0.0006395346014773314	2_1
1088	remainder__ITDLength_is_missing	0.0012757863935625169	0.0004278048139389173	2_1
1089	remainder__amlFLTType0ID_is_missing	0.0008563764935381358	0.00013421910684626373	2_1
1090	remainder__amlDDLNPM1OutcomeID_is_missing	-0.00024384296513051406	0.00014493382586497667	2_1
1091	remainder__amlDDLNPM1ID_is_missing	0.001851255791270412	0.001054690479226154	2_1
1092	karyotype_encoding__Karyotype_46,XX [20]	0.0	0.0	3_1
1093	karyotype_encoding__Karyotype_46,XX [20]	-2.9558106310711984e-05	3.686543560542721e-05	3_1
1094	karyotype_encoding__Karyotype_46,XX,inv(16)(p13q22)[10]	0.0	0.0	3_1
1095	karyotype_encoding__Karyotype_46,XX,t(8;21)(q22;q22)[10]	0.0	0.0	3_1
1096	karyotype_encoding__Karyotype_46,XX[10]	-2.1675944627852493e-05	3.261824790827646e-05	3_1
1097	karyotype_encoding__Karyotype_46,XX[20]	0.0004473126755012213	0.00020822561790383046	3_1
1098	karyotype_encoding__Karyotype_46,XX[20]	0.0	0.0	3_1
1099	karyotype_encoding__Karyotype_46,XX[25]	-5.91162126215572e-06	2.211926136327571e-05	3_1
1100	karyotype_encoding__Karyotype_46,XX[30]	-0.0001379378294497524	3.790410180139411e-05	3_1
1101	karyotype_encoding__Karyotype_46,XY	0.0	0.0	3_1
1102	karyotype_encoding__Karyotype_46,XY [20]	7.88216168281508e-06	1.3071086419473915e-05	3_1
1103	karyotype_encoding__Karyotype_46,XY,inv(16)(p13q22)[10]	0.0	0.0	3_1
1104	karyotype_encoding__Karyotype_46,XY[10]	-5.91162126215572e-06	8.115182139799011e-05	3_1
1105	karyotype_encoding__Karyotype_46,XY[20]	-2.3646485048578468e-05	8.233935628660022e-05	3_1
1106	karyotype_encoding__Karyotype_46,XY[20]	0.0	0.0	3_1
1107	karyotype_encoding__Karyotype_46,XY[25]	1.970540420708211e-05	1.2462791901753328e-05	3_1
1108	karyotype_encoding__Karyotype_46,XY[30]	1.97054042070377e-06	3.94108084140754e-06	3_1
1109	karyotype_encoding__Karyotype_47,XX,+8[10]	0.0	0.0	3_1
1110	karyotype_encoding__Karyotype_47,XY,+8[10]	0.0	0.0	3_1
1111	karyotype_encoding__Karyotype___rare_class__	-0.0004965761860190376	0.00032376884612707026	3_1
1112	cat__sexID_False	-0.000526134292329683	0.0004313008388650497	3_1
1113	cat__sexID_True	5.123405093843125e-05	0.00025506132022495056	3_1
1114	cat__IsSec_False	-0.00042563673087345764	0.0005667967596599574	3_1
1115	cat__IsSec_True	-0.0016473717917139031	0.0008502236841453667	3_1
1116	cat__IsSec_nan	0.0	0.0	3_1
1117	cat__PrevDiag_False	-0.00020690674417462863	0.0002599321337656846	3_1
1118	cat__PrevDiag_True	-0.00036652051825216694	0.0008147749774796326	3_1
1119	cat__PrevDiag_nan	0.0	0.0	3_1
1120	cat__drugdoseC1yn_False	5.911621262111311e-06	0.00020024026350793275	3_1
1121	cat__drugdoseC1yn_True	-3.3499187152119525e-05	0.0002072911117159892	3_1
1122	cat__drugdoseC1yn_nan	-3.941080841429745e-06	7.88216168285949e-06	3_1
1123	cat__mylotargC1yn_False	0.0002207005271195328	0.00023766057272771519	3_1
1124	cat__mylotargC1yn_True	0.00020099512291242848	0.0006059083361380224	3_1
1125	cat__mylotargC1yn_nan	-7.68510764077357e-05	6.751797309822778e-05	3_1
1126	cat__mylodoseC1_False	4.3351889255593965e-05	9.043041651771463e-05	3_1
1127	cat__mylodoseC1_True	7.488053598696532e-05	5.309500403098665e-05	3_1
1128	cat__mylodoseC1_nan	1.9705404206815656e-06	0.0002580129039394359	3_1
1129	cat__NeutrecoveryC1_False	-0.00036849105867284846	0.00046646483666444794	3_1
1130	cat__NeutrecoveryC1_True	-0.000165525395339694	0.0003847552709853065	3_1
1131	cat__NeutrecoveryC1_nan	1.9705404207037702e-05	0.0	3_1
1132	cat__Platrecovery50C1_False	-0.0006266318537859084	0.0004699067549744355	3_1
1133	cat__Platrecovery50C1_True	-0.0009478299423617553	0.0007368451151705944	3_1
1134	cat__Platrecovery50C1_nan	-9.852702103629873e-06	0.0	3_1
1135	cat__Platrecovery100C1_False	0.000884772648898946	0.001075622697063163	3_1
1136	cat__Platrecovery100C1_True	0.0010522685846593217	0.0012770166216953085	3_1
1137	cat__Platrecovery100C1_nan	0.0	0.0	3_1
1138	cat__MRDA0_False	0.0001320262081875967	0.0001716294326847002	3_1
1139	cat__MRDA0_True	0.0002916399822651128	0.00023069634372382828	3_1
1140	cat__MRDA0_nan	-1.9705404207259747e-06	0.00024952053181880447	3_1
1141	cat__MRDB0_False	0.0004354894329769543	7.842651851668784e-05	3_1
1142	cat__MRDB0_True	-0.00016355485491896803	0.00013632380358779455	3_1
1143	cat__MRDB0_nan	-0.0001044386422976773	8.625476576477818e-05	3_1
1144	cat__MRDC0_False	0.00035666781614855924	0.00033414462687694546	3_1
1145	cat__MRDC0_True	0.0002266121483816441	6.105496185949323e-05	3_1
1146	cat__MRDC0_nan	-0.00011429134440124055	8.647956355480683e-05	3_1
1147	cat__MRDA1_False	-0.0001931129612296356	0.00012076696149401073	3_1
1148	cat__MRDA1_True	0.00014187891029109333	0.00024891287530833835	3_1
1149	cat__MRDA1_nan	0.00010443864229763289	8.489347939713226e-05	3_1
1150	cat__MRDB1_False	-0.00019311296122965783	0.00011244173697372885	3_1
1151	cat__MRDB1_True	2.561702546919342e-05	0.0002168131816290312	3_1
1152	cat__MRDB1_nan	9.261539977334365e-05	6.814765837051979e-05	3_1
1153	cat__MRDC1_False	-0.00032119808857582476	0.0002153756508989987	3_1
1154	cat__MRDC1_True	0.00018917188038816146	0.0003600970546687642	3_1
1155	cat__MRDC1_nan	-7.882161682881695e-06	0.00013327031612524702	3_1
1156	cat__amlAgeGroup_15-29	0.0002207005271195106	0.00014621887942530758	3_1
1157	cat__amlAgeGroup_30-39	0.000498546726439697	7.970342742461813e-05	3_1
1158	cat__amlAgeGroup_40-49	0.00019705404207099876	0.00029590930425502316	3_1
1159	cat__amlAgeGroup_50-59	0.00018326025912602796	0.0005385599086832492	3_1
1160	cat__amlAgeGroup_60+	4.532242967631994e-05	0.0005996597655964604	3_1
1161	cat__PrevBloodDis_Aplastic anaemia	0.0	0.0	3_1
1162	cat__PrevBloodDis_Chronic lymphoblastic leukaemia (CLL)	0.0	0.0	3_1
1163	cat__PrevBloodDis_Chronic myelomonocytic leukaemia (CMML)	5.911621262129074e-05	3.790410180139411e-05	3_1
1164	cat__PrevBloodDis_Hodgkin's disease	-7.290999556630595e-05	5.7315294634213805e-05	3_1
1165	cat__PrevBloodDis_Lymphoma	0.0	0.0	3_1
1166	cat__PrevBloodDis_Myelodysplastic syndrome (MDS)/myelodysplasia/pre-leukaemic phase	0.0001103502635597442	9.355398764840958e-05	3_1
1167	cat__PrevBloodDis_Myelofibrosis	-5.91162126215572e-06	1.717877311606811e-05	3_1
1168	cat__PrevBloodDis_Myeloproliferative syndrome	-0.0001241440465047594	0.00013731712017489323	3_1
1169	cat__PrevBloodDis_Other haematological disorder	-0.00011626188482196653	0.00011681166824200548	3_1
1170	cat__PrevBloodDis_Polycythaemia rubra vera (PRV)	0.0	0.0	3_1
1171	cat__PrevBloodDis_Refractory anaemia with excess of blasts (RAEB, RAEB-t)	7.882161682837285e-06	2.949234848433465e-05	3_1
1172	cat__PrevBloodDis_Thrombocythaemia	0.0	0.0	3_1
1173	cat__PrevBloodDis_Thrombocytopenia	0.0	0.0	3_1
1174	cat__PrevBloodDis_nan	-0.0011724715503226956	0.0007908228241946447	3_1
1175	cat__FABtype_0	-3.3499187152119525e-05	0.00015397979877302602	3_1
1176	cat__FABtype_1	0.00034484457362427	0.00012755349392723812	3_1
1177	cat__FABtype_2	-0.0004512537563426955	0.0002906396821205993	3_1
1178	cat__FABtype_3	4.13813488349124e-05	2.8826521184948767e-05	3_1
1179	cat__FABtype_3v	0.0	0.0	3_1
1180	cat__FABtype_4	-0.00017734863786396106	0.00024117997979477795	3_1
1181	cat__FABtype_4e	8.079215724912103e-05	3.0780825364436044e-05	3_1
1182	cat__FABtype_5	0.00018523079954675393	0.00043487822569809057	3_1
1183	cat__FABtype_5a	-7.290999556632815e-05	0.00020255391929468918	3_1
1184	cat__FABtype_5b	-0.00020887728459533238	5.41091885028641e-05	3_1
1185	cat__FABtype_6	0.0003330213311000252	0.00024024435732403595	3_1
1186	cat__FABtype_7	-5.911621262133515e-05	0.00010427119803197642	3_1
1187	cat__FABtype_8	0.000275875658899416	0.00033574446805037164	3_1
1188	cat__FABtype_B	0.0	0.0	3_1
1189	cat__FABtype_R	5.7145672200564765e-05	5.924743634018555e-05	3_1
1190	cat__FABtype_RT	-1.5764323365741183e-05	1.182324252422262e-05	3_1
1191	cat__FABtype_X	0.0001793191782845982	0.00016620430865724978	3_1
1192	cat__FABtype_nan	4.926351051774969e-05	6.910952427901269e-05	3_1
1193	cat__CNSinvolveentry_0.0	0.00043154835213552454	0.0002115373076556699	3_1
1194	cat__CNSinvolveentry_1.0	-5.911621262177924e-06	2.8282575682355083e-05	3_1
1195	cat__CNSinvolveentry_2.0	0.00036257943741069276	0.00028050973386705596	3_1
1196	cat__CNSinvolveentry_nan	0.0	0.0	3_1
1197	cat__Localcytoentry_1.0	0.00010049756145620314	0.00044393612351679334	3_1
1198	cat__Localcytoentry_2.0	-0.0003606088969900334	0.0011799506528688117	3_1
1199	cat__Localcytoentry_3.0	0.000291639982265135	0.0003431004573405307	3_1
1200	cat__Localcytoentry_4.0	-0.000234494310064548	0.00015051111052900005	3_1
1201	cat__Localcytoentry_5.0	5.123405093845346e-05	0.0002555936015305887	3_1
1202	cat__Localcytoentry_nan	-3.941080841451949e-06	2.8282575682355083e-05	3_1
1203	cat__Localimmentry_1.0	-0.0003724321395143004	0.0003840987174015908	3_1
1204	cat__Localimmentry_2.0	-4.138134883495681e-05	8.346349508666669e-05	3_1
1205	cat__Localimmentry_3.0	0.00014187891029111556	0.000142179646347514	3_1
1206	cat__Localimmentry_nan	8.670377851123234e-05	2.8826521184930552e-05	3_1
1207	cat__CD33entry_1.0	6.699837430412803e-05	0.00010151630620143134	3_1
1208	cat__CD33entry_2.0	0.00022858268880237008	0.0003510328470794537	3_1
1209	cat__CD33entry_3.0	0.0004354894329769765	0.00019240790972927562	3_1
1210	cat__CD33entry_nan	-7.68510764077357e-05	5.656515136472873e-05	3_1
1211	cat__SmokeHist_1.0	0.0004571653776047624	0.0002577268000740024	3_1
1212	cat__SmokeHist_2.0	0.0006818069855657694	0.0002549090357047162	3_1
1213	cat__SmokeHist_3.0	-0.0009103896743682283	0.0002933789920863838	3_1
1214	cat__SmokeHist_nan	-1.3793782945015209e-05	3.8714976509949923e-05	3_1
1215	cat__amlType_De novo	-0.0019567466377654165	0.0005184656243226767	3_1
1216	cat__amlType_High risk MDS	-7.882161682837285e-06	4.3797449669229696e-05	3_1
1217	cat__amlType_Secondary	-0.001322232622296715	0.0007750864685601542	3_1
1218	cat__CytoResult_Adverse	0.024783486871274407	0.006514931469874807	3_1
1219	cat__CytoResult_Failed	-0.0001734075570225313	0.0001470134091618027	3_1
1220	cat__CytoResult_Intermediate	0.001115325878122042	0.0010678511083804998	3_1
1221	cat__CytoResult_Normal	-0.0012434110054682535	0.0009734629234930299	3_1
1222	cat__CytoResult_Not done	0.0	0.0	3_1
1223	cat__CytoResult_nan	0.0	0.0	3_1
1224	cat__CytoResult_t(15;17) / PML-RARA [APL]	0.0	0.0	3_1
1225	cat__CytoResult_t(8;21) / inv(16) [CBF]	0.018546726439726057	0.002726729566417679	3_1
1226	cat__ComorArr_0.0	-7.88216168285949e-06	4.1051611716841e-05	3_1
1227	cat__ComorArr_1.0	0.0	0.0	3_1
1228	cat__ComorArr_2.0	0.0	0.0	3_1
1229	cat__ComorArr_nan	-2.167594462783029e-05	3.8614548386154046e-05	3_1
1230	cat__ComorCard_0.0	1.1823242524244826e-05	6.336444235012066e-05	3_1
1231	cat__ComorCard_1.0	4.138134883486799e-05	6.95017176749346e-05	3_1
1232	cat__ComorCard_2.0	0.0	0.0	3_1
1233	cat__ComorCard_nan	-5.91162126215572e-06	1.6008746055736862e-05	3_1
1234	cat__ComorHVD_0.0	-9.85270210356326e-06	2.4134092741349254e-05	3_1
1235	cat__ComorHVD_1.0	0.0	0.0	3_1
1236	cat__ComorHVD_2.0	3.94108084140754e-06	1.3364855378364938e-05	3_1
1237	cat__ComorHVD_nan	0.0	0.0	3_1
1238	cat__ComorIBD_0.0	-1.3793782945015209e-05	6.670795952437418e-05	3_1
1239	cat__ComorIBD_1.0	7.882161682837285e-06	1.1490126400013793e-05	3_1
1240	cat__ComorIBD_2.0	0.0	0.0	3_1
1241	cat__ComorIBD_nan	-9.85270210356326e-06	1.526374046487152e-05	3_1
1242	cat__ComorDiab_0.0	-9.852702103585465e-06	0.000132627764287623	3_1
1243	cat__ComorDiab_1.0	2.7587565889919395e-05	0.00010527186867683378	3_1
1244	cat__ComorDiab_2.0	0.0	0.0	3_1
1245	cat__ComorDiab_nan	-1.9705404207481792e-06	7.3730871211103675e-06	3_1
1246	cat__ComorCVD_0.0	0.00012808512734616695	0.00010258172390616079	3_1
1247	cat__ComorCVD_1.0	0.0	0.0	3_1
1248	cat__ComorCVD_2.0	0.0	0.0	3_1
1249	cat__ComorCVD_nan	6.8968914724854e-05	0.0	3_1
1250	cat__ComorPsyc_0.0	-6.89689147248762e-05	9.511813103026392e-05	3_1
1251	cat__ComorPsyc_1.0	0.0003310507906792992	0.00010875526657705597	3_1
1252	cat__ComorPsyc_2.0	0.0	0.0	3_1
1253	cat__ComorPsyc_nan	-4.138134883493461e-05	2.0095648115066457e-05	3_1
1254	cat__ComorObe_0.0	0.00032119808857575813	0.00026792104108279435	3_1
1255	cat__ComorObe_1.0	9.261539977336585e-05	6.728753565777304e-05	3_1
1256	cat__ComorObe_2.0	-5.91162126215572e-06	3.390245930160611e-05	3_1
1257	cat__ComorObe_nan	0.0	0.0	3_1
1258	cat__ComorInf_0.0	0.0004138134883491684	0.0001977425284682385	3_1
1259	cat__ComorInf_1.0	8.473323809050637e-05	9.06448593526978e-05	3_1
1260	cat__ComorInf_2.0	2.3646485048511857e-05	2.028795534951505e-05	3_1
1261	cat__ComorInf_nan	0.0	0.0	3_1
1262	cat__ComorRheu_0.0	0.0001655253953396274	9.102958342739015e-05	3_1
1263	cat__ComorRheu_1.0	0.0002837578205822755	5.3386737018141334e-05	3_1
1264	cat__ComorRheu_2.0	0.0	0.0	3_1
1265	cat__ComorRheu_nan	0.0	0.0	3_1
1266	cat__ComorPrep_0.0	3.546972757275668e-05	0.00010078693021368254	3_1
1267	cat__ComorPrep_1.0	-9.85270210360767e-06	6.23139595088544e-06	3_1
1268	cat__ComorPrep_2.0	0.0	0.0	3_1
1269	cat__ComorPrep_nan	9.852702103518851e-06	0.0	3_1
1270	cat__ComorRen_0.0	4.3351889255571765e-05	0.00042109669603841845	3_1
1271	cat__ComorRen_1.0	6.8968914724854e-05	2.066720228917398e-05	3_1
1272	cat__ComorRen_2.0	-7.88216168285949e-06	3.1405246466327614e-05	3_1
1273	cat__ComorRen_nan	-5.91162126215572e-06	4.344136693443188e-05	3_1
1274	cat__ComorMPul_0.0	-0.00028375782058234213	0.0001714936319781975	3_1
1275	cat__ComorMPul_1.0	-2.167594462783029e-05	0.00010836180765449556	3_1
1276	cat__ComorMPul_2.0	2.7587565889897193e-05	6.978050626976295e-05	3_1
1277	cat__ComorMPul_nan	2.5617025469171218e-05	2.2119261363271757e-05	3_1
1278	cat__ComorSPul_0.0	2.3646485048511857e-05	0.00010767881052122182	3_1
1279	cat__ComorSPul_1.0	0.0	0.0	3_1
1280	cat__ComorSPul_2.0	1.3793782944948596e-05	5.161160984759963e-05	3_1
1281	cat__ComorSPul_nan	-9.85270210360767e-06	1.2462791901735772e-05	3_1
1282	cat__ComorPST_0.0	0.00030149268436867603	0.00011278654531754787	3_1
1283	cat__ComorPST_1.0	-0.00018917188038822808	0.00012469021740621846	3_1
1284	cat__ComorPST_2.0	0.0	0.0	3_1
1285	cat__ComorPST_nan	0.0	0.0	3_1
1286	cat__ComorHepM_0.0	0.00033499187152070676	0.00014968326727293974	3_1
1287	cat__ComorHepM_1.0	-4.926351051777189e-05	0.00024469637442275157	3_1
1288	cat__ComorHepM_2.0	1.3793782944948596e-05	2.8960911289601275e-05	3_1
1289	cat__ComorHepM_nan	3.941080841418643e-05	0.0	3_1
1290	cat__ComorHepS_0.0	9.064485935261768e-05	8.323055158162249e-05	3_1
1291	cat__ComorHepS_1.0	-2.955810631068978e-05	5.2875147997471115e-05	3_1
1292	cat__ComorHepS_2.0	0.0	0.0	3_1
1293	cat__ComorHepS_nan	0.0	0.0	3_1
1294	cat__TreatmentC1_ADE Alone	-0.00043943051381845066	0.00029901611730862965	3_1
1295	cat__TreatmentC1_ADE and Mylotarg 3mg per m2	-0.00014187891029115995	7.519103021168655e-05	3_1
1296	cat__TreatmentC1_ADE and Mylotarg 6mg per m2	3.349918715203071e-05	7.99466487023032e-05	3_1
1297	cat__TreatmentC1_AIDA	0.0	0.0	3_1
1298	cat__TreatmentC1_Arsenic and ATRA	0.0	0.0	3_1
1299	cat__TreatmentC1_DA High dose (90mg)	0.0006699837430415245	0.000274393773558688	3_1
1300	cat__TreatmentC1_DA Mylotarg 3mg per m2	0.0001655253953396496	6.367010954789619e-05	3_1
1301	cat__TreatmentC1_DA Mylotarg 6mg per m2	-9.06448593527065e-05	0.00014685484710686472	3_1
1302	cat__TreatmentC1_DA Standard dose (60mg)	-0.00010049756145624755	0.00030088029334041414	3_1
1303	cat__Marrresult1C1_CR	0.002167594462781386	0.0005909650393177522	3_1
1304	cat__Marrresult1C1_PR	0.0006345140154687013	0.00044420719219209656	3_1
1305	cat__Marrresult1C1_RD	0.00255776146608202	0.0007114606102762291	3_1
1306	cat__Marrresult1C1_nan	-1.182324252426703e-05	0.00011136604680779662	3_1
1307	cat__Marrresult2C1_CR	0.00012808512734614476	0.00015276454953101157	3_1
1308	cat__Marrresult2C1_PR	-5.320459135922384e-05	5.6289893520236644e-05	3_1
1309	cat__Marrresult2C1_RD	6.502783388340205e-05	3.502909273289535e-05	3_1
1310	cat__Marrresult2C1_nan	0.00032119808857578036	0.0001723068307893049	3_1
1311	cat__amlFLToutcomeID_2.0	0.0	0.0	3_1
1312	cat__amlFLToutcomeID_3.0	-0.0006956007685108067	0.0003963971162310456	3_1
1313	cat__amlFLToutcomeID_4.0	-7.882161682843946e-05	0.0003996846702999034	3_1
1314	cat__amlFLToutcomeID_nan	-0.0002798167397408902	6.342569363785287e-05	3_1
1315	cat__amlFLTTypeID_1.0	-3.54697275728455e-05	0.00036156060739332495	3_1
1316	cat__amlFLTTypeID_2.0	7.488053598696532e-05	0.00013517964736111404	3_1
1317	cat__amlFLTTypeID_nan	-0.00026208187595451183	0.0003067087769691649	3_1
1318	cat__amlDDLFLTTKDID_1.0	-2.3646485048600674e-05	2.75875658899416e-05	3_1
1319	cat__amlDDLFLTTKDID_2.0	2.5617025469215626e-05	2.1223369849273528e-05	3_1
1320	cat__amlDDLFLTTKDID_3.0	-1.3793782945015209e-05	2.381013049626723e-05	3_1
1321	cat__amlDDLFLTTKDID_4.0	0.0	0.0	3_1
1322	cat__amlDDLFLTTKDID_6.0	0.0	0.0	3_1
1323	cat__amlDDLFLTTKDID_7.0	0.0	0.0	3_1
1324	cat__amlDDLFLTTKDID_8.0	-1.773486378642275e-05	1.9105098211372795e-05	3_1
1325	cat__amlDDLFLTTKDID_9.0	0.0	0.0	3_1
1326	cat__amlDDLFLTTKDID_99.0	8.473323809050637e-05	5.008429982616281e-05	3_1
1327	cat__amlDDLFLTTKDID_nan	0.00018917188038818366	0.00022754409685835702	3_1
1328	cat__amlFLTType0ID_1.0	0.00026799349721657874	0.00025368746866168064	3_1
1329	cat__amlFLTType0ID_2.0	0.0	0.0	3_1
1330	cat__amlFLTType0ID_nan	0.00033105079067932144	8.2103223433682e-05	3_1
1331	cat__amlDDLNPM1OutcomeID_1.0	0.0016848120597073412	0.0008628852276786528	3_1
1332	cat__amlDDLNPM1OutcomeID_3.0	0.0017143701660179867	0.0010384392790309248	3_1
1333	cat__amlDDLNPM1OutcomeID_5.0	0.0	0.0	3_1
1334	cat__amlDDLNPM1OutcomeID_7.0	0.0	0.0	3_1
1335	cat__amlDDLNPM1OutcomeID_nan	-0.00016158431449828648	2.828257568237365e-05	3_1
1336	cat__amlDDLNPM1ID_1.0	-0.00017734863786398325	0.00011806809934633104	3_1
1337	cat__amlDDLNPM1ID_2.0	3.94108084140754e-06	7.88216168281508e-06	3_1
1338	cat__amlDDLNPM1ID_3.0	0.0	0.0	3_1
1339	cat__amlDDLNPM1ID_4.0	2.7587565889919395e-05	1.3071086419450484e-05	3_1
1340	cat__amlDDLNPM1ID_5.0	0.0001852307995467317	5.690735140920523e-05	3_1
1341	cat__amlDDLNPM1ID_nan	0.0011212374993841757	0.0016172531483593787	3_1
1342	cat__MRDnegativity_<0.0%/not detectable	-0.00014384945071186373	8.11518213980009e-05	3_1
1343	cat__MRDnegativity_nan	-0.00012611458692548538	0.00023126791609931905	3_1
1344	cat__MRDguided_No	-0.00017143701660182753	0.00015220431759065735	3_1
1345	cat__MRDguided_nan	-0.00028966944184445343	0.00017151627289611332	3_1
1346	cat__Housekeeping_ABL	-1.773486378642275e-05	0.00018541937232291556	3_1
1347	cat__Housekeeping_nan	-0.0002009951229124729	0.0001485897238012321	3_1
1348	cat__MRDA0_method_nan	-0.00020690674417462863	0.00019477473835205765	3_1
1349	cat__MRDA0_method_qPCR-NPM1	0.0002482880930094744	4.882806716928488e-05	3_1
1350	cat__MRDA0_method_qPCR-NPM1 A	-0.00014976107197401945	9.721776547449083e-05	3_1
1351	cat__MRDA0_method_qPCR-NPM1 B	-5.911621262133515e-06	1.1823242524267032e-05	3_1
1352	cat__MRDA0_method_qPCR-NPM1 D	0.0	0.0	3_1
1353	cat__MRDA0_method_qPCR-NPM1 OTHER	-4.729297009706812e-05	6.243846304842705e-05	3_1
1354	cat__MRDA0_method_qPCR-inv16	1.9705404207037702e-05	0.0	3_1
1355	cat__MRDA0_method_qPCR-t8/21	0.0	0.0	3_1
1356	cat__MRDA0num_ND	9.064485935266209e-05	2.10396142707322e-05	3_1
1357	cat__MRDA0num_Pos	0.00014976107197397503	0.00014201568744649044	3_1
1358	cat__MRDA0num_nan	0.000695600768510718	0.00026397887850750177	3_1
1359	cat__MRDA0_specimen_PB	-0.00027193457805805286	0.0002879687119504439	3_1
1360	cat__MRDA0_specimen_nan	-3.941080841451949e-06	0.00024251260907231823	3_1
1361	cat__MRDB0_method_nan	0.0003113453864721949	4.161527579081019e-05	3_1
1362	cat__MRDB0_method_qPCR-NPM1	5.911621262129074e-05	1.3933824940865384e-05	3_1
1363	cat__MRDB0_method_qPCR-NPM1 A	-4.138134883495681e-05	8.392744249095924e-05	3_1
1364	cat__MRDB0_method_qPCR-NPM1 B	0.0	0.0	3_1
1365	cat__MRDB0_method_qPCR-NPM1 D	0.0	0.0	3_1
1366	cat__MRDB0_method_qPCR-NPM1 OTHER	-4.3351889255638376e-05	2.828257568237829e-05	3_1
1367	cat__MRDB0_method_qPCR-inv16	1.97054042070377e-06	3.94108084140754e-06	3_1
1368	cat__MRDB0_method_qPCR-t8/21	9.852702103518851e-06	0.0	3_1
1369	cat__MRDB0_specimen_BM	-0.00022267106754030318	7.672465573251946e-05	3_1
1370	cat__MRDB0_specimen_nan	6.89689147248318e-05	0.00023390572108142882	3_1
1371	cat__MRDB0num_ND	1.3793782944948596e-05	2.828257568237365e-05	3_1
1372	cat__MRDB0num_Pos	-6.30572934627649e-05	7.773026424282799e-05	3_1
1373	cat__MRDB0num_nan	0.00015961377407751608	0.00013297863200198963	3_1
1374	cat__MRDC0_method_MFC (LAIP+DfN)	-1.3793782944993005e-05	0.0003951216092209595	3_1
1375	cat__MRDC0_method_nan	0.00014187891029111556	0.0002901181630272307	3_1
1376	cat__MRDC0_specimen_BM	-1.5764323365696775e-05	0.00035740193069622097	3_1
1377	cat__MRDC0_specimen_BM	0.0	0.0	3_1
1378	cat__MRDC0_specimen_PB	0.00012217350608403343	0.0002872937105253805	3_1
1379	cat__MRDC0_specimen_nan	0.0002837578205822755	0.000339448109224978	3_1
1380	cat__MRDC1_specimen_BM	0.00013202620818757448	0.0001566052829109362	3_1
1381	cat__MRDC1_specimen_PB	0.0	0.0	3_1
1382	cat__MRDC1_specimen_nan	-0.00016552539533973843	0.00023235671468322256	3_1
1383	cat__MRDC0num_Neg	0.0	0.0	3_1
1384	cat__MRDC0num_Pos	0.000372432139514256	0.00012515646688566624	3_1
1385	cat__MRDC0num_nan	0.0003271097098379139	0.0004430605780851857	3_1
1386	cat__MRDA1_method_nan	0.00034090349278286246	0.00012028369840511529	3_1
1387	cat__MRDA1_method_qPCR-NPM1	-2.758756588998601e-05	5.7585651297903696e-05	3_1
1388	cat__MRDA1_method_qPCR-NPM1 A	0.0001793191782845982	0.00012942715896288086	3_1
1389	cat__MRDA1_method_qPCR-NPM1 B	0.0	0.0	3_1
1390	cat__MRDA1_method_qPCR-NPM1 D	0.0	0.0	3_1
1391	cat__MRDA1_method_qPCR-NPM1 OTHER	5.911621262133515e-06	1.1823242524267032e-05	3_1
1392	cat__MRDA1_method_qPCR-inv16	0.0	0.0	3_1
1393	cat__MRDA1_method_qPCR-t8/21	0.0	0.0	3_1
1394	cat__MRDA1num_ND	0.0004197251096112797	6.250062181252436e-05	3_1
1395	cat__MRDA1num_Neg	0.00010049756145620314	0.00018966387570644834	3_1
1396	cat__MRDA1num_Pos	0.00016158431449821986	0.00018365183001615607	3_1
1397	cat__MRDA1num_nan	0.00033105079067932144	0.00028864213486145336	3_1
1398	cat__MRDA1_specimen_PB	0.00011823242524258148	7.906755070788154e-05	3_1
1399	cat__MRDA1_specimen_nan	-0.0002443470121681335	0.00017793881799057034	3_1
1400	cat__MRDB1_method_nan	0.00010049756145620314	2.3646485048548863e-05	3_1
1401	cat__MRDB1_method_qPCR-NPM1	0.0002207005271195328	4.77017328416457e-05	3_1
1402	cat__MRDB1_method_qPCR-NPM1 A	-0.0001517316123947232	4.810702247690471e-05	3_1
1403	cat__MRDB1_method_qPCR-NPM1 D	0.0	0.0	3_1
1404	cat__MRDB1_method_qPCR-NPM1 OTHER	0.0	0.0	3_1
1405	cat__MRDB1_method_qPCR-inv16	-9.852702103629873e-06	0.0	3_1
1406	cat__MRDB1_method_qPCR-t8/21	4.532242967631994e-05	1.1823242524267032e-05	3_1
1407	cat__MRDB1_specimen_BM	-2.5617025469237832e-05	3.9705289284392536e-05	3_1
1408	cat__MRDB1_specimen_nan	2.955810631064537e-05	7.15932888303613e-05	3_1
1409	cat__MRDB1num_ND	-1.9705404207148725e-05	2.9884725135426427e-05	3_1
1410	cat__MRDB1num_Neg	1.7734863786333933e-05	2.194300945989085e-05	3_1
1411	cat__MRDB1num_Pos	-2.2204460492503132e-17	0.00010629965187849496	3_1
1412	cat__MRDB1num_nan	-9.655648061486221e-05	2.8826521184953317e-05	3_1
1413	cat__MRDC1_method_MFC (LAIP+DfN)	-0.0005162815902261198	0.0001611270789438632	3_1
1414	cat__MRDC1_method_nan	0.00018128971870532418	0.0001625665990138978	3_1
1415	cat__MRDC1num_ND	0.00024631755258874843	0.00021951855664428184	3_1
1416	cat__MRDC1num_Neg	0.0015527858515197446	0.0006825185147333034	3_1
1417	cat__MRDC1num_Pos	0.0009675353465687708	0.0003150647035250712	3_1
1418	cat__MRDC1num_nan	-3.941080841451949e-06	0.00018978667525036726	3_1
1419	ordinal__NauseagradeC1	-0.00021084782501605835	0.0005116807113962025	3_1
1420	ordinal__AlopeciagradeC1	0.0007803340066012687	0.0005564954076207924	3_1
1421	ordinal__OralgradeC1	0.0003724321395142116	0.00018257033070634372	3_1
1422	ordinal__DiarrheagradeC1	0.0009360066998374217	0.00038260974114878954	3_1
1423	ordinal__CardiacgradeC1	0.00017537809744319066	7.792982879268973e-05	3_1
1424	ordinal__LiverASTgradeC1	0.00039016700330063436	0.00023823173570651832	3_1
1425	ordinal__LiverALTgradeC1	-5.911621262133515e-05	0.00014386294693092172	3_1
1426	ordinal__LiverBilgradeC1	0.0005241637519089349	0.00042521687166677664	3_1
1427	ordinal__RenaCreatgradeC1	-5.911621262135736e-05	0.00043316046430767226	3_1
1428	ordinal__RenaprotgradeC1	0.0004019902458248792	0.0003354204796545051	3_1
1429	ordinal__RenahaemgradeC1	0.0006995418493521477	0.0002711194374716243	3_1
1430	ordinal__cellularity1C1	0.00038425538203847867	0.00038200032784801346	3_1
1431	ordinal__cellularity2C1	0.00018128971870532418	0.00032226620724958753	3_1
1432	num__amlAgeAtRand1	0.0042603083895758065	0.0005500455711945738	3_1
1433	num__UnitsbloodC1	0.0002344943100645036	0.000487261694353252	3_1
1434	num__UnitsplateletsC1	0.0012453815458889571	0.0005634712008230258	3_1
1435	num__DaysIVantibC1	-0.0005064288881225787	0.0004981064706512429	3_1
1436	num__DaysinhospC1	-0.0008808315680575607	0.0004938789165281519	3_1
1437	num__TestDate	0.00020887728459528798	0.00041519057531127845	3_1
1438	num__ITDPcnt	0.0022070052711955944	0.001181683653246841	3_1
1439	num__ITDLength	0.0003093748460515133	0.0010071678645753352	3_1
1440	num__date_MRDA0	8.079215724907663e-05	0.00013939397356581358	3_1
1441	num__MRDA0hodnota	0.000780334006601291	0.0001960068732577311	3_1
1442	num__MRDA0logred	1.9705404206815656e-06	9.458594019407979e-05	3_1
1443	num__date_MRDB0	2.364648504848965e-05	0.000187832921736723	3_1
1444	num__MRDB0hodnota	0.00016749593576035338	0.00010427119803202886	3_1
1445	num__MRDB0logred	0.00013399674860830045	0.00017196846527827616	3_1
1446	num__MRDC0percentage	0.0007330410365042229	0.0004458649804862979	3_1
1447	num__date_MRDA1	0.0005340164540124981	0.0003496473971607434	3_1
1448	num__MRDA1hodnota	0.00046110645844621434	6.664972471665929e-05	3_1
1449	num__MRDA1logred	0.00023055322922307386	7.672465573249607e-05	3_1
1450	num__date_MRDB1	3.941080841418643e-05	0.00018766746658745764	3_1
1451	num__MRDB1hodnota	0.0010069461549829795	0.00028140807492965946	3_1
1452	num__Date_MRDC1	0.0005970737474752186	0.00025101003460554344	3_1
1453	num__MRDC1percentage	0.0004827824030740224	0.0007568004086771137	3_1
1454	num__NauseastartC1	-0.0019646287994482758	0.0006621015813586987	3_1
1455	num__NauseastopC1	-0.000518252130646868	0.0007262878439036815	3_1
1456	num__AlopeciastartC1	-5.714567220065359e-05	0.000632153543906105	3_1
1457	num__AlopeciastopC1	-0.00030149268436869826	0.00023585648460099678	3_1
1458	num__OralstartC1	-8.079215724916544e-05	0.0010279801524158297	3_1
1459	num__OralstopC1	-8.867431893200273e-05	0.0007603835216148549	3_1
1460	num__DiarrheastartC1	0.00010246810187690692	0.0005642975467329962	3_1
1461	num__DiarrheastopC1	-0.0005655451007439361	0.0005421887448906092	3_1
1462	num__CardiacstartC1	-0.00020887728459533238	0.00018687955417748744	3_1
1463	num__CardiacstopC1	-0.0002009951229124951	0.00020043408822031694	3_1
1464	num__LiverASTstartC1	-0.00016946647618112375	0.0003193491632869667	3_1
1465	num__LiverASTstopC1	0.00038228484161777486	0.00022113994245350117	3_1
1466	num__LiverALTstartC1	-0.0007212177939800224	0.0005042966759012133	3_1
1467	num__LiverALTstopC1	-0.00012217350608405563	0.0005213038519539535	3_1
1468	num__LiverBilstartC1	0.0006010148283166261	0.0006066576800108458	3_1
1469	num__LiverBilstopC1	0.00017143701660178313	0.00044372615017004196	3_1
1470	num__RenaCreatstartC1	0.00026602295679587493	0.0006075211590508807	3_1
1471	num__RenaCreatstopC1	-0.00019311296122965783	0.00037598613509635503	3_1
1472	num__RenaprotstartC1	-0.00017143701660182753	0.00021210558776770715	3_1
1473	num__RenahaemstartC1	-7.290999556630595e-05	0.00019809567544195965	3_1
1474	num__RenahaemstopC1	-4.335188925566058e-05	0.00018865802090586964	3_1
1475	num__mylotargdateC1	-0.0006739248238829987	0.00031123312025821637	3_1
1476	num__marrexamdate1C1	-0.0012217350608404675	0.0010748029079891593	3_1
1477	num__marrexamdate2C1	0.0006877186068279028	0.00012972682863692924	3_1
1478	num__NeutrecoverydateC1	-0.0008374796788019445	0.0009139569556174164	3_1
1479	num__Platrecovery50dateC1	-0.0015705207153062118	0.002145144819421189	3_1
1480	num__Platrecovery100dateC1	0.00033105079067932144	0.0013808638450385296	3_1
1481	num__DischargeddateC1	-0.00152125720478844	0.0018662339060653737	3_1
1482	num__Weight	0.0035587959998029106	0.00136084899417202	3_1
1483	num__Height	0.0005320459135917721	0.0005256580473590418	3_1
1484	num__BloodDateEntry	-0.001533080447312729	0.000656506472087929	3_1
1485	num__HemoglobinEntry	-5.320459135922384e-05	0.0007998209713349606	3_1
1486	num__PlateletEntry	-0.0009498004827824369	0.0008795455900970991	3_1
1487	num__MarrowDateEntry	0.00024631755258877066	0.0006825583384351885	3_1
1488	num__MarrowBlastsEntry	0.0002719345780579863	0.0011943913488170479	3_1
1489	num__LocalImmPcnt	-0.0009064485935267985	0.00046376826837906976	3_1
1490	num__SmokePerDay	-7.290999556630595e-05	0.000660192801256118	3_1
1491	num__chemodateC1	-0.0008985664318439613	0.0011745544987437153	3_1
1492	num__Marrblastperc1C1	0.0005694861815852548	0.0015605311641179783	3_1
1493	num__Marrblastperc2C1	0.0007586580619734606	0.00027944180833138556	3_1
1494	num__WBCEntry	0.002364648504852407	0.001630638569615036	3_1
1495	num__CompmarrrespC1	0.0012690280309374468	0.0013747594969759152	3_1
1496	remainder__IsSec_is_missing	0.0	0.0	3_1
1497	remainder__PrevDiag_is_missing	0.0	0.0	3_1
1498	remainder__PrevBloodDis_is_missing	-0.0015823439578304566	0.0009586147511397858	3_1
1499	remainder__Weight_is_missing	0.0	0.0	3_1
1500	remainder__Height_is_missing	0.0	0.0	3_1
1501	remainder__BloodDateEntry_is_missing	-8.473323809055078e-05	3.152864673139355e-05	3_1
1502	remainder__HemoglobinEntry_is_missing	7.882161682837285e-06	1.576432336567457e-05	3_1
1503	remainder__PlateletEntry_is_missing	0.0	0.0	3_1
1504	remainder__MarrowDateEntry_is_missing	-5.911621262177924e-06	1.004782405753976e-05	3_1
1505	remainder__MarrowBlastsEntry_is_missing	5.320459135915723e-05	6.871509246430555e-05	3_1
1506	remainder__FABtype_is_missing	6.108675304199452e-05	4.842881216787039e-05	3_1
1507	remainder__CNSinvolveentry_is_missing	-3.941080841429745e-06	1.8274040091603467e-05	3_1
1508	remainder__Localcytoentry_is_missing	-1.5764323365696775e-05	2.0287955349519367e-05	3_1
1509	remainder__Localimmentry_is_missing	-2.2204460492503132e-17	4.866875820571869e-05	3_1
1510	remainder__LocalImmPcnt_is_missing	-0.0001379378294497524	0.00027951127801758674	3_1
1511	remainder__CD33entry_is_missing	-0.00028375782058234213	0.00019817406708546724	3_1
1512	remainder__SmokeHist_is_missing	-2.7587565890008215e-05	3.2017492111481924e-05	3_1
1513	remainder__SmokePerDay_is_missing	4.532242967629774e-05	0.00017106288518026707	3_1
1514	remainder__CytoResult_is_missing	0.0	0.0	3_1
1515	remainder__Karyotype_is_missing	1.9705404206815656e-06	7.373087121098498e-06	3_1
1516	remainder__ComorArr_is_missing	0.0	0.0	3_1
1517	remainder__ComorCard_is_missing	3.744026799346045e-05	1.5764323365710653e-05	3_1
1518	remainder__ComorHVD_is_missing	0.0	0.0	3_1
1519	remainder__ComorIBD_is_missing	-5.320459135922384e-05	5.5943916711473125e-05	3_1
1520	remainder__ComorDiab_is_missing	0.0	0.0	3_1
1521	remainder__ComorCVD_is_missing	0.0	0.0	3_1
1522	remainder__ComorPsyc_is_missing	-2.2204460492503132e-17	2.2467617618587455e-05	3_1
1523	remainder__ComorObe_is_missing	-1.9705404207259747e-06	3.941080841451949e-06	3_1
1524	remainder__ComorInf_is_missing	-2.2204460492503132e-17	1.0793094388992289e-05	3_1
1525	remainder__ComorRheu_is_missing	-1.9705404207148725e-05	0.0	3_1
1526	remainder__ComorPrep_is_missing	1.97054042070377e-06	3.94108084140754e-06	3_1
1527	remainder__ComorRen_is_missing	1.3793782944926392e-05	1.9307274193082122e-05	3_1
1528	remainder__ComorMPul_is_missing	3.941080841385336e-06	7.882161682853937e-06	3_1
1529	remainder__ComorSPul_is_missing	0.0	0.0	3_1
1530	remainder__ComorPST_is_missing	0.0	0.0	3_1
1531	remainder__ComorHepM_is_missing	0.0	0.0	3_1
1532	remainder__ComorHepS_is_missing	-4.4408920985006264e-17	2.7162025227025687e-05	3_1
1533	remainder__drugdoseC1yn_is_missing	0.0	0.0	3_1
1534	remainder__mylotargC1yn_is_missing	1.5764323365652367e-05	5.4892904191084624e-05	3_1
1535	remainder__mylotargdateC1_is_missing	0.00024237647174734088	0.00015747071697331632	3_1
1536	remainder__mylodoseC1_is_missing	0.0011310902014876945	0.00045384074236653663	3_1
1537	remainder__marrexamdate1C1_is_missing	0.0001655253953396274	5.6220868486870264e-05	3_1
1538	remainder__marrexamdate2C1_is_missing	0.0005438691561160391	0.000156456442120538	3_1
1539	remainder__cellularity1C1_is_missing	0.0004059313266663089	0.00013700571098691658	3_1
1540	remainder__cellularity2C1_is_missing	0.00019508350165031718	0.00024345546419397268	3_1
1541	remainder__Marrblastperc1C1_is_missing	-0.00011429134440124055	0.00011226893567758948	3_1
1542	remainder__Marrblastperc2C1_is_missing	0.00025419971427165233	0.00014201568744649998	3_1
1543	remainder__Marrresult1C1_is_missing	-0.00019114242080893186	5.865461772946778e-05	3_1
1544	remainder__Marrresult2C1_is_missing	0.00019508350165031718	8.974075599183081e-05	3_1
1545	remainder__CompmarrrespC1_is_missing	-0.0006877186068279695	0.0005704161446555292	3_1
1546	remainder__NeutrecoveryC1_is_missing	0.0	0.0	3_1
1547	remainder__NeutrecoverydateC1_is_missing	4.7292970097023715e-05	0.00013897549776843287	3_1
1548	remainder__Platrecovery50C1_is_missing	-3.941080841418643e-05	0.0	3_1
1549	remainder__Platrecovery50dateC1_is_missing	-0.0009202423764717693	0.0006164863341566006	3_1
1550	remainder__Platrecovery100C1_is_missing	0.0	0.0	3_1
1551	remainder__Platrecovery100dateC1_is_missing	0.0007882161682841061	0.0006274554693676235	3_1
1552	remainder__NauseagradeC1_is_missing	-3.941080841451949e-06	5.86546177295021e-05	3_1
1553	remainder__NauseastartC1_is_missing	0.00025419971427160793	0.00016863958142043962	3_1
1554	remainder__NauseastopC1_is_missing	0.00023252376964379983	0.00020264974837670696	3_1
1555	remainder__AlopeciagradeC1_is_missing	-3.941080841451949e-06	4.826818548307924e-06	3_1
1556	remainder__AlopeciastartC1_is_missing	0.0006561899600965315	0.0002705172358515533	3_1
1557	remainder__AlopeciastopC1_is_missing	-0.00030740430563085396	0.00014790871672336532	3_1
1558	remainder__OralgradeC1_is_missing	8.867431893193612e-05	3.052748092974303e-05	3_1
1559	remainder__OralstartC1_is_missing	-0.00032316862899652856	0.0003494252154027975	3_1
1560	remainder__OralstopC1_is_missing	-0.00037834376077641176	9.255248881872185e-05	3_1
1561	remainder__DiarrheagradeC1_is_missing	0.00012808512734614476	4.745689769462274e-05	3_1
1562	remainder__DiarrheastartC1_is_missing	-8.473323809059519e-05	0.000168201525851508	3_1
1563	remainder__DiarrheastopC1_is_missing	0.00010443864229761068	0.00021992502374784223	3_1
1564	remainder__CardiacgradeC1_is_missing	-9.852702103585465e-06	6.854535545958026e-05	3_1
1565	remainder__CardiacstartC1_is_missing	-0.0001241440465047816	0.00024082551640889876	3_1
1566	remainder__CardiacstopC1_is_missing	-6.699837430417244e-05	8.643465076884499e-05	3_1
1567	remainder__LiverASTgradeC1_is_missing	1.1823242524222622e-05	3.261824790827645e-05	3_1
1568	remainder__LiverASTstartC1_is_missing	2.955810631064537e-05	0.00023290754133057772	3_1
1569	remainder__LiverASTstopC1_is_missing	0.0002482880930095188	2.8144946760101998e-05	3_1
1570	remainder__LiverALTgradeC1_is_missing	-4.335188925568279e-05	8.625476576476702e-05	3_1
1571	remainder__LiverALTstartC1_is_missing	0.0001438494507118193	0.000185230799546778	3_1
1572	remainder__LiverALTstopC1_is_missing	0.00048278240307400024	9.61332945871269e-05	3_1
1573	remainder__LiverBilgradeC1_is_missing	0.0	0.0	3_1
1574	remainder__LiverBilstartC1_is_missing	0.00015961377407751608	0.00019139618797516406	3_1
1575	remainder__LiverBilstopC1_is_missing	0.00016749593576033118	0.0003705454423896698	3_1
1576	remainder__RenaCreatgradeC1_is_missing	-1.182324252426703e-05	3.261824790826706e-05	3_1
1577	remainder__RenaCreatstartC1_is_missing	0.0003389329523621587	0.00011226893567756103	3_1
1578	remainder__RenaCreatstopC1_is_missing	-0.00024434701216811126	0.00011581012073432921	3_1
1579	remainder__RenaprotgradeC1_is_missing	-0.00012611458692550758	5.724750597106433e-05	3_1
1580	remainder__RenaprotstartC1_is_missing	0.00046701807970832564	0.00015040787930250177	3_1
1581	remainder__RenahaemgradeC1_is_missing	-3.744026799352706e-05	5.891882905649149e-05	3_1
1582	remainder__RenahaemstartC1_is_missing	-9.852702103585465e-06	5.74506320000385e-05	3_1
1583	remainder__RenahaemstopC1_is_missing	3.546972757275668e-05	0.00010001341969906022	3_1
1584	remainder__UnitsbloodC1_is_missing	1.773486378637834e-05	5.792182257925921e-05	3_1
1585	remainder__UnitsplateletsC1_is_missing	5.911621262111311e-06	4.826818548253533e-06	3_1
1586	remainder__DaysIVantibC1_is_missing	1.9705404207059908e-05	0.00010556654208365746	3_1
1587	remainder__DaysinhospC1_is_missing	0.00027981673974084573	0.00013329944943325033	3_1
1588	remainder__DischargeddateC1_is_missing	-0.0005281048327504089	0.0003065188134249168	3_1
1589	remainder__MRDnegativity_is_missing	-4.335188925566058e-05	8.280960200777491e-05	3_1
1590	remainder__MRDguided_is_missing	-0.00012020296566335187	0.00016134382572902914	3_1
1591	remainder__Housekeeping_is_missing	0.00021675944627810306	0.00012831229594443283	3_1
1592	remainder__MRDA0_is_missing	-0.00013990836987045618	0.00018853448622874094	3_1
1593	remainder__date_MRDA0_is_missing	0.00015961377407751608	0.0002192884810994691	3_1
1594	remainder__MRDA0_method_is_missing	0.00022267106754025878	0.00016112707894385287	3_1
1595	remainder__MRDA0_specimen_is_missing	-3.3499187152119525e-05	0.00017185552872882952	3_1
1596	remainder__MRDA0num_is_missing	0.0002896694418443868	0.00011398516075850856	3_1
1597	remainder__MRDA0hodnota_is_missing	5.517513177983879e-05	0.00010020735709221682	3_1
1598	remainder__MRDA0logred_is_missing	-8.473323809057298e-05	0.00011767278093961284	3_1
1599	remainder__MRDB0_is_missing	-9.458594019411404e-05	0.00010911172530594428	3_1
1600	remainder__date_MRDB0_is_missing	-0.00028572836100302366	0.00014127551764273462	3_1
1601	remainder__MRDB0_method_is_missing	-0.00011626188482196653	0.000286874412026145	3_1
1602	remainder__MRDB0_specimen_is_missing	0.0001655253953396496	0.00013297863200197713	3_1
1603	remainder__MRDB0num_is_missing	1.7734863786356136e-05	0.00020109169483120107	3_1
1604	remainder__MRDB0hodnota_is_missing	0.00011232080398044797	0.00011070158652298472	3_1
1605	remainder__MRDB0logred_is_missing	0.00010837972313901823	0.00011839652306656098	3_1
1606	remainder__MRDC0_is_missing	-0.00024040593132668153	0.00016280528156646936	3_1
1607	remainder__MRDC0_method_is_missing	7.093945514553557e-05	0.00023674384579051895	3_1
1608	remainder__MRDC0_specimen_is_missing	0.0008335385979604482	0.000161127078943848	3_1
1609	remainder__MRDC0num_is_missing	0.0006916596876693105	0.00016736838163524816	3_1
1610	remainder__MRDC0percentage_is_missing	-0.0004729297009705258	0.0002399694318478188	3_1
1611	remainder__MRDA1_is_missing	-5.911621262133515e-05	0.00023265732724798033	3_1
1612	remainder__date_MRDA1_is_missing	-0.00016946647618112375	0.00016013596456110083	3_1
1613	remainder__MRDA1_method_is_missing	1.3793782944948596e-05	6.187622431887003e-05	3_1
1614	remainder__MRDA1_specimen_is_missing	7.093945514553557e-05	4.882806716925531e-05	3_1
1615	remainder__MRDA1num_is_missing	-0.0002975516035272907	0.00014022717867602613	3_1
1616	remainder__MRDA1hodnota_is_missing	0.0005359869944332018	9.192101120007987e-05	3_1
1617	remainder__MRDA1logred_is_missing	-0.00011626188482194433	0.00013312455395085283	3_1
1618	remainder__MRDB1_is_missing	-0.00016552539533971623	0.00016863958142043575	3_1
1619	remainder__date_MRDB1_is_missing	-4.532242967638656e-05	0.0001274925946667199	3_1
1620	remainder__MRDB1_method_is_missing	0.00017734863786391663	9.653637096537888e-05	3_1
1621	remainder__MRDB1_specimen_is_missing	-5.911621262135736e-05	7.75802539436737e-05	3_1
1622	remainder__MRDB1num_is_missing	7.093945514553557e-05	5.0393465106805666e-05	3_1
1623	remainder__MRDB1hodnota_is_missing	0.00014187891029111556	7.121261539815033e-05	3_1
1624	remainder__MRDC1_is_missing	-0.00037637322035570796	0.00022453787135517703	3_1
1625	remainder__Date_MRDC1_is_missing	0.00027193457805800846	0.0003889808856895133	3_1
1626	remainder__MRDC1_method_is_missing	0.0003192275481550544	0.0003901769553980864	3_1
1627	remainder__MRDC1_specimen_is_missing	0.0003251391694171657	0.0001450724651997336	3_1
1628	remainder__MRDC1num_is_missing	7.093945514553557e-05	0.00014566012995776177	3_1
1629	remainder__MRDC1percentage_is_missing	0.0008433913000640336	0.0003781487091020363	3_1
1630	remainder__TestDate_is_missing	-2.5617025469260035e-05	8.781626663443827e-05	3_1
1631	remainder__amlFLToutcomeID_is_missing	-0.00015764323365685673	7.373087121088113e-05	3_1
1632	remainder__amlFLTTypeID_is_missing	-3.546972757280109e-05	0.00024961388613965816	3_1
1633	remainder__amlDDLFLTTKDID_is_missing	-4.5322429676342145e-05	0.00011295855478961008	3_1
1634	remainder__ITDPcnt_is_missing	0.00011626188482187772	0.00037977789508125795	3_1
1635	remainder__ITDLength_is_missing	-0.00021281836543673993	0.0008873691623310189	3_1
1636	remainder__amlFLTType0ID_is_missing	-0.00012020296566337408	0.00017507894009548798	3_1
1637	remainder__amlDDLNPM1OutcomeID_is_missing	-6.89689147248762e-05	0.000138779777223773	3_1
1638	remainder__amlDDLNPM1ID_is_missing	0.0014069658603871771	0.0008937525053265024	3_1
1639	karyotype_encoding__Karyotype_46,XX [20]	6.436198742014732e-05	1.3228007183451526e-05	4_1
1640	karyotype_encoding__Karyotype_46,XX,inv(16)(p13q22)[10]	0.0	0.0	4_1
1641	karyotype_encoding__Karyotype_46,XX,t(8;21)(q22;q22)[10]	7.801453020617188e-06	1.560290604123438e-05	4_1
1642	karyotype_encoding__Karyotype_46,XX[10]	0.0	0.0	4_1
1643	karyotype_encoding__Karyotype_46,XX[20]	-3.120581208249096e-05	0.0003405827942284878	4_1
1644	karyotype_encoding__Karyotype_46,XX[20]	9.751816275804792e-06	1.3791150834966722e-05	4_1
1645	karyotype_encoding__Karyotype_46,XX[25]	3.900726510308594e-06	3.298363552642078e-05	4_1
1646	karyotype_encoding__Karyotype_46,XX[30]	0.0	0.0	4_1
1647	karyotype_encoding__Karyotype_46,XY	0.0	0.0	4_1
1648	karyotype_encoding__Karyotype_46,XY [20]	4.6808718123747536e-05	3.3441763517446594e-05	4_1
1649	karyotype_encoding__Karyotype_46,XY,inv(16)(p13q22)[10]	0.0	0.0	4_1
1650	karyotype_encoding__Karyotype_46,XY[10]	-1.5602906041234376e-05	9.763511442419177e-05	4_1
1651	karyotype_encoding__Karyotype_46,XY[20]	0.00013652542786095622	0.00014879111510273467	4_1
1652	karyotype_encoding__Karyotype_46,XY[20]	0.0	0.0	4_1
1653	karyotype_encoding__Karyotype_46,XY[21]	-9.751816275715974e-06	0.0	4_1
1654	karyotype_encoding__Karyotype_46,XY[25]	0.0	0.0	4_1
1655	karyotype_encoding__Karyotype_46,XY[30]	-2.1453995806686167e-05	9.55478957641692e-06	4_1
1656	karyotype_encoding__Karyotype_47,XX,+8[10]	0.0	0.0	4_1
1657	karyotype_encoding__Karyotype___rare_class__	0.00016188015017797318	0.00033399650427879725	4_1
1658	cat__sexID_False	-0.0002320932273635723	0.0001989370520259368	4_1
1659	cat__sexID_True	-0.00028085230874248525	0.0002962626822056133	4_1
1660	cat__IsSec_False	-0.00021063923155686392	0.00043413000715652816	4_1
1661	cat__IsSec_True	0.0004661368179823544	0.0009016164603704174	4_1
1662	cat__IsSec_nan	-1.1702179530925783e-05	2.340435906185157e-05	4_1
1663	cat__PrevDiag_False	0.00027695158223219887	0.00012158133405243628	4_1
1664	cat__PrevDiag_True	0.00022429177434297732	0.00011050146159610526	4_1
1665	cat__PrevDiag_nan	0.0	0.0	4_1
1666	cat__drugdoseC1yn_False	0.0004466331854307892	0.00017815690277117163	4_1
1667	cat__drugdoseC1yn_True	5.461017114438693e-05	6.966920317708934e-05	4_1
1668	cat__drugdoseC1yn_nan	0.0	0.0	4_1
1669	cat__mylotargC1yn_False	-0.0004641864547271668	0.0003171125119579058	4_1
1670	cat__mylotargC1yn_True	7.801453020626071e-05	0.00022853397567010312	4_1
1671	cat__mylotargC1yn_nan	-7.801453020639392e-06	6.851301602321438e-05	4_1
1672	cat__mylodoseC1_False	-0.0001540786971573338	4.334898975258256e-05	4_1
1673	cat__mylodoseC1_True	-0.00016188015017795098	0.0004646042017336518	4_1
1674	cat__mylodoseC1_nan	0.00017748305621922977	0.00038424631127137286	4_1
1675	cat__NeutrecoveryC1_False	0.00013847579111612163	0.0002723813389258874	4_1
1676	cat__NeutrecoveryC1_True	-0.00041152664683794524	8.283879499381513e-05	4_1
1677	cat__NeutrecoveryC1_nan	0.0	0.0	4_1
1678	cat__Platrecovery50C1_False	-0.00011897215856453425	0.0005087196452000386	4_1
1679	cat__Platrecovery50C1_True	0.00013262470135060321	0.0005296089228481402	4_1
1680	cat__Platrecovery50C1_nan	-8.581598322685569e-05	2.1718326053238517e-05	4_1
1681	cat__Platrecovery100C1_False	0.0004992929933200329	0.0006932821263863663	4_1
1682	cat__Platrecovery100C1_True	-0.0006007118825881008	0.0008390099119492674	4_1
1683	cat__Platrecovery100C1_nan	-5.851089765465112e-05	3.321348942597406e-05	4_1
1684	cat__MRDA0_False	-0.0003081573943146676	9.01397045846446e-05	4_1
1685	cat__MRDA0_True	-0.00013457506460576863	6.421406263847608e-05	4_1
1686	cat__MRDA0_nan	-2.925544882732556e-05	0.00013582708349685235	4_1
1687	cat__MRDB0_False	0.00034131356965234617	4.04435932582192e-05	4_1
1688	cat__MRDB0_True	-7.801453020617188e-06	0.00011057028842409344	4_1
1689	cat__MRDB0_nan	-0.0002242917743429551	0.0001888934616069356	4_1
1690	cat__MRDC0_False	1.755326929642198e-05	0.0002544756964111404	4_1
1691	cat__MRDC0_True	0.0002262421375981427	0.00012898965928155698	4_1
1692	cat__MRDC0_nan	-0.0002496464966599499	0.00014072381106868155	4_1
1693	cat__MRDA1_False	-0.00025744794968061144	8.055732187065161e-05	4_1
1694	cat__MRDA1_True	9.556779950266047e-05	0.0001776223132482745	4_1
1695	cat__MRDA1_nan	-5.656053439953013e-05	0.0001136243535121377	4_1
1696	cat__MRDB1_False	0.00018723487249501237	0.0001484583918005375	4_1
1697	cat__MRDB1_True	-9.946852601294687e-05	7.786811556947517e-05	4_1
1698	cat__MRDB1_nan	0.00020088741528110355	0.0001907570925750796	4_1
1699	cat__MRDC1_False	-5.461017114434252e-05	0.00026646559157605227	4_1
1700	cat__MRDC1_True	0.00011117070554391705	0.00016464115922105953	4_1
1701	cat__MRDC1_nan	-0.0002281925008532637	0.00018570490018888336	4_1
1702	cat__amlAgeGroup_15-29	5.0709444634056135e-05	0.00019912817230445195	4_1
1703	cat__amlAgeGroup_30-39	-0.00018138378272951615	0.0003095245534790791	4_1
1704	cat__amlAgeGroup_40-49	7.60641669511175e-05	0.000207454850464838	4_1
1705	cat__amlAgeGroup_50-59	-0.0003549661124384373	0.0004928132239913293	4_1
1706	cat__amlAgeGroup_60+	0.0007177336778975363	0.0007283399103680914	4_1
1707	cat__PrevBloodDis_Aplastic anaemia	0.0	0.0	4_1
1708	cat__PrevBloodDis_Chronic lymphoblastic leukaemia (CLL)	0.0	0.0	4_1
1709	cat__PrevBloodDis_Chronic myelomonocytic leukaemia (CMML)	3.3156175337700765e-05	3.180946205138453e-05	4_1
1710	cat__PrevBloodDis_Hodgkin's disease	1.3652542786113386e-05	6.307849872267792e-05	4_1
1711	cat__PrevBloodDis_Lymphoma	0.0	0.0	4_1
1712	cat__PrevBloodDis_Myelodysplastic syndrome (MDS)/myelodysplasia/pre-leukaemic phase	-6.046126090983872e-05	0.00023496818684239857	4_1
1713	cat__PrevBloodDis_Myelofibrosis	0.0	0.0	4_1
1714	cat__PrevBloodDis_Myeloproliferative syndrome	4.875908137891294e-05	0.0	4_1
1715	cat__PrevBloodDis_Other haematological disorder	-9.751816275738178e-06	1.2335180302010536e-05	4_1
1716	cat__PrevBloodDis_Polycythaemia rubra vera (PRV)	0.0	0.0	4_1
1717	cat__PrevBloodDis_Refractory anaemia with excess of blasts (RAEB, RAEB-t)	-1.7553269296399775e-05	6.14905954281066e-05	4_1
1718	cat__PrevBloodDis_Thrombocythaemia	0.0	0.0	4_1
1719	cat__PrevBloodDis_Thrombocytopenia	0.0	0.0	4_1
1720	cat__PrevBloodDis_nan	5.851089765471773e-05	0.0011582432159959217	4_1
1721	cat__FABtype_0	0.00019698668877079494	5.35551424945037e-05	4_1
1722	cat__FABtype_1	-0.00013262470135062544	0.00026409963828267065	4_1
1723	cat__FABtype_2	-0.0002554975864254683	0.0002492652752656779	4_1
1724	cat__FABtype_3	2.3404359061895974e-05	4.210255623368228e-05	4_1
1725	cat__FABtype_3v	0.0	0.0	4_1
1726	cat__FABtype_4	0.0002223414110878119	0.00016622771078190433	4_1
1727	cat__FABtype_4e	5.461017114438693e-05	1.910957915280891e-05	4_1
1728	cat__FABtype_5	0.0008386561997172137	0.00025211792911302404	4_1
1729	cat__FABtype_5a	1.950363255158738e-05	0.0001157142481774198	4_1
1730	cat__FABtype_5b	-1.5602906041234376e-05	5.537108417405834e-05	4_1
1731	cat__FABtype_6	-4.6808718123747536e-05	0.000411124361104693	4_1
1732	cat__FABtype_7	-4.290799161341674e-05	5.39796284678844e-05	4_1
1733	cat__FABtype_8	0.0005168462626164328	0.0002529463995221301	4_1
1734	cat__FABtype_B	0.0	0.0	4_1
1735	cat__FABtype_R	-4.6808718123747536e-05	4.987746590292927e-05	4_1
1736	cat__FABtype_RT	0.0	0.0	4_1
1737	cat__FABtype_X	7.60641669511175e-05	9.482857891572949e-05	4_1
1738	cat__FABtype_nan	9.751816275804792e-06	1.0682579501792395e-05	4_1
1739	cat__CNSinvolveentry_0.0	-0.0008776634648202996	0.0003541936997697283	4_1
1740	cat__CNSinvolveentry_1.0	0.0	0.0	4_1
1741	cat__CNSinvolveentry_2.0	7.801453020617188e-06	0.0002523742921780296	4_1
1742	cat__CNSinvolveentry_nan	-7.801453020617188e-06	1.1372474318297635e-05	4_1
1743	cat__Localcytoentry_1.0	0.00035106538592815094	0.0008695208499784156	4_1
1744	cat__Localcytoentry_2.0	0.0009712809010678392	0.0011730360852738905	4_1
1745	cat__Localcytoentry_3.0	0.00029060412501831224	0.00010272324604625406	4_1
1746	cat__Localcytoentry_4.0	0.00011117070554393927	5.998754302689744e-05	4_1
1747	cat__Localcytoentry_5.0	0.0004641864547272112	0.0002842850979347941	4_1
1748	cat__Localcytoentry_nan	-9.751816275760383e-06	1.0682579501792393e-05	4_1
1749	cat__Localimmentry_1.0	-1.7553269296377572e-05	0.00023375085305500984	4_1
1750	cat__Localimmentry_2.0	-5.461017114438693e-05	0.0001480992384344126	4_1
1751	cat__Localimmentry_3.0	6.826271393047811e-05	9.790745836863708e-05	4_1
1752	cat__Localimmentry_nan	2.730508557220457e-05	2.645601436684903e-05	4_1
1753	cat__CD33entry_1.0	0.00011897215856455645	0.00010618290575895877	4_1
1754	cat__CD33entry_2.0	-0.00010531961577842086	0.0001511248378979733	4_1
1755	cat__CD33entry_3.0	7.99648934614261e-05	0.0001297248166039462	4_1
1756	cat__CD33entry_nan	-2.5354722317016964e-05	4.255190253893596e-05	4_1
1757	cat__SmokeHist_1.0	8.38656199717347e-05	0.00018945648360552532	4_1
1758	cat__SmokeHist_2.0	0.00012482324833000823	0.0002585537358438638	4_1
1759	cat__SmokeHist_3.0	-0.00026915012921155943	0.00040352256900857503	4_1
1760	cat__SmokeHist_nan	-0.00011507143205418125	9.051870991953326e-05	4_1
1761	cat__amlType_De novo	0.0015680920571456759	0.001330519458199058	4_1
1762	cat__amlType_High risk MDS	-0.00021063923155684172	0.0002864179992466576	4_1
1763	cat__amlType_Secondary	0.00033351211663172896	0.0003494580744753949	4_1
1764	cat__CytoResult_Adverse	0.0196616119752304	0.002753878384136823	4_1
1765	cat__CytoResult_Failed	-4.2907991613438945e-05	4.80122234144774e-05	4_1
1766	cat__CytoResult_Intermediate	0.00240479789360768	0.000972595918604892	4_1
1767	cat__CytoResult_Normal	0.0007859963918279922	0.0005315804411518986	4_1
1768	cat__CytoResult_Not done	-5.656053439953013e-05	0.00010047683941598391	4_1
1769	cat__CytoResult_nan	0.0	0.0	4_1
1770	cat__CytoResult_t(15;17) / PML-RARA [APL]	0.0	0.0	4_1
1771	cat__CytoResult_t(8;21) / inv(16) [CBF]	0.013982154176215312	0.0030645439125045223	4_1
1772	cat__ComorArr_0.0	3.900726510330799e-06	4.557344169115607e-05	4_1
1773	cat__ComorArr_1.0	0.0	0.0	4_1
1774	cat__ComorArr_2.0	0.0	0.0	4_1
1775	cat__ComorArr_nan	-3.900726510308594e-06	1.3228007183451524e-05	4_1
1776	cat__ComorCard_0.0	1.7553269296399775e-05	6.0555559788408396e-05	4_1
1777	cat__ComorCard_1.0	1.5602906041278784e-05	5.639214898748772e-05	4_1
1778	cat__ComorCard_2.0	0.0	0.0	4_1
1779	cat__ComorCard_nan	0.0	0.0	4_1
1780	cat__ComorHVD_0.0	1.3652542786091182e-05	7.261011446287159e-05	4_1
1781	cat__ComorHVD_1.0	0.0	0.0	4_1
1782	cat__ComorHVD_2.0	0.0	0.0	4_1
1783	cat__ComorHVD_nan	0.0	0.0	4_1
1784	cat__ComorIBD_0.0	-3.510653859279955e-05	8.66979795051706e-05	4_1
1785	cat__ComorIBD_1.0	4.875908137891294e-05	4.6564284504596324e-05	4_1
1786	cat__ComorIBD_2.0	0.0	0.0	4_1
1787	cat__ComorIBD_nan	-1.9503632551209904e-06	1.137247431829383e-05	4_1
1788	cat__ComorDiab_0.0	0.0002984055780389072	5.9350037757866284e-05	4_1
1789	cat__ComorDiab_1.0	9.751816275780368e-05	0.00011587849843491802	4_1
1790	cat__ComorDiab_2.0	0.0	0.0	4_1
1791	cat__ComorDiab_nan	0.0	0.0	4_1
1792	cat__ComorCVD_0.0	-3.7056901847942746e-05	1.8909473333342632e-05	4_1
1793	cat__ComorCVD_1.0	0.0	0.0	4_1
1794	cat__ComorCVD_2.0	0.0	0.0	4_1
1795	cat__ComorCVD_nan	-1.950363255143195e-06	1.9889880593258745e-05	4_1
1796	cat__ComorPsyc_0.0	0.00028280267199767286	0.00024305313889003914	4_1
1797	cat__ComorPsyc_1.0	0.0002808523087425074	0.00016170381649559959	4_1
1798	cat__ComorPsyc_2.0	0.0	0.0	4_1
1799	cat__ComorPsyc_nan	-1.950363255143195e-06	3.90072651028639e-06	4_1
1800	cat__ComorObe_0.0	-5.656053439950792e-05	0.00022889986975963244	4_1
1801	cat__ComorObe_1.0	0.00015602906041252141	4.044359325822991e-05	4_1
1802	cat__ComorObe_2.0	2.3404359061873768e-05	2.3566328877253634e-05	4_1
1803	cat__ComorObe_nan	5.656053439957453e-05	1.5602906041253804e-05	4_1
1804	cat__ComorInf_0.0	-0.00012092252181969965	0.00025657471545179045	4_1
1805	cat__ComorInf_1.0	-0.00027110049246670265	0.0003097579668803806	4_1
1806	cat__ComorInf_2.0	-1.3652542786068977e-05	2.8664368729264355e-05	4_1
1807	cat__ComorInf_nan	0.0	0.0	4_1
1808	cat__ComorRheu_0.0	-0.00016188015017795098	0.00015634567320752324	4_1
1809	cat__ComorRheu_1.0	-8.971670973718648e-05	0.00023431972917752964	4_1
1810	cat__ComorRheu_2.0	0.00011312106879908246	1.3228007183408966e-05	4_1
1811	cat__ComorRheu_nan	0.0	0.0	4_1
1812	cat__ComorPrep_0.0	-9.751816275782588e-06	5.412038393100761e-05	4_1
1813	cat__ComorPrep_1.0	5.070944463407834e-05	4.506985229231558e-05	4_1
1814	cat__ComorPrep_2.0	0.0	0.0	4_1
1815	cat__ComorPrep_nan	0.0	0.0	4_1
1816	cat__ComorRen_0.0	6.0461260909860925e-05	1.137247431829383e-05	4_1
1817	cat__ComorRen_1.0	0.00020088741528112575	3.7312646096266147e-05	4_1
1818	cat__ComorRen_2.0	0.0	0.0	4_1
1819	cat__ComorRen_nan	-3.315617533765636e-05	4.777394788174466e-06	4_1
1820	cat__ComorMPul_0.0	-0.00026134867619092005	0.00029600577729936735	4_1
1821	cat__ComorMPul_1.0	-5.070944463407834e-05	0.00026162507407774923	4_1
1822	cat__ComorMPul_2.0	1.5602906041256582e-05	0.000170207610155725	4_1
1823	cat__ComorMPul_nan	-1.950363255154297e-05	0.0	4_1
1824	cat__ComorSPul_0.0	-0.0002340435906187155	0.00013155919414141142	4_1
1825	cat__ComorSPul_1.0	-6.826271393047811e-05	2.542962564805855e-05	4_1
1826	cat__ComorSPul_2.0	8.776634648204329e-05	0.00013777352781667532	4_1
1827	cat__ComorSPul_nan	3.900726510308594e-06	7.80145302061719e-06	4_1
1828	cat__ComorPST_0.0	5.656053439953013e-05	0.00017174274679604095	4_1
1829	cat__ComorPST_1.0	-2.7305085572182363e-05	7.096749875144074e-05	4_1
1830	cat__ComorPST_2.0	0.0	0.0	4_1
1831	cat__ComorPST_nan	0.0	0.0	4_1
1832	cat__ComorHepM_0.0	2.730508557220457e-05	0.00011159759715965863	4_1
1833	cat__ComorHepM_1.0	-1.7553269296399775e-05	0.00021350910813251994	4_1
1834	cat__ComorHepM_2.0	-3.900726510308594e-06	7.80145302061719e-06	4_1
1835	cat__ComorHepM_nan	-1.950363255143195e-06	3.90072651028639e-06	4_1
1836	cat__ComorHepS_0.0	-2.3404359061851566e-05	0.00013164590788972797	4_1
1837	cat__ComorHepS_1.0	0.00011117070554393927	0.00016313246801952436	4_1
1838	cat__ComorHepS_2.0	0.0	0.0	4_1
1839	cat__ComorHepS_nan	7.801453020639392e-06	1.4332184364608005e-05	4_1
1840	cat__TreatmentC1_ADE Alone	-2.5354722317016964e-05	0.00016590702866557173	4_1
1841	cat__TreatmentC1_ADE and Mylotarg 3mg per m2	-0.00033741284314201534	0.00020274398938869886	4_1
1842	cat__TreatmentC1_ADE and Mylotarg 6mg per m2	1.755326929642198e-05	0.0001402906470981832	4_1
1843	cat__TreatmentC1_AIDA	0.0	0.0	4_1
1844	cat__TreatmentC1_Arsenic and ATRA	0.0	0.0	4_1
1845	cat__TreatmentC1_DA High dose (90mg)	1.1702179530947987e-05	0.00011627175238804775	4_1
1846	cat__TreatmentC1_DA Mylotarg 3mg per m2	-0.00032571066361106735	0.0001983817619964242	4_1
1847	cat__TreatmentC1_DA Mylotarg 6mg per m2	-0.0002340435906187377	8.895025014179972e-05	4_1
1848	cat__TreatmentC1_DA Standard dose (60mg)	0.00025744794968063367	0.00033038946301209177	4_1
1849	cat__Marrresult1C1_CR	0.0012969915646789288	0.0009271100507724702	4_1
1850	cat__Marrresult1C1_PR	0.00012872397484033903	0.0002877959085749463	4_1
1851	cat__Marrresult1C1_RD	0.0007489394899800273	0.0008509799422051321	4_1
1852	cat__Marrresult1C1_nan	8.581598322690009e-05	0.0001429763932565063	4_1
1853	cat__Marrresult2C1_CR	-0.00023599395387388089	0.0005577629727622542	4_1
1854	cat__Marrresult2C1_PR	0.0	0.0	4_1
1855	cat__Marrresult2C1_RD	3.510653859279955e-05	8.470057340918538e-05	4_1
1856	cat__Marrresult2C1_nan	0.0005070944463406501	0.00027430179518064487	4_1
1857	cat__amlFLToutcomeID_2.0	-1.3652542786046773e-05	1.9109579152847438e-05	4_1
1858	cat__amlFLToutcomeID_3.0	-0.000150177970647003	0.0001366089892853731	4_1
1859	cat__amlFLToutcomeID_4.0	0.00022429177434297732	0.00035263301189297975	4_1
1860	cat__amlFLToutcomeID_nan	-0.0001540786971573116	7.333988269331221e-05	4_1
1861	cat__amlFLTTypeID_1.0	-0.00013067433809548222	0.00027462056553247295	4_1
1862	cat__amlFLTTypeID_2.0	0.0002359939538739253	0.00012232991783560525	4_1
1863	cat__amlFLTTypeID_nan	-0.0003861719245209505	0.00035529816186256983	4_1
1864	cat__amlDDLFLTTKDID_1.0	-5.461017114438693e-05	5.397962846786274e-05	4_1
1865	cat__amlDDLFLTTKDID_2.0	-4.485835486860435e-05	2.5128672732419417e-05	4_1
1866	cat__amlDDLFLTTKDID_3.0	0.0	0.0	4_1
1867	cat__amlDDLFLTTKDID_4.0	0.0	0.0	4_1
1868	cat__amlDDLFLTTKDID_6.0	0.0	0.0	4_1
1869	cat__amlDDLFLTTKDID_7.0	0.0	0.0	4_1
1870	cat__amlDDLFLTTKDID_8.0	0.0	0.0	4_1
1871	cat__amlDDLFLTTKDID_9.0	0.0	0.0	4_1
1872	cat__amlDDLFLTTKDID_99.0	-1.9503632551209904e-06	1.4332184364601964e-05	4_1
1873	cat__amlDDLFLTTKDID_nan	2.9255448827369968e-05	4.895372918431191e-05	4_1
1874	cat__amlFLTType0ID_1.0	3.5106538592821755e-05	0.0003777164340028563	4_1
1875	cat__amlFLTType0ID_2.0	-2.7305085572182363e-05	2.645601436688013e-05	4_1
1876	cat__amlFLTType0ID_nan	-0.00025159685991513745	0.00045101069655875887	4_1
1877	cat__amlDDLNPM1OutcomeID_1.0	0.001256033936320633	0.0007085323699979492	4_1
1878	cat__amlDDLNPM1OutcomeID_3.0	0.0011273099614803606	0.0009437541572834062	4_1
1879	cat__amlDDLNPM1OutcomeID_5.0	-4.0957628358251344e-05	6.654140956351864e-05	4_1
1880	cat__amlDDLNPM1OutcomeID_nan	-2.145399580670837e-05	9.661683028135029e-05	4_1
1881	cat__amlDDLNPM1ID_1.0	-0.00034716465941782016	0.00014313593549689522	4_1
1882	cat__amlDDLNPM1ID_2.0	-1.950363255143195e-06	1.4332184364644263e-05	4_1
1883	cat__amlDDLNPM1ID_3.0	0.0	0.0	4_1
1884	cat__amlDDLNPM1ID_4.0	5.4610171144364726e-05	4.4730976414950616e-05	4_1
1885	cat__amlDDLNPM1ID_5.0	0.00022429177434297732	0.0002843118579572391	4_1
1886	cat__amlDDLNPM1ID_nan	0.000629967331415493	0.0009592258470408033	4_1
1887	cat__MRDnegativity_<0.0%/not detectable	-5.070944463403393e-05	0.0002240287450669761	4_1
1888	cat__MRDnegativity_nan	-0.00010336925252327767	0.00014353401525555052	4_1
1889	cat__MRDguided_No	-0.0002223414110877897	9.502893531682444e-05	4_1
1890	cat__MRDguided_nan	7.99648934614261e-05	7.487972624876218e-05	4_1
1891	cat__Housekeeping_ABL	-0.00041932809985856245	0.00017389979521309493	4_1
1892	cat__Housekeeping_nan	-0.00014627724413669442	9.168781918995527e-05	4_1
1893	cat__MRDA0_method_nan	0.00042517918962408084	0.0003766575128444754	4_1
1894	cat__MRDA0_method_qPCR-NPM1	-5.6560534399552334e-05	4.3348989752594545e-05	4_1
1895	cat__MRDA0_method_qPCR-NPM1 A	-3.900726510310815e-05	0.00011372474318289258	4_1
1896	cat__MRDA0_method_qPCR-NPM1 B	0.0	0.0	4_1
1897	cat__MRDA0_method_qPCR-NPM1 D	0.0	0.0	4_1
1898	cat__MRDA0_method_qPCR-NPM1 OTHER	4.290799161346115e-05	1.584482598790258e-05	4_1
1899	cat__MRDA0_method_qPCR-inv16	0.0	0.0	4_1
1900	cat__MRDA0_method_qPCR-t8/21	-1.5602906041189968e-05	1.1702179530947987e-05	4_1
1901	cat__MRDA0num_ND	1.950363255158738e-05	7.05912958051636e-05	4_1
1902	cat__MRDA0num_Pos	-0.00017553269296404216	4.5740072746814336e-05	4_1
1903	cat__MRDA0num_nan	-6.826271393043371e-05	0.00019189037205129652	4_1
1904	cat__MRDA0_specimen_PB	0.00035496611243845955	0.00022319519431930523	4_1
1905	cat__MRDA0_specimen_nan	-0.0006670242332634579	0.00037801843807608044	4_1
1906	cat__MRDB0_method_nan	6.436198742021393e-05	7.618908765761517e-05	4_1
1907	cat__MRDB0_method_qPCR-NPM1	-3.3156175337634154e-05	0.00012857613515120559	4_1
1908	cat__MRDB0_method_qPCR-NPM1 A	1.9503632551565177e-05	1.0682579501792395e-05	4_1
1909	cat__MRDB0_method_qPCR-NPM1 B	0.0	0.0	4_1
1910	cat__MRDB0_method_qPCR-NPM1 D	0.0	0.0	4_1
1911	cat__MRDB0_method_qPCR-NPM1 OTHER	3.900726510308594e-05	0.0	4_1
1912	cat__MRDB0_method_qPCR-inv16	0.0	0.0	4_1
1913	cat__MRDB0_method_qPCR-t8/21	-1.950363255143195e-06	3.90072651028639e-06	4_1
1914	cat__MRDB0_specimen_BM	-0.00010726997903356405	3.596292147756113e-05	4_1
1915	cat__MRDB0_specimen_nan	0.00032376030035594636	0.00011627175238802018	4_1
1916	cat__MRDB0num_ND	0.00026134867619096445	3.56441891510905e-05	4_1
1917	cat__MRDB0num_Pos	-0.00018138378272949395	9.284220769740413e-05	4_1
1918	cat__MRDB0num_nan	8.38656199717347e-05	7.840363252129187e-05	4_1
1919	cat__MRDC0_method_MFC (LAIP+DfN)	-0.00012872397484029464	9.817904684696132e-05	4_1
1920	cat__MRDC0_method_nan	-5.8510897654695523e-05	0.0002610865556496197	4_1
1921	cat__MRDC0_specimen_BM	-0.0001423765176263858	0.00038785267156880957	4_1
1922	cat__MRDC0_specimen_BM	-3.900726510308594e-06	7.80145302061719e-06	4_1
1923	cat__MRDC0_specimen_PB	9.361743624751729e-05	0.00020293152433711415	4_1
1924	cat__MRDC0_specimen_nan	-4.680871812372534e-05	0.00025177066947160756	4_1
1925	cat__MRDC1_specimen_BM	0.0001618801501779954	0.00021967359620159266	4_1
1926	cat__MRDC1_specimen_PB	0.0	0.0	4_1
1927	cat__MRDC1_specimen_nan	-3.900726510310815e-05	0.0003577733936875206	4_1
1928	cat__MRDC0num_Neg	0.0	0.0	4_1
1929	cat__MRDC0num_Pos	-6.436198742014732e-05	7.339173132663459e-05	4_1
1930	cat__MRDC0num_nan	0.00024184504363937708	0.00019003785506087562	4_1
1931	cat__MRDA1_method_nan	-0.000150177970647003	0.00038207212951928235	4_1
1932	cat__MRDA1_method_qPCR-NPM1	0.00021453995806719472	7.874251982324106e-05	4_1
1933	cat__MRDA1_method_qPCR-NPM1 A	-0.00011702179530936885	0.00014750730236433575	4_1
1934	cat__MRDA1_method_qPCR-NPM1 B	0.0	0.0	4_1
1935	cat__MRDA1_method_qPCR-NPM1 D	-4.4858354868559935e-05	1.1702179530947987e-05	4_1
1936	cat__MRDA1_method_qPCR-NPM1 OTHER	3.900726510308594e-05	0.0	4_1
1937	cat__MRDA1_method_qPCR-inv16	0.0	0.0	4_1
1938	cat__MRDA1_method_qPCR-t8/21	3.900726510330799e-06	9.944940296617394e-06	4_1
1939	cat__MRDA1num_ND	-7.801453020594984e-06	2.7165416699348148e-05	4_1
1940	cat__MRDA1num_Neg	-0.0009459261787507778	0.00018737703251414558	4_1
1941	cat__MRDA1num_Pos	0.0001696816031986348	9.526880680147891e-05	4_1
1942	cat__MRDA1num_nan	-0.00011312106879906026	0.00010349796995598417	4_1
1943	cat__MRDA1_specimen_PB	6.826271393045591e-05	0.00015505081214571242	4_1
1944	cat__MRDA1_specimen_nan	4.2907991613438945e-05	0.00012173766860854654	4_1
1945	cat__MRDB1_method_nan	5.070944463407834e-05	6.361892410276906e-05	4_1
1946	cat__MRDB1_method_qPCR-NPM1	0.00013847579111612163	4.155692769546435e-05	4_1
1947	cat__MRDB1_method_qPCR-NPM1 A	-1.7553269296399775e-05	3.286810580010325e-05	4_1
1948	cat__MRDB1_method_qPCR-NPM1 B	0.0	0.0	4_1
1949	cat__MRDB1_method_qPCR-NPM1 D	5.8510897654739935e-05	0.0	4_1
1950	cat__MRDB1_method_qPCR-NPM1 OTHER	0.0	0.0	4_1
1951	cat__MRDB1_method_qPCR-inv16	-1.950363255154297e-05	0.0	4_1
1952	cat__MRDB1_method_qPCR-t8/21	9.751816275826997e-06	0.0	4_1
1953	cat__MRDB1_specimen_BM	0.00011897215856453425	6.024065614697565e-05	4_1
1954	cat__MRDB1_specimen_nan	-8.971670973718648e-05	7.811198749622329e-05	4_1
1955	cat__MRDB1num_ND	-9.751816275715974e-06	0.0	4_1
1956	cat__MRDB1num_Neg	1.9503632551653995e-06	2.71654166993609e-05	4_1
1957	cat__MRDB1num_Pos	-3.510653859277735e-05	5.3270272694908256e-05	4_1
1958	cat__MRDB1num_nan	0.00019893705202596036	6.307849872270401e-05	4_1
1959	cat__MRDC1_method_MFC (LAIP+DfN)	-0.0005753571602710617	0.0002450792661555255	4_1
1960	cat__MRDC1_method_nan	-0.00019893705202589373	0.00030841651087053814	4_1
1961	cat__MRDC1num_ND	0.00041347701009313286	0.0002593763154250104	4_1
1962	cat__MRDC1num_Neg	-0.00016188015017795098	0.0006186249722599255	4_1
1963	cat__MRDC1num_Pos	0.0003374128431420598	0.0009914408361643386	4_1
1964	cat__MRDC1num_nan	-0.0004622360914720236	0.00019065736072709417	4_1
1965	ordinal__NauseagradeC1	-0.0008015992978692044	0.00017996262908066563	4_1
1966	ordinal__AlopeciagradeC1	0.0003803208347554765	0.0004301424350937755	4_1
1967	ordinal__OralgradeC1	-0.0003159588473352848	0.0004909572218266431	4_1
1968	ordinal__DiarrheagradeC1	2.730508557220457e-05	0.00027098119940255014	4_1
1969	ordinal__CardiacgradeC1	0.0005539031644643977	0.00016917644696245549	4_1
1970	ordinal__LiverASTgradeC1	0.0003978741040518985	0.0005034582344689194	4_1
1971	ordinal__LiverALTgradeC1	-0.0006299673314154486	0.0005637393327007351	4_1
1972	ordinal__LiverBilgradeC1	-0.0003549661124384373	0.0004596654915001588	4_1
1973	ordinal__RenaCreatgradeC1	-0.0003783704715002889	0.0002638690842114115	4_1
1974	ordinal__RenaprotgradeC1	0.0001579794236676646	0.0003138449016950768	4_1
1975	ordinal__RenahaemgradeC1	0.000470037544492663	0.0003453520062135951	4_1
1976	ordinal__cellularity1C1	4.875908137891294e-05	0.0002780892466353368	4_1
1977	ordinal__cellularity2C1	-0.00024964649665997206	0.0005276300379105719	4_1
1978	num__amlAgeAtRand1	0.0017065678482617753	0.0017665812869097298	4_1
1979	num__UnitsbloodC1	-0.0004895411770442281	0.0014426809444902484	4_1
1980	num__UnitsplateletsC1	-0.0011858208591349895	0.0005028231655637986	4_1
1981	num__DaysIVantibC1	-0.00036666829196936314	0.0010952049476745148	4_1
1982	num__DaysinhospC1	-0.00011507143205420345	0.0006049396783406028	4_1
1983	num__TestDate	0.0008191525671656264	0.0006843802151701578	4_1
1984	num__ITDPcnt	0.00014237651762645244	0.000928127032786759	4_1
1985	num__ITDLength	0.0017007167584963013	0.0008869886705445032	4_1
1986	num__date_MRDA0	-0.00032571066361106735	0.00014912309603484954	4_1
1987	num__MRDA0hodnota	-0.0006007118825881008	0.0005300396977393607	4_1
1988	num__MRDA0logred	3.900726510330799e-06	5.18224399262151e-05	4_1
1989	num__date_MRDB0	0.0004641864547272112	0.00010513887149598426	4_1
1990	num__MRDB0hodnota	0.0005070944463406501	5.3767804386704694e-05	4_1
1991	num__MRDB0logred	0.00010531961577846527	6.149059542808053e-05	4_1
1992	num__MRDC0percentage	-0.0003803208347554543	0.0010329010371214926	4_1
1993	num__date_MRDA1	-0.0003198595738456156	0.00013305423297723534	4_1
1994	num__MRDA1hodnota	0.0005500024379541113	0.00039897205860222414	4_1
1995	num__MRDA1logred	-0.0009439758154956123	0.000340191660019158	4_1
1996	num__date_MRDB1	-3.120581208249096e-05	0.00022470690234714825	4_1
1997	num__MRDB1hodnota	8.19152567165915e-05	0.0003257515369231192	4_1
1998	num__Date_MRDC1	-1.950363255143195e-06	0.0006398677861591228	4_1
[truncated: 6,195 more rows]
