# Supplementary material for: Random Survival Forest Versus Elastic-Net Regularized Cox Regression for Survival Prediction in Acute Myeloid Leukemia at Distinct Treatment Time Points: Model Performance Comparison Study
Source: JMIR Bioinform Biotechnol. 2026 Apr 29;7:e75678. doi: 10.2196/75678 (PMC13128161; doi:10.2196/75678)
Supplement: Multimedia Appendix 9 [file bioinform-v7-e75678-s009.zip › ablation_metrics/repeated_fold_feature_importance/rsf/C1__C1_MRD_NGS_flt3_npm1__fimp.csv]

	feature	importance	std_importance	fold_repeat_idx
0	karyotype_encoding__Karyotype_46,XX [20]	0.00012676530592030665	5.581239845348865e-05	1_1
1	karyotype_encoding__Karyotype_46,XX,inv(16)(p13q22)[10]	0.0	0.0	1_1
2	karyotype_encoding__Karyotype_46,XX,t(8;21)(q22;q22)[10]	0.0	0.0	1_1
3	karyotype_encoding__Karyotype_46,XX[10]	0.0	0.0	1_1
4	karyotype_encoding__Karyotype_46,XX[20]	-0.00011091964268032939	0.0001223237479481505	1_1
5	karyotype_encoding__Karyotype_46,XX[20]	-3.961415810016522e-05	1.6571791283558206e-05	1_1
6	karyotype_encoding__Karyotype_46,XX[25]	1.386495533501897e-05	1.188424743001626e-05	1_1
7	karyotype_encoding__Karyotype_46,XX[30]	1.9807079049805052e-06	2.2056229773341474e-05	1_1
8	karyotype_encoding__Karyotype_46,XY	0.0	0.0	1_1
9	karyotype_encoding__Karyotype_46,XY [20]	1.782637114502439e-05	7.411130363794928e-06	1_1
10	karyotype_encoding__Karyotype_46,XY,inv(16)(p13q22)[10]	0.0	0.0	1_1
11	karyotype_encoding__Karyotype_46,XY[10]	0.0	0.0	1_1
12	karyotype_encoding__Karyotype_46,XY[20]	-5.54598213401869e-05	0.0001269199543930116	1_1
13	karyotype_encoding__Karyotype_46,XY[20]	4.357557391008182e-05	1.8368329462050775e-05	1_1
14	karyotype_encoding__Karyotype_46,XY[21]	0.0	0.0	1_1
15	karyotype_encoding__Karyotype_46,XY[25]	1.98070790500271e-06	3.96141581000542e-06	1_1
16	karyotype_encoding__Karyotype_46,XY[30]	-1.980707905013812e-05	0.0	1_1
17	karyotype_encoding__Karyotype___rare_class__	-0.00029908689365580886	0.00034417614049592795	1_1
18	cat__sexID_False	9.903539524991345e-06	0.00043696948313002876	1_1
19	cat__sexID_True	-0.0007388040485669878	0.00027284925398971877	1_1
20	cat__IsSec_False	-0.000150533800780428	0.0006611945952598392	1_1
21	cat__IsSec_True	0.0010854279319428173	0.0008332544128805404	1_1
22	cat__IsSec_nan	0.0	0.0	1_1
23	cat__PrevDiag_False	0.00013072672173031208	0.0002579791257973801	1_1
24	cat__PrevDiag_True	0.00021787786955054233	0.000820070482485866	1_1
25	cat__PrevDiag_nan	0.0	0.0	1_1
26	cat__drugdoseC1yn_False	-0.00012676530592039547	0.00010356659308259396	1_1
27	cat__drugdoseC1yn_True	-0.00023372353279067505	0.00012171284881837764	1_1
28	cat__drugdoseC1yn_nan	0.0	0.0	1_1
29	cat__mylotargC1yn_False	0.00017628300354541882	0.00032765004031535557	1_1
30	cat__mylotargC1yn_True	-0.0003010676015608116	0.0004704587823179228	1_1
31	cat__mylotargC1yn_nan	-6.536336086520045e-05	2.3932984676409936e-05	1_1
32	cat__mylodoseC1_False	8.715114782016364e-05	7.500582814888941e-05	1_1
33	cat__mylodoseC1_True	3.169132648004336e-05	0.00020386863689551585	1_1
34	cat__mylodoseC1_nan	-0.00044169786281618163	0.00025058890658214637	1_1
35	cat__NeutrecoveryC1_False	-3.9614158100143014e-05	0.00025030694110440843	1_1
36	cat__NeutrecoveryC1_True	-2.7729910670082348e-05	0.0005544354885223985	1_1
37	cat__NeutrecoveryC1_nan	-1.98070790500271e-06	3.96141581000542e-06	1_1
38	cat__Platrecovery50C1_False	0.0005387525501614032	0.0007391677083721812	1_1
39	cat__Platrecovery50C1_True	0.00023372353279058622	0.0007791914578836672	1_1
40	cat__Platrecovery50C1_nan	0.0	0.0	1_1
41	cat__Platrecovery100C1_False	0.0019589201180501446	0.0014185298461344656	1_1
42	cat__Platrecovery100C1_True	0.0009487590864974748	0.001509182448141749	1_1
43	cat__Platrecovery100C1_nan	0.0	0.0	1_1
44	cat__MRDA0_False	3.9614158099610105e-06	0.00012691995439300432	1_1
45	cat__MRDA0_True	8.120902410517772e-05	0.0002131815960080727	1_1
46	cat__MRDA0_nan	0.0001723215877353912	0.00013147484917127615	1_1
47	cat__MRDB0_False	-6.140194505519503e-05	0.0003214244063532984	1_1
48	cat__MRDB0_True	0.0001941093746904432	9.675104277791001e-05	1_1
49	cat__MRDB0_nan	-3.763345019516251e-05	8.436048661655407e-05	1_1
50	cat__MRDC0_False	8.913185572518856e-05	0.00018738376144774202	1_1
51	cat__MRDC0_True	0.00016439875611540256	0.0001933195268097975	1_1
52	cat__MRDC0_nan	-6.734406877018095e-05	0.000148143181027315	1_1
53	cat__MRDA1_False	-0.00046744706558128347	0.0002287181661678992	1_1
54	cat__MRDA1_True	0.00017628300354541882	9.46604325497428e-05	1_1
55	cat__MRDA1_nan	-7.922831620055249e-06	0.00012949043618105884	1_1
56	cat__MRDB1_False	0.0003050290173707948	0.00011890847956743845	1_1
57	cat__MRDB1_True	0.0001148810584902682	7.505811524351432e-05	1_1
58	cat__MRDB1_nan	0.0001386495533503229	8.21456666204297e-05	1_1
59	cat__MRDC1_False	0.00010497751896525465	0.00021209303342534951	1_1
60	cat__MRDC1_True	-0.0003941608730960944	9.507397944024573e-05	1_1
61	cat__MRDC1_nan	1.3864955334996764e-05	0.00019230215564432283	1_1
62	cat__amlAgeGroup_15-29	0.000671459979796718	0.00021601524496220589	1_1
63	cat__amlAgeGroup_30-39	-7.130548458020858e-05	0.00017077791744252182	1_1
64	cat__amlAgeGroup_40-49	0.0002891833541307287	0.000303985431265696	1_1
65	cat__amlAgeGroup_50-59	0.0006991898904668226	0.00020608882646176791	1_1
66	cat__amlAgeGroup_60+	0.001966842949670178	0.00045446780690761214	1_1
67	cat__PrevBloodDis_Aplastic anaemia	0.0	0.0	1_1
68	cat__PrevBloodDis_Chronic lymphoblastic leukaemia (CLL)	0.0	0.0	1_1
69	cat__PrevBloodDis_Chronic myelomonocytic leukaemia (CMML)	0.00018420583516545185	4.088135052695639e-05	1_1
70	cat__PrevBloodDis_Hodgkin's disease	0.0	0.0	1_1
71	cat__PrevBloodDis_Lymphoma	0.0	0.0	1_1
72	cat__PrevBloodDis_Myelodysplastic syndrome (MDS)/myelodysplasia/pre-leukaemic phase	-0.00011091964268032939	7.500582814886596e-05	1_1
73	cat__PrevBloodDis_Myelofibrosis	-0.00011091964268030718	7.706964746706006e-05	1_1
74	cat__PrevBloodDis_Myeloproliferative syndrome	0.0	0.0	1_1
75	cat__PrevBloodDis_Other haematological disorder	-9.903539525080163e-06	3.0038922669418925e-05	1_1
76	cat__PrevBloodDis_Polycythaemia rubra vera (PRV)	0.0	0.0	1_1
77	cat__PrevBloodDis_Refractory anaemia with excess of blasts (RAEB, RAEB-t)	1.9807079050004893e-05	8.924182721152165e-05	1_1
78	cat__PrevBloodDis_Thrombocythaemia	0.0	0.0	1_1
79	cat__PrevBloodDis_Thrombocytopenia	0.0	0.0	1_1
80	cat__PrevBloodDis_nan	0.0002297621169805808	0.0006857484238965242	1_1
81	cat__FABtype_0	-5.744052924518961e-05	6.244729443393796e-05	1_1
82	cat__FABtype_1	2.3768494860010313e-05	0.00020049225966486622	1_1
83	cat__FABtype_2	0.0005090419315863182	0.00033111607259864016	1_1
84	cat__FABtype_3	0.0	0.0	1_1
85	cat__FABtype_3v	0.0	0.0	1_1
86	cat__FABtype_4	-7.922831620055249e-06	8.079734606679765e-05	1_1
87	cat__FABtype_4e	1.980707904958301e-06	8.822491909328415e-05	1_1
88	cat__FABtype_5	0.0010418523580327133	0.0009232606259971896	1_1
89	cat__FABtype_5a	-0.0002119357458356008	9.634469472946051e-05	1_1
90	cat__FABtype_5b	-4.357557391012623e-05	8.601838394283239e-05	1_1
91	cat__FABtype_6	4.159486600507911e-05	0.00023497908492216477	1_1
92	cat__FABtype_7	-0.00011488105849035701	6.027343298156915e-05	1_1
93	cat__FABtype_8	-0.00027531839879577633	0.00043707720837195897	1_1
94	cat__FABtype_B	0.0	0.0	1_1
95	cat__FABtype_R	-5.54598213401869e-05	3.789317343022302e-05	1_1
96	cat__FABtype_RT	-2.2204460492503132e-17	4.9319229100492815e-05	1_1
97	cat__FABtype_X	6.338265296013113e-05	6.849928284824587e-05	1_1
98	cat__FABtype_nan	-0.00010695822687030176	7.858194951125406e-05	1_1
99	cat__CNSinvolveentry_0.0	-0.0003109711410858473	0.0003066964858414132	1_1
100	cat__CNSinvolveentry_1.0	4.159486600507911e-05	2.4579938689151887e-05	1_1
101	cat__CNSinvolveentry_2.0	2.1787786955029807e-05	0.00024164636441064273	1_1
102	cat__CNSinvolveentry_nan	-0.0001129003505853543	0.00014643849220015364	1_1
103	cat__Localcytoentry_1.0	-0.0006932477667518589	0.0012074685213427309	1_1
104	cat__Localcytoentry_2.0	-0.0011488105849030816	0.001324499835191208	1_1
105	cat__Localcytoentry_3.0	0.0001386495533503229	8.426742482693628e-05	1_1
106	cat__Localcytoentry_4.0	3.9614158100076403e-05	0.00010041231885940034	1_1
107	cat__Localcytoentry_5.0	-0.00010893893477534889	0.00023200507797012385	1_1
108	cat__Localcytoentry_nan	-9.903539525057958e-06	1.0848783994028379e-05	1_1
109	cat__Localimmentry_1.0	-0.00073880404856701	0.00015144322184812485	1_1
110	cat__Localimmentry_2.0	0.00012280389011027905	8.804686660286665e-05	1_1
111	cat__Localimmentry_3.0	0.000247588488125583	0.0003154864189336548	1_1
112	cat__Localimmentry_nan	4.159486600507911e-05	0.0001302456650050632	1_1
113	cat__CD33entry_1.0	-6.734406877020315e-05	0.00025979761018986725	1_1
114	cat__CD33entry_2.0	-0.000150533800780428	0.00016108404627999015	1_1
115	cat__CD33entry_3.0	-0.0003981222889060998	7.552707019601118e-05	1_1
116	cat__CD33entry_nan	6.338265296010893e-05	5.26287173157053e-05	1_1
117	cat__SmokeHist_1.0	-0.00020203220631056506	0.0003143402790472077	1_1
118	cat__SmokeHist_2.0	-0.00027531839879575416	0.0002361449107720999	1_1
119	cat__SmokeHist_3.0	9.111256363019127e-05	0.0003382548089348719	1_1
120	cat__SmokeHist_nan	-2.3768494860121336e-05	3.991015841623515e-05	1_1
121	cat__amlType_De novo	0.000441697862816115	0.0008314397450537533	1_1
122	cat__amlType_High risk MDS	0.00016241804821042204	3.7371922007865406e-05	1_1
123	cat__amlType_Secondary	-0.00026343415136573787	0.0006609037893884071	1_1
124	cat__CytoResult_Adverse	0.028082476677164347	0.006611217871008773	1_1
125	cat__CytoResult_Failed	0.00010893893477523787	0.0001084878399400223	1_1
126	cat__CytoResult_Intermediate	0.0012993443856833986	0.0005914461463773234	1_1
127	cat__CytoResult_Normal	0.00016439875611542475	0.001019778001234092	1_1
128	cat__CytoResult_Not done	-5.942123715030334e-06	7.922831620049698e-06	1_1
129	cat__CytoResult_nan	1.782637114502439e-05	9.70344739350739e-06	1_1
130	cat__CytoResult_t(15;17) / PML-RARA [APL]	0.0	0.0	1_1
131	cat__CytoResult_t(8;21) / inv(16) [CBF]	0.012864697843009032	0.0021157168632248984	1_1
132	cat__ComorArr_0.0	8.120902410517772e-05	4.6620327196855856e-05	1_1
133	cat__ComorArr_1.0	0.0	0.0	1_1
134	cat__ComorArr_2.0	1.782637114502439e-05	1.584566324002168e-05	1_1
135	cat__ComorArr_nan	0.0	0.0	1_1
136	cat__ComorCard_0.0	-2.3768494860076927e-05	8.060288767156382e-05	1_1
137	cat__ComorCard_1.0	1.98070790500271e-05	4.107283331023091e-05	1_1
138	cat__ComorCard_2.0	0.0	0.0	1_1
139	cat__ComorCard_nan	3.96141581000542e-06	1.3433814611913115e-05	1_1
140	cat__ComorHVD_0.0	9.903539524991345e-06	6.136998983829385e-05	1_1
141	cat__ComorHVD_1.0	0.00013072672173031208	5.0264731675294285e-05	1_1
142	cat__ComorHVD_2.0	0.0	0.0	1_1
143	cat__ComorHVD_nan	-0.00012676530592037327	4.8274041265905236e-05	1_1
144	cat__ComorIBD_0.0	0.00012082318220525412	8.777911068657006e-05	1_1
145	cat__ComorIBD_1.0	0.0003466238833758739	0.00019457367940650252	1_1
146	cat__ComorIBD_2.0	0.0	0.0	1_1
147	cat__ComorIBD_nan	1.1884247429994055e-05	2.8975258657327893e-05	1_1
148	cat__ComorDiab_0.0	-3.1691326480109974e-05	8.932970692480447e-05	1_1
149	cat__ComorDiab_1.0	5.942123714941517e-06	8.826937609743816e-05	1_1
150	cat__ComorDiab_2.0	0.0	0.0	1_1
151	cat__ComorDiab_nan	0.0	0.0	1_1
152	cat__ComorCVD_0.0	-4.7536989720153855e-05	5.255411952155364e-05	1_1
153	cat__ComorCVD_1.0	-3.9614158100276246e-06	7.922831620055249e-06	1_1
154	cat__ComorCVD_2.0	-3.961415810049829e-06	5.262871731567437e-05	1_1
155	cat__ComorCVD_nan	0.0	0.0	1_1
156	cat__ComorPsyc_0.0	-0.0005070612236813821	0.00032221679890130986	1_1
157	cat__ComorPsyc_1.0	-0.00025749202765072975	0.0002082099950643503	1_1
158	cat__ComorPsyc_2.0	0.0	0.0	1_1
159	cat__ComorPsyc_nan	0.0	0.0	1_1
160	cat__ComorObe_0.0	0.0002555113197456382	0.00010600026272314977	1_1
161	cat__ComorObe_1.0	-0.00012676530592035107	0.0001243909796035107	1_1
162	cat__ComorObe_2.0	0.00015053380078036138	7.014055582476645e-05	1_1
163	cat__ComorObe_nan	6.338265296015332e-05	4.2757607195754706e-05	1_1
164	cat__ComorInf_0.0	0.00010695822687025735	0.00033305354581684825	1_1
165	cat__ComorInf_1.0	-3.961415810072033e-06	0.0001906630705109686	1_1
166	cat__ComorInf_2.0	2.9710618575062854e-05	3.543198015330149e-05	1_1
167	cat__ComorInf_nan	0.0	0.0	1_1
168	cat__ComorRheu_0.0	1.9807079049805052e-06	0.00010562950166159506	1_1
169	cat__ComorRheu_1.0	-5.744052924518961e-05	0.00018092874992247415	1_1
170	cat__ComorRheu_2.0	-0.0001129003505853543	0.00010111315006320112	1_1
171	cat__ComorRheu_nan	3.96141581000542e-05	0.0	1_1
172	cat__ComorPrep_0.0	0.00015053380078036138	9.042099717168861e-05	1_1
173	cat__ComorPrep_1.0	0.0	0.0	1_1
174	cat__ComorPrep_2.0	2.376849486003252e-05	4.0881350526980065e-05	1_1
175	cat__ComorPrep_nan	1.584566324002168e-05	7.92283162001084e-06	1_1
176	cat__ComorRen_0.0	1.98070790500271e-05	8.924182721148961e-05	1_1
177	cat__ComorRen_1.0	0.0	0.0	1_1
178	cat__ComorRen_2.0	9.90353952501355e-06	7.002859955892989e-05	1_1
179	cat__ComorRen_nan	0.0	0.0	1_1
180	cat__ComorMPul_0.0	0.00020797433002550658	0.0002061268958860207	1_1
181	cat__ComorMPul_1.0	-0.0001723215877355022	0.00017678303513129985	1_1
182	cat__ComorMPul_2.0	0.0001327074296353148	0.00014563255051519783	1_1
183	cat__ComorMPul_nan	0.0	0.0	1_1
184	cat__ComorSPul_0.0	-6.338265296021995e-05	0.0001651962640837465	1_1
185	cat__ComorSPul_1.0	3.9614158100076403e-05	4.107283331020414e-05	1_1
186	cat__ComorSPul_2.0	0.00010299681106022973	0.00012219539140916017	1_1
187	cat__ComorSPul_nan	0.0	0.0	1_1
188	cat__ComorPST_0.0	0.0001129003505852877	0.000230103364928894	1_1
189	cat__ComorPST_1.0	-0.0001327074296353814	0.00019553911190104	1_1
190	cat__ComorPST_2.0	-1.5845663240066087e-05	3.1066189596059024e-05	1_1
191	cat__ComorPST_nan	0.0	0.0	1_1
192	cat__ComorHepM_0.0	-2.178778695509642e-05	0.00011298719034168913	1_1
193	cat__ComorHepM_1.0	-0.0001129003505853543	4.455492257098565e-05	1_1
194	cat__ComorHepM_2.0	-3.96141581000542e-06	1.188424743001626e-05	1_1
195	cat__ComorHepM_nan	-1.980707905013812e-05	0.0	1_1
196	cat__ComorHepS_0.0	3.3672034385046065e-05	8.647327016041858e-05	1_1
197	cat__ComorHepS_1.0	0.0002258007011705754	0.00011367952029062727	1_1
198	cat__ComorHepS_2.0	-2.9710618575107262e-05	3.911584696680676e-05	1_1
199	cat__ComorHepS_nan	0.0	0.0	1_1
200	cat__TreatmentC1_ADE Alone	-3.169132648013217e-05	0.0001787472287547803	1_1
201	cat__TreatmentC1_ADE and Mylotarg 3mg per m2	2.5749202765013025e-05	0.00011336849502847314	1_1
202	cat__TreatmentC1_ADE and Mylotarg 6mg per m2	9.903539525024652e-05	6.448717727769602e-05	1_1
203	cat__TreatmentC1_AIDA	0.0	0.0	1_1
204	cat__TreatmentC1_Arsenic and ATRA	0.0	0.0	1_1
205	cat__TreatmentC1_DA High dose (90mg)	-0.00012478459801537056	0.00010341495816511876	1_1
206	cat__TreatmentC1_DA Mylotarg 3mg per m2	0.00016439875611542475	8.228881921223712e-05	1_1
207	cat__TreatmentC1_DA Mylotarg 6mg per m2	-3.367203438513489e-05	3.891473588128514e-05	1_1
208	cat__TreatmentC1_DA Standard dose (60mg)	-0.0002654148592707406	0.00038189157917560893	1_1
209	cat__Marrresult1C1_CR	0.003167151940103352	0.001425220847036784	1_1
210	cat__Marrresult1C1_PR	-0.0005466753817815028	0.00034383400567480134	1_1
211	cat__Marrresult1C1_RD	0.0030304830946580098	0.00136724810514431	1_1
212	cat__Marrresult1C1_nan	-0.00014063026125541445	0.00017676084154193733	1_1
213	cat__Marrresult2C1_CR	0.00017034087983041067	6.699362024001081e-05	1_1
214	cat__Marrresult2C1_PR	9.903539524991345e-06	4.010627831186248e-05	1_1
215	cat__Marrresult2C1_RD	-4.4408920985006264e-17	3.961415810010416e-05	1_1
216	cat__Marrresult2C1_nan	0.00014855309287535866	8.19065229787336e-05	1_1
217	cat__amlFLToutcomeID_2.0	2.1787786955029807e-05	2.8290167482851804e-05	1_1
218	cat__amlFLToutcomeID_3.0	0.0005585596292114525	0.0004374899094016767	1_1
219	cat__amlFLToutcomeID_4.0	0.00037435379404593405	0.000977964373781574	1_1
220	cat__amlFLToutcomeID_nan	0.00018024441935546865	6.117790802177965e-05	1_1
221	cat__amlFLTTypeID_1.0	-5.149840553018148e-05	0.0008107219167251762	1_1
222	cat__amlFLTTypeID_2.0	-0.00023570424069567774	0.00011402410889632515	1_1
223	cat__amlFLTTypeID_nan	-0.00048527343672633005	0.0004310031324299111	1_1
224	cat__amlDDLFLTTKDID_1.0	4.7536989720087244e-05	7.207164378417062e-05	1_1
225	cat__amlDDLFLTTKDID_2.0	1.3864955334996764e-05	2.133287700650246e-05	1_1
226	cat__amlDDLFLTTKDID_3.0	-1.98070790500271e-06	3.96141581000542e-06	1_1
227	cat__amlDDLFLTTKDID_4.0	0.0	0.0	1_1
228	cat__amlDDLFLTTKDID_6.0	0.0	0.0	1_1
229	cat__amlDDLFLTTKDID_7.0	0.0	0.0	1_1
230	cat__amlDDLFLTTKDID_8.0	0.0	0.0	1_1
231	cat__amlDDLFLTTKDID_9.0	0.0	0.0	1_1
232	cat__amlDDLFLTTKDID_99.0	1.3864955334996764e-05	2.039263600727378e-05	1_1
233	cat__amlDDLFLTTKDID_nan	0.00016836017192540799	7.196269187945187e-05	1_1
234	cat__amlFLTType0ID_1.0	0.001548913581714051	0.0010732732216888166	1_1
235	cat__amlFLTType0ID_2.0	0.0	0.0	1_1
236	cat__amlFLTType0ID_nan	0.0009348941311624337	0.0006603990264840581	1_1
237	cat__amlDDLNPM1OutcomeID_1.0	0.0019034602967100023	0.0003598897753710298	1_1
238	cat__amlDDLNPM1OutcomeID_3.0	0.001691524550874446	0.0012359268159048298	1_1
239	cat__amlDDLNPM1OutcomeID_5.0	7.922831619988635e-06	4.7865969352897054e-05	1_1
240	cat__amlDDLNPM1OutcomeID_7.0	0.0	0.0	1_1
241	cat__amlDDLNPM1OutcomeID_nan	3.3672034385023866e-05	0.00011861116660986705	1_1
242	cat__amlDDLNPM1ID_1.0	0.0010913700556578476	0.0005082899402616505	1_1
243	cat__amlDDLNPM1ID_2.0	-5.942123715030334e-06	2.039263600727378e-05	1_1
244	cat__amlDDLNPM1ID_3.0	0.0	0.0	1_1
245	cat__amlDDLNPM1ID_4.0	-4.753698972017606e-05	1.7038693657835878e-05	1_1
246	cat__amlDDLNPM1ID_5.0	-0.0003387010517559741	0.00026055156618384696	1_1
247	cat__amlDDLNPM1ID_nan	0.001027987402697672	0.0014530676228460097	1_1
248	cat__MRDnegativity_<0.0%/not detectable	-5.942123715019232e-05	0.0001446052429214814	1_1
249	cat__MRDnegativity_nan	-0.00012676530592037327	0.00012517697870207073	1_1
250	cat__MRDguided_No	-0.00014063026125543665	0.00011488105849028504	1_1
251	cat__MRDguided_nan	-0.00034860459128096546	0.0001557597262767575	1_1
252	cat__Housekeeping_ABL	3.565274229004878e-05	5.2254663411464365e-05	1_1
253	cat__Housekeeping_nan	-0.00022976211698064742	0.00010581504457936208	1_1
254	cat__MRDA0_method_nan	0.00020005149840549575	0.0002476597833452208	1_1
255	cat__MRDA0_method_qPCR-NPM1	8.715114782020805e-05	6.24472944339443e-05	1_1
256	cat__MRDA0_method_qPCR-NPM1 A	-0.0001307267217303787	8.12814567262429e-05	1_1
257	cat__MRDA0_method_qPCR-NPM1 B	0.0	0.0	1_1
258	cat__MRDA0_method_qPCR-NPM1 D	0.0	0.0	1_1
259	cat__MRDA0_method_qPCR-NPM1 OTHER	-0.0002495691960306967	9.149927278269561e-05	1_1
260	cat__MRDA0_method_qPCR-inv16	-1.1884247430038464e-05	3.9614158100498295e-06	1_1
261	cat__MRDA0_method_qPCR-t8/21	-9.903539525035754e-06	1.9807079050071507e-05	1_1
262	cat__MRDA0num_ND	6.338265296013113e-05	6.497205009948726e-05	1_1
263	cat__MRDA0num_Pos	-0.0002832412304158094	0.00021512348101310782	1_1
264	cat__MRDA0num_nan	-0.0003188939727059026	0.0001507681758392027	1_1
265	cat__MRDA0_specimen_PB	-0.00010299681106031854	0.00015951771023592102	1_1
266	cat__MRDA0_specimen_nan	-0.0005387525501614699	0.00026952187601836787	1_1
267	cat__MRDB0_method_nan	-1.3864955335063378e-05	9.068095265917219e-05	1_1
268	cat__MRDB0_method_qPCR-NPM1	9.903539524991345e-06	4.5167089551707836e-05	1_1
269	cat__MRDB0_method_qPCR-NPM1 A	0.00018816725097545728	4.201715973539499e-05	1_1
270	cat__MRDB0_method_qPCR-NPM1 B	0.0	0.0	1_1
271	cat__MRDB0_method_qPCR-NPM1 D	0.0	0.0	1_1
272	cat__MRDB0_method_qPCR-NPM1 OTHER	-0.00018024441935553525	6.0533233465798775e-05	1_1
273	cat__MRDB0_method_qPCR-inv16	3.96141581000542e-06	4.851723696753696e-06	1_1
274	cat__MRDB0_method_qPCR-t8/21	-7.130548458020858e-05	1.584566324002168e-05	1_1
275	cat__MRDB0_specimen_BM	0.00014855309287535866	7.922831620019444e-05	1_1
276	cat__MRDB0_specimen_nan	-9.705468734528821e-05	0.0002029041663671563	1_1
277	cat__MRDB0num_ND	-1.5845663240066087e-05	7.075314872933891e-05	1_1
278	cat__MRDB0num_Pos	3.9614158099610105e-06	2.7013254297130374e-05	1_1
279	cat__MRDB0num_nan	-0.00010299681106029634	0.00014724002250119544	1_1
280	cat__MRDC0_method_MFC (LAIP+DfN)	3.3672034385023866e-05	0.0002454479937355642	1_1
281	cat__MRDC0_method_nan	0.0001327074296352926	0.00016555211198102397	1_1
282	cat__MRDC0_specimen_BM	0.00034266246756584626	0.0004604709250781665	1_1
283	cat__MRDC0_specimen_BM	0.0	0.0	1_1
284	cat__MRDC0_specimen_PB	0.0005367718422563783	0.00031872784523068485	1_1
285	cat__MRDC0_specimen_nan	-0.0003070097252758641	0.00017448226708296938	1_1
286	cat__MRDC1_specimen_BM	-0.0003545467149959736	8.342519733259613e-05	1_1
287	cat__MRDC1_specimen_PB	0.0	0.0	1_1
288	cat__MRDC1_specimen_nan	-0.00041000653633611607	0.0001957396443215956	1_1
289	cat__MRDC0num_Neg	0.0	0.0	1_1
290	cat__MRDC0num_Pos	0.00016637946402038307	0.00014039293399623073	1_1
291	cat__MRDC0num_nan	5.149840553009266e-05	0.00022820299583244352	1_1
292	cat__MRDA1_method_nan	0.00018222512726044914	0.0001448221237976492	1_1
293	cat__MRDA1_method_qPCR-NPM1	-0.00010695822687030176	0.0001372846352618468	1_1
294	cat__MRDA1_method_qPCR-NPM1 A	6.536336086513384e-05	8.463905805146743e-05	1_1
295	cat__MRDA1_method_qPCR-NPM1 B	0.0	0.0	1_1
296	cat__MRDA1_method_qPCR-NPM1 D	0.0	0.0	1_1
297	cat__MRDA1_method_qPCR-NPM1 OTHER	-4.357557391014844e-05	3.106618959604203e-05	1_1
298	cat__MRDA1_method_qPCR-inv16	-5.942123715019232e-05	0.0	1_1
299	cat__MRDA1_method_qPCR-t8/21	-5.942123715019232e-05	0.0	1_1
300	cat__MRDA1num_ND	9.111256363021347e-05	2.2928351660409375e-05	1_1
301	cat__MRDA1num_Neg	0.0005189454711113095	0.00017011040904458665	1_1
302	cat__MRDA1num_Pos	-0.00014657238497042257	0.00012248400446641692	1_1
303	cat__MRDA1num_nan	-0.0001346881375403841	6.497205009948184e-05	1_1
304	cat__MRDA1_specimen_PB	0.00016043734030537493	0.00024026239985909325	1_1
305	cat__MRDA1_specimen_nan	0.000132707429635337	0.00027684600328253323	1_1
306	cat__MRDB1_method_nan	-0.0001505338007804502	0.00015232146041340995	1_1
307	cat__MRDB1_method_qPCR-NPM1	7.9228316200175e-05	0.00026904109388964565	1_1
308	cat__MRDB1_method_qPCR-NPM1 A	-1.9807079050115915e-05	2.730217432624811e-05	1_1
309	cat__MRDB1_method_qPCR-NPM1 B	0.0	0.0	1_1
310	cat__MRDB1_method_qPCR-NPM1 D	4.3575573910059615e-05	7.922831620010841e-06	1_1
311	cat__MRDB1_method_qPCR-NPM1 OTHER	0.0	0.0	1_1
312	cat__MRDB1_method_qPCR-inv16	-4.951769762517877e-05	0.0	1_1
313	cat__MRDB1_method_qPCR-t8/21	-3.9614158100276246e-06	7.922831620055249e-06	1_1
314	cat__MRDB1_specimen_BM	-1.5845663240066087e-05	9.835964916066168e-05	1_1
315	cat__MRDB1_specimen_nan	0.0002772991067006902	7.696777082308914e-05	1_1
316	cat__MRDB1num_ND	1.98070790500271e-06	4.6197650047309104e-05	1_1
317	cat__MRDB1num_Neg	-5.54598213401869e-05	1.8368329462007678e-05	1_1
318	cat__MRDB1num_Pos	3.9614158099832155e-06	8.871272080560201e-05	1_1
319	cat__MRDB1num_nan	-1.980707905047119e-06	7.55270701960566e-05	1_1
320	cat__MRDC1_method_MFC (LAIP+DfN)	0.0004218907837660879	0.0002852907046110901	1_1
321	cat__MRDC1_method_nan	-2.772991067010455e-05	0.00016421967895241196	1_1
322	cat__MRDC1num_ND	-0.0006972091825618865	0.0004363225731486111	1_1
323	cat__MRDC1num_Neg	-2.3768494860099133e-05	0.0008128290472027148	1_1
324	cat__MRDC1num_Pos	-0.0002594727355557325	0.00097874632355372	1_1
325	cat__MRDC1num_nan	0.00012676530592028445	0.00022526144368981371	1_1
326	ordinal__NauseagradeC1	-8.517043991527196e-05	0.0005042292591506516	1_1
327	ordinal__AlopeciagradeC1	-0.0006358072375067137	0.00034893080529356963	1_1
328	ordinal__OralgradeC1	0.00023570424069558894	0.000496735321985985	1_1
329	ordinal__DiarrheagradeC1	-0.0005169647632064178	0.000675168677378033	1_1
330	ordinal__CardiacgradeC1	-0.000499138392061349	0.0003180624676293259	1_1
331	ordinal__LiverASTgradeC1	0.00010497751896525465	0.000313590539676968	1_1
332	ordinal__LiverALTgradeC1	-0.0011329649216630377	0.0005533801552271005	1_1
333	ordinal__LiverBilgradeC1	0.0003030483094657699	0.0005667248033181832	1_1
334	ordinal__RenaCreatgradeC1	0.00022183928536054776	0.0002471205989549474	1_1
335	ordinal__RenaprotgradeC1	6.932477667516146e-05	0.0003653855846670166	1_1
336	ordinal__RenahaemgradeC1	-0.00029116406203579805	0.00014125655578406428	1_1
337	ordinal__cellularity1C1	-0.0003802959177610532	0.0003856331980398625	1_1
338	ordinal__cellularity2C1	0.0004001029968110359	0.00013281085914587494	1_1
339	num__amlAgeAtRand1	0.0038326697961851286	0.0019838942817605467	1_1
340	num__UnitsbloodC1	0.0017965020698397227	0.001662468924129474	1_1
341	num__UnitsplateletsC1	0.0011864440350981109	0.0007797149186916376	1_1
342	num__DaysIVantibC1	0.0006080773268365647	0.0007099560071192885	1_1
343	num__DaysinhospC1	-0.0008081288252421714	0.0013401446851191178	1_1
344	num__TestDate	-0.0019569394101452307	0.0012086311447079368	1_1
345	num__ITDPcnt	0.0026442450531819484	0.0012786693027178784	1_1
346	num__ITDLength	0.0033513577752688484	0.0012919712961505807	1_1
347	num__date_MRDA0	-5.942123715052539e-06	0.00010859627359022193	1_1
348	num__MRDA0hodnota	-0.0004733891892963138	0.0003626048156314357	1_1
349	num__MRDA0logred	-0.00014261096916041717	7.531900624648228e-05	1_1
350	num__date_MRDB0	0.0002693762750806572	0.00010819815226691217	1_1
351	num__MRDB0hodnota	-0.0008972606809674044	0.00023921507205652717	1_1
352	num__MRDB0logred	0.0002634341513656713	0.0001589016667271171	1_1
353	num__MRDC0percentage	-0.0008239744884822153	0.0010067063622079477	1_1
354	num__date_MRDA1	-0.0003387010517559297	0.0002433451011052371	1_1
355	num__MRDA1hodnota	0.0009388555469724391	0.0006692155162204954	1_1
356	num__MRDA1logred	8.120902410519992e-05	0.00022630400453771445	1_1
357	num__date_MRDB1	0.00033473963594583546	0.0002669476988346791	1_1
358	num__MRDB1hodnota	8.318973201020264e-05	0.00031101529386004544	1_1
359	num__Date_MRDC1	9.903539525022432e-05	0.000711209298710462	1_1
360	num__MRDC1percentage	0.00040604512052602184	0.0020774972851731895	1_1
361	num__NauseastartC1	-0.000596193079406615	0.00037137084775088635	1_1
362	num__NauseastopC1	-0.00036643096242601204	0.00043571072068696195	1_1
363	num__AlopeciastartC1	-0.00035256600709094866	0.0013624851865657883	1_1
364	num__AlopeciastopC1	-0.0006140194505516617	0.0004496250572077588	1_1
365	num__OralstartC1	-0.0014459167706538656	0.00037617809777359886	1_1
366	num__OralstopC1	-0.0003624695466159844	0.0003758964062598615	1_1
367	num__DiarrheastartC1	-0.00012478459801537056	0.000687382697958699	1_1
368	num__DiarrheastopC1	-0.00087943430982238	0.0006968714801109055	1_1
369	num__CardiacstartC1	-0.001859884722799987	0.0005134734545308792	1_1
370	num__CardiacstopC1	-0.001103254303087997	0.0004444295430819356	1_1
371	num__LiverASTstartC1	0.00025947273555564364	0.00027412596681091557	1_1
372	num__LiverASTstopC1	2.772991067003794e-05	0.00012502017420767	1_1
373	num__LiverALTstartC1	-0.0016637946402044523	0.00032828403634957784	1_1
374	num__LiverALTstopC1	-0.0009487590864975193	0.00041041300194039017	1_1
375	num__LiverBilstartC1	-0.0005347911343514644	0.0006843051995702325	1_1
376	num__LiverBilstopC1	0.00017826371145042154	0.0007457832147667452	1_1
377	num__RenaCreatstartC1	8.318973201018042e-05	0.0004203862968720737	1_1
378	num__RenaCreatstopC1	-0.0004714084813912667	0.0004707505604100971	1_1
379	num__RenaprotstartC1	-0.00044763998653123415	0.0004138873892006657	1_1
380	num__RenahaemstartC1	-0.0003545467149959736	0.0002807718954180917	1_1
381	num__RenahaemstopC1	-0.000336720343850927	0.00023527942045119819	1_1
382	num__mylotargdateC1	0.00021589716164553962	0.00031501351882484225	1_1
383	num__marrexamdate1C1	0.0007962445778120885	0.0009291948130388047	1_1
384	num__marrexamdate2C1	0.0005288490106363675	0.00011576555704400772	1_1
385	num__NeutrecoverydateC1	0.0003783152098559839	0.0005302751262467523	1_1
386	num__Platrecovery50dateC1	0.0007883217461920333	0.0018662599446871019	1_1
387	num__Platrecovery100dateC1	-0.0008635886465823139	0.0025843069589610106	1_1
388	num__DischargeddateC1	0.0013250935884484782	0.0013841223120983704	1_1
389	num__Weight	0.0005645017529264384	0.0010982842263594756	1_1
390	num__Height	-0.00014657238497040037	0.0003433201641557376	1_1
391	num__BloodDateEntry	-0.000982431120882632	0.0008044551948006722	1_1
392	num__HemoglobinEntry	0.0006833442272267786	0.0007074760359443587	1_1
393	num__PlateletEntry	0.0009012220967773432	0.0014802528693108065	1_1
394	num__MarrowDateEntry	0.00032285538851581916	0.001093174925714422	1_1
395	num__MarrowBlastsEntry	0.002361003822766228	0.001127344747536634	1_1
396	num__LocalImmPcnt	0.00048527343672624126	0.0007290781052347646	1_1
397	num__SmokePerDay	0.0008576465228671947	0.0005031387966736518	1_1
398	num__chemodateC1	-0.001235961732723334	0.0008829248489304628	1_1
399	num__Marrblastperc1C1	0.0027115891219521514	0.0018607209040374503	1_1
400	num__Marrblastperc2C1	0.00022183928536054776	0.00013221874358374308	1_1
401	num__WBCEntry	0.005878741062055571	0.002163107153424616	1_1
402	num__CompmarrrespC1	0.00018024441935542422	0.0014585516638259564	1_1
403	remainder__IsSec_is_missing	-2.5749202765101842e-05	3.9910158416239554e-05	1_1
404	remainder__PrevDiag_is_missing	3.96141581000542e-06	7.92283162001084e-06	1_1
405	remainder__PrevBloodDis_is_missing	0.0006377879454116719	0.0002850843559779226	1_1
406	remainder__Weight_is_missing	0.0	0.0	1_1
407	remainder__Height_is_missing	0.0	0.0	1_1
408	remainder__BloodDateEntry_is_missing	0.0	0.0	1_1
409	remainder__HemoglobinEntry_is_missing	0.0	0.0	1_1
410	remainder__PlateletEntry_is_missing	0.0	0.0	1_1
411	remainder__MarrowDateEntry_is_missing	0.0	6.263548359308982e-06	1_1
412	remainder__MarrowBlastsEntry_is_missing	5.942123714985925e-06	4.875921970049887e-05	1_1
413	remainder__FABtype_is_missing	5.942123714985925e-06	2.5519636196890827e-05	1_1
414	remainder__CNSinvolveentry_is_missing	-0.0001327074296353592	7.075314872933891e-05	1_1
415	remainder__Localcytoentry_is_missing	7.922831619966431e-06	4.1263427527870725e-05	1_1
416	remainder__Localimmentry_is_missing	3.9614158100076403e-05	0.00016103532889004182	1_1
417	remainder__LocalImmPcnt_is_missing	-0.00013666884544538682	0.00030732264544020964	1_1
418	remainder__CD33entry_is_missing	0.00015053380078036138	0.00021464879567640962	1_1
419	remainder__SmokeHist_is_missing	-0.0001129003505853321	0.0001037936300954593	1_1
420	remainder__SmokePerDay_is_missing	-0.00027927981460578176	0.00029713259401586463	1_1
421	remainder__CytoResult_is_missing	-1.9807079050071507e-05	2.7302174326256166e-05	1_1
422	remainder__Karyotype_is_missing	5.942123714985925e-06	2.4739033804348506e-05	1_1
423	remainder__ComorArr_is_missing	0.0	0.0	1_1
424	remainder__ComorCard_is_missing	0.0	0.0	1_1
425	remainder__ComorHVD_is_missing	0.0	0.0	1_1
426	remainder__ComorIBD_is_missing	0.0	0.0	1_1
427	remainder__ComorDiab_is_missing	6.140194505512841e-05	5.402650859421353e-05	1_1
428	remainder__ComorCVD_is_missing	-9.903539525057958e-06	1.9807079050071507e-05	1_1
429	remainder__ComorPsyc_is_missing	1.9807079050004893e-05	3.131774179658002e-05	1_1
430	remainder__ComorObe_is_missing	0.0	0.0	1_1
431	remainder__ComorInf_is_missing	6.140194505510621e-05	3.509823349905549e-05	1_1
432	remainder__ComorRheu_is_missing	0.0	0.0	1_1
433	remainder__ComorPrep_is_missing	0.0	0.0	1_1
434	remainder__ComorRen_is_missing	0.0	0.0	1_1
435	remainder__ComorMPul_is_missing	0.0	0.0	1_1
436	remainder__ComorSPul_is_missing	0.0	0.0	1_1
437	remainder__ComorPST_is_missing	1.386495533501897e-05	1.9406894787014784e-05	1_1
438	remainder__ComorHepM_is_missing	6.338265296013113e-05	1.609134708865178e-05	1_1
439	remainder__ComorHepS_is_missing	0.0	0.0	1_1
440	remainder__drugdoseC1yn_is_missing	-1.98070790500271e-06	3.96141581000542e-06	1_1
441	remainder__mylotargC1yn_is_missing	0.0	0.0	1_1
442	remainder__mylotargdateC1_is_missing	0.00012280389011027905	0.00014670615554214392	1_1
443	remainder__mylodoseC1_is_missing	-0.00035652742290097627	0.0001945736794064641	1_1
444	remainder__marrexamdate1C1_is_missing	2.9710618575018442e-05	3.068499491915051e-05	1_1
445	remainder__marrexamdate2C1_is_missing	0.0002971061857507618	0.00013048641505337939	1_1
446	remainder__cellularity1C1_is_missing	-0.0007110741378969498	0.0004916546341062945	1_1
447	remainder__cellularity2C1_is_missing	-6.140194505519503e-05	0.0001341043110488523	1_1
448	remainder__Marrblastperc1C1_is_missing	-0.0005466753817814807	0.00015838233843722824	1_1
449	remainder__Marrblastperc2C1_is_missing	0.00040802582843104675	0.00012548999989270548	1_1
450	remainder__Marrresult1C1_is_missing	-0.0002535306118407243	0.00014222531004825663	1_1
451	remainder__Marrresult2C1_is_missing	0.0009091449283973541	0.0005496741014769109	1_1
452	remainder__CompmarrrespC1_is_missing	0.0014617624338938207	0.00030586388791886747	1_1
453	remainder__NeutrecoveryC1_is_missing	5.94212371500813e-06	1.609134708860805e-05	1_1
454	remainder__NeutrecoverydateC1_is_missing	0.0005961930794065485	0.0001371416750697193	1_1
455	remainder__Platrecovery50C1_is_missing	1.98070790500271e-06	9.70344739350739e-06	1_1
456	remainder__Platrecovery50dateC1_is_missing	0.0007110741378968388	0.0010420556808296477	1_1
457	remainder__Platrecovery100C1_is_missing	1.386495533501897e-05	7.92283162001084e-06	1_1
458	remainder__Platrecovery100dateC1_is_missing	0.001125042090042938	0.0014172321472522458	1_1
459	remainder__NauseagradeC1_is_missing	1.9807079050004893e-05	4.8111227846753286e-05	1_1
460	remainder__NauseastartC1_is_missing	0.00043377503119608197	0.0005006687367047167	1_1
461	remainder__NauseastopC1_is_missing	0.00058430883197651	0.000523933746033208	1_1
462	remainder__AlopeciagradeC1_is_missing	-2.9710618575107262e-05	0.00011851189654091383	1_1
463	remainder__AlopeciastartC1_is_missing	-0.0002119357458355786	0.000543797214043937	1_1
464	remainder__AlopeciastopC1_is_missing	-0.00031295184899087224	9.634469472942992e-05	1_1
465	remainder__OralgradeC1_is_missing	-5.3479113435184186e-05	9.614087665746321e-05	1_1
466	remainder__OralstartC1_is_missing	0.00027135698298565993	0.00020817230658636698	1_1
467	remainder__OralstopC1_is_missing	-0.00044565927862620923	0.0003121107983984272	1_1
468	remainder__DiarrheagradeC1_is_missing	7.922831620015281e-05	0.00022452877074800428	1_1
469	remainder__DiarrheastartC1_is_missing	-0.0002119357458355786	0.0005103389146395093	1_1
470	remainder__DiarrheastopC1_is_missing	-0.0001901479588805488	0.0003312819090136089	1_1
471	remainder__CardiacgradeC1_is_missing	-0.00011488105849033481	2.701325429713363e-05	1_1
472	remainder__CardiacstartC1_is_missing	-0.0010200645710777279	6.356807311143501e-05	1_1
473	remainder__CardiacstopC1_is_missing	-0.0001346881375404063	0.00014000116502921087	1_1
474	remainder__LiverASTgradeC1_is_missing	-6.536336086520045e-05	0.00010823440562768134	1_1
475	remainder__LiverASTstartC1_is_missing	0.00022381999326552825	0.0002152146466234229	1_1
476	remainder__LiverASTstopC1_is_missing	-0.000150533800780428	8.436048661655407e-05	1_1
477	remainder__LiverALTgradeC1_is_missing	-1.1884247430038464e-05	4.402343330141734e-05	1_1
478	remainder__LiverALTstartC1_is_missing	0.00039218016519100286	0.00029734377570139764	1_1
479	remainder__LiverALTstopC1_is_missing	0.0002990868936557867	0.00033062993031657425	1_1
480	remainder__LiverBilgradeC1_is_missing	-6.338265296021995e-05	6.313457900254636e-05	1_1
481	remainder__LiverBilstartC1_is_missing	-9.507397944030771e-05	0.00018181560785728108	1_1
482	remainder__LiverBilstopC1_is_missing	8.913185572521077e-05	0.00020479025532216152	1_1
483	remainder__RenaCreatgradeC1_is_missing	3.169132648004336e-05	3.96141581000542e-06	1_1
484	remainder__RenaCreatstartC1_is_missing	9.111256363019127e-05	0.00021281321557730268	1_1
485	remainder__RenaCreatstopC1_is_missing	-7.328619248521129e-05	0.00021739115215304374	1_1
486	remainder__RenaprotgradeC1_is_missing	-1.1884247430082872e-05	2.7588068764616672e-05	1_1
487	remainder__RenaprotstartC1_is_missing	0.00018816725097545728	0.0001947752057985791	1_1
488	remainder__RenahaemgradeC1_is_missing	4.357557391008182e-05	4.628249428780978e-05	1_1
489	remainder__RenahaemstartC1_is_missing	-2.178778695509642e-05	0.00021049623220643928	1_1
490	remainder__RenahaemstopC1_is_missing	-0.0002119357458356008	0.00011894146846516301	1_1
491	remainder__UnitsbloodC1_is_missing	-2.5749202765101842e-05	4.7947861575872367e-05	1_1
492	remainder__UnitsplateletsC1_is_missing	-1.1884247430105078e-05	6.957897308319e-05	1_1
493	remainder__DaysIVantibC1_is_missing	2.5749202765057434e-05	4.0881350526949945e-05	1_1
494	remainder__DaysinhospC1_is_missing	-2.7729910670082348e-05	8.755535526095891e-05	1_1
495	remainder__DischargeddateC1_is_missing	-0.0003763345019510256	0.00045392363216292277	1_1
496	remainder__MRDnegativity_is_missing	0.00013072672173028988	6.36913866571968e-05	1_1
497	remainder__MRDguided_is_missing	-3.9614158100143014e-05	6.136998983829027e-05	1_1
498	remainder__Housekeeping_is_missing	-5.942123715019232e-05	0.00016429133324085402	1_1
499	remainder__MRDA0_is_missing	-5.54598213401869e-05	9.835964916066435e-05	1_1
500	remainder__date_MRDA0_is_missing	-3.961415810049829e-06	0.00012187390863322568	1_1
501	remainder__MRDA0_method_is_missing	0.00045556281815115616	0.00018527825909511769	1_1
502	remainder__MRDA0_specimen_is_missing	-0.0002911640620358202	0.00026064189434260495	1_1
503	remainder__MRDA0num_is_missing	-0.0004516014023412396	0.0005443380296954141	1_1
504	remainder__MRDA0hodnota_is_missing	-0.0002574920276507076	4.8111227846712154e-05	1_1
505	remainder__MRDA0logred_is_missing	-4.753698972017606e-05	0.00014108981574273232	1_1
506	remainder__MRDB0_is_missing	-2.5749202765101842e-05	0.00015324587425583346	1_1
507	remainder__date_MRDB0_is_missing	-1.7826371145091e-05	0.00014067210097305156	1_1
508	remainder__MRDB0_method_is_missing	0.00048131202091623583	0.00023798186932676973	1_1
509	remainder__MRDB0_specimen_is_missing	7.922831620015281e-05	9.642610133013489e-05	1_1
510	remainder__MRDB0num_is_missing	-0.00036643096242601204	0.00010555519317430564	1_1
511	remainder__MRDB0hodnota_is_missing	-1.78263711450688e-05	8.910984514192886e-05	1_1
512	remainder__MRDB0logred_is_missing	-0.00018420583516551848	7.66101357015352e-05	1_1
513	remainder__MRDC0_is_missing	0.0001148810584902682	0.0001314748491712808	1_1
514	remainder__MRDC0_method_is_missing	6.734406877015875e-05	8.597276294575252e-05	1_1
515	remainder__MRDC0_specimen_is_missing	-6.661338147750939e-17	0.00019767425198364695	1_1
516	remainder__MRDC0num_is_missing	-0.0003644502545209871	0.0001491987211382463	1_1
517	remainder__MRDC0percentage_is_missing	0.0003070097252757531	0.0002597674064334292	1_1
518	remainder__MRDA1_is_missing	-0.0001346881375404063	5.111608097360658e-05	1_1
519	remainder__date_MRDA1_is_missing	3.565274229004878e-05	5.692597248085991e-05	1_1
520	remainder__MRDA1_method_is_missing	-4.159486600514572e-05	0.00024107745885201432	1_1
521	remainder__MRDA1_specimen_is_missing	0.00014855309287533646	0.00029305107283605713	1_1
522	remainder__MRDA1num_is_missing	-0.0005486560896864834	0.00021079422737559347	1_1
523	remainder__MRDA1hodnota_is_missing	-0.00013666884544538682	0.00011674420764387463	1_1
524	remainder__MRDA1logred_is_missing	3.9614158099832155e-06	7.479631425315561e-05	1_1
525	remainder__MRDB1_is_missing	0.00041198724424105213	0.0001269199543930199	1_1
526	remainder__date_MRDB1_is_missing	-8.318973201026925e-05	0.0001217128488184152	1_1
527	remainder__MRDB1_method_is_missing	5.149840553009266e-05	8.152243400184887e-05	1_1
528	remainder__MRDB1_specimen_is_missing	-0.00012082318220534294	0.00018233274265239875	1_1
529	remainder__MRDB1num_is_missing	0.00018816725097547948	5.706364129730824e-05	1_1
530	remainder__MRDB1hodnota_is_missing	0.00027729910670071245	7.947551903556638e-05	1_1
531	remainder__MRDC1_is_missing	-5.942123715019232e-05	0.0001337527919356328	1_1
532	remainder__Date_MRDC1_is_missing	0.00025154990393563283	0.00012552125907860085	1_1
533	remainder__MRDC1_method_is_missing	5.942123715014791e-05	0.00025233627910853476	1_1
534	remainder__MRDC1_specimen_is_missing	0.00010299681106022973	0.0004659339070627002	1_1
535	remainder__MRDC1num_is_missing	8.715114782020805e-05	0.000493566020978518	1_1
536	remainder__MRDC1percentage_is_missing	0.00021391645374053693	0.0006207110059190029	1_1
537	remainder__TestDate_is_missing	-0.00013666884544538682	0.00011088426725516619	1_1
538	remainder__amlFLToutcomeID_is_missing	0.0001168617663952709	4.577106981318873e-05	1_1
539	remainder__amlFLTTypeID_is_missing	-9.50739794402633e-05	0.0004830897448106836	1_1
540	remainder__amlDDLFLTTKDID_is_missing	-2.772991067010455e-05	0.00010910087233483061	1_1
541	remainder__ITDPcnt_is_missing	0.0006635371481767294	0.0008335698086511606	1_1
542	remainder__ITDLength_is_missing	0.00017826371145044373	0.0011279083729767892	1_1
543	remainder__amlFLTType0ID_is_missing	0.00027531839879570976	0.000490256216591343	1_1
544	remainder__amlDDLNPM1OutcomeID_is_missing	-9.705468734531043e-05	7.261395123426214e-05	1_1
545	remainder__amlDDLNPM1ID_is_missing	0.00012082318220527633	0.0017701745122634359	1_1
546	remainder__ASXL1	0.0	0.0	1_1
547	remainder__ASXL2	0.0	0.0	1_1
548	remainder__ASXL3	0.0	0.0	1_1
549	remainder__ATRX	0.0	0.0	1_1
550	remainder__BAGE3	0.0	0.0	1_1
551	remainder__BCOR	0.0	0.0	1_1
552	remainder__BRAF	0.0	0.0	1_1
553	remainder__CBL	0.0	0.0	1_1
554	remainder__CDKN2A	0.0	0.0	1_1
555	remainder__CEBPA	0.0	0.0	1_1
556	remainder__CREBBP	0.0	0.0	1_1
557	remainder__CSF3R	0.0	0.0	1_1
558	remainder__CTCF	0.0	0.0	1_1
559	remainder__CUL2	0.0	0.0	1_1
560	remainder__CUX1	0.0	0.0	1_1
561	remainder__DNMT3A	0.0	0.0	1_1
562	remainder__EED	0.0	0.0	1_1
563	remainder__ETV6	0.0	0.0	1_1
564	remainder__EZH2	0.0	0.0	1_1
565	remainder__FBXW7	0.0	0.0	1_1
566	remainder__FLT3	0.0	0.0	1_1
567	remainder__GATA1	0.0	0.0	1_1
568	remainder__GATA2	0.0	0.0	1_1
569	remainder__GNAS	0.0	0.0	1_1
570	remainder__GNB1	0.0	0.0	1_1
571	remainder__IDH1	0.0	0.0	1_1
572	remainder__IDH2	0.0	0.0	1_1
573	remainder__JAK2	0.0	0.0	1_1
574	remainder__JAK3	0.0	0.0	1_1
575	remainder__KANSL1	0.0	0.0	1_1
576	remainder__KDM6A	0.0	0.0	1_1
577	remainder__KIT	0.0	0.0	1_1
578	remainder__KMT2C	0.0	0.0	1_1
579	remainder__KMT2D	0.0	0.0	1_1
580	remainder__KMT2E	0.0	0.0	1_1
581	remainder__KRAS	0.0	0.0	1_1
582	remainder__LUC7L2	0.0	0.0	1_1
583	remainder__MED12	0.0	0.0	1_1
584	remainder__MLL	0.0	0.0	1_1
585	remainder__MPL	0.0	0.0	1_1
586	remainder__MYC	0.0	0.0	1_1
587	remainder__NF1	0.0	0.0	1_1
588	remainder__NFE2	0.0	0.0	1_1
589	remainder__NOTCH1	0.0	0.0	1_1
590	remainder__NPM1	0.0	0.0	1_1
591	remainder__NRAS	0.0	0.0	1_1
592	remainder__PDS5B	0.0	0.0	1_1
593	remainder__PHF6	0.0	0.0	1_1
594	remainder__PRPF8	0.0	0.0	1_1
595	remainder__PTEN	0.0	0.0	1_1
596	remainder__PTPN11	0.0	0.0	1_1
597	remainder__RAD21	0.0	0.0	1_1
598	remainder__RIT1	0.0	0.0	1_1
599	remainder__RUNX1	0.0	0.0	1_1
600	remainder__SETBP1	0.0	0.0	1_1
601	remainder__SF1	0.0	0.0	1_1
602	remainder__SF3B1	0.0	0.0	1_1
603	remainder__SMC1A	0.0	0.0	1_1
604	remainder__SMC3	0.0	0.0	1_1
605	remainder__SMG1	0.0	0.0	1_1
606	remainder__SRSF2	0.0	0.0	1_1
607	remainder__STAG2	0.0	0.0	1_1
608	remainder__STAT5B	0.0	0.0	1_1
609	remainder__SUZ12	0.0	0.0	1_1
610	remainder__TET2	0.0	0.0	1_1
611	remainder__TP53	0.0	0.0	1_1
612	remainder__U2AF1	0.0	0.0	1_1
613	remainder__WT1	0.0	0.0	1_1
614	remainder__ZRSR2	0.0	0.0	1_1
615	remainder__ngs_is_missing	0.0	0.0	1_1
616	karyotype_encoding__Karyotype_46,XX [20]	0.0	0.0	2_1
617	karyotype_encoding__Karyotype_46,XX [20]	-9.168495488907081e-05	5.434143195193137e-05	2_1
618	karyotype_encoding__Karyotype_46,XX,inv(16)(p13q22)[10]	0.0	0.0	2_1
619	karyotype_encoding__Karyotype_46,XX,t(8;21)(q22;q22)[10]	0.0	0.0	2_1
620	karyotype_encoding__Karyotype_46,XX[10]	0.0	0.0	2_1
621	karyotype_encoding__Karyotype_46,XX[20]	0.00016386247256765517	0.00019275875077547964	2_1
622	karyotype_encoding__Karyotype_46,XX[20]	1.1704462326256326e-05	1.1374692796558931e-05	2_1
623	karyotype_encoding__Karyotype_46,XX[25]	-0.00010924164837846639	5.1390157999815204e-05	2_1
624	karyotype_encoding__Karyotype_46,XX[30]	7.802974884185688e-06	3.901487442092843e-06	2_1
625	karyotype_encoding__Karyotype_46,XY	0.0	0.0	2_1
626	karyotype_encoding__Karyotype_46,XY [20]	1.7556693489351183e-05	5.026714938495249e-05	2_1
627	karyotype_encoding__Karyotype_46,XY,inv(16)(p13q22)[10]	0.0	0.0	2_1
628	karyotype_encoding__Karyotype_46,XY[10]	3.901487442070639e-06	4.6409664972908364e-05	2_1
629	karyotype_encoding__Karyotype_46,XY[20]	0.0006242379907339223	9.576542469549398e-05	2_1
630	karyotype_encoding__Karyotype_46,XY[20]	0.0	0.0	2_1
631	karyotype_encoding__Karyotype_46,XY[25]	0.0	0.0	2_1
632	karyotype_encoding__Karyotype_46,XY[30]	0.0	0.0	2_1
633	karyotype_encoding__Karyotype_47,XX,+8[10]	0.0	0.0	2_1
634	karyotype_encoding__Karyotype___rare_class__	0.0010124359912216275	0.0004693312638824789	2_1
635	cat__sexID_False	0.000895391367959042	0.0002601446761772474	2_1
636	cat__sexID_True	-0.00032772494513537697	0.00039885911915283706	2_1
637	cat__IsSec_False	7.217751767860659e-05	0.0003216420889098529	2_1
638	cat__IsSec_True	0.00032772494513531034	0.00015962758387108605	2_1
639	cat__IsSec_nan	0.0	0.0	2_1
640	cat__PrevDiag_False	-1.9507437210486424e-05	0.00025494362159793414	2_1
641	cat__PrevDiag_True	7.4128261399653e-05	0.0008651191015678388	2_1
642	cat__PrevDiag_nan	0.0	0.0	2_1
643	cat__drugdoseC1yn_False	-0.00017166544745184087	0.00013939289020198305	2_1
644	cat__drugdoseC1yn_True	5.852231163128163e-05	3.752330468015831e-05	2_1
645	cat__drugdoseC1yn_nan	0.0	0.0	2_1
646	cat__mylotargC1yn_False	0.0006847110460862949	0.0004192692414254034	2_1
647	cat__mylotargC1yn_True	-1.5605949768393578e-05	0.0003074882028074357	2_1
648	cat__mylotargC1yn_nan	-9.16849548890486e-05	3.467717890200152e-05	2_1
649	cat__mylodoseC1_False	3.70641306998154e-05	0.0001031129990648671	2_1
650	cat__mylodoseC1_True	0.0003199219702511247	0.00023460886813357943	2_1
651	cat__mylodoseC1_nan	0.00045647403072417435	0.00033096021552519555	2_1
652	cat__NeutrecoveryC1_False	0.0003569861009509845	0.00011418101439970155	2_1
653	cat__NeutrecoveryC1_True	-3.5113386978835594e-05	0.0002967824338718736	2_1
654	cat__NeutrecoveryC1_nan	0.0	0.0	2_1
655	cat__Platrecovery50C1_False	0.0007373811265544372	0.0006979629093021503	2_1
656	cat__Platrecovery50C1_True	3.9014874420884024e-05	0.0005411687961968291	2_1
657	cat__Platrecovery50C1_nan	-9.753718605232109e-06	0.0	2_1
658	cat__Platrecovery100C1_False	0.0009500121921482086	0.00119294956672774	2_1
659	cat__Platrecovery100C1_True	0.0017225067056815258	0.0014748654634509236	2_1
660	cat__Platrecovery100C1_nan	0.0	0.0	2_1
661	cat__MRDA0_False	0.0002223847841989368	0.00014273793225011327	2_1
662	cat__MRDA0_True	0.00025164594001461096	0.00034827195343856306	2_1
663	cat__MRDA0_nan	0.00017166544745184087	9.843043793449073e-05	2_1
664	cat__MRDB0_False	-0.0002789563521092608	0.00013815893652960242	2_1
665	cat__MRDB0_True	0.00015410875396240086	9.30240937727881e-05	2_1
666	cat__MRDB0_nan	2.9261155815629713e-05	0.00010559273233043706	2_1
667	cat__MRDC0_False	-0.0008622287247012972	0.00023209751717508142	2_1
668	cat__MRDC0_True	-0.0001736161911729317	0.00023558006947692697	2_1
669	cat__MRDC0_nan	-0.0001580102414045381	0.00012930944389506172	2_1
670	cat__MRDA1_False	0.00021458180931477333	0.00020084135851716162	2_1
671	cat__MRDA1_True	-9.948792977323428e-05	0.0001377175330483183	2_1
672	cat__MRDA1_nan	0.00015020726652033024	0.00019168973025569238	2_1
673	cat__MRDB1_False	-0.0002867593269934465	0.0001639785471537041	2_1
674	cat__MRDB1_True	0.0002496951962935423	0.00017213033635469702	2_1
675	cat__MRDB1_nan	-0.00018141916605707298	9.843043793450832e-05	2_1
676	cat__MRDC1_False	0.00013460131675198107	0.00012435895596592622	2_1
677	cat__MRDC1_True	-2.5359668373603485e-05	0.00023991768695135504	2_1
678	cat__MRDC1_nan	0.00011704462326260767	0.00022199086421341468	2_1
679	cat__amlAgeGroup_15-29	-0.00037259205071935584	0.0001904749163421215	2_1
680	cat__amlAgeGroup_30-39	-6.047305535237246e-05	8.600988123892239e-05	2_1
681	cat__amlAgeGroup_40-49	0.0004564740307241966	0.0004953660084097244	2_1
682	cat__amlAgeGroup_50-59	4.096561814190824e-05	0.000198880211865343	2_1
683	cat__amlAgeGroup_60+	0.0016912948061448274	0.0003862571088819889	2_1
684	cat__PrevBloodDis_Aplastic anaemia	0.0	0.0	2_1
685	cat__PrevBloodDis_Chronic lymphoblastic leukaemia (CLL)	0.0	0.0	2_1
686	cat__PrevBloodDis_Chronic myelomonocytic leukaemia (CMML)	4.096561814190824e-05	3.344828714846538e-05	2_1
687	cat__PrevBloodDis_Hodgkin's disease	0.0	0.0	2_1
688	cat__PrevBloodDis_Lymphoma	7.802974884163482e-06	2.25814911539448e-05	2_1
689	cat__PrevBloodDis_Myelodysplastic syndrome (MDS)/myelodysplasia/pre-leukaemic phase	0.00020482809070956342	7.350965591384103e-05	2_1
690	cat__PrevBloodDis_Myelofibrosis	-5.85223116316147e-06	2.9967893676160973e-05	2_1
691	cat__PrevBloodDis_Myeloproliferative syndrome	0.0	0.0	2_1
692	cat__PrevBloodDis_Other haematological disorder	6.0473055352328056e-05	3.901487442092843e-06	2_1
693	cat__PrevBloodDis_Polycythaemia rubra vera (PRV)	0.0	0.0	2_1
694	cat__PrevBloodDis_Refractory anaemia with excess of blasts (RAEB, RAEB-t)	-3.511338697879118e-05	2.866996041296003e-05	2_1
695	cat__PrevBloodDis_Thrombocythaemia	0.0	0.0	2_1
696	cat__PrevBloodDis_Thrombocytopenia	0.0	0.0	2_1
697	cat__PrevBloodDis_nan	0.0009227017800536253	0.0005608040445947328	2_1
698	cat__FABtype_0	-4.291636186299907e-05	6.718039642126661e-05	2_1
699	cat__FABtype_1	0.0004272128749085224	0.00010885779217404322	2_1
700	cat__FABtype_2	-5.071933674716256e-05	0.00023347069378786123	2_1
701	cat__FABtype_3	1.950743721041981e-05	6.785672618745549e-05	2_1
702	cat__FABtype_3v	0.0	0.0	2_1
703	cat__FABtype_4	0.0003686905632772408	0.00019954878287316408	2_1
704	cat__FABtype_4e	0.00016971470373077223	6.309080372122722e-05	2_1
705	cat__FABtype_5	0.000710070714459854	0.00039669705777825587	2_1
706	cat__FABtype_5a	-3.901487442092844e-06	5.8717061958729265e-05	2_1
707	cat__FABtype_5b	-7.998049256279227e-05	4.5915054068528175e-05	2_1
708	cat__FABtype_6	0.00027505486466714577	0.0005810924695078123	2_1
709	cat__FABtype_7	0.0	0.0	2_1
710	cat__FABtype_8	-0.00013460131675204767	0.0005471966533281438	2_1
711	cat__FABtype_B	0.0	0.0	2_1
712	cat__FABtype_R	-0.00013655206047304968	0.00013187373835577175	2_1
713	cat__FABtype_RT	1.3655206047324953e-05	4.7783267355019e-06	2_1
714	cat__FABtype_X	0.00016776396000974802	0.00016909696509356955	2_1
715	cat__FABtype_nan	1.560594976834917e-05	9.07882079744087e-05	2_1
716	cat__CNSinvolveentry_0.0	-0.0003745427944404023	0.000258103372793242	2_1
717	cat__CNSinvolveentry_1.0	0.0	0.0	2_1
718	cat__CNSinvolveentry_2.0	5.852231163128163e-05	0.0003942240219753208	2_1
719	cat__CNSinvolveentry_nan	-0.00010729090465741998	8.113780772721907e-05	2_1
720	cat__Localcytoentry_1.0	0.001305047549378191	0.0005294176140397885	2_1
721	cat__Localcytoentry_2.0	0.0009792733479638827	0.0006014684178437511	2_1
722	cat__Localcytoentry_3.0	0.00024189222140940102	0.00017787103321224558	2_1
723	cat__Localcytoentry_4.0	0.0	0.0	2_1
724	cat__Localcytoentry_5.0	0.0007061692270177832	0.0002097026816932968	2_1
725	cat__Localcytoentry_nan	6.437454279442089e-05	1.170446232627853e-05	2_1
726	cat__Localimmentry_1.0	-3.7064130699837607e-05	0.00013991062532680968	2_1
727	cat__Localimmentry_2.0	-9.948792977323428e-05	0.00015303084053610764	2_1
728	cat__Localimmentry_3.0	-0.00014825652279932823	0.0003263868830375573	2_1
729	cat__Localimmentry_nan	-4.291636186299907e-05	7.314638677106714e-05	2_1
730	cat__CD33entry_1.0	0.00012094611070467831	8.174524004785609e-05	2_1
731	cat__CD33entry_2.0	0.00041745915630333477	0.00017463242578755474	2_1
732	cat__CD33entry_3.0	2.145818093146623e-05	0.00019147123507738144	2_1
733	cat__CD33entry_nan	-0.00011119239209951281	0.0001283049687581218	2_1
734	cat__SmokeHist_1.0	0.00013069982930988822	0.00024833511564514323	2_1
735	cat__SmokeHist_2.0	0.0003160204828090762	0.000420049075452675	2_1
736	cat__SmokeHist_3.0	0.0007120214581809003	0.00043885230762676406	2_1
737	cat__SmokeHist_nan	-8.973421116804658e-05	0.00023525678118205097	2_1
738	cat__amlType_De novo	0.0006398439405022715	0.001003308288698329	2_1
739	cat__amlType_High risk MDS	3.1211899536676134e-05	0.00030679437730576133	2_1
740	cat__amlType_Secondary	0.0002282370153620761	0.0005617532276116008	2_1
741	cat__CytoResult_Adverse	0.02511387466471591	0.006151704888287423	2_1
742	cat__CytoResult_Failed	-3.316264325778917e-05	0.00013523593279638106	2_1
743	cat__CytoResult_Intermediate	0.002286271641063142	0.00033252027509639477	2_1
744	cat__CytoResult_Normal	0.0012679834186783312	0.0003142453780753272	2_1
745	cat__CytoResult_Not done	0.0	0.0	2_1
746	cat__CytoResult_nan	0.0	0.0	2_1
747	cat__CytoResult_t(15;17) / PML-RARA [APL]	0.0	0.0	2_1
748	cat__CytoResult_t(8;21) / inv(16) [CBF]	0.015073396732504251	0.0028163672886663093	2_1
749	cat__ComorArr_0.0	-5.657156791027962e-05	5.865221703339827e-05	2_1
750	cat__ComorArr_1.0	5.852231163139265e-06	9.946880299634303e-06	2_1
751	cat__ComorArr_2.0	0.0	0.0	2_1
752	cat__ComorArr_nan	3.901487442092844e-06	1.3230587628646501e-05	2_1
753	cat__ComorCard_0.0	-0.0003218727139722155	0.00016356029312852068	2_1
754	cat__ComorCard_1.0	8.583272372590934e-05	2.6461175257250443e-05	2_1
755	cat__ComorCard_2.0	0.0	0.0	2_1
756	cat__ComorCard_nan	0.0	0.0	2_1
757	cat__ComorHVD_0.0	1.5605949768326964e-05	4.599785856154707e-05	2_1
758	cat__ComorHVD_1.0	-5.6571567910301825e-05	4.156503438706209e-05	2_1
759	cat__ComorHVD_2.0	0.0	0.0	2_1
760	cat__ComorHVD_nan	0.0	0.0	2_1
761	cat__ComorIBD_0.0	6.242379907337448e-05	9.608279234157467e-05	2_1
762	cat__ComorIBD_1.0	0.0002399414776883324	0.00013007233808861172	2_1
763	cat__ComorIBD_2.0	0.0	0.0	2_1
764	cat__ComorIBD_nan	0.0	0.0	2_1
765	cat__ComorDiab_0.0	-0.00013655206047307188	8.896760205601167e-05	2_1
766	cat__ComorDiab_1.0	-6.632528651551173e-05	0.00013895540653309816	2_1
767	cat__ComorDiab_2.0	0.0	0.0	2_1
768	cat__ComorDiab_nan	0.0	0.0	2_1
769	cat__ComorCVD_0.0	-2.145818093151064e-05	3.5651142418906436e-05	2_1
770	cat__ComorCVD_1.0	5.071933674709595e-05	9.556653471003798e-06	2_1
771	cat__ComorCVD_2.0	0.0	0.0	2_1
772	cat__ComorCVD_nan	0.0	0.0	2_1
773	cat__ComorPsyc_0.0	0.0002321385028041689	0.00036429322907167186	2_1
774	cat__ComorPsyc_1.0	0.0002867593269934021	0.00015950834311052737	2_1
775	cat__ComorPsyc_2.0	0.0	0.0	2_1
776	cat__ComorPsyc_nan	0.0	6.1687932897788364e-06	2_1
777	cat__ComorObe_0.0	-0.00034333089490368174	0.0003675172178386835	2_1
778	cat__ComorObe_1.0	-0.00020677883443063206	0.00016965863861621643	2_1
779	cat__ComorObe_2.0	0.0	0.0	2_1
780	cat__ComorObe_nan	1.9507437210442012e-05	3.0220791777282914e-05	2_1
781	cat__ComorInf_0.0	4.4867105583978886e-05	9.488719049610179e-05	2_1
782	cat__ComorInf_1.0	3.901487442070639e-06	0.00022204228471310827	2_1
783	cat__ComorInf_2.0	1.3655206047302749e-05	7.802974884141276e-06	2_1
784	cat__ComorInf_nan	-5.852231163139265e-06	1.1704462326278532e-05	2_1
785	cat__ComorRheu_0.0	0.0001287490855888862	0.00019423374104492994	2_1
786	cat__ComorRheu_1.0	8.583272372590934e-05	0.00017419606222251043	2_1
787	cat__ComorRheu_2.0	3.901487442092844e-06	7.802974884185688e-06	2_1
788	cat__ComorRheu_nan	0.0	0.0	2_1
789	cat__ComorPrep_0.0	6.827603023649154e-05	5.08691726326383e-05	2_1
790	cat__ComorPrep_1.0	0.0	0.0	2_1
791	cat__ComorPrep_2.0	5.657156791023521e-05	3.901487442092843e-06	2_1
792	cat__ComorPrep_nan	0.0	0.0	2_1
793	cat__ComorRen_0.0	-5.071933674714035e-05	0.0001515314819678078	2_1
794	cat__ComorRen_1.0	0.0004896366739819413	0.0002530258238219629	2_1
795	cat__ComorRen_2.0	0.0	0.0	2_1
796	cat__ComorRen_nan	0.0	0.0	2_1
797	cat__ComorMPul_0.0	-7.802974884185688e-06	0.00016161767512086006	2_1
798	cat__ComorMPul_1.0	-0.00025944891489884105	0.00010871787207485137	2_1
799	cat__ComorMPul_2.0	-0.00014435503535725758	0.00010162607190546898	2_1
800	cat__ComorMPul_nan	1.950743721046422e-06	3.901487442092844e-06	2_1
801	cat__ComorSPul_0.0	0.0001580102414045159	0.0001264828291827326	2_1
802	cat__ComorSPul_1.0	-1.950743721046422e-06	3.901487442092844e-06	2_1
803	cat__ComorSPul_2.0	0.0002399414776883102	0.00020879337777532226	2_1
804	cat__ComorSPul_nan	0.0	0.0	2_1
805	cat__ComorPST_0.0	-1.1704462326300736e-05	0.00022339209826876633	2_1
806	cat__ComorPST_1.0	-7.802974884176805e-05	6.528437173636906e-05	2_1
807	cat__ComorPST_2.0	8.193123628381649e-05	1.700618948954259e-05	2_1
808	cat__ComorPST_nan	0.0	0.0	2_1
809	cat__ComorHepM_0.0	-0.00024189222140944545	0.0002593388872232438	2_1
810	cat__ComorHepM_1.0	5.462082418918879e-05	5.219834444381064e-05	2_1
811	cat__ComorHepM_2.0	8.193123628381649e-05	2.2749385593142616e-05	2_1
812	cat__ComorHepM_nan	0.0	0.0	2_1
813	cat__ComorHepS_0.0	0.000202877346988517	0.00018063086317942232	2_1
814	cat__ComorHepS_1.0	0.00011704462326258546	3.0220791777282917e-05	2_1
815	cat__ComorHepS_2.0	-7.607900512074384e-05	6.712372800424372e-05	2_1
816	cat__ComorHepS_nan	0.0	0.0	2_1
817	cat__TreatmentC1_ADE Alone	0.0009968300414532783	0.00037656933663441044	2_1
818	cat__TreatmentC1_ADE and Mylotarg 3mg per m2	-0.0002457937088515383	6.8803480472259e-05	2_1
819	cat__TreatmentC1_ADE and Mylotarg 6mg per m2	-2.926115581567412e-05	5.413094143091676e-05	2_1
820	cat__TreatmentC1_AIDA	0.0	0.0	2_1
821	cat__TreatmentC1_Arsenic and ATRA	0.0	0.0	2_1
822	cat__TreatmentC1_DA High dose (90mg)	0.0003004145330407049	0.0002835230010089122	2_1
823	cat__TreatmentC1_DA Mylotarg 3mg per m2	0.00016776396000972582	0.0001724395660032703	2_1
824	cat__TreatmentC1_DA Mylotarg 6mg per m2	5.852231163128163e-05	0.0001671276273346387	2_1
825	cat__TreatmentC1_DA Standard dose (60mg)	0.00016386247256765517	0.0002648561179881394	2_1
826	cat__Marrresult1C1_CR	0.0019741526456961366	0.0015582962831617118	2_1
827	cat__Marrresult1C1_PR	0.000329675688856379	0.0004827213780494011	2_1
828	cat__Marrresult1C1_RD	0.0023525969275786096	0.0010033803503214775	2_1
829	cat__Marrresult1C1_nan	-7.802974884207892e-06	9.464625775730084e-05	2_1
830	cat__Marrresult2C1_CR	-0.00022238478419898123	0.00041516482973246485	2_1
831	cat__Marrresult2C1_PR	5.852231163117061e-06	1.1704462326234122e-05	2_1
832	cat__Marrresult2C1_RD	-0.00047403072421363656	0.00021745324471269056	2_1
833	cat__Marrresult2C1_nan	-0.0002906608144355394	0.0007471475783653227	2_1
834	cat__amlFLToutcomeID_2.0	-9.753718605218787e-05	4.138152340519161e-05	2_1
835	cat__amlFLToutcomeID_3.0	0.0007198244330650638	0.0003113499425641335	2_1
836	cat__amlFLToutcomeID_4.0	0.0015040234089246374	0.0008398942892166525	2_1
837	cat__amlFLToutcomeID_nan	-5.4620824189233194e-05	7.314638677103577e-05	2_1
838	cat__amlFLTTypeID_1.0	0.0014064862228724494	0.0008075560674938032	2_1
839	cat__amlFLTTypeID_2.0	1.755669348937339e-05	0.00014524855767069473	2_1
840	cat__amlFLTTypeID_nan	-0.00015801024140456034	0.0004939427941509822	2_1
841	cat__amlDDLFLTTKDID_1.0	4.6817849305025304e-05	4.754375072206968e-05	2_1
842	cat__amlDDLFLTTKDID_2.0	4.6817849305025304e-05	2.8536920435651853e-05	2_1
843	cat__amlDDLFLTTKDID_3.0	2.5359668373559073e-05	3.5221594899329675e-05	2_1
844	cat__amlDDLFLTTKDID_4.0	0.0	0.0	2_1
845	cat__amlDDLFLTTKDID_6.0	0.0	0.0	2_1
846	cat__amlDDLFLTTKDID_7.0	0.0	0.0	2_1
847	cat__amlDDLFLTTKDID_8.0	0.0	0.0	2_1
848	cat__amlDDLFLTTKDID_99.0	0.0001580102414045159	5.320919462369426e-05	2_1
849	cat__amlDDLFLTTKDID_nan	-5.46208241892554e-05	8.197766940532462e-05	2_1
850	cat__amlFLTType0ID_1.0	6.632528651546732e-05	0.0003671546368130574	2_1
851	cat__amlFLTType0ID_2.0	-5.46208241892554e-05	2.357092606406076e-05	2_1
852	cat__amlFLTType0ID_nan	-0.00024384296513046966	0.00011240076305984813	2_1
853	cat__amlDDLNPM1OutcomeID_1.0	0.0006495976591075036	0.0010344019769442316	2_1
854	cat__amlDDLNPM1OutcomeID_3.0	-0.0007763960009753879	0.00043430232465099854	2_1
855	cat__amlDDLNPM1OutcomeID_5.0	1.9507437210242174e-06	2.4981708802471632e-05	2_1
856	cat__amlDDLNPM1OutcomeID_7.0	0.0	0.0	2_1
857	cat__amlDDLNPM1OutcomeID_nan	-2.145818093151064e-05	0.00011983982484980433	2_1
858	cat__amlDDLNPM1ID_1.0	0.0001755669348938893	0.00029150404077080524	2_1
859	cat__amlDDLNPM1ID_2.0	-0.00010924164837846639	3.229055422044162e-05	2_1
860	cat__amlDDLNPM1ID_3.0	3.901487442092844e-06	7.802974884185688e-06	2_1
861	cat__amlDDLNPM1ID_4.0	7.802974884163482e-06	2.8536920435656403e-05	2_1
862	cat__amlDDLNPM1ID_5.0	0.0009148988051694617	0.00038003972427665323	2_1
863	cat__amlDDLNPM1ID_nan	0.00011509387954156125	0.0008316759700829484	2_1
864	cat__MRDnegativity_<0.0%/not detectable	-0.00010338941721534933	9.468645578745454e-05	2_1
865	cat__MRDnegativity_nan	0.0003472323823457524	0.0002246830000930825	2_1
866	cat__MRDguided_No	0.00012484759814674896	0.00017408680042777956	2_1
867	cat__MRDguided_nan	-2.926115581567412e-05	0.00016746882053224305	2_1
868	cat__Housekeeping_ABL	0.00011899536698363189	7.885445669410928e-05	2_1
869	cat__Housekeeping_nan	0.0003569861009509845	0.00018625261370054796	2_1
870	cat__MRDA0_method_nan	-0.0006749573274811294	0.0004440845694262242	2_1
871	cat__MRDA0_method_qPCR-NPM1	-0.0001736161911729095	0.00011856285900237077	2_1
872	cat__MRDA0_method_qPCR-NPM1 A	-7.022677395760458e-05	7.739316039942383e-05	2_1
873	cat__MRDA0_method_qPCR-NPM1 B	0.0	0.0	2_1
874	cat__MRDA0_method_qPCR-NPM1 D	0.0	0.0	2_1
875	cat__MRDA0_method_qPCR-NPM1 OTHER	-7.607900512069943e-05	5.46208241892324e-05	2_1
876	cat__MRDA0_method_qPCR-inv16	0.0	0.0	2_1
877	cat__MRDA0_method_qPCR-t8/21	-4.291636186297687e-05	2.9326108516702463e-05	2_1
878	cat__MRDA0num_ND	5.462082418918879e-05	2.9326108516674396e-05	2_1
879	cat__MRDA0num_Pos	0.000390148744208707	0.00022181937645961603	2_1
880	cat__MRDA0num_nan	-0.0001931236283833293	0.00020276477284855832	2_1
881	cat__MRDA0_specimen_PB	-0.000146305779078304	0.0002289112768469109	2_1
882	cat__MRDA0_specimen_nan	-0.0002282370153621205	0.00026015930378420595	2_1
883	cat__MRDB0_method_nan	-0.0001658132162887238	0.00034390676804352304	2_1
884	cat__MRDB0_method_qPCR-NPM1	-0.0001638624725677218	5.8326911046963575e-05	2_1
885	cat__MRDB0_method_qPCR-NPM1 A	-4.096561814193045e-05	5.064425256573132e-05	2_1
886	cat__MRDB0_method_qPCR-NPM1 B	0.0	0.0	2_1
887	cat__MRDB0_method_qPCR-NPM1 D	0.0	0.0	2_1
888	cat__MRDB0_method_qPCR-NPM1 OTHER	3.706413069977099e-05	3.901487442092843e-06	2_1
889	cat__MRDB0_method_qPCR-inv16	0.0	0.0	2_1
890	cat__MRDB0_method_qPCR-t8/21	-9.753718605232109e-06	0.0	2_1
891	cat__MRDB0_specimen_BM	-0.00018532065349921023	0.0001753500516302815	2_1
892	cat__MRDB0_specimen_nan	-2.1458180931488437e-05	0.00017188697993199132	2_1
893	cat__MRDB0num_ND	-1.950743721068626e-06	4.156503438706835e-05	2_1
894	cat__MRDB0num_Pos	0.00027700560838817	0.00010515938139532124	2_1
895	cat__MRDB0num_nan	-0.0001365520604731163	7.246691293247713e-05	2_1
896	cat__MRDC0_method_MFC (LAIP+DfN)	0.00023408924652521535	0.00014598029307091092	2_1
897	cat__MRDC0_method_nan	-0.0005540112167764066	0.00036293271066483205	2_1
898	cat__MRDC0_specimen_BM	-3.511338697881339e-05	0.000504281401186371	2_1
899	cat__MRDC0_specimen_BM	0.0	0.0	2_1
900	cat__MRDC0_specimen_PB	-1.3655206047324953e-05	0.0002779108130662387	2_1
901	cat__MRDC0_specimen_nan	2.340892465249045e-05	0.0003915896338297786	2_1
902	cat__MRDC1_specimen_BM	3.9014874420861825e-05	0.00010983224197226657	2_1
903	cat__MRDC1_specimen_PB	0.0	0.0	2_1
904	cat__MRDC1_specimen_nan	-0.0004233113874665184	0.00022987344168312347	2_1
905	cat__MRDC0num_Neg	0.0	0.0	2_1
906	cat__MRDC0num_Pos	-0.0002867593269934465	0.00025016719592733553	2_1
907	cat__MRDC0num_nan	-8.19312362838609e-05	0.00034592577512526103	2_1
908	cat__MRDA1_method_nan	7.802974884141278e-06	7.230920455637236e-05	2_1
909	cat__MRDA1_method_qPCR-NPM1	0.00013069982930988822	3.930639683902393e-05	2_1
910	cat__MRDA1_method_qPCR-NPM1 A	4.096561814188604e-05	0.00019983462857603275	2_1
911	cat__MRDA1_method_qPCR-NPM1 B	0.0	0.0	2_1
912	cat__MRDA1_method_qPCR-NPM1 D	0.0	0.0	2_1
913	cat__MRDA1_method_qPCR-NPM1 OTHER	7.802974884163482e-06	1.8913162086971042e-05	2_1
914	cat__MRDA1_method_qPCR-inv16	-1.950743721046422e-06	3.901487442092844e-06	2_1
915	cat__MRDA1_method_qPCR-t8/21	0.0	0.0	2_1
916	cat__MRDA1num_ND	-3.511338697879118e-05	4.2110769363428944e-05	2_1
917	cat__MRDA1num_Neg	-7.412826139967521e-05	0.0002838047197384804	2_1
918	cat__MRDA1num_Pos	0.00027505486466714577	0.00017658271809036497	2_1
919	cat__MRDA1num_nan	-0.00032577420141430833	0.00022611804154449162	2_1
920	cat__MRDA1_specimen_PB	-0.0007802974884174585	0.0003392836309373509	2_1
921	cat__MRDA1_specimen_nan	-0.00012289685442576915	0.00026616037689634696	2_1
922	cat__MRDB1_method_nan	0.00025944891489877443	6.885876652412141e-05	2_1
923	cat__MRDB1_method_qPCR-NPM1	-0.00033357717629847186	5.897572868210466e-05	2_1
924	cat__MRDB1_method_qPCR-NPM1 A	-6.827603023655815e-05	5.049374925351359e-05	2_1
925	cat__MRDB1_method_qPCR-NPM1 B	0.0	0.0	2_1
926	cat__MRDB1_method_qPCR-NPM1 D	-7.802974884207892e-06	4.833752428527766e-05	2_1
927	cat__MRDB1_method_qPCR-NPM1 OTHER	0.0	0.0	2_1
928	cat__MRDB1_method_qPCR-inv16	0.0	0.0	2_1
929	cat__MRDB1_method_qPCR-t8/21	-1.950743721046422e-06	9.5566534710038e-06	2_1
930	cat__MRDB1_specimen_BM	2.926115581565192e-05	6.841522718067484e-05	2_1
931	cat__MRDB1_specimen_nan	0.0003979517190928927	0.00015253269194693896	2_1
932	cat__MRDB1num_ND	-4.486710558402329e-05	0.00013021853610944604	2_1
933	cat__MRDB1num_Neg	-8.778346744697796e-05	4.896327880229449e-05	2_1
934	cat__MRDB1num_Pos	0.0002028773469885392	6.796879352423647e-05	2_1
935	cat__MRDB1num_nan	4.291636186295467e-05	7.938352577177042e-05	2_1
936	cat__MRDC1_method_MFC (LAIP+DfN)	-0.00016191172884665316	0.000278184535985965	2_1
937	cat__MRDC1_method_nan	-0.00033357717629849403	0.0002335521759017878	2_1
938	cat__MRDC1num_ND	0.00010338941721528272	0.00014422316811916474	2_1
939	cat__MRDC1num_Neg	-8.778346744700016e-05	0.000772873731733106	2_1
940	cat__MRDC1num_Pos	0.0009909778102901612	0.0003983817978081638	2_1
941	cat__MRDC1num_nan	-3.511338697881339e-05	0.00014735541550273527	2_1
942	ordinal__NauseagradeC1	0.00034528163862468375	0.0002567730103720121	2_1
943	ordinal__AlopeciagradeC1	-0.0007003169958547106	0.0005681120364357236	2_1
944	ordinal__OralgradeC1	-0.0005559619604974531	0.0002522425535273566	2_1
945	ordinal__DiarrheagradeC1	0.00014435503535721318	0.00037158467709175473	2_1
946	ordinal__CardiacgradeC1	-7.802974884176805e-05	0.00026554487706975053	2_1
947	ordinal__LiverASTgradeC1	0.00025359668373565737	0.0005466609055433294	2_1
948	ordinal__LiverALTgradeC1	0.0005442574981711524	0.0001622052494980803	2_1
949	ordinal__LiverBilgradeC1	9.16849548890264e-05	0.00031056673260078924	2_1
950	ordinal__RenaCreatgradeC1	0.00046232626188731364	0.0002163127631407612	2_1
951	ordinal__RenaprotgradeC1	0.0003394294074615667	0.0003423207858157379	2_1
952	ordinal__RenahaemgradeC1	0.00019897585954642416	0.00029394801680947226	2_1
953	ordinal__cellularity1C1	-0.00037259205071937807	0.0006100060145266403	2_1
954	ordinal__cellularity2C1	-0.00012484759814681556	0.0004837844428188409	2_1
955	num__amlAgeAtRand1	0.002422823701536192	0.0012402128401794745	2_1
956	num__UnitsbloodC1	0.0021458180931479775	0.0014485897657302493	2_1
957	num__UnitsplateletsC1	0.0010358449158741844	0.00040692532724166485	2_1
958	num__DaysIVantibC1	-7.802974884176805e-05	0.0006666293845856697	2_1
959	num__DaysinhospC1	-0.0002770056083882144	0.000886389269071842	2_1
960	num__TestDate	-0.0007217751767861546	0.0009869105342611912	2_1
961	num__ITDPcnt	0.0029709826871494593	0.002498106901880696	2_1
962	num__ITDLength	0.003737624969519593	0.001359843285534277	2_1
963	num__date_MRDA0	0.0007120214581809225	0.0003128496690052924	2_1
964	num__MRDA0hodnota	0.0002496951962935867	0.0002790040934996359	2_1
965	num__MRDA0logred	-1.950743721068626e-06	0.0001063826243701481	2_1
966	num__date_MRDB0	-0.00011509387954160566	9.504747302674175e-05	2_1
967	num__MRDB0hodnota	0.0002399414776883324	8.952192269655924e-05	2_1
968	num__MRDB0logred	-9.168495488907081e-05	3.628593072466436e-05	2_1
969	num__MRDC0percentage	0.001104120946110676	0.00026276452752764295	2_1
970	num__date_MRDA1	-0.0007393318702755503	0.00015451565060860584	2_1
971	num__MRDA1hodnota	0.0017049500121921301	0.0008706176001948567	2_1
972	num__MRDA1logred	-0.00013069982930995482	0.0002015600698848585	2_1
973	num__date_MRDB1	-7.412826139967521e-05	0.0002472601332874847	2_1
974	num__MRDB1hodnota	0.0011450865642526065	0.0006949029957976151	2_1
975	num__Date_MRDC1	-7.412826139967521e-05	0.0005994404065307432	2_1
976	num__MRDC1percentage	0.0012153133382101667	0.0009002761527835606	2_1
977	num__NauseastartC1	0.0009207510363325566	0.0006766466098042381	2_1
978	num__NauseastopC1	-0.0009344062423799482	0.000261020881676495	2_1
979	num__AlopeciastartC1	0.0014415996098512407	0.0004711924444932287	2_1
980	num__AlopeciastopC1	0.00015020726652035244	0.0004167292682438777	2_1
981	num__OralstartC1	-0.0004974396488661492	0.0003744716668218236	2_1
982	num__OralstopC1	0.0007295781516702959	0.0004720396741495173	2_1
983	num__DiarrheastartC1	0.0001189953669836541	0.0006253160649244698	2_1
984	num__DiarrheastopC1	0.0010065837600585104	0.0007378712299589837	2_1
985	num__CardiacstartC1	0.00022628627164105185	0.00015190770901870495	2_1
986	num__CardiacstopC1	-0.0001658132162887238	0.0002567285462295129	2_1
987	num__LiverASTstartC1	6.242379907337448e-05	0.00013296576006205404	2_1
988	num__LiverASTstopC1	0.0001853206534991214	0.0003085630156889942	2_1
989	num__LiverALTstartC1	-0.0005462082418922432	0.00041100091640267864	2_1
990	num__LiverALTstopC1	-3.901487442115048e-06	0.0003431091478709726	2_1
991	num__LiverBilstartC1	0.0008953913679589975	0.0007547235606777402	2_1
992	num__LiverBilstopC1	-0.0003121189953670056	0.0005669587533292698	2_1
993	num__RenaCreatstartC1	-0.0005052426237503127	0.0005559243132913237	2_1
994	num__RenaCreatstopC1	5.2670080468142365e-05	0.0002440847374921924	2_1
995	num__RenaprotstartC1	0.0002867593269934021	6.632528651549866e-05	2_1
996	num__RenahaemstartC1	0.0003784442818824285	0.0001770131982954279	2_1
997	num__RenahaemstopC1	8.193123628379429e-05	0.0001016635101354424	2_1
998	num__mylotargdateC1	0.0005520604730553158	0.0004053418265990923	2_1
999	num__marrexamdate1C1	0.0002496951962935423	0.000392947774673927	2_1
1000	num__marrexamdate2C1	0.00031211899536696117	0.0005062546412040436	2_1
1001	num__NeutrecoverydateC1	0.0004506217995610795	0.0004391297001769628	2_1
1002	num__Platrecovery50dateC1	0.0022257985857108142	0.0005366637440874294	2_1
1003	num__Platrecovery100dateC1	0.00017751767861495793	0.0018819915682677514	2_1
1004	num__DischargeddateC1	-0.00015020726652037464	0.0009873846926592158	2_1
1005	num__Weight	0.0013733235796147048	0.0015096588752255501	2_1
1006	num__Height	-0.0015391367959034729	0.0008383297026371967	2_1
1007	num__BloodDateEntry	-0.0012874908558888176	0.0009063508856634037	2_1
1008	num__HemoglobinEntry	0.0007959034381857854	0.0004019005518944984	2_1
1009	num__PlateletEntry	0.0005969275786393169	0.0008146404810484951	2_1
1010	num__MarrowDateEntry	-0.0008758839307486443	0.00043354812906301463	2_1
1011	num__MarrowBlastsEntry	0.0017108022433552695	0.0002547644413333767	2_1
1012	num__LocalImmPcnt	0.0016912948061448274	0.0006210476876726195	2_1
1013	num__SmokePerDay	-0.0005032918800292885	0.0005093122509913173	2_1
1014	num__chemodateC1	-0.00014435503535725758	0.000893909020691198	2_1
1015	num__Marrblastperc1C1	0.0033357717629846073	0.002465272396147368	2_1
1016	num__Marrblastperc2C1	-0.0008017556693489692	0.0007641190398338016	2_1
1017	num__WBCEntry	0.0030763228480858106	0.001600865447112723	2_1
1018	num__CompmarrrespC1	0.0013635698610094727	0.0015178666570232657	2_1
1019	remainder__IsSec_is_missing	1.1704462326256326e-05	2.3408924652512652e-05	2_1
1020	remainder__PrevDiag_is_missing	-1.560594976834917e-05	3.1211899536698347e-05	2_1
1021	remainder__PrevBloodDis_is_missing	0.0010631553279687677	0.0003707439635040657	2_1
1022	remainder__Weight_is_missing	0.0	0.0	2_1
1023	remainder__Height_is_missing	0.0	0.0	2_1
1024	remainder__BloodDateEntry_is_missing	0.0	0.0	2_1
1025	remainder__HemoglobinEntry_is_missing	0.0	0.0	2_1
1026	remainder__PlateletEntry_is_missing	0.0	0.0	2_1
1027	remainder__MarrowDateEntry_is_missing	-1.7556693489417797e-05	3.901487442092843e-06	2_1
1028	remainder__MarrowBlastsEntry_is_missing	-3.511338697881339e-05	0.00011267128273645174	2_1
1029	remainder__FABtype_is_missing	-1.170446232627853e-05	3.7217818148413065e-05	2_1
1030	remainder__CNSinvolveentry_is_missing	5.852231163139265e-06	7.802974884185688e-06	2_1
1031	remainder__Localcytoentry_is_missing	0.0	0.0	2_1
1032	remainder__Localimmentry_is_missing	-3.7064130699837607e-05	5.391962920686234e-05	2_1
1033	remainder__LocalImmPcnt_is_missing	-0.0003023652767617735	0.00016994997524212788	2_1
1034	remainder__CD33entry_is_missing	5.071933674709595e-05	9.504747302672852e-05	2_1
1035	remainder__SmokeHist_is_missing	-5.852231163132604e-05	1.3793841135042934e-05	2_1
1036	remainder__SmokePerDay_is_missing	0.00021653255303581974	0.000257054438000911	2_1
1037	remainder__CytoResult_is_missing	0.0	0.0	2_1
1038	remainder__Karyotype_is_missing	6.437454279442089e-05	4.0262896738452694e-05	2_1
1039	remainder__ComorArr_is_missing	0.0	0.0	2_1
1040	remainder__ComorCard_is_missing	0.0	0.0	2_1
1041	remainder__ComorHVD_is_missing	9.753718605232109e-06	0.0	2_1
1042	remainder__ComorIBD_is_missing	0.0	0.0	2_1
1043	remainder__ComorDiab_is_missing	0.0	0.0	2_1
1044	remainder__ComorCVD_is_missing	-1.9507437210464218e-05	0.0	2_1
1045	remainder__ComorPsyc_is_missing	9.753718605209905e-06	1.5110395888619958e-05	2_1
1046	remainder__ComorObe_is_missing	0.0	0.0	2_1
1047	remainder__ComorInf_is_missing	-3.901487442092844e-06	4.778326735501899e-06	2_1
1048	remainder__ComorRheu_is_missing	9.753718605232109e-06	0.0	2_1
1049	remainder__ComorPrep_is_missing	0.0	0.0	2_1
1050	remainder__ComorRen_is_missing	0.0	0.0	2_1
1051	remainder__ComorMPul_is_missing	4.68178493050031e-05	2.1722562742113392e-05	2_1
1052	remainder__ComorSPul_is_missing	-8.19312362838387e-05	7.469081577792188e-05	2_1
1053	remainder__ComorPST_is_missing	0.0	0.0	2_1
1054	remainder__ComorHepM_is_missing	0.0	0.0	2_1
1055	remainder__ComorHepS_is_missing	3.121189953663173e-05	3.901487442092843e-06	2_1
1056	remainder__drugdoseC1yn_is_missing	-3.511338697881339e-05	3.731992483729267e-05	2_1
1057	remainder__mylotargC1yn_is_missing	4.486710558395668e-05	1.7006189489575702e-05	2_1
1058	remainder__mylotargdateC1_is_missing	-5.85223116316147e-06	0.00025795589356698975	2_1
1059	remainder__mylodoseC1_is_missing	-0.0006534991465496409	0.0003595406432999539	2_1
1060	remainder__marrexamdate1C1_is_missing	0.0001560594976834473	3.26421858681978e-05	2_1
1061	remainder__marrexamdate2C1_is_missing	0.00014045354791509813	0.0002538666430236133	2_1
1062	remainder__cellularity1C1_is_missing	3.901487442070639e-06	0.00014223048921578138	2_1
1063	remainder__cellularity2C1_is_missing	0.00012484759814677116	0.00028897356449085856	2_1
1064	remainder__Marrblastperc1C1_is_missing	0.00012679834186779537	0.00019003488129460416	2_1
1065	remainder__Marrblastperc2C1_is_missing	-0.00010338941721532713	0.00030098401578480604	2_1
1066	remainder__Marrresult1C1_is_missing	-2.3408924652534858e-05	6.885876652414846e-05	2_1
1067	remainder__Marrresult2C1_is_missing	-0.0002672518897829823	0.00023168726211333297	2_1
1068	remainder__CompmarrrespC1_is_missing	-0.0005267008046818233	0.0011910244980987254	2_1
1069	remainder__NeutrecoveryC1_is_missing	0.0	0.0	2_1
1070	remainder__NeutrecoverydateC1_is_missing	-1.3655206047302749e-05	0.00022408942959512417	2_1
1071	remainder__Platrecovery50C1_is_missing	0.0	0.0	2_1
1072	remainder__Platrecovery50dateC1_is_missing	0.0011704462326261656	0.000443080851485609	2_1
1073	remainder__Platrecovery100C1_is_missing	0.0	0.0	2_1
1074	remainder__Platrecovery100dateC1_is_missing	0.001699097781028991	0.0012053070696928796	2_1
1075	remainder__NauseagradeC1_is_missing	-0.00012484759814681556	4.15650343870621e-05	2_1
1076	remainder__NauseastartC1_is_missing	-0.00039795171909291495	0.000350178874183913	2_1
1077	remainder__NauseastopC1_is_missing	0.0004662277493293843	0.00033750685250141837	2_1
1078	remainder__AlopeciagradeC1_is_missing	0.0	0.0	2_1
1079	remainder__AlopeciastartC1_is_missing	0.000774445257254297	0.000402468261780889	2_1
1080	remainder__AlopeciastopC1_is_missing	-2.1458180931488437e-05	0.00023436543895156742	2_1
1081	remainder__OralgradeC1_is_missing	-1.170446232627853e-05	0.0001298966832642571	2_1
1082	remainder__OralstartC1_is_missing	0.0003238234576932175	0.0003535854162657002	2_1
1083	remainder__OralstopC1_is_missing	-9.948792977325649e-05	0.00020172991595486772	2_1
1084	remainder__DiarrheagradeC1_is_missing	-6.632528651548953e-05	7.739316039940872e-05	2_1
1085	remainder__DiarrheastartC1_is_missing	0.0009422092172640673	0.00015243286687609687	2_1
1086	remainder__DiarrheastopC1_is_missing	0.0001189953669836541	0.0002197857163728765	2_1
1087	remainder__CardiacgradeC1_is_missing	-5.6571567910301825e-05	6.683966524853158e-05	2_1
1088	remainder__CardiacstartC1_is_missing	0.0002867593269933799	0.00018798126047927006	2_1
1089	remainder__CardiacstopC1_is_missing	0.00032772494513528817	0.00020742194783352234	2_1
1090	remainder__LiverASTgradeC1_is_missing	6.632528651546732e-05	4.754375072208244e-05	2_1
1091	remainder__LiverASTstartC1_is_missing	-0.0004876859302609393	0.000141344810984552	2_1
1092	remainder__LiverASTstopC1_is_missing	-0.00013069982930995482	0.0001297794479666611	2_1
1093	remainder__LiverALTgradeC1_is_missing	-2.73104120946277e-05	2.4208092945114342e-05	2_1
1094	remainder__LiverALTstartC1_is_missing	-5.071933674714035e-05	0.00010850765362730358	2_1
1095	remainder__LiverALTstopC1_is_missing	-0.0004038039502560542	0.0003661790708561569	2_1
1096	remainder__LiverBilgradeC1_is_missing	-7.802974884185688e-06	6.598013957686084e-05	2_1
1097	remainder__LiverBilstartC1_is_missing	-0.0005520604730553825	0.00038684777663795805	2_1
1098	remainder__LiverBilstopC1_is_missing	-7.802974884207892e-06	0.00033021199572697837	2_1
1099	remainder__RenaCreatgradeC1_is_missing	0.0	0.0	2_1
1100	remainder__RenaCreatstartC1_is_missing	-0.00012289685442576915	0.0003318329176293186	2_1
1101	remainder__RenaCreatstopC1_is_missing	-0.00030041453304072705	0.00020546804962629097	2_1
1102	remainder__RenaprotgradeC1_is_missing	-0.00011509387954160566	6.510926805471802e-05	2_1
1103	remainder__RenaprotstartC1_is_missing	-0.0002653011460619359	0.0002419551404432375	2_1
1104	remainder__RenahaemgradeC1_is_missing	6.632528651546732e-05	6.452215716575483e-05	2_1
1105	remainder__RenahaemstartC1_is_missing	-3.9014874420884024e-05	0.00010948521980318122	2_1
1106	remainder__RenahaemstopC1_is_missing	0.0003530846135088472	0.00017243956600328613	2_1
1107	remainder__UnitsbloodC1_is_missing	-3.511338697881339e-05	1.9113306941969073e-05	2_1
1108	remainder__UnitsplateletsC1_is_missing	-3.511338697881339e-05	2.357092606407362e-05	2_1
1109	remainder__DaysIVantibC1_is_missing	-5.0719336747118146e-05	2.5732076972970966e-05	2_1
1110	remainder__DaysinhospC1_is_missing	0.0	7.605399147374783e-05	2_1
1111	remainder__DischargeddateC1_is_missing	0.0002301877590831225	8.823746698189802e-05	2_1
1112	remainder__MRDnegativity_is_missing	0.00023213850280419114	5.101856846865918e-05	2_1
1113	remainder__MRDguided_is_missing	-0.00021458180931481773	0.0001585991836073377	2_1
1114	remainder__Housekeeping_is_missing	4.876859302607173e-05	0.0001236839208711683	2_1
1115	remainder__MRDA0_is_missing	-0.00035503535722996026	0.0001374686207457446	2_1
1116	remainder__date_MRDA0_is_missing	-0.00024384296513046966	0.00022480152611971553	2_1
1117	remainder__MRDA0_method_is_missing	-5.852231163139265e-06	0.0003240584018275264	2_1
1118	remainder__MRDA0_specimen_is_missing	-0.0008934406242379955	0.0003101375780581419	2_1
1119	remainder__MRDA0num_is_missing	-5.071933674714035e-05	0.00016614565696069364	2_1
1120	remainder__MRDA0hodnota_is_missing	-8.19312362838387e-05	0.00015891079720589798	2_1
1121	remainder__MRDA0logred_is_missing	-5.852231163132604e-05	0.00016050721233438662	2_1
1122	remainder__MRDB0_is_missing	0.0004291636186295689	0.00021235348507269632	2_1
1123	remainder__date_MRDB0_is_missing	-0.00017361619117288728	7.230920455635199e-05	2_1
1124	remainder__MRDB0_method_is_missing	-0.00033162643257746984	0.00012521282837066547	2_1
1125	remainder__MRDB0_specimen_is_missing	0.00030626676420382194	8.930912961530953e-05	2_1
1126	remainder__MRDB0num_is_missing	-0.0001189953669836541	0.00024900844354401955	2_1
1127	remainder__MRDB0hodnota_is_missing	0.00010534016093632914	0.00010494203487003317	2_1
1128	remainder__MRDB0logred_is_missing	5.4620824189210995e-05	7.71962309189387e-05	2_1
1129	remainder__MRDC0_is_missing	3.7064130699837607e-05	6.96281620973518e-05	2_1
1130	remainder__MRDC0_method_is_missing	0.00017751767861495793	0.0002054680496262722	2_1
1131	remainder__MRDC0_specimen_is_missing	0.000183369909778075	0.0003022331007167316	2_1
1132	remainder__MRDC0num_is_missing	-0.0005091441111924055	0.00019285743442027696	2_1
1133	remainder__MRDC0percentage_is_missing	-0.00027700560838823663	0.00020023412701849515	2_1
1134	remainder__MRDA1_is_missing	-0.00010729090465739776	0.00016609984263278374	2_1
1135	remainder__date_MRDA1_is_missing	0.0006456961716654553	0.0003399223410478628	2_1
1136	remainder__MRDA1_method_is_missing	-9.753718605221007e-05	0.00019536676453242322	2_1
1137	remainder__MRDA1_specimen_is_missing	0.0001014386734942585	0.00011583541839980417	2_1
1138	remainder__MRDA1num_is_missing	-2.926115581567412e-05	0.00024813582819657655	2_1
1139	remainder__MRDA1hodnota_is_missing	0.00046232626188731364	0.00019842046119408196	2_1
1140	remainder__MRDA1logred_is_missing	0.00026920263350400654	5.0719336747120714e-05	2_1
1141	remainder__MRDB1_is_missing	2.1458180931444025e-05	9.819819906287882e-05	2_1
1142	remainder__date_MRDB1_is_missing	-5.4620824189233194e-05	8.12783873435579e-05	2_1
1143	remainder__MRDB1_method_is_missing	4.4867105583978886e-05	0.00023712571800475014	2_1
1144	remainder__MRDB1_specimen_is_missing	-1.170446232627853e-05	6.363133452448021e-05	2_1
1145	remainder__MRDB1num_is_missing	3.316264325772256e-05	0.00012696329750031836	2_1
1146	remainder__MRDB1hodnota_is_missing	-0.00015410875396248969	5.0644252565727045e-05	2_1
1147	remainder__MRDC1_is_missing	-0.00039014874420872925	0.00020764198532236246	2_1
1148	remainder__Date_MRDC1_is_missing	0.000257498171177728	0.00041375085778607405	2_1
1149	remainder__MRDC1_method_is_missing	-0.0002828578395513537	0.00020459572751431855	2_1
1150	remainder__MRDC1_specimen_is_missing	-0.00027700560838823663	0.00026708809102627735	2_1
1151	remainder__MRDC1num_is_missing	0.0003589368446720087	8.556629972966413e-05	2_1
1152	remainder__MRDC1percentage_is_missing	0.0007744452572543414	0.000403836932498535	2_1
1153	remainder__TestDate_is_missing	-9.558644233116364e-05	7.788330564323347e-05	2_1
1154	remainder__amlFLToutcomeID_is_missing	-0.0003784442818824729	0.00022322168700107073	2_1
1155	remainder__amlFLTTypeID_is_missing	0.00036283833211410156	0.00023412175666310666	2_1
1156	remainder__amlDDLFLTTKDID_is_missing	3.511338697874678e-05	0.00013884582023332328	2_1
1157	remainder__ITDPcnt_is_missing	0.0007295781516702959	0.0002986868302626289	2_1
1158	remainder__ITDLength_is_missing	0.0015293830772981965	0.00044545351400942905	2_1
1159	remainder__amlFLTType0ID_is_missing	-2.2204460492503132e-17	0.0002691036645432016	2_1
1160	remainder__amlDDLNPM1OutcomeID_is_missing	0.00011704462326260767	5.3778293107427204e-05	2_1
1161	remainder__amlDDLNPM1ID_is_missing	0.0025242623750304726	0.0014270780320860652	2_1
1162	remainder__ASXL1	0.0	0.0	2_1
1163	remainder__ASXL2	0.0	0.0	2_1
1164	remainder__ASXL3	0.0	0.0	2_1
1165	remainder__ATRX	0.0	0.0	2_1
1166	remainder__BAGE3	0.0	0.0	2_1
1167	remainder__BCOR	0.0	0.0	2_1
1168	remainder__BRAF	0.0	0.0	2_1
1169	remainder__CBL	0.0	0.0	2_1
1170	remainder__CDKN2A	0.0	0.0	2_1
1171	remainder__CEBPA	0.0	0.0	2_1
1172	remainder__CREBBP	0.0	0.0	2_1
1173	remainder__CSF3R	0.0	0.0	2_1
1174	remainder__CTCF	0.0	0.0	2_1
1175	remainder__CUL2	0.0	0.0	2_1
1176	remainder__CUX1	0.0	0.0	2_1
1177	remainder__DNMT3A	0.0	0.0	2_1
1178	remainder__EED	0.0	0.0	2_1
1179	remainder__ETV6	0.0	0.0	2_1
1180	remainder__EZH2	0.0	0.0	2_1
1181	remainder__FBXW7	0.0	0.0	2_1
1182	remainder__FLT3	0.0	0.0	2_1
1183	remainder__GATA1	0.0	0.0	2_1
1184	remainder__GATA2	0.0	0.0	2_1
1185	remainder__GNAS	0.0	0.0	2_1
1186	remainder__GNB1	0.0	0.0	2_1
1187	remainder__IDH1	0.0	0.0	2_1
1188	remainder__IDH2	0.0	0.0	2_1
1189	remainder__JAK2	0.0	0.0	2_1
1190	remainder__JAK3	0.0	0.0	2_1
1191	remainder__KANSL1	0.0	0.0	2_1
1192	remainder__KDM6A	0.0	0.0	2_1
1193	remainder__KIT	0.0	0.0	2_1
1194	remainder__KMT2C	0.0	0.0	2_1
1195	remainder__KMT2D	0.0	0.0	2_1
1196	remainder__KMT2E	0.0	0.0	2_1
1197	remainder__KRAS	0.0	0.0	2_1
1198	remainder__LUC7L2	0.0	0.0	2_1
1199	remainder__MED12	0.0	0.0	2_1
1200	remainder__MLL	0.0	0.0	2_1
1201	remainder__MPL	0.0	0.0	2_1
1202	remainder__MYC	0.0	0.0	2_1
1203	remainder__NF1	0.0	0.0	2_1
1204	remainder__NFE2	0.0	0.0	2_1
1205	remainder__NOTCH1	0.0	0.0	2_1
1206	remainder__NPM1	0.0	0.0	2_1
1207	remainder__NRAS	0.0	0.0	2_1
1208	remainder__PDS5B	0.0	0.0	2_1
1209	remainder__PHF6	0.0	0.0	2_1
1210	remainder__PRPF8	0.0	0.0	2_1
1211	remainder__PTEN	0.0	0.0	2_1
1212	remainder__PTPN11	0.0	0.0	2_1
1213	remainder__RAD21	0.0	0.0	2_1
1214	remainder__RIT1	0.0	0.0	2_1
1215	remainder__RUNX1	0.0	0.0	2_1
1216	remainder__SETBP1	0.0	0.0	2_1
1217	remainder__SF1	0.0	0.0	2_1
1218	remainder__SF3B1	0.0	0.0	2_1
1219	remainder__SMC1A	0.0	0.0	2_1
1220	remainder__SMC3	0.0	0.0	2_1
1221	remainder__SRSF2	0.0	0.0	2_1
1222	remainder__STAG2	0.0	0.0	2_1
1223	remainder__STAT5B	0.0	0.0	2_1
1224	remainder__SUZ12	0.0	0.0	2_1
1225	remainder__TET2	0.0	0.0	2_1
1226	remainder__TP53	0.0	0.0	2_1
1227	remainder__U2AF1	0.0	0.0	2_1
1228	remainder__WT1	0.0	0.0	2_1
1229	remainder__ZRSR2	0.0	0.0	2_1
1230	remainder__ngs_is_missing	0.0	0.0	2_1
1231	karyotype_encoding__Karyotype_46,XX [20]	0.0	0.0	3_1
1232	karyotype_encoding__Karyotype_46,XX [20]	-0.00016946647618114595	7.115806723590304e-05	3_1
1233	karyotype_encoding__Karyotype_46,XX,inv(16)(p13q22)[10]	-3.5469727572823294e-05	1.6008746055736862e-05	3_1
1234	karyotype_encoding__Karyotype_46,XX,t(8;21)(q22;q22)[10]	-1.9705404207259747e-06	3.9410808414519485e-06	3_1
1235	karyotype_encoding__Karyotype_46,XX[10]	-5.911621262135736e-05	4.866875820575016e-05	3_1
1236	karyotype_encoding__Karyotype_46,XX[20]	-0.00026602295679594156	0.00025258300714975807	3_1
1237	karyotype_encoding__Karyotype_46,XX[20]	0.0	0.0	3_1
1238	karyotype_encoding__Karyotype_46,XX[25]	9.852702103541055e-06	1.5263740464871516e-05	3_1
1239	karyotype_encoding__Karyotype_46,XX[30]	-0.00015764323365687893	2.786764988173862e-05	3_1
1240	karyotype_encoding__Karyotype_46,XY	-7.88216168285949e-06	1.576432336571898e-05	3_1
1241	karyotype_encoding__Karyotype_46,XY [20]	-3.5469727572823294e-05	4.688064339472121e-05	3_1
1242	karyotype_encoding__Karyotype_46,XY,inv(16)(p13q22)[10]	0.0	0.0	3_1
1243	karyotype_encoding__Karyotype_46,XY[10]	2.561702546919342e-05	2.298025280002759e-05	3_1
1244	karyotype_encoding__Karyotype_46,XY[20]	0.0008295975171190628	9.060201139030627e-05	3_1
1245	karyotype_encoding__Karyotype_46,XY[20]	3.94108084140754e-06	4.826818548253533e-06	3_1
1246	karyotype_encoding__Karyotype_46,XY[25]	0.0	0.0	3_1
1247	karyotype_encoding__Karyotype_46,XY[30]	0.0	0.0	3_1
1248	karyotype_encoding__Karyotype_47,XX,+8[10]	0.0	0.0	3_1
1249	karyotype_encoding__Karyotype_47,XY,+8[10]	0.0	0.0	3_1
1250	karyotype_encoding__Karyotype___rare_class__	-0.0006404256367309458	0.0012759914929848584	3_1
1251	cat__sexID_False	-0.000470959160549822	0.0005359145431974682	3_1
1252	cat__sexID_True	0.00028178728016154954	0.00037344730458974655	3_1
1253	cat__IsSec_False	-0.0012197645204197638	0.0012623368680385854	3_1
1254	cat__IsSec_True	-0.0010936499334943007	0.0009891053002765498	3_1
1255	cat__IsSec_nan	-3.941080841429745e-06	7.88216168285949e-06	3_1
1256	cat__PrevDiag_False	-0.0002995221439480167	0.0004254542343033394	3_1
1257	cat__PrevDiag_True	-0.0005005172668604673	0.0007329880630735135	3_1
1258	cat__PrevDiag_nan	-1.182324252431144e-05	3.707549676775835e-05	3_1
1259	cat__drugdoseC1yn_False	-9.85270210360767e-06	8.6569319223548e-05	3_1
1260	cat__drugdoseC1yn_True	-0.0001950835016503838	0.00010151630620142618	3_1
1261	cat__drugdoseC1yn_nan	2.955810631064537e-05	1.8694187852586105e-05	3_1
1262	cat__mylotargC1yn_False	-0.00012217350608407785	0.00031241611795822466	3_1
1263	cat__mylotargC1yn_True	0.00011823242524255928	0.00031993227240913896	3_1
1264	cat__mylotargC1yn_nan	5.911621262089106e-06	2.8282575682350448e-05	3_1
1265	cat__mylodoseC1_False	5.7145672200542566e-05	8.688273386883858e-05	3_1
1266	cat__mylodoseC1_True	5.123405093845346e-05	0.00016538458255760892	3_1
1267	cat__mylodoseC1_nan	0.0001024681018768847	0.000341626017955863	3_1
1268	cat__NeutrecoveryC1_False	-0.00023449431006457023	0.00027014377164057043	3_1
1269	cat__NeutrecoveryC1_True	0.00010837972313904043	0.00017122170744354604	3_1
1270	cat__NeutrecoveryC1_nan	0.0	0.0	3_1
1271	cat__Platrecovery50C1_False	-0.0005143110498054604	0.0005332633364852135	3_1
1272	cat__Platrecovery50C1_True	-0.001497610719739928	0.0005627954516209541	3_1
1273	cat__Platrecovery50C1_nan	0.0	0.0	3_1
1274	cat__Platrecovery100C1_False	0.0008020099512290769	0.0005524757196294232	3_1
1275	cat__Platrecovery100C1_True	0.0023173555347553833	0.0008309607972928667	3_1
1276	cat__Platrecovery100C1_nan	-1.9705404207148725e-05	0.0	3_1
1277	cat__MRDA0_False	7.685107640764688e-05	0.00031537266667359774	3_1
1278	cat__MRDA0_True	0.0007901867087048098	0.00031690799338645513	3_1
1279	cat__MRDA0_nan	-9.261539977343248e-05	0.00018988894754060973	3_1
1280	cat__MRDB0_False	-0.00010640918271838107	0.0004176616088277891	3_1
1281	cat__MRDB0_True	-0.0001261145869255298	4.4675241337043653e-05	3_1
1282	cat__MRDB0_nan	0.00019114242080888743	0.00022524578596674975	3_1
1283	cat__MRDC0_False	-0.00024631755258883723	0.0003187162578515858	3_1
1284	cat__MRDC0_True	2.1675944627763677e-05	0.0004212718629784632	3_1
1285	cat__MRDC0_nan	0.00017340755702248688	8.443484028030185e-05	3_1
1286	cat__MRDA1_False	-0.00015173161239474543	0.00027422390533757084	3_1
1287	cat__MRDA1_True	-0.00019311296122968003	0.00014806615020776946	3_1
1288	cat__MRDA1_nan	1.9705404206593615e-06	9.580961254165874e-05	3_1
1289	cat__MRDB1_False	-0.0003724321395143004	0.00014843284563982663	3_1
1290	cat__MRDB1_True	0.00019902458249172473	0.00011513758240694267	3_1
1291	cat__MRDB1_nan	-3.3499187152119525e-05	6.699837430415416e-05	3_1
1292	cat__MRDC1_False	3.349918715203071e-05	0.00030198813222238175	3_1
1293	cat__MRDC1_True	0.00043154835213554676	0.0005017492778492369	3_1
1294	cat__MRDC1_nan	-0.00012611458692550758	0.00016349549051831124	3_1
1295	cat__amlAgeGroup_15-29	0.00042366619045268726	9.673727934289356e-05	3_1
1296	cat__amlAgeGroup_30-39	-0.00016946647618112375	0.00025973785899571284	3_1
1297	cat__amlAgeGroup_40-49	5.714567220058697e-05	0.00022358470972372408	3_1
1298	cat__amlAgeGroup_50-59	0.0006522488792551018	0.0003274537799203348	3_1
1299	cat__amlAgeGroup_60+	0.0008847726488989238	0.0006175498880168913	3_1
1300	cat__PrevBloodDis_Aplastic anaemia	0.0	0.0	3_1
1301	cat__PrevBloodDis_Chronic lymphoblastic leukaemia (CLL)	0.0	0.0	3_1
1302	cat__PrevBloodDis_Chronic myelomonocytic leukaemia (CMML)	1.3793782944926392e-05	2.0287955349527993e-05	3_1
1303	cat__PrevBloodDis_Hodgkin's disease	-3.152864673139355e-05	3.861454838615745e-05	3_1
1304	cat__PrevBloodDis_Lymphoma	0.0	0.0	3_1
1305	cat__PrevBloodDis_Myelodysplastic syndrome (MDS)/myelodysplasia/pre-leukaemic phase	-3.941080841425304e-05	0.00021378320279997546	3_1
1306	cat__PrevBloodDis_Myelofibrosis	-3.941080841451949e-06	7.066523898535425e-05	3_1
1307	cat__PrevBloodDis_Myeloproliferative syndrome	-0.00013399674860834488	0.00013079995487681978	3_1
1308	cat__PrevBloodDis_Other haematological disorder	-0.0001537021528154714	0.0001391430391165124	3_1
1309	cat__PrevBloodDis_Polycythaemia rubra vera (PRV)	0.0	0.0	3_1
1310	cat__PrevBloodDis_Refractory anaemia with excess of blasts (RAEB, RAEB-t)	-2.1675944627852493e-05	2.8826521184912334e-05	3_1
1311	cat__PrevBloodDis_Thrombocythaemia	0.0	0.0	3_1
1312	cat__PrevBloodDis_Thrombocytopenia	0.0	0.0	3_1
1313	cat__PrevBloodDis_nan	-0.0010759150697079445	0.0005436120683417897	3_1
1314	cat__FABtype_0	-0.00021281836543676213	5.2728068024090966e-05	3_1
1315	cat__FABtype_1	0.00015567269323608636	0.0001489551303135257	3_1
1316	cat__FABtype_2	4.926351051770528e-05	0.00033868081270833157	3_1
1317	cat__FABtype_3	8.079215724907663e-05	3.8108438062601644e-05	3_1
1318	cat__FABtype_3v	0.0	0.0	3_1
1319	cat__FABtype_4	2.1675944627785883e-05	0.0001617044247612197	3_1
1320	cat__FABtype_4e	0.00014581999113252308	5.039346510681783e-05	3_1
1321	cat__FABtype_5	0.00032710970983789166	0.0005155665861865012	3_1
1322	cat__FABtype_5a	1.9705404207059908e-05	0.00012337534532732956	3_1
1323	cat__FABtype_5b	-9.85270210360767e-06	3.579664441517149e-05	3_1
1324	cat__FABtype_6	0.00013596728902895983	0.00017284683785083777	3_1
1325	cat__FABtype_7	-3.744026799352706e-05	0.00010397285350625555	3_1
1326	cat__FABtype_8	-0.00029361052268588316	0.00030688597018649105	3_1
1327	cat__FABtype_B	0.0	0.0	3_1
1328	cat__FABtype_R	3.744026799348266e-05	5.228434567781197e-05	3_1
1329	cat__FABtype_RT	1.9705404206815656e-06	1.3071086419443788e-05	3_1
1330	cat__FABtype_X	0.00036257943741067054	0.00024313626192719992	3_1
1331	cat__FABtype_nan	0.00011429134440115174	1.600874605575326e-05	3_1
1332	cat__CNSinvolveentry_0.0	0.0003389329523621587	0.000226106096889789	3_1
1333	cat__CNSinvolveentry_1.0	0.0	0.0	3_1
1334	cat__CNSinvolveentry_2.0	0.000413813488349124	0.0006323255116850844	3_1
1335	cat__CNSinvolveentry_nan	-1.3793782945015209e-05	3.3902459301622894e-05	3_1
1336	cat__Localcytoentry_1.0	0.001968569880289639	0.0007649504918329379	3_1
1337	cat__Localcytoentry_2.0	0.0004236661904527095	0.000781611821204731	3_1
1338	cat__Localcytoentry_3.0	0.00030740430563078733	0.0002722200138226121	3_1
1339	cat__Localcytoentry_4.0	-0.00032513916941725454	0.00020411983506702044	3_1
1340	cat__Localcytoentry_5.0	-0.00025419971427167456	0.00032279593388922893	3_1
1341	cat__Localcytoentry_nan	-1.9705404207481792e-06	2.52352302574081e-05	3_1
1342	cat__Localimmentry_1.0	1.7734863786333933e-05	0.00020913738271121965	3_1
1343	cat__Localimmentry_2.0	-0.00024631755258881506	0.00038994799289705453	3_1
1344	cat__Localimmentry_3.0	-9.852702103585465e-06	0.00014520623421405136	3_1
1345	cat__Localimmentry_nan	-6.699837430417244e-05	0.00021625727246969985	3_1
1346	cat__CD33entry_1.0	0.0001300556677668263	0.00018894595438779618	3_1
1347	cat__CD33entry_2.0	-0.0001674959357604422	0.00031786227974071977	3_1
1348	cat__CD33entry_3.0	0.0003113453864721949	0.00015734737496570016	3_1
1349	cat__CD33entry_nan	0.00011823242524258148	4.4062623331190625e-05	3_1
1350	cat__SmokeHist_1.0	-0.00032908025025868426	0.00024275266516670662	3_1
1351	cat__SmokeHist_2.0	-0.00043154835213559116	0.00021061749589064058	3_1
1352	cat__SmokeHist_3.0	-0.0008276269766984035	0.00012555914929465156	3_1
1353	cat__SmokeHist_nan	-2.3646485048556266e-05	4.688064339472681e-05	3_1
1354	cat__amlType_De novo	-0.0016532834129760366	0.00043057097303307595	3_1
1355	cat__amlType_High risk MDS	-7.68510764077579e-05	0.00022078848014864697	3_1
1356	cat__amlType_Secondary	-0.0022542982412927294	0.0005916676820813214	3_1
1357	cat__CytoResult_Adverse	0.030663579486674152	0.007260227207133915	3_1
1358	cat__CytoResult_Failed	-0.0002719345780580973	0.00012472135493131822	3_1
1359	cat__CytoResult_Intermediate	0.0009557121040445038	0.0005487521677183647	3_1
1360	cat__CytoResult_Normal	0.0004079018670870127	0.00019662004525570275	3_1
1361	cat__CytoResult_Not done	3.941080841418643e-05	2.4925583803471545e-05	3_1
1362	cat__CytoResult_nan	0.0	0.0	3_1
1363	cat__CytoResult_t(15;17) / PML-RARA [APL]	0.0	0.0	3_1
1364	cat__CytoResult_t(8;21) / inv(16) [CBF]	0.01390413320853241	0.002520631627676511	3_1
1365	cat__ComorArr_0.0	1.9705404207059908e-05	6.009340630365553e-05	3_1
1366	cat__ComorArr_1.0	-0.00010640918271840328	1.695122965079531e-05	3_1
1367	cat__ComorArr_2.0	0.0	0.0	3_1
1368	cat__ComorArr_nan	7.88216168281508e-06	1.3071086419473915e-05	3_1
1369	cat__ComorCard_0.0	1.1823242524178212e-05	8.110395833195993e-05	3_1
1370	cat__ComorCard_1.0	-0.00032316862899655073	0.00032792776696719407	3_1
1371	cat__ComorCard_2.0	0.0	0.0	3_1
1372	cat__ComorCard_nan	0.0	0.0	3_1
1373	cat__ComorHVD_0.0	-4.532242967636435e-05	2.5388637325403262e-05	3_1
1374	cat__ComorHVD_1.0	-1.9705404207259747e-06	5.2284345677790215e-05	3_1
1375	cat__ComorHVD_2.0	0.0	0.0	3_1
1376	cat__ComorHVD_nan	3.546972757277889e-05	1.1823242524222622e-05	3_1
1377	cat__ComorIBD_0.0	0.0001103502635597442	2.1039614270707243e-05	3_1
1378	cat__ComorIBD_1.0	0.0001517316123946566	4.388601891976974e-05	3_1
1379	cat__ComorIBD_2.0	0.0	0.0	3_1
1380	cat__ComorIBD_nan	0.00014779053155322686	0.0	3_1
1381	cat__ComorDiab_0.0	-0.0002758756588995048	0.00021765330345707286	3_1
1382	cat__ComorDiab_1.0	-0.00012611458692548538	0.00018615089497798668	3_1
1383	cat__ComorDiab_2.0	0.0	0.0	3_1
1384	cat__ComorDiab_nan	0.0	0.0	3_1
1385	cat__ComorCVD_0.0	-1.182324252426703e-05	3.01434721725888e-05	3_1
1386	cat__ComorCVD_1.0	-1.9705404207703838e-06	1.1490126400017601e-05	3_1
1387	cat__ComorCVD_2.0	0.0	0.0	3_1
1388	cat__ComorCVD_nan	-2.9558106310711984e-05	1.2462791901753326e-05	3_1
1389	cat__ComorPsyc_0.0	-3.941080841425304e-05	0.00014386294693092478	3_1
1390	cat__ComorPsyc_1.0	-6.108675304203893e-05	9.272015650835174e-05	3_1
1391	cat__ComorPsyc_2.0	1.97054042070377e-06	3.94108084140754e-06	3_1
1392	cat__ComorPsyc_nan	-2.1675944627852493e-05	3.94108084140754e-06	3_1
1393	cat__ComorObe_0.0	0.0001024681018768625	0.0001691224280299518	3_1
1394	cat__ComorObe_1.0	0.00023252376964379983	0.00020710370447065077	3_1
1395	cat__ComorObe_2.0	-3.941080841451949e-06	3.87149765099714e-05	3_1
1396	cat__ComorObe_nan	-5.911621262135736e-05	2.158618877798458e-05	3_1
1397	cat__ComorInf_0.0	0.0004926351051775413	0.00017403341773148984	3_1
1398	cat__ComorInf_1.0	0.00014384945071184153	0.0003099829821711856	3_1
1399	cat__ComorInf_2.0	-3.744026799352706e-05	2.599321337656652e-05	3_1
1400	cat__ComorInf_nan	-1.9705404207259747e-06	3.941080841451949e-06	3_1
1401	cat__ComorRheu_0.0	-7.488053598703193e-05	0.0001340257240110699	3_1
1402	cat__ComorRheu_1.0	8.86743189318917e-05	0.00011641208325722698	3_1
1403	cat__ComorRheu_2.0	0.0	0.0	3_1
1404	cat__ComorRheu_nan	0.0	0.0	3_1
1405	cat__ComorPrep_0.0	0.0001103502635597442	0.00011343879375041496	3_1
1406	cat__ComorPrep_1.0	0.0	0.0	3_1
1407	cat__ComorPrep_2.0	2.1675944627763677e-05	3.9410808414519485e-06	3_1
1408	cat__ComorPrep_nan	0.0	0.0	3_1
1409	cat__ComorRen_0.0	3.744026799346045e-05	0.00015521055159378668	3_1
1410	cat__ComorRen_1.0	0.00020296566333311006	0.00013460392222620693	3_1
1411	cat__ComorRen_2.0	0.0	0.0	3_1
1412	cat__ComorRen_nan	6.8968914724854e-05	0.0	3_1
1413	cat__ComorMPul_0.0	2.561702546919342e-05	0.00011517130259581307	3_1
1414	cat__ComorMPul_1.0	0.00011823242524255928	0.00025548723398573193	3_1
1415	cat__ComorMPul_2.0	-0.00022661214838171073	3.6334970027262496e-05	3_1
1416	cat__ComorMPul_nan	-8.670377851127675e-05	1.91050982114186e-05	3_1
1417	cat__ComorSPul_0.0	-1.9705404207259747e-06	0.00011862587866037427	3_1
1418	cat__ComorSPul_1.0	3.9410808414142015e-05	2.4134092741322058e-05	3_1
1419	cat__ComorSPul_2.0	0.00010640918271829226	0.00010094092102954355	3_1
1420	cat__ComorSPul_nan	3.94108084140754e-06	7.88216168281508e-06	3_1
1421	cat__ComorPST_0.0	-7.882161682881695e-06	9.396812861769919e-05	3_1
1422	cat__ComorPST_1.0	-0.0002088772845953546	0.00017318348720800204	3_1
1423	cat__ComorPST_2.0	0.0	0.0	3_1
1424	cat__ComorPST_nan	0.0	0.0	3_1
1425	cat__ComorHepM_0.0	0.000193112961229569	7.697728946105553e-05	3_1
1426	cat__ComorHepM_1.0	-0.00016158431449830868	0.00017128972904755955	3_1
1427	cat__ComorHepM_2.0	-1.9705404207481792e-06	1.3071086419450484e-05	3_1
1428	cat__ComorHepM_nan	-1.7734863786444956e-05	3.94108084140754e-06	3_1
1429	cat__ComorHepS_0.0	0.00015370215281536038	5.085368895242035e-05	3_1
1430	cat__ComorHepS_1.0	0.00011823242524258148	0.00010086395500918595	3_1
1431	cat__ComorHepS_2.0	0.0	0.0	3_1
1432	cat__ComorHepS_nan	0.0	0.0	3_1
1433	cat__TreatmentC1_ADE Alone	-0.00029755160352731294	0.0007791836768095945	3_1
1434	cat__TreatmentC1_ADE and Mylotarg 3mg per m2	-0.00020493620375392486	7.916571033686793e-05	3_1
1435	cat__TreatmentC1_ADE and Mylotarg 6mg per m2	3.546972757275668e-05	0.00010419669198604427	3_1
1436	cat__TreatmentC1_AIDA	0.0	0.0	3_1
1437	cat__TreatmentC1_Arsenic and ATRA	0.0	0.0	3_1
1438	cat__TreatmentC1_DA High dose (90mg)	4.5322429676275534e-05	0.00015857647796427976	3_1
1439	cat__TreatmentC1_DA Mylotarg 3mg per m2	-0.00036652051825216694	0.00010074839573310596	3_1
1440	cat__TreatmentC1_DA Mylotarg 6mg per m2	-0.00016355485491903465	7.283006497888583e-05	3_1
1441	cat__TreatmentC1_DA Standard dose (60mg)	0.00038622592245920464	0.0003156803293876785	3_1
1442	cat__Marrresult1C1_CR	0.003227745209123567	0.0018984763616832732	3_1
1443	cat__Marrresult1C1_PR	0.0005970737474751964	0.0003239486944084438	3_1
1444	cat__Marrresult1C1_RD	0.0009300950785752438	0.0009073605806375299	3_1
1445	cat__Marrresult1C1_nan	-0.0001872013399675465	2.786764988171507e-05	3_1
1446	cat__Marrresult2C1_CR	0.0001517316123946566	0.00016208817949794668	3_1
1447	cat__Marrresult2C1_PR	-1.3793782945015209e-05	5.9312939330174045e-05	3_1
1448	cat__Marrresult2C1_RD	-5.123405093849786e-05	3.810843806259131e-05	3_1
1449	cat__Marrresult2C1_nan	0.00027784619932011976	0.00013106686357607433	3_1
1450	cat__amlFLToutcomeID_2.0	0.0	0.0	3_1
1451	cat__amlFLToutcomeID_3.0	-0.0005832799645303144	0.00036777907952005964	3_1
1452	cat__amlFLToutcomeID_4.0	0.00033499187152070676	0.0005189297633287681	3_1
1453	cat__amlFLToutcomeID_nan	0.0002561702546923117	6.882801791841919e-05	3_1
1454	cat__amlFLTTypeID_1.0	0.00037243213951423384	0.00026841335708987867	3_1
1455	cat__amlFLTTypeID_2.0	6.896891472480959e-05	0.00025970795767069624	3_1
1456	cat__amlFLTTypeID_nan	0.0001103502635597442	0.0004079256651901883	3_1
1457	cat__amlDDLFLTTKDID_1.0	7.685107640764688e-05	2.1943009459898827e-05	3_1
1458	cat__amlDDLFLTTKDID_2.0	0.0	0.0	3_1
1459	cat__amlDDLFLTTKDID_3.0	1.9705404206593615e-06	5.3386737018141334e-05	3_1
1460	cat__amlDDLFLTTKDID_4.0	0.0	0.0	3_1
1461	cat__amlDDLFLTTKDID_6.0	0.0	0.0	3_1
1462	cat__amlDDLFLTTKDID_7.0	0.0	0.0	3_1
1463	cat__amlDDLFLTTKDID_8.0	-7.882161682903899e-06	3.941080841451949e-06	3_1
1464	cat__amlDDLFLTTKDID_9.0	0.0	0.0	3_1
1465	cat__amlDDLFLTTKDID_99.0	3.3499187152052914e-05	4.729297009706812e-05	3_1
1466	cat__amlDDLFLTTKDID_nan	2.7587565889919395e-05	0.00015382841764637913	3_1
1467	cat__amlFLTType0ID_1.0	-0.00032316862899652856	0.0004888529130565608	3_1
1468	cat__amlFLTType0ID_2.0	-2.7587565889963807e-05	3.94108084140754e-06	3_1
1469	cat__amlFLTType0ID_nan	-7.882161682843946e-05	0.0001634479834736786	3_1
1470	cat__amlDDLNPM1OutcomeID_1.0	0.0035489432976993475	0.0010854691098182113	3_1
1471	cat__amlDDLNPM1OutcomeID_3.0	0.004132223262229617	0.0008568701917010293	3_1
1472	cat__amlDDLNPM1OutcomeID_5.0	2.364648504848965e-05	4.826818548307923e-06	3_1
1473	cat__amlDDLNPM1OutcomeID_7.0	0.0	0.0	3_1
1474	cat__amlDDLNPM1OutcomeID_nan	0.000250258633430156	7.84760145888633e-05	3_1
1475	cat__amlDDLNPM1ID_1.0	-0.00048081186265334084	0.00048618467767464596	3_1
1476	cat__amlDDLNPM1ID_2.0	9.852702103552158e-05	0.0	3_1
1477	cat__amlDDLNPM1ID_3.0	0.0	0.0	3_1
1478	cat__amlDDLNPM1ID_4.0	1.97054042070377e-06	3.94108084140754e-06	3_1
1479	cat__amlDDLNPM1ID_5.0	6.108675304201671e-05	0.00010960882002204331	3_1
1480	cat__amlDDLNPM1ID_nan	0.00041972510961125754	0.0011127640185460853	3_1
1481	cat__MRDnegativity_<0.0%/not detectable	0.00012808512734612253	0.00021951855664430078	3_1
1482	cat__MRDnegativity_nan	-0.00016946647618112375	0.00012746213412520585	3_1
1483	cat__MRDguided_No	-4.532242967636435e-05	0.00017697603325733197	3_1
1484	cat__MRDguided_nan	4.7292970097023715e-05	6.865856008743644e-05	3_1
1485	cat__Housekeeping_ABL	0.000275875658899416	0.00016463154696650818	3_1
1486	cat__Housekeeping_nan	-0.00025419971427167456	0.0002244513875590961	3_1
1487	cat__MRDA0_method_nan	0.0004512537563426067	0.00016290065666636655	3_1
1488	cat__MRDA0_method_qPCR-NPM1	-9.458594019415845e-05	6.786216210740482e-05	3_1
1489	cat__MRDA0_method_qPCR-NPM1 A	7.488053598696532e-05	0.00012204630822960115	3_1
1490	cat__MRDA0_method_qPCR-NPM1 B	0.0	0.0	3_1
1491	cat__MRDA0_method_qPCR-NPM1 D	0.0	0.0	3_1
1492	cat__MRDA0_method_qPCR-NPM1 OTHER	8.473323809050637e-05	6.342569363786183e-05	3_1
1493	cat__MRDA0_method_qPCR-inv16	5.5175131779860996e-05	2.38101304962709e-05	3_1
1494	cat__MRDA0_method_qPCR-t8/21	7.882161682792876e-06	3.6012940307404084e-05	3_1
1495	cat__MRDA0num_ND	-0.00013005566776691513	5.587446427414842e-05	3_1
1496	cat__MRDA0num_Pos	-0.0001950835016503838	8.252777611262011e-05	3_1
1497	cat__MRDA0num_nan	-6.896891472492061e-05	0.00026231142487481707	3_1
1498	cat__MRDA0_specimen_PB	-0.00014779053155331568	0.0004545930406776674	3_1
1499	cat__MRDA0_specimen_nan	0.0007606286023941645	0.0002724338943891972	3_1
1500	cat__MRDB0_method_nan	-0.00016158431449828648	0.0002636845219501697	3_1
1501	cat__MRDB0_method_qPCR-NPM1	0.0004768707818118667	8.93504826740393e-05	3_1
1502	cat__MRDB0_method_qPCR-NPM1 A	4.1381348834890196e-05	3.6012940307374926e-05	3_1
1503	cat__MRDB0_method_qPCR-NPM1 B	0.0	0.0	3_1
1504	cat__MRDB0_method_qPCR-NPM1 D	0.0	0.0	3_1
1505	cat__MRDB0_method_qPCR-NPM1 OTHER	3.941080841416422e-05	5.608256355782853e-05	3_1
1506	cat__MRDB0_method_qPCR-inv16	0.0	0.0	3_1
1507	cat__MRDB0_method_qPCR-t8/21	8.27626976698026e-05	7.882161682859489e-06	3_1
1508	cat__MRDB0_specimen_BM	0.0002404059313266149	0.00019009332705035068	3_1
1509	cat__MRDB0_specimen_nan	0.00032908025025859546	0.00042017356116795036	3_1
1510	cat__MRDB0num_ND	-7.882161682848388e-05	5.944372877087932e-05	3_1
1511	cat__MRDB0num_Pos	-0.0004236661904527983	0.00011806809934631993	3_1
1512	cat__MRDB0num_nan	0.00019114242080884303	0.0003469830171875378	3_1
1513	cat__MRDC0_method_MFC (LAIP+DfN)	-0.0004098724075077831	0.0002500801350101876	3_1
1514	cat__MRDC0_method_nan	-0.0006226907729445008	0.00023886656568598307	3_1
1515	cat__MRDC0_specimen_BM	-0.0008965958914232575	9.030150637876164e-05	3_1
1516	cat__MRDC0_specimen_BM	0.0	0.0	3_1
1517	cat__MRDC0_specimen_PB	-7.68510764077357e-05	0.00026403771044014823	3_1
1518	cat__MRDC0_specimen_nan	0.0004433715946597916	0.0003982734702479622	3_1
1519	cat__MRDC1_specimen_BM	-0.0005813094241095884	0.0004778712879166469	3_1
1520	cat__MRDC1_specimen_PB	0.0	0.0	3_1
1521	cat__MRDC1_specimen_nan	0.00017537809744319066	0.00024113167456081354	3_1
1522	cat__MRDC0num_Neg	0.0	0.0	3_1
1523	cat__MRDC0num_Pos	-0.00012414404650480383	0.00040029626203102385	3_1
1524	cat__MRDC0num_nan	-0.0003546972757279221	0.0001927708297180156	3_1
1525	cat__MRDA1_method_nan	0.000275875658899416	0.00013335769695602863	3_1
1526	cat__MRDA1_method_qPCR-NPM1	7.685107640766908e-05	6.022250077316865e-05	3_1
1527	cat__MRDA1_method_qPCR-NPM1 A	2.364648504848965e-05	0.00012688199443917523	3_1
1528	cat__MRDA1_method_qPCR-NPM1 B	0.0	0.0	3_1
1529	cat__MRDA1_method_qPCR-NPM1 D	0.0	0.0	3_1
1530	cat__MRDA1_method_qPCR-NPM1 OTHER	2.5617025469171218e-05	1.1823242524267032e-05	3_1
1531	cat__MRDA1_method_qPCR-inv16	0.0	0.0	3_1
1532	cat__MRDA1_method_qPCR-t8/21	3.744026799346045e-05	1.576432336566902e-05	3_1
1533	cat__MRDA1num_ND	0.0001300556677668263	8.484772704709052e-05	3_1
1534	cat__MRDA1num_Neg	0.0003665205182520559	0.0002731456200766205	3_1
1535	cat__MRDA1num_Pos	2.1675944627763677e-05	7.409860851062665e-05	3_1
1536	cat__MRDA1num_nan	-0.00016946647618112375	0.0001555853663187504	3_1
1537	cat__MRDA1_specimen_PB	-0.0003960786245628345	0.00016967257020841718	3_1
1538	cat__MRDA1_specimen_nan	-0.00010246810187699573	7.175581636940634e-05	3_1
1539	cat__MRDB1_method_nan	0.00022267106754023658	0.00011849487268039547	3_1
1540	cat__MRDB1_method_qPCR-NPM1	-0.00013596728902904865	8.062376489669506e-05	3_1
1541	cat__MRDB1_method_qPCR-NPM1 A	-5.517513177994981e-05	8.891483657464731e-05	3_1
1542	cat__MRDB1_method_qPCR-NPM1 D	-7.88216168285949e-06	2.1039614270732204e-05	3_1
1543	cat__MRDB1_method_qPCR-NPM1 OTHER	0.0	0.0	3_1
1544	cat__MRDB1_method_qPCR-inv16	5.3204591359112816e-05	1.7178773116083394e-05	3_1
1545	cat__MRDB1_method_qPCR-t8/21	5.911621262111311e-06	1.9307274193082122e-05	3_1
1546	cat__MRDB1_specimen_BM	-0.00015764323365687893	6.262475425222577e-05	3_1
1547	cat__MRDB1_specimen_nan	-0.00011035026355981082	6.751797309824983e-05	3_1
1548	cat__MRDB1num_ND	1.9705404207059908e-05	6.231395950872802e-05	3_1
1549	cat__MRDB1num_Neg	1.576432336567457e-05	2.7587565889986013e-05	3_1
1550	cat__MRDB1num_Pos	-0.00033105079067941023	0.00012315483515049742	3_1
1551	cat__MRDB1num_nan	-0.0004926351051776523	0.0001507173608628961	3_1
1552	cat__MRDC1_method_MFC (LAIP+DfN)	0.00027784619932011976	0.0003750969110805171	3_1
1553	cat__MRDC1_method_nan	0.00016946647618105716	0.00028795522742834753	3_1
1554	cat__MRDC1num_ND	0.0001852307995467317	0.00021490638302193806	3_1
1555	cat__MRDC1num_Neg	0.0005458396965367429	0.000757994954035955	3_1
1556	cat__MRDC1num_Pos	0.00043351889255627274	0.00019054219031295887	3_1
1557	cat__MRDC1num_nan	-0.00020690674417462863	0.0002560944534612941	3_1
1558	ordinal__NauseagradeC1	2.561702546919342e-05	0.0006940275812360271	3_1
1559	ordinal__AlopeciagradeC1	-0.0004808118626533853	0.00020510666040120734	3_1
1560	ordinal__OralgradeC1	-0.0005793388836889069	0.0003442754623460977	3_1
1561	ordinal__DiarrheagradeC1	0.00014187891029109333	0.00027109079153805394	3_1
1562	ordinal__CardiacgradeC1	-0.00020690674417462863	0.0003673353738077346	3_1
1563	ordinal__LiverASTgradeC1	6.896891472480959e-05	0.0005454874465924287	3_1
1564	ordinal__LiverALTgradeC1	-0.0006207202325238193	0.00044692621318754	3_1
1565	ordinal__LiverBilgradeC1	0.0007823045470219502	0.00038172577445109117	3_1
1566	ordinal__RenaCreatgradeC1	-0.0007153061727179111	0.0003757795265879994	3_1
1567	ordinal__RenaprotgradeC1	-0.0003074043056308762	0.00021562791059496553	3_1
1568	ordinal__RenahaemgradeC1	0.0007823045470219725	0.00046291345705992156	3_1
1569	ordinal__cellularity1C1	-0.0002916399822652016	0.0003140895552839871	3_1
1570	ordinal__cellularity2C1	-0.00019705404207108755	0.00024310431864885674	3_1
1571	num__amlAgeAtRand1	0.005822946943199137	0.0012907265388079755	3_1
1572	num__UnitsbloodC1	0.0008926548105817611	0.0006559739343711934	3_1
1573	num__UnitsplateletsC1	0.0024592344450465207	0.00047817996409394044	3_1
1574	num__DaysIVantibC1	0.0005261342923296386	0.0011031084571120852	3_1
1575	num__DaysinhospC1	0.0008335385979604704	0.0006431814954597856	3_1
1576	num__TestDate	0.0010227104783486541	0.000633258236196677	3_1
1577	num__ITDPcnt	0.0008946253510024649	0.0008329910457776514	3_1
1578	num__ITDLength	0.0009379772402581255	0.0015224181554391665	3_1
1579	num__date_MRDA0	-0.0013852899157594356	0.00018896650427683442	3_1
1580	num__MRDA0hodnota	-0.00013399674860834488	0.00018023713605247016	3_1
1581	num__MRDA0logred	0.00014581999113254528	0.00012761436412584473	3_1
1582	num__date_MRDB0	-0.0004768707818119555	0.00023790552476927844	3_1
1583	num__MRDB0hodnota	0.00015961377407749388	6.950171767493585e-05	3_1
1584	num__MRDB0logred	0.00011823242524255928	5.7787588742748185e-05	3_1
1585	num__MRDC0percentage	-0.0011862653332676888	0.0005831135100003805	3_1
1586	num__date_MRDA1	-0.00039804916498353826	0.0005365011168651948	3_1
1587	num__MRDA1hodnota	0.0002561702546923339	0.00011354143783154214	3_1
1588	num__MRDA1logred	0.0014522882900635191	0.0001645843678433093	3_1
1589	num__date_MRDB1	-0.00023449431006457023	0.00017183293251168817	3_1
1590	num__MRDB1hodnota	0.0012670574905167431	0.0005205211521702455	3_1
1591	num__Date_MRDC1	1.9705404206593615e-06	0.00028795522742831506	3_1
1592	num__MRDC1percentage	0.0010975910143356416	0.0013293862143167908	3_1
1593	num__NauseastartC1	0.0003546972757278111	0.0004347264061241538	3_1
1594	num__NauseastopC1	-0.0014719936942706902	0.0005832799645303036	3_1
1595	num__AlopeciastartC1	0.0003034632247893576	0.0011364296414813609	3_1
1596	num__AlopeciastopC1	-5.911621262135736e-05	0.000279719583557368	3_1
1597	num__OralstartC1	0.000778363466180565	0.0005471222422665372	3_1
1598	num__OralstopC1	0.0005005172668603785	0.00040130383444760427	3_1
1599	num__DiarrheastartC1	0.0006956007685107402	0.00041562056318941975	3_1
1600	num__DiarrheastopC1	0.00013202620818753008	0.0005596681710195271	3_1
1601	num__CardiacstartC1	-0.000904478053106117	0.0002884941166943851	3_1
1602	num__CardiacstopC1	-0.0004512537563427177	0.0004917041304276472	3_1
1603	num__LiverASTstartC1	-0.00015173161239476763	0.000205975680262307	3_1
1604	num__LiverASTstopC1	-0.000195083501650406	0.00022907479419179857	3_1
1605	num__LiverALTstartC1	-0.0010089166954037499	0.000692935712741051	3_1
1606	num__LiverALTstopC1	0.00027390511847869004	0.00038541070612066914	3_1
1607	num__LiverBilstartC1	0.00016355485491890143	0.0011829743520368249	3_1
1608	num__LiverBilstopC1	8.079215724907663e-05	0.0006482868348788069	3_1
1609	num__RenaCreatstartC1	0.00016946647618105716	0.0006843309841051835	3_1
1610	num__RenaCreatstopC1	9.261539977336585e-05	0.00026368452195018975	3_1
1611	num__RenaprotstartC1	-0.00038031430119713774	0.0002981057098973108	3_1
1612	num__RenahaemstartC1	0.00040987240750771646	0.0002958830583633996	3_1
1613	num__RenahaemstopC1	-0.0002719345780580751	0.000365565787486862	3_1
1614	num__mylotargdateC1	0.0009892112911965567	0.0005310816645005119	3_1
1615	num__marrexamdate1C1	-0.0015547563919405371	0.0018314410875343123	3_1
1616	num__marrexamdate2C1	0.0007842750874426984	0.0004563662705823118	3_1
1617	num__NeutrecoverydateC1	-0.002199123109512824	0.0008035940182863449	3_1
1618	num__Platrecovery50dateC1	-0.001286762894723914	0.001921459808059437	3_1
1619	num__Platrecovery100dateC1	0.00092812453815454	0.0019215891396888354	3_1
1620	num__DischargeddateC1	-0.0012355288437854606	0.0011031612570421025	3_1
1621	num__Weight	0.002071037982166568	0.0010820653548770578	3_1
1622	num__Height	-0.0002778461993202086	0.0003443882323259878	3_1
1623	num__BloodDateEntry	-0.0004177545691906426	0.001229001274369373	3_1
1624	num__HemoglobinEntry	0.0002916399822651128	0.00040898090527659233	3_1
1625	num__PlateletEntry	-0.0016296369279275025	0.0007650824612367207	3_1
1626	num__MarrowDateEntry	-0.0017537809744323063	0.0010609306176928093	3_1
1627	num__MarrowBlastsEntry	0.0004216956500320057	0.000967742010508804	3_1
1628	num__LocalImmPcnt	0.000951771023203074	0.0011150124972796845	3_1
1629	num__SmokePerDay	-0.0002640524163752378	0.0003678846448597953	3_1
1630	num__chemodateC1	-4.532242967636435e-05	0.0010710861535501816	3_1
1631	num__Marrblastperc1C1	0.002354795802748866	0.002321418725670889	3_1
1632	num__Marrblastperc2C1	-4.138134883495681e-05	0.00016573639019312996	3_1
1633	num__WBCEntry	0.002888812256761364	0.002089315603552414	3_1
1634	num__CompmarrrespC1	0.0008532440021675525	0.0008114129394587469	3_1
1635	remainder__IsSec_is_missing	0.0	0.0	3_1
1636	remainder__PrevDiag_is_missing	0.0	0.0	3_1
1637	remainder__PrevBloodDis_is_missing	-0.000983299669934512	0.00027435131636368795	3_1
1638	remainder__Weight_is_missing	0.0	0.0	3_1
1639	remainder__Height_is_missing	0.0	0.0	3_1
1640	remainder__BloodDateEntry_is_missing	0.0	0.0	3_1
1641	remainder__HemoglobinEntry_is_missing	-2.167594462783029e-05	2.672971075670696e-05	3_1
1642	remainder__PlateletEntry_is_missing	2.5617025469215626e-05	4.432621066734655e-05	3_1
1643	remainder__MarrowDateEntry_is_missing	1.3793782944926392e-05	4.826818548253533e-06	3_1
1644	remainder__MarrowBlastsEntry_is_missing	-5.91162126215572e-06	8.9350482674078e-05	3_1
1645	remainder__FABtype_is_missing	1.9705404206593615e-06	7.088469677756193e-05	3_1
1646	remainder__CNSinvolveentry_is_missing	-1.1823242524333644e-05	1.576432336569955e-05	3_1
1647	remainder__Localcytoentry_is_missing	-2.1675944627852493e-05	3.810843806258442e-05	3_1
1648	remainder__Localimmentry_is_missing	-4.4408920985006264e-17	9.242653844667406e-05	3_1
1649	remainder__LocalImmPcnt_is_missing	-0.0004768707818119555	0.0002481316516273199	3_1
1650	remainder__CD33entry_is_missing	-0.0002896694418444756	0.00019543151908121487	3_1
1651	remainder__SmokeHist_is_missing	2.3646485048511857e-05	4.7292970097069976e-05	3_1
1652	remainder__SmokePerDay_is_missing	-0.00046110645844628096	0.0005206255801283963	3_1
1653	remainder__CytoResult_is_missing	0.0	0.0	3_1
1654	remainder__Karyotype_is_missing	-0.00019311296122965783	4.161527579081755e-05	3_1
1655	remainder__ComorArr_is_missing	-2.758756588998601e-05	1.1490126400013793e-05	3_1
1656	remainder__ComorCard_is_missing	2.9558106310667576e-05	0.0	3_1
1657	remainder__ComorHVD_is_missing	0.0	0.0	3_1
1658	remainder__ComorIBD_is_missing	-1.576432336571898e-05	3.5579033617936146e-05	3_1
1659	remainder__ComorDiab_is_missing	-4.92635105178163e-05	1.8694187852621216e-05	3_1
1660	remainder__ComorCVD_is_missing	0.0	0.0	3_1
1661	remainder__ComorPsyc_is_missing	-7.882161682903899e-06	3.9410808414519485e-06	3_1
1662	remainder__ComorObe_is_missing	0.0	0.0	3_1
1663	remainder__ComorInf_is_missing	-7.882161682881695e-06	3.654808018325003e-05	3_1
1664	remainder__ComorRheu_is_missing	0.0	0.0	3_1
1665	remainder__ComorPrep_is_missing	0.0	0.0	3_1
1666	remainder__ComorRen_is_missing	0.0	0.0	3_1
1667	remainder__ComorMPul_is_missing	0.0	0.0	3_1
1668	remainder__ComorSPul_is_missing	-1.9705404207148725e-05	2.2467617618577717e-05	3_1
1669	remainder__ComorPST_is_missing	0.0	0.0	3_1
1670	remainder__ComorHepM_is_missing	0.0	0.0	3_1
1671	remainder__ComorHepS_is_missing	0.0	0.0	3_1
1672	remainder__drugdoseC1yn_is_missing	0.0	0.0	3_1
1673	remainder__mylotargC1yn_is_missing	-4.532242967638656e-05	3.1528646731361634e-05	3_1
1674	remainder__mylotargdateC1_is_missing	-0.0003941080841421307	0.00012951713266783313	3_1
1675	remainder__mylodoseC1_is_missing	0.00024434701216806686	0.0002550613202249424	3_1
1676	remainder__marrexamdate1C1_is_missing	3.349918715203071e-05	3.718008229785912e-05	3_1
1677	remainder__marrexamdate2C1_is_missing	6.305729346267608e-05	0.00020284127072203576	3_1
1678	remainder__cellularity1C1_is_missing	-3.9410808414741535e-06	0.000463123115601728	3_1
1679	remainder__cellularity2C1_is_missing	-2.955810631068978e-05	5.324107034281075e-05	3_1
1680	remainder__Marrblastperc1C1_is_missing	8.473323809050637e-05	0.000296603974142189	3_1
1681	remainder__Marrblastperc2C1_is_missing	-6.896891472492061e-05	0.00011199189901674774	3_1
1682	remainder__Marrresult1C1_is_missing	-0.0002088772845953546	8.55314425901334e-05	3_1
1683	remainder__Marrresult2C1_is_missing	-0.00035666781614862586	0.000318252954068211	3_1
1684	remainder__CompmarrrespC1_is_missing	0.00026405241637514896	0.00034041905628189875	3_1
1685	remainder__NeutrecoveryC1_is_missing	0.0	0.0	3_1
1686	remainder__NeutrecoverydateC1_is_missing	-0.0003980491649835605	3.332486235831717e-05	3_1
1687	remainder__Platrecovery50C1_is_missing	0.0	0.0	3_1
1688	remainder__Platrecovery50dateC1_is_missing	-0.0006699837430415911	0.0008739296780184086	3_1
1689	remainder__Platrecovery100C1_is_missing	0.0	0.0	3_1
1690	remainder__Platrecovery100dateC1_is_missing	0.000869008325533227	0.0004153308376629348	3_1
1691	remainder__NauseagradeC1_is_missing	3.349918715203071e-05	7.67246557325531e-05	3_1
1692	remainder__NauseastartC1_is_missing	-0.0005832799645302921	0.0003063794319684678	3_1
1693	remainder__NauseastopC1_is_missing	-0.0002147889058574659	0.00010746222536628818	3_1
1694	remainder__AlopeciagradeC1_is_missing	1.576432336567457e-05	6.250062181251386e-05	3_1
1695	remainder__AlopeciastartC1_is_missing	0.00030937484605149114	0.00033117978902632195	3_1
1696	remainder__AlopeciastopC1_is_missing	-0.0004788413222326593	0.000137175658181829	3_1
1697	remainder__OralgradeC1_is_missing	-1.182324252431144e-05	5.9247436340195885e-05	3_1
1698	remainder__OralstartC1_is_missing	-5.911621262177924e-06	0.0002748603698572429	3_1
1699	remainder__OralstopC1_is_missing	-3.152864673139355e-05	0.0003979028108188665	3_1
1700	remainder__DiarrheagradeC1_is_missing	1.9705404206593615e-06	0.00012328088926246152	3_1
1701	remainder__DiarrheastartC1_is_missing	-0.0007960983299670321	0.00028326475709846495	3_1
1702	remainder__DiarrheastopC1_is_missing	7.685107640764688e-05	0.000368570082569191	3_1
1703	remainder__CardiacgradeC1_is_missing	-2.16759446278747e-05	0.0001251564668856778	3_1
1704	remainder__CardiacstartC1_is_missing	-0.0001044386422976995	0.00013858378026517635	3_1
1705	remainder__CardiacstopC1_is_missing	-0.0002699640376373935	0.0001883490322927926	3_1
1706	remainder__LiverASTgradeC1_is_missing	7.488053598696532e-05	4.2079228541445684e-05	3_1
1707	remainder__LiverASTstartC1_is_missing	-8.079215724916544e-05	7.965469404959486e-05	3_1
1708	remainder__LiverASTstopC1_is_missing	-0.0001596137740776049	0.00016748434394503917	3_1
1709	remainder__LiverALTgradeC1_is_missing	3.94108084140754e-06	7.88216168281508e-06	3_1
1710	remainder__LiverALTstartC1_is_missing	-0.000415784028769961	0.00038328910756969147	3_1
1711	remainder__LiverALTstopC1_is_missing	-0.000401990245824968	0.0003620328430115244	3_1
1712	remainder__LiverBilgradeC1_is_missing	0.0	0.0	3_1
1713	remainder__LiverBilstartC1_is_missing	0.0004236661904526651	0.0005088040684540551	3_1
1714	remainder__LiverBilstopC1_is_missing	0.00044534213508047317	9.958542799936056e-05	3_1
1715	remainder__RenaCreatgradeC1_is_missing	0.0	0.0	3_1
1716	remainder__RenaCreatstartC1_is_missing	0.00021084782501601396	0.0002483662767482621	3_1
1717	remainder__RenaCreatstopC1_is_missing	-0.0005143110498054381	0.00020282212662582394	3_1
1718	remainder__RenaprotgradeC1_is_missing	-1.182324252431144e-05	2.0095648115062107e-05	3_1
1719	remainder__RenaprotstartC1_is_missing	-0.00010049756145626975	0.0002290747941917852	3_1
1720	remainder__RenahaemgradeC1_is_missing	1.7734863786356136e-05	7.867368748283255e-05	3_1
1721	remainder__RenahaemstartC1_is_missing	0.00024237647174734088	0.00017083574009905283	3_1
1722	remainder__RenahaemstopC1_is_missing	0.00013399674860827825	6.814765837050823e-05	3_1
1723	remainder__UnitsbloodC1_is_missing	0.0	0.0	3_1
1724	remainder__UnitsplateletsC1_is_missing	-3.941080841451949e-06	4.067149601567626e-05	3_1
1725	remainder__DaysIVantibC1_is_missing	6.305729346267608e-05	6.15616507288536e-05	3_1
1726	remainder__DaysinhospC1_is_missing	0.00016946647618105716	6.66497247166606e-05	3_1
1727	remainder__DischargeddateC1_is_missing	-0.00019114242080897625	0.00015066582474892892	3_1
1728	remainder__MRDnegativity_is_missing	0.0001024681018768847	8.420458394686479e-05	3_1
1729	remainder__MRDguided_is_missing	-0.00034484457362438103	8.701670886573297e-05	3_1
1730	remainder__Housekeeping_is_missing	-0.0004827824030740668	0.00024270467294273422	3_1
1731	remainder__MRDA0_is_missing	0.00014187891029111556	9.08587960659855e-05	3_1
1732	remainder__date_MRDA0_is_missing	-0.00014384945071188593	0.00014394389767180473	3_1
1733	remainder__MRDA0_method_is_missing	-0.00021675944627816968	0.00028446851462819446	3_1
1734	remainder__MRDA0_specimen_is_missing	0.0010483275038178697	0.00023634987434165987	3_1
1735	remainder__MRDA0num_is_missing	-0.0009892112911966456	0.00036375557031334473	3_1
1736	remainder__MRDA0hodnota_is_missing	-0.00016355485491901245	0.00011914846215344841	3_1
1737	remainder__MRDA0logred_is_missing	-0.00029361052268588316	0.0002476460553031761	3_1
1738	remainder__MRDB0_is_missing	0.00023055322922309606	0.00024339165723070416	3_1
1739	remainder__date_MRDB0_is_missing	-5.320459135920164e-05	0.00012140832002167526	3_1
1740	remainder__MRDB0_method_is_missing	5.7145672200564765e-05	0.00017541130565460378	3_1
1741	remainder__MRDB0_specimen_is_missing	-0.0003271097098379583	0.00016049927735786105	3_1
1742	remainder__MRDB0num_is_missing	5.911621262129074e-05	0.00038559201425369325	3_1
1743	remainder__MRDB0hodnota_is_missing	0.00016946647618103493	0.00010710027679550541	3_1
1744	remainder__MRDB0logred_is_missing	0.0003724321395142116	8.014069425160431e-05	3_1
1745	remainder__MRDC0_is_missing	5.320459135913502e-05	0.0001582087496855393	3_1
1746	remainder__MRDC0_method_is_missing	8.079215724905442e-05	0.00017913502225511122	3_1
1747	remainder__MRDC0_specimen_is_missing	0.00037637322035564134	0.00024795945210702544	3_1
1748	remainder__MRDC0num_is_missing	0.00014976107197395283	0.00025353435894364307	3_1
1749	remainder__MRDC0percentage_is_missing	9.852702103518851e-06	0.00046685591848240966	3_1
1750	remainder__MRDA1_is_missing	0.00029558106310652034	0.00012099182369977047	3_1
1751	remainder__date_MRDA1_is_missing	-3.9410808414741535e-06	0.0001480661502077532	3_1
1752	remainder__MRDA1_method_is_missing	9.064485935263988e-05	9.1667202125128e-05	3_1
1753	remainder__MRDA1_specimen_is_missing	-0.00013399674860834488	0.00016969545409417769	3_1
1754	remainder__MRDA1num_is_missing	6.305729346267608e-05	0.00018762608000265493	3_1
1755	remainder__MRDA1hodnota_is_missing	-0.00011626188482194433	0.00015319605281502406	3_1
1756	remainder__MRDA1logred_is_missing	0.00014976107197395283	0.00015166762031546268	3_1
1757	remainder__MRDB1_is_missing	-0.00011429134440124055	0.0001661108304110089	3_1
1758	remainder__date_MRDB1_is_missing	0.0002817872801615273	0.00020043408822031125	3_1
1759	remainder__MRDB1_method_is_missing	-0.00016355485491901245	3.213854166272152e-05	3_1
1760	remainder__MRDB1_specimen_is_missing	-0.0003330213311000918	5.724750597106891e-05	3_1
1761	remainder__MRDB1num_is_missing	-0.0001734075570225313	7.84760145888516e-05	3_1
1762	remainder__MRDB1hodnota_is_missing	3.349918715203071e-05	5.382137162912039e-05	3_1
1763	remainder__MRDC1_is_missing	-5.91162126215572e-06	0.00011105179804803429	3_1
1764	remainder__Date_MRDC1_is_missing	0.00034878565446569974	0.00037742922788065535	3_1
1765	remainder__MRDC1_method_is_missing	0.0003586383565692408	0.00024442645652826447	3_1
1766	remainder__MRDC1_specimen_is_missing	-0.0002640524163752378	0.0002977668496270315	3_1
1767	remainder__MRDC1num_is_missing	-8.079215724916544e-05	0.0001958086662364176	3_1
1768	remainder__MRDC1percentage_is_missing	0.0009892112911965567	0.0002557606611530972	3_1
1769	remainder__TestDate_is_missing	0.00013202620818755228	0.00010475419565497748	3_1
1770	remainder__amlFLToutcomeID_is_missing	-6.30572934627871e-05	2.8282575682355083e-05	3_1
1771	remainder__amlFLTTypeID_is_missing	-0.00011035026355981082	0.0002942248473191489	3_1
1772	remainder__amlDDLFLTTKDID_is_missing	-0.00026011133553378586	0.00018470597614386538	3_1
1773	remainder__ITDPcnt_is_missing	0.0006975713089314217	0.0003148797810607364	3_1
1774	remainder__ITDLength_is_missing	0.00048672348391542997	0.000882916462792628	3_1
1775	remainder__amlFLTType0ID_is_missing	0.00016355485491894583	0.00039067423702961954	3_1
1776	remainder__amlDDLNPM1OutcomeID_is_missing	-5.123405093849786e-05	8.18189644495843e-05	3_1
1777	remainder__amlDDLNPM1ID_is_missing	0.0005832799645302478	0.0007460883446757508	3_1
1778	remainder__ASXL1	0.0	0.0	3_1
1779	remainder__ASXL2	0.0	0.0	3_1
1780	remainder__ASXL3	0.0	0.0	3_1
1781	remainder__ATRX	0.0	0.0	3_1
1782	remainder__BAGE3	0.0	0.0	3_1
1783	remainder__BCOR	0.0	0.0	3_1
1784	remainder__BRAF	0.0	0.0	3_1
1785	remainder__CBL	0.0	0.0	3_1
1786	remainder__CDKN2A	0.0	0.0	3_1
1787	remainder__CEBPA	0.0	0.0	3_1
1788	remainder__CREBBP	0.0	0.0	3_1
1789	remainder__CSF3R	0.0	0.0	3_1
1790	remainder__CTCF	0.0	0.0	3_1
1791	remainder__CUX1	0.0	0.0	3_1
1792	remainder__DNMT3A	0.0	0.0	3_1
1793	remainder__EED	0.0	0.0	3_1
1794	remainder__ETV6	0.0	0.0	3_1
1795	remainder__EZH2	0.0	0.0	3_1
1796	remainder__FBXW7	0.0	0.0	3_1
1797	remainder__FLT3	0.0	0.0	3_1
1798	remainder__GATA1	0.0	0.0	3_1
1799	remainder__GATA2	0.0	0.0	3_1
1800	remainder__GNAS	0.0	0.0	3_1
1801	remainder__GNB1	0.0	0.0	3_1
1802	remainder__IDH1	0.0	0.0	3_1
1803	remainder__IDH2	0.0	0.0	3_1
1804	remainder__JAK2	0.0	0.0	3_1
1805	remainder__JAK3	0.0	0.0	3_1
1806	remainder__KANSL1	0.0	0.0	3_1
1807	remainder__KDM6A	0.0	0.0	3_1
1808	remainder__KIT	0.0	0.0	3_1
1809	remainder__KMT2C	0.0	0.0	3_1
1810	remainder__KMT2D	0.0	0.0	3_1
1811	remainder__KMT2E	0.0	0.0	3_1
1812	remainder__KRAS	0.0	0.0	3_1
1813	remainder__LUC7L2	0.0	0.0	3_1
1814	remainder__MED12	0.0	0.0	3_1
1815	remainder__MLL	0.0	0.0	3_1
1816	remainder__MPL	0.0	0.0	3_1
1817	remainder__MYC	0.0	0.0	3_1
1818	remainder__NF1	0.0	0.0	3_1
1819	remainder__NFE2	0.0	0.0	3_1
1820	remainder__NOTCH1	0.0	0.0	3_1
1821	remainder__NPM1	0.0	0.0	3_1
1822	remainder__NRAS	0.0	0.0	3_1
1823	remainder__PHF6	0.0	0.0	3_1
1824	remainder__PRPF8	0.0	0.0	3_1
1825	remainder__PTEN	0.0	0.0	3_1
1826	remainder__PTPN11	0.0	0.0	3_1
1827	remainder__RAD21	0.0	0.0	3_1
1828	remainder__RIT1	0.0	0.0	3_1
1829	remainder__RUNX1	0.0	0.0	3_1
1830	remainder__SETBP1	0.0	0.0	3_1
1831	remainder__SF1	0.0	0.0	3_1
1832	remainder__SF3B1	0.0	0.0	3_1
1833	remainder__SMC1A	0.0	0.0	3_1
1834	remainder__SMC3	0.0	0.0	3_1
1835	remainder__SMG1	0.0	0.0	3_1
1836	remainder__SRSF2	0.0	0.0	3_1
1837	remainder__STAG2	0.0	0.0	3_1
1838	remainder__STAT5B	0.0	0.0	3_1
1839	remainder__SUZ12	0.0	0.0	3_1
1840	remainder__TET2	0.0	0.0	3_1
1841	remainder__TP53	0.0	0.0	3_1
1842	remainder__U2AF1	0.0	0.0	3_1
1843	remainder__WT1	0.0	0.0	3_1
1844	remainder__ZRSR2	0.0	0.0	3_1
1845	remainder__ngs_is_missing	0.0	0.0	3_1
1846	karyotype_encoding__Karyotype_46,XX [20]	6.046126090977211e-05	5.138013505222582e-05	4_1
1847	karyotype_encoding__Karyotype_46,XX,inv(16)(p13q22)[10]	0.0	0.0	4_1
1848	karyotype_encoding__Karyotype_46,XX,t(8;21)(q22;q22)[10]	-1.365254278618e-05	1.1702179530947987e-05	4_1
1849	karyotype_encoding__Karyotype_46,XX[10]	5.851089765451789e-06	7.801453020611637e-06	4_1
1850	karyotype_encoding__Karyotype_46,XX[20]	0.00016188015017792878	4.387233655155172e-05	4_1
1851	karyotype_encoding__Karyotype_46,XX[20]	9.751816275715974e-06	0.0	4_1
1852	karyotype_encoding__Karyotype_46,XX[25]	5.851089765451789e-06	1.1702179530903579e-05	4_1
1853	karyotype_encoding__Karyotype_46,XX[30]	-3.705690184800936e-05	1.5602906041278784e-05	4_1
1854	karyotype_encoding__Karyotype_46,XY	0.0	0.0	4_1
1855	karyotype_encoding__Karyotype_46,XY [20]	-5.656053439959674e-05	5.063437509678688e-05	4_1
1856	karyotype_encoding__Karyotype_46,XY,inv(16)(p13q22)[10]	0.0	0.0	4_1
1857	karyotype_encoding__Karyotype_46,XY[10]	0.00011117070554382824	3.8318558105018934e-05	4_1
1858	karyotype_encoding__Karyotype_46,XY[20]	0.0004446828221755794	0.0002582740511150669	4_1
1859	karyotype_encoding__Karyotype_46,XY[20]	0.0	0.0	4_1
1860	karyotype_encoding__Karyotype_46,XY[21]	0.0	0.0	4_1
1861	karyotype_encoding__Karyotype_46,XY[25]	0.0	0.0	4_1
1862	karyotype_encoding__Karyotype_46,XY[30]	-4.2907991613483357e-05	3.411742295485102e-05	4_1
1863	karyotype_encoding__Karyotype_47,XX,+8[10]	0.0	0.0	4_1
1864	karyotype_encoding__Karyotype___rare_class__	0.0006962796820907391	0.00040774255216208456	4_1
1865	cat__sexID_False	-5.6560534399552334e-05	0.0002778429198098208	4_1
1866	cat__sexID_True	0.00026329903944604104	0.00039640863275917915	4_1
1867	cat__IsSec_False	0.0006143644253741698	0.0004998412319942565	4_1
1868	cat__IsSec_True	0.00033741284314197094	0.00045617658197384496	4_1
1869	cat__IsSec_nan	0.0	0.0	4_1
1870	cat__PrevDiag_False	0.00012482324832994163	0.00010582405746745997	4_1
1871	cat__PrevDiag_True	0.0006046126090984094	0.00035649524708220585	4_1
1872	cat__PrevDiag_nan	-2.340435906191818e-05	3.18094620513927e-05	4_1
1873	cat__drugdoseC1yn_False	0.00010141888926806786	0.0001330828191270578	4_1
1874	cat__drugdoseC1yn_True	-0.00027110049246676927	9.114688338230978e-05	4_1
1875	cat__drugdoseC1yn_nan	0.0	0.0	4_1
1876	cat__mylotargC1yn_False	0.00021063923155684172	0.0001337954879215295	4_1
1877	cat__mylotargC1yn_True	0.0004622360914720014	0.0003694175416621824	4_1
1878	cat__mylotargC1yn_nan	0.0	0.0	4_1
1879	cat__mylodoseC1_False	-0.00017748305621927417	8.214711468583682e-05	4_1
1880	cat__mylodoseC1_True	-0.00011312106879912687	0.0002737187348827897	4_1
1881	cat__mylodoseC1_nan	0.00036276756545901013	0.0003738088826196529	4_1
1882	cat__NeutrecoveryC1_False	1.5602906041189968e-05	0.00042041978936099427	4_1
1883	cat__NeutrecoveryC1_True	8.191525671648048e-05	0.00020847914443903348	4_1
1884	cat__NeutrecoveryC1_nan	0.0	0.0	4_1
1885	cat__Platrecovery50C1_False	-0.00019113559900534315	0.0003098930205991208	4_1
1886	cat__Platrecovery50C1_True	-0.00037837047150037775	0.00027328758292787073	4_1
1887	cat__Platrecovery50C1_nan	0.0	0.0	4_1
1888	cat__Platrecovery100C1_False	-0.0001521283339022572	0.00044712263727431664	4_1
1889	cat__Platrecovery100C1_True	0.0004700375444925964	0.00031919290138738237	4_1
1890	cat__Platrecovery100C1_nan	5.85108976540738e-06	7.80145302061719e-06	4_1
1891	cat__MRDA0_False	-0.0003179092105905168	0.00024325651103681024	4_1
1892	cat__MRDA0_True	0.00025354722317025844	0.00033860013757779854	4_1
1893	cat__MRDA0_nan	-4.875908137895735e-05	0.0001275960971967039	4_1
1894	cat__MRDB0_False	-4.875908137895735e-05	0.0001896972672023187	4_1
1895	cat__MRDB0_True	-0.00014237651762647464	7.234769902380163e-05	4_1
1896	cat__MRDB0_nan	-0.00014042615437130922	8.8004401366652e-05	4_1
1897	cat__MRDC0_False	0.00030620703105948	0.00020479742902490571	4_1
1898	cat__MRDC0_True	-6.241162416507074e-05	0.00047392623157069687	4_1
1899	cat__MRDC0_nan	0.0002184406845774589	0.00025508783045012	4_1
1900	cat__MRDA1_False	1.9503632551209904e-06	0.00014297639325649842	4_1
1901	cat__MRDA1_True	-4.2907991613483357e-05	0.00021662206253903095	4_1
1902	cat__MRDA1_nan	-0.000473938271003016	0.00015039311637742917	4_1
1903	cat__MRDB1_False	-0.00010531961577846527	0.00025862728681848144	4_1
1904	cat__MRDB1_True	-6.241162416504853e-05	0.00010441276562932287	4_1
1905	cat__MRDB1_nan	-0.00020673850504662194	5.138013505218368e-05	4_1
1906	cat__MRDC1_False	0.00042322882636884883	0.0002462869418470359	4_1
1907	cat__MRDC1_True	-0.0006319176946707028	0.00022155302466099917	4_1
1908	cat__MRDC1_nan	-0.0004212784631138167	0.00019497780583870036	4_1
1909	cat__amlAgeGroup_15-29	0.0002437954068945203	0.00022322927772704064	4_1
1910	cat__amlAgeGroup_30-39	0.0005539031644643533	0.00011821840137063146	4_1
1911	cat__amlAgeGroup_40-49	0.00032766102686618834	0.00025314182362604694	4_1
1912	cat__amlAgeGroup_50-59	8.191525671652489e-05	0.000377061262036198	4_1
1913	cat__amlAgeGroup_60+	0.0008601101955238777	0.0007955091570922492	4_1
1914	cat__PrevBloodDis_Aplastic anaemia	0.0	0.0	4_1
1915	cat__PrevBloodDis_Chronic lymphoblastic leukaemia (CLL)	0.0	0.0	4_1
1916	cat__PrevBloodDis_Chronic myelomonocytic leukaemia (CMML)	1.9503632551209904e-06	4.75344779636467e-05	4_1
1917	cat__PrevBloodDis_Hodgkin's disease	9.751816275760383e-06	1.9503632551520765e-05	4_1
1918	cat__PrevBloodDis_Lymphoma	0.0	0.0	4_1
1919	cat__PrevBloodDis_Myelodysplastic syndrome (MDS)/myelodysplasia/pre-leukaemic phase	-0.00012092252181974405	0.00012827994462843496	4_1
1920	cat__PrevBloodDis_Myelofibrosis	0.0	0.0	4_1
1921	cat__PrevBloodDis_Myeloproliferative syndrome	3.120581208242435e-05	2.3404359061846016e-05	4_1
1922	cat__PrevBloodDis_Other haematological disorder	1.1702179530903579e-05	1.890947333329225e-05	4_1
1923	cat__PrevBloodDis_Polycythaemia rubra vera (PRV)	0.0	0.0	4_1
1924	cat__PrevBloodDis_Refractory anaemia with excess of blasts (RAEB, RAEB-t)	3.9007265103063736e-05	4.183063160473419e-05	4_1
1925	cat__PrevBloodDis_Thrombocythaemia	0.0	0.0	4_1
1926	cat__PrevBloodDis_Thrombocytopenia	0.0	0.0	4_1
1927	cat__PrevBloodDis_nan	0.00096152908479199	0.00040992905453549473	4_1
1928	cat__FABtype_0	0.00019113559900525435	2.799297887643116e-05	4_1
1929	cat__FABtype_1	0.00028475303525279385	0.0003129953257864927	4_1
1930	cat__FABtype_2	0.000628016968160261	0.0002519368098876881	4_1
1931	cat__FABtype_3	5.851089765429584e-06	2.274494863659908e-05	4_1
1932	cat__FABtype_3v	0.0	0.0	4_1
1933	cat__FABtype_4	-1.950363255209808e-06	0.00015861622203987644	4_1
1934	cat__FABtype_4e	4.680871812372534e-05	5.3198816897875626e-05	4_1
1935	cat__FABtype_5	0.0006241162416499524	0.0004807556410613975	4_1
1936	cat__FABtype_5a	0.00012482324832996383	6.851301602321312e-05	4_1
1937	cat__FABtype_5b	0.0	0.0	4_1
1938	cat__FABtype_6	0.0008971670973718204	0.0005354448722845347	4_1
1939	cat__FABtype_7	-3.315617533767856e-05	3.1205812082517324e-05	4_1
1940	cat__FABtype_8	0.00048564045053387515	0.0003797653256700543	4_1
1941	cat__FABtype_B	0.0	0.0	4_1
1942	cat__FABtype_R	1.5602906041212174e-05	7.912804242080029e-05	4_1
1943	cat__FABtype_RT	-1.9503632551653995e-06	1.5602906041253807e-05	4_1
1944	cat__FABtype_X	-2.3404359061962588e-05	0.00010621872390999516	4_1
1945	cat__FABtype_nan	-6.826271393052252e-05	3.596292147758522e-05	4_1
1946	cat__CNSinvolveentry_0.0	-0.00023014286410847352	0.000168748692935393	4_1
1947	cat__CNSinvolveentry_1.0	0.0	0.0	4_1
1948	cat__CNSinvolveentry_2.0	6.43619874201251e-05	0.0006455555064483829	4_1
1949	cat__CNSinvolveentry_nan	-1.5602906041278784e-05	2.189277324165922e-05	4_1
1950	cat__Localcytoentry_1.0	-0.00014042615437128702	0.00040834850070886906	4_1
1951	cat__Localcytoentry_2.0	0.0014549709883465267	0.0008567712914108268	4_1
1952	cat__Localcytoentry_3.0	7.21634404407423e-05	0.00013121176608558866	4_1
1953	cat__Localcytoentry_4.0	-6.826271393052252e-05	2.4670360604003522e-05	4_1
1954	cat__Localcytoentry_5.0	0.000590960066312296	0.00019194983299532337	4_1
1955	cat__Localcytoentry_nan	-2.9255448827414376e-05	2.2237562535471842e-05	4_1
1956	cat__Localimmentry_1.0	-4.875908137895735e-05	0.00019649365331914068	4_1
1957	cat__Localimmentry_2.0	0.0002457457701496413	0.0001021662751276931	4_1
1958	cat__Localimmentry_3.0	0.00045248427519619663	0.0001124803421350266	4_1
1959	cat__Localimmentry_nan	3.90072651028639e-06	4.777394788174466e-06	4_1
1960	cat__CD33entry_1.0	0.00023209322736355008	0.00018568441539479287	4_1
1961	cat__CD33entry_2.0	0.00025744794968058927	0.00046717612510657953	4_1
1962	cat__CD33entry_3.0	0.0004641864547271668	9.68527691681586e-05	4_1
1963	cat__CD33entry_nan	-2.9255448827414376e-05	3.1448662531777224e-05	4_1
1964	cat__SmokeHist_1.0	0.0006962796820907391	0.00036589979044176476	4_1
1965	cat__SmokeHist_2.0	0.0004212784631136612	0.0003788627687599049	4_1
1966	cat__SmokeHist_3.0	0.0004992929933199663	0.0003472194405803902	4_1
1967	cat__SmokeHist_nan	-4.485835486864875e-05	5.291202873372752e-05	4_1
1968	cat__amlType_De novo	0.0006650738700082481	0.0008158348747747184	4_1
1969	cat__amlType_High risk MDS	0.0001482276073918598	0.0001607601036422673	4_1
1970	cat__amlType_Secondary	0.00029255448827338883	0.0005399019785645065	4_1
1971	cat__CytoResult_Adverse	0.02222243892925053	0.001963904428461863	4_1
1972	cat__CytoResult_Failed	5.85108976540738e-06	2.9320388860244847e-05	4_1
1973	cat__CytoResult_Intermediate	0.0020361792383830845	0.0006675657809967482	4_1
1974	cat__CytoResult_Normal	0.0009030181871373166	0.0013273307432420797	4_1
1975	cat__CytoResult_Not done	-6.436198742021393e-05	9.0770500975937e-05	4_1
1976	cat__CytoResult_nan	0.0	0.0	4_1
1977	cat__CytoResult_t(15;17) / PML-RARA [APL]	0.0	0.0	4_1
1978	cat__CytoResult_t(8;21) / inv(16) [CBF]	0.018941927934077653	0.0033780190232333843	4_1
1979	cat__ComorArr_0.0	-1.560290604130099e-05	2.0080218715653042e-05	4_1
1980	cat__ComorArr_1.0	-9.751816275826997e-06	0.0	4_1
1981	cat__ComorArr_2.0	1.950363255143195e-06	9.554789576416919e-06	4_1
1982	cat__ComorArr_nan	0.0	0.0	4_1
1983	cat__ComorCard_0.0	7.996489346135948e-05	9.817904684695735e-05	4_1
1984	cat__ComorCard_1.0	5.461017114432032e-05	0.00018312654298980845	4_1
1985	cat__ComorCard_2.0	0.0	0.0	4_1
1986	cat__ComorCard_nan	0.0	0.0	4_1
1987	cat__ComorHVD_0.0	2.535472231699476e-05	2.1006055125578674e-05	4_1
1988	cat__ComorHVD_1.0	0.0	0.0	4_1
1989	cat__ComorHVD_2.0	0.0	0.0	4_1
1990	cat__ComorHVD_nan	0.0	0.0	4_1
1991	cat__ComorIBD_0.0	-0.00021258959481207373	8.306807524132384e-05	4_1
1992	cat__ComorIBD_1.0	-7.801453020683802e-06	0.00011821840137064942	4_1
1993	cat__ComorIBD_2.0	0.0	0.0	4_1
1994	cat__ComorIBD_nan	-4.0957628358317955e-05	7.297591080534611e-06	4_1
1995	cat__ComorDiab_0.0	0.0001287239748402502	0.00018331339626519313	4_1
1996	cat__ComorDiab_1.0	3.1205812082446546e-05	8.168274061677973e-05	4_1
1997	cat__ComorDiab_2.0	0.0	0.0	4_1
1998	cat__ComorDiab_nan	0.0	0.0	4_1
[truncated: 7,224 more rows]
