# Supplementary material for: Random Survival Forest Versus Elastic-Net Regularized Cox Regression for Survival Prediction in Acute Myeloid Leukemia at Distinct Treatment Time Points: Model Performance Comparison Study
Source: JMIR Bioinform Biotechnol. 2026 Apr 29;7:e75678. doi: 10.2196/75678 (PMC13128161; doi:10.2196/75678)
Supplement: Multimedia Appendix 9 [file bioinform-v7-e75678-s009.zip › ablation_metrics/repeated_fold_feature_importance/rsf/C1__C1_MRD_NGS__fimp.csv]

	feature	importance	std_importance	fold_repeat_idx
0	karyotype_encoding__Karyotype_46,XX [20]	-9.903539525080163e-06	3.4873961339873446e-05	1_1
1	karyotype_encoding__Karyotype_46,XX,inv(16)(p13q22)[10]	0.0	0.0	1_1
2	karyotype_encoding__Karyotype_46,XX,t(8;21)(q22;q22)[10]	0.0	0.0	1_1
3	karyotype_encoding__Karyotype_46,XX[10]	-3.367203438515709e-05	7.92283162001084e-06	1_1
4	karyotype_encoding__Karyotype_46,XX[20]	0.00021787786955052013	0.0001607915205308396	1_1
5	karyotype_encoding__Karyotype_46,XX[20]	-1.5845663240066087e-05	2.3098825023666932e-05	1_1
6	karyotype_encoding__Karyotype_46,XX[25]	-1.980707905047119e-06	7.411130363842403e-06	1_1
7	karyotype_encoding__Karyotype_46,XX[30]	8.517043991518314e-05	1.7267411189211433e-05	1_1
8	karyotype_encoding__Karyotype_46,XY	-9.903539525124572e-06	0.0	1_1
9	karyotype_encoding__Karyotype_46,XY [20]	-7.526690039028061e-05	7.373981606744075e-05	1_1
10	karyotype_encoding__Karyotype_46,XY,inv(16)(p13q22)[10]	0.0	0.0	1_1
11	karyotype_encoding__Karyotype_46,XY[10]	0.0	0.0	1_1
12	karyotype_encoding__Karyotype_46,XY[20]	0.0005664824608314634	0.00010432146162194028	1_1
13	karyotype_encoding__Karyotype_46,XY[20]	2.7729910670015734e-05	7.179895402930576e-05	1_1
14	karyotype_encoding__Karyotype_46,XY[21]	0.0	0.0	1_1
15	karyotype_encoding__Karyotype_46,XY[25]	7.922831620015281e-05	2.4258618483813803e-05	1_1
16	karyotype_encoding__Karyotype_46,XY[30]	2.5749202765035228e-05	3.2905991098331955e-05	1_1
17	karyotype_encoding__Karyotype___rare_class__	-0.0006080773268366535	0.0009812523717340504	1_1
18	cat__sexID_False	0.0003406817596608436	0.0004155995316608819	1_1
19	cat__sexID_True	0.0001148810584902682	0.0005957487351380966	1_1
20	cat__IsSec_False	0.0006833442272267565	0.0006908668286365013	1_1
21	cat__IsSec_True	0.0007724760829520116	0.0011549922033491054	1_1
22	cat__IsSec_nan	0.0	0.0	1_1
23	cat__PrevDiag_False	0.00025947273555566587	0.0004044913985261613	1_1
24	cat__PrevDiag_True	0.00023966565650559434	0.0005972877152590388	1_1
25	cat__PrevDiag_nan	-9.705468734531043e-05	7.552707019603041e-05	1_1
26	cat__drugdoseC1yn_False	6.140194505510621e-05	0.00024366732728070783	1_1
27	cat__drugdoseC1yn_True	0.00020005149840547355	7.88311792823002e-05	1_1
28	cat__drugdoseC1yn_nan	0.0	0.0	1_1
29	cat__mylotargC1yn_False	-7.32861924852335e-05	0.00036315619106276826	1_1
30	cat__mylotargC1yn_True	0.00018618654307045457	0.00014985465818427725	1_1
31	cat__mylotargC1yn_nan	-6.338265296021995e-05	3.2304368313226036e-05	1_1
32	cat__mylodoseC1_False	-0.00019014795888057102	0.00014985465818432772	1_1
33	cat__mylodoseC1_True	-0.0003169132648008999	0.00015019461334700093	1_1
34	cat__mylodoseC1_nan	0.0004397171549111123	0.00025214963982331056	1_1
35	cat__NeutrecoveryC1_False	0.0002099550379305093	0.0008589378140099373	1_1
36	cat__NeutrecoveryC1_True	-6.661338147750939e-17	0.0005237839650849973	1_1
37	cat__NeutrecoveryC1_nan	0.0	0.0	1_1
38	cat__Platrecovery50C1_False	0.0013666884544535352	0.0016505252164445842	1_1
39	cat__Platrecovery50C1_True	0.00083387802800714	0.0009563640498593109	1_1
40	cat__Platrecovery50C1_nan	1.584566324002168e-05	7.92283162001084e-06	1_1
41	cat__Platrecovery100C1_False	0.001905441004615005	0.002014045898512047	1_1
42	cat__Platrecovery100C1_True	0.002139164537405591	0.0017950831304415602	1_1
43	cat__Platrecovery100C1_nan	1.98070790500271e-06	3.96141581000542e-06	1_1
44	cat__MRDA0_False	0.00026541485927065176	0.0002948794484750059	1_1
45	cat__MRDA0_True	0.0008675500623922527	0.0003266426957386619	1_1
46	cat__MRDA0_nan	-0.00015647592449545832	0.00014761258053665343	1_1
47	cat__MRDB0_False	0.0006100580347415674	0.00018385408340163703	1_1
48	cat__MRDB0_True	-0.00021985857745561167	0.00020635516494367268	1_1
49	cat__MRDB0_nan	-8.318973201029145e-05	0.00023789942852016864	1_1
50	cat__MRDC0_False	-0.00031097114108586955	0.00026563648777199356	1_1
51	cat__MRDC0_True	0.00010695822687023515	0.0002565303502984326	1_1
52	cat__MRDC0_nan	8.517043991516094e-05	0.00012661046855226267	1_1
53	cat__MRDA1_False	-0.00024164636441070808	0.0003292148664862352	1_1
54	cat__MRDA1_True	1.584566323997727e-05	0.00010188619763197697	1_1
55	cat__MRDA1_nan	0.00013270742963527037	0.00010284433605282017	1_1
56	cat__MRDB1_False	-0.000322855388515908	0.00027277735126782823	1_1
57	cat__MRDB1_True	-0.00014261096916043937	0.00019179144630358623	1_1
58	cat__MRDB1_nan	9.507397944019669e-05	6.313457900255193e-05	1_1
59	cat__MRDC1_False	-0.0007407847564720127	0.0003148889533888241	1_1
60	cat__MRDC1_True	-0.0003644502545210093	0.00033375956741004434	1_1
61	cat__MRDC1_nan	0.00012676530592028445	8.710612009942279e-05	1_1
62	cat__amlAgeGroup_15-29	7.922831619966431e-06	0.00023195434244931547	1_1
63	cat__amlAgeGroup_30-39	2.17877869549854e-05	0.00027647730998340376	1_1
64	cat__amlAgeGroup_40-49	2.5749202765035228e-05	0.00017330911208214886	1_1
65	cat__amlAgeGroup_50-59	0.0005645017529264384	0.000318580103638125	1_1
66	cat__amlAgeGroup_60+	0.0024422128468714276	0.0009514534067294436	1_1
67	cat__PrevBloodDis_Aplastic anaemia	0.0	0.0	1_1
68	cat__PrevBloodDis_Chronic lymphoblastic leukaemia (CLL)	0.0	0.0	1_1
69	cat__PrevBloodDis_Chronic myelomonocytic leukaemia (CMML)	0.0003664309624259232	0.00043426766734811	1_1
70	cat__PrevBloodDis_Hodgkin's disease	0.0	0.0	1_1
71	cat__PrevBloodDis_Lymphoma	0.0	0.0	1_1
72	cat__PrevBloodDis_Myelodysplastic syndrome (MDS)/myelodysplasia/pre-leukaemic phase	-5.942123715023673e-05	0.00020811576107217672	1_1
73	cat__PrevBloodDis_Myelofibrosis	-1.9807079050093713e-05	3.598134593971371e-05	1_1
74	cat__PrevBloodDis_Myeloproliferative syndrome	0.0	0.0	1_1
75	cat__PrevBloodDis_Other haematological disorder	0.0	0.0	1_1
76	cat__PrevBloodDis_Polycythaemia rubra vera (PRV)	0.0	0.0	1_1
77	cat__PrevBloodDis_Refractory anaemia with excess of blasts (RAEB, RAEB-t)	0.00018024441935542422	0.0001240751857972465	1_1
78	cat__PrevBloodDis_Thrombocythaemia	0.0	0.0	1_1
79	cat__PrevBloodDis_Thrombocytopenia	0.0	0.0	1_1
80	cat__PrevBloodDis_nan	0.001160694832333009	0.000939999815833017	1_1
81	cat__FABtype_0	4.159486600510132e-05	4.745438845924358e-05	1_1
82	cat__FABtype_1	0.00035850813080589016	0.0001468130842411333	1_1
83	cat__FABtype_2	0.0002574920276506187	0.00015507817165653776	1_1
84	cat__FABtype_3	0.0	0.0	1_1
85	cat__FABtype_3v	0.0	0.0	1_1
86	cat__FABtype_4	-0.00024164636441068588	0.00039567584086010286	1_1
87	cat__FABtype_4e	-3.56527422901376e-05	0.00017755806311339135	1_1
88	cat__FABtype_5	0.0010636401449877653	0.0004297542813304435	1_1
89	cat__FABtype_5a	-0.00012478459801539276	0.00011844567027331489	1_1
90	cat__FABtype_5b	5.942123714963721e-06	4.7536989720149234e-05	1_1
91	cat__FABtype_6	-0.00028918335413081754	0.0005268608564084666	1_1
92	cat__FABtype_7	-1.9807079050249143e-06	1.4555171090303389e-05	1_1
93	cat__FABtype_8	-0.0010537366054628404	0.00017589310732894057	1_1
94	cat__FABtype_B	0.0	0.0	1_1
95	cat__FABtype_R	0.0001544952165903446	4.455492257099058e-05	1_1
96	cat__FABtype_RT	-3.9614158100276246e-06	7.922831620055249e-06	1_1
97	cat__FABtype_X	0.0001782637114503993	6.168879712559301e-05	1_1
98	cat__FABtype_nan	0.00010101610315522702	6.460873662648202e-05	1_1
99	cat__CNSinvolveentry_0.0	0.0007922831620020387	0.0002754537376543485	1_1
100	cat__CNSinvolveentry_1.0	2.9710618575062854e-05	5.010838687451575e-05	1_1
101	cat__CNSinvolveentry_2.0	-0.000530829718541459	0.00028659412914509565	1_1
102	cat__CNSinvolveentry_nan	-0.00023570424069569996	0.00016314108805810234	1_1
103	cat__Localcytoentry_1.0	0.0006932477667517922	0.0007158827509031342	1_1
104	cat__Localcytoentry_2.0	0.0005110226394912764	0.0011901994526449168	1_1
105	cat__Localcytoentry_3.0	0.00041198724424105213	9.428668952728997e-05	1_1
106	cat__Localcytoentry_4.0	-9.903539525031313e-05	0.00011395527453515282	1_1
107	cat__Localcytoentry_5.0	0.0005763860003564769	0.0004062334856353203	1_1
108	cat__Localcytoentry_nan	-4.753698972017606e-05	8.459269318466152e-05	1_1
109	cat__Localimmentry_1.0	0.00035850813080589016	0.00011940235603702153	1_1
110	cat__Localimmentry_2.0	1.188424742997185e-05	4.2665754012983275e-05	1_1
111	cat__Localimmentry_3.0	-8.120902410526653e-05	0.00036119554168044114	1_1
112	cat__Localimmentry_nan	0.00015053380078033918	0.00023186975857801784	1_1
113	cat__CD33entry_1.0	0.00018420583516542965	0.00015196044747213777	1_1
114	cat__CD33entry_2.0	-0.0002119357458356008	0.00017296922332180306	1_1
115	cat__CD33entry_3.0	0.0001168617663952709	0.00013292896575800215	1_1
116	cat__CD33entry_nan	0.00012676530592028445	7.315223844799351e-05	1_1
117	cat__SmokeHist_1.0	6.536336086513384e-05	0.00019086872591592735	1_1
118	cat__SmokeHist_2.0	0.00045358211024613124	0.00019791227043473714	1_1
119	cat__SmokeHist_3.0	0.0008853764335373215	0.00038710553152064456	1_1
120	cat__SmokeHist_nan	0.0001168617663952709	7.782947176255445e-05	1_1
121	cat__amlType_De novo	-0.00017430229564050493	0.0005202366170199061	1_1
122	cat__amlType_High risk MDS	0.00010893893477521565	0.00011081348252580047	1_1
123	cat__amlType_Secondary	-0.00010497751896532126	0.0010462113403925024	1_1
124	cat__CytoResult_Adverse	0.034563352942341544	0.006947811196129273	1_1
125	cat__CytoResult_Failed	4.753698972006504e-05	0.00018500278374766223	1_1
126	cat__CytoResult_Intermediate	0.0013884762414086316	0.001335390860503879	1_1
127	cat__CytoResult_Normal	-4.357557391019284e-05	0.0008222824836805916	1_1
128	cat__CytoResult_Not done	0.00011488105849024599	2.627705976077808e-05	1_1
129	cat__CytoResult_nan	1.188424743001626e-05	3.96141581000542e-06	1_1
130	cat__CytoResult_t(15;17) / PML-RARA [APL]	0.0	0.0	1_1
131	cat__CytoResult_t(8;21) / inv(16) [CBF]	0.017505496464436332	0.002733998321258166	1_1
132	cat__ComorArr_0.0	-7.526690039025841e-05	5.7269524015274454e-05	1_1
133	cat__ComorArr_1.0	5.94212371500813e-06	7.92283162001084e-06	1_1
134	cat__ComorArr_2.0	0.0	0.0	1_1
135	cat__ComorArr_nan	1.386495533497456e-05	2.7013254297130374e-05	1_1
136	cat__ComorCard_0.0	-8.517043991529416e-05	0.00016232139955669618	1_1
137	cat__ComorCard_1.0	3.9614158100076403e-05	0.00032588514387740987	1_1
138	cat__ComorCard_2.0	0.0	0.0	1_1
139	cat__ComorCard_nan	4.555628181508453e-05	5.553051585108488e-05	1_1
140	cat__ComorHVD_0.0	0.0	0.0	1_1
141	cat__ComorHVD_1.0	-1.3864955335085582e-05	4.275760719579071e-05	1_1
142	cat__ComorHVD_2.0	-2.5749202765124048e-05	2.5519636196890824e-05	1_1
143	cat__ComorHVD_nan	9.90353952501355e-06	0.0	1_1
144	cat__ComorIBD_0.0	0.00019807079050044863	9.863845820101683e-05	1_1
145	cat__ComorIBD_1.0	0.0002931447699407341	0.00018310570640234038	1_1
146	cat__ComorIBD_2.0	0.0	0.0	1_1
147	cat__ComorIBD_nan	0.0	0.0	1_1
148	cat__ComorDiab_0.0	-0.00018222512726053796	0.00017986311065814123	1_1
149	cat__ComorDiab_1.0	-0.00011488105849037922	8.18106697885295e-05	1_1
150	cat__ComorDiab_2.0	0.0	0.0	1_1
151	cat__ComorDiab_nan	1.98070790500271e-06	3.96141581000542e-06	1_1
152	cat__ComorCVD_0.0	-2.5749202765124048e-05	2.772991067007442e-05	1_1
153	cat__ComorCVD_1.0	2.7729910669993528e-05	4.402343330142632e-05	1_1
154	cat__ComorCVD_2.0	-7.724760829526111e-05	0.00010029503754370332	1_1
155	cat__ComorCVD_nan	3.7633450195073695e-05	4.619765004732434e-05	1_1
156	cat__ComorPsyc_0.0	0.0003486045912808766	0.00024908140229951066	1_1
157	cat__ComorPsyc_1.0	-0.00037039237823603964	0.0002442462631404678	1_1
158	cat__ComorPsyc_2.0	0.0	0.0	1_1
159	cat__ComorPsyc_nan	3.565274229004878e-05	1.8368329462007678e-05	1_1
160	cat__ComorObe_0.0	-4.357557391017064e-05	6.821231349743461e-05	1_1
161	cat__ComorObe_1.0	-0.0006120387426466811	5.438837806861342e-05	1_1
162	cat__ComorObe_2.0	5.942123714985925e-06	3.169132648008222e-05	1_1
163	cat__ComorObe_nan	-7.922831620099657e-06	9.703447393548183e-06	1_1
164	cat__ComorInf_0.0	6.536336086513384e-05	0.00015066405415838799	1_1
165	cat__ComorInf_1.0	-5.942123715052539e-06	0.0003021212665900386	1_1
166	cat__ComorInf_2.0	1.3864955334996764e-05	1.836832946203641e-05	1_1
167	cat__ComorInf_nan	-2.2204460492503132e-17	1.2527096718653073e-05	1_1
168	cat__ComorRheu_0.0	0.000136668845445298	0.00019671929832129292	1_1
169	cat__ComorRheu_1.0	9.111256363019127e-05	4.662032719685113e-05	1_1
170	cat__ComorRheu_2.0	-9.903539525102368e-06	1.9807079050071507e-05	1_1
171	cat__ComorRheu_nan	0.0	0.0	1_1
172	cat__ComorPrep_0.0	9.70546873451994e-05	9.042099717164726e-05	1_1
173	cat__ComorPrep_1.0	7.130548458011976e-05	3.396206587731989e-05	1_1
174	cat__ComorPrep_2.0	1.980707904958301e-06	2.8290167482901556e-05	1_1
175	cat__ComorPrep_nan	3.763345019505149e-05	5.788277852203007e-05	1_1
176	cat__ComorRen_0.0	4.3575573910059615e-05	4.6704403599151995e-05	1_1
177	cat__ComorRen_1.0	-5.347911343520639e-05	8.804686660285065e-05	1_1
178	cat__ComorRen_2.0	-3.7633450195140306e-05	4.220348951745354e-05	1_1
179	cat__ComorRen_nan	0.0	0.0	1_1
180	cat__ComorMPul_0.0	-9.903539525031313e-05	0.00017301458040224447	1_1
181	cat__ComorMPul_1.0	0.0002119357458355342	0.00012394864299453305	1_1
182	cat__ComorMPul_2.0	2.1787786955007605e-05	7.681470251613618e-05	1_1
183	cat__ComorMPul_nan	3.565274229004878e-05	1.188424743001626e-05	1_1
184	cat__ComorSPul_0.0	7.526690039016959e-05	4.9159877378281405e-05	1_1
185	cat__ComorSPul_1.0	6.536336086511163e-05	4.455492257099058e-05	1_1
186	cat__ComorSPul_2.0	0.00010101610315520482	0.00016505371011149195	1_1
187	cat__ComorSPul_nan	-2.971061857515167e-05	3.254635198202433e-05	1_1
188	cat__ComorPST_0.0	-0.00012478459801539276	0.00011038782096848693	1_1
189	cat__ComorPST_1.0	-2.3768494860121336e-05	0.00012363171932834775	1_1
190	cat__ComorPST_2.0	8.913185572521077e-05	5.8422489764706456e-05	1_1
191	cat__ComorPST_nan	0.0	0.0	1_1
192	cat__ComorHepM_0.0	-1.7826371145113207e-05	0.0001546221329155827	1_1
193	cat__ComorHepM_1.0	-0.00045358211024624227	0.0002467869848027978	1_1
194	cat__ComorHepM_2.0	1.9807079050004893e-05	4.294072412440785e-05	1_1
195	cat__ComorHepM_nan	0.0	0.0	1_1
196	cat__ComorHepS_0.0	0.00025551131974561604	0.00013263350203247744	1_1
197	cat__ComorHepS_1.0	1.7826371145002184e-05	0.00021818376422012655	1_1
198	cat__ComorHepS_2.0	6.140194505512841e-05	0.00011229059189935554	1_1
199	cat__ComorHepS_nan	1.98070790500271e-05	1.2527096718617965e-05	1_1
200	cat__TreatmentC1_ADE Alone	-0.00013270742963540362	0.0001640045282507461	1_1
201	cat__TreatmentC1_ADE and Mylotarg 3mg per m2	-2.3768494860121336e-05	0.00013674059139258095	1_1
202	cat__TreatmentC1_ADE and Mylotarg 6mg per m2	0.0002317428248855613	9.407841295415585e-05	1_1
203	cat__TreatmentC1_AIDA	0.0	0.0	1_1
204	cat__TreatmentC1_Arsenic and ATRA	0.0	0.0	1_1
205	cat__TreatmentC1_DA High dose (90mg)	-0.00024164636441068588	0.0003185554733776111	1_1
206	cat__TreatmentC1_DA Mylotarg 3mg per m2	0.0003486045912808766	2.8975258657337e-05	1_1
207	cat__TreatmentC1_DA Mylotarg 6mg per m2	3.961415809938806e-06	0.0003045785238191692	1_1
208	cat__TreatmentC1_DA Standard dose (60mg)	-0.00046348564977127804	0.000262800456206509	1_1
209	cat__Marrresult1C1_CR	0.0030364252183729956	0.0018963827512052036	1_1
210	cat__Marrresult1C1_PR	0.00010299681106022973	0.0003089269424301195	1_1
211	cat__Marrresult1C1_RD	0.0021292609978805777	0.0011357075833829358	1_1
212	cat__Marrresult1C1_nan	3.565274229004878e-05	0.00017821969028387053	1_1
213	cat__Marrresult2C1_CR	0.0001327074296353148	0.00016268353594693	1_1
214	cat__Marrresult2C1_PR	-2.5749202765101842e-05	3.3496810120004424e-05	1_1
215	cat__Marrresult2C1_RD	2.9710618575040648e-05	1.2527096718617963e-05	1_1
216	cat__Marrresult2C1_nan	0.00047735060510620817	0.00028035239436891485	1_1
217	cat__MRDnegativity_<0.0%/not detectable	-0.0002990868936558311	7.957418514311511e-05	1_1
218	cat__MRDnegativity_nan	0.0003089904331807558	0.00026451165694064526	1_1
219	cat__MRDguided_No	0.00048527343672624126	0.0001951776343387363	1_1
220	cat__MRDguided_nan	0.00013468813754027308	6.646448287900472e-05	1_1
221	cat__Housekeeping_ABL	0.00016637946402038307	0.00012103405722226533	1_1
222	cat__Housekeeping_nan	-6.536336086524486e-05	0.00016507747765576598	1_1
223	cat__MRDA0_method_nan	-0.00020005149840558457	0.00032860654516830964	1_1
224	cat__MRDA0_method_qPCR-NPM1	-0.0002495691960306967	0.00017305992559511838	1_1
225	cat__MRDA0_method_qPCR-NPM1 A	9.507397944019669e-05	8.510131740422268e-05	1_1
226	cat__MRDA0_method_qPCR-NPM1 B	-1.1884247430105078e-05	4.078527201451844e-05	1_1
227	cat__MRDA0_method_qPCR-NPM1 D	0.0	0.0	1_1
228	cat__MRDA0_method_qPCR-NPM1 OTHER	-8.318973201026925e-05	4.4554922570994535e-05	1_1
229	cat__MRDA0_method_qPCR-inv16	0.0	0.0	1_1
230	cat__MRDA0_method_qPCR-t8/21	0.0	0.0	1_1
231	cat__MRDA0num_ND	0.00017628300354539662	8.103976289136181e-05	1_1
232	cat__MRDA0num_Pos	-0.00036841167033103696	0.0003940762609129487	1_1
233	cat__MRDA0num_nan	-7.922831620077453e-06	0.0004291970543440942	1_1
234	cat__MRDA0_specimen_PB	1.3864955334996764e-05	0.0004584215690998732	1_1
235	cat__MRDA0_specimen_nan	0.00038821874938095303	0.0001432970645725423	1_1
236	cat__MRDB0_method_nan	-0.0002594727355557325	0.00019681898884526796	1_1
237	cat__MRDB0_method_qPCR-NPM1	-2.9710618575129465e-05	5.8757291873912924e-05	1_1
238	cat__MRDB0_method_qPCR-NPM1 A	-1.9807079050093713e-05	0.00011081348252581635	1_1
239	cat__MRDB0_method_qPCR-NPM1 B	0.0	0.0	1_1
240	cat__MRDB0_method_qPCR-NPM1 D	0.0	0.0	1_1
241	cat__MRDB0_method_qPCR-NPM1 OTHER	-6.140194505521723e-05	7.09745988756408e-05	1_1
242	cat__MRDB0_method_qPCR-inv16	0.0	0.0	1_1
243	cat__MRDB0_method_qPCR-t8/21	-3.961415810016522e-05	0.0	1_1
244	cat__MRDB0_specimen_BM	-7.922831620026383e-05	0.00013316486472933026	1_1
245	cat__MRDB0_specimen_nan	-0.00012676530592037327	0.0003566044421115057	1_1
246	cat__MRDB0num_ND	2.772991067003794e-05	4.9872950708161426e-05	1_1
247	cat__MRDB0num_Pos	0.000136668845445298	0.0001069215408027271	1_1
248	cat__MRDB0num_nan	1.5845663239999476e-05	0.00023482877311431264	1_1
249	cat__MRDC0_method_MFC (LAIP+DfN)	-0.00010893893477537109	0.00028518067058729354	1_1
250	cat__MRDC0_method_nan	-0.00036841167033101473	0.00020222630012636068	1_1
251	cat__MRDC0_specimen_BM	-0.00030899043318088903	0.0003474096168149044	1_1
252	cat__MRDC0_specimen_BM	0.0	0.0	1_1
253	cat__MRDC0_specimen_PB	-0.0004001029968111247	0.0004294346493420155	1_1
254	cat__MRDC0_specimen_nan	-0.00010695822687034617	0.00040492762294523074	1_1
255	cat__MRDC1_specimen_BM	-8.318973201026925e-05	0.00015092422367381786	1_1
256	cat__MRDC1_specimen_PB	0.0	0.0	1_1
257	cat__MRDC1_specimen_nan	-0.00036246954661602884	0.0002773415471937907	1_1
258	cat__MRDC0num_Neg	0.0	0.0	1_1
259	cat__MRDC0num_Pos	0.00030106760156072275	0.00032271561506413656	1_1
260	cat__MRDC0num_nan	-2.3768494860099133e-05	0.0003633721883405609	1_1
261	cat__MRDA1_method_nan	0.0005862895398814905	0.00038770301853722686	1_1
262	cat__MRDA1_method_qPCR-NPM1	0.00016241804821037764	6.313457900255542e-05	1_1
263	cat__MRDA1_method_qPCR-NPM1 A	-0.0003248360964209107	4.6620327196878496e-05	1_1
264	cat__MRDA1_method_qPCR-NPM1 B	1.386495533497456e-05	4.915987737831988e-05	1_1
265	cat__MRDA1_method_qPCR-NPM1 D	0.0	0.0	1_1
266	cat__MRDA1_method_qPCR-NPM1 OTHER	-3.763345019516251e-05	5.026473167528641e-05	1_1
267	cat__MRDA1_method_qPCR-inv16	-7.922831620033043e-06	1.5845663240066087e-05	1_1
268	cat__MRDA1_method_qPCR-t8/21	-6.140194505521723e-05	3.830506785075095e-05	1_1
269	cat__MRDA1num_ND	0.00012280389011027905	1.188424743001626e-05	1_1
270	cat__MRDA1num_Neg	0.0004238714916710462	0.00041850628509999236	1_1
271	cat__MRDA1num_Pos	-5.9421237150214524e-05	8.968036462986718e-05	1_1
272	cat__MRDA1num_nan	0.00037237308614093136	0.00020039439649717483	1_1
273	cat__MRDA1_specimen_PB	-0.00010695822687034617	0.00017742544161117335	1_1
274	cat__MRDA1_specimen_nan	-0.000128746013825376	0.00011464175830206989	1_1
275	cat__MRDB1_method_nan	-0.00042783290748120705	7.982031683250006e-05	1_1
276	cat__MRDB1_method_qPCR-NPM1	0.0002911640620357092	9.26073621134889e-05	1_1
277	cat__MRDB1_method_qPCR-NPM1 A	7.130548458011976e-05	6.307240805790543e-05	1_1
278	cat__MRDB1_method_qPCR-NPM1 B	0.0	0.0	1_1
279	cat__MRDB1_method_qPCR-NPM1 D	0.0	0.0	1_1
280	cat__MRDB1_method_qPCR-NPM1 OTHER	0.0	0.0	1_1
281	cat__MRDB1_method_qPCR-inv16	-5.744052924518961e-05	3.96141581000542e-06	1_1
282	cat__MRDB1_method_qPCR-t8/21	1.98070790500271e-06	3.96141581000542e-06	1_1
283	cat__MRDB1_specimen_BM	3.5652742290026575e-05	0.00014441520497204092	1_1
284	cat__MRDB1_specimen_nan	3.763345019505149e-05	0.00012933886123012349	1_1
285	cat__MRDB1num_ND	3.169132648004336e-05	1.1549412511810618e-05	1_1
286	cat__MRDB1num_Neg	9.903539524991345e-06	2.2583544775866088e-05	1_1
287	cat__MRDB1num_Pos	-0.0001901479588805488	0.00011106103170221492	1_1
288	cat__MRDB1num_nan	-4.357557391019284e-05	7.661013570153177e-05	1_1
289	cat__MRDC1_method_MFC (LAIP+DfN)	-0.0005922316635966097	0.0004767872914351433	1_1
290	cat__MRDC1_method_nan	0.0002951254778456924	0.0003535105854184256	1_1
291	cat__MRDC1num_ND	-0.0005347911343514423	0.0004231025757660631	1_1
292	cat__MRDC1num_Neg	-0.0008041674094321882	0.0009074668982802357	1_1
293	cat__MRDC1num_Pos	0.0004753698972012055	0.000901124144360059	1_1
294	cat__MRDC1num_nan	-0.000584308831976621	0.0003616080513746624	1_1
295	ordinal__NauseagradeC1	0.0011052350109928889	0.00043025608042232647	1_1
296	ordinal__AlopeciagradeC1	-0.0004971576841563685	0.0005840368409763004	1_1
297	ordinal__OralgradeC1	-0.0003169132648008999	0.00015419019118606672	1_1
298	ordinal__DiarrheagradeC1	-8.913185572527738e-05	0.0006029946340082622	1_1
299	ordinal__CardiacgradeC1	-0.0007922831620021497	0.00042642759802743666	1_1
300	ordinal__LiverASTgradeC1	-0.00030700972527588635	0.0006356190115421025	1_1
301	ordinal__LiverALTgradeC1	0.0009626240418324939	0.0006150536591944703	1_1
302	ordinal__LiverBilgradeC1	-0.00019410937469057643	0.0005243678688418719	1_1
303	ordinal__RenaCreatgradeC1	0.0007427654643769266	0.00026867629223857907	1_1
304	ordinal__RenaprotgradeC1	0.00029710618575073955	0.0004620614148199109	1_1
305	ordinal__RenahaemgradeC1	-0.0001307267217304231	0.0005002767869220015	1_1
306	ordinal__cellularity1C1	-0.0013805534097887317	0.0007928425145336232	1_1
307	ordinal__cellularity2C1	-7.130548458023078e-05	0.00010618515779251347	1_1
308	num__amlAgeAtRand1	0.00364648325311463	0.001336022353088999	1_1
309	num__UnitsbloodC1	0.0001168617663952487	0.002226763237934341	1_1
310	num__UnitsplateletsC1	0.0009269712995424006	0.0005930756784227449	1_1
311	num__DaysIVantibC1	0.0008893378493472825	0.0008949512554300604	1_1
312	num__DaysinhospC1	0.0009091449283973541	0.0005157224823030383	1_1
313	num__date_MRDA0	0.0007348426327568935	0.0002522118682644777	1_1
314	num__MRDA0hodnota	-0.00102006457107775	0.00026112311680513846	1_1
315	num__MRDA0logred	-0.00026343415136573787	0.0001338407582666857	1_1
316	num__date_MRDB0	-0.00015251450868547511	0.00026681539731550374	1_1
317	num__MRDB0hodnota	-0.0003981222889060998	0.00026775478769141083	1_1
318	num__MRDB0logred	2.574920276499082e-05	6.587156752556759e-05	1_1
319	num__MRDC0percentage	-0.0004080258284311133	0.00038142901030568976	1_1
320	num__date_MRDA1	0.00012874601382530936	0.00029452000972337894	1_1
321	num__MRDA1hodnota	0.0011686176639530421	0.00043835889675752194	1_1
322	num__MRDA1logred	-7.52669003902362e-05	0.0002445673020055414	1_1
323	num__date_MRDB1	0.00017034087983038848	0.00010488404773407575	1_1
324	num__MRDB1hodnota	4.555628181506233e-05	0.00026415545210128856	1_1
325	num__Date_MRDC1	0.00025947273555559924	0.0005308297185413973	1_1
326	num__MRDC1percentage	9.70546873451994e-05	0.0009851189704841448	1_1
327	num__NauseastartC1	-0.00047933131301132194	0.0008547070186353742	1_1
328	num__NauseastopC1	0.0008873571414423021	0.0003047073042248165	1_1
329	num__AlopeciastartC1	-0.00021985857745561167	0.0003489870182698311	1_1
330	num__AlopeciastopC1	-0.0004793313130113441	0.0001536294050323136	1_1
331	num__OralstartC1	-0.0007269198011369716	0.00041018351792713363	1_1
332	num__OralstopC1	-0.0027927981460574847	0.0006942939229996265	1_1
333	num__DiarrheastartC1	-0.0008497236912473171	0.0007023390258355537	1_1
334	num__DiarrheastopC1	-2.971061857515167e-05	0.0006149771107912871	1_1
335	num__CardiacstartC1	-0.0015310872105691153	0.0006264362567683873	1_1
336	num__CardiacstopC1	-0.0010735436845128899	0.00039706154196261176	1_1
337	num__LiverASTstartC1	-0.00021391645374062572	0.00014922501397854224	1_1
338	num__LiverASTstopC1	-0.00021985857745563387	0.00012344117456678113	1_1
339	num__LiverALTstartC1	-0.000998276784122698	0.00033732566335631484	1_1
340	num__LiverALTstopC1	-0.0015092994236140188	0.0004614071712483786	1_1
341	num__LiverBilstartC1	0.0001525145086853419	0.0007230424926879953	1_1
342	num__LiverBilstopC1	-0.0004931962683463631	0.0007896891398595055	1_1
343	num__RenaCreatstartC1	-0.0010794858082279202	0.0005789294439367405	1_1
344	num__RenaCreatstopC1	-0.0006754213956068567	0.000655114461020916	1_1
345	num__RenaprotstartC1	-0.00025154990393572163	0.0003025754186848555	1_1
346	num__RenahaemstartC1	-0.00042585219957618213	0.0003247394621493677	1_1
347	num__RenahaemstopC1	-3.367203438515709e-05	0.0003114564773466675	1_1
348	num__mylotargdateC1	0.00072493909323188	0.0005588054076789438	1_1
349	num__marrexamdate1C1	0.0011190999663278855	0.0013408821990654955	1_1
350	num__marrexamdate2C1	-0.00016043734030548595	0.00028007237792432944	1_1
351	num__NeutrecoverydateC1	0.0012755758908233217	0.0010840897677896247	1_1
352	num__Platrecovery50dateC1	0.0017509457880245717	0.0019962194923352564	1_1
353	num__Platrecovery100dateC1	0.0015528749975240342	0.00231164311679459	1_1
354	num__DischargeddateC1	0.0014201675678887193	0.0007603080874515463	1_1
355	num__Weight	0.0019470358706201063	0.000665694681510938	1_1
356	num__Height	0.0009764889971675128	0.0005585315333572784	1_1
357	num__BloodDateEntry	0.00043575573910112906	0.0004925555027589632	1_1
358	num__HemoglobinEntry	-0.0006199615742667142	0.00017160293633835838	1_1
359	num__PlateletEntry	0.0007863410382870306	0.001116188218681273	1_1
360	num__MarrowDateEntry	0.0011111771347078968	0.0006745873569460429	1_1
361	num__MarrowBlastsEntry	0.0005526175054964222	0.000830018241344426	1_1
362	num__LocalImmPcnt	-0.0010378909422227966	0.0005007079148081588	1_1
363	num__SmokePerDay	-0.0004555628181512672	0.0003458590522350683	1_1
364	num__chemodateC1	0.0002495691960306079	0.001254390307227617	1_1
365	num__Marrblastperc1C1	0.0037415572325548707	0.0018285635344882595	1_1
366	num__Marrblastperc2C1	0.00012478459801525953	0.0001937249792828739	1_1
367	num__WBCEntry	0.007013686691623544	0.0013188064314469243	1_1
368	num__CompmarrrespC1	0.0034325667993740485	0.0017675484879507185	1_1
369	remainder__IsSec_is_missing	0.0	0.0	1_1
370	remainder__PrevDiag_is_missing	0.0	0.0	1_1
371	remainder__PrevBloodDis_is_missing	0.0005030998078712657	0.0004526860143054406	1_1
372	remainder__Weight_is_missing	0.0	0.0	1_1
373	remainder__Height_is_missing	0.0	0.0	1_1
374	remainder__BloodDateEntry_is_missing	0.0	0.0	1_1
375	remainder__HemoglobinEntry_is_missing	0.0	0.0	1_1
376	remainder__PlateletEntry_is_missing	-2.376849486014354e-05	2.7729910670037943e-05	1_1
377	remainder__MarrowDateEntry_is_missing	-3.961415810016522e-05	2.258354477583688e-05	1_1
378	remainder__MarrowBlastsEntry_is_missing	-3.56527422901598e-05	5.928904291042247e-05	1_1
379	remainder__FABtype_is_missing	-9.30932715352828e-05	6.027343298157499e-05	1_1
380	remainder__CNSinvolveentry_is_missing	0.0	0.0	1_1
381	remainder__Localcytoentry_is_missing	1.7826371145002184e-05	4.126342752786646e-05	1_1
382	remainder__Localimmentry_is_missing	5.942123714985925e-06	2.0392636007275935e-05	1_1
383	remainder__LocalImmPcnt_is_missing	-8.715114782027466e-05	0.0003631453878264252	1_1
384	remainder__CD33entry_is_missing	6.338265296013113e-05	9.675104277791001e-05	1_1
385	remainder__SmokeHist_is_missing	-0.00011091964268035159	8.528551960547825e-05	1_1
386	remainder__SmokePerDay_is_missing	-0.00011686176639535972	0.00031921982336591883	1_1
387	remainder__CytoResult_is_missing	-1.980707905047119e-06	1.154941251186012e-05	1_1
388	remainder__Karyotype_is_missing	-1.5845663240110498e-05	3.464823753547374e-05	1_1
389	remainder__ComorArr_is_missing	0.0	0.0	1_1
390	remainder__ComorCard_is_missing	0.0	0.0	1_1
391	remainder__ComorHVD_is_missing	-2.178778695509642e-05	3.337948292898316e-05	1_1
392	remainder__ComorIBD_is_missing	0.0	0.0	1_1
393	remainder__ComorDiab_is_missing	-3.961415810049829e-06	4.851723696808085e-06	1_1
394	remainder__ComorCVD_is_missing	0.0	0.0	1_1
395	remainder__ComorPsyc_is_missing	9.90353952501355e-06	0.0	1_1
396	remainder__ComorObe_is_missing	0.0	0.0	1_1
397	remainder__ComorInf_is_missing	1.98070790500271e-05	2.1697567987975676e-05	1_1
398	remainder__ComorRheu_is_missing	0.0	0.0	1_1
399	remainder__ComorPrep_is_missing	0.0	0.0	1_1
400	remainder__ComorRen_is_missing	-1.9807079050249143e-06	3.961415810049829e-06	1_1
401	remainder__ComorMPul_is_missing	0.0	0.0	1_1
402	remainder__ComorSPul_is_missing	0.0	0.0	1_1
403	remainder__ComorPST_is_missing	0.0	0.0	1_1
404	remainder__ComorHepM_is_missing	0.0	0.0	1_1
405	remainder__ComorHepS_is_missing	0.0	0.0	1_1
406	remainder__drugdoseC1yn_is_missing	0.0	0.0	1_1
407	remainder__mylotargC1yn_is_missing	-4.357557391017064e-05	2.3098825023621233e-05	1_1
408	remainder__mylotargdateC1_is_missing	0.00019807079050049303	0.00013907334309060958	1_1
409	remainder__mylodoseC1_is_missing	0.00027927981460569297	0.00042042362472657414	1_1
410	remainder__marrexamdate1C1_is_missing	2.772991067003794e-05	5.7882778521995886e-05	1_1
411	remainder__marrexamdate2C1_is_missing	0.0005407332580663837	0.0002361615237314817	1_1
412	remainder__cellularity1C1_is_missing	-0.0007090934299919249	0.00012299542215826414	1_1
413	remainder__cellularity2C1_is_missing	0.00029908689365572006	5.9881618863597275e-05	1_1
414	remainder__Marrblastperc1C1_is_missing	0.00017826371145042154	0.00011583331564334101	1_1
415	remainder__Marrblastperc2C1_is_missing	0.00029908689365574224	0.00011956652819764869	1_1
416	remainder__Marrresult1C1_is_missing	5.149840553009266e-05	0.0001625387782116542	1_1
417	remainder__Marrresult2C1_is_missing	-0.00011488105849035701	0.0002907393148190843	1_1
418	remainder__CompmarrrespC1_is_missing	0.0022877176302809944	0.0010367638971724828	1_1
419	remainder__NeutrecoveryC1_is_missing	7.922831619988635e-06	2.2056229773337486e-05	1_1
420	remainder__NeutrecoverydateC1_is_missing	9.507397944021889e-05	0.0006999385675521526	1_1
421	remainder__Platrecovery50C1_is_missing	-1.980707905013812e-05	0.0	1_1
422	remainder__Platrecovery50dateC1_is_missing	0.0003664309624259232	0.0005027643793597135	1_1
423	remainder__Platrecovery100C1_is_missing	0.0	0.0	1_1
424	remainder__Platrecovery100dateC1_is_missing	0.0012597302275833	0.0012032111738509814	1_1
425	remainder__NauseagradeC1_is_missing	-2.1787786955118627e-05	0.00019511732297066548	1_1
426	remainder__NauseastartC1_is_missing	-0.00031295184899091664	0.00021246266255452048	1_1
427	remainder__NauseastopC1_is_missing	-0.00048527343672633005	0.000392310190115166	1_1
428	remainder__AlopeciagradeC1_is_missing	-5.744052924518961e-05	0.00014136760655262517	1_1
429	remainder__AlopeciastartC1_is_missing	0.0005248875948263398	0.0005410270195538414	1_1
430	remainder__AlopeciastopC1_is_missing	-0.00014657238497044477	8.844698065547409e-05	1_1
431	remainder__OralgradeC1_is_missing	-4.4408920985006264e-17	6.1688797125593e-05	1_1
432	remainder__OralstartC1_is_missing	0.0003406817596608436	0.00027840045684338966	1_1
433	remainder__OralstopC1_is_missing	-2.5749202765124048e-05	0.0003364639193072975	1_1
434	remainder__DiarrheagradeC1_is_missing	-0.00013864955335041174	0.00014782504927640506	1_1
435	remainder__DiarrheastartC1_is_missing	0.0005526175054964	0.00023296695353136845	1_1
436	remainder__DiarrheastopC1_is_missing	-0.00014657238497042257	0.00022803101374774482	1_1
437	remainder__CardiacgradeC1_is_missing	-8.715114782029688e-05	7.014055582476645e-05	1_1
438	remainder__CardiacstartC1_is_missing	-0.0003347396359459465	0.00017598230262236598	1_1
439	remainder__CardiacstopC1_is_missing	-0.00036841167033103696	9.486743133740215e-05	1_1
440	remainder__LiverASTgradeC1_is_missing	-0.00016836017192549678	9.519769319388462e-05	1_1
441	remainder__LiverASTstartC1_is_missing	3.169132648002115e-05	0.00010928052151351309	1_1
442	remainder__LiverASTstopC1_is_missing	-0.00016439875611549138	0.00023591220650284067	1_1
443	remainder__LiverALTgradeC1_is_missing	-1.980707905047119e-06	4.987295070818171e-05	1_1
444	remainder__LiverALTstartC1_is_missing	8.318973201015822e-05	0.00035140683397541316	1_1
445	remainder__LiverALTstopC1_is_missing	0.00018024441935544645	0.0003694113170321092	1_1
446	remainder__LiverBilgradeC1_is_missing	-5.942123715074743e-06	6.375295398590338e-05	1_1
447	remainder__LiverBilstartC1_is_missing	0.00016439875611538036	0.0002690848368529219	1_1
448	remainder__LiverBilstopC1_is_missing	0.0005704438766414466	0.0006542215544483692	1_1
449	remainder__RenaCreatgradeC1_is_missing	1.7826371145002184e-05	4.4466782182813085e-05	1_1
450	remainder__RenaCreatstartC1_is_missing	-0.0003050290173708392	0.000468402871028802	1_1
451	remainder__RenaCreatstopC1_is_missing	-7.922831620077453e-06	0.00022948875327053262	1_1
452	remainder__RenaprotgradeC1_is_missing	-3.56527422901598e-05	9.132760420225895e-05	1_1
453	remainder__RenaprotstartC1_is_missing	0.00020401291421550115	0.0001688371962772822	1_1
454	remainder__RenahaemgradeC1_is_missing	-7.922831620077453e-06	8.482426408922548e-05	1_1
455	remainder__RenahaemstartC1_is_missing	0.00011884247430027362	0.00030453987907828504	1_1
456	remainder__RenahaemstopC1_is_missing	-0.0002456077802207135	9.486743133740724e-05	1_1
457	remainder__UnitsbloodC1_is_missing	-0.00011488105849035701	0.00010877675613717871	1_1
458	remainder__UnitsplateletsC1_is_missing	-0.00018420583516554068	0.00013221874358374574	1_1
459	remainder__DaysIVantibC1_is_missing	3.9614158099832155e-06	1.0099668258366785e-05	1_1
460	remainder__DaysinhospC1_is_missing	8.318973201018042e-05	0.00016183729051690867	1_1
461	remainder__DischargeddateC1_is_missing	-0.0006160001584566866	0.00029139976519267904	1_1
462	remainder__MRDnegativity_is_missing	0.0005209261790163344	0.0001368839704729629	1_1
463	remainder__MRDguided_is_missing	0.0005209261790163344	4.542692154882437e-05	1_1
464	remainder__Housekeeping_is_missing	-0.00011686176639538192	0.00012827282158728436	1_1
465	remainder__MRDA0_is_missing	3.961415809938806e-06	0.00014014120824216062	1_1
466	remainder__date_MRDA0_is_missing	-0.0004971576841563907	0.00031364057805920875	1_1
467	remainder__MRDA0_method_is_missing	-0.0004951769762513658	0.0004383588967575099	1_1
468	remainder__MRDA0_specimen_is_missing	0.0010636401449877653	0.0004340236789606352	1_1
469	remainder__MRDA0num_is_missing	0.00023570424069556671	0.00039472283428981575	1_1
470	remainder__MRDA0hodnota_is_missing	0.00014657238497035597	9.106949458333477e-05	1_1
471	remainder__MRDA0logred_is_missing	0.00033672034385083814	0.00020013972831133423	1_1
472	remainder__MRDB0_is_missing	0.00013072672173028988	0.0001115896450254887	1_1
473	remainder__date_MRDB0_is_missing	-0.00015647592449548054	0.0001502468458693208	1_1
474	remainder__MRDB0_method_is_missing	-4.357557391017064e-05	0.00014590169240162812	1_1
475	remainder__MRDB0_specimen_is_missing	5.9421237150081296e-05	0.00016309298512676417	1_1
476	remainder__MRDB0num_is_missing	-0.00012478459801539276	0.00011593487928902705	1_1
477	remainder__MRDB0hodnota_is_missing	-9.903539525033534e-05	4.8111227846753286e-05	1_1
478	remainder__MRDB0logred_is_missing	1.386495533497456e-05	4.2757607195749556e-05	1_1
479	remainder__MRDC0_is_missing	6.734406877009213e-05	0.00018425907230863414	1_1
480	remainder__MRDC0_method_is_missing	0.000398122288906011	0.0003090412163898336	1_1
481	remainder__MRDC0_specimen_is_missing	0.00020401291421552338	0.00030790930994439175	1_1
482	remainder__MRDC0num_is_missing	-1.7826371145091e-05	0.00015270731291143358	1_1
483	remainder__MRDC0percentage_is_missing	-6.661338147750939e-17	0.0002750261248671305	1_1
484	remainder__MRDA1_is_missing	-0.00015845663240046103	0.00013093662828878144	1_1
485	remainder__date_MRDA1_is_missing	-7.922831620026383e-05	0.00017793328723413325	1_1
486	remainder__MRDA1_method_is_missing	-0.000419910075861174	0.00032045870685375795	1_1
487	remainder__MRDA1_specimen_is_missing	-0.00014855309287544748	0.00023310163598430194	1_1
488	remainder__MRDA1num_is_missing	0.00046942777348621954	0.00014194919775124812	1_1
489	remainder__MRDA1hodnota_is_missing	-0.0005783667082615684	0.00014737318705995042	1_1
490	remainder__MRDA1logred_is_missing	0.00022778140907553368	0.0001833626368931866	1_1
491	remainder__MRDB1_is_missing	-0.00012280389011039007	0.00025300393926095207	1_1
492	remainder__date_MRDB1_is_missing	3.9614158099832155e-06	7.019646699813354e-05	1_1
493	remainder__MRDB1_method_is_missing	-0.00010893893477534889	7.619935453351193e-05	1_1
494	remainder__MRDB1_specimen_is_missing	0.00010893893477523787	9.66293177859515e-05	1_1
495	remainder__MRDB1num_is_missing	0.00014657238497033375	8.128145672622124e-05	1_1
496	remainder__MRDB1hodnota_is_missing	5.1498405530070455e-05	8.844698065546364e-05	1_1
497	remainder__MRDC1_is_missing	0.0002317428248855391	0.000247596410830503	1_1
498	remainder__Date_MRDC1_is_missing	0.00027927981460569297	0.00021077561502046307	1_1
499	remainder__MRDC1_method_is_missing	-0.0003545467149959736	0.00022403899098267897	1_1
500	remainder__MRDC1_specimen_is_missing	0.0003664309624259232	0.00015882758093554574	1_1
501	remainder__MRDC1num_is_missing	0.00020005149840547355	0.0003399901129578004	1_1
502	remainder__MRDC1percentage_is_missing	-6.536336086524486e-05	0.0014496373426848386	1_1
503	remainder__ASXL1	0.0	0.0	1_1
504	remainder__ASXL2	0.0	0.0	1_1
505	remainder__ASXL3	0.0	0.0	1_1
506	remainder__ATRX	0.0	0.0	1_1
507	remainder__BAGE3	0.0	0.0	1_1
508	remainder__BCOR	0.0	0.0	1_1
509	remainder__BRAF	0.0	0.0	1_1
510	remainder__CBL	0.0	0.0	1_1
511	remainder__CDKN2A	0.0	0.0	1_1
512	remainder__CEBPA	0.0	0.0	1_1
513	remainder__CREBBP	0.0	0.0	1_1
514	remainder__CSF3R	0.0	0.0	1_1
515	remainder__CTCF	0.0	0.0	1_1
516	remainder__CUL2	0.0	0.0	1_1
517	remainder__CUX1	0.0	0.0	1_1
518	remainder__DNMT3A	0.0	0.0	1_1
519	remainder__EED	0.0	0.0	1_1
520	remainder__ETV6	0.0	0.0	1_1
521	remainder__EZH2	0.0	0.0	1_1
522	remainder__FBXW7	0.0	0.0	1_1
523	remainder__FLT3	0.0	0.0	1_1
524	remainder__GATA1	0.0	0.0	1_1
525	remainder__GATA2	0.0	0.0	1_1
526	remainder__GNAS	0.0	0.0	1_1
527	remainder__GNB1	0.0	0.0	1_1
528	remainder__IDH1	0.0	0.0	1_1
529	remainder__IDH2	0.0	0.0	1_1
530	remainder__JAK2	0.0	0.0	1_1
531	remainder__JAK3	0.0	0.0	1_1
532	remainder__KANSL1	0.0	0.0	1_1
533	remainder__KDM6A	0.0	0.0	1_1
534	remainder__KIT	0.0	0.0	1_1
535	remainder__KMT2C	0.0	0.0	1_1
536	remainder__KMT2D	0.0	0.0	1_1
537	remainder__KMT2E	0.0	0.0	1_1
538	remainder__KRAS	0.0	0.0	1_1
539	remainder__LUC7L2	0.0	0.0	1_1
540	remainder__MED12	0.0	0.0	1_1
541	remainder__MLL	0.0	0.0	1_1
542	remainder__MPL	0.0	0.0	1_1
543	remainder__MYC	0.0	0.0	1_1
544	remainder__NF1	0.0	0.0	1_1
545	remainder__NFE2	0.0	0.0	1_1
546	remainder__NOTCH1	0.0	0.0	1_1
547	remainder__NPM1	0.0	0.0	1_1
548	remainder__NRAS	0.0	0.0	1_1
549	remainder__PDS5B	0.0	0.0	1_1
550	remainder__PHF6	0.0	0.0	1_1
551	remainder__PRPF8	0.0	0.0	1_1
552	remainder__PTEN	0.0	0.0	1_1
553	remainder__PTPN11	0.0	0.0	1_1
554	remainder__RAD21	0.0	0.0	1_1
555	remainder__RIT1	0.0	0.0	1_1
556	remainder__RUNX1	0.0	0.0	1_1
557	remainder__SETBP1	0.0	0.0	1_1
558	remainder__SF1	0.0	0.0	1_1
559	remainder__SF3B1	0.0	0.0	1_1
560	remainder__SMC1A	0.0	0.0	1_1
561	remainder__SMC3	0.0	0.0	1_1
562	remainder__SMG1	0.0	0.0	1_1
563	remainder__SRSF2	0.0	0.0	1_1
564	remainder__STAG2	0.0	0.0	1_1
565	remainder__STAT5B	0.0	0.0	1_1
566	remainder__SUZ12	0.0	0.0	1_1
567	remainder__TET2	0.0	0.0	1_1
568	remainder__TP53	0.0	0.0	1_1
569	remainder__U2AF1	0.0	0.0	1_1
570	remainder__WT1	0.0	0.0	1_1
571	remainder__ZRSR2	0.0	0.0	1_1
572	remainder__ngs_is_missing	0.0	0.0	1_1
573	karyotype_encoding__Karyotype_46,XX [20]	0.0	0.0	2_1
574	karyotype_encoding__Karyotype_46,XX [20]	-9.948792977323428e-05	9.683237178048064e-05	2_1
575	karyotype_encoding__Karyotype_46,XX,inv(16)(p13q22)[10]	0.0	0.0	2_1
576	karyotype_encoding__Karyotype_46,XX,t(8;21)(q22;q22)[10]	-1.9507437210464218e-05	0.0	2_1
577	karyotype_encoding__Karyotype_46,XX[10]	0.0	0.0	2_1
578	karyotype_encoding__Karyotype_46,XX[20]	0.000505242623750335	0.00033733768460325684	2_1
579	karyotype_encoding__Karyotype_46,XX[20]	-2.3408924652512652e-05	4.919588476143285e-05	2_1
580	karyotype_encoding__Karyotype_46,XX[25]	-4.291636186297687e-05	4.722250548414473e-05	2_1
581	karyotype_encoding__Karyotype_46,XX[30]	3.7064130699837607e-05	3.822661388396761e-05	2_1
582	karyotype_encoding__Karyotype_46,XY	0.0	0.0	2_1
583	karyotype_encoding__Karyotype_46,XY [20]	-7.802974884185688e-06	3.772558811179487e-05	2_1
584	karyotype_encoding__Karyotype_46,XY,inv(16)(p13q22)[10]	0.0	0.0	2_1
585	karyotype_encoding__Karyotype_46,XY[10]	-4.291636186293246e-05	0.00010659703363911632	2_1
586	karyotype_encoding__Karyotype_46,XY[20]	-0.00017946842233600434	0.0003524103703973281	2_1
587	karyotype_encoding__Karyotype_46,XY[20]	1.5605949768371376e-05	1.809045305146821e-05	2_1
588	karyotype_encoding__Karyotype_46,XY[25]	6.632528651546732e-05	9.5566534710038e-06	2_1
589	karyotype_encoding__Karyotype_46,XY[30]	4.876859302604952e-05	0.0	2_1
590	karyotype_encoding__Karyotype_47,XX,+8[10]	0.0	0.0	2_1
591	karyotype_encoding__Karyotype___rare_class__	0.0016795903438186154	0.0006162436157070407	2_1
592	cat__sexID_False	0.00021263106559377132	0.00026636046527106825	2_1
593	cat__sexID_True	0.00021263106559377132	0.00022618534859806706	2_1
594	cat__IsSec_False	0.0016542306754450341	0.0004834382192377642	2_1
595	cat__IsSec_True	0.0004603755181663116	0.00038298221715472316	2_1
596	cat__IsSec_nan	-2.1458180931488437e-05	3.920946353035509e-05	2_1
597	cat__PrevDiag_False	2.73104120946277e-05	0.00019840128179611415	2_1
598	cat__PrevDiag_True	-0.00018727139722016784	0.0005553764290442973	2_1
599	cat__PrevDiag_nan	0.0	0.0	2_1
600	cat__drugdoseC1yn_False	-8.973421116800217e-05	0.00010494203487002244	2_1
601	cat__drugdoseC1yn_True	-0.00017166544745184087	0.0003735865220627561	2_1
602	cat__drugdoseC1yn_nan	0.0	0.0	2_1
603	cat__mylotargC1yn_False	5.2670080468186776e-05	0.0002670168428347077	2_1
604	cat__mylotargC1yn_True	0.00078614971958062	0.00026701684283472163	2_1
605	cat__mylotargC1yn_nan	-7.802974884163482e-06	1.5605949768326964e-05	2_1
606	cat__mylodoseC1_False	0.00017556693489395592	0.00011086679142363521	2_1
607	cat__mylodoseC1_True	0.00035503535722991586	0.00041453189322388504	2_1
608	cat__mylodoseC1_nan	-0.0003394294074615889	0.00030803225506345817	2_1
609	cat__NeutrecoveryC1_False	-8.388198000486291e-05	0.0005036773445490942	2_1
610	cat__NeutrecoveryC1_True	0.0005891246037551979	0.0002635020831710701	2_1
611	cat__NeutrecoveryC1_nan	0.0	0.0	2_1
612	cat__Platrecovery50C1_False	0.0002028773469885392	0.00048390241696593956	2_1
613	cat__Platrecovery50C1_True	7.607900512072164e-05	0.0005244345112458077	2_1
614	cat__Platrecovery50C1_nan	0.0	0.0	2_1
615	cat__Platrecovery100C1_False	0.0019800048768593204	0.0017029556946002832	2_1
616	cat__Platrecovery100C1_True	0.0009285540112167867	0.0008774097429892548	2_1
617	cat__Platrecovery100C1_nan	-9.753718605232109e-06	0.0	2_1
618	cat__MRDA0_False	0.0003764935381614487	0.0001962994935961997	2_1
619	cat__MRDA0_True	-0.00011509387954158345	0.0010295677191487962	2_1
620	cat__MRDA0_nan	-5.852231163128163e-05	0.00028059534571835126	2_1
621	cat__MRDB0_False	-1.1704462326256326e-05	0.0001908740679037532	2_1
622	cat__MRDB0_True	0.00016776396000974802	0.00031414848594998207	2_1
623	cat__MRDB0_nan	4.4867105584001085e-05	0.0003138576301024823	2_1
624	cat__MRDC0_False	-0.0002496951962935645	0.0003037527847224131	2_1
625	cat__MRDC0_True	-0.00012679834186783977	0.0003019559728205465	2_1
626	cat__MRDC0_nan	-0.00016191172884660876	0.0002116894020580203	2_1
627	cat__MRDA1_False	-3.3162643257744764e-05	0.00034060454617256154	2_1
628	cat__MRDA1_True	-0.00012289685442574695	6.487506129555903e-05	2_1
629	cat__MRDA1_nan	-5.657156791025741e-05	0.0001495089490864696	2_1
630	cat__MRDB1_False	9.558644233114144e-05	0.0001662601375482187	2_1
631	cat__MRDB1_True	0.00015020726652037464	0.00016116968595548508	2_1
632	cat__MRDB1_nan	-0.0006574006339916894	0.00012315976877964305	2_1
633	cat__MRDC1_False	-0.000329675688856379	0.00019236350994383618	2_1
634	cat__MRDC1_True	-1.3655206047324953e-05	7.545117622359547e-05	2_1
635	cat__MRDC1_nan	0.00024579370885151607	0.00014720038609052403	2_1
636	cat__amlAgeGroup_15-29	-0.0004506217995610795	0.00020968453425854308	2_1
637	cat__amlAgeGroup_30-39	0.0004428188246768938	0.0004105191732100516	2_1
638	cat__amlAgeGroup_40-49	-0.00023408924652519315	0.00019458607503788388	2_1
639	cat__amlAgeGroup_50-59	0.0005052426237503127	0.0005368764273851698	2_1
640	cat__amlAgeGroup_60+	0.0011353328456474188	0.0005783091543589853	2_1
641	cat__PrevBloodDis_Aplastic anaemia	0.0	0.0	2_1
642	cat__PrevBloodDis_Chronic lymphoblastic leukaemia (CLL)	0.0	0.0	2_1
643	cat__PrevBloodDis_Chronic myelomonocytic leukaemia (CMML)	0.0	0.0	2_1
644	cat__PrevBloodDis_Hodgkin's disease	0.0	0.0	2_1
645	cat__PrevBloodDis_Lymphoma	-0.00010924164837844419	0.00013506699340152194	2_1
646	cat__PrevBloodDis_Myelodysplastic syndrome (MDS)/myelodysplasia/pre-leukaemic phase	0.0003218727139722155	0.00014401192938534956	2_1
647	cat__PrevBloodDis_Myelofibrosis	-3.901487442092844e-06	4.778326735501899e-06	2_1
648	cat__PrevBloodDis_Myeloproliferative syndrome	0.0	0.0	2_1
649	cat__PrevBloodDis_Other haematological disorder	3.901487442092844e-06	0.00010034486144536938	2_1
650	cat__PrevBloodDis_Polycythaemia rubra vera (PRV)	0.0	0.0	2_1
651	cat__PrevBloodDis_Refractory anaemia with excess of blasts (RAEB, RAEB-t)	-4.4867105583978886e-05	7.645322776792387e-05	2_1
652	cat__PrevBloodDis_Thrombocythaemia	0.0	0.0	2_1
653	cat__PrevBloodDis_Thrombocytopenia	0.0	0.0	2_1
654	cat__PrevBloodDis_nan	0.0006886125335284099	0.00046840602452857816	2_1
655	cat__FABtype_0	0.00010338941721532713	7.817591771573803e-05	2_1
656	cat__FABtype_1	-0.00018922214094123645	0.0003123992889202728	2_1
657	cat__FABtype_2	0.0005754693977078728	0.0003137606182370511	2_1
658	cat__FABtype_3	2.3408924652534858e-05	4.958113641409295e-05	2_1
659	cat__FABtype_3v	0.0	0.0	2_1
660	cat__FABtype_4	0.0002106803218727249	0.0003318902517896852	2_1
661	cat__FABtype_4e	0.00010143867349423629	3.2408188687311495e-05	2_1
662	cat__FABtype_5	0.003002194586686202	0.0006684934320467802	2_1
663	cat__FABtype_5a	0.00029066081443549494	9.011507017760579e-05	2_1
664	cat__FABtype_5b	-5.852231163117061e-06	2.7998439589193438e-05	2_1
665	cat__FABtype_6	0.00016776396000974802	0.0006929507399592685	2_1
666	cat__FABtype_7	-3.9014874420861825e-05	2.467517315906268e-05	2_1
667	cat__FABtype_8	-0.00013069982930991042	0.00038438067297551324	2_1
668	cat__FABtype_B	0.0	0.0	2_1
669	cat__FABtype_R	-0.00030821750792486835	0.00017454524034738117	2_1
670	cat__FABtype_RT	0.0	0.0	2_1
671	cat__FABtype_X	4.096561814193045e-05	0.00014273793225009598	2_1
672	cat__FABtype_nan	5.657156791027962e-05	7.812722514314021e-05	2_1
673	cat__CNSinvolveentry_0.0	0.0007939526944647612	0.0005393938670769748	2_1
674	cat__CNSinvolveentry_1.0	0.0	0.0	2_1
675	cat__CNSinvolveentry_2.0	-0.00019897585954644636	0.000400382723493721	2_1
676	cat__CNSinvolveentry_nan	-4.291636186293246e-05	1.7006189489532405e-05	2_1
677	cat__Localcytoentry_1.0	0.002217995610826651	0.0005634442201892241	2_1
678	cat__Localcytoentry_2.0	0.004338454035601069	0.001261716548677112	2_1
679	cat__Localcytoentry_3.0	0.0003608875883930773	0.00017900133231042132	2_1
680	cat__Localcytoentry_4.0	-2.926115581565192e-05	0.00012244705058452515	2_1
681	cat__Localcytoentry_5.0	-0.0006105827846866641	0.0001519327576971053	2_1
682	cat__Localcytoentry_nan	4.096561814190824e-05	2.6461175257248804e-05	2_1
683	cat__Localimmentry_1.0	0.00017946842233602657	0.000152931340629285	2_1
684	cat__Localimmentry_2.0	0.0003023652767617513	0.00019653198419517035	2_1
685	cat__Localimmentry_3.0	-0.000513045598634454	0.0005124778628538323	2_1
686	cat__Localimmentry_nan	2.73104120946277e-05	0.00015984199307972225	2_1
687	cat__CD33entry_1.0	-0.0001014386734942585	0.00016234595091196312	2_1
688	cat__CD33entry_2.0	0.0001736161911729095	0.0004363042320275107	2_1
689	cat__CD33entry_3.0	3.121189953669834e-05	0.00012141714758036688	2_1
690	cat__CD33entry_nan	5.071933674714035e-05	0.00011629443402712686	2_1
691	cat__SmokeHist_1.0	-0.0002828578395513093	0.0004950048227923447	2_1
692	cat__SmokeHist_2.0	-0.0002009266032674928	0.00028799743335125496	2_1
693	cat__SmokeHist_3.0	0.000368690563277263	0.0007071385448201564	2_1
694	cat__SmokeHist_nan	2.535966837358128e-05	0.00010976292530905763	2_1
695	cat__amlType_De novo	0.0005676664228237094	0.0013099560007614525	2_1
696	cat__amlType_High risk MDS	-0.0005852231163130606	0.0003205992557240384	2_1
697	cat__amlType_Secondary	0.0020151182638381117	0.001162184939015624	2_1
698	cat__CytoResult_Adverse	0.023381614240429192	0.006575460264667556	2_1
699	cat__CytoResult_Failed	-8.583272372590934e-05	0.00012782954343160607	2_1
700	cat__CytoResult_Intermediate	0.0011977566447208155	0.00033141981887884863	2_1
701	cat__CytoResult_Normal	0.003958059009997572	0.0005786643771050958	2_1
702	cat__CytoResult_Not done	-3.901487442070639e-06	6.802475795822129e-05	2_1
703	cat__CytoResult_nan	0.0	0.0	2_1
704	cat__CytoResult_t(15;17) / PML-RARA [APL]	0.0	0.0	2_1
705	cat__CytoResult_t(8;21) / inv(16) [CBF]	0.012991953182150694	0.002428139223014869	2_1
706	cat__ComorArr_0.0	5.852231163130384e-05	5.9808669950772085e-05	2_1
707	cat__ComorArr_1.0	-3.9014874420861825e-05	4.138152340522301e-05	2_1
708	cat__ComorArr_2.0	0.0	0.0	2_1
709	cat__ComorArr_nan	0.0	0.0	2_1
710	cat__ComorCard_0.0	3.511338697879118e-05	0.00011616347178510293	2_1
711	cat__ComorCard_1.0	-0.00018532065349914363	0.0002392346798030748	2_1
712	cat__ComorCard_2.0	0.0	0.0	2_1
713	cat__ComorCard_nan	0.0	0.0	2_1
714	cat__ComorHVD_0.0	3.511338697881339e-05	1.3230587628623584e-05	2_1
715	cat__ComorHVD_1.0	-2.535966837353687e-05	9.408168194516776e-05	2_1
716	cat__ComorHVD_2.0	0.0	0.0	2_1
717	cat__ComorHVD_nan	0.0	0.0	2_1
718	cat__ComorIBD_0.0	-0.00027895635210923865	9.667504857051052e-05	2_1
719	cat__ComorIBD_1.0	-2.535966837353687e-05	0.00010871787207484103	2_1
720	cat__ComorIBD_2.0	-5.852231163139265e-06	1.170446232627853e-05	2_1
721	cat__ComorIBD_nan	5.071933674714035e-05	1.4334980206469439e-05	2_1
722	cat__ComorDiab_0.0	-9.558644233114144e-05	0.00018094659644465704	2_1
723	cat__ComorDiab_1.0	-0.00032772494513533257	0.00019649325486494927	2_1
724	cat__ComorDiab_2.0	0.0	0.0	2_1
725	cat__ComorDiab_nan	-1.3655206047302749e-05	2.1897043960633077e-05	2_1
726	cat__ComorCVD_0.0	8.193123628381649e-05	2.587953993937231e-05	2_1
727	cat__ComorCVD_1.0	0.0	0.0	2_1
728	cat__ComorCVD_2.0	0.0	0.0	2_1
729	cat__ComorCVD_nan	4.291636186299907e-05	7.802974884141278e-06	2_1
730	cat__ComorPsyc_0.0	-0.0003569861009509845	0.0002460258306416544	2_1
731	cat__ComorPsyc_1.0	-0.0002477444525725181	0.0002878652698669965	2_1
732	cat__ComorPsyc_2.0	7.607900512072164e-05	3.287451752520282e-05	2_1
733	cat__ComorPsyc_nan	0.0	0.0	2_1
734	cat__ComorObe_0.0	-0.00026920263350400654	0.0002116894020580256	2_1
735	cat__ComorObe_1.0	-0.00012679834186783977	0.0002347385938101638	2_1
736	cat__ComorObe_2.0	0.0	0.0	2_1
737	cat__ComorObe_nan	0.0	0.0	2_1
738	cat__ComorInf_0.0	0.0003862472567666586	0.0004978258227248453	2_1
739	cat__ComorInf_1.0	-0.000591075347476222	0.00013224833948150105	2_1
740	cat__ComorInf_2.0	-2.7310412094649906e-05	3.901487442092843e-06	2_1
741	cat__ComorInf_nan	-7.802974884163482e-06	1.989376059923377e-05	2_1
742	cat__ComorRheu_0.0	0.00018141916605707298	0.00026045168340424344	2_1
743	cat__ComorRheu_1.0	-0.00010729090465741998	0.00013158485796860913	2_1
744	cat__ComorRheu_2.0	-4.486710558402329e-05	6.718039642126274e-05	2_1
745	cat__ComorRheu_nan	5.852231163139265e-06	1.584791690738359e-05	2_1
746	cat__ComorPrep_0.0	4.486710558402329e-05	3.121189953669556e-05	2_1
747	cat__ComorPrep_1.0	1.560594976834917e-05	3.7319924837286865e-05	2_1
748	cat__ComorPrep_2.0	0.0	0.0	2_1
749	cat__ComorPrep_nan	7.802974884185688e-06	1.5605949768371376e-05	2_1
750	cat__ComorRen_0.0	8.583272372590934e-05	9.839176952288903e-05	2_1
751	cat__ComorRen_1.0	7.998049256279227e-05	0.00019147123507736743	2_1
752	cat__ComorRen_2.0	0.0	0.0	2_1
753	cat__ComorRen_nan	0.0	0.0	2_1
754	cat__ComorMPul_0.0	0.00015020726652039684	0.00014527475454306356	2_1
755	cat__ComorMPul_1.0	7.802974884174585e-05	0.00025606065756623336	2_1
756	cat__ComorMPul_2.0	2.2204460492503132e-17	0.00013316594521045646	2_1
757	cat__ComorMPul_nan	7.4128261399653e-05	2.5133574692501237e-05	2_1
758	cat__ComorSPul_0.0	-4.4867105584001085e-05	0.00024633498611755715	2_1
759	cat__ComorSPul_1.0	-1.950743721046422e-06	3.901487442092844e-06	2_1
760	cat__ComorSPul_2.0	0.00013850280419409612	0.00010311299906481753	2_1
761	cat__ComorSPul_nan	-7.998049256279227e-05	3.6703024086262394e-05	2_1
762	cat__ComorPST_0.0	8.778346744700016e-05	0.0001674688205322508	2_1
763	cat__ComorPST_1.0	1.560594976834917e-05	0.00013523593279639003	2_1
764	cat__ComorPST_2.0	0.0	0.0	2_1
765	cat__ComorPST_nan	0.0	0.0	2_1
766	cat__ComorHepM_0.0	0.0003023652767617735	0.00015198284266889866	2_1
767	cat__ComorHepM_1.0	0.0003667398195562166	0.00026651757218402853	2_1
768	cat__ComorHepM_2.0	1.9507437210464218e-05	2.5434586316359596e-05	2_1
769	cat__ComorHepM_nan	0.0	6.1687932897788364e-06	2_1
770	cat__ComorHepS_0.0	-1.3655206047302749e-05	0.00012499990709465388	2_1
771	cat__ComorHepS_1.0	5.657156791025741e-05	0.00024391318179467733	2_1
772	cat__ComorHepS_2.0	5.071933674714035e-05	5.9617485647150006e-05	2_1
773	cat__ComorHepS_nan	2.5359668373559073e-05	5.773674162183999e-05	2_1
774	cat__TreatmentC1_ADE Alone	1.9507437210442012e-05	0.0002149361973503305	2_1
775	cat__TreatmentC1_ADE and Mylotarg 3mg per m2	-9.948792977321208e-05	4.549877118632713e-05	2_1
776	cat__TreatmentC1_ADE and Mylotarg 6mg per m2	6.242379907339668e-05	0.0002880634923546594	2_1
777	cat__TreatmentC1_AIDA	0.0	0.0	2_1
778	cat__TreatmentC1_Arsenic and ATRA	0.0	0.0	2_1
779	cat__TreatmentC1_DA High dose (90mg)	-8.778346744693355e-05	0.0002600422598895136	2_1
780	cat__TreatmentC1_DA Mylotarg 3mg per m2	0.00028871007071444853	0.0001564977995231266	2_1
781	cat__TreatmentC1_DA Mylotarg 6mg per m2	-0.00023603999024626176	8.099698411913233e-05	2_1
782	cat__TreatmentC1_DA Standard dose (60mg)	0.0010143867349427182	0.00026280797045223197	2_1
783	cat__Marrresult1C1_CR	0.0026647159229456372	0.0021035259490143187	2_1
784	cat__Marrresult1C1_PR	0.0003140697390880298	0.0012468808390492519	2_1
785	cat__Marrresult1C1_RD	0.0025418190685198906	0.0015045356765543076	2_1
786	cat__Marrresult1C1_nan	-0.00012094611070470051	4.119719499034895e-05	2_1
787	cat__Marrresult2C1_CR	-0.0002379907339673082	0.0002956261843328332	2_1
788	cat__Marrresult2C1_PR	1.170446232627853e-05	3.901487442092843e-06	2_1
789	cat__Marrresult2C1_RD	-0.0005501097293343138	0.0006193910830713489	2_1
790	cat__Marrresult2C1_nan	0.0002477444525725625	0.0006354635626327034	2_1
791	cat__MRDnegativity_<0.0%/not detectable	6.0473055352350255e-05	6.119243946885616e-05	2_1
792	cat__MRDnegativity_nan	0.00012094611070470051	0.00016010365884367453	2_1
793	cat__MRDguided_No	0.00019897585954646856	0.0001518074729741654	2_1
794	cat__MRDguided_nan	-0.00010338941721530493	7.817591771571476e-05	2_1
795	cat__Housekeeping_ABL	3.7064130699837607e-05	0.00031420904702971375	2_1
796	cat__Housekeeping_nan	6.632528651548953e-05	0.00033078769963304424	2_1
797	cat__MRDA0_method_nan	-0.0001560594976834917	0.00014241765226780714	2_1
798	cat__MRDA0_method_qPCR-NPM1	4.096561814193045e-05	7.489433336438069e-05	2_1
799	cat__MRDA0_method_qPCR-NPM1 A	0.00014240429163618894	0.0001329657600620254	2_1
800	cat__MRDA0_method_qPCR-NPM1 B	0.0	0.0	2_1
801	cat__MRDA0_method_qPCR-NPM1 D	0.0	0.0	2_1
802	cat__MRDA0_method_qPCR-NPM1 OTHER	9.363569861011722e-05	3.881930990904926e-05	2_1
803	cat__MRDA0_method_qPCR-inv16	0.0	0.0	2_1
804	cat__MRDA0_method_qPCR-t8/21	0.0	0.0	2_1
805	cat__MRDA0num_ND	-2.7310412094605498e-05	9.302409377275318e-05	2_1
806	cat__MRDA0num_Pos	0.00013069982930993262	0.0005413656513270479	2_1
807	cat__MRDA0num_nan	-0.00013460131675200327	0.0003289419004743211	2_1
808	cat__MRDA0_specimen_PB	-0.00042721287490854465	0.0006890130655414735	2_1
809	cat__MRDA0_specimen_nan	-0.00022628627164107408	0.00023950493868955298	2_1
810	cat__MRDB0_method_nan	0.0003394294074616111	0.00015659503333148147	2_1
811	cat__MRDB0_method_qPCR-NPM1	3.316264325776696e-05	5.6403149650532955e-05	2_1
812	cat__MRDB0_method_qPCR-NPM1 A	5.071933674716256e-05	7.044318979864584e-05	2_1
813	cat__MRDB0_method_qPCR-NPM1 B	0.0	0.0	2_1
814	cat__MRDB0_method_qPCR-NPM1 D	0.0	0.0	2_1
815	cat__MRDB0_method_qPCR-NPM1 OTHER	0.0	0.0	2_1
816	cat__MRDB0_method_qPCR-inv16	0.0	0.0	2_1
817	cat__MRDB0_method_qPCR-t8/21	3.9014874420928436e-05	0.0	2_1
818	cat__MRDB0_specimen_BM	-2.1458180931444025e-05	0.00011694704540217084	2_1
819	cat__MRDB0_specimen_nan	-0.0003842965130456122	0.000281177901924048	2_1
820	cat__MRDB0num_ND	-5.852231163130384e-05	1.85063798693014e-05	2_1
821	cat__MRDB0num_Pos	-4.8768593026093934e-05	8.390466000530093e-05	2_1
822	cat__MRDB0num_nan	3.121189953669834e-05	8.02891611890063e-05	2_1
823	cat__MRDC0_method_MFC (LAIP+DfN)	-0.00016971470373077223	0.00041859705857515936	2_1
824	cat__MRDC0_method_nan	-0.00026139965861984307	0.00036067136012232255	2_1
825	cat__MRDC0_specimen_BM	0.00016191172884660876	0.000262779009300521	2_1
826	cat__MRDC0_specimen_BM	0.0	0.0	2_1
827	cat__MRDC0_specimen_PB	-0.0004915874177030099	0.00017927748714383586	2_1
828	cat__MRDC0_specimen_nan	0.00040185320653500777	0.00020453992106851166	2_1
829	cat__MRDC1_specimen_BM	0.00035308461350891385	0.0002453908442782312	2_1
830	cat__MRDC1_specimen_PB	0.0	0.0	2_1
831	cat__MRDC1_specimen_nan	0.0002301877590831447	0.0001645576919499405	2_1
832	cat__MRDC0num_Neg	0.0	0.0	2_1
833	cat__MRDC0num_Pos	-0.00043696659351377676	0.00044737150515279764	2_1
834	cat__MRDC0num_nan	-0.00026725188978296013	0.000408893752948448	2_1
835	cat__MRDA1_method_nan	9.363569861011722e-05	0.00025986659520392974	2_1
836	cat__MRDA1_method_qPCR-NPM1	0.0005227993172397083	0.00011045413444052318	2_1
837	cat__MRDA1_method_qPCR-NPM1 A	-7.802974884176805e-05	2.6889146553697495e-05	2_1
838	cat__MRDA1_method_qPCR-NPM1 B	0.0	0.0	2_1
839	cat__MRDA1_method_qPCR-NPM1 D	0.0	0.0	2_1
840	cat__MRDA1_method_qPCR-NPM1 OTHER	1.950743721046422e-06	1.678093200108239e-05	2_1
841	cat__MRDA1_method_qPCR-inv16	0.0	0.0	2_1
842	cat__MRDA1_method_qPCR-t8/21	-9.753718605232109e-06	0.0	2_1
843	cat__MRDA1num_ND	0.00036283833211412373	3.456726680647799e-05	2_1
844	cat__MRDA1num_Neg	0.0006769080712021536	0.0003471337352236968	2_1
845	cat__MRDA1num_Pos	0.0005852231163131272	0.0001790013323104322	2_1
846	cat__MRDA1num_nan	6.047305535237246e-05	0.00022339209826874773	2_1
847	cat__MRDA1_specimen_PB	-0.0010865642526213027	0.0003595723940890489	2_1
848	cat__MRDA1_specimen_nan	4.876859302607173e-05	0.000190434955171761	2_1
849	cat__MRDB1_method_nan	0.0001541087539624675	7.309434379985947e-05	2_1
850	cat__MRDB1_method_qPCR-NPM1	0.00013069982930993262	4.388089492009008e-05	2_1
851	cat__MRDB1_method_qPCR-NPM1 A	0.00023213850280421334	7.763861981812975e-05	2_1
852	cat__MRDB1_method_qPCR-NPM1 B	0.0	0.0	2_1
853	cat__MRDB1_method_qPCR-NPM1 D	9.753718605209905e-06	1.950743721041981e-05	2_1
854	cat__MRDB1_method_qPCR-NPM1 OTHER	0.0	0.0	2_1
855	cat__MRDB1_method_qPCR-inv16	-3.7064130699793195e-05	3.901487442048435e-06	2_1
856	cat__MRDB1_method_qPCR-t8/21	-9.753718605232109e-06	0.0	2_1
857	cat__MRDB1_specimen_BM	-0.0002457937088514939	0.0002240724473337146	2_1
858	cat__MRDB1_specimen_nan	7.607900512072164e-05	0.0001723291905416937	2_1
859	cat__MRDB1num_ND	-0.00011119239209949061	4.4739702282076297e-05	2_1
860	cat__MRDB1num_Neg	9.363569861009502e-05	3.121189953669834e-05	2_1
861	cat__MRDB1num_Pos	0.000148256522799306	5.531313095834939e-05	2_1
862	cat__MRDB1num_nan	8.193123628381649e-05	0.00016187647060306434	2_1
863	cat__MRDC1_method_MFC (LAIP+DfN)	0.0001560594976834917	0.0003963419684705266	2_1
864	cat__MRDC1_method_nan	-0.00012094611070470051	0.0004250473161555481	2_1
865	cat__MRDC1num_ND	2.926115581567412e-05	0.00034468046253776014	2_1
866	cat__MRDC1num_Neg	0.001092416483784442	0.0010515576263445156	2_1
867	cat__MRDC1num_Pos	0.0012426237503048165	0.00024212808348131627	2_1
868	cat__MRDC1num_nan	0.0001911728846623051	0.0002025957943520983	2_1
869	ordinal__NauseagradeC1	0.000436966593513799	0.0002900251457115296	2_1
870	ordinal__AlopeciagradeC1	0.0005286515484028475	0.00041735887238449304	2_1
871	ordinal__OralgradeC1	-0.0001463057790782818	0.00028228549078036043	2_1
872	ordinal__DiarrheagradeC1	-8.583272372590934e-05	0.00042373817843092244	2_1
873	ordinal__CardiacgradeC1	0.0009831748354060198	0.0003818876672824425	2_1
874	ordinal__LiverASTgradeC1	0.0005559619604974531	0.00023400795142067315	2_1
875	ordinal__LiverALTgradeC1	0.0007685930260912021	0.0004896483316742086	2_1
876	ordinal__LiverBilgradeC1	0.0006300902218971504	0.0007499740727796452	2_1
877	ordinal__RenaCreatgradeC1	8.778346744697796e-05	0.0004390690355315417	2_1
878	ordinal__RenaprotgradeC1	0.0009422092172640895	0.00020137118401268323	2_1
879	ordinal__RenahaemgradeC1	0.0006281394781760596	0.00016979316379019894	2_1
880	ordinal__cellularity1C1	-0.001162643257742002	0.0006902270502925501	2_1
881	ordinal__cellularity2C1	0.00011314313582055924	0.0002855425068580517	2_1
882	num__amlAgeAtRand1	0.00522019019751283	0.0016930769864305553	2_1
883	num__UnitsbloodC1	0.001738112655449897	0.001009166316654887	2_1
884	num__UnitsplateletsC1	0.0019175810777859014	0.0012972753753450435	2_1
885	num__DaysIVantibC1	0.0001638624725676774	0.0005355280066224765	2_1
886	num__DaysinhospC1	0.0006574006339917116	0.0009349253462550566	2_1
887	num__date_MRDA0	-6.827603023653594e-05	0.00046101155027931365	2_1
888	num__MRDA0hodnota	-4.486710558402329e-05	0.0003242344982061428	2_1
889	num__MRDA0logred	-0.00011119239209949061	0.0001549091963606222	2_1
890	num__date_MRDB0	0.00014045354791514253	0.00036675019570577987	2_1
891	num__MRDB0hodnota	-0.0004759814679346608	0.0001755018980571447	2_1
892	num__MRDB0logred	7.802974884176805e-05	8.413112373702219e-05	2_1
893	num__MRDC0percentage	9.558644233114144e-05	0.0005991800715097028	2_1
894	num__date_MRDA1	-0.0010007315288953933	0.0007156491513024047	2_1
895	num__MRDA1hodnota	0.0010982687149476034	0.0006159718488745789	2_1
896	num__MRDA1logred	-2.5359668373559073e-05	0.0005077782533479624	2_1
897	num__date_MRDB1	-0.0003608875883930773	0.00041961399796289363	2_1
898	num__MRDB1hodnota	0.0003394294074615889	0.0006719568870018381	2_1
899	num__Date_MRDC1	-9.753718605216566e-05	0.0002597494194139015	2_1
900	num__MRDC1percentage	0.004527676176542328	0.0023683619524230985	2_1
901	num__NauseastartC1	-0.0007861497195805978	0.0003097078288471322	2_1
902	num__NauseastopC1	-0.00020482809070956342	0.0005642675846835148	2_1
903	num__AlopeciastartC1	0.0013206534991465403	0.0010040286721879881	2_1
904	num__AlopeciastopC1	-0.00014435503535723538	0.00021086086892946814	2_1
905	num__OralstartC1	0.000698366252133642	0.0006790886050334622	2_1
906	num__OralstopC1	0.0015840039014874297	0.0005269752822793292	2_1
907	num__DiarrheastartC1	-0.00018141916605705078	0.000986131340443759	2_1
908	num__DiarrheastopC1	-0.00025164594001463313	0.000336490569397846	2_1
909	num__CardiacstartC1	0.0008290660814435525	0.00037831353935833704	2_1
910	num__CardiacstopC1	-6.827603023651374e-05	0.00038400428549191794	2_1
911	num__LiverASTstartC1	-0.0006905632772494563	0.00023084808103368036	2_1
912	num__LiverASTstopC1	-0.00020092660326747057	0.0002714689614458517	2_1
913	num__LiverALTstartC1	0.0009890270665691148	0.0007572956971558236	2_1
914	num__LiverALTstopC1	-0.0004428188246768938	0.001625258709802092	2_1
915	num__LiverBilstartC1	-5.852231163117061e-06	0.0006116320438913039	2_1
916	num__LiverBilstopC1	-0.001024140453547906	0.0008579946596927137	2_1
917	num__RenaCreatstartC1	-0.00021458180931479553	0.0004989482314677669	2_1
918	num__RenaCreatstopC1	-0.00026335040234086725	0.0007389689119678456	2_1
919	num__RenaprotstartC1	1.755669348937339e-05	0.0002777601504818333	2_1
920	num__RenahaemstartC1	7.802974884176805e-05	0.00016927690338877074	2_1
921	num__RenahaemstopC1	0.0003901487442087515	0.00025680264885662147	2_1
922	num__mylotargdateC1	0.0013694220921726564	0.0002788676678430924	2_1
923	num__marrexamdate1C1	0.0005871738600341514	0.0003481626710757467	2_1
924	num__marrexamdate2C1	0.0004954889051450806	0.0005239989584510578	2_1
925	num__NeutrecoverydateC1	0.0013382101926359801	0.0006459996148707336	2_1
926	num__Platrecovery50dateC1	0.0009422092172640895	0.001214509917326818	2_1
927	num__Platrecovery100dateC1	-2.9261155815629713e-05	0.0020943030505968865	2_1
928	num__DischargeddateC1	-0.00043501584979273035	0.0008483515084299352	2_1
929	num__Weight	0.003946354547671315	0.0029980246537218815	2_1
930	num__Height	5.4620824189233194e-05	0.0009327452084736063	2_1
931	num__BloodDateEntry	-0.0022765179224579326	0.0011049133667986766	2_1
932	num__HemoglobinEntry	0.001855157278712527	0.0010853114821621095	2_1
933	num__PlateletEntry	0.0006086320409656176	0.0006908387510787355	2_1
934	num__MarrowDateEntry	-0.0008017556693489247	0.0011677836902980712	2_1
935	num__MarrowBlastsEntry	0.0010748597902950463	0.001338164693466616	2_1
936	num__LocalImmPcnt	0.00035113386978786744	0.0005095512875835119	2_1
937	num__SmokePerDay	0.0006417946842233845	0.00037362726436314847	2_1
938	num__chemodateC1	0.00025164594001463313	0.0006865509431490465	2_1
939	num__Marrblastperc1C1	0.005782004389173379	0.0026652499676384314	2_1
940	num__Marrblastperc2C1	-0.000733479639112411	0.0008087803228936506	2_1
941	num__WBCEntry	0.002547671299683052	0.0019872171806311996	2_1
942	num__CompmarrrespC1	0.0005969275786393835	0.0029360436305632793	2_1
943	remainder__IsSec_is_missing	0.0	0.0	2_1
944	remainder__PrevDiag_is_missing	0.0	0.0	2_1
945	remainder__PrevBloodDis_is_missing	0.0005910753474762442	0.0002862080769812579	2_1
946	remainder__Weight_is_missing	0.0	0.0	2_1
947	remainder__Height_is_missing	0.0	0.0	2_1
948	remainder__BloodDateEntry_is_missing	-1.950743721046422e-06	3.901487442092844e-06	2_1
949	remainder__HemoglobinEntry_is_missing	-0.00010729090465739776	1.7447982267713095e-05	2_1
950	remainder__PlateletEntry_is_missing	-8.583272372590934e-05	1.5605949768326964e-05	2_1
951	remainder__MarrowDateEntry_is_missing	4.4867105583978886e-05	3.121189953670389e-05	2_1
952	remainder__MarrowBlastsEntry_is_missing	-0.00028090709583026283	0.00011596675111592523	2_1
953	remainder__FABtype_is_missing	-1.950743721046422e-06	0.00013785562346008343	2_1
954	remainder__CNSinvolveentry_is_missing	2.926115581567412e-05	7.140894500942468e-05	2_1
955	remainder__Localcytoentry_is_missing	-7.998049256279227e-05	3.9209463530331885e-05	2_1
956	remainder__Localimmentry_is_missing	3.7064130699837607e-05	1.4334980206454331e-05	2_1
957	remainder__LocalImmPcnt_is_missing	6.242379907339668e-05	0.0005515328997867039	2_1
958	remainder__CD33entry_is_missing	-7.022677395756017e-05	0.00019403772349469616	2_1
959	remainder__SmokeHist_is_missing	-0.00023603999024628396	7.7883305643189e-05	2_1
960	remainder__SmokePerDay_is_missing	0.00031211899536696117	0.00037386144642697494	2_1
961	remainder__CytoResult_is_missing	0.0	0.0	2_1
962	remainder__Karyotype_is_missing	-7.4128261399653e-05	2.274938559318641e-05	2_1
963	remainder__ComorArr_is_missing	1.950743721046422e-06	3.901487442092844e-06	2_1
964	remainder__ComorCard_is_missing	7.802974884207892e-06	3.047159103011829e-05	2_1
965	remainder__ComorHVD_is_missing	0.00011509387954156125	7.124889487538504e-05	2_1
966	remainder__ComorIBD_is_missing	-1.950743721046422e-06	9.5566534710038e-06	2_1
967	remainder__ComorDiab_is_missing	3.901487442092844e-06	1.4598029307112458e-05	2_1
968	remainder__ComorCVD_is_missing	5.852231163139265e-06	7.802974884185686e-06	2_1
969	remainder__ComorPsyc_is_missing	2.535966837358128e-05	4.5997858561548957e-05	2_1
970	remainder__ComorObe_is_missing	-1.950743721046422e-06	9.5566534710038e-06	2_1
971	remainder__ComorInf_is_missing	3.511338697879118e-05	1.8090453051422717e-05	2_1
972	remainder__ComorRheu_is_missing	0.0	0.0	2_1
973	remainder__ComorPrep_is_missing	3.9014874420928436e-05	0.0	2_1
974	remainder__ComorRen_is_missing	5.267008046820898e-05	6.516768822625644e-05	2_1
975	remainder__ComorMPul_is_missing	-1.170446232627853e-05	9.5566534710038e-06	2_1
976	remainder__ComorSPul_is_missing	0.0	0.0	2_1
977	remainder__ComorPST_is_missing	-9.753718605232109e-06	0.0	2_1
978	remainder__ComorHepM_is_missing	0.0	0.0	2_1
979	remainder__ComorHepS_is_missing	-2.3408924652534858e-05	1.5847916907348058e-05	2_1
980	remainder__drugdoseC1yn_is_missing	-1.950743721041981e-05	2.8268962196893546e-05	2_1
981	remainder__mylotargC1yn_is_missing	-5.852231163139265e-06	5.292235051451644e-05	2_1
982	remainder__mylotargdateC1_is_missing	0.00024384296513046966	0.00019672551647659933	2_1
983	remainder__mylodoseC1_is_missing	0.00038234576932458795	0.0004259327298787087	2_1
984	remainder__marrexamdate1C1_is_missing	8.583272372590934e-05	3.772558811181668e-05	2_1
985	remainder__marrexamdate2C1_is_missing	-0.00012094611070467831	0.0002557334993824263	2_1
986	remainder__cellularity1C1_is_missing	-0.00057156791026578	0.0002867394207543317	2_1
987	remainder__cellularity2C1_is_missing	-0.0004233113874664518	0.00034260969229851616	2_1
988	remainder__Marrblastperc1C1_is_missing	9.753718605254313e-06	0.00029241641871626493	2_1
989	remainder__Marrblastperc2C1_is_missing	-0.00016386247256763297	0.0004996874878276195	2_1
990	remainder__Marrresult1C1_is_missing	0.00013069982930995482	0.00016582469085475325	2_1
991	remainder__Marrresult2C1_is_missing	-0.00033357717629844963	0.0003694793063388732	2_1
992	remainder__CompmarrrespC1_is_missing	0.00017946842233602657	0.0008983508425451314	2_1
993	remainder__NeutrecoveryC1_is_missing	0.0	0.0	2_1
994	remainder__NeutrecoverydateC1_is_missing	0.00044281882467691604	0.00030927748248886326	2_1
995	remainder__Platrecovery50C1_is_missing	0.0	0.0	2_1
996	remainder__Platrecovery50dateC1_is_missing	0.0011626432577420466	0.0007279280636996178	2_1
997	remainder__Platrecovery100C1_is_missing	-2.9261155815696327e-05	0.0	2_1
998	remainder__Platrecovery100dateC1_is_missing	-5.657156791025741e-05	0.0008909241133687079	2_1
999	remainder__NauseagradeC1_is_missing	0.00024384296513044746	0.0003796690563496812	2_1
1000	remainder__NauseastartC1_is_missing	0.00044672031211900887	0.00033790124823679076	2_1
1001	remainder__NauseastopC1_is_missing	0.0009831748354060198	0.00034996146628183414	2_1
1002	remainder__AlopeciagradeC1_is_missing	0.00012484759814679336	7.885445669410543e-05	2_1
1003	remainder__AlopeciastartC1_is_missing	0.00029066081443551717	0.0006805104534299072	2_1
1004	remainder__AlopeciastopC1_is_missing	-0.00034138015118263533	0.000249969369104385	2_1
1005	remainder__OralgradeC1_is_missing	0.0	0.0	2_1
1006	remainder__OralstartC1_is_missing	-0.00018532065349914363	0.0004882708026640718	2_1
1007	remainder__OralstopC1_is_missing	-0.00010338941721530493	0.00029394801680947784	2_1
1008	remainder__DiarrheagradeC1_is_missing	0.0	0.0	2_1
1009	remainder__DiarrheastartC1_is_missing	5.2670080468186776e-05	0.00045668239595901555	2_1
1010	remainder__DiarrheastopC1_is_missing	0.0001580102414045381	0.000334164164531398	2_1
1011	remainder__CardiacgradeC1_is_missing	-4.4867105584001085e-05	0.0001106262619166749	2_1
1012	remainder__CardiacstartC1_is_missing	0.00027505486466714577	0.00044245344658811234	2_1
1013	remainder__CardiacstopC1_is_missing	0.0005032918800292885	0.00015867114875524457	2_1
1014	remainder__LiverASTgradeC1_is_missing	-0.0001385028041940739	0.00013478495719190895	2_1
1015	remainder__LiverASTstartC1_is_missing	-0.0001541087539624675	0.00012297424052651492	2_1
1016	remainder__LiverASTstopC1_is_missing	-8.778346744693355e-05	0.00021271158563916426	2_1
1017	remainder__LiverALTgradeC1_is_missing	-3.901487442070639e-06	2.86699604129842e-05	2_1
1018	remainder__LiverALTstartC1_is_missing	-0.0005110948549134298	0.00020250185648163462	2_1
1019	remainder__LiverALTstopC1_is_missing	0.00028675932699342435	0.0003864048604687173	2_1
1020	remainder__LiverBilgradeC1_is_missing	-1.3655206047302749e-05	1.700618948954259e-05	2_1
1021	remainder__LiverBilstartC1_is_missing	4.486710558402329e-05	0.0003737392827880214	2_1
1022	remainder__LiverBilstopC1_is_missing	0.000388198000487705	0.00030505290958812736	2_1
1023	remainder__RenaCreatgradeC1_is_missing	-6.0473055352328056e-05	2.3408924652557064e-05	2_1
1024	remainder__RenaCreatstartC1_is_missing	-0.0002379907339673082	0.0001941553577725452	2_1
1025	remainder__RenaCreatstopC1_is_missing	6.632528651548953e-05	0.00030185513595919753	2_1
1026	remainder__RenaprotgradeC1_is_missing	-0.00014045354791512033	0.000142096650389492	2_1
1027	remainder__RenaprotstartC1_is_missing	-0.000202877346988517	0.00015128014412362135	2_1
1028	remainder__RenahaemgradeC1_is_missing	5.657156791025741e-05	6.21182475614173e-05	2_1
1029	remainder__RenahaemstartC1_is_missing	3.70641306998154e-05	0.0001515314819677975	2_1
1030	remainder__RenahaemstopC1_is_missing	0.00018532065349914363	0.00015787772793209907	2_1
1031	remainder__UnitsbloodC1_is_missing	3.3162643257744764e-05	6.248473007770255e-05	2_1
1032	remainder__UnitsplateletsC1_is_missing	0.0	0.0	2_1
1033	remainder__DaysIVantibC1_is_missing	-1.560594976834917e-05	8.03365434068805e-05	2_1
1034	remainder__DaysinhospC1_is_missing	8.19312362838387e-05	2.189704396066869e-05	2_1
1035	remainder__DischargeddateC1_is_missing	0.00035308461350891385	0.0001388184101411986	2_1
1036	remainder__MRDnegativity_is_missing	-6.242379907337448e-05	8.335863689527919e-05	2_1
1037	remainder__MRDguided_is_missing	-0.000310168251645937	0.00012047323214155471	2_1
1038	remainder__Housekeeping_is_missing	-1.950743721041981e-05	0.00021064419389134695	2_1
1039	remainder__MRDA0_is_missing	0.00021653255303586417	0.00012235378126753736	2_1
1040	remainder__date_MRDA0_is_missing	-0.0001111923920994684	0.00012530396958986836	2_1
1041	remainder__MRDA0_method_is_missing	-0.0006144842721287347	0.0005160076671246772	2_1
1042	remainder__MRDA0_specimen_is_missing	-0.00018141916605705078	0.00027791081306619133	2_1
1043	remainder__MRDA0num_is_missing	0.001096317971226557	0.00037799151894412193	2_1
1044	remainder__MRDA0hodnota_is_missing	-0.00022628627164105185	0.00014031801420808654	2_1
1045	remainder__MRDA0logred_is_missing	0.0002809070958303073	0.00017925625956847512	2_1
1046	remainder__MRDB0_is_missing	0.00014045354791516473	0.00022779475175024853	2_1
1047	remainder__date_MRDB0_is_missing	0.0001014386734942807	2.357092606408097e-05	2_1
1048	remainder__MRDB0_method_is_missing	-4.681784930504751e-05	0.00031202144293597934	2_1
1049	remainder__MRDB0_specimen_is_missing	-0.00034528163862472815	0.00013952932254375876	2_1
1050	remainder__MRDB0num_is_missing	-0.00011704462326260767	8.939430763143903e-05	2_1
1051	remainder__MRDB0hodnota_is_missing	-4.8768593026093934e-05	9.25318993465702e-05	2_1
1052	remainder__MRDB0logred_is_missing	0.00013655206047307188	8.137197216138586e-05	2_1
1053	remainder__MRDC0_is_missing	-0.00022433552792002764	0.000163560293128571	2_1
1054	remainder__MRDC0_method_is_missing	-0.00014435503535721318	0.00037762891774462717	2_1
1055	remainder__MRDC0_specimen_is_missing	3.901487442092844e-06	0.0006518987416434416	2_1
1056	remainder__MRDC0num_is_missing	9.16849548890486e-05	0.00012651291191097982	2_1
1057	remainder__MRDC0percentage_is_missing	-0.000659351377712758	0.0001259098917384184	2_1
1058	remainder__MRDA1_is_missing	-7.022677395756017e-05	0.00014139864637439996	2_1
1059	remainder__date_MRDA1_is_missing	-0.0004720799804925679	0.00015466334761601272	2_1
1060	remainder__MRDA1_method_is_missing	3.7064130699837607e-05	0.00012110332656556208	2_1
1061	remainder__MRDA1_specimen_is_missing	0.00013655206047304968	0.00022690763850526568	2_1
1062	remainder__MRDA1num_is_missing	-0.0006066812972445934	0.00024685966186877684	2_1
1063	remainder__MRDA1hodnota_is_missing	-3.9014874420861825e-05	0.0001571529602428371	2_1
1064	remainder__MRDA1logred_is_missing	7.4128261399653e-05	0.0002618360280604809	2_1
1065	remainder__MRDB1_is_missing	0.00023603999024628396	2.258149115397549e-05	2_1
1066	remainder__date_MRDB1_is_missing	0.0001014386734942807	0.00012222931146801068	2_1
1067	remainder__MRDB1_method_is_missing	-7.022677395753795e-05	0.0001364684315622001	2_1
1068	remainder__MRDB1_specimen_is_missing	-0.0003062667642038441	0.00025266461618050575	2_1
1069	remainder__MRDB1num_is_missing	-0.0005169470860765468	0.00014766498604457473	2_1
1070	remainder__MRDB1hodnota_is_missing	-0.0001189953669836541	6.303045860582295e-05	2_1
1071	remainder__MRDC1_is_missing	-0.0005871738600341292	0.0003415974506096789	2_1
1072	remainder__Date_MRDC1_is_missing	-0.0004681784930504751	0.00015666791908518237	2_1
1073	remainder__MRDC1_method_is_missing	0.00036088758839309955	0.00030608654695201386	2_1
1074	remainder__MRDC1_specimen_is_missing	-0.0004740307242136144	0.00022970783872116265	2_1
1075	remainder__MRDC1num_is_missing	-0.00026139965861982084	0.0003519673653568165	2_1
1076	remainder__MRDC1percentage_is_missing	0.0010358449158741623	0.0004319212680801228	2_1
1077	remainder__ASXL1	0.0	0.0	2_1
1078	remainder__ASXL2	0.0	0.0	2_1
1079	remainder__ASXL3	0.0	0.0	2_1
1080	remainder__ATRX	0.0	0.0	2_1
1081	remainder__BAGE3	0.0	0.0	2_1
1082	remainder__BCOR	0.0	0.0	2_1
1083	remainder__BRAF	0.0	0.0	2_1
1084	remainder__CBL	0.0	0.0	2_1
1085	remainder__CDKN2A	0.0	0.0	2_1
1086	remainder__CEBPA	0.0	0.0	2_1
1087	remainder__CREBBP	0.0	0.0	2_1
1088	remainder__CSF3R	0.0	0.0	2_1
1089	remainder__CTCF	0.0	0.0	2_1
1090	remainder__CUL2	0.0	0.0	2_1
1091	remainder__CUX1	0.0	0.0	2_1
1092	remainder__DNMT3A	0.0	0.0	2_1
1093	remainder__EED	0.0	0.0	2_1
1094	remainder__ETV6	0.0	0.0	2_1
1095	remainder__EZH2	0.0	0.0	2_1
1096	remainder__FBXW7	0.0	0.0	2_1
1097	remainder__FLT3	0.0	0.0	2_1
1098	remainder__GATA1	0.0	0.0	2_1
1099	remainder__GATA2	0.0	0.0	2_1
1100	remainder__GNAS	0.0	0.0	2_1
1101	remainder__GNB1	0.0	0.0	2_1
1102	remainder__IDH1	0.0	0.0	2_1
1103	remainder__IDH2	0.0	0.0	2_1
1104	remainder__JAK2	0.0	0.0	2_1
1105	remainder__JAK3	0.0	0.0	2_1
1106	remainder__KANSL1	0.0	0.0	2_1
1107	remainder__KDM6A	0.0	0.0	2_1
1108	remainder__KIT	0.0	0.0	2_1
1109	remainder__KMT2C	0.0	0.0	2_1
1110	remainder__KMT2D	0.0	0.0	2_1
1111	remainder__KMT2E	0.0	0.0	2_1
1112	remainder__KRAS	0.0	0.0	2_1
1113	remainder__LUC7L2	0.0	0.0	2_1
1114	remainder__MED12	0.0	0.0	2_1
1115	remainder__MLL	0.0	0.0	2_1
1116	remainder__MPL	0.0	0.0	2_1
1117	remainder__MYC	0.0	0.0	2_1
1118	remainder__NF1	0.0	0.0	2_1
1119	remainder__NFE2	0.0	0.0	2_1
1120	remainder__NOTCH1	0.0	0.0	2_1
1121	remainder__NPM1	0.0	0.0	2_1
1122	remainder__NRAS	0.0	0.0	2_1
1123	remainder__PDS5B	0.0	0.0	2_1
1124	remainder__PHF6	0.0	0.0	2_1
1125	remainder__PRPF8	0.0	0.0	2_1
1126	remainder__PTEN	0.0	0.0	2_1
1127	remainder__PTPN11	0.0	0.0	2_1
1128	remainder__RAD21	0.0	0.0	2_1
1129	remainder__RIT1	0.0	0.0	2_1
1130	remainder__RUNX1	0.0	0.0	2_1
1131	remainder__SETBP1	0.0	0.0	2_1
1132	remainder__SF1	0.0	0.0	2_1
1133	remainder__SF3B1	0.0	0.0	2_1
1134	remainder__SMC1A	0.0	0.0	2_1
1135	remainder__SMC3	0.0	0.0	2_1
1136	remainder__SRSF2	0.0	0.0	2_1
1137	remainder__STAG2	0.0	0.0	2_1
1138	remainder__STAT5B	0.0	0.0	2_1
1139	remainder__SUZ12	0.0	0.0	2_1
1140	remainder__TET2	0.0	0.0	2_1
1141	remainder__TP53	0.0	0.0	2_1
1142	remainder__U2AF1	0.0	0.0	2_1
1143	remainder__WT1	0.0	0.0	2_1
1144	remainder__ZRSR2	0.0	0.0	2_1
1145	remainder__ngs_is_missing	0.0	0.0	2_1
1146	karyotype_encoding__Karyotype_46,XX [20]	0.0	0.0	3_1
1147	karyotype_encoding__Karyotype_46,XX [20]	-0.00012611458692544098	3.140524646634991e-05	3_1
1148	karyotype_encoding__Karyotype_46,XX,inv(16)(p13q22)[10]	-5.911621262126854e-05	4.4062623331210486e-05	3_1
1149	karyotype_encoding__Karyotype_46,XX,t(8;21)(q22;q22)[10]	0.0	0.0	3_1
1150	karyotype_encoding__Karyotype_46,XX[10]	-0.00021675944627810306	0.000104828305459544	3_1
1151	karyotype_encoding__Karyotype_46,XX[20]	0.00011035026355983301	0.0002028221266258164	3_1
1152	karyotype_encoding__Karyotype_46,XX[20]	-0.00015567269323608636	2.2810654520503043e-05	3_1
1153	karyotype_encoding__Karyotype_46,XX[25]	2.16759446278747e-05	1.4480455644802906e-05	3_1
1154	karyotype_encoding__Karyotype_46,XX[30]	5.517513177990541e-05	5.4892904191085424e-05	3_1
1155	karyotype_encoding__Karyotype_46,XY	0.0	0.0	3_1
1156	karyotype_encoding__Karyotype_46,XY [20]	-6.108675304199452e-05	3.261824790823889e-05	3_1
1157	karyotype_encoding__Karyotype_46,XY,inv(16)(p13q22)[10]	0.0	0.0	3_1
1158	karyotype_encoding__Karyotype_46,XY[10]	5.911621262177924e-06	2.828257568237829e-05	3_1
1159	karyotype_encoding__Karyotype_46,XY[20]	0.0005635745603231879	0.0002597378589956978	3_1
1160	karyotype_encoding__Karyotype_46,XY[20]	-9.852702103518851e-06	0.0	3_1
1161	karyotype_encoding__Karyotype_46,XY[25]	0.0	0.0	3_1
1162	karyotype_encoding__Karyotype_46,XY[30]	7.882161682903899e-06	3.941080841451949e-06	3_1
1163	karyotype_encoding__Karyotype_47,XX,+8[10]	0.0	0.0	3_1
1164	karyotype_encoding__Karyotype_47,XY,+8[10]	0.0	0.0	3_1
1165	karyotype_encoding__Karyotype___rare_class__	-0.0012000591162125707	0.0012488532142475813	3_1
1166	cat__sexID_False	-0.0016020493620375164	0.0008465437977835884	3_1
1167	cat__sexID_True	-0.0013852899157593469	0.0007121970359058223	3_1
1168	cat__IsSec_False	-0.0014128774816493327	0.0012513567814059273	3_1
1169	cat__IsSec_True	-0.001477905315532757	0.0013123266612632284	3_1
1170	cat__IsSec_nan	-6.502783388340205e-05	4.161527579083753e-05	3_1
1171	cat__PrevDiag_False	1.1823242524289234e-05	0.0006134175539382727	3_1
1172	cat__PrevDiag_True	-0.00043745997339765806	0.00025734986302483414	3_1
1173	cat__PrevDiag_nan	0.0	0.0	3_1
1174	cat__drugdoseC1yn_False	-0.0001241440465046928	0.00013329944943326805	3_1
1175	cat__drugdoseC1yn_True	-0.00014581999113254528	0.00016526714692359097	3_1
1176	cat__drugdoseC1yn_nan	0.0	0.0	3_1
1177	cat__mylotargC1yn_False	0.00010640918271838107	0.00011446109251852545	3_1
1178	cat__mylotargC1yn_True	-0.0001241440465047372	0.00045234956079179977	3_1
1179	cat__mylotargC1yn_nan	-7.88216168281508e-06	4.1986848125822686e-05	3_1
1180	cat__mylodoseC1_False	0.00020493620375392486	0.00022831072833868243	3_1
1181	cat__mylodoseC1_True	-1.1823242524222622e-05	0.00031684672315919406	3_1
1182	cat__mylodoseC1_nan	0.0002147889058574437	0.00027800687069982845	3_1
1183	cat__NeutrecoveryC1_False	0.0004926351051776301	0.00023489965921765063	3_1
1184	cat__NeutrecoveryC1_True	-0.0005596334794817137	0.0003340865177992906	3_1
1185	cat__NeutrecoveryC1_nan	0.0	0.0	3_1
1186	cat__Platrecovery50C1_False	-0.0008926548105817833	0.0005319948230537975	3_1
1187	cat__Platrecovery50C1_True	-0.0007882161682841282	0.0009176880999167656	3_1
1188	cat__Platrecovery50C1_nan	4.92635105178163e-05	0.0	3_1
1189	cat__Platrecovery100C1_False	0.00028966944184445343	0.0009795905065320297	3_1
1190	cat__Platrecovery100C1_True	0.0011606483077984287	0.0012817058997268416	3_1
1191	cat__Platrecovery100C1_nan	4.3351889255638376e-05	4.826818548307924e-06	3_1
1192	cat__MRDA0_False	-2.955810631064537e-05	0.0001254044244677937	3_1
1193	cat__MRDA0_True	0.0009163012956303396	0.00021684899779872614	3_1
1194	cat__MRDA0_nan	3.941080841423084e-05	0.00012586802835742888	3_1
1195	cat__MRDB0_False	7.88216168285949e-06	0.00010854082943136796	3_1
1196	cat__MRDB0_True	-0.00016946647618107936	0.00021670569760280192	3_1
1197	cat__MRDB0_nan	1.9705404207481792e-06	0.0001399499948140575	3_1
1198	cat__MRDC0_False	-0.0002896694418443868	0.00018937703377286063	3_1
1199	cat__MRDC0_True	5.714567220060918e-05	0.00020195876408207676	3_1
1200	cat__MRDC0_nan	5.320459135922384e-05	0.00023872021630079573	3_1
1201	cat__MRDA1_False	-0.000346815114044996	0.00020224696110459812	3_1
1202	cat__MRDA1_True	0.00023646485048527398	0.0004501294057278798	3_1
1203	cat__MRDA1_nan	5.320459135922384e-05	0.00015460895804470667	3_1
1204	cat__MRDB1_False	-0.00033105079067932144	0.00024017969728862498	3_1
1205	cat__MRDB1_True	0.000319227548155121	4.476207376362254e-05	3_1
1206	cat__MRDB1_nan	-0.00018917188038816146	9.781505410899491e-05	3_1
1207	cat__MRDC1_False	-0.0006640721217793689	0.00036043118152179177	3_1
1208	cat__MRDC1_True	-0.0005773683432681142	0.0002445852678350552	3_1
1209	cat__MRDC1_nan	-4.3351889255593965e-05	0.00011364398920378869	3_1
1210	cat__amlAgeGroup_15-29	-0.0002857283610029571	0.00030451066589812714	3_1
1211	cat__amlAgeGroup_30-39	-0.0004965761860189933	0.00020120751995066362	3_1
1212	cat__amlAgeGroup_40-49	-0.0005872210453716775	0.00031544653309143356	3_1
1213	cat__amlAgeGroup_50-59	-9.655648061475119e-05	0.0005566000625130769	3_1
1214	cat__amlAgeGroup_60+	0.0008394502192226704	0.0009134767386437404	3_1
1215	cat__PrevBloodDis_Aplastic anaemia	0.0	0.0	3_1
1216	cat__PrevBloodDis_Chronic lymphoblastic leukaemia (CLL)	0.0	0.0	3_1
1217	cat__PrevBloodDis_Chronic myelomonocytic leukaemia (CMML)	-5.51751317798832e-05	4.930290557446221e-05	3_1
1218	cat__PrevBloodDis_Hodgkin's disease	2.9558106310667576e-05	2.4925583803471545e-05	3_1
1219	cat__PrevBloodDis_Lymphoma	0.0	0.0	3_1
1220	cat__PrevBloodDis_Myelodysplastic syndrome (MDS)/myelodysplasia/pre-leukaemic phase	-0.00019705404207102096	0.00018432717802721322	3_1
1221	cat__PrevBloodDis_Myelofibrosis	0.0	0.0	3_1
1222	cat__PrevBloodDis_Myeloproliferative syndrome	-2.7587565889919395e-05	0.00018096814974403514	3_1
1223	cat__PrevBloodDis_Other haematological disorder	-3.152864673132694e-05	5.7247505971053625e-05	3_1
1224	cat__PrevBloodDis_Polycythaemia rubra vera (PRV)	0.0	0.0	3_1
1225	cat__PrevBloodDis_Refractory anaemia with excess of blasts (RAEB, RAEB-t)	0.00012414404650480383	3.2138541662739215e-05	3_1
1226	cat__PrevBloodDis_Thrombocythaemia	0.0	0.0	3_1
1227	cat__PrevBloodDis_Thrombocytopenia	0.0	0.0	3_1
1228	cat__PrevBloodDis_nan	-0.0008847726488989238	0.0013105412363696963	3_1
1229	cat__FABtype_0	-0.00016158431449819766	6.281049293270957e-05	3_1
1230	cat__FABtype_1	0.00017734863786393883	0.0002488660710441739	3_1
1231	cat__FABtype_2	0.00044731267550131016	0.00020522021950954367	3_1
1232	cat__FABtype_3	-3.941080841385336e-06	5.008429982613223e-05	3_1
1233	cat__FABtype_3v	0.0	0.0	3_1
1234	cat__FABtype_4	-0.0006680132026207763	0.00017081300897792492	3_1
1235	cat__FABtype_4e	4.532242967636435e-05	4.299211631960027e-05	3_1
1236	cat__FABtype_5	-6.305729346269828e-05	0.0002687892256041044	3_1
1237	cat__FABtype_5a	-0.00013596728902898203	0.00019240790972927313	3_1
1238	cat__FABtype_5b	6.699837430417244e-05	5.482212027485749e-05	3_1
1239	cat__FABtype_6	-0.00017537809744316846	0.0002812700553643065	3_1
1240	cat__FABtype_7	-2.1675944627763677e-05	5.338673701815117e-05	3_1
1241	cat__FABtype_8	0.00014779053155329348	0.0005857843641673054	3_1
1242	cat__FABtype_B	0.0	0.0	3_1
1243	cat__FABtype_R	1.970540420712652e-05	0.0001149012640000789	3_1
1244	cat__FABtype_RT	-1.7734863786356136e-05	6.547415232607479e-05	3_1
1245	cat__FABtype_X	0.0004827824030740668	0.000150846124116516	3_1
1246	cat__FABtype_nan	2.758756588998601e-05	3.4918065218334185e-05	3_1
1247	cat__CNSinvolveentry_0.0	0.0007960983299670543	0.0002630062516320211	3_1
1248	cat__CNSinvolveentry_1.0	-1.9705404206815656e-06	2.0095648115062107e-05	3_1
1249	cat__CNSinvolveentry_2.0	-0.0002699640376372825	0.0006457422173120384	3_1
1250	cat__CNSinvolveentry_nan	-1.9705404207037702e-05	0.0	3_1
1251	cat__Localcytoentry_1.0	0.0011291196610670573	0.0012712139377622782	3_1
1252	cat__Localcytoentry_2.0	0.0007823045470220613	0.000787491661706296	3_1
1253	cat__Localcytoentry_3.0	-0.00032316862899646194	0.0005043736689360552	3_1
1254	cat__Localcytoentry_4.0	-0.00013990836987041178	0.00018884317139893883	3_1
1255	cat__Localcytoentry_5.0	0.0002995221439480167	0.0003657781652352548	3_1
1256	cat__Localcytoentry_nan	0.0	0.0	3_1
1257	cat__Localimmentry_1.0	0.00010049756145626975	0.0002012846996696186	3_1
1258	cat__Localimmentry_2.0	0.00014384945071190813	0.00010839763566264694	3_1
1259	cat__Localimmentry_3.0	-0.0001103502635597664	0.00023227314214709625	3_1
1260	cat__Localimmentry_nan	0.0001458199911325897	4.467524133701035e-05	3_1
1261	cat__CD33entry_1.0	0.00019705404207108755	0.000290211838028683	3_1
1262	cat__CD33entry_2.0	-0.00020099512291242848	0.00019868285885242927	3_1
1263	cat__CD33entry_3.0	-0.0003881964628799084	0.00012204630822958537	3_1
1264	cat__CD33entry_nan	-3.152864673134914e-05	0.00014351163273880048	3_1
1265	cat__SmokeHist_1.0	-0.0004059313266663089	0.0005405677623847361	3_1
1266	cat__SmokeHist_2.0	-1.3793782944926392e-05	0.000243471413321999	3_1
1267	cat__SmokeHist_3.0	-0.000847332380905419	0.0004218061331525827	3_1
1268	cat__SmokeHist_nan	6.108675304203893e-05	1.9105098211409438e-05	3_1
1269	cat__amlType_De novo	0.00015764323365685673	0.00057169449638276	3_1
1270	cat__amlType_High risk MDS	-0.00019114242080884303	0.00014217964634747495	3_1
1271	cat__amlType_Secondary	-0.001489728558057024	0.001054936870646247	3_1
1272	cat__CytoResult_Adverse	0.03413567170796594	0.005570525033638359	3_1
1273	cat__CytoResult_Failed	-0.00028966944184440904	0.00013402572401110353	3_1
1274	cat__CytoResult_Intermediate	-0.00014384945071184153	0.0004296772311489468	3_1
1275	cat__CytoResult_Normal	0.0007763929257599278	0.0009311173608462987	3_1
1276	cat__CytoResult_Not done	-1.9705404207037702e-05	5.176186230478082e-05	3_1
1277	cat__CytoResult_nan	0.0	0.0	3_1
1278	cat__CytoResult_t(15;17) / PML-RARA [APL]	0.0	0.0	3_1
1279	cat__CytoResult_t(8;21) / inv(16) [CBF]	0.01720084733238092	0.004182090334877544	3_1
1280	cat__ComorArr_0.0	-2.5617025469215626e-05	1.0047824057539763e-05	3_1
1281	cat__ComorArr_1.0	3.941080841425304e-05	2.786764988172292e-05	3_1
1282	cat__ComorArr_2.0	0.0	0.0	3_1
1283	cat__ComorArr_nan	5.714567220060918e-05	9.65363709654786e-06	3_1
1284	cat__ComorCard_0.0	-1.9705404207059908e-05	9.91164202371058e-05	3_1
1285	cat__ComorCard_1.0	0.00019902458249176913	4.510773197600501e-05	3_1
1286	cat__ComorCard_2.0	0.0	0.0	3_1
1287	cat__ComorCard_nan	0.0	0.0	3_1
1288	cat__ComorHVD_0.0	-4.1381348834890196e-05	2.2810654520489616e-05	3_1
1289	cat__ComorHVD_1.0	3.5469727572823294e-05	5.594391671146453e-05	3_1
1290	cat__ComorHVD_2.0	0.0	0.0	3_1
1291	cat__ComorHVD_nan	0.0	0.0	3_1
1292	cat__ComorIBD_0.0	0.00010049756145626975	8.620973586572116e-05	3_1
1293	cat__ComorIBD_1.0	0.0001320262081875967	3.090671883611174e-05	3_1
1294	cat__ComorIBD_2.0	0.0	0.0	3_1
1295	cat__ComorIBD_nan	-1.97054042070377e-06	3.94108084140754e-06	3_1
1296	cat__ComorDiab_0.0	-7.685107640769129e-05	3.491806521831539e-05	3_1
1297	cat__ComorDiab_1.0	9.852702103554378e-05	0.00010047824057527133	3_1
1298	cat__ComorDiab_2.0	0.0	0.0	3_1
1299	cat__ComorDiab_nan	-1.9705404207037702e-05	0.0	3_1
1300	cat__ComorCVD_0.0	-0.0001379378294496858	3.8412904457591264e-05	3_1
1301	cat__ComorCVD_1.0	9.85270210356326e-06	1.526374046487152e-05	3_1
1302	cat__ComorCVD_2.0	0.0	0.0	3_1
1303	cat__ComorCVD_nan	0.0	0.0	3_1
1304	cat__ComorPsyc_0.0	0.000165525395339694	5.891882905651302e-05	3_1
1305	cat__ComorPsyc_1.0	-0.00037637322035564134	0.0001842639692999382	3_1
1306	cat__ComorPsyc_2.0	0.0	0.0	3_1
1307	cat__ComorPsyc_nan	0.0	0.0	3_1
1308	cat__ComorObe_0.0	-3.3499187152052914e-05	0.00014434797041677173	3_1
1309	cat__ComorObe_1.0	0.00021281836543676213	0.00023287419498618458	3_1
1310	cat__ComorObe_2.0	1.5764323365696775e-05	2.6874588298896e-05	3_1
1311	cat__ComorObe_nan	-2.1675944627785883e-05	1.1490126400021409e-05	3_1
1312	cat__ComorInf_0.0	-0.0002404059313265927	0.00021573593159729108	3_1
1313	cat__ComorInf_1.0	0.00010640918271838107	0.00034875782086335244	3_1
1314	cat__ComorInf_2.0	9.852702103585465e-06	2.4925583803453994e-05	3_1
1315	cat__ComorInf_nan	0.0	0.0	3_1
1316	cat__ComorRheu_0.0	-1.9705404206815656e-06	8.438883927433053e-05	3_1
1317	cat__ComorRheu_1.0	0.00013399674860834488	0.00010020735709222642	3_1
1318	cat__ComorRheu_2.0	0.0	0.0	3_1
1319	cat__ComorRheu_nan	0.0	0.0	3_1
1320	cat__ComorPrep_0.0	2.955810631068978e-05	7.293661962982248e-05	3_1
1321	cat__ComorPrep_1.0	0.00022070052711962163	5.6975544784683845e-05	3_1
1322	cat__ComorPrep_2.0	0.0	0.0	3_1
1323	cat__ComorPrep_nan	0.0	0.0	3_1
1324	cat__ComorRen_0.0	4.9263510517794094e-05	0.00016225578678940463	3_1
1325	cat__ComorRen_1.0	0.00020690674417462863	0.000141824162494281	3_1
1326	cat__ComorRen_2.0	-4.138134883486799e-05	1.3071086419443788e-05	3_1
1327	cat__ComorRen_nan	0.0	0.0	3_1
1328	cat__ComorMPul_0.0	-9.65564806147734e-05	8.252777611257556e-05	3_1
1329	cat__ComorMPul_1.0	-0.00010837972313906263	0.00018401091726572878	3_1
1330	cat__ComorMPul_2.0	-0.0001300556677668263	6.547415232605606e-05	3_1
1331	cat__ComorMPul_nan	-3.94108084140754e-06	4.4326210667320884e-05	3_1
1332	cat__ComorSPul_0.0	-1.9705404206815656e-06	0.00013106686357606466	3_1
1333	cat__ComorSPul_1.0	1.3793782945015209e-05	3.332486235831455e-05	3_1
1334	cat__ComorSPul_2.0	-3.744026799348266e-05	0.0001237524486377146	3_1
1335	cat__ComorSPul_nan	1.182324252426703e-05	2.882652118493207e-05	3_1
1336	cat__ComorPST_0.0	-0.0003941080841420419	0.00025250612904502645	3_1
1337	cat__ComorPST_1.0	-0.0004079018670870349	0.0001497610719739797	3_1
1338	cat__ComorPST_2.0	0.0	0.0	3_1
1339	cat__ComorPST_nan	0.0	0.0	3_1
1340	cat__ComorHepM_0.0	0.00019508350165036158	0.00016098241896053103	3_1
1341	cat__ComorHepM_1.0	1.9705404207481792e-06	6.305729346274825e-05	3_1
1342	cat__ComorHepM_2.0	1.182324252426703e-05	4.290170167411294e-05	3_1
1343	cat__ComorHepM_nan	-1.9705404207104316e-05	1.2462791901753328e-05	3_1
1344	cat__ComorHepS_0.0	-2.3646485048511857e-05	0.00010419669198603839	3_1
1345	cat__ComorHepS_1.0	0.0003546972757279221	9.450379867603144e-05	3_1
1346	cat__ComorHepS_2.0	1.9705404207259747e-06	9.65363709654786e-06	3_1
1347	cat__ComorHepS_nan	-5.911621262133515e-06	1.1823242524267032e-05	3_1
1348	cat__TreatmentC1_ADE Alone	-0.0009892112911965788	0.000590557517970668	3_1
1349	cat__TreatmentC1_ADE and Mylotarg 3mg per m2	-0.00014581999113252308	0.00011309597400683583	3_1
1350	cat__TreatmentC1_ADE and Mylotarg 6mg per m2	-9.064485935266209e-05	6.305729346271285e-05	3_1
1351	cat__TreatmentC1_AIDA	0.0	0.0	3_1
1352	cat__TreatmentC1_Arsenic and ATRA	0.0	0.0	3_1
1353	cat__TreatmentC1_DA High dose (90mg)	0.00030149268436872043	0.0001678548849819044	3_1
1354	cat__TreatmentC1_DA Mylotarg 3mg per m2	-3.3499187152052914e-05	0.00011601112196291935	3_1
1355	cat__TreatmentC1_DA Mylotarg 6mg per m2	-5.911621262111311e-06	0.0001862760104138635	3_1
1356	cat__TreatmentC1_DA Standard dose (60mg)	-0.0002916399822651128	0.0002685724425818258	3_1
1357	cat__Marrresult1C1_CR	0.00065421941967585	0.0009484135506513022	3_1
1358	cat__Marrresult1C1_PR	-9.261539977336585e-05	0.0007179530908062921	3_1
1359	cat__Marrresult1C1_RD	0.0007488053598699862	0.0005919170180567838	3_1
1360	cat__Marrresult1C1_nan	-0.00022464160796096256	5.825605398925972e-05	3_1
1361	cat__Marrresult2C1_CR	0.0003684910586728929	0.00020293696411355174	3_1
1362	cat__Marrresult2C1_PR	-6.305729346267608e-05	2.2980252800031393e-05	3_1
1363	cat__Marrresult2C1_RD	0.0002916399822651794	0.0001250323036934778	3_1
1364	cat__Marrresult2C1_nan	-8.867431893193612e-05	0.00010482830545955863	3_1
1365	cat__MRDnegativity_<0.0%/not detectable	-7.685107640766908e-05	9.58096125416624e-05	3_1
1366	cat__MRDnegativity_nan	-0.00041184294792844244	0.0002534577694004665	3_1
1367	cat__MRDguided_No	0.0002207005271195772	0.0001287051050223813	3_1
1368	cat__MRDguided_nan	-7.488053598698751e-05	0.0001363238035877695	3_1
1369	cat__Housekeeping_ABL	4.335188925566058e-05	0.00020274553216439385	3_1
1370	cat__Housekeeping_nan	-4.532242967629774e-05	9.884180465232829e-05	3_1
1371	cat__MRDA0_method_nan	-0.00018326025912602796	0.00022968421683169064	3_1
1372	cat__MRDA0_method_qPCR-NPM1	3.744026799352706e-05	9.292931571053077e-05	3_1
1373	cat__MRDA0_method_qPCR-NPM1 A	-5.320459135915723e-05	0.00015169322038655753	3_1
1374	cat__MRDA0_method_qPCR-NPM1 B	0.0	0.0	3_1
1375	cat__MRDA0_method_qPCR-NPM1 D	3.1528646731371345e-05	3.94108084140754e-06	3_1
1376	cat__MRDA0_method_qPCR-NPM1 OTHER	-4.532242967629774e-05	7.88216168281508e-06	3_1
1377	cat__MRDA0_method_qPCR-inv16	2.2204460492503132e-17	1.970540420708211e-05	3_1
1378	cat__MRDA0_method_qPCR-t8/21	0.0	0.0	3_1
1379	cat__MRDA0num_ND	3.744026799354927e-05	3.0143472172559768e-05	3_1
1380	cat__MRDA0num_Pos	-9.458594019409183e-05	5.524546339770031e-05	3_1
1381	cat__MRDA0num_nan	0.00011232080398051458	0.00031054616709144005	3_1
1382	cat__MRDA0_specimen_PB	1.9705404207104316e-05	0.00017547770322394858	3_1
1383	cat__MRDA0_specimen_nan	-7.685107640769129e-05	0.00029144019690003346	3_1
1384	cat__MRDB0_method_nan	-0.00011823242524258148	0.00020114961572767937	3_1
1385	cat__MRDB0_method_qPCR-NPM1	0.00023843539090597776	9.187875837726807e-05	3_1
1386	cat__MRDB0_method_qPCR-NPM1 A	7.68510764077357e-05	5.446682087232068e-05	3_1
1387	cat__MRDB0_method_qPCR-NPM1 B	0.0	0.0	3_1
1388	cat__MRDB0_method_qPCR-NPM1 D	0.0	0.0	3_1
1389	cat__MRDB0_method_qPCR-NPM1 OTHER	-4.7292970097023715e-05	2.7446452095553073e-05	3_1
1390	cat__MRDB0_method_qPCR-inv16	1.5764323365741183e-05	1.1823242524222622e-05	3_1
1391	cat__MRDB0_method_qPCR-t8/21	0.0	0.0	3_1
1392	cat__MRDB0_specimen_BM	6.699837430419464e-05	0.00014036556534611578	3_1
1393	cat__MRDB0_specimen_nan	-0.000626631853785864	9.981910550797932e-05	3_1
1394	cat__MRDB0num_ND	-7.882161682839505e-05	4.3619771656097775e-05	3_1
1395	cat__MRDB0num_Pos	-0.0002699640376372603	6.699837430415611e-05	3_1
1396	cat__MRDB0num_nan	0.00015173161239474543	0.0002764100023859234	3_1
1397	cat__MRDC0_method_MFC (LAIP+DfN)	0.000250258633430267	0.00046492227620430936	3_1
1398	cat__MRDC0_method_nan	-0.00034484457362429224	0.00044926593014714026	3_1
1399	cat__MRDC0_specimen_BM	-0.000638455096310131	0.0005376506782237213	3_1
1400	cat__MRDC0_specimen_BM	0.0	0.0	3_1
1401	cat__MRDC0_specimen_PB	0.00024434701216811126	0.0005501796847518828	3_1
1402	cat__MRDC0_specimen_nan	-0.0001714370166017609	0.0002885075760294202	3_1
1403	cat__MRDC1_specimen_BM	-5.123405093845346e-05	0.00027229132601147533	3_1
1404	cat__MRDC1_specimen_PB	0.0	0.0	3_1
1405	cat__MRDC1_specimen_nan	-0.00012217350608401123	0.00017465703576458876	3_1
1406	cat__MRDC0num_Neg	0.0	0.0	3_1
1407	cat__MRDC0num_Pos	5.911621262177924e-06	0.0003354899320788417	3_1
1408	cat__MRDC0num_nan	-0.0005261342923296164	0.0003451315900713293	3_1
1409	cat__MRDA1_method_nan	-5.320459135913502e-05	0.0003175322744010467	3_1
1410	cat__MRDA1_method_qPCR-NPM1	8.867431893200273e-05	2.6437573998694188e-05	3_1
1411	cat__MRDA1_method_qPCR-NPM1 A	7.093945514560218e-05	5.758565129791661e-05	3_1
1412	cat__MRDA1_method_qPCR-NPM1 B	0.0	0.0	3_1
1413	cat__MRDA1_method_qPCR-NPM1 D	0.0	0.0	3_1
1414	cat__MRDA1_method_qPCR-NPM1 OTHER	1.773486378642275e-05	3.435754623214641e-05	3_1
1415	cat__MRDA1_method_qPCR-inv16	3.941080841429745e-06	7.88216168285949e-06	3_1
1416	cat__MRDA1_method_qPCR-t8/21	4.92635105178163e-05	0.0	3_1
1417	cat__MRDA1num_ND	0.00024434701216811126	8.392744249095975e-05	3_1
1418	cat__MRDA1num_Neg	0.0009478299423617331	0.0003180088388569974	3_1
1419	cat__MRDA1num_Pos	3.349918715209732e-05	0.00011466445855245778	3_1
1420	cat__MRDA1num_nan	0.00021872998669889566	0.00014133047797066392	3_1
1421	cat__MRDA1_specimen_PB	0.0002660229567959194	0.0006174744298191481	3_1
1422	cat__MRDA1_specimen_nan	-0.0001103502635597442	0.0003962403523250753	3_1
1423	cat__MRDB1_method_nan	-5.320459135915723e-05	9.58501325741513e-05	3_1
1424	cat__MRDB1_method_qPCR-NPM1	0.0008709788659540197	0.00030069956117899306	3_1
1425	cat__MRDB1_method_qPCR-NPM1 A	-0.00016355485491892363	6.403498422293173e-05	3_1
1426	cat__MRDB1_method_qPCR-NPM1 D	7.88216168285949e-06	1.1490126400017601e-05	3_1
1427	cat__MRDB1_method_qPCR-NPM1 OTHER	0.0	0.0	3_1
1428	cat__MRDB1_method_qPCR-inv16	0.0	0.0	3_1
1429	cat__MRDB1_method_qPCR-t8/21	5.91162126215572e-06	7.88216168286504e-06	3_1
1430	cat__MRDB1_specimen_BM	0.00022267106754030318	6.728753565775419e-05	3_1
1431	cat__MRDB1_specimen_nan	0.00011035026355983301	0.00018760538328645396	3_1
1432	cat__MRDB1num_ND	-9.261539977336585e-05	4.562130904099266e-05	3_1
1433	cat__MRDB1num_Neg	6.89689147248762e-05	4.493523523716517e-05	3_1
1434	cat__MRDB1num_Pos	8.079215724914324e-05	7.792982879269365e-05	3_1
1435	cat__MRDB1num_nan	0.00012808512734618915	8.656931922358592e-05	3_1
1436	cat__MRDC1_method_MFC (LAIP+DfN)	0.00035666781614860363	0.00019856556108043571	3_1
1437	cat__MRDC1_method_nan	-0.0006483077984136942	0.00013047299163304108	3_1
1438	cat__MRDC1num_ND	4.532242967638656e-05	0.0004424554415704735	3_1
1439	cat__MRDC1num_Neg	0.0007744223853392018	0.0011566182638746345	3_1
1440	cat__MRDC1num_Pos	0.001598108281196131	0.001110140284192602	3_1
1441	cat__MRDC1num_nan	-0.0003389329523621809	0.00020436698812693584	3_1
1442	ordinal__NauseagradeC1	0.0012611458692546762	0.00035942786914341246	3_1
1443	ordinal__AlopeciagradeC1	-0.0005103699689639418	0.0003783950734535915	3_1
1444	ordinal__OralgradeC1	0.00038622592245929344	0.0003726041311074164	3_1
1445	ordinal__DiarrheagradeC1	0.0008808315680575607	0.0005796404185469512	3_1
1446	ordinal__CardiacgradeC1	-0.0003527267353071295	0.0004449408708576273	3_1
1447	ordinal__LiverASTgradeC1	-0.0001379378294496858	0.0001806030127575039	3_1
1448	ordinal__LiverALTgradeC1	0.0001458199911325675	0.0008070656161533981	3_1
1449	ordinal__LiverBilgradeC1	0.0012000591162126596	0.0008530050463697739	3_1
1450	ordinal__RenaCreatgradeC1	0.00016158431449828648	0.0004620738716019508	3_1
1451	ordinal__RenaprotgradeC1	-4.138134883486799e-05	0.0004785371298668917	3_1
1452	ordinal__RenahaemgradeC1	-6.8968914724854e-05	0.0003752314638598628	3_1
1453	ordinal__cellularity1C1	-0.0013971131582836138	0.0005103433393446718	3_1
1454	ordinal__cellularity2C1	0.0003763732203557302	0.0001797841427137357	3_1
1455	num__amlAgeAtRand1	0.003812995714074607	0.0009557832033737707	3_1
1456	num__UnitsbloodC1	0.0010818266909700335	0.0009924444454919266	3_1
1457	num__UnitsplateletsC1	0.00025419971427169673	0.0011195097809149994	3_1
1458	num__DaysIVantibC1	-0.0026641706488004235	0.001462953415204932	3_1
1459	num__DaysinhospC1	0.0015724912557269154	0.0008148273992552525	3_1
1460	num__date_MRDA0	-0.0005162815902260975	0.0002545431811412972	3_1
1461	num__MRDA0hodnota	-0.00025222917385090413	0.00047250255765112517	3_1
1462	num__MRDA0logred	7.093945514560218e-05	9.51997424833228e-05	3_1
1463	num__date_MRDB0	-0.00039607862456274566	0.0002634487999033475	3_1
1464	num__MRDB0hodnota	-5.123405093840905e-05	0.00015806141882972947	3_1
1465	num__MRDB0logred	-2.5617025469215626e-05	0.000212745369939659	3_1
1466	num__MRDC0percentage	-0.0008079215724912103	0.0005913919779108351	3_1
1467	num__date_MRDA1	-1.1823242524244826e-05	0.00046524789007137583	3_1
1468	num__MRDA1hodnota	-0.0002482880930094744	0.0001995409356551561	3_1
1469	num__MRDA1logred	-3.941080841363131e-06	0.0004997797102834428	3_1
1470	num__date_MRDB1	0.0005793388836888846	0.0006074700241343472	3_1
1471	num__MRDB1hodnota	0.0007921572491256246	0.00023478391658478858	3_1
1472	num__Date_MRDC1	-0.0009576826444651854	0.00039897482797603666	3_1
1473	num__MRDC1percentage	0.0015823439578304566	0.000894820647569014	3_1
1474	num__NauseastartC1	-0.00025814079511303766	0.0009267701107642764	3_1
1475	num__NauseastopC1	-0.0009714764274102005	0.0007351357157712884	3_1
1476	num__AlopeciastartC1	-0.00028769890142370523	0.0007412847251155575	3_1
1477	num__AlopeciastopC1	-0.0003330213311000252	0.0003227357814682476	3_1
1478	num__OralstartC1	-0.00012611458692544098	0.0006532690713826519	3_1
1479	num__OralstopC1	-0.0003330213311000474	0.000745723939487037	3_1
1480	num__DiarrheastartC1	-0.0009123602147888654	0.00045372094353733866	3_1
1481	num__DiarrheastopC1	0.0008118626533327067	0.0003815222741837107	3_1
1482	num__CardiacstartC1	-0.0007133356322971185	0.0004817800061854962	3_1
1483	num__CardiacstopC1	-0.0011074437164391826	6.72875356577672e-05	3_1
1484	num__LiverASTstartC1	-0.0006936302280900585	0.0004878271712195453	3_1
1485	num__LiverASTstopC1	-0.00023646485048520738	0.0001665077505238847	3_1
1486	num__LiverALTstartC1	0.00013596728902904865	0.0005661455565016524	3_1
1487	num__LiverALTstopC1	0.00016552539533971623	0.00033064000656446197	3_1
1488	num__LiverBilstartC1	-0.0005162815902261198	0.0008194131666063705	3_1
1489	num__LiverBilstopC1	-4.7292970097023715e-05	0.0007159437356890969	3_1
1490	num__RenaCreatstartC1	0.0002009951229124729	0.00033456271429781084	3_1
1491	num__RenaCreatstopC1	0.0002502586334302448	0.00026434636327282295	3_1
1492	num__RenaprotstartC1	0.0001458199911326119	0.00010871955642454443	3_1
1493	num__RenahaemstartC1	-0.00011429134440117394	0.0003200900149913381	3_1
1494	num__RenahaemstopC1	0.00027390511847877883	0.0001816107182816139	3_1
1495	num__mylotargdateC1	0.0016394896300310658	0.0005768199632394933	3_1
1496	num__marrexamdate1C1	-0.0013971131582836138	0.000647417748990383	3_1
1497	num__marrexamdate2C1	0.001202029656633341	0.0004976151066651478	3_1
1498	num__NeutrecoverydateC1	-0.0009951229124587125	0.0010430284698541917	3_1
1499	num__Platrecovery50dateC1	-0.002776491452780894	0.0005853997692817334	3_1
1500	num__Platrecovery100dateC1	0.0008197448150155217	0.001617997288069118	3_1
1501	num__DischargeddateC1	-0.0008532440021675747	0.0005449746765995645	3_1
1502	num__Weight	0.0018897482634613106	0.0007436643063774414	3_1
1503	num__Height	0.000867037785112612	0.0007537928853477013	3_1
1504	num__BloodDateEntry	-0.001515345583526262	0.0012442429759775598	3_1
1505	num__HemoglobinEntry	0.0006049559091581225	0.001100077023360958	3_1
1506	num__PlateletEntry	-0.0002679934972165565	0.0008055968351177962	3_1
1507	num__MarrowDateEntry	0.0008276269766983813	0.0007496605009744898	3_1
1508	num__MarrowBlastsEntry	0.0017577220552736916	0.0012054908862532447	3_1
1509	num__LocalImmPcnt	-0.001755751514852899	0.0009056643218607457	3_1
1510	num__SmokePerDay	-0.0008473323809054412	0.0006001258124180063	3_1
1511	num__chemodateC1	0.0007704813044977943	0.001391575498681385	3_1
1512	num__Marrblastperc1C1	0.0038602886841716533	0.0034205505433565187	3_1
1513	num__Marrblastperc2C1	0.0008512734617469375	0.0001114009086169755	3_1
1514	num__WBCEntry	0.003677028425045625	0.0015882409099894227	3_1
1515	num__CompmarrrespC1	0.00012611458692550758	0.0010351884837729237	3_1
1516	remainder__IsSec_is_missing	0.0	0.0	3_1
1517	remainder__PrevDiag_is_missing	2.167594462783029e-05	1.576432336567457e-05	3_1
1518	remainder__PrevBloodDis_is_missing	-0.0002561702546923117	0.001500822368291133	3_1
1519	remainder__Weight_is_missing	0.0	0.0	3_1
1520	remainder__Height_is_missing	0.0	0.0	3_1
1521	remainder__BloodDateEntry_is_missing	0.0	0.0	3_1
1522	remainder__HemoglobinEntry_is_missing	0.0	0.0	3_1
1523	remainder__PlateletEntry_is_missing	-1.3793782944948596e-05	2.2980252799987602e-05	3_1
1524	remainder__MarrowDateEntry_is_missing	0.0	0.0	3_1
1525	remainder__MarrowBlastsEntry_is_missing	-0.00013202620818755228	4.432621066732977e-05	3_1
1526	remainder__FABtype_is_missing	6.699837430417244e-05	5.191167987513141e-05	3_1
1527	remainder__CNSinvolveentry_is_missing	0.0	0.0	3_1
1528	remainder__Localcytoentry_is_missing	-1.9705404207037702e-05	0.0	3_1
1529	remainder__Localimmentry_is_missing	0.00011429134440124055	0.000197211622297806	3_1
1530	remainder__LocalImmPcnt_is_missing	-0.00030740430563078733	0.0005503208216083486	3_1
1531	remainder__CD33entry_is_missing	-8.473323809050637e-05	0.00019750674635518888	3_1
1532	remainder__SmokeHist_is_missing	-8.867431893193612e-05	6.475856633393685e-05	3_1
1533	remainder__SmokePerDay_is_missing	5.91162126215572e-06	0.00046504753928762894	3_1
1534	remainder__CytoResult_is_missing	0.0	0.0	3_1
1535	remainder__Karyotype_is_missing	2.9558106310667576e-05	4.086199586840325e-05	3_1
1536	remainder__ComorArr_is_missing	0.0	0.0	3_1
1537	remainder__ComorCard_is_missing	0.0	0.0	3_1
1538	remainder__ComorHVD_is_missing	-2.5617025469215626e-05	4.1146091960839756e-05	3_1
1539	remainder__ComorIBD_is_missing	0.0	0.0	3_1
1540	remainder__ComorDiab_is_missing	0.0	0.0	3_1
1541	remainder__ComorCVD_is_missing	-1.773486378637834e-05	1.1490126400017601e-05	3_1
1542	remainder__ComorPsyc_is_missing	-9.852702103518851e-06	0.0	3_1
1543	remainder__ComorObe_is_missing	-2.9558106310667576e-05	0.0	3_1
1544	remainder__ComorInf_is_missing	0.0	0.0	3_1
1545	remainder__ComorRheu_is_missing	0.0	0.0	3_1
1546	remainder__ComorPrep_is_missing	0.0	0.0	3_1
1547	remainder__ComorRen_is_missing	5.911621262133515e-05	6.231395950850332e-06	3_1
1548	remainder__ComorMPul_is_missing	1.37937829449708e-05	2.75875658899416e-05	3_1
1549	remainder__ComorSPul_is_missing	1.182324252426703e-05	3.43575462321515e-05	3_1
1550	remainder__ComorPST_is_missing	0.0	0.0	3_1
1551	remainder__ComorHepM_is_missing	-1.5764323365652367e-05	2.29802527999857e-05	3_1
1552	remainder__ComorHepS_is_missing	0.0	0.0	3_1
1553	remainder__drugdoseC1yn_is_missing	0.0	0.0	3_1
1554	remainder__mylotargC1yn_is_missing	-0.00014581999113254528	0.00011927875028657342	3_1
1555	remainder__mylotargdateC1_is_missing	0.00016749593576041998	7.758025394369344e-05	3_1
1556	remainder__mylodoseC1_is_missing	0.00026208187595451183	0.00010749835319560477	3_1
1557	remainder__marrexamdate1C1_is_missing	3.3499187152119525e-05	6.814765837049732e-05	3_1
1558	remainder__marrexamdate2C1_is_missing	-0.00016158431449821986	0.00015796312191800017	3_1
1559	remainder__cellularity1C1_is_missing	-0.000658160500517213	0.0003162333679765303	3_1
1560	remainder__cellularity2C1_is_missing	-3.546972757275668e-05	0.0002468765517649795	3_1
1561	remainder__Marrblastperc1C1_is_missing	-0.00012611458692541878	0.00012987640418372052	3_1
1562	remainder__Marrblastperc2C1_is_missing	0.00015764323365685673	0.00014305092004834085	3_1
1563	remainder__Marrresult1C1_is_missing	-0.00012611458692541878	4.596050560005136e-05	3_1
1564	remainder__Marrresult2C1_is_missing	-0.00012808512734614476	0.0003060370447145788	3_1
1565	remainder__CompmarrrespC1_is_missing	0.0014089364008079476	0.0006726156204178973	3_1
1566	remainder__NeutrecoveryC1_is_missing	1.9705404207148725e-05	0.0	3_1
1567	remainder__NeutrecoverydateC1_is_missing	-0.00019508350165029498	0.000172171564382893	3_1
1568	remainder__Platrecovery50C1_is_missing	-7.685107640769129e-05	1.1490126400013794e-05	3_1
1569	remainder__Platrecovery50dateC1_is_missing	-0.00034287403320358844	0.0007061411732714707	3_1
1570	remainder__Platrecovery100C1_is_missing	5.517513177994981e-05	1.1823242524267032e-05	3_1
1571	remainder__Platrecovery100dateC1_is_missing	0.0006364845558894716	0.00035434678426307864	3_1
1572	remainder__NauseagradeC1_is_missing	0.00022070052711959943	8.397369625170267e-05	3_1
1573	remainder__NauseastartC1_is_missing	-0.000636484555889405	0.0002449025814970747	3_1
1574	remainder__NauseastopC1_is_missing	-0.0007468348194491714	0.00032225415788774596	3_1
1575	remainder__AlopeciagradeC1_is_missing	-3.94108084140754e-06	1.3364855378364938e-05	3_1
1576	remainder__AlopeciastartC1_is_missing	-0.000849302921326145	0.00036751503350901274	3_1
1577	remainder__AlopeciastopC1_is_missing	-0.00046110645844621434	0.0005245636338964546	3_1
1578	remainder__OralgradeC1_is_missing	0.00010049756145626975	2.194300945986692e-05	3_1
1579	remainder__OralstartC1_is_missing	0.00012217350608407785	0.00023798711942298238	3_1
1580	remainder__OralstopC1_is_missing	-0.00029558106310652034	0.00020695365648538256	3_1
1581	remainder__DiarrheagradeC1_is_missing	-4.138134883486799e-05	3.960737226905639e-05	3_1
1582	remainder__DiarrheastartC1_is_missing	-0.00039016700330061214	0.00016877767854858462	3_1
1583	remainder__DiarrheastopC1_is_missing	-0.0007369821173456526	0.00022634639797913803	3_1
1584	remainder__CardiacgradeC1_is_missing	0.00011232080398051458	1.1823242524274431e-05	3_1
1585	remainder__CardiacstartC1_is_missing	-0.00012808512734614476	0.00029734926071138437	3_1
1586	remainder__CardiacstopC1_is_missing	-5.123405093843125e-05	3.810843806258901e-05	3_1
1587	remainder__LiverASTgradeC1_is_missing	-6.699837430410583e-05	3.810843806261083e-05	3_1
1588	remainder__LiverASTstartC1_is_missing	-0.00019705404207099876	0.00015677875190631672	3_1
1589	remainder__LiverASTstopC1_is_missing	-0.00010246810187690692	9.46269842143304e-05	3_1
1590	remainder__LiverALTgradeC1_is_missing	-2.7587565889897193e-05	5.1158204781497797e-05	3_1
1591	remainder__LiverALTstartC1_is_missing	4.4408920985006264e-17	0.00015020120400145883	3_1
1592	remainder__LiverALTstopC1_is_missing	0.00014384945071188593	0.0002756362751317612	3_1
1593	remainder__LiverBilgradeC1_is_missing	1.3793782945015209e-05	1.0047824057522342e-05	3_1
1594	remainder__LiverBilstartC1_is_missing	-0.0004374599733976803	0.00027266184873878997	3_1
1595	remainder__LiverBilstopC1_is_missing	-0.0002817872801615273	0.000301795197305516	3_1
1596	remainder__RenaCreatgradeC1_is_missing	3.7440267993504864e-05	1.1490126400013794e-05	3_1
1597	remainder__RenaCreatstartC1_is_missing	-0.00032119808857578036	0.00015143702493199436	3_1
1598	remainder__RenaCreatstopC1_is_missing	0.00045322429676342146	0.00018569141714396987	3_1
1599	remainder__RenaprotgradeC1_is_missing	6.30572934627871e-05	3.152864673139355e-05	3_1
1600	remainder__RenaprotstartC1_is_missing	-0.00046110645844621434	0.00031271427242530135	3_1
1601	remainder__RenahaemgradeC1_is_missing	5.714567220065359e-05	4.467524133700839e-05	3_1
1602	remainder__RenahaemstartC1_is_missing	0.00046898862012907384	0.00017376546773770308	3_1
1603	remainder__RenahaemstopC1_is_missing	-0.00024631755258874843	0.0002164905694581603	3_1
1604	remainder__UnitsbloodC1_is_missing	0.0	0.0	3_1
1605	remainder__UnitsplateletsC1_is_missing	9.06448593527065e-05	3.94108084140754e-06	3_1
1606	remainder__DaysIVantibC1_is_missing	-1.9705404207059908e-05	5.468027755263918e-05	3_1
1607	remainder__DaysinhospC1_is_missing	-3.744026799348266e-05	0.00019411573545137763	3_1
1608	remainder__DischargeddateC1_is_missing	-4.3351889255593965e-05	0.0002389640821487646	3_1
1609	remainder__MRDnegativity_is_missing	-2.7587565889919395e-05	0.00013457507131557113	3_1
1610	remainder__MRDguided_is_missing	-0.0003744026799349376	0.0001653376183134448	3_1
1611	remainder__Housekeeping_is_missing	-0.0003881964628799084	0.0002147437052201642	3_1
1612	remainder__MRDA0_is_missing	-0.00021872998669882903	0.00011240719796603076	3_1
1613	remainder__date_MRDA0_is_missing	0.0008453618404847818	0.00019905384579220714	3_1
1614	remainder__MRDA0_method_is_missing	-0.0005537218582195802	0.00046135060608466257	3_1
1615	remainder__MRDA0_specimen_is_missing	0.0003941080841420863	0.0001806030127575027	3_1
1616	remainder__MRDA0num_is_missing	-0.00011232080398047018	0.00014727729989501696	3_1
1617	remainder__MRDA0hodnota_is_missing	0.00010246810187695133	0.00022089397755698992	3_1
1618	remainder__MRDA0logred_is_missing	0.00018523079954679833	0.00013629531674102353	3_1
1619	remainder__MRDB0_is_missing	0.00024631755258881506	8.406612742577667e-05	3_1
1620	remainder__date_MRDB0_is_missing	-0.000193112961229569	0.00011800230491420046	3_1
1621	remainder__MRDB0_method_is_missing	4.9263510517794094e-05	0.00012195082277365658	3_1
1622	remainder__MRDB0_specimen_is_missing	0.0005044583477018972	0.00023327403650823448	3_1
1623	remainder__MRDB0num_is_missing	0.0001517316123947232	3.769865800226417e-05	3_1
1624	remainder__MRDB0hodnota_is_missing	0.0002640524163752156	0.00010728140372484267	3_1
1625	remainder__MRDB0logred_is_missing	-0.000346815114044996	0.0002050119797607984	3_1
1626	remainder__MRDC0_is_missing	-0.00032908025025861764	0.0002374971310106167	3_1
1627	remainder__MRDC0_method_is_missing	-9.852702103549938e-05	0.00042702115597676555	3_1
1628	remainder__MRDC0_specimen_is_missing	-0.00016749593576035338	0.00031125807180515185	3_1
1629	remainder__MRDC0num_is_missing	-9.064485935263988e-05	0.0002948839835171389	3_1
1630	remainder__MRDC0percentage_is_missing	-0.00029952214394795006	0.00019202408339453718	3_1
1631	remainder__MRDA1_is_missing	-0.00011626188482187772	0.00033513093962537235	3_1
1632	remainder__date_MRDA1_is_missing	2.9558106310711984e-05	0.0001498129193260726	3_1
1633	remainder__MRDA1_method_is_missing	0.00014187891029118215	0.00019050142826513856	3_1
1634	remainder__MRDA1_specimen_is_missing	0.0006069264495788262	0.00012156813096358386	3_1
1635	remainder__MRDA1num_is_missing	-7.882161682835065e-05	0.0004780337739084005	3_1
1636	remainder__MRDA1hodnota_is_missing	0.00013399674860832268	0.00030790915784422964	3_1
1637	remainder__MRDA1logred_is_missing	-5.911621262129074e-05	0.0002008598442220343	3_1
1638	remainder__MRDB1_is_missing	4.9263510517794094e-05	0.00012195082277365659	3_1
1639	remainder__date_MRDB1_is_missing	0.00023449431006457023	0.0001367219962260273	3_1
1640	remainder__MRDB1_method_is_missing	0.00016552539533971623	0.00034831218073645064	3_1
1641	remainder__MRDB1_specimen_is_missing	0.00011626188482196653	7.250946152216873e-05	3_1
1642	remainder__MRDB1num_is_missing	1.7734863786444956e-05	6.664972471662385e-05	3_1
1643	remainder__MRDB1hodnota_is_missing	0.00017537809744323508	0.00026550427198899	3_1
1644	remainder__MRDC1_is_missing	2.5617025469260035e-05	8.692741514403538e-05	3_1
1645	remainder__Date_MRDC1_is_missing	-0.00038622592245920464	0.00024289658494394822	3_1
1646	remainder__MRDC1_method_is_missing	-0.0002975516035272463	4.0094566135024974e-05	3_1
1647	remainder__MRDC1_specimen_is_missing	0.00016946647618112375	0.0003256105631329258	3_1
1648	remainder__MRDC1num_is_missing	-0.0003113453864721949	0.00035368867662344586	3_1
1649	remainder__MRDC1percentage_is_missing	0.0021695650032021565	0.0003931907151623805	3_1
1650	remainder__ASXL1	0.0	0.0	3_1
1651	remainder__ASXL2	0.0	0.0	3_1
1652	remainder__ASXL3	0.0	0.0	3_1
1653	remainder__ATRX	0.0	0.0	3_1
1654	remainder__BAGE3	0.0	0.0	3_1
1655	remainder__BCOR	0.0	0.0	3_1
1656	remainder__BRAF	0.0	0.0	3_1
1657	remainder__CBL	0.0	0.0	3_1
1658	remainder__CDKN2A	0.0	0.0	3_1
1659	remainder__CEBPA	0.0	0.0	3_1
1660	remainder__CREBBP	0.0	0.0	3_1
1661	remainder__CSF3R	0.0	0.0	3_1
1662	remainder__CTCF	0.0	0.0	3_1
1663	remainder__CUX1	0.0	0.0	3_1
1664	remainder__DNMT3A	0.0	0.0	3_1
1665	remainder__EED	0.0	0.0	3_1
1666	remainder__ETV6	0.0	0.0	3_1
1667	remainder__EZH2	0.0	0.0	3_1
1668	remainder__FBXW7	0.0	0.0	3_1
1669	remainder__FLT3	0.0	0.0	3_1
1670	remainder__GATA1	0.0	0.0	3_1
1671	remainder__GATA2	0.0	0.0	3_1
1672	remainder__GNAS	0.0	0.0	3_1
1673	remainder__GNB1	0.0	0.0	3_1
1674	remainder__IDH1	0.0	0.0	3_1
1675	remainder__IDH2	0.0	0.0	3_1
1676	remainder__JAK2	0.0	0.0	3_1
1677	remainder__JAK3	0.0	0.0	3_1
1678	remainder__KANSL1	0.0	0.0	3_1
1679	remainder__KDM6A	0.0	0.0	3_1
1680	remainder__KIT	0.0	0.0	3_1
1681	remainder__KMT2C	0.0	0.0	3_1
1682	remainder__KMT2D	0.0	0.0	3_1
1683	remainder__KMT2E	0.0	0.0	3_1
1684	remainder__KRAS	0.0	0.0	3_1
1685	remainder__LUC7L2	0.0	0.0	3_1
1686	remainder__MED12	0.0	0.0	3_1
1687	remainder__MLL	0.0	0.0	3_1
1688	remainder__MPL	0.0	0.0	3_1
1689	remainder__MYC	0.0	0.0	3_1
1690	remainder__NF1	0.0	0.0	3_1
1691	remainder__NFE2	0.0	0.0	3_1
1692	remainder__NOTCH1	0.0	0.0	3_1
1693	remainder__NPM1	0.0	0.0	3_1
1694	remainder__NRAS	0.0	0.0	3_1
1695	remainder__PHF6	0.0	0.0	3_1
1696	remainder__PRPF8	0.0	0.0	3_1
1697	remainder__PTEN	0.0	0.0	3_1
1698	remainder__PTPN11	0.0	0.0	3_1
1699	remainder__RAD21	0.0	0.0	3_1
1700	remainder__RIT1	0.0	0.0	3_1
1701	remainder__RUNX1	0.0	0.0	3_1
1702	remainder__SETBP1	0.0	0.0	3_1
1703	remainder__SF1	0.0	0.0	3_1
1704	remainder__SF3B1	0.0	0.0	3_1
1705	remainder__SMC1A	0.0	0.0	3_1
1706	remainder__SMC3	0.0	0.0	3_1
1707	remainder__SMG1	0.0	0.0	3_1
1708	remainder__SRSF2	0.0	0.0	3_1
1709	remainder__STAG2	0.0	0.0	3_1
1710	remainder__STAT5B	0.0	0.0	3_1
1711	remainder__SUZ12	0.0	0.0	3_1
1712	remainder__TET2	0.0	0.0	3_1
1713	remainder__TP53	0.0	0.0	3_1
1714	remainder__U2AF1	0.0	0.0	3_1
1715	remainder__WT1	0.0	0.0	3_1
1716	remainder__ZRSR2	0.0	0.0	3_1
1717	remainder__ngs_is_missing	0.0	0.0	3_1
1718	karyotype_encoding__Karyotype_46,XX [20]	1.7553269296355366e-05	2.4203371487607953e-05	4_1
1719	karyotype_encoding__Karyotype_46,XX,inv(16)(p13q22)[10]	0.0	0.0	4_1
1720	karyotype_encoding__Karyotype_46,XX,t(8;21)(q22;q22)[10]	-4.485835486860435e-05	7.801453020617188e-06	4_1
1721	karyotype_encoding__Karyotype_46,XX[10]	0.0	0.0	4_1
1722	karyotype_encoding__Karyotype_46,XX[20]	-0.00021258959481207373	0.0002462714963017557	4_1
1723	karyotype_encoding__Karyotype_46,XX[20]	3.900726510308594e-06	7.80145302061719e-06	4_1
1724	karyotype_encoding__Karyotype_46,XX[25]	-0.00010336925252334428	8.603732995311685e-05	4_1
1725	karyotype_encoding__Karyotype_46,XX[30]	9.751816275715974e-06	0.0	4_1
1726	karyotype_encoding__Karyotype_46,XY	9.751816275715974e-06	0.0	4_1
1727	karyotype_encoding__Karyotype_46,XY [20]	-4.680871812379195e-05	8.924909991631646e-05	4_1
1728	karyotype_encoding__Karyotype_46,XY,inv(16)(p13q22)[10]	-1.3652542786135591e-05	7.80145302061719e-06	4_1
1729	karyotype_encoding__Karyotype_46,XY[10]	8.191525671652489e-05	4.515417388576648e-05	4_1
1730	karyotype_encoding__Karyotype_46,XY[20]	-2.535472231708358e-05	0.00020516857363712783	4_1
1731	karyotype_encoding__Karyotype_46,XY[20]	2.1453995806686167e-05	3.90072651028639e-06	4_1
1732	karyotype_encoding__Karyotype_46,XY[21]	0.0	0.0	4_1
1733	karyotype_encoding__Karyotype_46,XY[25]	8.581598322683348e-05	3.046564796299079e-05	4_1
1734	karyotype_encoding__Karyotype_46,XY[30]	1.950363255143195e-06	3.90072651028639e-06	4_1
1735	karyotype_encoding__Karyotype_47,XX,+8[10]	0.0	0.0	4_1
1736	karyotype_encoding__Karyotype___rare_class__	-0.0013047930176996124	0.0010800751774867295	4_1
1737	cat__sexID_False	-0.0003744697449900469	0.0003423207001840991	4_1
1738	cat__sexID_True	-0.00019893705202600476	0.00036874762494181086	4_1
1739	cat__IsSec_False	-0.00019893705202598256	0.0005455302346178231	4_1
1740	cat__IsSec_True	0.0004310302793894882	0.001227480603390121	4_1
1741	cat__IsSec_nan	-3.900726510330799e-06	7.801453020661598e-06	4_1
1742	cat__PrevDiag_False	0.0002906041250182456	0.00028373596128792515	4_1
1743	cat__PrevDiag_True	5.656053439946351e-05	9.759614610714939e-05	4_1
1744	cat__PrevDiag_nan	0.0	0.0	4_1
1745	cat__drugdoseC1yn_False	0.00013262470135060321	0.0001811424482286071	4_1
1746	cat__drugdoseC1yn_True	0.00025744794968058927	8.492482737171773e-05	4_1
1747	cat__drugdoseC1yn_nan	0.0	0.0	4_1
1748	cat__mylotargC1yn_False	-0.00042517918962412524	0.00046127637229606707	4_1
1749	cat__mylotargC1yn_True	-0.0005031937198303638	0.00028152870370300653	4_1
1750	cat__mylotargC1yn_nan	-3.900726510353003e-06	4.2102556233718276e-05	4_1
1751	cat__mylodoseC1_False	-0.00013262470135066984	9.78297231770059e-05	4_1
1752	cat__mylodoseC1_True	0.0010844019698668327	0.00019409789348479096	4_1
1753	cat__mylodoseC1_nan	-0.0002340435906187821	0.00030490609579579537	4_1
1754	cat__NeutrecoveryC1_False	0.00029840557803886283	0.00016371437922028476	4_1
1755	cat__NeutrecoveryC1_True	-0.00027695158223224326	0.0005188699426178442	4_1
1756	cat__NeutrecoveryC1_nan	-2.3404359061962588e-05	7.80145302061719e-06	4_1
1757	cat__Platrecovery50C1_False	-0.00020868886830176513	0.00032128349945058024	4_1
1758	cat__Platrecovery50C1_True	-0.0005753571602711505	0.0003614755081740068	4_1
1759	cat__Platrecovery50C1_nan	0.0	0.0	4_1
1760	cat__Platrecovery100C1_False	-0.0004290799161344117	0.001053503114676168	4_1
1761	cat__Platrecovery100C1_True	-0.0007820956653177058	0.000822521624858942	4_1
1762	cat__Platrecovery100C1_nan	9.751816275715974e-06	0.0	4_1
1763	cat__MRDA0_False	-0.00036861865522459515	0.0001618213936335501	4_1
1764	cat__MRDA0_True	0.0002281925008532637	0.00041915116912013357	4_1
1765	cat__MRDA0_nan	-0.0004037251938173947	0.0002086615249694695	4_1
1766	cat__MRDB0_False	4.0957628358251344e-05	0.00043765560422550054	4_1
1767	cat__MRDB0_True	-2.5354722317061373e-05	0.0001104325918720079	4_1
1768	cat__MRDB0_nan	-0.00041152664683801187	0.00012750662931341978	4_1
1769	cat__MRDC0_False	0.00021453995806715033	0.00022220450133895835	4_1
1770	cat__MRDC0_True	0.0001657808766882374	0.00022602345671956449	4_1
1771	cat__MRDC0_nan	-0.0003393632063972252	9.856573226190537e-05	4_1
1772	cat__MRDA1_False	-0.0004758886342581814	0.00021669229177171352	4_1
1773	cat__MRDA1_True	0.000294504851528532	0.00036557737047310945	4_1
1774	cat__MRDA1_nan	-0.00036471792871428654	0.00011332265090516287	4_1
1775	cat__MRDB1_False	-0.0001618801501779954	9.325102608910598e-05	4_1
1776	cat__MRDB1_True	-0.0005109951728510031	6.247254328555742e-05	4_1
1777	cat__MRDB1_nan	-0.00014627724413673882	0.0001410478110625722	4_1
1778	cat__MRDC1_False	-9.946852601301348e-05	0.00018517155904498325	4_1
1779	cat__MRDC1_True	0.0004427324589204362	0.00028761080529309403	4_1
1780	cat__MRDC1_nan	-0.000312058120825065	0.00033509942514861846	4_1
1781	cat__amlAgeGroup_15-29	-9.946852601299128e-05	8.443068242005528e-05	4_1
1782	cat__amlAgeGroup_30-39	-0.00012482324833007485	0.00021145032131758212	4_1
1783	cat__amlAgeGroup_40-49	0.00012092252181963303	0.00014313593549686556	4_1
1784	cat__amlAgeGroup_50-59	-0.00014822760739192643	0.0007555335695629219	4_1
1785	cat__amlAgeGroup_60+	2.925544882728115e-05	0.001403502864167591	4_1
1786	cat__PrevBloodDis_Aplastic anaemia	0.0	0.0	4_1
1787	cat__PrevBloodDis_Chronic lymphoblastic leukaemia (CLL)	0.0	0.0	4_1
1788	cat__PrevBloodDis_Chronic myelomonocytic leukaemia (CMML)	1.3652542786091182e-05	2.7305085572182363e-05	4_1
1789	cat__PrevBloodDis_Hodgkin's disease	2.535472231699476e-05	1.1702179530940587e-05	4_1
1790	cat__PrevBloodDis_Lymphoma	0.0	0.0	4_1
1791	cat__PrevBloodDis_Myelodysplastic syndrome (MDS)/myelodysplasia/pre-leukaemic phase	-6.046126090990534e-05	0.0001649643021408555	4_1
1792	cat__PrevBloodDis_Myelofibrosis	1.5602906041212174e-05	3.88117387334948e-05	4_1
1793	cat__PrevBloodDis_Myeloproliferative syndrome	0.0	0.0	4_1
1794	cat__PrevBloodDis_Other haematological disorder	-3.900726510330799e-06	2.512867273239012e-05	4_1
1795	cat__PrevBloodDis_Polycythaemia rubra vera (PRV)	0.0	0.0	4_1
1796	cat__PrevBloodDis_Refractory anaemia with excess of blasts (RAEB, RAEB-t)	7.21634404407423e-05	7.181999176759115e-05	4_1
1797	cat__PrevBloodDis_Thrombocythaemia	0.0	0.0	4_1
1798	cat__PrevBloodDis_Thrombocytopenia	0.0	0.0	4_1
1799	cat__PrevBloodDis_nan	-2.5354722317061373e-05	0.0010193255935397319	4_1
1800	cat__FABtype_0	-0.0002437954068946091	0.0002425047507707933	4_1
1801	cat__FABtype_1	-2.3404359061962588e-05	0.0002090258086353338	4_1
1802	cat__FABtype_2	0.00028280267199760624	0.0005395495850940597	4_1
1803	cat__FABtype_3	0.0	0.0	4_1
1804	cat__FABtype_3v	0.0	0.0	4_1
1805	cat__FABtype_4	0.00043103027938946604	0.00016996159679386446	4_1
1806	cat__FABtype_4e	0.0002242917743429107	0.00013399435593987487	4_1
1807	cat__FABtype_5	0.0013359988297819924	0.0007259701621896779	4_1
1808	cat__FABtype_5a	-3.705690184798716e-05	8.752764414576082e-05	4_1
1809	cat__FABtype_5b	5.070944463403393e-05	7.713187355124703e-05	4_1
1810	cat__FABtype_6	0.0003881222877760715	0.00026616563825412616	4_1
1811	cat__FABtype_7	0.0	0.0	4_1
1812	cat__FABtype_8	0.00016773123994338058	0.00017438036333128676	4_1
1813	cat__FABtype_B	0.0	0.0	4_1
1814	cat__FABtype_R	-4.8759081378935144e-05	7.192584295512527e-05	4_1
1815	cat__FABtype_RT	0.0	0.0	4_1
1816	cat__FABtype_X	-0.0002457457701497523	0.00020800420666664676	4_1
1817	cat__FABtype_nan	-4.680871812379195e-05	8.027350188604796e-05	4_1
1818	cat__CNSinvolveentry_0.0	0.0003842215612657407	0.00022615805459169993	4_1
1819	cat__CNSinvolveentry_1.0	1.7553269296377572e-05	3.900726510330798e-06	4_1
1820	cat__CNSinvolveentry_2.0	0.0004407820956652708	0.0005882342137763247	4_1
1821	cat__CNSinvolveentry_nan	0.0	0.0	4_1
1822	cat__Localcytoentry_1.0	0.0018567458189087337	0.0012984586399235826	4_1
1823	cat__Localcytoentry_2.0	0.00013262470135058101	0.0010567405770830454	4_1
1824	cat__Localcytoentry_3.0	-1.3652542786135591e-05	6.186065250243538e-05	4_1
1825	cat__Localcytoentry_4.0	0.00012287288507479844	4.8406742975232014e-05	4_1
1826	cat__Localcytoentry_5.0	-0.0002554975864255127	0.00035281634634583877	4_1
1827	cat__Localcytoentry_nan	-6.826271393050032e-05	4.532234643763832e-05	4_1
1828	cat__Localimmentry_1.0	0.0002906041250182234	0.00015374504597993996	4_1
1829	cat__Localimmentry_2.0	4.4858354868515524e-05	0.00016693560038250782	4_1
1830	cat__Localimmentry_3.0	0.00024574577014961906	0.0002482713601399382	4_1
1831	cat__Localimmentry_nan	-4.485835486867096e-05	4.680871812375494e-05	4_1
1832	cat__CD33entry_1.0	-0.0005870593398020985	0.00024316266810486668	4_1
1833	cat__CD33entry_2.0	-0.000622165878394898	0.0003425872878292794	4_1
1834	cat__CD33entry_3.0	-0.00035496611243850394	0.00024866940290421837	4_1
1835	cat__CD33entry_nan	-5.851089765496198e-06	3.627885365009654e-05	4_1
1836	cat__SmokeHist_1.0	-0.0006065629723536637	0.00021922291210802356	4_1
1837	cat__SmokeHist_2.0	0.0005109951728509143	0.000724674783249081	4_1
1838	cat__SmokeHist_3.0	0.0005441513481885485	0.0005786501315868446	4_1
1839	cat__SmokeHist_nan	3.90072651028639e-06	3.120581208251316e-05	4_1
1840	cat__amlType_De novo	0.0013555024623335577	0.001690516096641718	4_1
1841	cat__amlType_High risk MDS	-0.00020283777853629114	0.00070514196026957	4_1
1842	cat__amlType_Secondary	0.0006709249597736999	0.0006047824555900104	4_1
1843	cat__CytoResult_Adverse	0.017553269296406392	0.0027673517217885746	4_1
1844	cat__CytoResult_Failed	-9.16670729923963e-05	7.261011446286444e-05	4_1
1845	cat__CytoResult_Intermediate	0.0007372373104490126	0.0008134815269795589	4_1
1846	cat__CytoResult_Normal	0.0024321029791798177	0.000725278182732199	4_1
1847	cat__CytoResult_Not done	-2.535472231708358e-05	0.00011197191550563182	4_1
1848	cat__CytoResult_nan	1.950363255154297e-05	1.2335180301975428e-05	4_1
1849	cat__CytoResult_t(15;17) / PML-RARA [APL]	0.0	0.0	4_1
1850	cat__CytoResult_t(8;21) / inv(16) [CBF]	0.01617826320152125	0.0034578790957530718	4_1
1851	cat__ComorArr_0.0	0.0	0.0	4_1
1852	cat__ComorArr_1.0	0.0	0.0	4_1
1853	cat__ComorArr_2.0	7.216344044072009e-05	1.1702179530903579e-05	4_1
1854	cat__ComorArr_nan	0.0	0.0	4_1
1855	cat__ComorCard_0.0	1.7553269296355366e-05	7.663711621000849e-05	4_1
1856	cat__ComorCard_1.0	0.00011897215856448984	0.0002481947402695576	4_1
1857	cat__ComorCard_2.0	0.0	0.0	4_1
1858	cat__ComorCard_nan	5.6560534399485717e-05	3.90072651028639e-06	4_1
1859	cat__ComorHVD_0.0	9.751816275738178e-06	1.744457927739593e-05	4_1
1860	cat__ComorHVD_1.0	0.0	0.0	4_1
1861	cat__ComorHVD_2.0	0.0	0.0	4_1
1862	cat__ComorHVD_nan	0.0	0.0	4_1
1863	cat__ComorIBD_0.0	-0.00010141888926817888	0.00011008759698997292	4_1
1864	cat__ComorIBD_1.0	-1.9503632551876036e-06	9.502893531685268e-05	4_1
1865	cat__ComorIBD_2.0	0.0	0.0	4_1
1866	cat__ComorIBD_nan	0.0	0.0	4_1
1867	cat__ComorDiab_0.0	-0.0003159588473353514	0.0001044127656293241	4_1
1868	cat__ComorDiab_1.0	-4.4858354868626546e-05	0.0001558583101975303	4_1
1869	cat__ComorDiab_2.0	0.0	0.0	4_1
1870	cat__ComorDiab_nan	0.0	0.0	4_1
1871	cat__ComorCVD_0.0	3.9007265103063736e-05	2.2237562535452367e-05	4_1
1872	cat__ComorCVD_1.0	0.0	0.0	4_1
1873	cat__ComorCVD_2.0	0.0	0.0	4_1
1874	cat__ComorCVD_nan	-1.9503632551653995e-06	3.900726510330799e-06	4_1
1875	cat__ComorPsyc_0.0	3.900726510264185e-06	0.00019655172168074023	4_1
1876	cat__ComorPsyc_1.0	-0.0002437954068945869	0.00021665718000097908	4_1
1877	cat__ComorPsyc_2.0	0.0	0.0	4_1
1878	cat__ComorPsyc_nan	-1.1702179530992395e-05	1.6777659109756288e-05	4_1
1879	cat__ComorObe_0.0	-0.00012482324833003046	9.300595069536708e-05	4_1
1880	cat__ComorObe_1.0	-0.00043883173241017205	0.00024678068887434493	4_1
1881	cat__ComorObe_2.0	8.581598322681128e-05	8.098118676493779e-05	4_1
1882	cat__ComorObe_nan	-2.730508557222677e-05	2.57270582832501e-05	4_1
1883	cat__ComorInf_0.0	-0.0006826271393047811	0.00018666514976262402	4_1
1884	cat__ComorInf_1.0	-0.0005558535277196075	0.00029758223020544895	4_1
1885	cat__ComorInf_2.0	1.950363255143195e-06	3.90072651028639e-06	4_1
1886	cat__ComorInf_nan	-1.9503632551653995e-06	3.900726510330799e-06	4_1
1887	cat__ComorRheu_0.0	-0.0005226973523819289	0.00029787608817777284	4_1
1888	cat__ComorRheu_1.0	-0.00011702179530943546	0.0002346117569253963	4_1
1889	cat__ComorRheu_2.0	-7.996489346144831e-05	0.00010047683941598262	4_1
1890	cat__ComorRheu_nan	3.900726510308594e-06	7.80145302061719e-06	4_1
1891	cat__ComorPrep_0.0	9.751816275738178e-06	5.7527451182431205e-05	4_1
1892	cat__ComorPrep_1.0	2.5354722316972556e-05	9.284220769738967e-05	4_1
1893	cat__ComorPrep_2.0	0.0	0.0	4_1
1894	cat__ComorPrep_nan	-9.751816275826997e-06	0.0	4_1
1895	cat__ComorRen_0.0	-1.9503632551609585e-05	6.812325982379362e-05	4_1
1896	cat__ComorRen_1.0	1.365254278602457e-05	6.307849872269715e-05	4_1
1897	cat__ComorRen_2.0	0.0	0.0	4_1
1898	cat__ComorRen_nan	0.0	0.0	4_1
1899	cat__ComorMPul_0.0	-0.0005226973523818845	0.000343319336483395	4_1
1900	cat__ComorMPul_1.0	-0.00037642010824523453	0.0004339108978492449	4_1
1901	cat__ComorMPul_2.0	-0.00014432688088157343	0.0002060750529718203	4_1
1902	cat__ComorMPul_nan	-1.1702179530992395e-05	3.900726510330798e-06	4_1
1903	cat__ComorSPul_0.0	7.80145302057278e-06	0.0001221743411253142	4_1
1904	cat__ComorSPul_1.0	-7.411380369597431e-05	6.367868825320364e-05	4_1
1905	cat__ComorSPul_2.0	-1.950363255209808e-06	7.955952237310137e-05	4_1
1906	cat__ComorSPul_nan	0.0	0.0	4_1
1907	cat__ComorPST_0.0	4.485835486853773e-05	0.00013563090273118264	4_1
1908	cat__ComorPST_1.0	0.0001404261543711982	0.00021871913043250424	4_1
1909	cat__ComorPST_2.0	3.900726510308594e-06	7.80145302061719e-06	4_1
1910	cat__ComorPST_nan	0.0	0.0	4_1
1911	cat__ComorHepM_0.0	0.00024184504363931048	0.00024119930338437794	4_1
1912	cat__ComorHepM_1.0	3.120581208246875e-05	0.00011227724776147637	4_1
1913	cat__ComorHepM_2.0	0.0	0.0	4_1
1914	cat__ComorHepM_nan	3.900726510264185e-06	1.3228007183448253e-05	4_1
1915	cat__ComorHepS_0.0	-0.0002457457701497301	6.71106364389703e-05	4_1
1916	cat__ComorHepS_1.0	0.0002476961334048067	8.53715681046879e-05	4_1
1917	cat__ComorHepS_2.0	0.00012677361158510702	3.6487955402750204e-05	4_1
1918	cat__ComorHepS_nan	5.851089765451789e-06	7.801453020611637e-06	4_1
1919	cat__TreatmentC1_ADE Alone	-4.2907991613483357e-05	0.00046107016363813	4_1
1920	cat__TreatmentC1_ADE and Mylotarg 3mg per m2	-0.00020283777853629114	0.00025484912380719797	4_1
1921	cat__TreatmentC1_ADE and Mylotarg 6mg per m2	0.0001657808766882374	0.00011718421286889221	4_1
1922	cat__TreatmentC1_AIDA	0.0	0.0	4_1
1923	cat__TreatmentC1_Arsenic and ATRA	0.0	0.0	4_1
1924	cat__TreatmentC1_DA High dose (90mg)	0.00031985957384559336	0.00020187908481356383	4_1
1925	cat__TreatmentC1_DA Mylotarg 3mg per m2	4.6808718123680926e-05	0.00017152111456178736	4_1
1926	cat__TreatmentC1_DA Mylotarg 6mg per m2	0.0005285484421472919	0.00015125063900017042	4_1
1927	cat__TreatmentC1_DA Standard dose (60mg)	-0.0002262421375981871	0.00023778439754843002	4_1
1928	cat__Marrresult1C1_CR	0.001191671948900397	0.001480997521318749	4_1
1929	cat__Marrresult1C1_PR	-5.070944463410054e-05	0.0005253469153528793	4_1
1930	cat__Marrresult1C1_RD	0.0007567409430005778	0.001452904122212953	4_1
1931	cat__Marrresult1C1_nan	-0.00018333414598474816	0.00015087292100689128	4_1
1932	cat__Marrresult2C1_CR	-0.0004563850017066162	0.0008051339529340674	4_1
1933	cat__Marrresult2C1_PR	-7.996489346144831e-05	4.378554648327492e-05	4_1
1934	cat__Marrresult2C1_RD	0.00020673850504651092	0.00015275217123564334	4_1
1935	cat__Marrresult2C1_nan	-3.510653859288837e-05	0.00044078209566532307	4_1
1936	cat__MRDnegativity_<0.0%/not detectable	-0.0002535472231703473	0.00019803631608124932	4_1
1937	cat__MRDnegativity_nan	-0.0004212784631138167	0.00013390916295301852	4_1
1938	cat__MRDguided_No	-0.00018138378272958278	0.00022480844949506417	4_1
1939	cat__MRDguided_nan	-0.0008152518406553622	0.00042159437574687374	4_1
1940	cat__Housekeeping_ABL	-0.0005870593398020763	0.00015074680469211497	4_1
1941	cat__Housekeeping_nan	0.00025744794968056705	0.00015414040515657491	4_1
1942	cat__MRDA0_method_nan	-8.971670973725309e-05	0.0001959508521348524	4_1
1943	cat__MRDA0_method_qPCR-NPM1	-0.00019893705202598256	0.00010603951216785882	4_1
1944	cat__MRDA0_method_qPCR-NPM1 A	-0.00018138378272958278	7.416511128510664e-05	4_1
1945	cat__MRDA0_method_qPCR-NPM1 B	0.0	0.0	4_1
1946	cat__MRDA0_method_qPCR-NPM1 D	0.0	0.0	4_1
1947	cat__MRDA0_method_qPCR-NPM1 OTHER	1.1702179530903579e-05	1.4332184364577788e-05	4_1
1948	cat__MRDA0_method_qPCR-inv16	-9.751816275826997e-06	0.0	4_1
1949	cat__MRDA0_method_qPCR-t8/21	-1.3652542786157796e-05	7.801453020661596e-06	4_1
1950	cat__MRDA0num_ND	-0.00010531961577848747	5.426077426785975e-05	4_1
1951	cat__MRDA0num_Pos	8.776634648197668e-05	0.0004910114545499776	4_1
1952	cat__MRDA0num_nan	3.1205812082446546e-05	0.0004386539966536154	4_1
1953	cat__MRDA0_specimen_PB	-0.0006982300453459933	0.0003995437067012486	4_1
1954	cat__MRDA0_specimen_nan	0.0005109951728508921	0.0002405043851415739	4_1
1955	cat__MRDB0_method_nan	-1.3652542786135591e-05	0.0001086966681405802	4_1
1956	cat__MRDB0_method_qPCR-NPM1	3.1205812082446546e-05	7.835510040116602e-05	4_1
1957	cat__MRDB0_method_qPCR-NPM1 A	1.5602906041212174e-05	2.3566328877253634e-05	4_1
1958	cat__MRDB0_method_qPCR-NPM1 B	0.0	0.0	4_1
1959	cat__MRDB0_method_qPCR-NPM1 D	0.0	0.0	4_1
1960	cat__MRDB0_method_qPCR-NPM1 OTHER	-3.900726510330799e-06	7.801453020661596e-06	4_1
1961	cat__MRDB0_method_qPCR-inv16	0.0	0.0	4_1
1962	cat__MRDB0_method_qPCR-t8/21	0.0	0.0	4_1
1963	cat__MRDB0_specimen_BM	-0.00023014286410849571	0.00024184504363938104	4_1
1964	cat__MRDB0_specimen_nan	0.00025744794968058927	0.00019155307805896008	4_1
1965	cat__MRDB0num_ND	0.0001443268808815068	4.949467079018053e-05	4_1
1966	cat__MRDB0num_Pos	-2.340435906191818e-05	0.0002444265077397753	4_1
1967	cat__MRDB0num_nan	0.00025159685991509305	0.00012540092568671642	4_1
1968	cat__MRDC0_method_MFC (LAIP+DfN)	0.00018528450923980256	0.0001173464056286799	4_1
1969	cat__MRDC0_method_nan	0.00015992978692274117	0.0002465185088977631	4_1
1970	cat__MRDC0_specimen_BM	0.00033546247988680555	0.00020377329580743665	4_1
1971	cat__MRDC0_specimen_BM	0.0	0.0	4_1
1972	cat__MRDC0_specimen_PB	-0.00034131356965243497	0.00021418505301348473	4_1
1973	cat__MRDC0_specimen_nan	-6.436198742021393e-05	0.00017440217587287251	4_1
1974	cat__MRDC1_specimen_BM	-6.826271393050032e-05	0.0003152718615594593	4_1
1975	cat__MRDC1_specimen_PB	0.0	0.0	4_1
1976	cat__MRDC1_specimen_nan	0.0003744697449899581	0.0001562239749924593	4_1
1977	cat__MRDC0num_Neg	0.0	0.0	4_1
1978	cat__MRDC0num_Pos	-0.0003101077575698996	0.00031889482977107847	4_1
1979	cat__MRDC0num_nan	3.7056901847942746e-05	0.00026766204348189793	4_1
1980	cat__MRDA1_method_nan	-0.00030230630454926023	0.0002211749768758804	4_1
1981	cat__MRDA1_method_qPCR-NPM1	-0.00037446974499006914	9.486868404713893e-05	4_1
1982	cat__MRDA1_method_qPCR-NPM1 A	-2.730508557222677e-05	0.00015680726504260637	4_1
1983	cat__MRDA1_method_qPCR-NPM1 B	0.0	0.0	4_1
1984	cat__MRDA1_method_qPCR-NPM1 D	0.0	0.0	4_1
1985	cat__MRDA1_method_qPCR-NPM1 OTHER	-3.510653859288837e-05	7.801453020617188e-06	4_1
1986	cat__MRDA1_method_qPCR-inv16	0.0	0.0	4_1
1987	cat__MRDA1_method_qPCR-t8/21	1.5602906041234376e-05	7.80145302061719e-06	4_1
1988	cat__MRDA1num_ND	-0.00026524940270131745	9.135531467067183e-05	4_1
1989	cat__MRDA1num_Neg	-0.00044468282217569044	0.00016579234901635385	4_1
1990	cat__MRDA1num_Pos	7.996489346135948e-05	5.2478907980179455e-05	4_1
1991	cat__MRDA1num_nan	1.1702179530881373e-05	0.00019429377393982976	4_1
1992	cat__MRDA1_specimen_PB	-9.361743624753948e-05	0.0003102610501266232	4_1
1993	cat__MRDA1_specimen_nan	0.0004641864547271446	0.0001656775899875788	4_1
1994	cat__MRDB1_method_nan	0.0001560290604124548	0.00015019063480952013	4_1
1995	cat__MRDB1_method_qPCR-NPM1	0.00016773123994340278	2.6456014366876858e-05	4_1
1996	cat__MRDB1_method_qPCR-NPM1 A	-1.5602906041278784e-05	2.189277324165922e-05	4_1
1997	cat__MRDB1_method_qPCR-NPM1 B	0.0	0.0	4_1
1998	cat__MRDB1_method_qPCR-NPM1 D	0.0	0.0	4_1
[truncated: 6,588 more rows]
