# Supplementary material for: Random Survival Forest Versus Elastic-Net Regularized Cox Regression for Survival Prediction in Acute Myeloid Leukemia at Distinct Treatment Time Points: Model Performance Comparison Study
Source: JMIR Bioinform Biotechnol. 2026 Apr 29;7:e75678. doi: 10.2196/75678 (PMC13128161; doi:10.2196/75678)
Supplement: Multimedia Appendix 9 [file bioinform-v7-e75678-s009.zip › ablation_metrics/repeated_fold_feature_importance/rsf/C1__C1_MRD__fimp.csv]

	feature	importance	std_importance	fold_repeat_idx
0	karyotype_encoding__Karyotype_46,XX [20]	4.753698972006504e-05	1.4555171090261088e-05	1_1
1	karyotype_encoding__Karyotype_46,XX,inv(16)(p13q22)[10]	0.0	0.0	1_1
2	karyotype_encoding__Karyotype_46,XX,t(8;21)(q22;q22)[10]	0.0	0.0	1_1
3	karyotype_encoding__Karyotype_46,XX[10]	-2.971061857515167e-05	1.0848783993987838e-05	1_1
4	karyotype_encoding__Karyotype_46,XX[20]	0.00027333769089068485	0.0002573091281170435	1_1
5	karyotype_encoding__Karyotype_46,XX[20]	-6.932477667518367e-05	4.4730682316766334e-05	1_1
6	karyotype_encoding__Karyotype_46,XX[25]	3.9614158100076403e-05	5.8422489764706456e-05	1_1
7	karyotype_encoding__Karyotype_46,XX[30]	6.932477667509485e-05	0.0	1_1
8	karyotype_encoding__Karyotype_46,XY	0.0	0.0	1_1
9	karyotype_encoding__Karyotype_46,XY [20]	-3.367203438513489e-05	1.6091347088640847e-05	1_1
10	karyotype_encoding__Karyotype_46,XY,inv(16)(p13q22)[10]	0.0	0.0	1_1
11	karyotype_encoding__Karyotype_46,XY[10]	0.0	0.0	1_1
12	karyotype_encoding__Karyotype_46,XY[20]	0.00027333769089068485	0.00036342616760139546	1_1
13	karyotype_encoding__Karyotype_46,XY[20]	-3.961415810016522e-05	1.2527096718617963e-05	1_1
14	karyotype_encoding__Karyotype_46,XY[21]	0.0	0.0	1_1
15	karyotype_encoding__Karyotype_46,XY[25]	-1.98070790500271e-06	3.96141581000542e-06	1_1
16	karyotype_encoding__Karyotype_46,XY[30]	3.96141581000542e-06	7.92283162001084e-06	1_1
17	karyotype_encoding__Karyotype___rare_class__	-0.0002475884881256718	0.00048456552469843456	1_1
18	cat__sexID_False	-0.00011884247430036244	0.00043741816328021717	1_1
19	cat__sexID_True	-0.00023966565650568317	0.0003325230458761138	1_1
20	cat__IsSec_False	0.000657595024461699	0.0015251270803122651	1_1
21	cat__IsSec_True	-0.0007189969695169607	0.00047576587386068223	1_1
22	cat__IsSec_nan	7.92283162001084e-06	1.7038693657835878e-05	1_1
23	cat__PrevDiag_False	-0.0004080258284311133	0.0004350529213394626	1_1
24	cat__PrevDiag_True	0.0001941093746904654	0.0003641810371643999	1_1
25	cat__PrevDiag_nan	-4.9517697625156563e-05	7.250581424017893e-05	1_1
26	cat__drugdoseC1yn_False	2.5749202765035228e-05	9.407841295413106e-05	1_1
27	cat__drugdoseC1yn_True	2.1787786955029807e-05	0.00011453904803058115	1_1
28	cat__drugdoseC1yn_nan	0.0	0.0	1_1
29	cat__mylotargC1yn_False	-0.0009923346604076677	0.0004915349256401625	1_1
30	cat__mylotargC1yn_True	-0.000588270247786582	0.0003599551761849049	1_1
31	cat__mylotargC1yn_nan	-5.149840553018148e-05	4.6197650047309104e-05	1_1
32	cat__mylodoseC1_False	4.951769762508995e-05	0.00011966492338221139	1_1
33	cat__mylodoseC1_True	-0.0008200130726722099	0.00016682687970562978	1_1
34	cat__mylodoseC1_nan	-2.5749202765101842e-05	0.00033611393420586384	1_1
35	cat__NeutrecoveryC1_False	-0.00011091964268035159	0.0004262619629083254	1_1
36	cat__NeutrecoveryC1_True	0.00017826371145044373	0.0003434115699518761	1_1
37	cat__NeutrecoveryC1_nan	1.98070790500271e-05	0.0	1_1
38	cat__Platrecovery50C1_False	0.0013211321726384728	0.0014726346819510855	1_1
39	cat__Platrecovery50C1_True	0.0011785212034781001	0.0013859861150299889	1_1
40	cat__Platrecovery50C1_nan	0.0	0.0	1_1
41	cat__Platrecovery100C1_False	0.0019252480836650543	0.001226402128963653	1_1
42	cat__Platrecovery100C1_True	0.001683601719254435	0.0015308578617517373	1_1
43	cat__Platrecovery100C1_nan	2.5749202765035228e-05	3.789317343022302e-05	1_1
44	cat__MRDA0_False	-0.0004278329074811404	0.00031575987949548863	1_1
45	cat__MRDA0_True	-0.00025154990393572163	0.0003814392957082197	1_1
46	cat__MRDA0_nan	-0.0002059936221205927	8.365999992848925e-05	1_1
47	cat__MRDB0_False	0.0001168617663952487	0.00016834852029930106	1_1
48	cat__MRDB0_True	8.517043991518314e-05	0.0002147584315713802	1_1
49	cat__MRDB0_nan	-0.000225800701170642	0.00012054686596312663	1_1
50	cat__MRDC0_False	-0.0003545467149959736	0.0002845885088147491	1_1
51	cat__MRDC0_True	0.00029512547784575903	0.0002916689069930923	1_1
52	cat__MRDC0_nan	-0.0001881672509755461	9.226782893696458e-05	1_1
53	cat__MRDA1_False	-0.0005387525501614699	7.962347234829982e-05	1_1
54	cat__MRDA1_True	-3.9614158100143014e-05	0.00016946342334624037	1_1
55	cat__MRDA1_nan	-9.111256363028008e-05	0.0001177480456173	1_1
56	cat__MRDB1_False	-0.0004199100758611518	0.0002388047120740016	1_1
57	cat__MRDB1_True	-0.0005506367975914639	8.760015206883367e-05	1_1
58	cat__MRDB1_nan	5.347911343509537e-05	9.75586614853334e-05	1_1
59	cat__MRDC1_False	-0.0002456077802206691	0.000200276897573859	1_1
60	cat__MRDC1_True	-0.0007011705983718918	0.0002627258033469213	1_1
61	cat__MRDC1_nan	-0.00021391645374060352	8.959282887000718e-05	1_1
62	cat__amlAgeGroup_15-29	-0.0003089904331808668	7.069767780842254e-05	1_1
63	cat__amlAgeGroup_30-39	-0.00015647592449543612	0.0001936034326981216	1_1
64	cat__amlAgeGroup_40-49	-0.0002456077802206691	8.976781503057971e-05	1_1
65	cat__amlAgeGroup_50-59	7.130548458016417e-05	0.0005518822376137012	1_1
66	cat__amlAgeGroup_60+	0.0010299681106027193	0.0004294072412438685	1_1
67	cat__PrevBloodDis_Aplastic anaemia	0.0	0.0	1_1
68	cat__PrevBloodDis_Chronic lymphoblastic leukaemia (CLL)	0.0	0.0	1_1
69	cat__PrevBloodDis_Chronic myelomonocytic leukaemia (CMML)	-3.56527422901376e-05	0.0002493332859712889	1_1
70	cat__PrevBloodDis_Hodgkin's disease	0.0	0.0	1_1
71	cat__PrevBloodDis_Lymphoma	0.0	0.0	1_1
72	cat__PrevBloodDis_Myelodysplastic syndrome (MDS)/myelodysplasia/pre-leukaemic phase	-0.00035454671499599575	0.00012184171370238558	1_1
73	cat__PrevBloodDis_Myelofibrosis	-5.1498405530203684e-05	8.43604866165405e-05	1_1
74	cat__PrevBloodDis_Myeloproliferative syndrome	0.0	0.0	1_1
75	cat__PrevBloodDis_Other haematological disorder	0.0	0.0	1_1
76	cat__PrevBloodDis_Polycythaemia rubra vera (PRV)	0.0	0.0	1_1
77	cat__PrevBloodDis_Refractory anaemia with excess of blasts (RAEB, RAEB-t)	0.00012676530592030665	8.642788927553599e-05	1_1
78	cat__PrevBloodDis_Thrombocythaemia	0.0	0.0	1_1
79	cat__PrevBloodDis_Thrombocytopenia	0.0	0.0	1_1
80	cat__PrevBloodDis_nan	0.00035256600709088204	0.000539342070787968	1_1
81	cat__FABtype_0	-5.5459821340164696e-05	0.00016352540210785112	1_1
82	cat__FABtype_1	-0.0005506367975914861	0.00016848828663328664	1_1
83	cat__FABtype_2	0.00020401291421552338	3.2304368313217864e-05	1_1
84	cat__FABtype_3	0.0	0.0	1_1
85	cat__FABtype_3v	0.0	0.0	1_1
86	cat__FABtype_4	-0.0004060451205260884	0.00011343768544991106	1_1
87	cat__FABtype_4e	6.140194505512841e-05	0.00011724720095825364	1_1
88	cat__FABtype_5	0.0007685146671420062	0.0007422661581616056	1_1
89	cat__FABtype_5a	-5.54598213402091e-05	9.324065439373246e-05	1_1
90	cat__FABtype_5b	5.94212371500813e-06	6.344451988846213e-05	1_1
91	cat__FABtype_6	4.1594866005056906e-05	0.00038404286719490613	1_1
92	cat__FABtype_7	-2.5749202765101842e-05	2.473903380435384e-05	1_1
93	cat__FABtype_8	2.9710618575040648e-05	0.0003782063070976903	1_1
94	cat__FABtype_B	0.0	0.0	1_1
95	cat__FABtype_R	-8.120902410526653e-05	0.00014438803627555693	1_1
96	cat__FABtype_RT	-5.942123715019232e-05	2.870318447554987e-05	1_1
97	cat__FABtype_X	-6.536336086522265e-05	0.00015502756693284753	1_1
98	cat__FABtype_nan	-1.1884247430038464e-05	7.858194951127757e-05	1_1
99	cat__CNSinvolveentry_0.0	-0.0007289005090419743	0.0005074092755396275	1_1
100	cat__CNSinvolveentry_1.0	0.0	0.0	1_1
101	cat__CNSinvolveentry_2.0	-0.0003743537940460007	0.00036271299452211755	1_1
102	cat__CNSinvolveentry_nan	3.367203438506827e-05	2.97765689749258e-05	1_1
103	cat__Localcytoentry_1.0	-0.0008616079386773112	0.0008922643936292342	1_1
104	cat__Localcytoentry_2.0	-0.000849723691247295	0.0014195113240392807	1_1
105	cat__Localcytoentry_3.0	0.00018420583516545185	0.00010529470049716522	1_1
106	cat__Localcytoentry_4.0	2.1787786955029807e-05	7.014055582479906e-05	1_1
107	cat__Localcytoentry_5.0	0.00023372353279058622	0.0003190477173139256	1_1
108	cat__Localcytoentry_nan	-4.357557391017064e-05	6.124200223319949e-05	1_1
109	cat__Localimmentry_1.0	-0.00019410937469055423	0.00030393380330488625	1_1
110	cat__Localimmentry_2.0	0.0005704438766414687	0.00016825527824265176	1_1
111	cat__Localimmentry_3.0	0.00018222512726044914	0.00017205957082403917	1_1
112	cat__Localimmentry_nan	9.507397944021889e-05	9.511523523715918e-05	1_1
113	cat__CD33entry_1.0	0.00016439875611542475	0.00017611601086197813	1_1
114	cat__CD33entry_2.0	-1.9807079050071507e-05	0.0001822897041193779	1_1
115	cat__CD33entry_3.0	-0.0002079743300255954	0.0003455185838484456	1_1
116	cat__CD33entry_nan	3.96141581000542e-05	0.00013907334309066336	1_1
117	cat__SmokeHist_1.0	-0.0001346881375403841	0.0003157101770113774	1_1
118	cat__SmokeHist_2.0	-0.0002317428248856279	0.0005275752241586074	1_1
119	cat__SmokeHist_3.0	0.00048131202091623583	0.0005033336953835807	1_1
120	cat__SmokeHist_nan	-8.913185572527738e-05	8.333109104507291e-05	1_1
121	cat__amlType_De novo	-0.00034464317547096003	0.0008819912376326504	1_1
122	cat__amlType_High risk MDS	-0.0002535306118407243	0.00013845134087824194	1_1
123	cat__amlType_Secondary	-6.734406877022537e-05	0.0004503399798964222	1_1
124	cat__CytoResult_Adverse	0.025751183472973206	0.005649697704636653	1_1
125	cat__CytoResult_Failed	4.7536989720087244e-05	2.3768494860071378e-05	1_1
126	cat__CytoResult_Intermediate	-0.0010735436845128675	0.0006373633666813506	1_1
127	cat__CytoResult_Normal	-0.00012478459801537056	0.0007953621318198682	1_1
128	cat__CytoResult_Not done	7.922831619988635e-06	2.1148173296160047e-05	1_1
129	cat__CytoResult_nan	0.0	0.0	1_1
130	cat__CytoResult_t(15;17) / PML-RARA [APL]	0.0	0.0	1_1
131	cat__CytoResult_t(8;21) / inv(16) [CBF]	0.01830372175015347	0.0022309436872967707	1_1
132	cat__ComorArr_0.0	1.3864955334996764e-05	2.6277059760768036e-05	1_1
133	cat__ComorArr_1.0	-3.169132648013217e-05	2.114817329615381e-05	1_1
134	cat__ComorArr_2.0	3.9614158099832155e-06	1.4822260727625462e-05	1_1
135	cat__ComorArr_nan	0.0	0.0	1_1
136	cat__ComorCard_0.0	2.9710618575040648e-05	0.00016297266568205077	1_1
137	cat__ComorCard_1.0	-9.507397944028551e-05	0.0003963692969605939	1_1
138	cat__ComorCard_2.0	0.0	0.0	1_1
139	cat__ComorCard_nan	0.0	0.0	1_1
140	cat__ComorHVD_0.0	-1.1884247430060668e-05	0.00011123751525818399	1_1
141	cat__ComorHVD_1.0	-4.9517697625156563e-05	9.84393894649262e-05	1_1
142	cat__ComorHVD_2.0	0.0	0.0	1_1
143	cat__ComorHVD_nan	-1.3864955335063378e-05	4.851723696808085e-06	1_1
144	cat__ComorIBD_0.0	-0.00013666884544538682	8.152243400182459e-05	1_1
145	cat__ComorIBD_1.0	-7.52669003902362e-05	0.00012967209224816	1_1
146	cat__ComorIBD_2.0	0.0	0.0	1_1
147	cat__ComorIBD_nan	4.7536989720087244e-05	3.565274229009319e-05	1_1
148	cat__ComorDiab_0.0	0.00011290035058524328	9.154213962637842e-05	1_1
149	cat__ComorDiab_1.0	0.00011091964268024057	6.55132426507439e-05	1_1
150	cat__ComorDiab_2.0	0.0	0.0	1_1
151	cat__ComorDiab_nan	0.0	0.0	1_1
152	cat__ComorCVD_0.0	7.130548458016417e-05	8.844698065547704e-05	1_1
153	cat__ComorCVD_1.0	-1.5845663240088292e-05	4.851723696808085e-06	1_1
154	cat__ComorCVD_2.0	2.3768494860010313e-05	5.073087517527053e-05	1_1
155	cat__ComorCVD_nan	0.0	0.0	1_1
156	cat__ComorPsyc_0.0	5.545982134009808e-05	0.0001387344148619288	1_1
157	cat__ComorPsyc_1.0	-5.744052924518961e-05	0.00018308427925274774	1_1
158	cat__ComorPsyc_2.0	-7.922831620077453e-06	2.376849486008433e-05	1_1
159	cat__ComorPsyc_nan	1.782637114502439e-05	2.897525865729602e-05	1_1
160	cat__ComorObe_0.0	2.1787786955029807e-05	0.0001861654705173012	1_1
161	cat__ComorObe_1.0	-0.0007209776774219412	0.00017249225390361366	1_1
162	cat__ComorObe_2.0	0.0	0.0	1_1
163	cat__ComorObe_nan	0.0	0.0	1_1
164	cat__ComorInf_0.0	-0.00035454671499595135	0.00031163277585600504	1_1
165	cat__ComorInf_1.0	-0.0007427654643770154	0.0003511499616824169	1_1
166	cat__ComorInf_2.0	3.3672034385046065e-05	2.9110342180522175e-05	1_1
167	cat__ComorInf_nan	0.0	0.0	1_1
168	cat__ComorRheu_0.0	0.00044169786281613723	0.00025708032071355833	1_1
169	cat__ComorRheu_1.0	3.763345019502928e-05	0.00019299455154018686	1_1
170	cat__ComorRheu_2.0	-5.942123715052539e-06	0.00016147325626152034	1_1
171	cat__ComorRheu_nan	-1.98070790500271e-06	3.96141581000542e-06	1_1
172	cat__ComorPrep_0.0	0.0001525145086853419	5.4099076133457094e-05	1_1
173	cat__ComorPrep_1.0	6.338265296013113e-05	3.2905991098373385e-05	1_1
174	cat__ComorPrep_2.0	1.5845663239999476e-05	5.2254663411437437e-05	1_1
175	cat__ComorPrep_nan	0.0	0.0	1_1
176	cat__ComorRen_0.0	-4.4408920985006264e-17	0.00013375279193561144	1_1
177	cat__ComorRen_1.0	7.922831619988635e-06	4.577106981316375e-05	1_1
178	cat__ComorRen_2.0	0.0	0.0	1_1
179	cat__ComorRen_nan	0.0	0.0	1_1
180	cat__ComorMPul_0.0	0.00019609008259551252	0.00010636973147223303	1_1
181	cat__ComorMPul_1.0	0.00011091964268026278	7.578634686043443e-05	1_1
182	cat__ComorMPul_2.0	0.00017826371145044373	5.27775965871497e-05	1_1
183	cat__ComorMPul_nan	0.0	0.0	1_1
184	cat__ComorSPul_0.0	-0.00023966565650568317	0.00013069670755897178	1_1
185	cat__ComorSPul_1.0	-3.9614158100276246e-06	2.223339109142039e-05	1_1
186	cat__ComorSPul_2.0	-0.00013270742963540362	0.00018116711355049234	1_1
187	cat__ComorSPul_nan	0.0	0.0	1_1
188	cat__ComorPST_0.0	-4.7536989720153855e-05	0.00020606978911228693	1_1
189	cat__ComorPST_1.0	-0.00018222512726051576	7.102985353475713e-05	1_1
190	cat__ComorPST_2.0	3.96141581000542e-06	7.92283162001084e-06	1_1
191	cat__ComorPST_nan	-4.357557391017064e-05	4.851723696753696e-06	1_1
192	cat__ComorHepM_0.0	9.111256363021347e-05	0.00012595807313235343	1_1
193	cat__ComorHepM_1.0	-0.00018024441935551305	7.757702389748733e-05	1_1
194	cat__ComorHepM_2.0	-1.1884247430105078e-05	1.5845663240066083e-05	1_1
195	cat__ComorHepM_nan	-5.942123715052539e-06	2.6277059760779752e-05	1_1
196	cat__ComorHepS_0.0	0.00031493255689580836	0.0001169121125309378	1_1
197	cat__ComorHepS_1.0	0.0004674470655811946	0.00011333388397742962	1_1
198	cat__ComorHepS_2.0	8.913185572518856e-05	7.72222104289035e-05	1_1
199	cat__ComorHepS_nan	0.0	0.0	1_1
200	cat__TreatmentC1_ADE Alone	3.565274229004878e-05	0.0002976075420760934	1_1
201	cat__TreatmentC1_ADE and Mylotarg 3mg per m2	7.9228316200175e-05	0.00012241992703358452	1_1
202	cat__TreatmentC1_ADE and Mylotarg 6mg per m2	-0.00017628300354550764	0.00014520088583685814	1_1
203	cat__TreatmentC1_AIDA	0.0	0.0	1_1
204	cat__TreatmentC1_Arsenic and ATRA	0.0	0.0	1_1
205	cat__TreatmentC1_DA High dose (90mg)	-0.0002693762750807238	0.0003073864675590229	1_1
206	cat__TreatmentC1_DA Mylotarg 3mg per m2	-5.347911343516199e-05	8.157054402903044e-05	1_1
207	cat__TreatmentC1_DA Mylotarg 6mg per m2	-7.5266900390214e-05	5.0730875175260127e-05	1_1
208	cat__TreatmentC1_DA Standard dose (60mg)	-7.922831620033043e-06	0.000335810318735875	1_1
209	cat__Marrresult1C1_CR	0.0010794858082278313	0.0008653449660400788	1_1
210	cat__Marrresult1C1_PR	0.0002297621169805586	0.0002897119642042833	1_1
211	cat__Marrresult1C1_RD	0.0006972091825618199	0.0009966248273658724	1_1
212	cat__Marrresult1C1_nan	-8.517043991524975e-05	0.00022735904058126307	1_1
213	cat__Marrresult2C1_CR	-0.00015845663240048323	0.00020440675263484436	1_1
214	cat__Marrresult2C1_PR	-1.9807079050115915e-05	3.1317741796587045e-05	1_1
215	cat__Marrresult2C1_RD	4.951769762508995e-05	6.832724586788101e-05	1_1
216	cat__Marrresult2C1_nan	-6.338265296019774e-05	0.0001955391119010159	1_1
217	cat__MRDnegativity_<0.0%/not detectable	-9.3093271535305e-05	5.2628717315672706e-05	1_1
218	cat__MRDnegativity_nan	-0.00036048883871095947	0.00014961885212447487	1_1
219	cat__MRDguided_No	1.584566324002168e-05	0.00021847127383486595	1_1
220	cat__MRDguided_nan	-0.00038227662566605594	0.00011020997677219092	1_1
221	cat__Housekeeping_ABL	-0.0005070612236813598	0.00012611371148796933	1_1
222	cat__Housekeeping_nan	-7.130548458023078e-05	0.00011229059189935005	1_1
223	cat__MRDA0_method_nan	-0.0010458137738428297	0.0003192935547038685	1_1
224	cat__MRDA0_method_qPCR-NPM1	8.913185572518856e-05	3.314358256716949e-05	1_1
225	cat__MRDA0_method_qPCR-NPM1 A	-9.30932715352606e-05	7.266795938693504e-05	1_1
226	cat__MRDA0_method_qPCR-NPM1 B	-1.98070790500271e-06	3.96141581000542e-06	1_1
227	cat__MRDA0_method_qPCR-NPM1 D	0.0	0.0	1_1
228	cat__MRDA0_method_qPCR-NPM1 OTHER	-9.50739794402633e-05	4.7536989720103894e-05	1_1
229	cat__MRDA0_method_qPCR-inv16	0.0	0.0	1_1
230	cat__MRDA0_method_qPCR-t8/21	-1.3864955335107786e-05	1.188424743006067e-05	1_1
231	cat__MRDA0num_ND	-6.338265296017554e-05	8.370688141148618e-05	1_1
232	cat__MRDA0num_Pos	0.0005744052924514742	0.0003129894551093153	1_1
233	cat__MRDA0num_nan	0.0005783667082614796	0.00035073633759279393	1_1
234	cat__MRDA0_specimen_PB	0.00039019945728602234	0.00031496369856219005	1_1
235	cat__MRDA0_specimen_nan	0.0004357557391011069	8.56527355970209e-05	1_1
236	cat__MRDB0_method_nan	0.00023372353279058622	0.00017353533475001384	1_1
237	cat__MRDB0_method_qPCR-NPM1	-0.00010299681106029634	7.266795938696409e-05	1_1
238	cat__MRDB0_method_qPCR-NPM1 A	-5.942123715074743e-06	3.891473588128401e-05	1_1
239	cat__MRDB0_method_qPCR-NPM1 B	0.0	0.0	1_1
240	cat__MRDB0_method_qPCR-NPM1 D	0.0	0.0	1_1
241	cat__MRDB0_method_qPCR-NPM1 OTHER	-4.951769762517877e-05	2.5054193437235926e-05	1_1
242	cat__MRDB0_method_qPCR-inv16	3.96141581000542e-05	1.5342497459553754e-05	1_1
243	cat__MRDB0_method_qPCR-t8/21	-1.1884247430082872e-05	1.1549412511856312e-05	1_1
244	cat__MRDB0_specimen_BM	-0.00010893893477532668	0.00019173006976576444	1_1
245	cat__MRDB0_specimen_nan	5.149840553013707e-05	0.0001333709340585239	1_1
246	cat__MRDB0num_ND	-7.52669003902362e-05	3.891473588127948e-05	1_1
247	cat__MRDB0num_Pos	-0.0002119357458355786	3.349681012001493e-05	1_1
248	cat__MRDB0num_nan	6.536336086513384e-05	0.00016292451302459001	1_1
249	cat__MRDC0_method_MFC (LAIP+DfN)	-0.00011884247430034023	0.00014769229213306814	1_1
250	cat__MRDC0_method_nan	-0.00022976211698062522	0.0001696254011211067	1_1
251	cat__MRDC0_specimen_BM	-9.903539525031313e-05	0.00029157473562240816	1_1
252	cat__MRDC0_specimen_BM	1.386495533501897e-05	7.92283162001084e-06	1_1
253	cat__MRDC0_specimen_PB	-0.00010497751896529906	0.00014042087566911145	1_1
254	cat__MRDC0_specimen_nan	0.0007427654643769266	0.0003810997308569899	1_1
255	cat__MRDC1_specimen_BM	-0.00029512547784580343	0.00019840722511762636	1_1
256	cat__MRDC1_specimen_PB	0.0	0.0	1_1
257	cat__MRDC1_specimen_nan	0.00017628300354539662	0.0004272731747483794	1_1
258	cat__MRDC0num_Neg	0.0	0.0	1_1
259	cat__MRDC0num_Pos	-0.00020401291421556778	0.0002112590033231822	1_1
260	cat__MRDC0num_nan	0.0001723215877354356	0.0002149410337908568	1_1
261	cat__MRDA1_method_nan	-0.0002277814090756447	4.851723696760041e-05	1_1
262	cat__MRDA1_method_qPCR-NPM1	-9.507397944028551e-05	4.7122535517567764e-05	1_1
263	cat__MRDA1_method_qPCR-NPM1 A	-0.0001921286667855515	0.00013674059139255585	1_1
264	cat__MRDA1_method_qPCR-NPM1 B	-1.3864955335041174e-05	2.7729910670082345e-05	1_1
265	cat__MRDA1_method_qPCR-NPM1 D	0.0	0.0	1_1
266	cat__MRDA1_method_qPCR-NPM1 OTHER	-1.5845663240088292e-05	4.851723696808085e-06	1_1
267	cat__MRDA1_method_qPCR-inv16	1.98070790500271e-06	3.96141581000542e-06	1_1
268	cat__MRDA1_method_qPCR-t8/21	-9.90353952501355e-06	0.0	1_1
269	cat__MRDA1num_ND	-2.2204460492503132e-17	1.4005719911803564e-05	1_1
270	cat__MRDA1num_Neg	-0.0002891833541307953	0.00015862984966566343	1_1
271	cat__MRDA1num_Pos	-9.30932715352606e-05	0.00011491520355228232	1_1
272	cat__MRDA1num_nan	0.00020203220631049846	0.0001761160108620061	1_1
273	cat__MRDA1_specimen_PB	-0.0005625210450215246	0.0003476918205045066	1_1
274	cat__MRDA1_specimen_nan	-0.0003406817596609546	0.0004540359755954761	1_1
275	cat__MRDB1_method_nan	4.951769762508995e-05	0.00017119092389194273	1_1
276	cat__MRDB1_method_qPCR-NPM1	3.9614158099610105e-06	9.281893963876616e-05	1_1
277	cat__MRDB1_method_qPCR-NPM1 A	9.309327153523838e-05	1.4822260727589856e-05	1_1
278	cat__MRDB1_method_qPCR-NPM1 B	0.0	0.0	1_1
279	cat__MRDB1_method_qPCR-NPM1 D	0.0	0.0	1_1
280	cat__MRDB1_method_qPCR-NPM1 OTHER	0.0	0.0	1_1
281	cat__MRDB1_method_qPCR-inv16	5.94212371500813e-06	7.92283162001084e-06	1_1
282	cat__MRDB1_method_qPCR-t8/21	2.5749202765035228e-05	1.188424743001626e-05	1_1
283	cat__MRDB1_specimen_BM	0.00025947273555566587	0.00016950971850446185	1_1
284	cat__MRDB1_specimen_nan	-0.0003307782201359188	9.04643749612604e-05	1_1
285	cat__MRDB1num_ND	-9.903539525035754e-06	2.5054193437271037e-05	1_1
286	cat__MRDB1num_Neg	1.584566324002168e-05	7.92283162001084e-06	1_1
287	cat__MRDB1num_Pos	-4.357557391014844e-05	0.00012921747325291233	1_1
288	cat__MRDB1num_nan	0.00011091964268026278	0.0002068299163302541	1_1
289	cat__MRDC1_method_MFC (LAIP+DfN)	-0.0006496721928417992	0.00042117880198869103	1_1
290	cat__MRDC1_method_nan	-0.0004516014023412396	0.00021530577363202354	1_1
291	cat__MRDC1num_ND	-0.00042981361538618756	0.00048761633463493236	1_1
292	cat__MRDC1num_Neg	-0.00027729910670075685	0.0007555823037210261	1_1
293	cat__MRDC1num_Pos	-0.00018420583516554068	0.0006515776415412676	1_1
294	cat__MRDC1num_nan	1.1884247429994055e-05	0.00020530684762175394	1_1
295	ordinal__NauseagradeC1	-0.00014459167706541985	0.0001585308915464413	1_1
296	ordinal__AlopeciagradeC1	0.0002317428248855613	0.0007243435538878036	1_1
297	ordinal__OralgradeC1	-0.0004377364470061984	0.00027398281260679737	1_1
298	ordinal__DiarrheagradeC1	8.318973201015822e-05	0.00043766922325029077	1_1
299	ordinal__CardiacgradeC1	-0.0014974151761840027	0.0005213590436754487	1_1
300	ordinal__LiverASTgradeC1	-0.0005526175054964888	0.0004788809405421808	1_1
301	ordinal__LiverALTgradeC1	-0.0011785212034781446	0.0006838177107329219	1_1
302	ordinal__LiverBilgradeC1	6.338265296013113e-05	0.00034161326142594084	1_1
303	ordinal__RenaCreatgradeC1	-0.0004595242339612726	0.0004099921831289875	1_1
304	ordinal__RenaprotgradeC1	-0.0013389585437835639	0.0001953182884405036	1_1
305	ordinal__RenahaemgradeC1	0.00021787786955054233	0.0003463691273127388	1_1
306	ordinal__cellularity1C1	-0.00016043734030546375	0.0006534955447316146	1_1
307	ordinal__cellularity2C1	-1.5845663240066087e-05	0.0001862918700818599	1_1
308	num__amlAgeAtRand1	0.002967100441697834	0.0022532900850701187	1_1
309	num__UnitsbloodC1	-0.001325093588448545	0.0009728159716232636	1_1
310	num__UnitsplateletsC1	0.0006219422821716281	0.0010930277743491706	1_1
311	num__DaysIVantibC1	0.0009190484679223899	0.0005678589732883423	1_1
312	num__DaysinhospC1	-0.0013706498702636739	0.0013372287020106549	1_1
313	num__date_MRDA0	-0.0007269198011369493	0.000318000788169453	1_1
314	num__MRDA0hodnota	-0.0010913700556579365	0.00029930325037032685	1_1
315	num__MRDA0logred	-0.0001287460138253538	0.0001367979610579402	1_1
316	num__date_MRDB0	-0.00033275892804092156	0.0002926893887466525	1_1
317	num__MRDB0hodnota	-0.0006259036979816779	0.000290725820617738	1_1
318	num__MRDB0logred	-0.00022381999326563927	4.182999996424883e-05	1_1
319	num__MRDC0percentage	0.0007071127220868778	0.0009494308007686492	1_1
320	num__date_MRDA1	-5.54598213401869e-05	0.00033552981445296725	1_1
321	num__MRDA1hodnota	0.0015330679184740292	0.0006251448022869049	1_1
322	num__MRDA1logred	0.0008517043991521867	0.0002755249419304544	1_1
323	num__date_MRDB1	-0.0002673955671757655	0.00013850800195731435	1_1
324	num__MRDB1hodnota	0.0002317428248855613	0.00025082363568089037	1_1
325	num__Date_MRDC1	0.0001148810584902682	0.00036342616760143623	1_1
326	num__MRDC1percentage	0.000867550062392275	0.001293443210105425	1_1
327	num__NauseastartC1	-0.0002099550379305759	0.0005668909211468373	1_1
328	num__NauseastopC1	0.0005189454711113317	0.0005267565968347476	1_1
329	num__AlopeciastartC1	-0.0006615564402718155	0.0006245797364159519	1_1
330	num__AlopeciastopC1	-0.00018024441935551305	0.00040579866499165275	1_1
331	num__OralstartC1	-0.0017212351694496197	0.0007324710322887732	1_1
332	num__OralstopC1	-0.0018281933963198772	0.0009176173166638111	1_1
333	num__DiarrheastartC1	-0.002034187018440425	0.0003869027841482718	1_1
334	num__DiarrheastopC1	-0.0016756788876344908	0.0003550056323922531	1_1
335	num__CardiacstartC1	-0.0016380454374393728	0.000905068650246148	1_1
336	num__CardiacstopC1	-0.001063640144987854	0.0005272032784092639	1_1
337	num__LiverASTstartC1	-2.772991067010455e-05	0.00036813469306518266	1_1
338	num__LiverASTstopC1	0.0002297621169805808	0.0003662114128047274	1_1
339	num__LiverALTstartC1	-0.0006991898904668892	0.0006288427869696738	1_1
340	num__LiverALTstopC1	-0.0009586626260225772	0.0005994513569178162	1_1
341	num__LiverBilstartC1	-0.0008081288252421714	0.0006825716014167664	1_1
342	num__LiverBilstopC1	-0.0007110741378969054	0.00047352591298484146	1_1
343	num__RenaCreatstartC1	-0.0005744052924515408	0.0004928341988584619	1_1
344	num__RenaCreatstopC1	-0.0008418008596272397	0.0006696140402260021	1_1
345	num__RenaprotstartC1	-5.149840553018148e-05	0.00022166236589277636	1_1
346	num__RenahaemstartC1	-0.00021787786955058676	0.0004081892521812257	1_1
347	num__RenahaemstopC1	-0.0002119357458356008	0.0002397065767293308	1_1
348	num__mylotargdateC1	-0.00010101610315529363	0.00043962792478080217	1_1
349	num__marrexamdate1C1	0.000606096618931562	0.0007137532535043141	1_1
350	num__marrexamdate2C1	0.0003109711410857807	0.00034149839868724097	1_1
351	num__NeutrecoverydateC1	-0.0010557173133678432	0.0013200136533821787	1_1
352	num__Platrecovery50dateC1	0.0013528234991185828	0.0026532216369156395	1_1
353	num__Platrecovery100dateC1	0.0011190999663279078	0.001545904136027037	1_1
354	num__DischargeddateC1	-0.0005645017529265272	0.0004251376239455269	1_1
355	num__Weight	0.0008754728940122858	0.0009592149371020729	1_1
356	num__Height	0.0004377364470061318	0.000700829206837842	1_1
357	num__BloodDateEntry	-0.0016717174718244854	0.0004124155401531289	1_1
358	num__HemoglobinEntry	-0.0009249905916374867	0.0007436654809581003	1_1
359	num__PlateletEntry	-0.00014459167706541985	0.0004670692355294423	1_1
360	num__MarrowDateEntry	0.0006318458216966194	0.00038332711267351444	1_1
361	num__MarrowBlastsEntry	-0.0015330679184740958	0.000765112365964554	1_1
362	num__LocalImmPcnt	-0.002214431437795894	0.0012274413486598418	1_1
363	num__SmokePerDay	-0.0009487590864975415	0.0005322689541676186	1_1
364	num__chemodateC1	0.0008120902410521325	0.0004010627831187432	1_1
365	num__Marrblastperc1C1	0.006468992017747111	0.002235809536827504	1_1
366	num__Marrblastperc2C1	0.0004516014023411508	0.0002968155397615759	1_1
367	num__WBCEntry	0.006435319983361998	0.003075519603987661	1_1
368	num__CompmarrrespC1	0.0027551646958623	0.0010708543005302407	1_1
369	remainder__IsSec_is_missing	0.0	0.0	1_1
370	remainder__PrevDiag_is_missing	0.0	0.0	1_1
371	remainder__PrevBloodDis_is_missing	5.942123714985925e-06	0.0004771656484116064	1_1
372	remainder__Weight_is_missing	0.0	0.0	1_1
373	remainder__Height_is_missing	0.0	0.0	1_1
374	remainder__BloodDateEntry_is_missing	0.0	0.0	1_1
375	remainder__HemoglobinEntry_is_missing	1.188424743001626e-05	1.703869365783588e-05	1_1
376	remainder__PlateletEntry_is_missing	-5.942123715052539e-06	1.7267411189206337e-05	1_1
377	remainder__MarrowDateEntry_is_missing	-1.9807079050093713e-05	3.598134593971982e-05	1_1
378	remainder__MarrowBlastsEntry_is_missing	-0.00012280389011036784	8.463905805148457e-05	1_1
379	remainder__FABtype_is_missing	4.753698972006504e-05	5.545982134014328e-05	1_1
380	remainder__CNSinvolveentry_is_missing	-0.00024362707231566637	8.463905805145236e-05	1_1
381	remainder__Localcytoentry_is_missing	-5.54598213401869e-05	5.034272199631662e-05	1_1
382	remainder__Localimmentry_is_missing	-6.536336086520045e-05	0.0001419491977512658	1_1
383	remainder__LocalImmPcnt_is_missing	-0.000314932556895875	0.0003759903268803506	1_1
384	remainder__CD33entry_is_missing	-4.951769762517877e-05	4.891987654341303e-05	1_1
385	remainder__SmokeHist_is_missing	2.3768494860010313e-05	5.7269524015303626e-05	1_1
386	remainder__SmokePerDay_is_missing	8.913185572521077e-05	0.0004321848367928825	1_1
387	remainder__CytoResult_is_missing	0.0	0.0	1_1
388	remainder__Karyotype_is_missing	0.0002475884881256274	3.430686726423131e-05	1_1
389	remainder__ComorArr_is_missing	0.0	0.0	1_1
390	remainder__ComorCard_is_missing	0.0	0.0	1_1
391	remainder__ComorHVD_is_missing	0.0	0.0	1_1
392	remainder__ComorIBD_is_missing	2.9710618575040648e-05	0.0	1_1
393	remainder__ComorDiab_is_missing	0.0	0.0	1_1
394	remainder__ComorCVD_is_missing	-2.9710618575129465e-05	7.058660519025603e-05	1_1
395	remainder__ComorPsyc_is_missing	0.0	0.0	1_1
396	remainder__ComorObe_is_missing	9.70546873452216e-05	2.536543758762833e-05	1_1
397	remainder__ComorInf_is_missing	-5.942123715030334e-06	1.3433814611952402e-05	1_1
398	remainder__ComorRheu_is_missing	-9.903539525057958e-06	2.505419343728859e-05	1_1
399	remainder__ComorPrep_is_missing	3.169132648006556e-05	3.278654972020893e-05	1_1
400	remainder__ComorRen_is_missing	0.0	0.0	1_1
401	remainder__ComorMPul_is_missing	-7.922831620033043e-06	1.5845663240066083e-05	1_1
402	remainder__ComorSPul_is_missing	1.98070790500271e-05	0.0	1_1
403	remainder__ComorPST_is_missing	-6.932477667520587e-05	0.0	1_1
404	remainder__ComorHepM_is_missing	0.0	0.0	1_1
405	remainder__ComorHepS_is_missing	5.744052924507859e-05	2.376849486003252e-05	1_1
406	remainder__drugdoseC1yn_is_missing	0.0	0.0	1_1
407	remainder__mylotargC1yn_is_missing	-3.367203438513489e-05	4.1829999964219395e-05	1_1
408	remainder__mylotargdateC1_is_missing	-0.000455562818151245	0.00024096351656062876	1_1
409	remainder__mylodoseC1_is_missing	-0.0014459167706538656	0.00036848620556178126	1_1
410	remainder__marrexamdate1C1_is_missing	1.782637114502439e-05	1.4555171090261088e-05	1_1
411	remainder__marrexamdate2C1_is_missing	0.00024362707231559977	0.00017997213843720447	1_1
412	remainder__cellularity1C1_is_missing	-0.0004971576841563685	0.0003539542206377485	1_1
413	remainder__cellularity2C1_is_missing	9.309327153519397e-05	0.0001827840354159794	1_1
414	remainder__Marrblastperc1C1_is_missing	-0.0003545467149959736	0.00034707066950001765	1_1
415	remainder__Marrblastperc2C1_is_missing	0.0001544952165903668	0.0003504006082753315	1_1
416	remainder__Marrresult1C1_is_missing	-0.00027729910670075685	0.00022082894578277822	1_1
417	remainder__Marrresult2C1_is_missing	0.00012478459801530396	0.00029148053382689284	1_1
418	remainder__CompmarrrespC1_is_missing	0.001416206152078736	0.001495126180635804	1_1
419	remainder__NeutrecoveryC1_is_missing	1.98070790500271e-05	0.0	1_1
420	remainder__NeutrecoverydateC1_is_missing	6.734406877015875e-05	0.0003092315791471957	1_1
421	remainder__Platrecovery50C1_is_missing	0.0	0.0	1_1
422	remainder__Platrecovery50dateC1_is_missing	0.00045358211024615347	0.0005090226636350569	1_1
423	remainder__Platrecovery100C1_is_missing	2.9710618575040648e-05	0.0	1_1
424	remainder__Platrecovery100dateC1_is_missing	0.0017925406540297173	0.001844793106199237	1_1
425	remainder__NauseagradeC1_is_missing	-1.5845663240088292e-05	6.466943061507006e-05	1_1
426	remainder__NauseastartC1_is_missing	0.00031889397270579156	0.0003107502831133749	1_1
427	remainder__NauseastopC1_is_missing	-0.0002456077802206691	0.00029421347479753824	1_1
428	remainder__AlopeciagradeC1_is_missing	-0.0003347396359459021	0.00019870360613994355	1_1
429	remainder__AlopeciastartC1_is_missing	-0.0001921286667855293	0.0005065967825644401	1_1
430	remainder__AlopeciastopC1_is_missing	0.00013666884544534242	0.0002431031511884905	1_1
431	remainder__OralgradeC1_is_missing	-0.00018420583516549628	4.542692154881565e-05	1_1
432	remainder__OralstartC1_is_missing	1.98070790500271e-05	0.00031242488804057895	1_1
433	remainder__OralstopC1_is_missing	-0.00011091964268032939	0.00017351272575577174	1_1
434	remainder__DiarrheagradeC1_is_missing	-2.3768494860076927e-05	0.00010150040981099508	1_1
435	remainder__DiarrheastartC1_is_missing	0.00022183928536054776	0.0003675053934151585	1_1
436	remainder__DiarrheastopC1_is_missing	-0.00041000653633611607	8.276420629378998e-05	1_1
437	remainder__CardiacgradeC1_is_missing	-0.00033077822013594105	0.00011910627589973202	1_1
438	remainder__CardiacstartC1_is_missing	-0.00011884247430034023	0.00012129309241900555	1_1
439	remainder__CardiacstopC1_is_missing	6.338265296013113e-05	0.00023756937920955536	1_1
440	remainder__LiverASTgradeC1_is_missing	-0.00014063026125541445	6.053323346580458e-05	1_1
441	remainder__LiverASTstartC1_is_missing	-0.00023966565650566097	0.00018276257055355058	1_1
442	remainder__LiverASTstopC1_is_missing	-0.0002614534434607352	0.00010603726752887607	1_1
443	remainder__LiverALTgradeC1_is_missing	-4.753698972013165e-05	8.176270105391871e-05	1_1
444	remainder__LiverALTstartC1_is_missing	0.00033672034385086037	0.0005957289788115187	1_1
445	remainder__LiverALTstopC1_is_missing	-0.00018816725097552388	0.00036500959058098235	1_1
446	remainder__LiverBilgradeC1_is_missing	1.9807079049805052e-06	2.6127331705733863e-05	1_1
447	remainder__LiverBilstartC1_is_missing	-0.0001901479588805266	0.0003820456443402762	1_1
448	remainder__LiverBilstopC1_is_missing	3.9614158099610105e-06	0.0002910090674423158	1_1
449	remainder__RenaCreatgradeC1_is_missing	4.159486600507911e-05	3.093964654626755e-05	1_1
450	remainder__RenaCreatstartC1_is_missing	-0.0005367718422564672	6.670017327426447e-05	1_1
451	remainder__RenaCreatstopC1_is_missing	-0.00011686176639535972	6.699362024000557e-05	1_1
452	remainder__RenaprotgradeC1_is_missing	-1.5845663240066087e-05	7.13054845801802e-05	1_1
453	remainder__RenaprotstartC1_is_missing	0.00038623804147599474	0.00016345341205280768	1_1
454	remainder__RenahaemgradeC1_is_missing	-1.980707905047119e-06	4.126342752787073e-05	1_1
455	remainder__RenahaemstartC1_is_missing	-0.0006060966189316508	0.00023952647545435546	1_1
456	remainder__RenahaemstopC1_is_missing	7.922831619988635e-06	0.00016010688199308455	1_1
457	remainder__UnitsbloodC1_is_missing	-0.00011488105849033481	0.00010322510127991409	1_1
458	remainder__UnitsplateletsC1_is_missing	3.3672034385046065e-05	0.00012410680133756013	1_1
459	remainder__DaysIVantibC1_is_missing	-1.5845663240088292e-05	0.00010169348666383716	1_1
460	remainder__DaysinhospC1_is_missing	-0.00022183928536063658	0.00013859295014191305	1_1
461	remainder__DischargeddateC1_is_missing	-0.00012676530592037327	0.0005066277585516546	1_1
462	remainder__MRDnegativity_is_missing	-0.00018816725097552388	0.00019807079050053632	1_1
463	remainder__MRDguided_is_missing	1.9807079050004893e-05	0.0001531690528586244	1_1
464	remainder__Housekeeping_is_missing	-0.00013864955335043394	0.00011667697803413013	1_1
465	remainder__MRDA0_is_missing	4.753698972010944e-05	0.00012517697870204718	1_1
466	remainder__date_MRDA0_is_missing	7.922831619988635e-06	0.0004592680365204637	1_1
467	remainder__MRDA0_method_is_missing	0.00024560778022058026	0.00023481206586282405	1_1
468	remainder__MRDA0_specimen_is_missing	-0.0002852219383207899	0.0003014582772754402	1_1
469	remainder__MRDA0num_is_missing	-3.96141581000542e-06	0.00035584452505072817	1_1
470	remainder__MRDA0hodnota_is_missing	7.724760829515009e-05	0.00016181304704578281	1_1
471	remainder__MRDA0logred_is_missing	5.7440529245100794e-05	9.691310493968902e-05	1_1
472	remainder__MRDB0_is_missing	0.00025947273555562147	8.710612009941672e-05	1_1
473	remainder__date_MRDB0_is_missing	-1.1884247430038464e-05	0.00013278131607814548	1_1
474	remainder__MRDB0_method_is_missing	1.9807079049805052e-06	0.00018147003261903384	1_1
475	remainder__MRDB0_specimen_is_missing	0.00018222512726042694	0.00023872255542932232	1_1
476	remainder__MRDB0num_is_missing	-2.178778695507422e-05	0.00015676399023439535	1_1
477	remainder__MRDB0hodnota_is_missing	0.0001168617663952487	0.00014614349631148965	1_1
478	remainder__MRDB0logred_is_missing	9.903539525022432e-05	7.873158204825676e-05	1_1
479	remainder__MRDC0_is_missing	-4.7536989720153855e-05	0.00018950727593028063	1_1
480	remainder__MRDC0_method_is_missing	-0.00033473963594592425	0.0001885733790546219	1_1
481	remainder__MRDC0_specimen_is_missing	6.734406877013654e-05	0.0003292625304312665	1_1
482	remainder__MRDC0num_is_missing	-3.961415810049829e-06	0.00016720272220892762	1_1
483	remainder__MRDC0percentage_is_missing	9.111256363021347e-05	0.0002632479287869649	1_1
484	remainder__MRDA1_is_missing	-5.5459821340164696e-05	0.00011250002433229075	1_1
485	remainder__date_MRDA1_is_missing	-9.705468734528821e-05	0.00018244029456563514	1_1
486	remainder__MRDA1_method_is_missing	0.00010497751896525465	0.00022632133986311956	1_1
487	remainder__MRDA1_specimen_is_missing	-0.0002515499039356994	0.00031208565757129275	1_1
488	remainder__MRDA1num_is_missing	-0.0004179293679561491	0.0001846844169935225	1_1
489	remainder__MRDA1hodnota_is_missing	2.9710618575040648e-05	8.588144824875681e-05	1_1
490	remainder__MRDA1logred_is_missing	8.120902410517772e-05	9.106949458333236e-05	1_1
491	remainder__MRDB1_is_missing	-0.00010893893477534889	0.0001757145809116455	1_1
492	remainder__date_MRDB1_is_missing	-0.000128746013825376	6.418227165812152e-05	1_1
493	remainder__MRDB1_method_is_missing	9.903539524969141e-06	0.00011650873428688271	1_1
494	remainder__MRDB1_specimen_is_missing	-0.0001901479588805266	0.0001491987211382451	1_1
495	remainder__MRDB1num_is_missing	-3.7633450195140306e-05	6.491163906816918e-05	1_1
496	remainder__MRDB1hodnota_is_missing	0.00014261096916035054	2.977656897493023e-05	1_1
497	remainder__MRDC1_is_missing	6.140194505512841e-05	9.106949458337148e-05	1_1
498	remainder__Date_MRDC1_is_missing	0.00015647592449536952	0.00041920876808452666	1_1
499	remainder__MRDC1_method_is_missing	-0.0004001029968111025	0.00040035785824065693	1_1
500	remainder__MRDC1_specimen_is_missing	-0.00017430229564050493	0.0002072278669701482	1_1
501	remainder__MRDC1num_is_missing	6.140194505512841e-05	0.00020396483311515022	1_1
502	remainder__MRDC1percentage_is_missing	-0.001130984213758035	0.0006533154175096025	1_1
503	karyotype_encoding__Karyotype_46,XX [20]	-3.901487442092844e-06	7.802974884185688e-06	2_1
504	karyotype_encoding__Karyotype_46,XX [20]	-0.0001833699097781194	0.00014313727444307983	2_1
505	karyotype_encoding__Karyotype_46,XX,inv(16)(p13q22)[10]	0.0	0.0	2_1
506	karyotype_encoding__Karyotype_46,XX,t(8;21)(q22;q22)[10]	0.0	6.1687932897788364e-06	2_1
507	karyotype_encoding__Karyotype_46,XX[10]	0.0	0.0	2_1
508	karyotype_encoding__Karyotype_46,XX[20]	-0.0003316264325774476	0.0003267714092286525	2_1
509	karyotype_encoding__Karyotype_46,XX[20]	-1.5605949768393578e-05	2.7310412094605498e-05	2_1
510	karyotype_encoding__Karyotype_46,XX[25]	8.388198000488511e-05	4.388089492006935e-05	2_1
511	karyotype_encoding__Karyotype_46,XX[30]	-9.558644233114144e-05	3.456726680648551e-05	2_1
512	karyotype_encoding__Karyotype_46,XY	0.0	0.0	2_1
513	karyotype_encoding__Karyotype_46,XY [20]	7.022677395753795e-05	9.199571712306213e-05	2_1
514	karyotype_encoding__Karyotype_46,XY,inv(16)(p13q22)[10]	0.0	0.0	2_1
515	karyotype_encoding__Karyotype_46,XY[10]	-5.85223116316147e-06	0.00016616855938783167	2_1
516	karyotype_encoding__Karyotype_46,XY[20]	5.0719336747118146e-05	0.00010955471217436791	2_1
517	karyotype_encoding__Karyotype_46,XY[20]	0.0	0.0	2_1
518	karyotype_encoding__Karyotype_46,XY[25]	-5.4620824189277606e-05	3.1211899536698347e-05	2_1
519	karyotype_encoding__Karyotype_46,XY[30]	-1.7556693489417797e-05	3.901487442092843e-06	2_1
520	karyotype_encoding__Karyotype_47,XX,+8[10]	0.0	0.0	2_1
521	karyotype_encoding__Karyotype___rare_class__	0.0023721043647890517	0.0006299845225821565	2_1
522	cat__sexID_False	-0.0003823457693245658	0.0003929380903133077	2_1
523	cat__sexID_True	0.000694464764691527	0.0005609329564879131	2_1
524	cat__IsSec_False	0.0014747622531089855	0.000806400741334088	2_1
525	cat__IsSec_True	0.0018512557912703897	0.0003370555494280158	2_1
526	cat__IsSec_nan	-3.901487442115048e-06	2.513357469247194e-05	2_1
527	cat__PrevDiag_False	5.657156791025741e-05	0.0003801398427546951	2_1
528	cat__PrevDiag_True	-0.0001463057790782818	0.0004965399631588138	2_1
529	cat__PrevDiag_nan	0.0	0.0	2_1
530	cat__drugdoseC1yn_False	-0.0003862472567666808	0.00010406810957989836	2_1
531	cat__drugdoseC1yn_True	-8.973421116802438e-05	0.00014655266497729124	2_1
532	cat__drugdoseC1yn_nan	0.0	0.0	2_1
533	cat__mylotargC1yn_False	-8.388198000490732e-05	0.00034532021049863337	2_1
534	cat__mylotargC1yn_True	0.0007939526944647612	0.00020933943409386882	2_1
535	cat__mylotargC1yn_nan	-2.1458180931488437e-05	4.1104720810952204e-05	2_1
536	cat__mylodoseC1_False	8.973421116797997e-05	0.00011093541835153559	2_1
537	cat__mylodoseC1_True	0.0003667398195561944	0.0003113010496708421	2_1
538	cat__mylodoseC1_nan	-0.0002379907339673748	0.0002497866206682658	2_1
539	cat__NeutrecoveryC1_False	0.00011899536698360969	0.00015426917469703766	2_1
540	cat__NeutrecoveryC1_True	0.0005774201414288748	0.000288644159686801	2_1
541	cat__NeutrecoveryC1_nan	0.0	0.0	2_1
542	cat__Platrecovery50C1_False	0.0009870763228480683	0.000518340174795257	2_1
543	cat__Platrecovery50C1_True	0.00029066081443547277	0.00033279482057468136	2_1
544	cat__Platrecovery50C1_nan	0.0	0.0	2_1
545	cat__Platrecovery100C1_False	0.001295293830772981	0.0018487287887343036	2_1
546	cat__Platrecovery100C1_True	0.0011645940014630486	0.001981149046653276	2_1
547	cat__Platrecovery100C1_nan	0.0	0.0	2_1
548	cat__MRDA0_False	0.00017361619117284288	0.00017893754374789062	2_1
549	cat__MRDA0_True	0.00014825652279932823	0.000505140933824736	2_1
550	cat__MRDA0_nan	-0.00030626676420388856	0.0001531799692125773	2_1
551	cat__MRDB0_False	-0.00042526213118754264	0.0001872713972202016	2_1
552	cat__MRDB0_True	-0.00036478907583514797	3.121189953669834e-05	2_1
553	cat__MRDB0_nan	1.3655206047280543e-05	0.00022987344168309877	2_1
554	cat__MRDC0_False	8.778346744695576e-05	0.00010098749850705504	2_1
555	cat__MRDC0_True	-9.948792977323428e-05	0.00016407134769716878	2_1
556	cat__MRDC0_nan	-4.876859302613834e-05	9.734191621457064e-05	2_1
557	cat__MRDA1_False	0.00015215801024137665	0.000256995215689815	2_1
558	cat__MRDA1_True	-0.00036478907583519237	0.0002575868260852309	2_1
559	cat__MRDA1_nan	-0.00040770543769814705	0.00014848735222813326	2_1
560	cat__MRDB1_False	0.00022433552792000544	0.0004735126511098379	2_1
561	cat__MRDB1_True	-0.0001287490855888862	5.427135915435115e-05	2_1
562	cat__MRDB1_nan	-0.00023213850280423554	0.00016208790502096352	2_1
563	cat__MRDC1_False	-0.0003472323823457968	0.00024556136764363937	2_1
564	cat__MRDC1_True	0.00016191172884658656	0.0003930930114529431	2_1
565	cat__MRDC1_nan	4.291636186297687e-05	7.366479429796545e-05	2_1
566	cat__amlAgeGroup_15-29	-0.0004155084125822883	0.0002914779308652029	2_1
567	cat__amlAgeGroup_30-39	-0.0002848085832723779	2.919605861417744e-05	2_1
568	cat__amlAgeGroup_40-49	0.0003043160204827977	0.0003495262447898679	2_1
569	cat__amlAgeGroup_50-59	0.0013733235796147048	0.0005849434428862274	2_1
570	cat__amlAgeGroup_60+	0.0004896366739819413	0.0003164416591244426	2_1
571	cat__PrevBloodDis_Aplastic anaemia	0.0	0.0	2_1
572	cat__PrevBloodDis_Chronic lymphoblastic leukaemia (CLL)	0.0	0.0	2_1
573	cat__PrevBloodDis_Chronic myelomonocytic leukaemia (CMML)	0.0	0.0	2_1
574	cat__PrevBloodDis_Hodgkin's disease	0.0	0.0	2_1
575	cat__PrevBloodDis_Lymphoma	7.802974884141278e-06	6.540084706846407e-05	2_1
576	cat__PrevBloodDis_Myelodysplastic syndrome (MDS)/myelodysplasia/pre-leukaemic phase	0.0001189953669836541	0.0001610279567597403	2_1
577	cat__PrevBloodDis_Myelofibrosis	5.852231163139265e-06	1.4598029307112458e-05	2_1
578	cat__PrevBloodDis_Myeloproliferative syndrome	0.0	0.0	2_1
579	cat__PrevBloodDis_Other haematological disorder	-5.852231163139265e-06	5.6403149650546785e-05	2_1
580	cat__PrevBloodDis_Polycythaemia rubra vera (PRV)	0.0	0.0	2_1
581	cat__PrevBloodDis_Refractory anaemia with excess of blasts (RAEB, RAEB-t)	-5.2670080468186776e-05	3.930639683903605e-05	2_1
582	cat__PrevBloodDis_Thrombocythaemia	0.0	0.0	2_1
583	cat__PrevBloodDis_Thrombocytopenia	0.0	0.0	2_1
584	cat__PrevBloodDis_nan	0.0009480614484271843	0.0004662399923301223	2_1
585	cat__FABtype_0	-5.46208241892554e-05	6.545900701512605e-05	2_1
586	cat__FABtype_1	5.852231163094857e-06	0.00018440462011172666	2_1
587	cat__FABtype_2	-0.00024384296513046966	0.00015727398679927986	2_1
588	cat__FABtype_3	1.1704462326234122e-05	7.463984967457374e-05	2_1
589	cat__FABtype_3v	0.0	0.0	2_1
590	cat__FABtype_4	-3.9014874420884024e-05	0.00026266313276117163	2_1
591	cat__FABtype_4e	4.096561814188604e-05	6.510926805474464e-05	2_1
592	cat__FABtype_5	0.0021341136308217212	0.0006720701407083748	2_1
593	cat__FABtype_5a	-0.00012289685442579135	8.583272372591538e-05	2_1
594	cat__FABtype_5b	-9.753718605232109e-06	1.5110395888662958e-05	2_1
595	cat__FABtype_6	0.00041745915630333477	0.0005251596298257013	2_1
596	cat__FABtype_7	0.0	0.0	2_1
597	cat__FABtype_8	-0.0007881004633016886	0.00017495898424603763	2_1
598	cat__FABtype_B	0.0	0.0	2_1
599	cat__FABtype_R	-0.0002301877590831669	7.817591771574024e-05	2_1
600	cat__FABtype_RT	0.0	0.0	2_1
601	cat__FABtype_X	0.00014240429163616674	0.00011550643330376165	2_1
602	cat__FABtype_nan	-6.047305535237246e-05	3.8721157261702966e-05	2_1
603	cat__CNSinvolveentry_0.0	0.0004486710558400109	0.0004343636550313289	2_1
604	cat__CNSinvolveentry_1.0	-7.802974884207892e-06	3.229055422044162e-05	2_1
605	cat__CNSinvolveentry_2.0	0.00026530114606191366	0.0004664439950318283	2_1
606	cat__CNSinvolveentry_nan	-5.852231163139265e-06	1.170446232627853e-05	2_1
607	cat__Localcytoentry_1.0	0.0013089490368202617	0.000615223871081241	2_1
608	cat__Localcytoentry_2.0	0.0015840039014874297	0.0006313180545207387	2_1
609	cat__Localcytoentry_3.0	-1.755669348939559e-05	0.0002984319127200305	2_1
610	cat__Localcytoentry_4.0	0.0	0.0	2_1
611	cat__Localcytoentry_5.0	0.000345281638624706	0.0002635742814580372	2_1
612	cat__Localcytoentry_nan	-2.73104120946277e-05	6.56911318818999e-05	2_1
613	cat__Localimmentry_1.0	0.0004642770056083823	0.00013495424964783665	2_1
614	cat__Localimmentry_2.0	-0.00018532065349916583	0.0001507257256051271	2_1
615	cat__Localimmentry_3.0	-0.0005696171665447558	0.00020511585549817208	2_1
616	cat__Localimmentry_nan	1.950743721041981e-05	5.08691726326383e-05	2_1
617	cat__CD33entry_1.0	0.00015215801024137665	0.00016799063753514	2_1
618	cat__CD33entry_2.0	8.583272372590934e-05	0.00022668951450022638	2_1
619	cat__CD33entry_3.0	0.00016191172884658656	0.0001799131497709932	2_1
620	cat__CD33entry_nan	-3.3162643257744764e-05	8.080883756045964e-05	2_1
621	cat__SmokeHist_1.0	-0.00047598146793468297	0.00031317791597469446	2_1
622	cat__SmokeHist_2.0	-0.0005813216288710343	0.00033085671678431943	2_1
623	cat__SmokeHist_3.0	-1.170446232627853e-05	0.000251593007292323	2_1
624	cat__SmokeHist_nan	-0.00012094611070474492	0.00017476312239492084	2_1
625	cat__amlType_De novo	0.0003043160204827977	0.0017610192405738056	2_1
626	cat__amlType_High risk MDS	-0.00030626676420386634	0.00023832628117572614	2_1
627	cat__amlType_Secondary	0.0007198244330650638	0.0006384447741949844	2_1
628	cat__CytoResult_Adverse	0.02340112167763957	0.006111896442997524	2_1
629	cat__CytoResult_Failed	1.950743721041981e-05	6.199560529457417e-05	2_1
630	cat__CytoResult_Intermediate	0.0011236283833211181	0.00037316865701663056	2_1
631	cat__CytoResult_Normal	0.0007900512070226462	0.0004171582322227105	2_1
632	cat__CytoResult_Not done	8.973421116797997e-05	7.763861981809964e-05	2_1
633	cat__CytoResult_nan	0.0	0.0	2_1
634	cat__CytoResult_t(15;17) / PML-RARA [APL]	0.0	0.0	2_1
635	cat__CytoResult_t(8;21) / inv(16) [CBF]	0.013183126066812934	0.0015303780310689183	2_1
636	cat__ComorArr_0.0	-2.535966837358128e-05	3.181566726224419e-05	2_1
637	cat__ComorArr_1.0	0.0	1.5110395888662956e-05	2_1
638	cat__ComorArr_2.0	0.0	0.0	2_1
639	cat__ComorArr_nan	0.0	0.0	2_1
640	cat__ComorCard_0.0	-5.267008046820898e-05	5.606479536970833e-05	2_1
641	cat__ComorCard_1.0	9.753718605218787e-05	0.0002646836481730076	2_1
642	cat__ComorCard_2.0	0.0	0.0	2_1
643	cat__ComorCard_nan	-1.5605949768371376e-05	2.0084135851746674e-05	2_1
644	cat__ComorHVD_0.0	0.00014435503535721318	9.5566534710038e-06	2_1
645	cat__ComorHVD_1.0	3.9014874420817414e-05	6.1687932897788364e-06	2_1
646	cat__ComorHVD_2.0	0.0	0.0	2_1
647	cat__ComorHVD_nan	0.0	0.0	2_1
648	cat__ComorIBD_0.0	-0.0001931236283833293	0.00012496946015546297	2_1
649	cat__ComorIBD_1.0	0.00014240429163614454	0.00019851633038902114	2_1
650	cat__ComorIBD_2.0	0.0	0.0	2_1
651	cat__ComorIBD_nan	2.926115581565192e-05	2.688914655368944e-05	2_1
652	cat__ComorDiab_0.0	-0.00023408924652525975	0.0002685374279041352	2_1
653	cat__ComorDiab_1.0	-0.0003472323823457968	0.00015986579857435202	2_1
654	cat__ComorDiab_2.0	0.0	0.0	2_1
655	cat__ComorDiab_nan	-2.5359668373603485e-05	7.802974884185686e-06	2_1
656	cat__ComorCVD_0.0	-9.1684954889093e-05	3.680655891561613e-05	2_1
657	cat__ComorCVD_1.0	0.0	0.0	2_1
658	cat__ComorCVD_2.0	0.0	0.0	2_1
659	cat__ComorCVD_nan	0.0	0.0	2_1
660	cat__ComorPsyc_0.0	0.0002399414776883324	0.00027934486614724724	2_1
661	cat__ComorPsyc_1.0	-0.0003764935381614265	0.00023880481645678	2_1
662	cat__ComorPsyc_2.0	0.0	0.0	2_1
663	cat__ComorPsyc_nan	0.0	0.0	2_1
664	cat__ComorObe_0.0	-0.0003277249451353548	0.00019079430439510685	2_1
665	cat__ComorObe_1.0	-3.121189953669834e-05	0.0004122212745177805	2_1
666	cat__ComorObe_2.0	0.0	0.0	2_1
667	cat__ComorObe_nan	0.0	0.0	2_1
668	cat__ComorInf_0.0	0.0004506217995610573	0.00010815638157035035	2_1
669	cat__ComorInf_1.0	0.00032577420141426393	7.890270047757274e-05	2_1
670	cat__ComorInf_2.0	-3.706413069985981e-05	1.5605949768326964e-05	2_1
671	cat__ComorInf_nan	-1.755669348944e-05	3.344828714846927e-05	2_1
672	cat__ComorRheu_0.0	8.583272372590934e-05	0.00020435378951563752	2_1
673	cat__ComorRheu_1.0	3.1211899536676134e-05	0.00022099438289390063	2_1
674	cat__ComorRheu_2.0	-7.412826139969741e-05	3.8326033073669426e-05	2_1
675	cat__ComorRheu_nan	0.0	0.0	2_1
676	cat__ComorPrep_0.0	-7.217751767862879e-05	1.4598029307076853e-05	2_1
677	cat__ComorPrep_1.0	2.535966837353687e-05	2.1897043960627145e-05	2_1
678	cat__ComorPrep_2.0	0.0	2.136932679857381e-05	2_1
679	cat__ComorPrep_nan	-9.753718605232109e-06	8.723991133881372e-06	2_1
680	cat__ComorRen_0.0	-5.071933674716256e-05	0.00013674699570501403	2_1
681	cat__ComorRen_1.0	5.657156791023521e-05	0.00023452775314722755	2_1
682	cat__ComorRen_2.0	0.0	0.0	2_1
683	cat__ComorRen_nan	0.0	0.0	2_1
684	cat__ComorMPul_0.0	-0.0001463057790782818	0.00015630315044337225	2_1
685	cat__ComorMPul_1.0	0.00013265057303093463	0.00015539972702583395	2_1
686	cat__ComorMPul_2.0	-0.0001541087539624675	0.00021372888056261084	2_1
687	cat__ComorMPul_nan	-1.950743721046422e-06	3.6180906102870573e-05	2_1
688	cat__ComorSPul_0.0	2.7310412094605498e-05	0.00012297424052652795	2_1
689	cat__ComorSPul_1.0	7.802974884163482e-06	1.2939769969668581e-05	2_1
690	cat__ComorSPul_2.0	5.462082418918879e-05	4.300494061945163e-05	2_1
691	cat__ComorSPul_nan	-1.7556693489417797e-05	1.1374692796593205e-05	2_1
692	cat__ComorPST_0.0	7.802974884141278e-06	5.7339920825934405e-05	2_1
693	cat__ComorPST_1.0	8.388198000484071e-05	8.33586368952875e-05	2_1
694	cat__ComorPST_2.0	0.0	0.0	2_1
695	cat__ComorPST_nan	-1.755669348939559e-05	3.169583381473165e-05	2_1
696	cat__ComorHepM_0.0	-0.00011704462326265209	0.0003423541336217408	2_1
697	cat__ComorHepM_1.0	6.242379907337448e-05	0.00017595665110021254	2_1
698	cat__ComorHepM_2.0	0.0	0.0	2_1
699	cat__ComorHepM_nan	-5.852231163139265e-06	1.170446232627853e-05	2_1
700	cat__ComorHepS_0.0	7.217751767860659e-05	0.0001088927441069228	2_1
701	cat__ComorHepS_1.0	7.607900512065501e-05	0.00011888338637556225	2_1
702	cat__ComorHepS_2.0	0.0	0.0	2_1
703	cat__ComorHepS_nan	0.0	0.0	2_1
704	cat__TreatmentC1_ADE Alone	0.00022433552792000544	0.00017524150934096486	2_1
705	cat__TreatmentC1_ADE and Mylotarg 3mg per m2	0.00019702511582537775	0.00010494203487004018	2_1
706	cat__TreatmentC1_ADE and Mylotarg 6mg per m2	-1.9507437210464218e-05	0.00019311377589097229	2_1
707	cat__TreatmentC1_AIDA	0.0	0.0	2_1
708	cat__TreatmentC1_Arsenic and ATRA	0.0	0.0	2_1
709	cat__TreatmentC1_DA High dose (90mg)	-4.6817849305069716e-05	0.0002812996796115962	2_1
710	cat__TreatmentC1_DA Mylotarg 3mg per m2	0.00031797122653007823	0.000152432866876048	2_1
711	cat__TreatmentC1_DA Mylotarg 6mg per m2	-0.0004038039502560542	8.335863689526359e-05	2_1
712	cat__TreatmentC1_DA Standard dose (60mg)	-0.00036478907583514797	0.0006144873685395454	2_1
713	cat__Marrresult1C1_CR	0.005551816630090212	0.0034563215373452382	2_1
714	cat__Marrresult1C1_PR	-0.000423311387466474	0.0008746992149093685	2_1
715	cat__Marrresult1C1_RD	0.003316264325774165	0.0026940187489239665	2_1
716	cat__Marrresult1C1_nan	0.00020677883443063206	0.00011530859170840049	2_1
717	cat__Marrresult2C1_CR	-0.00036283833211412373	0.0006736819372960561	2_1
718	cat__Marrresult2C1_PR	0.0	0.0	2_1
719	cat__Marrresult2C1_RD	-0.0003842965130456344	0.0002482584855585797	2_1
720	cat__Marrresult2C1_nan	9.948792977323428e-05	0.0002891052213223578	2_1
721	cat__MRDnegativity_<0.0%/not detectable	-9.753718605221007e-05	0.00012104046472560571	2_1
722	cat__MRDnegativity_nan	-0.000253596683735724	5.916898663976212e-05	2_1
723	cat__MRDguided_No	-0.0004038039502560764	0.00019159044515537158	2_1
724	cat__MRDguided_nan	-3.7064130699837607e-05	0.0001401823494618454	2_1
725	cat__Housekeeping_ABL	-7.217751767862879e-05	0.00020278353954512158	2_1
726	cat__Housekeeping_nan	1.755669348939559e-05	0.00017397747001417926	2_1
727	cat__MRDA0_method_nan	-0.00128749085588884	0.00041866068965537773	2_1
728	cat__MRDA0_method_qPCR-NPM1	0.00010143867349423629	4.722250548417867e-05	2_1
729	cat__MRDA0_method_qPCR-NPM1 A	-0.0004233113874665184	9.667504857048632e-05	2_1
730	cat__MRDA0_method_qPCR-NPM1 B	7.802974884185688e-06	3.901487442092844e-06	2_1
731	cat__MRDA0_method_qPCR-NPM1 D	0.0	0.0	2_1
732	cat__MRDA0_method_qPCR-NPM1 OTHER	2.1458180931488437e-05	3.901487442048434e-06	2_1
733	cat__MRDA0_method_qPCR-inv16	0.0	0.0	2_1
734	cat__MRDA0_method_qPCR-t8/21	0.0	0.0	2_1
735	cat__MRDA0num_ND	-7.022677395760458e-05	2.786219333251501e-05	2_1
736	cat__MRDA0num_Pos	-0.000368690563277263	0.00010885779217402571	2_1
737	cat__MRDA0num_nan	-0.000637893196781314	0.0003016155133020477	2_1
738	cat__MRDA0_specimen_PB	-0.0004135576688612863	0.000577288319373585	2_1
739	cat__MRDA0_specimen_nan	-0.0023408924652523976	0.00028383153551021637	2_1
740	cat__MRDB0_method_nan	0.00022628627164102965	0.0001146466540251897	2_1
741	cat__MRDB0_method_qPCR-NPM1	5.852231163139265e-06	5.5037253273487356e-05	2_1
742	cat__MRDB0_method_qPCR-NPM1 A	5.657156791025741e-05	2.4981708802471632e-05	2_1
743	cat__MRDB0_method_qPCR-NPM1 B	0.0	0.0	2_1
744	cat__MRDB0_method_qPCR-NPM1 D	0.0	0.0	2_1
745	cat__MRDB0_method_qPCR-NPM1 OTHER	0.0	0.0	2_1
746	cat__MRDB0_method_qPCR-inv16	0.0	0.0	2_1
747	cat__MRDB0_method_qPCR-t8/21	0.0	0.0	2_1
748	cat__MRDB0_specimen_BM	-0.0001658132162887238	0.0002314736421234609	2_1
749	cat__MRDB0_specimen_nan	-0.00025164594001465536	7.540072407740606e-05	2_1
750	cat__MRDB0num_ND	7.41282613996308e-05	7.595385450934991e-05	2_1
751	cat__MRDB0num_Pos	0.00027700560838817	0.00016455769194996764	2_1
752	cat__MRDB0num_nan	0.0002555474274567038	8.076173243398577e-05	2_1
753	cat__MRDC0_method_MFC (LAIP+DfN)	-9.168495488907081e-05	0.00025047123978758827	2_1
754	cat__MRDC0_method_nan	0.00021848329675686618	0.00018989465630645959	2_1
755	cat__MRDC0_specimen_BM	0.0006183857595708053	0.00038358784859102054	2_1
756	cat__MRDC0_specimen_BM	0.0	0.0	2_1
757	cat__MRDC0_specimen_PB	0.0005091441111923833	0.00013963837244124113	2_1
758	cat__MRDC0_specimen_nan	0.0001580102414045159	0.0003241053702170445	2_1
759	cat__MRDC1_specimen_BM	2.1458180931444025e-05	0.00035903224880543666	2_1
760	cat__MRDC1_specimen_PB	0.0	0.0	2_1
761	cat__MRDC1_specimen_nan	0.000477932211655685	0.00046777191156430214	2_1
762	cat__MRDC0num_Neg	0.0	0.0	2_1
763	cat__MRDC0num_Pos	0.0007120214581809225	0.00033122456537742784	2_1
764	cat__MRDC0num_nan	0.0004311143623506153	0.00019344847912322973	2_1
765	cat__MRDA1_method_nan	-0.00013850280419409612	0.00013868127841738063	2_1
766	cat__MRDA1_method_qPCR-NPM1	-0.0003472323823457968	5.7073840871314324e-05	2_1
767	cat__MRDA1_method_qPCR-NPM1 A	5.657156791025741e-05	0.0001029283078919352	2_1
768	cat__MRDA1_method_qPCR-NPM1 B	0.0	0.0	2_1
769	cat__MRDA1_method_qPCR-NPM1 D	0.0	0.0	2_1
770	cat__MRDA1_method_qPCR-NPM1 OTHER	0.0	0.0	2_1
771	cat__MRDA1_method_qPCR-inv16	-1.950743721046422e-06	3.901487442092844e-06	2_1
772	cat__MRDA1_method_qPCR-t8/21	0.0	0.0	2_1
773	cat__MRDA1num_ND	0.00013655206047304968	4.4483801028032615e-05	2_1
774	cat__MRDA1num_Neg	0.0001833699097780972	0.00020813621915978048	2_1
775	cat__MRDA1num_Pos	0.0004642770056083823	8.671489205904817e-05	2_1
776	cat__MRDA1num_nan	0.00015020726652033024	0.00020668679773469808	2_1
777	cat__MRDA1_specimen_PB	-0.00015020726652037464	0.0002097933953202813	2_1
778	cat__MRDA1_specimen_nan	-0.000126798341867862	0.0003856359340462045	2_1
779	cat__MRDB1_method_nan	-3.511338697881339e-05	8.151214792791459e-05	2_1
780	cat__MRDB1_method_qPCR-NPM1	-9.558644233116364e-05	0.0001122991501750769	2_1
781	cat__MRDB1_method_qPCR-NPM1 A	-8.19312362838387e-05	9.1206396313562e-05	2_1
782	cat__MRDB1_method_qPCR-NPM1 B	0.0	0.0	2_1
783	cat__MRDB1_method_qPCR-NPM1 D	0.0	0.0	2_1
784	cat__MRDB1_method_qPCR-NPM1 OTHER	0.0	0.0	2_1
785	cat__MRDB1_method_qPCR-inv16	0.0	0.0	2_1
786	cat__MRDB1_method_qPCR-t8/21	-9.753718605232109e-06	0.0	2_1
787	cat__MRDB1_specimen_BM	-0.0001658132162887238	2.045957275145853e-05	2_1
788	cat__MRDB1_specimen_nan	8.388198000486291e-05	7.076657262998457e-05	2_1
789	cat__MRDB1num_ND	-0.0001287490855889084	0.00012989668326430446	2_1
790	cat__MRDB1num_Neg	0.00010534016093635134	3.721781814843401e-05	2_1
791	cat__MRDB1num_Pos	0.00014240429163616674	5.7406248113403154e-05	2_1
792	cat__MRDB1num_nan	-0.0002301877590831669	0.0003286641365231823	2_1
793	cat__MRDC1_method_MFC (LAIP+DfN)	0.00022433552791998324	0.00029603781267157475	2_1
794	cat__MRDC1_method_nan	0.0004935381614240564	0.00033211948945467224	2_1
795	cat__MRDC1num_ND	2.9261155815629713e-05	0.0002090119714954236	2_1
796	cat__MRDC1num_Neg	0.0002321385028041689	0.0010069579611008922	2_1
797	cat__MRDC1num_Pos	0.0008758839307485778	0.0005172009884721405	2_1
798	cat__MRDC1num_nan	0.000593026091197224	0.0001987845181621124	2_1
799	ordinal__NauseagradeC1	0.00027505486466714577	0.0003077850778008547	2_1
800	ordinal__AlopeciagradeC1	6.437454279442089e-05	0.0004921367251030571	2_1
801	ordinal__OralgradeC1	0.00032772494513531034	0.00046905550629438783	2_1
802	ordinal__DiarrheagradeC1	-6.632528651551173e-05	0.0003129955990462102	2_1
803	ordinal__CardiacgradeC1	-9.558644233116364e-05	0.0001148124962267799	2_1
804	ordinal__LiverASTgradeC1	0.0004662277493294287	0.0005433582945366835	2_1
805	ordinal__LiverALTgradeC1	-5.852231163139265e-06	0.00041704875144957015	2_1
806	ordinal__LiverBilgradeC1	7.022677395756017e-05	0.0005642810724531018	2_1
807	ordinal__RenaCreatgradeC1	-0.00029066081443556157	0.0002624022234539361	2_1
808	ordinal__RenaprotgradeC1	0.00028090709583028506	0.0005021564459248004	2_1
809	ordinal__RenahaemgradeC1	0.00016191172884660876	0.00032241019756944965	2_1
810	ordinal__cellularity1C1	0.0006261887344550133	0.0007724649562447823	2_1
811	ordinal__cellularity2C1	9.948792977318988e-05	0.00024187648909358968	2_1
812	num__amlAgeAtRand1	0.0034294074615947023	0.001275174775300447	2_1
813	num__UnitsbloodC1	0.002836381370397434	0.0010730757335437545	2_1
814	num__UnitsplateletsC1	0.0017127529870763158	0.0005147746192030765	2_1
815	num__DaysIVantibC1	0.000526700804681779	0.0006657439913831762	2_1
816	num__DaysinhospC1	0.0005208485735185952	0.0010776618808705396	2_1
817	num__date_MRDA0	-1.3655206047324953e-05	0.0004877093386237514	2_1
818	num__MRDA0hodnota	-0.0017342111680078264	0.00041055625044757703	2_1
819	num__MRDA0logred	-0.0003862472567666586	0.0003315460981057189	2_1
820	num__date_MRDB0	-0.00038039502560351937	8.390466000528547e-05	2_1
821	num__MRDB0hodnota	-0.0003530846135088916	0.0002066683854771048	2_1
822	num__MRDB0logred	-0.00034333089490370396	0.0001060243120542645	2_1
823	num__MRDC0percentage	0.0012972445744939831	0.0006872323669625238	2_1
824	num__date_MRDA1	-0.0004740307242136144	0.0006929836887134495	2_1
825	num__MRDA1hodnota	0.001818093148012645	0.0012067931968879342	2_1
826	num__MRDA1logred	-0.0010963179712265348	0.00021096912299783108	2_1
827	num__date_MRDB1	0.00046427700560836005	0.0003802999774962439	2_1
828	num__MRDB1hodnota	0.0004486710558400331	0.0009912197037093807	2_1
829	num__Date_MRDC1	-0.00046622774932945086	0.00026693131990205687	2_1
830	num__MRDC1percentage	0.0020268227261643233	0.0003033014430396508	2_1
831	num__NauseastartC1	-0.00040965618141919347	0.0012068310360943747	2_1
832	num__NauseastopC1	-0.0007042184832967812	0.0004049567304087274	2_1
833	num__AlopeciastartC1	-0.00033357717629847186	0.0008450886577801819	2_1
834	num__AlopeciastopC1	-7.412826139967521e-05	0.00022729303742312988	2_1
835	num__OralstartC1	-0.0002106803218727471	0.0005569228126225971	2_1
836	num__OralstopC1	0.000883686905632719	0.0005561706851184613	2_1
837	num__DiarrheastartC1	-9.753718605254313e-06	0.0010271550249715208	2_1
838	num__DiarrheastopC1	2.9261155815629713e-05	0.0007611151057192796	2_1
839	num__CardiacstartC1	0.0007237259205071789	0.0005200625686467189	2_1
840	num__CardiacstopC1	0.00026920263350400654	0.0004862637150628706	2_1
841	num__LiverASTstartC1	-0.00047988295537673145	0.0004698579970544261	2_1
842	num__LiverASTstopC1	-1.560594976834917e-05	0.00016651171778882997	2_1
843	num__LiverALTstartC1	0.0005871738600341292	0.0004941738640980142	2_1
844	num__LiverALTstopC1	0.0010846135089002563	0.0006773717059594142	2_1
845	num__LiverBilstartC1	-0.0003121189953669834	0.0009015939892964465	2_1
846	num__LiverBilstopC1	-2.73104120946277e-05	0.0012379985866752855	2_1
847	num__RenaCreatstartC1	-0.0001911728846622829	0.0003564366983946418	2_1
848	num__RenaCreatstopC1	-0.0004876859302609393	0.0005389845241903506	2_1
849	num__RenaprotstartC1	0.0007724945135332729	0.00036329950529155613	2_1
850	num__RenahaemstartC1	0.0001014386734942585	0.00020259579435208142	2_1
851	num__RenahaemstopC1	-0.00011119239209951281	0.00011811265937648781	2_1
852	num__mylotargdateC1	0.001472811509387939	0.0003079457655895889	2_1
853	num__marrexamdate1C1	-0.001318702755425516	0.0009505227732684452	2_1
854	num__marrexamdate2C1	0.0006359424530602009	0.0006962378970497914	2_1
855	num__NeutrecoverydateC1	-0.0005813216288710121	0.00045258095158214306	2_1
856	num__Platrecovery50dateC1	0.0028675932699341543	0.0006939001345861075	2_1
857	num__Platrecovery100dateC1	0.0006476469153864795	0.0011387498844702224	2_1
858	num__DischargeddateC1	-0.0009890270665691592	0.0006371978280343107	2_1
859	num__Weight	-0.00013850280419411832	0.0023338217198884494	2_1
860	num__Height	-0.0007568885637649458	0.0014689838530200802	2_1
861	num__BloodDateEntry	0.0009344062423798816	0.0010596040542949418	2_1
862	num__HemoglobinEntry	0.002024871982443277	0.0006139607543756893	2_1
863	num__PlateletEntry	0.0014357473786881015	0.0006693467629033598	2_1
864	num__MarrowDateEntry	0.0008836869056327634	0.0006645597234423936	2_1
865	num__MarrowBlastsEntry	0.0004057546939770562	0.0010744614248792163	2_1
866	num__LocalImmPcnt	0.00021653255303584197	0.00098003081402977	2_1
867	num__SmokePerDay	-0.0002809070958303073	0.00018459025201162068	2_1
868	num__chemodateC1	-0.00031602048280909845	0.0007888967756353203	2_1
869	num__Marrblastperc1C1	0.005194830529139205	0.0032258164927924434	2_1
870	num__Marrblastperc2C1	8.193123628381649e-05	0.00042585231379287607	2_1
871	num__WBCEntry	0.0031485003657644173	0.002788761281744442	2_1
872	num__CompmarrrespC1	0.0006671543525969215	0.0004728129555920784	2_1
873	remainder__IsSec_is_missing	0.0	0.0	2_1
874	remainder__PrevDiag_is_missing	-9.753718605232109e-06	1.9507437210464218e-05	2_1
875	remainder__PrevBloodDis_is_missing	0.001482565227993149	0.0003378787237393398	2_1
876	remainder__Weight_is_missing	0.0	0.0	2_1
877	remainder__Height_is_missing	0.0	0.0	2_1
878	remainder__BloodDateEntry_is_missing	0.0	0.0	2_1
879	remainder__HemoglobinEntry_is_missing	0.0	0.0	2_1
880	remainder__PlateletEntry_is_missing	0.0	0.0	2_1
881	remainder__MarrowDateEntry_is_missing	-7.802974884163482e-06	2.646117525725044e-05	2_1
882	remainder__MarrowBlastsEntry_is_missing	-6.437454279448752e-05	8.51651010112279e-05	2_1
883	remainder__FABtype_is_missing	9.753718605209905e-06	4.857312693678953e-05	2_1
884	remainder__CNSinvolveentry_is_missing	-6.827603023653594e-05	3.85241017471236e-05	2_1
885	remainder__Localcytoentry_is_missing	-3.1211899536720546e-05	1.9893760599238127e-05	2_1
886	remainder__Localimmentry_is_missing	-2.73104120946277e-05	4.291636186294962e-05	2_1
887	remainder__LocalImmPcnt_is_missing	0.0006164350158497589	0.0003106157410802869	2_1
888	remainder__CD33entry_is_missing	5.657156791025741e-05	9.800424627813504e-05	2_1
889	remainder__SmokeHist_is_missing	3.316264325772256e-05	7.20983901002714e-05	2_1
890	remainder__SmokePerDay_is_missing	0.00029846378931965847	0.000285742340675549	2_1
891	remainder__CytoResult_is_missing	0.0	0.0	2_1
892	remainder__Karyotype_is_missing	0.0	0.0	2_1
893	remainder__ComorArr_is_missing	0.0	0.0	2_1
894	remainder__ComorCard_is_missing	0.0	0.0	2_1
895	remainder__ComorHVD_is_missing	1.3655206047280543e-05	2.9326108516702463e-05	2_1
896	remainder__ComorIBD_is_missing	-1.9507437210464218e-05	0.0	2_1
897	remainder__ComorDiab_is_missing	0.0	0.0	2_1
898	remainder__ComorCVD_is_missing	-2.145818093151064e-05	1.5605949768371372e-05	2_1
899	remainder__ComorPsyc_is_missing	-1.5605949768371376e-05	1.91133069420076e-05	2_1
900	remainder__ComorObe_is_missing	-1.3655206047324953e-05	1.809045305146821e-05	2_1
901	remainder__ComorInf_is_missing	0.0	0.0	2_1
902	remainder__ComorRheu_is_missing	0.0	0.0	2_1
903	remainder__ComorPrep_is_missing	-2.145818093151064e-05	6.333160919091526e-05	2_1
904	remainder__ComorRen_is_missing	-3.706413069988201e-05	9.556653471003798e-06	2_1
905	remainder__ComorMPul_is_missing	-3.316264325776696e-05	2.5133574692470215e-05	2_1
906	remainder__ComorSPul_is_missing	0.0	0.0	2_1
907	remainder__ComorPST_is_missing	0.0	0.0	2_1
908	remainder__ComorHepM_is_missing	-4.096561814193045e-05	4.1565034387061055e-05	2_1
909	remainder__ComorHepS_is_missing	5.852231163117061e-06	1.7006189489532405e-05	2_1
910	remainder__drugdoseC1yn_is_missing	-9.753718605254313e-06	2.688914655370555e-05	2_1
911	remainder__mylotargC1yn_is_missing	-3.511338697881339e-05	1.1704462326234122e-05	2_1
912	remainder__mylotargdateC1_is_missing	0.0009675688856376263	0.00020491167695698323	2_1
913	remainder__mylodoseC1_is_missing	0.00048183369909775563	0.00036581516351637055	2_1
914	remainder__marrexamdate1C1_is_missing	1.950743721046422e-06	9.5566534710038e-06	2_1
915	remainder__marrexamdate2C1_is_missing	0.00016191172884658656	0.00043482773293005935	2_1
916	remainder__cellularity1C1_is_missing	-0.0006574006339917337	0.00017789242608422888	2_1
917	remainder__cellularity2C1_is_missing	-0.0010885149963423713	0.0004919820526732248	2_1
918	remainder__Marrblastperc1C1_is_missing	6.242379907335227e-05	0.00014838480570191647	2_1
919	remainder__Marrblastperc2C1_is_missing	-2.926115581567412e-05	0.0002733130492854387	2_1
920	remainder__Marrresult1C1_is_missing	0.00036283833211412373	8.710895317928101e-05	2_1
921	remainder__Marrresult2C1_is_missing	0.00012289685442574695	0.00034132998551531494	2_1
922	remainder__CompmarrrespC1_is_missing	0.001098268714947581	0.0019870563191859403	2_1
923	remainder__NeutrecoveryC1_is_missing	0.0	0.0	2_1
924	remainder__NeutrecoverydateC1_is_missing	0.0004350158497927081	0.00013705276231356655	2_1
925	remainder__Platrecovery50C1_is_missing	0.0	0.0	2_1
926	remainder__Platrecovery50dateC1_is_missing	0.0005306022921238496	0.0007619546042330611	2_1
927	remainder__Platrecovery100C1_is_missing	-9.16849548890486e-05	2.7310412094605498e-05	2_1
928	remainder__Platrecovery100dateC1_is_missing	0.0005988783223603633	0.0007986765045710165	2_1
929	remainder__NauseagradeC1_is_missing	-5.657156791025741e-05	0.00018241279262714444	2_1
930	remainder__NauseastartC1_is_missing	-0.000308217507924935	0.00030306296393563595	2_1
931	remainder__NauseastopC1_is_missing	0.0002653011460618915	0.00036366592996822677	2_1
932	remainder__AlopeciagradeC1_is_missing	7.217751767860659e-05	3.522159489931e-05	2_1
933	remainder__AlopeciastartC1_is_missing	0.0001463057790782374	0.00046430159416383247	2_1
934	remainder__AlopeciastopC1_is_missing	0.0004135576688612197	0.00033051148690683464	2_1
935	remainder__OralgradeC1_is_missing	-0.0001560594976835139	6.29095947197224e-05	2_1
936	remainder__OralstartC1_is_missing	-0.00025359668373570177	0.00011240076305984812	2_1
937	remainder__OralstopC1_is_missing	0.00017361619117284288	0.0002080447829566727	2_1
938	remainder__DiarrheagradeC1_is_missing	-9.753718605232109e-06	2.2241900514035782e-05	2_1
939	remainder__DiarrheastartC1_is_missing	-0.00040575469397710064	0.00024007624733280008	2_1
940	remainder__DiarrheastopC1_is_missing	0.000128749085588864	0.00028936835528177267	2_1
941	remainder__CardiacgradeC1_is_missing	8.583272372590934e-05	3.822661388398007e-05	2_1
942	remainder__CardiacstartC1_is_missing	0.00017751767861493573	0.0001243589559659325	2_1
943	remainder__CardiacstopC1_is_missing	2.2204460492503132e-17	6.26064141853509e-05	2_1
944	remainder__LiverASTgradeC1_is_missing	-0.00030626676420388856	0.00018979443217097082	2_1
945	remainder__LiverASTstartC1_is_missing	-0.00011314313582053704	0.00022804519498754295	2_1
946	remainder__LiverASTstopC1_is_missing	-7.802974884207892e-06	0.0001921655846831552	2_1
947	remainder__LiverALTgradeC1_is_missing	1.560594976834917e-05	2.513357469246332e-05	2_1
948	remainder__LiverALTstartC1_is_missing	0.0001931236283833071	0.00037459359161346524	2_1
949	remainder__LiverALTstopC1_is_missing	-0.00013460131675204767	0.00020694439733335562	2_1
950	remainder__LiverBilgradeC1_is_missing	-1.170446232627853e-05	1.989376059926861e-05	2_1
951	remainder__LiverBilstartC1_is_missing	-0.00015215801024142105	0.0002167521200607823	2_1
952	remainder__LiverBilstopC1_is_missing	-3.901487442092844e-06	0.00043779313613785296	2_1
953	remainder__RenaCreatgradeC1_is_missing	-8.388198000492952e-05	7.314638677105944e-05	2_1
954	remainder__RenaCreatstartC1_is_missing	-0.00018141916605707298	0.00013677482091557962	2_1
955	remainder__RenaCreatstopC1_is_missing	-0.00031406973908805204	0.0004043925139953829	2_1
956	remainder__RenaprotgradeC1_is_missing	-0.00021653255303586417	0.00017539344973800918	2_1
957	remainder__RenaprotstartC1_is_missing	-0.0001463057790782818	5.948968810330745e-05	2_1
958	remainder__RenahaemgradeC1_is_missing	-1.5605949768371376e-05	8.151214792792363e-05	2_1
959	remainder__RenahaemstartC1_is_missing	-0.0003901487442087515	0.0002344952992961704	2_1
960	remainder__RenahaemstopC1_is_missing	0.0001580102414045381	4.754375072208244e-05	2_1
961	remainder__UnitsbloodC1_is_missing	3.3162643257744764e-05	4.073272473606577e-05	2_1
962	remainder__UnitsplateletsC1_is_missing	-5.85223116316147e-06	2.2749385593142616e-05	2_1
963	remainder__DaysIVantibC1_is_missing	2.5359668373559073e-05	1.3230587628600666e-05	2_1
964	remainder__DaysinhospC1_is_missing	0.00010924164837844419	0.0001350669934015476	2_1
965	remainder__DischargeddateC1_is_missing	-0.0004486710558400553	9.695019665281766e-05	2_1
966	remainder__MRDnegativity_is_missing	-0.0004330651060717061	0.00014329669970996754	2_1
967	remainder__MRDguided_is_missing	6.437454279442089e-05	0.00018326611743959767	2_1
968	remainder__Housekeeping_is_missing	-7.217751767862879e-05	6.603778933846439e-05	2_1
969	remainder__MRDA0_is_missing	0.00021068032187268048	0.00013382158799234097	2_1
970	remainder__date_MRDA0_is_missing	0.00035113386978782304	0.000347648583817732	2_1
971	remainder__MRDA0_method_is_missing	5.852231163072652e-06	0.0004565157113794206	2_1
972	remainder__MRDA0_specimen_is_missing	0.0006164350158497812	0.0004140634487504576	2_1
973	remainder__MRDA0num_is_missing	-0.0009246525237746938	0.00035385437209258566	2_1
974	remainder__MRDA0hodnota_is_missing	0.00010924164837842199	0.0002689197684122432	2_1
975	remainder__MRDA0logred_is_missing	-0.0007217751767861769	0.0002613559816039991	2_1
976	remainder__MRDB0_is_missing	-3.511338697881339e-05	0.0001991861227738687	2_1
977	remainder__date_MRDB0_is_missing	-0.00027895635210928305	0.00010259502593361539	2_1
978	remainder__MRDB0_method_is_missing	-0.0001463057790782818	0.00010468789360641717	2_1
979	remainder__MRDB0_specimen_is_missing	0.00022628627164105185	0.00016453456529788682	2_1
980	remainder__MRDB0num_is_missing	-0.0004642770056084267	7.39226347583572e-05	2_1
981	remainder__MRDB0hodnota_is_missing	-0.0003043160204828421	4.911847183426165e-05	2_1
982	remainder__MRDB0logred_is_missing	5.267008046816457e-05	0.00017584848323415342	2_1
983	remainder__MRDC0_is_missing	-2.535966837358128e-05	0.0001488968320878958	2_1
984	remainder__MRDC0_method_is_missing	0.0005267008046817567	0.00019614434676808702	2_1
985	remainder__MRDC0_specimen_is_missing	-0.00019897585954646856	0.000303940645946871	2_1
986	remainder__MRDC0num_is_missing	0.00024579370885147167	0.000613644568952518	2_1
987	remainder__MRDC0percentage_is_missing	2.1458180931444025e-05	0.00014694164026543324	2_1
988	remainder__MRDA1_is_missing	0.0002789563521092164	0.00012082019072191401	2_1
989	remainder__date_MRDA1_is_missing	0.00021653255303581974	0.0001171096300008878	2_1
990	remainder__MRDA1_method_is_missing	-0.0004759814679346608	0.0003598791739635708	2_1
991	remainder__MRDA1_specimen_is_missing	-0.0009402584735430652	0.0002101558582638257	2_1
992	remainder__MRDA1num_is_missing	-0.000421360643745472	7.151544610512228e-05	2_1
993	remainder__MRDA1hodnota_is_missing	-5.2670080468186776e-05	0.0003449342976629842	2_1
994	remainder__MRDA1logred_is_missing	-0.00013265057303100126	0.0003217603788218421	2_1
995	remainder__MRDB1_is_missing	2.3408924652512652e-05	8.057303653963177e-05	2_1
996	remainder__date_MRDB1_is_missing	7.607900512067723e-05	0.00013674699570501625	2_1
997	remainder__MRDB1_method_is_missing	-5.85223116316147e-06	5.936161542922945e-05	2_1
998	remainder__MRDB1_specimen_is_missing	2.7310412094605498e-05	6.392965465272296e-05	2_1
999	remainder__MRDB1num_is_missing	1.950743721041981e-05	4.896327880230776e-05	2_1
1000	remainder__MRDB1hodnota_is_missing	-0.00020872957815167847	0.00014409118020090915	2_1
1001	remainder__MRDC1_is_missing	1.755669348939559e-05	0.0001465526649772614	2_1
1002	remainder__Date_MRDC1_is_missing	0.00025359668373565737	0.00023056767527284932	2_1
1003	remainder__MRDC1_method_is_missing	-0.00024384296513044746	0.00012821596079125368	2_1
1004	remainder__MRDC1_specimen_is_missing	0.0005423067544501281	0.00019561981778840572	2_1
1005	remainder__MRDC1num_is_missing	5.071933674709595e-05	0.000218744401056859	2_1
1006	remainder__MRDC1percentage_is_missing	0.0005618141916605257	0.0004248682206618882	2_1
1007	karyotype_encoding__Karyotype_46,XX [20]	0.0	0.0	3_1
1008	karyotype_encoding__Karyotype_46,XX [20]	3.94108084140754e-06	3.213854166272969e-05	3_1
1009	karyotype_encoding__Karyotype_46,XX,inv(16)(p13q22)[10]	7.88216168281508e-06	5.7585651297895334e-05	3_1
1010	karyotype_encoding__Karyotype_46,XX,t(8;21)(q22;q22)[10]	0.0	0.0	3_1
1011	karyotype_encoding__Karyotype_46,XX[10]	-0.00013990836987045618	0.00013500718760891398	3_1
1012	karyotype_encoding__Karyotype_46,XX[20]	1.970540420708211e-05	0.00021250796140961762	3_1
1013	karyotype_encoding__Karyotype_46,XX[20]	0.0	0.0	3_1
1014	karyotype_encoding__Karyotype_46,XX[25]	9.852702103518851e-06	0.0	3_1
1015	karyotype_encoding__Karyotype_46,XX[30]	0.0002147889058574215	0.00014187891029113467	3_1
1016	karyotype_encoding__Karyotype_46,XY	0.0	0.0	3_1
1017	karyotype_encoding__Karyotype_46,XY [20]	-7.290999556630595e-05	4.890752705448314e-05	3_1
1018	karyotype_encoding__Karyotype_46,XY,inv(16)(p13q22)[10]	0.0	0.0	3_1
1019	karyotype_encoding__Karyotype_46,XY[10]	-3.3499187152119525e-05	0.00013445960576764768	3_1
1020	karyotype_encoding__Karyotype_46,XY[20]	-0.00011626188482194433	0.00010322321969523401	3_1
1021	karyotype_encoding__Karyotype_46,XY[20]	-1.182324252431144e-05	1.576432336567457e-05	3_1
1022	karyotype_encoding__Karyotype_46,XY[25]	3.941080841385336e-06	2.2980252800023777e-05	3_1
1023	karyotype_encoding__Karyotype_46,XY[30]	4.532242967629774e-05	7.88216168281508e-06	3_1
1024	karyotype_encoding__Karyotype_47,XX,+8[10]	0.0	0.0	3_1
1025	karyotype_encoding__Karyotype_47,XY,+8[10]	0.0	0.0	3_1
1026	karyotype_encoding__Karyotype___rare_class__	-0.0015409626089955442	0.0006472737877354658	3_1
1027	cat__sexID_False	0.0001517316123946788	0.00022541811082246068	3_1
1028	cat__sexID_True	0.0009084191339474801	0.00021199571695597279	3_1
1029	cat__IsSec_False	-0.0007507759002906677	0.001241227753572524	3_1
1030	cat__IsSec_True	-0.0007231883344007483	0.0009278002418325225	3_1
1031	cat__IsSec_nan	0.0	0.0	3_1
1032	cat__PrevDiag_False	-0.00041972510961134634	0.0003631145155292447	3_1
1033	cat__PrevDiag_True	4.532242967631994e-05	0.0006441165851476498	3_1
1034	cat__PrevDiag_nan	2.1675944627785883e-05	2.672971075668568e-05	3_1
1035	cat__drugdoseC1yn_False	0.0004886940243361559	0.00011898540136517643	3_1
1036	cat__drugdoseC1yn_True	-8.867431893200273e-05	0.00011181840255471827	3_1
1037	cat__drugdoseC1yn_nan	-1.97054042070377e-06	3.94108084140754e-06	3_1
1038	cat__mylotargC1yn_False	-8.079215724914324e-05	0.0003789078180361125	3_1
1039	cat__mylotargC1yn_True	0.0005281048327503868	0.00021974839130127217	3_1
1040	cat__mylotargC1yn_nan	1.97054042070377e-06	3.94108084140754e-06	3_1
1041	cat__mylodoseC1_False	0.00032316862899646194	0.00011763977777506327	3_1
1042	cat__mylodoseC1_True	-0.000319227548155121	0.000628278005264849	3_1
1043	cat__mylodoseC1_nan	0.0009714764274102228	0.0002071037044706869	3_1
1044	cat__NeutrecoveryC1_False	7.488053598696532e-05	0.0003803500347073576	3_1
1045	cat__NeutrecoveryC1_True	-0.0005103699689640084	9.230041620676856e-05	3_1
1046	cat__NeutrecoveryC1_nan	0.0	0.0	3_1
1047	cat__Platrecovery50C1_False	-0.000362579437410715	0.0003987801301174801	3_1
1048	cat__Platrecovery50C1_True	-0.0005458396965367651	0.0006411558362080352	3_1
1049	cat__Platrecovery50C1_nan	0.0	0.0	3_1
1050	cat__Platrecovery100C1_False	0.0006463372579929904	0.0008539195436405258	3_1
1051	cat__Platrecovery100C1_True	0.002132124735208585	0.0012258377026760905	3_1
1052	cat__Platrecovery100C1_nan	0.0	0.0	3_1
1053	cat__MRDA0_False	-0.00018128971870536858	0.00010307263869645112	3_1
1054	cat__MRDA0_True	8.473323809052858e-05	0.00051655228054281	3_1
1055	cat__MRDA0_nan	-0.00010837972313908484	0.00023703889466389233	3_1
1056	cat__MRDB0_False	-0.0005655451007438694	0.00028066196294524045	3_1
1057	cat__MRDB0_True	-0.00033696241194149936	0.00020176640403832223	3_1
1058	cat__MRDB0_nan	-0.00027390511847873443	0.00023109995332309586	3_1
1059	cat__MRDC0_False	-0.0005418986156953576	0.00045668097958191303	3_1
1060	cat__MRDC0_True	0.00014976107197397503	0.00022043645747552623	3_1
1061	cat__MRDC0_nan	-6.502783388344646e-05	0.0001875225735789306	3_1
1062	cat__MRDA1_False	0.00012611458692544098	0.0002556695512548949	3_1
1063	cat__MRDA1_True	-0.0003192275481550988	0.00022849773592890243	3_1
1064	cat__MRDA1_nan	-0.0004886940243362004	0.0002000462509988904	3_1
1065	cat__MRDB1_False	5.911621262111311e-06	0.000527155473034759	3_1
1066	cat__MRDB1_True	-0.0001872013399675021	9.13702004581179e-05	3_1
1067	cat__MRDB1_nan	-3.7440267993504864e-05	0.000342352689381501	3_1
1068	cat__MRDC1_False	0.00016749593576037558	0.0003063540830723874	3_1
1069	cat__MRDC1_True	0.00012020296566330745	0.000298027545570493	3_1
1070	cat__MRDC1_nan	0.00020296566333315446	0.00015435760206960534	3_1
1071	cat__amlAgeGroup_15-29	1.182324252426703e-05	0.0001950138236364573	3_1
1072	cat__amlAgeGroup_30-39	0.00017537809744321286	0.0004256732207985783	3_1
1073	cat__amlAgeGroup_40-49	-7.88216168285949e-06	0.0002507623985510623	3_1
1074	cat__amlAgeGroup_50-59	0.0001103502635597664	0.0003552660868728108	3_1
1075	cat__amlAgeGroup_60+	0.0010562096655007736	0.0006146506951138919	3_1
1076	cat__PrevBloodDis_Aplastic anaemia	0.0	0.0	3_1
1077	cat__PrevBloodDis_Chronic lymphoblastic leukaemia (CLL)	0.0	0.0	3_1
1078	cat__PrevBloodDis_Chronic myelomonocytic leukaemia (CMML)	0.0	0.0	3_1
1079	cat__PrevBloodDis_Hodgkin's disease	-0.000165525395339694	0.00011066650441575701	3_1
1080	cat__PrevBloodDis_Lymphoma	0.0	0.0	3_1
1081	cat__PrevBloodDis_Myelodysplastic syndrome (MDS)/myelodysplasia/pre-leukaemic phase	-0.00015567269323615295	0.00023008960185106996	3_1
1082	cat__PrevBloodDis_Myelofibrosis	8.867431893195832e-05	7.8574913197213e-05	3_1
1083	cat__PrevBloodDis_Myeloproliferative syndrome	-2.364648504853406e-05	0.00010767881052121287	3_1
1084	cat__PrevBloodDis_Other haematological disorder	-0.0001734075570225091	0.00013460392222622186	3_1
1085	cat__PrevBloodDis_Polycythaemia rubra vera (PRV)	0.0	0.0	3_1
1086	cat__PrevBloodDis_Refractory anaemia with excess of blasts (RAEB, RAEB-t)	-3.941080841423084e-05	2.988472513541911e-05	3_1
1087	cat__PrevBloodDis_Thrombocythaemia	0.0	0.0	3_1
1088	cat__PrevBloodDis_Thrombocytopenia	0.0	0.0	3_1
1089	cat__PrevBloodDis_nan	-0.0011862653332676443	0.0009483521351125519	3_1
1090	cat__FABtype_0	5.5175131779860996e-05	5.123405093844662e-05	3_1
1091	cat__FABtype_1	-0.00013990836987045618	0.00030434484861327076	3_1
1092	cat__FABtype_2	0.00033105079067932144	0.00017565464070593887	3_1
1093	cat__FABtype_3	0.0	0.0	3_1
1094	cat__FABtype_3v	0.0	0.0	3_1
1095	cat__FABtype_4	-4.532242967636435e-05	0.00015334805819671276	3_1
1096	cat__FABtype_4e	0.00024631755258877066	7.882161682844224e-05	3_1
1097	cat__FABtype_5	0.0010916793930735302	0.00021006367558972208	3_1
1098	cat__FABtype_5a	-0.0001734075570225313	0.00017398878805570818	3_1
1099	cat__FABtype_5b	-3.941080841451949e-06	0.00010677347403630644	3_1
1100	cat__FABtype_6	0.0003113453864722171	0.0002437105249912492	3_1
1101	cat__FABtype_7	5.51751317798832e-05	3.557903361793984e-05	3_1
1102	cat__FABtype_8	-0.00045322429676339924	0.0003617431351433453	3_1
1103	cat__FABtype_B	0.0	0.0	3_1
1104	cat__FABtype_R	9.65564806147956e-05	5.9574231076728243e-05	3_1
1105	cat__FABtype_RT	0.0	0.0	3_1
1106	cat__FABtype_X	0.0005024878072811267	0.00017569884723510243	3_1
1107	cat__FABtype_nan	-4.138134883493461e-05	3.911411053015051e-05	3_1
1108	cat__CNSinvolveentry_0.0	0.00014779053155324906	0.0003756968513707362	3_1
1109	cat__CNSinvolveentry_1.0	2.5617025469215626e-05	3.33248623583198e-05	3_1
1110	cat__CNSinvolveentry_2.0	0.0006699837430414801	0.0005193785351883686	3_1
1111	cat__CNSinvolveentry_nan	6.699837430412803e-05	6.0222500773196985e-05	3_1
1112	cat__Localcytoentry_1.0	0.0016099315237203759	0.0006278143017382704	3_1
1113	cat__Localcytoentry_2.0	0.0005143110498053938	0.0006391176812186255	3_1
1114	cat__Localcytoentry_3.0	-0.00035075619488647016	0.0003633817591260077	3_1
1115	cat__Localcytoentry_4.0	-9.458594019411404e-05	0.00018988894754061597	3_1
1116	cat__Localcytoentry_5.0	-0.00028769890142372746	0.00011813385713441211	3_1
1117	cat__Localcytoentry_nan	8.473323809052858e-05	8.04308848000612e-05	3_1
1118	cat__Localimmentry_1.0	-0.00035469727572787766	0.0002956467404905752	3_1
1119	cat__Localimmentry_2.0	-0.0001596137740775605	8.799295950251267e-05	3_1
1120	cat__Localimmentry_3.0	0.00013005566776689293	0.00023983994610691944	3_1
1121	cat__Localimmentry_nan	-0.00013005566776691513	0.00012562098586538256	3_1
1122	cat__CD33entry_1.0	-0.00021675944627816968	9.137020045811072e-05	3_1
1123	cat__CD33entry_2.0	-0.0005891915857924257	0.0003205627770063553	3_1
1124	cat__CD33entry_3.0	-0.00015764323365685673	0.0001848530768934002	3_1
1125	cat__CD33entry_nan	-0.00017734863786396106	0.0001264835236091054	3_1
1126	cat__SmokeHist_1.0	7.685107640769129e-05	0.0003758208573763473	3_1
1127	cat__SmokeHist_2.0	0.00010837972313908484	0.00012694318662716798	3_1
1128	cat__SmokeHist_3.0	-0.0004886940243361782	0.0004066003764214093	3_1
1129	cat__SmokeHist_nan	1.7734863786356136e-05	3.759551510584852e-05	3_1
1130	cat__amlType_De novo	-0.0012591753288339503	0.0011433618238792505	3_1
1131	cat__amlType_High risk MDS	-5.5175131779927614e-05	0.00013575293088054994	3_1
1132	cat__amlType_Secondary	-0.0022345928370855806	0.0012026658759059427	3_1
1133	cat__CytoResult_Adverse	0.034454899256120955	0.008043542278920368	3_1
1134	cat__CytoResult_Failed	-0.00046701807970837004	6.899705955964453e-05	3_1
1135	cat__CytoResult_Intermediate	0.0007901867087048541	0.0003568474058352297	3_1
1136	cat__CytoResult_Normal	0.0011035026355978195	0.00028873628873260553	3_1
1137	cat__CytoResult_Not done	-1.9705404207259747e-06	3.707549676775599e-05	3_1
1138	cat__CytoResult_nan	0.0	0.0	3_1
1139	cat__CytoResult_t(15;17) / PML-RARA [APL]	0.0	0.0	3_1
1140	cat__CytoResult_t(8;21) / inv(16) [CBF]	0.01868466426917581	0.0029290185992728248	3_1
1141	cat__ComorArr_0.0	-7.488053598700973e-05	3.090671883609616e-05	3_1
1142	cat__ComorArr_1.0	0.0	0.0	3_1
1143	cat__ComorArr_2.0	0.0	0.0	3_1
1144	cat__ComorArr_nan	1.1823242524222622e-05	3.94108084140754e-06	3_1
1145	cat__ComorCard_0.0	-0.000303463224789402	4.76202609925418e-05	3_1
1146	cat__ComorCard_1.0	3.941080841423084e-05	6.1687672663671e-05	3_1
1147	cat__ComorCard_2.0	0.0	0.0	3_1
1148	cat__ComorCard_nan	0.0	0.0	3_1
1149	cat__ComorHVD_0.0	-2.5617025469237832e-05	7.882161682859489e-06	3_1
1150	cat__ComorHVD_1.0	2.3646485048467446e-05	1.336485537834202e-05	3_1
1151	cat__ComorHVD_2.0	0.0	0.0	3_1
1152	cat__ComorHVD_nan	0.0	0.0	3_1
1153	cat__ComorIBD_0.0	7.685107640771349e-05	4.423852272652769e-05	3_1
1154	cat__ComorIBD_1.0	5.911621262111311e-06	7.493237437048715e-05	3_1
1155	cat__ComorIBD_2.0	0.0	0.0	3_1
1156	cat__ComorIBD_nan	3.744026799346045e-05	1.1490126400006178e-05	3_1
1157	cat__ComorDiab_0.0	8.27626976698248e-05	8.280960200777597e-05	3_1
1158	cat__ComorDiab_1.0	-0.0002009951229124951	5.7653042369867175e-05	3_1
1159	cat__ComorDiab_2.0	0.0	0.0	3_1
1160	cat__ComorDiab_nan	5.320459135915723e-05	2.2980252800031397e-05	3_1
1161	cat__ComorCVD_0.0	-6.896891472489841e-05	3.8915055240434374e-05	3_1
1162	cat__ComorCVD_1.0	1.576432336567457e-05	3.152864673134914e-05	3_1
1163	cat__ComorCVD_2.0	0.0	0.0	3_1
1164	cat__ComorCVD_nan	2.9558106310667576e-05	0.0	3_1
1165	cat__ComorPsyc_0.0	0.00011626188482189992	0.00014160495963918174	3_1
1166	cat__ComorPsyc_1.0	-0.00012020296566337408	0.00023126791609933228	3_1
1167	cat__ComorPsyc_2.0	0.0	0.0	3_1
1168	cat__ComorPsyc_nan	0.0	0.0	3_1
1169	cat__ComorObe_0.0	-1.5764323365696775e-05	8.557682940285832e-05	3_1
1170	cat__ComorObe_1.0	0.00016946647618107936	0.00011697775913811698	3_1
1171	cat__ComorObe_2.0	1.3793782944948596e-05	2.8960911289601275e-05	3_1
1172	cat__ComorObe_nan	0.0	0.0	3_1
1173	cat__ComorInf_0.0	-0.00030937484605153553	0.00029914594933128894	3_1
1174	cat__ComorInf_1.0	-0.00011035026355981082	0.0002863324744268032	3_1
1175	cat__ComorInf_2.0	6.108675304201671e-05	1.695122965082887e-05	3_1
1176	cat__ComorInf_nan	-8.670377851127675e-05	2.103961427072596e-05	3_1
1177	cat__ComorRheu_0.0	0.0001734075570225091	0.00019443553094901275	3_1
1178	cat__ComorRheu_1.0	0.00048081186265329644	8.205591532058521e-05	3_1
1179	cat__ComorRheu_2.0	-9.85270210356326e-06	3.115697975433592e-05	3_1
1180	cat__ComorRheu_nan	0.0	0.0	3_1
1181	cat__ComorPrep_0.0	-4.335188925561617e-05	8.803707730898979e-05	3_1
1182	cat__ComorPrep_1.0	0.0001517316123946788	5.4892904191071865e-05	3_1
1183	cat__ComorPrep_2.0	0.0	0.0	3_1
1184	cat__ComorPrep_nan	0.0	0.0	3_1
1185	cat__ComorRen_0.0	8.670377851123234e-05	0.000184579796480188	3_1
1186	cat__ComorRen_1.0	9.852702103552158e-05	0.00012921697668458656	3_1
1187	cat__ComorRen_2.0	0.0	0.0	3_1
1188	cat__ComorRen_nan	0.0	0.0	3_1
1189	cat__ComorMPul_0.0	8.27626976698248e-05	0.00010928951868651284	3_1
1190	cat__ComorMPul_1.0	7.093945514553557e-05	8.392744249095871e-05	3_1
1191	cat__ComorMPul_2.0	5.9116212621312945e-05	0.00012663693000093695	3_1
1192	cat__ComorMPul_nan	0.0	0.0	3_1
1193	cat__ComorSPul_0.0	-0.00010640918271840328	0.00021400105258763142	3_1
1194	cat__ComorSPul_1.0	5.123405093843125e-05	3.491806521831288e-05	3_1
1195	cat__ComorSPul_2.0	9.261539977336585e-05	0.0001725320391337328	3_1
1196	cat__ComorSPul_nan	1.773486378637834e-05	9.653637096561456e-06	3_1
1197	cat__ComorPST_0.0	0.00010246810187692912	0.00015130876453384604	3_1
1198	cat__ComorPST_1.0	-0.00023843539090593336	0.0004677450341218677	3_1
1199	cat__ComorPST_2.0	0.0	0.0	3_1
1200	cat__ComorPST_nan	0.0	0.0	3_1
1201	cat__ComorHepM_0.0	0.00016946647618105716	0.0002467034761840158	3_1
1202	cat__ComorHepM_1.0	-0.00016158431449828648	0.00015423177046630014	3_1
1203	cat__ComorHepM_2.0	0.0	0.0	3_1
1204	cat__ComorHepM_nan	1.97054042070377e-06	3.94108084140754e-06	3_1
1205	cat__ComorHepS_0.0	0.00021084782501596956	0.00011432531418776856	3_1
1206	cat__ComorHepS_1.0	0.0002009951229124507	0.00011174892854825534	3_1
1207	cat__ComorHepS_2.0	1.5764323365652367e-05	2.538863732543084e-05	3_1
1208	cat__ComorHepS_nan	8.670377851127675e-05	1.4480455644802906e-05	3_1
1209	cat__TreatmentC1_ADE Alone	-0.0007803340066013132	0.0004828185953170256	3_1
1210	cat__TreatmentC1_ADE and Mylotarg 3mg per m2	0.00017734863786391663	0.00018735684436086133	3_1
1211	cat__TreatmentC1_ADE and Mylotarg 6mg per m2	0.00011429134440119615	0.00019513325642725237	3_1
1212	cat__TreatmentC1_AIDA	0.0	0.0	3_1
1213	cat__TreatmentC1_Arsenic and ATRA	0.0	0.0	3_1
1214	cat__TreatmentC1_DA High dose (90mg)	0.00037046159909353004	0.00021438175703563904	3_1
1215	cat__TreatmentC1_DA Mylotarg 3mg per m2	-8.079215724914324e-05	0.00012073480413448843	3_1
1216	cat__TreatmentC1_DA Mylotarg 6mg per m2	-0.00027981673974086796	6.728753565773858e-05	3_1
1217	cat__TreatmentC1_DA Standard dose (60mg)	-0.00024040593132668153	0.00013079995487679704	3_1
1218	cat__Marrresult1C1_CR	0.001598108281196109	0.001665257062739301	3_1
1219	cat__Marrresult1C1_PR	-0.00018917188038820588	0.0007966298082661069	3_1
1220	cat__Marrresult1C1_RD	0.0025912606532341397	0.0008614890816633992	3_1
1221	cat__Marrresult1C1_nan	-2.364648504853406e-05	0.00023985613564729165	3_1
1222	cat__Marrresult2C1_CR	-0.00018917188038820588	0.0002650651555211273	3_1
1223	cat__Marrresult2C1_PR	7.093945514555778e-05	2.1039614270707243e-05	3_1
1224	cat__Marrresult2C1_RD	-4.532242967638656e-05	4.8508926055814345e-05	3_1
1225	cat__Marrresult2C1_nan	0.0003862259224592268	0.0002161674758156848	3_1
1226	cat__MRDnegativity_<0.0%/not detectable	0.00024040593132665933	0.0001331537191509242	3_1
1227	cat__MRDnegativity_nan	-0.00019114242080895406	5.489290419110934e-05	3_1
1228	cat__MRDguided_No	-0.0006502783388344424	0.00027762949512006034	3_1
1229	cat__MRDguided_nan	8.27626976698248e-05	0.00012331238265659634	3_1
1230	cat__Housekeeping_ABL	0.00010640918271833665	0.00017989210173547735	3_1
1231	cat__Housekeeping_nan	1.37937829449708e-05	0.00016750752677355992	3_1
1232	cat__MRDA0_method_nan	0.00048278240307404464	0.00046460479190947015	3_1
1233	cat__MRDA0_method_qPCR-NPM1	-1.7734863786400544e-05	4.7620260992543646e-05	3_1
1234	cat__MRDA0_method_qPCR-NPM1 A	-0.00020493620375388043	0.00017474594238057212	3_1
1235	cat__MRDA0_method_qPCR-NPM1 B	0.0	0.0	3_1
1236	cat__MRDA0_method_qPCR-NPM1 D	-9.852702103518851e-06	0.0	3_1
1237	cat__MRDA0_method_qPCR-NPM1 OTHER	4.532242967631994e-05	4.60449143131992e-05	3_1
1238	cat__MRDA0_method_qPCR-inv16	1.1823242524222622e-05	3.94108084140754e-06	3_1
1239	cat__MRDA0_method_qPCR-t8/21	1.1823242524222622e-05	3.94108084140754e-06	3_1
1240	cat__MRDA0num_ND	-0.0002207005271195772	0.00010078693021368212	3_1
1241	cat__MRDA0num_Pos	0.00012808512734616695	0.0001628529760984725	3_1
1242	cat__MRDA0num_nan	7.685107640766908e-05	0.0002941588524666431	3_1
1243	cat__MRDA0_specimen_PB	0.0010581802059214773	0.00030250202374054334	3_1
1244	cat__MRDA0_specimen_nan	0.0011724715503226735	0.0004582936485930562	3_1
1245	cat__MRDB0_method_nan	-0.0007054534706143478	0.00021438175703565867	3_1
1246	cat__MRDB0_method_qPCR-NPM1	-4.729297009706812e-05	7.197194883588732e-05	3_1
1247	cat__MRDB0_method_qPCR-NPM1 A	-0.0002975516035272907	8.908935065141269e-05	3_1
1248	cat__MRDB0_method_qPCR-NPM1 B	0.0	0.0	3_1
1249	cat__MRDB0_method_qPCR-NPM1 D	0.0	0.0	3_1
1250	cat__MRDB0_method_qPCR-NPM1 OTHER	-4.7292970097045914e-05	1.5764323365718978e-05	3_1
1251	cat__MRDB0_method_qPCR-inv16	1.9705404207037702e-05	0.0	3_1
1252	cat__MRDB0_method_qPCR-t8/21	7.093945514557998e-05	1.4480455644802906e-05	3_1
1253	cat__MRDB0_specimen_BM	-0.000539928075274676	0.00016978695879431036	3_1
1254	cat__MRDB0_specimen_nan	0.00033105079067932144	0.0006540175862097228	3_1
1255	cat__MRDB0num_ND	-7.68510764077357e-05	1.3071086419450483e-05	3_1
1256	cat__MRDB0num_Pos	-0.00010049756145626975	8.887115451030467e-05	3_1
1257	cat__MRDB0num_nan	0.00012020296566330745	7.965469404954927e-05	3_1
1258	cat__MRDC0_method_MFC (LAIP+DfN)	-7.685107640771349e-05	0.0002405673968102164	3_1
1259	cat__MRDC0_method_nan	-0.0004591359180255106	0.00015548550407076434	3_1
1260	cat__MRDC0_specimen_BM	-0.0006522488792551684	0.00032703847772953874	3_1
1261	cat__MRDC0_specimen_BM	0.0	0.0	3_1
1262	cat__MRDC0_specimen_PB	0.0005064288881225565	0.00020757190533149506	3_1
1263	cat__MRDC0_specimen_nan	0.00016749593576037558	0.0003188989556355096	3_1
1264	cat__MRDC1_specimen_BM	0.0009675353465687708	0.0003793175146666422	3_1
1265	cat__MRDC1_specimen_PB	0.0	0.0	3_1
1266	cat__MRDC1_specimen_nan	-0.00028769890142372746	0.00029906805688121696	3_1
1267	cat__MRDC0num_Neg	0.0	0.0	3_1
1268	cat__MRDC0num_Pos	-0.00020296566333319888	0.00012794863258879278	3_1
1269	cat__MRDC0num_nan	-0.0005005172668604452	0.000279191574335144	3_1
1270	cat__MRDA1_method_nan	0.00034484457362429224	0.0004556595110605981	3_1
1271	cat__MRDA1_method_qPCR-NPM1	-0.00021675944627816968	7.399372720045473e-05	3_1
1272	cat__MRDA1_method_qPCR-NPM1 A	-8.276269766986921e-05	7.011358933803475e-05	3_1
1273	cat__MRDA1_method_qPCR-NPM1 B	0.0	0.0	3_1
1274	cat__MRDA1_method_qPCR-NPM1 D	0.0	0.0	3_1
1275	cat__MRDA1_method_qPCR-NPM1 OTHER	0.0	0.0	3_1
1276	cat__MRDA1_method_qPCR-inv16	5.517513177990541e-05	7.882161682859489e-06	3_1
1277	cat__MRDA1_method_qPCR-t8/21	0.0	0.0	3_1
1278	cat__MRDA1num_ND	6.305729346272049e-05	5.3459421513359086e-05	3_1
1279	cat__MRDA1num_Neg	0.0007645696832356164	0.0002619855536469009	3_1
1280	cat__MRDA1num_Pos	-0.00019114242080893186	0.00029324660681177335	3_1
1281	cat__MRDA1num_nan	-0.00019705404207104316	0.0003431796704949204	3_1
1282	cat__MRDA1_specimen_PB	0.00014581999113254528	8.530414630044009e-05	3_1
1283	cat__MRDA1_specimen_nan	0.00018128971870532418	0.00015207670432295227	3_1
1284	cat__MRDB1_method_nan	-0.0001379378294497302	0.00010009103974933734	3_1
1285	cat__MRDB1_method_qPCR-NPM1	-0.00017537809744327948	9.438045235590415e-05	3_1
1286	cat__MRDB1_method_qPCR-NPM1 A	-4.926351051777189e-05	8.148607568109317e-05	3_1
1287	cat__MRDB1_method_qPCR-NPM1 D	0.0	0.0	3_1
1288	cat__MRDB1_method_qPCR-NPM1 OTHER	0.0	0.0	3_1
1289	cat__MRDB1_method_qPCR-inv16	3.3499187152052914e-05	1.1823242524267032e-05	3_1
1290	cat__MRDB1_method_qPCR-t8/21	7.882161682792876e-06	1.4480455644802906e-05	3_1
1291	cat__MRDB1_specimen_BM	-0.00019508350165033938	9.499558238885606e-05	3_1
1292	cat__MRDB1_specimen_nan	0.00023843539090593336	5.552589902403507e-05	3_1
1293	cat__MRDB1num_ND	-7.68510764077357e-05	7.277672914968186e-05	3_1
1294	cat__MRDB1num_Neg	-0.00018326025912605016	3.921325925835368e-05	3_1
1295	cat__MRDB1num_Pos	3.152864673134914e-05	5.552589902402798e-05	3_1
1296	cat__MRDB1num_nan	-5.911621262177924e-06	0.00016112707894387187	3_1
1297	cat__MRDC1_method_MFC (LAIP+DfN)	-0.00028769890142372746	0.00019570948744960864	3_1
1298	cat__MRDC1_method_nan	4.7292970097023715e-05	0.0001877088440472816	3_1
1299	cat__MRDC1num_ND	0.00037046159909353004	0.00018679642269911454	3_1
1300	cat__MRDC1num_Neg	-9.852702103556599e-05	0.0006273935809747964	3_1
1301	cat__MRDC1num_Pos	0.0008630967042711158	0.0007403464858502797	3_1
1302	cat__MRDC1num_nan	0.00017537809744321286	0.0001328325497520119	3_1
1303	ordinal__NauseagradeC1	0.0006364845558894272	0.0005192140305444698	3_1
1304	ordinal__AlopeciagradeC1	0.0013419380265037306	0.00025138103128726977	3_1
1305	ordinal__OralgradeC1	-3.7440267993504864e-05	0.0005548882275830066	3_1
1306	ordinal__DiarrheagradeC1	0.0005793388836888181	0.0003504239239524804	3_1
1307	ordinal__CardiacgradeC1	0.0003113453864722171	0.0002345357043189778	3_1
1308	ordinal__LiverASTgradeC1	0.00022858268880237008	0.0007695559555586952	3_1
1309	ordinal__LiverALTgradeC1	0.0002975516035272463	0.00019630380854878898	3_1
1310	ordinal__LiverBilgradeC1	0.0004591359180255106	0.0004265480425210862	3_1
1311	ordinal__RenaCreatgradeC1	-0.00039016700330067876	0.0003889808856894887	3_1
1312	ordinal__RenaprotgradeC1	0.00023055322922309606	0.00043906364575317566	3_1
1313	ordinal__RenahaemgradeC1	0.0006719542834622283	0.0003222541578877329	3_1
1314	ordinal__cellularity1C1	0.00028178728016159393	0.00034854621284765766	3_1
1315	ordinal__cellularity2C1	9.064485935268429e-05	0.00013883572553373524	3_1
1316	num__amlAgeAtRand1	0.005596334794817448	0.0008412153738067685	3_1
1317	num__UnitsbloodC1	0.0010443864229764844	0.0011156461319997081	3_1
1318	num__UnitsplateletsC1	0.001397113158283636	0.0010086857462651064	3_1
1319	num__DaysIVantibC1	-0.0017163407064387348	0.0006409074799692424	3_1
1320	num__DaysinhospC1	1.773486378637834e-05	0.0011536904137821823	3_1
1321	num__date_MRDA0	-0.00019705404207106536	0.0002888035227045572	3_1
1322	num__MRDA0hodnota	6.108675304201671e-05	0.00027300342337789965	3_1
1323	num__MRDA0logred	0.00022267106754025878	0.00016292449171758568	3_1
1324	num__date_MRDB0	-0.0004532242967634437	0.0003923800729442769	3_1
1325	num__MRDB0hodnota	-4.729297009706812e-05	0.00016875467020843437	3_1
1326	num__MRDB0logred	6.108675304201671e-05	9.540346568331985e-05	3_1
1327	num__MRDC0percentage	-0.00013399674860832268	0.00048101371991415024	3_1
1328	num__date_MRDA1	0.0014365239666978668	0.00042297364394334574	3_1
1329	num__MRDA1hodnota	9.852702103549938e-05	0.00020008506855069265	3_1
1330	num__MRDA1logred	0.0015547563919404706	0.0002372353900510307	3_1
1331	num__date_MRDB1	-0.00010443864229765509	0.00016040247440734872	3_1
1332	num__MRDB1hodnota	0.0011685304694812437	0.00036080804963534586	3_1
1333	num__Date_MRDC1	7.685107640766908e-05	0.0003020395607193797	3_1
1334	num__MRDC1percentage	0.0024612049854672467	0.0019392000075248968	3_1
1335	num__NauseastartC1	-0.0012572047884132243	0.0004276390530230986	3_1
1336	num__NauseastopC1	-0.0019449233952411715	0.0002984962245094001	3_1
1337	num__AlopeciastartC1	0.0009222129168924287	0.000769939341264866	3_1
1338	num__AlopeciastopC1	0.00021084782501596956	0.0004385769621989283	3_1
1339	num__OralstartC1	-0.00011429134440121835	0.0003544563500751283	3_1
1340	num__OralstopC1	0.0009438888615202368	0.0006045224917536914	3_1
1341	num__DiarrheastartC1	-0.0010365042612936915	0.00050194271515754	3_1
1342	num__DiarrheastopC1	-0.0005734272624267289	0.0006516920085161307	3_1
1343	num__CardiacstartC1	-0.001168530469481266	0.0006464033398119193	3_1
1344	num__CardiacstopC1	-4.926351051774969e-05	0.00035840008022115327	3_1
1345	num__LiverASTstartC1	-0.0007212177939800224	0.00040663857458735986	3_1
1346	num__LiverASTstopC1	0.0004019902458248792	0.0002796085065814791	3_1
1347	num__LiverALTstartC1	-0.0003448445736243588	0.0007037064433890694	3_1
1348	num__LiverALTstopC1	4.3351889255593965e-05	0.00033076916511523747	3_1
1349	num__LiverBilstartC1	-0.0004039607862456274	0.0010254954377922078	3_1
1350	num__LiverBilstopC1	6.108675304201671e-05	0.00048738121595985986	3_1
1351	num__RenaCreatstartC1	-0.00028572836100302366	0.0006140059763355891	3_1
1352	num__RenaCreatstopC1	-0.00010049756145624755	0.0005737420561910514	3_1
1353	num__RenaprotstartC1	-0.0001320262081875967	0.0003658312404078557	3_1
1354	num__RenahaemstartC1	-0.0004157840287698944	0.00010764274325828388	3_1
1355	num__RenahaemstopC1	-0.00023252376964386646	0.0001699241234528761	3_1
1356	num__mylotargdateC1	0.00015370215281538258	0.00030607510665674355	3_1
1357	num__marrexamdate1C1	0.00048081186265329644	0.0004102985048664755	3_1
1358	num__marrexamdate2C1	0.0005793388836888402	0.0006058057897180875	3_1
1359	num__NeutrecoverydateC1	-0.0002758756588994604	0.0010976989111559316	3_1
1360	num__Platrecovery50dateC1	-0.0024690871471501064	0.0021675819229424785	3_1
1361	num__Platrecovery100dateC1	-0.0019626582590275498	0.002185669569233808	3_1
1362	num__DischargeddateC1	-0.001631607468348184	0.00135166145957086	3_1
1363	num__Weight	0.002149859598994985	0.0010606450975459729	3_1
1364	num__Height	0.0007960983299669433	0.001076614997429329	3_1
1365	num__BloodDateEntry	-0.0016454012512931771	0.0006986948368081987	3_1
1366	num__HemoglobinEntry	-0.00026799349721662313	0.0008000588247641815	3_1
1367	num__PlateletEntry	-0.002057244199221664	0.0012475933218806707	3_1
1368	num__MarrowDateEntry	-0.00016355485491899026	0.0006315758810449584	3_1
1369	num__MarrowBlastsEntry	0.0014936696388984539	0.0012154033896021879	3_1
1370	num__LocalImmPcnt	-0.0002837578205822977	0.0005576107138129079	3_1
1371	num__SmokePerDay	-0.0005675156411646176	0.000990940871441723	3_1
1372	num__chemodateC1	-0.0023193260751761314	0.0012387413310751595	3_1
1373	num__Marrblastperc1C1	0.0025341149810335305	0.0018265262194378457	3_1
1374	num__Marrblastperc2C1	-2.7587565889963807e-05	0.0001891513528117482	3_1
1375	num__WBCEntry	0.005757919109315712	0.002001166992863344	3_1
1376	num__CompmarrrespC1	-0.0010562096655007958	0.0016147301272423156	3_1
1377	remainder__IsSec_is_missing	1.9705404206815656e-06	3.261824790823755e-05	3_1
1378	remainder__PrevDiag_is_missing	-1.97054042070377e-06	3.94108084140754e-06	3_1
1379	remainder__PrevBloodDis_is_missing	-0.0010266515591901503	0.0014495250330490042	3_1
1380	remainder__Weight_is_missing	0.0	0.0	3_1
1381	remainder__Height_is_missing	0.0	0.0	3_1
1382	remainder__BloodDateEntry_is_missing	0.0	0.0	3_1
1383	remainder__HemoglobinEntry_is_missing	0.0	0.0	3_1
1384	remainder__PlateletEntry_is_missing	0.0	0.0	3_1
1385	remainder__MarrowDateEntry_is_missing	3.3499187152075113e-05	3.332486235832505e-05	3_1
1386	remainder__MarrowBlastsEntry_is_missing	0.00017340755702248688	7.896926906554915e-05	3_1
1387	remainder__FABtype_is_missing	9.064485935268429e-05	4.467524133704267e-05	3_1
1388	remainder__CNSinvolveentry_is_missing	-9.852702103518851e-06	0.0	3_1
1389	remainder__Localcytoentry_is_missing	-4.335188925566058e-05	1.6008746055736862e-05	3_1
1390	remainder__Localimmentry_is_missing	-2.2204460492503132e-17	2.158618877794404e-05	3_1
1391	remainder__LocalImmPcnt_is_missing	0.0002916399822651128	0.0002576514567800313	3_1
1392	remainder__CD33entry_is_missing	-0.00016946647618112375	9.438045235591992e-05	3_1
1393	remainder__SmokeHist_is_missing	1.7734863786400544e-05	4.0094566135048976e-05	3_1
1394	remainder__SmokePerDay_is_missing	-0.0005182521306468457	0.0003469270585022923	3_1
1395	remainder__CytoResult_is_missing	0.0	0.0	3_1
1396	remainder__Karyotype_is_missing	6.305729346272049e-05	4.8508926055813444e-05	3_1
1397	remainder__ComorArr_is_missing	-3.941080841429745e-06	7.88216168285949e-06	3_1
1398	remainder__ComorCard_is_missing	0.0	0.0	3_1
1399	remainder__ComorHVD_is_missing	1.97054042070377e-06	3.960737226904976e-05	3_1
1400	remainder__ComorIBD_is_missing	0.0	0.0	3_1
1401	remainder__ComorDiab_is_missing	-1.97054042070377e-06	3.94108084140754e-06	3_1
1402	remainder__ComorCVD_is_missing	0.0	0.0	3_1
1403	remainder__ComorPsyc_is_missing	1.97054042070377e-06	7.373087121062892e-06	3_1
1404	remainder__ComorObe_is_missing	1.182324252426703e-05	1.448045564481499e-05	3_1
1405	remainder__ComorInf_is_missing	0.0	1.6486724006791197e-05	3_1
1406	remainder__ComorRheu_is_missing	4.926351051770528e-05	0.0	3_1
1407	remainder__ComorPrep_is_missing	1.7734863786333933e-05	3.94108084140754e-06	3_1
1408	remainder__ComorRen_is_missing	3.94108084140754e-06	1.336485537829946e-05	3_1
1409	remainder__ComorMPul_is_missing	1.9705404207037702e-05	0.0	3_1
1410	remainder__ComorSPul_is_missing	1.9705404207037702e-05	0.0	3_1
1411	remainder__ComorPST_is_missing	0.0	0.0	3_1
1412	remainder__ComorHepM_is_missing	0.00012217350608403343	5.7315294634227554e-05	3_1
1413	remainder__ComorHepS_is_missing	0.0	0.0	3_1
1414	remainder__drugdoseC1yn_is_missing	0.0	0.0	3_1
1415	remainder__mylotargC1yn_is_missing	0.0	0.0	3_1
1416	remainder__mylotargdateC1_is_missing	5.123405093845346e-05	8.665898192934161e-05	3_1
1417	remainder__mylodoseC1_is_missing	0.0008059510320705288	0.00029789722611627385	3_1
1418	remainder__marrexamdate1C1_is_missing	-7.882161682841727e-05	0.00016463154696650552	3_1
1419	remainder__marrexamdate2C1_is_missing	-1.773486378642275e-05	0.00017340755702252827	3_1
1420	remainder__cellularity1C1_is_missing	0.0008729494063746568	0.00038065618433816745	3_1
1421	remainder__cellularity2C1_is_missing	0.0001320262081875967	0.00035341410341715405	3_1
1422	remainder__Marrblastperc1C1_is_missing	-0.0001458199911326119	0.00018214446044895587	3_1
1423	remainder__Marrblastperc2C1_is_missing	-0.00014779053155329348	0.0001824213892078743	3_1
1424	remainder__Marrresult1C1_is_missing	-0.0002482880930095188	5.825605398922141e-05	3_1
1425	remainder__Marrresult2C1_is_missing	9.852702103518851e-06	0.00040676269385320657	3_1
1426	remainder__CompmarrrespC1_is_missing	0.001176412631164059	0.0007128237613530235	3_1
1427	remainder__NeutrecoveryC1_is_missing	8.473323809057298e-05	7.88216168285949e-06	3_1
1428	remainder__NeutrecoverydateC1_is_missing	-1.3793782944993005e-05	0.00012580631321355826	3_1
1429	remainder__Platrecovery50C1_is_missing	9.852702103518851e-06	0.0	3_1
1430	remainder__Platrecovery50dateC1_is_missing	0.0008453618404847373	0.0007353944910716058	3_1
1431	remainder__Platrecovery100C1_is_missing	0.0	0.0	3_1
1432	remainder__Platrecovery100dateC1_is_missing	0.000498546726439697	0.00030998298217116464	3_1
1433	remainder__NauseagradeC1_is_missing	9.064485935266209e-05	3.707549676780084e-05	3_1
1434	remainder__NauseastartC1_is_missing	6.8968914724854e-05	0.000457403139621179	3_1
1435	remainder__NauseastopC1_is_missing	-0.0007685107640770461	0.0002777693236331307	3_1
1436	remainder__AlopeciagradeC1_is_missing	-4.5322429676342145e-05	3.665417062462747e-05	3_1
1437	remainder__AlopeciastartC1_is_missing	-0.0008611261638504564	0.0002948313068494211	3_1
1438	remainder__AlopeciastopC1_is_missing	-0.000587221045371722	0.00036910699638336504	3_1
1439	remainder__OralgradeC1_is_missing	0.0	0.0	3_1
1440	remainder__OralstartC1_is_missing	-0.0003862259224592712	0.0003617646029416284	3_1
1441	remainder__OralstopC1_is_missing	-0.0005221932114882755	0.00040133286149980044	3_1
1442	remainder__DiarrheagradeC1_is_missing	0.0001103502635597664	0.00018214446044896427	3_1
1443	remainder__DiarrheastartC1_is_missing	-0.00021281836543673993	0.0004918304675649841	3_1
1444	remainder__DiarrheastopC1_is_missing	-0.00010640918271835887	0.0003332719268679638	3_1
1445	remainder__CardiacgradeC1_is_missing	8.473323809052858e-05	8.647956355480734e-05	3_1
1446	remainder__CardiacstartC1_is_missing	-8.867431893200273e-05	0.00015071736086288883	3_1
1447	remainder__CardiacstopC1_is_missing	-0.00022070052711959943	4.688064339469415e-05	3_1
1448	remainder__LiverASTgradeC1_is_missing	-1.773486378642275e-05	3.911411053012926e-05	3_1
1449	remainder__LiverASTstartC1_is_missing	-0.00042563673087345764	0.00021759977557083253	3_1
1450	remainder__LiverASTstopC1_is_missing	-0.0001103502635597886	0.00023202224392584816	3_1
1451	remainder__LiverALTgradeC1_is_missing	3.3499187152075113e-05	7.88216168281508e-06	3_1
1452	remainder__LiverALTstartC1_is_missing	-0.0004650475392876663	0.00025928897705593934	3_1
1453	remainder__LiverALTstopC1_is_missing	0.0004000197054041976	0.0003514308436325588	3_1
1454	remainder__LiverBilgradeC1_is_missing	-2.167594462783029e-05	8.299695428799871e-05	3_1
1455	remainder__LiverBilstartC1_is_missing	0.0002502586334302004	0.00018173895936029756	3_1
1456	remainder__LiverBilstopC1_is_missing	0.0004059313266663089	0.00017407803596517695	3_1
1457	remainder__RenaCreatgradeC1_is_missing	-5.911621262133515e-06	3.557903361793491e-05	3_1
1458	remainder__RenaCreatstartC1_is_missing	-0.00019114242080890963	0.00032817633612006533	3_1
1459	remainder__RenaCreatstopC1_is_missing	-0.00041972510961132416	0.00010586039523969138	3_1
1460	remainder__RenaprotgradeC1_is_missing	1.1823242524244826e-05	1.8060301275772677e-05	3_1
1461	remainder__RenaprotstartC1_is_missing	-0.00045519483718410304	0.0004226981448950752	3_1
1462	remainder__RenahaemgradeC1_is_missing	4.9263510517727484e-05	4.9066060783227966e-05	3_1
1463	remainder__RenahaemstartC1_is_missing	1.97054042070377e-06	0.00024788114005246174	3_1
1464	remainder__RenahaemstopC1_is_missing	6.502783388342425e-05	0.0001367503941900369	3_1
1465	remainder__UnitsbloodC1_is_missing	2.5617025469237832e-05	6.433746575618966e-05	3_1
1466	remainder__UnitsplateletsC1_is_missing	-7.88216168285949e-06	3.810843806260968e-05	3_1
1467	remainder__DaysIVantibC1_is_missing	6.8968914724854e-05	4.3619771656107804e-05	3_1
1468	remainder__DaysinhospC1_is_missing	-0.00010049756145624755	7.197194883589402e-05	3_1
1469	remainder__DischargeddateC1_is_missing	-0.00028966944184445343	0.0001966200452556849	3_1
1470	remainder__MRDnegativity_is_missing	-9.852702103552158e-05	0.00023064584286358044	3_1
1471	remainder__MRDguided_is_missing	0.0001714370166017609	0.00024813165162732606	3_1
1472	remainder__Housekeeping_is_missing	-0.00032908025025863986	9.923387999026126e-05	3_1
1473	remainder__MRDA0_is_missing	-0.00014187891029115995	0.00024961388613963165	3_1
1474	remainder__date_MRDA0_is_missing	-0.0008335385979605147	0.0002421119866540439	3_1
1475	remainder__MRDA0_method_is_missing	-5.320459135920164e-05	0.0002938418708524947	3_1
1476	remainder__MRDA0_specimen_is_missing	0.0008532440021675969	0.0005678986725429071	3_1
1477	remainder__MRDA0num_is_missing	-0.0006522488792551684	0.0008447943732347044	3_1
1478	remainder__MRDA0hodnota_is_missing	-0.00027981673974091236	0.0001695810037850224	3_1
1479	remainder__MRDA0logred_is_missing	-0.00012808512734621135	0.00022415709306760286	3_1
1480	remainder__MRDB0_is_missing	-7.290999556630595e-05	3.557903361793984e-05	3_1
1481	remainder__date_MRDB0_is_missing	-9.458594019411404e-05	7.148473184775561e-05	3_1
1482	remainder__MRDB0_method_is_missing	-0.000234494310064548	0.00019381544794814262	3_1
1483	remainder__MRDB0_specimen_is_missing	-0.0002975516035272907	0.00021217880336801476	3_1
1484	remainder__MRDB0num_is_missing	-0.0003310507906793436	0.00021788510567283427	3_1
1485	remainder__MRDB0hodnota_is_missing	-0.00014384945071186373	8.397369625169955e-05	3_1
1486	remainder__MRDB0logred_is_missing	-0.00028178728016163833	0.00012440962898794468	3_1
1487	remainder__MRDC0_is_missing	3.152864673132694e-05	0.0001266982405492212	3_1
1488	remainder__MRDC0_method_is_missing	-0.00028178728016161616	0.00019829159644269554	3_1
1489	remainder__MRDC0_specimen_is_missing	-0.0003881964628799528	0.00016363792889915338	3_1
1490	remainder__MRDC0num_is_missing	0.0006719542834622505	0.00018246395632762888	3_1
1491	remainder__MRDC0percentage_is_missing	-0.00045322429676339924	0.00012179151398876313	3_1
1492	remainder__MRDA1_is_missing	-0.00010443864229765509	0.00012076696149404405	3_1
1493	remainder__date_MRDA1_is_missing	0.0004906645647568819	0.00013657991783760584	3_1
1494	remainder__MRDA1_method_is_missing	-8.867431893200273e-05	0.000413954217306928	3_1
1495	remainder__MRDA1_specimen_is_missing	0.0005064288881225565	0.0002903188581624916	3_1
1496	remainder__MRDA1num_is_missing	0.00012611458692546318	0.00011976606846858018	3_1
1497	remainder__MRDA1hodnota_is_missing	0.0006896891472486066	0.00020882150713611962	3_1
1498	remainder__MRDA1logred_is_missing	7.093945514555778e-05	8.507624275053722e-05	3_1
1499	remainder__MRDB1_is_missing	0.00017734863786389443	0.00014824961130148408	3_1
1500	remainder__date_MRDB1_is_missing	-6.30572934627649e-05	5.1611609847616584e-05	3_1
1501	remainder__MRDB1_method_is_missing	-0.00024631755258881506	0.00015225533294905422	3_1
1502	remainder__MRDB1_specimen_is_missing	4.13813488349124e-05	3.9114110530146036e-05	3_1
1503	remainder__MRDB1num_is_missing	0.00015961377407751608	4.5960505600037085e-05	3_1
1504	remainder__MRDB1hodnota_is_missing	6.89689147248318e-05	5.3604494837122426e-05	3_1
1505	remainder__MRDC1_is_missing	-5.1234050938475664e-05	0.00010303495906124033	3_1
1506	remainder__Date_MRDC1_is_missing	-6.699837430417244e-05	0.0004606767814930361	3_1
1507	remainder__MRDC1_method_is_missing	-0.0002857283610030459	4.704600772967606e-05	3_1
1508	remainder__MRDC1_specimen_is_missing	0.00019508350165029498	0.00020012387857307336	3_1
1509	remainder__MRDC1num_is_missing	-0.00016946647618110156	0.0001938154479481659	3_1
1510	remainder__MRDC1percentage_is_missing	0.002201093649933461	0.0002542379001713427	3_1
1511	karyotype_encoding__Karyotype_46,XX [20]	1.3652542786113386e-05	9.944940296634814e-06	4_1
1512	karyotype_encoding__Karyotype_46,XX,inv(16)(p13q22)[10]	0.0	0.0	4_1
1513	karyotype_encoding__Karyotype_46,XX,t(8;21)(q22;q22)[10]	0.0	0.0	4_1
1514	karyotype_encoding__Karyotype_46,XX[10]	7.801453020639392e-06	3.5644189151075926e-05	4_1
1515	karyotype_encoding__Karyotype_46,XX[20]	-0.00021063923155686392	0.00021958699802098033	4_1
1516	karyotype_encoding__Karyotype_46,XX[20]	-7.60641669511175e-05	3.900726510330798e-06	4_1
1517	karyotype_encoding__Karyotype_46,XX[25]	-5.851089765429584e-06	4.777394788174466e-06	4_1
1518	karyotype_encoding__Karyotype_46,XX[30]	-1.950363255143195e-06	3.90072651028639e-06	4_1
1519	karyotype_encoding__Karyotype_46,XY	0.0	0.0	4_1
1520	karyotype_encoding__Karyotype_46,XY [20]	-1.5602906041234376e-05	4.7213295380198637e-05	4_1
1521	karyotype_encoding__Karyotype_46,XY,inv(16)(p13q22)[10]	-9.751816275715974e-06	0.0	4_1
1522	karyotype_encoding__Karyotype_46,XY[10]	3.1205812082513164e-05	3.871360522946055e-05	4_1
1523	karyotype_encoding__Karyotype_46,XY[20]	0.000470037544492663	0.00015558960983122266	4_1
1524	karyotype_encoding__Karyotype_46,XY[20]	9.751816275804792e-06	6.167590150987714e-06	4_1
1525	karyotype_encoding__Karyotype_46,XY[21]	0.0	0.0	4_1
1526	karyotype_encoding__Karyotype_46,XY[25]	0.0	0.0	4_1
1527	karyotype_encoding__Karyotype_46,XY[30]	-5.85108976540738e-06	7.80145302061719e-06	4_1
1528	karyotype_encoding__Karyotype_47,XX,+8[10]	0.0	0.0	4_1
1529	karyotype_encoding__Karyotype___rare_class__	0.0012872397484031462	0.0009245627017015954	4_1
1530	cat__sexID_False	-5.656053439953013e-05	0.00046960438044399774	4_1
1531	cat__sexID_True	0.0003725193817348593	0.00076377081712876	4_1
1532	cat__IsSec_False	0.00045638500170659403	0.00047323545860020915	4_1
1533	cat__IsSec_True	0.0003666682919693853	0.00038716552853694687	4_1
1534	cat__IsSec_nan	0.0	0.0	4_1
1535	cat__PrevDiag_False	0.00012482324833003046	6.301816537675733e-05	4_1
1536	cat__PrevDiag_True	0.00017358232970892117	0.00015777462316958162	4_1
1537	cat__PrevDiag_nan	-1.9503632551520765e-05	3.0214897625112917e-05	4_1
1538	cat__drugdoseC1yn_False	3.900726510330799e-06	0.0002506501352798088	4_1
1539	cat__drugdoseC1yn_True	0.0002379443171290907	0.00017871117950489623	4_1
1540	cat__drugdoseC1yn_nan	0.0	0.0	4_1
1541	cat__mylotargC1yn_False	-0.00014627724413671662	0.0003081944243035295	4_1
1542	cat__mylotargC1yn_True	-0.0006085133356087402	0.00030556659247551657	4_1
1543	cat__mylotargC1yn_nan	-5.851089765451789e-06	2.8664368729261332e-05	4_1
1544	cat__mylodoseC1_False	-0.00016188015017795098	8.425027477285006e-05	4_1
1545	cat__mylodoseC1_True	-0.0003900726510312813	0.0003054669863796666	4_1
1546	cat__mylodoseC1_nan	-0.0002262421375981427	0.00044301160794669574	4_1
1547	cat__NeutrecoveryC1_False	0.00038617192452097273	0.00023073712295942922	4_1
1548	cat__NeutrecoveryC1_True	0.0002262421375981205	0.00016702672244190854	4_1
1549	cat__NeutrecoveryC1_nan	0.0	0.0	4_1
1550	cat__Platrecovery50C1_False	-0.00021453995806717253	0.0006782386467142782	4_1
1551	cat__Platrecovery50C1_True	-0.00010531961577839866	0.0005918766056127206	4_1
1552	cat__Platrecovery50C1_nan	0.0	0.0	4_1
1553	cat__Platrecovery100C1_False	0.001560290604125014	0.00114768561884663	4_1
1554	cat__Platrecovery100C1_True	-0.000304256667804359	0.0004344278184669338	4_1
1555	cat__Platrecovery100C1_nan	0.0	0.0	4_1
1556	cat__MRDA0_False	-0.0002476961334048289	0.00029601862783991677	4_1
1557	cat__MRDA0_True	-0.0008133014774001302	0.0002656792815463681	4_1
1558	cat__MRDA0_nan	-0.0002437954068945203	0.00025962551141127236	4_1
1559	cat__MRDB0_False	-0.00036471792871419775	9.606405270679083e-05	4_1
1560	cat__MRDB0_True	0.00012677361158519584	0.000255638985854969	4_1
1561	cat__MRDB0_nan	-2.3404359061873768e-05	8.757109296658198e-05	4_1
1562	cat__MRDC0_False	-0.0002281925008532859	0.00018103741983904138	4_1
1563	cat__MRDC0_True	-0.0006962796820907613	0.0002585684477125457	4_1
1564	cat__MRDC0_nan	8.971670973718648e-05	0.0001884297207550171	4_1
1565	cat__MRDA1_False	-0.00011312106879903804	0.00021245535312140135	4_1
1566	cat__MRDA1_True	-0.0003062070310595244	0.00014680937552536034	4_1
1567	cat__MRDA1_nan	-1.950363255143195e-06	6.795553714052091e-05	4_1
1568	cat__MRDB1_False	3.900726510315255e-05	0.00022356982602224657	4_1
1569	cat__MRDB1_True	2.9255448827392173e-05	8.787463319378108e-05	4_1
1570	cat__MRDB1_nan	-0.00036276756545905453	8.599310618771249e-05	4_1
1571	cat__MRDC1_False	-4.485835486860435e-05	0.0002750357977118642	4_1
1572	cat__MRDC1_True	-0.0002379443171290685	0.00024489294129373195	4_1
1573	cat__MRDC1_nan	-0.00043298064264465366	0.0001715432906708092	4_1
1574	cat__amlAgeGroup_15-29	-7.801453020617188e-06	0.00018216852197707733	4_1
1575	cat__amlAgeGroup_30-39	0.00012677361158519584	0.00022399478330747968	4_1
1576	cat__amlAgeGroup_40-49	0.00033351211663172896	0.00012630766870107358	4_1
1577	cat__amlAgeGroup_50-59	-0.0004661368179823322	0.0002670929729041003	4_1
1578	cat__amlAgeGroup_60+	0.00010141888926813447	0.0010968361587894934	4_1
1579	cat__PrevBloodDis_Aplastic anaemia	0.0	0.0	4_1
1580	cat__PrevBloodDis_Chronic lymphoblastic leukaemia (CLL)	0.0	0.0	4_1
1581	cat__PrevBloodDis_Chronic myelomonocytic leukaemia (CMML)	1.1702179530970191e-05	2.7165416699370466e-05	4_1
1582	cat__PrevBloodDis_Hodgkin's disease	1.950363255158738e-05	4.656428450460097e-05	4_1
1583	cat__PrevBloodDis_Lymphoma	0.0	0.0	4_1
1584	cat__PrevBloodDis_Myelodysplastic syndrome (MDS)/myelodysplasia/pre-leukaemic phase	8.97167097372087e-05	9.952587310681321e-05	4_1
1585	cat__PrevBloodDis_Myelofibrosis	5.8510897654739935e-06	2.27449486366067e-05	4_1
1586	cat__PrevBloodDis_Myeloproliferative syndrome	-2.7305085572182363e-05	4.5489897273158176e-05	4_1
1587	cat__PrevBloodDis_Other haematological disorder	9.946852601299128e-05	9.554789576457712e-06	4_1
1588	cat__PrevBloodDis_Polycythaemia rubra vera (PRV)	0.0	0.0	4_1
1589	cat__PrevBloodDis_Refractory anaemia with excess of blasts (RAEB, RAEB-t)	7.996489346144831e-05	5.3909112920513145e-05	4_1
1590	cat__PrevBloodDis_Thrombocythaemia	0.0	0.0	4_1
1591	cat__PrevBloodDis_Thrombocytopenia	0.0	0.0	4_1
1592	cat__PrevBloodDis_nan	0.0009751816275781477	0.0011748733119092472	4_1
1593	cat__FABtype_0	-3.3156175337634154e-05	0.00011808962311743286	4_1
1594	cat__FABtype_1	-6.436198742014732e-05	0.0001913543921035343	4_1
1595	cat__FABtype_2	0.0003062070310595466	0.0003605588183386439	4_1
1596	cat__FABtype_3	3.705690184798716e-05	3.5644189151117234e-05	4_1
1597	cat__FABtype_3v	0.0	0.0	4_1
1598	cat__FABtype_4	-3.900726510310815e-05	0.00028323948503480845	4_1
1599	cat__FABtype_4e	0.0	0.0	4_1
1600	cat__FABtype_5	0.001402311180457394	0.0006027348278072938	4_1
1601	cat__FABtype_5a	-0.0001443268808815512	0.00018455425020716526	4_1
1602	cat__FABtype_5b	-9.751816275715974e-06	0.0	4_1
1603	cat__FABtype_6	0.0007508898532351705	0.0004262782035582115	4_1
1604	cat__FABtype_7	1.5602906041278784e-05	6.216735072608212e-05	4_1
1605	cat__FABtype_8	0.0005187966258715759	0.00047496050731842405	4_1
1606	cat__FABtype_B	0.0	0.0	4_1
1607	cat__FABtype_R	-4.680871812372534e-05	6.96145820764549e-05	4_1
1608	cat__FABtype_RT	0.0	0.0	4_1
1609	cat__FABtype_X	0.00019308596226048637	0.0001321937740724708	4_1
1610	cat__FABtype_nan	1.9503632551565177e-05	3.648795540272053e-05	4_1
1611	cat__CNSinvolveentry_0.0	-0.0008289043834413867	0.000573784804070622	4_1
1612	cat__CNSinvolveentry_1.0	1.9503632551653995e-06	3.900726510330799e-06	4_1
1613	cat__CNSinvolveentry_2.0	-0.00043103027938953267	0.0006430699914763742	4_1
1614	cat__CNSinvolveentry_nan	7.60641669511175e-05	4.155692769547165e-05	4_1
1615	cat__Localcytoentry_1.0	0.00047978936076849	0.0011933832731154466	4_1
1616	cat__Localcytoentry_2.0	0.0017787312887025397	0.001566016603331222	4_1
1617	cat__Localcytoentry_3.0	5.851089765496198e-06	6.688352703486729e-05	4_1
1618	cat__Localcytoentry_4.0	8.971670973718648e-05	2.8531354699539785e-05	4_1
1619	cat__Localcytoentry_5.0	-0.0006280169681603054	0.0003512062172490157	4_1
1620	cat__Localcytoentry_nan	-1.9503632551520765e-05	3.204773850537042e-05	4_1
1621	cat__Localimmentry_1.0	-0.00017358232970889897	0.0001614684053698685	4_1
1622	cat__Localimmentry_2.0	-4.290799161339453e-05	7.26101144628513e-05	4_1
1623	cat__Localimmentry_3.0	0.00034716465941784234	0.0001222054723122218	4_1
1624	cat__Localimmentry_nan	-2.145399580670837e-05	1.5602906041253804e-05	4_1
1625	cat__CD33entry_1.0	7.801453020639392e-06	0.00018320961241704033	4_1
1626	cat__CD33entry_2.0	-0.0003003559412940504	0.0003048062738596292	4_1
1627	cat__CD33entry_3.0	-0.0002457457701497079	0.00010636187589398524	4_1
1628	cat__CD33entry_nan	1.5602906041256582e-05	6.60249095706531e-05	4_1
1629	cat__SmokeHist_1.0	0.00036081720220393354	0.0003778372645990759	4_1
1630	cat__SmokeHist_2.0	0.00016188015017797318	0.0002469039713543031	4_1
1631	cat__SmokeHist_3.0	0.0010044370764054956	0.000783866496972287	4_1
1632	cat__SmokeHist_nan	7.801453020639392e-06	5.284008848465498e-05	4_1
1633	cat__amlType_De novo	0.0018313910965917612	0.001122270946388653	4_1
1634	cat__amlType_High risk MDS	0.00025549758642549045	0.00026602268446637267	4_1
1635	cat__amlType_Secondary	0.0007879467550831575	0.00048302115344062076	4_1
1636	cat__CytoResult_Adverse	0.02170754302988933	0.004056511767992114	4_1
1637	cat__CytoResult_Failed	8.58159832269223e-05	4.753447796361663e-05	4_1
1638	cat__CytoResult_Intermediate	0.001273587205617055	0.0008688994166002848	4_1
1639	cat__CytoResult_Normal	0.0015680920571456759	0.0006251941055769295	4_1
1640	cat__CytoResult_Not done	-1.9503632551520765e-05	5.8184929114732055e-05	4_1
1641	cat__CytoResult_nan	0.0	0.0	4_1
1642	cat__CytoResult_t(15;17) / PML-RARA [APL]	0.0	0.0	4_1
1643	cat__CytoResult_t(8;21) / inv(16) [CBF]	0.017508410941537877	0.003982327518827715	4_1
1644	cat__ComorArr_0.0	-7.801453020594984e-06	3.821915830565181e-05	4_1
1645	cat__ComorArr_1.0	-2.145399580670837e-05	4.37855464832947e-05	4_1
1646	cat__ComorArr_2.0	0.0	0.0	4_1
1647	cat__ComorArr_nan	1.9503632551653995e-06	3.900726510330799e-06	4_1
1648	cat__ComorCard_0.0	-7.41138036959521e-05	3.3555318219486765e-05	4_1
1649	cat__ComorCard_1.0	9.751816275782588e-06	9.001301484587257e-05	4_1
1650	cat__ComorCard_2.0	0.0	0.0	4_1
1651	cat__ComorCard_nan	-5.8510897654739935e-06	1.1702179530947987e-05	4_1
1652	cat__ComorHVD_0.0	0.0	0.0	4_1
1653	cat__ComorHVD_1.0	1.7553269296444186e-05	2.0824181095200135e-05	4_1
1654	cat__ComorHVD_2.0	0.0	0.0	4_1
1655	cat__ComorHVD_nan	0.0	0.0	4_1
1656	cat__ComorIBD_0.0	-0.00012482324832998603	6.988726068423999e-05	4_1
1657	cat__ComorIBD_1.0	-0.00036861865522455075	0.00015049425500111255	4_1
1658	cat__ComorIBD_2.0	0.0	0.0	4_1
1659	cat__ComorIBD_nan	0.0	0.0	4_1
1660	cat__ComorDiab_0.0	0.0003686186552245285	0.0001419081945571663	4_1
1661	cat__ComorDiab_1.0	-0.0002711004924667249	0.00020017607213723452	4_1
1662	cat__ComorDiab_2.0	0.0	0.0	4_1
1663	cat__ComorDiab_nan	0.0	0.0	4_1
1664	cat__ComorCVD_0.0	1.7553269296444186e-05	2.4203371487606168e-05	4_1
1665	cat__ComorCVD_1.0	0.0	0.0	4_1
1666	cat__ComorCVD_2.0	0.0	0.0	4_1
1667	cat__ComorCVD_nan	0.0	0.0	4_1
1668	cat__ComorPsyc_0.0	-5.265980788922153e-05	0.0002047974290248831	4_1
1669	cat__ComorPsyc_1.0	0.00034131356965236834	0.00036897450215509636	4_1
1670	cat__ComorPsyc_2.0	-1.9503632551209904e-06	3.669586566333087e-05	4_1
1671	cat__ComorPsyc_nan	0.0	0.0	4_1
1672	cat__ComorObe_0.0	-0.00021258959481202934	0.0003059895566540524	4_1
1673	cat__ComorObe_1.0	-0.0003140084840801416	6.739344694784341e-05	4_1
1674	cat__ComorObe_2.0	0.0	0.0	4_1
1675	cat__ComorObe_nan	0.0	0.0	4_1
1676	cat__ComorInf_0.0	-9.751816275780368e-05	0.0002596255114112932	4_1
1677	cat__ComorInf_1.0	-0.0003881222877760715	0.00037558547843977543	4_1
1678	cat__ComorInf_2.0	-2.5354722317016964e-05	8.242448333556468e-05	4_1
1679	cat__ComorInf_nan	-9.751816275738178e-06	1.2335180302010536e-05	4_1
1680	cat__ComorRheu_0.0	-0.000321809937100781	0.0002364689775802237	4_1
1681	cat__ComorRheu_1.0	-5.2659807889177125e-05	0.00017548934620629524	4_1
1682	cat__ComorRheu_2.0	6.241162416502633e-05	3.1205812082499286e-05	4_1
1683	cat__ComorRheu_nan	0.0	0.0	4_1
1684	cat__ComorPrep_0.0	9.946852601299128e-05	7.613914396974907e-05	4_1
1685	cat__ComorPrep_1.0	-4.2907991613438945e-05	6.277625214075196e-05	4_1
1686	cat__ComorPrep_2.0	0.0	0.0	4_1
1687	cat__ComorPrep_nan	0.0	0.0	4_1
1688	cat__ComorRen_0.0	-2.730508557216016e-05	4.793292984521387e-05	4_1
1689	cat__ComorRen_1.0	0.00014042615437126482	0.00012527953076409552	4_1
1690	cat__ComorRen_2.0	0.0	0.0	4_1
1691	cat__ComorRen_nan	0.0	0.0	4_1
1692	cat__ComorMPul_0.0	-0.0007177336778974696	0.00019895617231547466	4_1
1693	cat__ComorMPul_1.0	-0.00016773123994342498	0.00012765570761676513	4_1
1694	cat__ComorMPul_2.0	3.900726510330799e-06	9.486868404712432e-05	4_1
1695	cat__ComorMPul_nan	-3.90072651028639e-06	4.777394788174466e-06	4_1
1696	cat__ComorSPul_0.0	-0.00018138378272951615	0.00019333206341093996	4_1
1697	cat__ComorSPul_1.0	-2.535472231703917e-05	4.777394788228856e-06	4_1
1698	cat__ComorSPul_2.0	0.0001638305134331386	8.817712852276234e-05	4_1
1699	cat__ComorSPul_nan	-1.1702179530925783e-05	1.43321843646352e-05	4_1
1700	cat__ComorPST_0.0	8.19152567165693e-05	0.00010331403881731826	4_1
1701	cat__ComorPST_1.0	-9.751816275782588e-06	0.00021674494876293274	4_1
1702	cat__ComorPST_2.0	4.290799161346115e-05	4.5573441691138016e-05	4_1
1703	cat__ComorPST_nan	0.0	0.0	4_1
1704	cat__ComorHepM_0.0	0.0001677312399434694	0.0001304558311624221	4_1
1705	cat__ComorHepM_1.0	-2.3404359061851566e-05	0.00012158133405245443	4_1
1706	cat__ComorHepM_2.0	0.0	0.0	4_1
1707	cat__ComorHepM_nan	1.9503632551653995e-06	9.554789576389726e-06	4_1
1708	cat__ComorHepS_0.0	7.41138036959521e-05	0.00018354151416087654	4_1
1709	cat__ComorHepS_1.0	1.1702179530947987e-05	0.00010546398817762	4_1
1710	cat__ComorHepS_2.0	0.0	0.0	4_1
1711	cat__ComorHepS_nan	0.0	0.0	4_1
1712	cat__TreatmentC1_ADE Alone	-0.00020868886830169853	0.00026937616337208023	4_1
1713	cat__TreatmentC1_ADE and Mylotarg 3mg per m2	-0.00031985957384559336	0.00011379162042665631	4_1
1714	cat__TreatmentC1_ADE and Mylotarg 6mg per m2	-0.00013652542786091182	0.0001509485402185403	4_1
1715	cat__TreatmentC1_AIDA	0.0	0.0	4_1
1716	cat__TreatmentC1_Arsenic and ATRA	0.0	0.0	4_1
1717	cat__TreatmentC1_DA High dose (90mg)	-0.0002457457701496857	0.00012186259185187858	4_1
1718	cat__TreatmentC1_DA Mylotarg 3mg per m2	-0.00013067433809546002	4.515417388577415e-05	4_1
1719	cat__TreatmentC1_DA Mylotarg 6mg per m2	-0.0001540786971573338	4.832809671213115e-05	4_1
1720	cat__TreatmentC1_DA Standard dose (60mg)	-6.046126090983872e-05	0.0003079721775842704	4_1
1721	cat__Marrresult1C1_CR	0.0052601296991565015	0.001828891721427579	4_1
1722	cat__Marrresult1C1_PR	0.0003257106636111118	0.000538829987790678	4_1
1723	cat__Marrresult1C1_RD	0.002090789409527538	0.0016296986077667316	4_1
1724	cat__Marrresult1C1_nan	2.1453995806730575e-05	0.00011057028842407032	4_1
1725	cat__Marrresult2C1_CR	2.1453995806730575e-05	0.0002844054982075433	4_1
1726	cat__Marrresult2C1_PR	7.41138036959521e-05	4.957146629143869e-05	4_1
1727	cat__Marrresult2C1_RD	4.8759081378935144e-05	1.631790972809807e-05	4_1
1728	cat__Marrresult2C1_nan	0.0002340435906187821	0.00033115996455525954	4_1
1729	cat__MRDnegativity_<0.0%/not detectable	-0.0001501779706470252	0.00011548390535347117	4_1
1730	cat__MRDnegativity_nan	-0.00018333414598465937	9.051870991952417e-05	4_1
1731	cat__MRDguided_No	-2.145399580670837e-05	0.00028151519173046877	4_1
1732	cat__MRDguided_nan	-0.00027695158223217664	0.0004120578011551464	4_1
1733	cat__Housekeeping_ABL	-1.7553269296377572e-05	0.00014730085397437725	4_1
1734	cat__Housekeeping_nan	-0.00011117070554389485	0.00011482323685825788	4_1
1735	cat__MRDA0_method_nan	-0.00025159685991513745	0.0003388472008267213	4_1
1736	cat__MRDA0_method_qPCR-NPM1	-0.00012677361158515145	6.6426978851909e-05	4_1
1737	cat__MRDA0_method_qPCR-NPM1 A	0.00011702179530936885	0.00016422475545384353	4_1
1738	cat__MRDA0_method_qPCR-NPM1 B	0.0	0.0	4_1
1739	cat__MRDA0_method_qPCR-NPM1 D	0.0	0.0	4_1
1740	cat__MRDA0_method_qPCR-NPM1 OTHER	-0.00014042615437122042	2.5128672732419417e-05	4_1
1741	cat__MRDA0_method_qPCR-inv16	-1.7553269296377572e-05	3.771823025171392e-05	4_1
1742	cat__MRDA0_method_qPCR-t8/21	2.1453995806730575e-05	2.9190364322200754e-05	4_1
1743	cat__MRDA0num_ND	-8.581598322685569e-05	4.155692769546748e-05	4_1
1744	cat__MRDA0num_Pos	-0.0006728753230289097	0.0001030190659417502	4_1
1745	cat__MRDA0num_nan	-0.0003647179287142199	0.0003950918006177918	4_1
1746	cat__MRDA0_specimen_PB	0.0003062070310595466	0.0003775149637336002	4_1
1747	cat__MRDA0_specimen_nan	-0.0008679116485445171	0.0003040315426031361	4_1
1748	cat__MRDB0_method_nan	-0.0001443268808815512	0.00011528610234441108	4_1
1749	cat__MRDB0_method_qPCR-NPM1	3.900726510308594e-06	8.149625009808376e-05	4_1
1750	cat__MRDB0_method_qPCR-NPM1 A	-1.3652542786046773e-05	1.584482598788618e-05	4_1
1751	cat__MRDB0_method_qPCR-NPM1 B	0.0	0.0	4_1
1752	cat__MRDB0_method_qPCR-NPM1 D	0.0	0.0	4_1
1753	cat__MRDB0_method_qPCR-NPM1 OTHER	0.00012092252181967744	7.801453020617188e-06	4_1
1754	cat__MRDB0_method_qPCR-inv16	-7.801453020617188e-06	1.560290604123438e-05	4_1
1755	cat__MRDB0_method_qPCR-t8/21	1.7553269296444186e-05	1.560290604123438e-05	4_1
1756	cat__MRDB0_specimen_BM	-0.0002886537617631024	9.406333259963316e-05	4_1
1757	cat__MRDB0_specimen_nan	0.0001618801501779954	0.00010728770814355038	4_1
1758	cat__MRDB0num_ND	1.1702179530947987e-05	7.297591080534611e-06	4_1
1759	cat__MRDB0num_Pos	-0.00010141888926809006	5.805402922088138e-05	4_1
1760	cat__MRDB0num_nan	-7.021307718562131e-05	0.00016895144826337445	4_1
1761	cat__MRDC0_method_MFC (LAIP+DfN)	-0.00033156175337654135	0.00020240598861565766	4_1
1762	cat__MRDC0_method_nan	1.5602906041234376e-05	0.0002817988070978794	4_1
1763	cat__MRDC0_specimen_BM	7.216344044080891e-05	6.337930395150919e-05	4_1
1764	cat__MRDC0_specimen_BM	0.0	0.0	4_1
1765	cat__MRDC0_specimen_PB	0.0002476961334048733	0.00030331754380415063	4_1
1766	cat__MRDC0_specimen_nan	-0.00025744794968063367	3.679938029958311e-05	4_1
1767	cat__MRDC1_specimen_BM	0.00022039104783266872	0.0003756968695438477	4_1
1768	cat__MRDC1_specimen_PB	0.0	0.0	4_1
1769	cat__MRDC1_specimen_nan	0.00010336925252329987	0.0003775149637336031	4_1
1770	cat__MRDC0num_Neg	0.0	0.0	4_1
1771	cat__MRDC0num_Pos	-0.0004700375444926408	0.0006401649595587616	4_1
1772	cat__MRDC0num_nan	6.826271393047811e-05	0.0005128009070340092	4_1
1773	cat__MRDA1_method_nan	0.00019113559900532095	0.0002922682950108441	4_1
1774	cat__MRDA1_method_qPCR-NPM1	-0.00034521429616263255	0.00017839161464376998	4_1
1775	cat__MRDA1_method_qPCR-NPM1 A	-0.00019308596226046414	7.487972624877547e-05	4_1
1776	cat__MRDA1_method_qPCR-NPM1 B	0.0	0.0	4_1
1777	cat__MRDA1_method_qPCR-NPM1 D	-2.1453995806686167e-05	9.55478957641692e-06	4_1
1778	cat__MRDA1_method_qPCR-NPM1 OTHER	-4.290799161339453e-05	7.801453020617188e-06	4_1
1779	cat__MRDA1_method_qPCR-inv16	0.0	0.0	4_1
1780	cat__MRDA1_method_qPCR-t8/21	2.9255448827369968e-05	3.083795075495964e-05	4_1
1781	cat__MRDA1num_ND	-9.751816275778147e-05	0.0001044856032842426	4_1
1782	cat__MRDA1num_Neg	-0.0001384757911160772	9.442659076040507e-05	4_1
1783	cat__MRDA1num_Pos	0.00012092252181972185	0.00016007243281435587	4_1
1784	cat__MRDA1num_nan	-0.00018138378272953838	8.514849072286109e-05	4_1
1785	cat__MRDA1_specimen_PB	-0.0005812082500365357	0.00033807171574380744	4_1
1786	cat__MRDA1_specimen_nan	0.0002457457701497079	0.00016861338726650122	4_1
1787	cat__MRDB1_method_nan	0.0001677312399434694	0.00013588308312135905	4_1
1788	cat__MRDB1_method_qPCR-NPM1	-0.0002164903213223601	0.00011528610234438891	4_1
1789	cat__MRDB1_method_qPCR-NPM1 A	6.436198742014732e-05	4.2996553093845165e-05	4_1
1790	cat__MRDB1_method_qPCR-NPM1 B	0.0	0.0	4_1
1791	cat__MRDB1_method_qPCR-NPM1 D	0.0	0.0	4_1
1792	cat__MRDB1_method_qPCR-NPM1 OTHER	0.0	0.0	4_1
1793	cat__MRDB1_method_qPCR-inv16	-9.751816275715974e-06	0.0	4_1
1794	cat__MRDB1_method_qPCR-t8/21	9.751816275826997e-06	1.631790972811134e-05	4_1
1795	cat__MRDB1_specimen_BM	-0.00012677361158512922	0.00015808774004904294	4_1
1796	cat__MRDB1_specimen_nan	7.216344044083111e-05	2.996204884827545e-05	4_1
1797	cat__MRDB1num_ND	2.3404359061873768e-05	4.777394788228856e-06	4_1
1798	cat__MRDB1num_Neg	2.9255448827369968e-05	0.0	4_1
1799	cat__MRDB1num_Pos	8.776634648204329e-05	5.618942041399281e-05	4_1
1800	cat__MRDB1num_nan	-1.9503632551520765e-05	3.801957909136208e-05	4_1
1801	cat__MRDC1_method_MFC (LAIP+DfN)	-1.3652542786091182e-05	0.00040016207060649474	4_1
1802	cat__MRDC1_method_nan	0.00018528450923986916	0.0003285074129814845	4_1
1803	cat__MRDC1num_ND	0.0003198595738456378	0.00024269290914703568	4_1
1804	cat__MRDC1num_Neg	0.0015485884245940885	0.0005506245424827211	4_1
1805	cat__MRDC1num_Pos	0.0009634794480472442	0.0011910062134512245	4_1
1806	cat__MRDC1num_nan	0.00027890194548736426	0.00029304816376800774	4_1
1807	ordinal__NauseagradeC1	-0.0012267784874933074	0.00025350221079196983	4_1
1808	ordinal__AlopeciagradeC1	-0.00024184504363935488	0.0007844583104164284	4_1
1809	ordinal__OralgradeC1	-4.680871812372534e-05	0.0002574479496806382	4_1
1810	ordinal__DiarrheagradeC1	-0.0005948607928226268	0.00041368855199242237	4_1
1811	ordinal__CardiacgradeC1	-0.00017163196645373358	0.00043648937925259274	4_1
1812	ordinal__LiverASTgradeC1	-3.120581208249096e-05	0.00034002389333954384	4_1
1813	ordinal__LiverALTgradeC1	-0.00024769613340485107	0.0005583491806019418	4_1
1814	ordinal__LiverBilgradeC1	-0.0012813886586376722	0.0005755257263002209	4_1
1815	ordinal__RenaCreatgradeC1	-0.00019113559900527655	0.0001868281049658576	4_1
1816	ordinal__RenaprotgradeC1	0.000784046028572849	0.0002946662612084108	4_1
1817	ordinal__RenahaemgradeC1	0.000302306304549238	0.00041935077788787534	4_1
1818	ordinal__cellularity1C1	-0.00043298064264465366	0.0007476177652393447	4_1
1819	ordinal__cellularity2C1	-0.00029060412501826784	0.00020187908481354496	4_1
1820	num__amlAgeAtRand1	0.0035048027695158577	0.0006670299360556077	4_1
1821	num__UnitsbloodC1	-2.730508557216016e-05	0.0011171921794369839	4_1
1822	num__UnitsplateletsC1	1.755326929642198e-05	0.0011451373120552018	4_1
1823	num__DaysIVantibC1	-0.0018703983616948471	0.0012465613661280103	4_1
1824	num__DaysinhospC1	-0.0009693305378126515	0.0012006794837181093	4_1
1825	num__date_MRDA0	-0.0002496464966599943	0.0003774141882683164	4_1
1826	num__MRDA0hodnota	-0.000286703398507937	0.00043386706270940505	4_1
1827	num__MRDA0logred	-0.00048173972402358877	0.00022208463607309518	4_1
1828	num__date_MRDB0	-0.0003237603003559242	0.00013161700965471835	4_1
1829	num__MRDB0hodnota	-0.0002886537617631024	0.00022379090451829216	4_1
1830	num__MRDB0logred	4.4408920985006264e-17	3.7005540905943844e-05	4_1
1831	num__MRDC0percentage	-0.0011370617777560765	0.0004261264761273689	4_1
1832	num__date_MRDA1	-0.0010395436149982728	0.0003269753604500655	4_1
1833	num__MRDA1hodnota	0.0014062119069676803	0.0004515164652918772	4_1
1834	num__MRDA1logred	-0.0008308547466965521	0.0003288777448546944	4_1
1835	num__date_MRDB1	9.166707299237408e-05	0.0002982589460816159	4_1
1836	num__MRDB1hodnota	-0.000315958847335307	0.00027413533306647637	4_1
1837	num__Date_MRDC1	0.000784046028572849	0.00046218259740129494	4_1
1838	num__MRDC1percentage	-0.0006143644253742364	0.0019570804411598902	4_1
1839	num__NauseastartC1	0.0005519528012092545	0.00038598472307694063	4_1
1840	num__NauseastopC1	-0.0012755375688721982	5.025734546483281e-05	4_1
1841	num__AlopeciastartC1	-0.0016246525915451393	0.0008267930075444161	4_1
1842	num__AlopeciastopC1	0.0004622360914720458	0.0002640276117620301	4_1
1843	num__OralstartC1	-0.00018723487249496795	0.0005424114149540333	4_1
1844	num__OralstopC1	0.00017163196645377798	0.0008331407605772714	4_1
1845	num__DiarrheastartC1	-0.0009381247257301383	0.0012122319601175155	4_1
1846	num__DiarrheastopC1	-0.0011312106879906247	0.00044530684274425206	4_1
1847	num__CardiacstartC1	0.00041347701009313286	0.0002967886420459658	4_1
1848	num__CardiacstopC1	-0.00025159685991513745	0.000253502210791956	4_1
1849	num__LiverASTstartC1	-8.386561997171249e-05	0.0001350688161737937	4_1
1850	num__LiverASTstopC1	2.5354722317061373e-05	0.00033897066492293514	4_1
1851	num__LiverALTstartC1	-4.6808718123747536e-05	0.0008164640839877425	4_1
1852	num__LiverALTstopC1	-0.0008971670973718648	0.00027478673369946474	4_1
1853	num__LiverBilstartC1	0.00022039104783266872	0.0007558657895140317	4_1
1854	num__LiverBilstopC1	-0.0011273099614803384	0.0003698806193924906	4_1
1855	num__RenaCreatstartC1	-0.00018528450923984696	0.0006523374705193751	4_1
1856	num__RenaCreatstopC1	0.00020673850504659974	0.0004643503218748589	4_1
1857	num__RenaprotstartC1	-0.00011117070554389485	0.00015743672394058294	4_1
1858	num__RenahaemstartC1	0.0004466331854307892	0.00017295664753928385	4_1
1859	num__RenahaemstopC1	0.00012482324833003046	9.856573226188343e-05	4_1
1860	num__mylotargdateC1	0.00021844068457752553	0.0005508041307572764	4_1
1861	num__marrexamdate1C1	-0.0008289043834413867	0.0009622231319747767	4_1
1862	num__marrexamdate2C1	0.00013457506460579083	0.0008205305935120946	4_1
1863	num__NeutrecoverydateC1	-1.3652542786068977e-05	0.001285104398082396	4_1
1864	num__Platrecovery50dateC1	-0.0010044370764054733	0.0015366461435216059	4_1
1865	num__Platrecovery100dateC1	-0.0020459310546588894	0.0010803216823607378	4_1
1866	num__DischargeddateC1	0.0003432639329075338	0.0009868606800010995	4_1
1867	num__Weight	0.0001618801501779954	0.0003675593966014426	4_1
1868	num__Height	0.0008503583792481617	0.0007162481685596803	4_1
1869	num__BloodDateEntry	-0.0006826271393046701	0.0008052189908174242	4_1
1870	num__HemoglobinEntry	0.000926422546199257	0.0005080312556489839	4_1
1871	num__PlateletEntry	0.0002379443171290685	0.0004145428163404163	4_1
1872	num__MarrowDateEntry	0.0003101077575698552	0.0003629667414358011	4_1
1873	num__MarrowBlastsEntry	0.0021551513969476853	0.0006253036147775526	4_1
1874	num__LocalImmPcnt	0.0009615290847920788	0.0009290896780711279	4_1
1875	num__SmokePerDay	-0.0005714564337607753	0.0007939104499735032	4_1
1876	num__chemodateC1	-0.0016558584036276524	0.00040091233656592483	4_1
1877	num__Marrblastperc1C1	0.0031693402896289637	0.0011402204581368782	4_1
1878	num__Marrblastperc2C1	-0.000458335364961715	0.00041055030703580247	4_1
1879	num__WBCEntry	0.003110829391974268	0.0028257122385367565	4_1
1880	num__CompmarrrespC1	0.0004992929933200108	0.001660530158142599	4_1
1881	remainder__IsSec_is_missing	0.0	0.0	4_1
1882	remainder__PrevDiag_is_missing	-3.705690184796495e-05	7.297591080534611e-06	4_1
1883	remainder__PrevBloodDis_is_missing	0.00012287288507484284	0.0007478975556534657	4_1
1884	remainder__Weight_is_missing	0.0	0.0	4_1
1885	remainder__Height_is_missing	0.0	0.0	4_1
1886	remainder__BloodDateEntry_is_missing	0.0	0.0	4_1
1887	remainder__HemoglobinEntry_is_missing	0.0	0.0	4_1
1888	remainder__PlateletEntry_is_missing	-2.535472231703917e-05	7.801453020661596e-06	4_1
1889	remainder__MarrowDateEntry_is_missing	-1.5602906041256582e-05	1.8086924755950854e-05	4_1
1890	remainder__MarrowBlastsEntry_is_missing	-5.656053439953013e-05	4.7932929845213875e-05	4_1
1891	remainder__FABtype_is_missing	3.900726510308594e-06	7.960732022805082e-05	4_1
1892	remainder__CNSinvolveentry_is_missing	-3.900726510310815e-05	5.516460333994538e-05	4_1
1893	remainder__Localcytoentry_is_missing	1.3652542786135591e-05	3.2983635526453606e-05	4_1
1894	remainder__Localimmentry_is_missing	5.851089765496198e-06	3.3555318219486765e-05	4_1
1895	remainder__LocalImmPcnt_is_missing	-0.0003783704715002889	0.00031571796992944706	4_1
1896	remainder__CD33entry_is_missing	-7.801453020639392e-06	8.027350188603556e-05	4_1
1897	remainder__SmokeHist_is_missing	9.166707299237408e-05	6.367868825322676e-05	4_1
1898	remainder__SmokePerDay_is_missing	-2.3404359061895974e-05	0.00034739468224977734	4_1
1899	remainder__CytoResult_is_missing	0.0	0.0	4_1
1900	remainder__Karyotype_is_missing	1.9503632551653995e-06	3.617384951191847e-05	4_1
1901	remainder__ComorArr_is_missing	-3.90072651028639e-06	4.777394788174466e-06	4_1
1902	remainder__ComorCard_is_missing	1.3652542786091182e-05	1.910957915282704e-05	4_1
1903	remainder__ComorHVD_is_missing	0.0	0.0	4_1
1904	remainder__ComorIBD_is_missing	0.0	0.0	4_1
1905	remainder__ComorDiab_is_missing	0.0	0.0	4_1
1906	remainder__ComorCVD_is_missing	-7.801453020594984e-06	7.297591080534611e-06	4_1
1907	remainder__ComorPsyc_is_missing	1.9503632551653995e-06	3.900726510330798e-06	4_1
1908	remainder__ComorObe_is_missing	7.801453020617188e-06	9.554789576403322e-06	4_1
1909	remainder__ComorInf_is_missing	2.1453995806730575e-05	7.2975910805464795e-06	4_1
1910	remainder__ComorRheu_is_missing	7.801453020617188e-06	9.554789576403322e-06	4_1
1911	remainder__ComorPrep_is_missing	0.0	0.0	4_1
1912	remainder__ComorRen_is_missing	5.8510897654739935e-06	1.170217953091098e-05	4_1
1913	remainder__ComorMPul_is_missing	3.900726510308594e-06	7.80145302061719e-06	4_1
1914	remainder__ComorSPul_is_missing	1.9503632551653995e-06	3.900726510330799e-06	4_1
1915	remainder__ComorPST_is_missing	9.751816275804792e-06	1.510744881257796e-05	4_1
1916	remainder__ComorHepM_is_missing	3.900726510308594e-06	7.80145302061719e-06	4_1
1917	remainder__ComorHepS_is_missing	0.0	0.0	4_1
1918	remainder__drugdoseC1yn_is_missing	0.0	0.0	4_1
1919	remainder__mylotargC1yn_is_missing	-7.801453020594984e-06	1.8909473333333474e-05	4_1
1920	remainder__mylotargdateC1_is_missing	0.00013262470135064764	0.00023955352064429177	4_1
1921	remainder__mylodoseC1_is_missing	-0.00021649032132233791	0.00044600675617579753	4_1
1922	remainder__marrexamdate1C1_is_missing	-3.90072651028639e-06	0.0003259266502030514	4_1
1923	remainder__marrexamdate2C1_is_missing	-0.0002398946803842339	0.0004922726128731292	4_1
1924	remainder__cellularity1C1_is_missing	0.00012677361158517365	0.0003422317914883034	4_1
1925	remainder__cellularity2C1_is_missing	-0.0002301428641084291	8.800440136666577e-05	4_1
1926	remainder__Marrblastperc1C1_is_missing	-0.00017553269296404216	0.00022194756793098092	4_1
1927	remainder__Marrblastperc2C1_is_missing	-0.0002320932273635945	0.00019380370159114446	4_1
1928	remainder__Marrresult1C1_is_missing	9.751816275804792e-06	0.0003103468608851248	4_1
1929	remainder__Marrresult2C1_is_missing	-0.00027695158223217664	0.0004717541286350411	4_1
1930	remainder__CompmarrrespC1_is_missing	0.00017358232970892117	0.0015075487929632082	4_1
1931	remainder__NeutrecoveryC1_is_missing	9.751816275826997e-06	1.850277045299825e-05	4_1
1932	remainder__NeutrecoverydateC1_is_missing	0.00027890194548734203	3.9779761186553404e-05	4_1
1933	remainder__Platrecovery50C1_is_missing	0.0	0.0	4_1
1934	remainder__Platrecovery50dateC1_is_missing	-0.0007606416695109086	0.0007599662438905237	4_1
1935	remainder__Platrecovery100C1_is_missing	0.0	0.0	4_1
1936	remainder__Platrecovery100dateC1_is_missing	-0.0009634794480471998	0.0003992008160725896	4_1
1937	remainder__NauseagradeC1_is_missing	0.00010726997903360846	0.0001048490325669192	4_1
1938	remainder__NauseastartC1_is_missing	-0.0005461017114437583	0.0003575606865381326	4_1
1939	remainder__NauseastopC1_is_missing	-7.99648934614261e-05	0.0004995519587817563	4_1
1940	remainder__AlopeciagradeC1_is_missing	1.1702179530970191e-05	1.2937246244479297e-05	4_1
1941	remainder__AlopeciastartC1_is_missing	-0.00025159685991513745	0.0003677559773401858	4_1
1942	remainder__AlopeciastopC1_is_missing	1.9503632551653995e-06	0.00031049390986795833	4_1
1943	remainder__OralgradeC1_is_missing	2.5354722317061373e-05	2.3566328877266496e-05	4_1
1944	remainder__OralstartC1_is_missing	-0.0004953922668096799	0.00019202908561350592	4_1
1945	remainder__OralstopC1_is_missing	-0.0005383002584230967	0.0003734016167334873	4_1
1946	remainder__DiarrheagradeC1_is_missing	2.340435906191818e-05	3.29836355264326e-05	4_1
1947	remainder__DiarrheastartC1_is_missing	-0.000298405578038885	0.00035228765291987036	4_1
1948	remainder__DiarrheastopC1_is_missing	-0.0004992929933199663	0.00022026156090513408	4_1
1949	remainder__CardiacgradeC1_is_missing	1.950363255158738e-05	2.223756253547184e-05	4_1
1950	remainder__CardiacstartC1_is_missing	3.120581208253537e-05	8.214711468588954e-05	4_1
1951	remainder__CardiacstopC1_is_missing	0.00014432688088159563	0.00010988008012873202	4_1
1952	remainder__LiverASTgradeC1_is_missing	-6.826271393047811e-05	7.777035267395178e-05	4_1
1953	remainder__LiverASTstartC1_is_missing	1.3652542786113386e-05	8.778801451014304e-05	4_1
1954	remainder__LiverASTstopC1_is_missing	0.00014432688088161783	0.0001074294356929706	4_1
1955	remainder__LiverALTgradeC1_is_missing	1.9503632551653995e-06	2.0824181095193897e-05	4_1
1956	remainder__LiverALTstartC1_is_missing	-0.0005129455361061019	0.0005867838916658293	4_1
1957	remainder__LiverALTstopC1_is_missing	-0.0006124140621190488	0.00021678004631777174	4_1
1958	remainder__LiverBilgradeC1_is_missing	0.0	0.0	4_1
1959	remainder__LiverBilstartC1_is_missing	-0.000643619874201562	0.00032023990641024693	4_1
1960	remainder__LiverBilstopC1_is_missing	-0.000304256667804359	0.0002591415591235659	4_1
1961	remainder__RenaCreatgradeC1_is_missing	-1.1702179530925783e-05	2.3404359061851566e-05	4_1
1962	remainder__RenaCreatstartC1_is_missing	0.00025354722317032506	0.000254371038501533	4_1
1963	remainder__RenaCreatstopC1_is_missing	5.851089765471773e-05	0.00015418975377484313	4_1
1964	remainder__RenaprotgradeC1_is_missing	-6.046126090983872e-05	2.3404359061851566e-05	4_1
1965	remainder__RenaprotstartC1_is_missing	-0.00028865376176312463	0.0001521533365046978	4_1
1966	remainder__RenahaemgradeC1_is_missing	2.9255448827392173e-05	4.737415886291044e-05	4_1
1967	remainder__RenahaemstartC1_is_missing	-9.361743624747287e-05	0.00015947723318941915	4_1
1968	remainder__RenahaemstopC1_is_missing	-7.606416695107309e-05	0.0001068969884912321	4_1
1969	remainder__UnitsbloodC1_is_missing	-3.900726510308594e-06	1.3228007183451526e-05	4_1
1970	remainder__UnitsplateletsC1_is_missing	0.0	0.0	4_1
1971	remainder__DaysIVantibC1_is_missing	-1.9503632551209904e-06	2.8531354699574693e-05	4_1
1972	remainder__DaysinhospC1_is_missing	-0.00018918523575013336	0.00023073712295940986	4_1
1973	remainder__DischargeddateC1_is_missing	-9.751816275778147e-05	0.00029520795129540586	4_1
1974	remainder__MRDnegativity_is_missing	-0.0004973426300648231	4.73741588628693e-05	4_1
1975	remainder__MRDguided_is_missing	-1.5602906041234376e-05	0.00012901914600257986	4_1
1976	remainder__Housekeeping_is_missing	-0.00016773123994342498	0.00016158615380337007	4_1
1977	remainder__MRDA0_is_missing	-1.950363255154297e-05	0.00023831172490681483	4_1
1978	remainder__date_MRDA0_is_missing	2.7305085572182363e-05	0.00035566198864537304	4_1
1979	remainder__MRDA0_method_is_missing	-0.00011312106879903804	0.0003166923918605508	4_1
1980	remainder__MRDA0_specimen_is_missing	-0.000587059339802054	0.00023105014336939004	4_1
1981	remainder__MRDA0num_is_missing	-0.0005519528012092101	0.0004247405789894926	4_1
1982	remainder__MRDA0hodnota_is_missing	-0.0006845775025598356	8.375214999692853e-05	4_1
1983	remainder__MRDA0logred_is_missing	-2.1453995806730575e-05	0.00031323829688799013	4_1
1984	remainder__MRDB0_is_missing	-0.0002613486761909423	0.0001343345876071907	4_1
1985	remainder__date_MRDB0_is_missing	1.9503632551653995e-06	0.000181016406848439	4_1
1986	remainder__MRDB0_method_is_missing	0.00019503632551565175	0.00014503675414757238	4_1
1987	remainder__MRDB0_specimen_is_missing	-0.00016968160319856817	9.645921707644615e-05	4_1
1988	remainder__MRDB0num_is_missing	-0.00034521429616263255	0.00024582315333328665	4_1
1989	remainder__MRDB0hodnota_is_missing	-4.0957628358251344e-05	3.2284256389380685e-05	4_1
1990	remainder__MRDB0logred_is_missing	7.606416695113972e-05	6.851301602322197e-05	4_1
1991	remainder__MRDC0_is_missing	-2.9255448827347762e-05	0.00017280262466886235	4_1
1992	remainder__MRDC0_method_is_missing	-0.0006202155151396882	0.0001063976337957887	4_1
1993	remainder__MRDC0_specimen_is_missing	7.801453020639392e-06	0.00011345683999995961	4_1
1994	remainder__MRDC0num_is_missing	-0.00018333414598468157	0.0003056786105372502	4_1
1995	remainder__MRDC0percentage_is_missing	-0.0005987615193329354	0.00018733642637377583	4_1
1996	remainder__MRDA1_is_missing	-0.000737237310449057	0.00014166673984952323	4_1
1997	remainder__date_MRDA1_is_missing	0.0002691501292116039	0.00022251242981248678	4_1
1998	remainder__MRDA1_method_is_missing	-0.00019893705202589373	0.0002280007178906643	4_1
[truncated: 5,559 more rows]
