# Supplementary material for: Random Survival Forest Versus Elastic-Net Regularized Cox Regression for Survival Prediction in Acute Myeloid Leukemia at Distinct Treatment Time Points: Model Performance Comparison Study
Source: JMIR Bioinform Biotechnol. 2026 Apr 29;7:e75678. doi: 10.2196/75678 (PMC13128161; doi:10.2196/75678)
Supplement: Multimedia Appendix 9 [file bioinform-v7-e75678-s009.zip › ablation_metrics/repeated_fold_feature_importance/rsf/C1__C1_NGS_flt3_npm1__fimp.csv]

	feature	importance	std_importance	fold_repeat_idx
0	karyotype_encoding__Karyotype_46,XX [20]	2.5749202765124048e-05	3.684329676497178e-05	1_1
1	karyotype_encoding__Karyotype_46,XX,inv(16)(p13q22)[10]	0.0	0.0	1_1
2	karyotype_encoding__Karyotype_46,XX,t(8;21)(q22;q22)[10]	0.0	0.0	1_1
3	karyotype_encoding__Karyotype_46,XX[10]	2.2204460492503132e-17	1.9807079050071507e-05	1_1
4	karyotype_encoding__Karyotype_46,XX[20]	-0.0003862380414759725	0.00021305273531048856	1_1
5	karyotype_encoding__Karyotype_46,XX[20]	-1.9807079050004893e-05	5.637193523385105e-05	1_1
6	karyotype_encoding__Karyotype_46,XX[25]	-8.715114782018585e-05	5.217953085869609e-05	1_1
7	karyotype_encoding__Karyotype_46,XX[30]	0.0	0.0	1_1
8	karyotype_encoding__Karyotype_46,XY	-5.942123714985925e-06	1.009966825837114e-05	1_1
9	karyotype_encoding__Karyotype_46,XY [20]	4.753698972017606e-05	1.584566324002168e-05	1_1
10	karyotype_encoding__Karyotype_46,XY,inv(16)(p13q22)[10]	0.0	0.0	1_1
11	karyotype_encoding__Karyotype_46,XY[10]	0.0	0.0	1_1
12	karyotype_encoding__Karyotype_46,XY[20]	-0.0005605403371164108	0.0002345780393989099	1_1
13	karyotype_encoding__Karyotype_46,XY[20]	-5.3479113435073164e-05	5.895726054684421e-05	1_1
14	karyotype_encoding__Karyotype_46,XY[21]	0.0	0.0	1_1
15	karyotype_encoding__Karyotype_46,XY[25]	9.903539525124572e-06	0.0	1_1
16	karyotype_encoding__Karyotype_46,XY[30]	-1.98070790500271e-06	3.96141581000542e-06	1_1
17	karyotype_encoding__Karyotype___rare_class__	0.0006575950244617878	0.0007172679096167303	1_1
18	cat__sexID_False	0.00027729910670080125	0.0004958499596210928	1_1
19	cat__sexID_True	-0.0003842573335709476	0.0003642779783333737	1_1
20	cat__IsSec_False	-5.347911343509537e-05	0.00035107174585307554	1_1
21	cat__IsSec_True	0.0011448491690930983	0.0012810694449839925	1_1
22	cat__IsSec_nan	-7.92283162001084e-06	3.96141581000542e-06	1_1
23	cat__PrevDiag_False	2.7729910670126756e-05	0.0005943576056659205	1_1
24	cat__PrevDiag_True	0.0002238199932656615	0.0006542515375166169	1_1
25	cat__PrevDiag_nan	-3.565274229004878e-05	5.26287173157195e-05	1_1
26	cat__drugdoseC1yn_False	0.00022976211698064742	9.171340664162983e-05	1_1
27	cat__drugdoseC1yn_True	0.0003604888387109817	6.527326659645408e-05	1_1
28	cat__drugdoseC1yn_nan	1.5845663240088292e-05	1.3433814611965497e-05	1_1
29	cat__mylotargC1yn_False	-0.0006358072375066248	0.00039243017488402424	1_1
30	cat__mylotargC1yn_True	-0.001059678729177782	0.0003095232413194357	1_1
31	cat__mylotargC1yn_nan	0.0	0.0	1_1
32	cat__mylodoseC1_False	-0.00018420583516542965	0.00010841549058888746	1_1
33	cat__mylodoseC1_True	0.00026937627508074604	0.0001616917751655521	1_1
34	cat__mylodoseC1_nan	-2.574920276499082e-05	0.0001911767942165529	1_1
35	cat__NeutrecoveryC1_False	-0.00014261096916032834	0.0005283183300880232	1_1
36	cat__NeutrecoveryC1_True	0.00025551131974574923	0.0005094848933488903	1_1
37	cat__NeutrecoveryC1_nan	0.0	0.0	1_1
38	cat__Platrecovery50C1_False	0.0005704438766415798	0.000368145349890258	1_1
39	cat__Platrecovery50C1_True	0.000447639986531212	0.0005955774918688383	1_1
40	cat__Platrecovery50C1_nan	0.0	0.0	1_1
41	cat__Platrecovery100C1_False	0.00203022560263042	0.0016592020196382737	1_1
42	cat__Platrecovery100C1_True	0.0016439875611544252	0.0025972889154989988	1_1
43	cat__Platrecovery100C1_nan	-7.92283162001084e-06	3.96141581000542e-06	1_1
44	cat__amlAgeGroup_15-29	5.7440529245234015e-05	0.00016647375672509493	1_1
45	cat__amlAgeGroup_30-39	-0.00019212866678548491	0.0001800811002068775	1_1
46	cat__amlAgeGroup_40-49	-0.0002693762750806572	0.00023102221659949168	1_1
47	cat__amlAgeGroup_50-59	-0.0002099550379305093	0.0002829294089277573	1_1
48	cat__amlAgeGroup_60+	0.00016241804821048866	0.0005101082390700235	1_1
49	cat__PrevBloodDis_Aplastic anaemia	0.0	0.0	1_1
50	cat__PrevBloodDis_Chronic lymphoblastic leukaemia (CLL)	0.0	0.0	1_1
51	cat__PrevBloodDis_Chronic myelomonocytic leukaemia (CMML)	-1.188424742997185e-05	0.0001150516824644403	1_1
52	cat__PrevBloodDis_Hodgkin's disease	0.0	0.0	1_1
53	cat__PrevBloodDis_Lymphoma	0.0	0.0	1_1
54	cat__PrevBloodDis_Myelodysplastic syndrome (MDS)/myelodysplasia/pre-leukaemic phase	-7.328619248514467e-05	0.00026460063322513566	1_1
55	cat__PrevBloodDis_Myelofibrosis	-3.169132648004336e-05	4.220348951743895e-05	1_1
56	cat__PrevBloodDis_Myeloproliferative syndrome	0.0	0.0	1_1
57	cat__PrevBloodDis_Other haematological disorder	0.00015845663240046103	4.201715973535835e-05	1_1
58	cat__PrevBloodDis_Polycythaemia rubra vera (PRV)	0.0	0.0	1_1
59	cat__PrevBloodDis_Refractory anaemia with excess of blasts (RAEB, RAEB-t)	-5.545982134009808e-05	9.218275023842375e-05	1_1
60	cat__PrevBloodDis_Thrombocythaemia	0.0	0.0	1_1
61	cat__PrevBloodDis_Thrombocytopenia	0.0	0.0	1_1
62	cat__PrevBloodDis_nan	-0.0001168617663952487	0.0006406418990755087	1_1
63	cat__FABtype_0	4.753698972017606e-05	4.030144383579391e-05	1_1
64	cat__FABtype_1	-0.00016637946402038307	0.00019801136034754623	1_1
65	cat__FABtype_2	0.00033077822013594105	0.00022458118379870402	1_1
66	cat__FABtype_3	0.0	0.0	1_1
67	cat__FABtype_3v	0.0	0.0	1_1
68	cat__FABtype_4	1.7826371145091e-05	0.0001248631727967726	1_1
69	cat__FABtype_4e	-9.507397944019669e-05	0.00012122838550993638	1_1
70	cat__FABtype_5	0.0019747657812902776	0.0006729919661231273	1_1
71	cat__FABtype_5a	0.00018024441935553525	6.521313460159643e-05	1_1
72	cat__FABtype_5b	7.922831620026383e-05	4.384483851520801e-05	1_1
73	cat__FABtype_6	2.3768494860099133e-05	0.0004107569875676875	1_1
74	cat__FABtype_7	0.0	0.0	1_1
75	cat__FABtype_8	-0.0005050805157762906	0.0002115744677754692	1_1
76	cat__FABtype_B	0.0	0.0	1_1
77	cat__FABtype_R	-0.00013864955335030071	9.478468606972321e-05	1_1
78	cat__FABtype_RT	-3.169132648004336e-05	2.6127331705698518e-05	1_1
79	cat__FABtype_X	3.56527422901376e-05	5.9289042910435826e-05	1_1
80	cat__FABtype_nan	-0.0002654148592706296	8.152243400185588e-05	1_1
81	cat__CNSinvolveentry_0.0	0.0007249390932319688	0.000210682528580839	1_1
82	cat__CNSinvolveentry_1.0	0.0	0.0	1_1
83	cat__CNSinvolveentry_2.0	-8.318973201015822e-05	0.00016578891958596927	1_1
84	cat__CNSinvolveentry_nan	-4.3575573910059615e-05	1.188424743001626e-05	1_1
85	cat__Localcytoentry_1.0	0.000398122288906122	0.0013056666657996145	1_1
86	cat__Localcytoentry_2.0	-0.00011091964268024057	0.0005679280567291756	1_1
87	cat__Localcytoentry_3.0	0.00010299681106034076	7.2126058019064e-05	1_1
88	cat__Localcytoentry_4.0	0.00015449521659045563	8.157054402907355e-05	1_1
89	cat__Localcytoentry_5.0	-0.0001723215877354134	0.0002193673126779046	1_1
90	cat__Localcytoentry_nan	7.922831620077453e-06	2.686762922387206e-05	1_1
91	cat__Localimmentry_1.0	-3.565274229004878e-05	0.00028877607255106105	1_1
92	cat__Localimmentry_2.0	4.357557391017064e-05	4.712253551755003e-05	1_1
93	cat__Localimmentry_3.0	0.00015845663240046103	0.0002969741092002742	1_1
94	cat__Localimmentry_nan	5.149840553018148e-05	5.651095378094709e-05	1_1
95	cat__CD33entry_1.0	5.3479113435184186e-05	0.0002077006235889598	1_1
96	cat__CD33entry_2.0	0.00048329272882134954	6.872799561429588e-05	1_1
97	cat__CD33entry_3.0	0.00019410937469057643	0.00019832811537555696	1_1
98	cat__CD33entry_nan	-0.0001525145086853641	5.795051731468008e-05	1_1
99	cat__SmokeHist_1.0	-0.00040802582843102453	0.0002697255852880884	1_1
100	cat__SmokeHist_2.0	-0.00024362707231557757	0.00022466851171113337	1_1
101	cat__SmokeHist_3.0	0.0005783667082616128	0.00027428335013947194	1_1
102	cat__SmokeHist_nan	-2.376849486003252e-05	6.557309944045074e-05	1_1
103	cat__amlType_De novo	0.0005724245845465603	0.0005729486496845943	1_1
104	cat__amlType_High risk MDS	7.724760829523891e-05	0.0001054436322554734	1_1
105	cat__amlType_Secondary	-0.0004020837047160164	0.0007820812057673836	1_1
106	cat__CytoResult_Adverse	0.031027789331907286	0.006790951725271082	1_1
107	cat__CytoResult_Failed	0.00015845663240046103	0.00018357647094475546	1_1
108	cat__CytoResult_Intermediate	0.002416463644106459	0.0005344976155947641	1_1
109	cat__CytoResult_Normal	0.00017826371145053256	0.0014381221609639475	1_1
110	cat__CytoResult_Not done	-4.1594866005056906e-05	2.1148173296130933e-05	1_1
111	cat__CytoResult_nan	0.0	0.0	1_1
112	cat__CytoResult_t(15;17) / PML-RARA [APL]	0.0	0.0	1_1
113	cat__CytoResult_t(8;21) / inv(16) [CBF]	0.019216828094360983	0.0019250361444047355	1_1
114	cat__ComorArr_0.0	-3.5652742290026575e-05	5.225466341147531e-05	1_1
115	cat__ComorArr_1.0	0.0	0.0	1_1
116	cat__ComorArr_2.0	1.5845663240088292e-05	2.1332877006521016e-05	1_1
117	cat__ComorArr_nan	-9.90353952501355e-06	0.0	1_1
118	cat__ComorCard_0.0	-0.0002832412304156984	0.00021594258594737184	1_1
119	cat__ComorCard_1.0	-0.00035652742290090964	0.0003093964654626563	1_1
120	cat__ComorCard_2.0	0.0	0.0	1_1
121	cat__ComorCard_nan	1.980707905013812e-05	0.0	1_1
122	cat__ComorHVD_0.0	1.7826371145091e-05	6.957897308316597e-05	1_1
123	cat__ComorHVD_1.0	-3.763345019505149e-05	4.490575414960262e-05	1_1
124	cat__ComorHVD_2.0	0.0	0.0	1_1
125	cat__ComorHVD_nan	0.0	0.0	1_1
126	cat__ComorIBD_0.0	-2.1787786955007605e-05	6.053323346578715e-05	1_1
127	cat__ComorIBD_1.0	3.7633450195140306e-05	6.872799561429779e-05	1_1
128	cat__ComorIBD_2.0	0.0	0.0	1_1
129	cat__ComorIBD_nan	-1.188424742997185e-05	4.619765004733005e-05	1_1
130	cat__ComorDiab_0.0	0.00016241804821044427	0.0001289135032406119	1_1
131	cat__ComorDiab_1.0	0.00017430229564050493	0.00017274225927794735	1_1
132	cat__ComorDiab_2.0	0.0	0.0	1_1
133	cat__ComorDiab_nan	0.0	0.0	1_1
134	cat__ComorCVD_0.0	-3.9614158099610105e-06	5.149840553015501e-05	1_1
135	cat__ComorCVD_1.0	-6.932477667509485e-05	6.263548359308982e-06	1_1
136	cat__ComorCVD_2.0	-7.328619248512248e-05	2.7729910670074416e-05	1_1
137	cat__ComorCVD_nan	0.0	0.0	1_1
138	cat__ComorPsyc_0.0	6.734406877024756e-05	0.00023705689465213788	1_1
139	cat__ComorPsyc_1.0	-0.00040010299681101367	0.0004325749977529024	1_1
140	cat__ComorPsyc_2.0	-9.90353952501355e-06	0.0	1_1
141	cat__ComorPsyc_nan	0.0	0.0	1_1
142	cat__ComorObe_0.0	7.922831620055249e-06	0.00017260593760006773	1_1
143	cat__ComorObe_1.0	0.00024164636441066368	0.00013057658188327106	1_1
144	cat__ComorObe_2.0	0.0	0.0	1_1
145	cat__ComorObe_nan	0.0	0.0	1_1
146	cat__ComorInf_0.0	-7.328619248514467e-05	0.00018681761439662	1_1
147	cat__ComorInf_1.0	5.744052924518961e-05	0.00023127680531493923	1_1
148	cat__ComorInf_2.0	0.000146572384970467	3.7789498342819214e-05	1_1
149	cat__ComorInf_nan	1.1884247430060668e-05	2.686762922387206e-05	1_1
150	cat__ComorRheu_0.0	4.357557391017064e-05	0.0001559107782530215	1_1
151	cat__ComorRheu_1.0	-0.0001723215877354134	0.00019423060466468547	1_1
152	cat__ComorRheu_2.0	-1.1884247429994055e-05	2.205622977333151e-05	1_1
153	cat__ComorRheu_nan	0.0	0.0	1_1
154	cat__ComorPrep_0.0	1.9807079050093713e-05	5.0108386874559625e-05	1_1
155	cat__ComorPrep_1.0	2.7729910670148962e-05	9.70344739350739e-06	1_1
156	cat__ComorPrep_2.0	2.1787786955118627e-05	3.9315929330865564e-05	1_1
157	cat__ComorPrep_nan	0.0	0.0	1_1
158	cat__ComorRen_0.0	0.0002654148592707406	0.00014192155697644322	1_1
159	cat__ComorRen_1.0	0.00031691326480087767	0.00013564595771792048	1_1
160	cat__ComorRen_2.0	0.0	0.0	1_1
161	cat__ComorRen_nan	5.149840553015927e-05	3.4534822378355374e-05	1_1
162	cat__ComorMPul_0.0	0.00022381999326563927	0.0002577661336185341	1_1
163	cat__ComorMPul_1.0	0.00012280389011039007	0.00030752682959724525	1_1
164	cat__ComorMPul_2.0	-0.00010299681106020752	7.78798631383693e-05	1_1
165	cat__ComorMPul_nan	-9.90353952501355e-06	1.5342497459553754e-05	1_1
166	cat__ComorSPul_0.0	-3.96141581000542e-05	9.68321077630223e-05	1_1
167	cat__ComorSPul_1.0	0.0	0.0	1_1
168	cat__ComorSPul_2.0	1.3864955335107786e-05	9.511523523711942e-05	1_1
169	cat__ComorSPul_nan	0.0	0.0	1_1
170	cat__ComorPST_0.0	-5.942123714985925e-06	0.0001622005077550344	1_1
171	cat__ComorPST_1.0	-0.00029116406203573143	0.00014643849220016204	1_1
172	cat__ComorPST_2.0	1.1884247430082872e-05	2.2928351660430476e-05	1_1
173	cat__ComorPST_nan	0.0	0.0	1_1
174	cat__ComorHepM_0.0	0.00011686176639535972	0.00026804767203591183	1_1
175	cat__ComorHepM_1.0	-0.00020005149840547355	0.00012564621805339168	1_1
176	cat__ComorHepM_2.0	-1.7826371145002184e-05	2.205622977333749e-05	1_1
177	cat__ComorHepM_nan	-1.5845663239999476e-05	1.8368329462038805e-05	1_1
178	cat__ComorHepS_0.0	2.1787786955118627e-05	0.00013898868851666327	1_1
179	cat__ComorHepS_1.0	-9.903539524969141e-06	7.848203599406519e-05	1_1
180	cat__ComorHepS_2.0	4.753698972017606e-05	7.041966777440857e-05	1_1
181	cat__ComorHepS_nan	0.0	0.0	1_1
182	cat__TreatmentC1_ADE Alone	0.00018420583516551848	0.00027485489347675113	1_1
183	cat__TreatmentC1_ADE and Mylotarg 3mg per m2	-4.1594866005056906e-05	0.00012933886123012349	1_1
184	cat__TreatmentC1_ADE and Mylotarg 6mg per m2	0.00029314476994082297	8.826937609745261e-05	1_1
185	cat__TreatmentC1_AIDA	0.0	0.0	1_1
186	cat__TreatmentC1_Arsenic and ATRA	0.0	0.0	1_1
187	cat__TreatmentC1_DA High dose (90mg)	-0.00037831520985596165	0.00014438803627556213	1_1
188	cat__TreatmentC1_DA Mylotarg 3mg per m2	7.32861924852557e-05	7.712053532168109e-05	1_1
189	cat__TreatmentC1_DA Mylotarg 6mg per m2	-6.536336086508943e-05	5.895726054681437e-05	1_1
190	cat__TreatmentC1_DA Standard dose (60mg)	6.734406877024756e-05	0.00026436329658518923	1_1
191	cat__Marrresult1C1_CR	0.002394675857151407	0.0005711655532302878	1_1
192	cat__Marrresult1C1_PR	-0.00011488105849024599	0.0003520203337637965	1_1
193	cat__Marrresult1C1_RD	0.003410779012419063	0.0012224771296856722	1_1
194	cat__Marrresult1C1_nan	-5.942123714963721e-06	0.000168021946722488	1_1
195	cat__Marrresult2C1_CR	6.536336086520045e-05	0.00021918839794890792	1_1
196	cat__Marrresult2C1_PR	2.3768494860121336e-05	1.836832946203641e-05	1_1
197	cat__Marrresult2C1_RD	5.7440529245234015e-05	4.7454388459242654e-05	1_1
198	cat__Marrresult2C1_nan	9.507397944028551e-05	0.00027378227096980863	1_1
199	cat__amlFLToutcomeID_2.0	-1.782637114502439e-05	2.376849486003252e-05	1_1
200	cat__amlFLToutcomeID_3.0	0.0004971576841563685	0.00041026958947451136	1_1
201	cat__amlFLToutcomeID_4.0	-0.00016241804821037764	0.0003523545197829372	1_1
202	cat__amlFLToutcomeID_nan	0.0002079743300255954	0.00010119072057711386	1_1
203	cat__amlFLTTypeID_1.0	0.00034860459128096546	0.0004294255135036384	1_1
204	cat__amlFLTTypeID_2.0	-0.00047140848139120005	0.00028217963148543656	1_1
205	cat__amlFLTTypeID_nan	-5.545982134009808e-05	0.0006058700250168766	1_1
206	cat__amlDDLFLTTKDID_1.0	2.5749202765124048e-05	2.3932984676443008e-05	1_1
207	cat__amlDDLFLTTKDID_2.0	-9.70546873451994e-05	0.00020348339725257092	1_1
208	cat__amlDDLFLTTKDID_3.0	-4.1594866005056906e-05	6.64054295729017e-05	1_1
209	cat__amlDDLFLTTKDID_4.0	0.0	0.0	1_1
210	cat__amlDDLFLTTKDID_6.0	0.0	0.0	1_1
211	cat__amlDDLFLTTKDID_7.0	0.0	0.0	1_1
212	cat__amlDDLFLTTKDID_8.0	0.0	0.0	1_1
213	cat__amlDDLFLTTKDID_9.0	0.0	0.0	1_1
214	cat__amlDDLFLTTKDID_99.0	-1.98070790500271e-05	0.0	1_1
215	cat__amlDDLFLTTKDID_nan	-0.0001346881375403175	0.00010130696498143311	1_1
216	cat__amlFLTType0ID_1.0	2.3768494860099133e-05	0.0004101835179271628	1_1
217	cat__amlFLTType0ID_2.0	2.1787786955118627e-05	2.4579938689155464e-05	1_1
218	cat__amlFLTType0ID_nan	-1.980707904958301e-06	0.00040352032256212966	1_1
219	cat__amlDDLNPM1OutcomeID_1.0	0.0014934537603739973	0.0008190508600958132	1_1
220	cat__amlDDLNPM1OutcomeID_3.0	0.003167151940103441	0.001520474267772491	1_1
221	cat__amlDDLNPM1OutcomeID_5.0	7.922831620055249e-06	1.1549412511856312e-05	1_1
222	cat__amlDDLNPM1OutcomeID_7.0	0.0	0.0	1_1
223	cat__amlDDLNPM1OutcomeID_nan	0.00021193574583562303	4.712253551754536e-05	1_1
224	cat__amlDDLNPM1ID_1.0	3.961415810016522e-05	0.0003287617143561032	1_1
225	cat__amlDDLNPM1ID_2.0	-2.9710618575062854e-05	6.418227165812838e-05	1_1
226	cat__amlDDLNPM1ID_3.0	-1.98070790500271e-06	3.96141581000542e-06	1_1
227	cat__amlDDLNPM1ID_4.0	-0.0001148810584902682	8.181066978850262e-05	1_1
228	cat__amlDDLNPM1ID_5.0	-0.0001921286667854627	0.0001392988371067016	1_1
229	cat__amlDDLNPM1ID_nan	0.000962624041832627	0.0012522304187392271	1_1
230	ordinal__NauseagradeC1	-0.00036841167033092593	0.00046373105714901485	1_1
231	ordinal__AlopeciagradeC1	-0.0016637946402043413	0.000299145915551134	1_1
232	ordinal__OralgradeC1	0.00043377503119621517	0.0004249253251090469	1_1
233	ordinal__DiarrheagradeC1	-0.0003822766256659893	0.0005743233262762409	1_1
234	ordinal__CardiacgradeC1	-0.000509041931586296	0.0003777184527804085	1_1
235	ordinal__LiverASTgradeC1	-0.0006298651137916167	0.0003353543801304881	1_1
236	ordinal__LiverALTgradeC1	-0.0007328619248518908	0.0002998663555810546	1_1
237	ordinal__LiverBilgradeC1	-0.00022381999326552825	0.0007842352757220475	1_1
238	ordinal__RenaCreatgradeC1	-0.0001525145086853641	0.0005027877886104634	1_1
239	ordinal__RenaprotgradeC1	-0.0004456592786261426	0.00034054354269949836	1_1
240	ordinal__RenahaemgradeC1	0.0001881672509755461	0.0002969080488926177	1_1
241	ordinal__cellularity1C1	-0.0011131578426128996	0.0007604370769724833	1_1
242	ordinal__cellularity2C1	0.00027531839879577633	9.970656167847661e-05	1_1
243	num__amlAgeAtRand1	0.004185235803276122	0.0023084349753564135	1_1
244	num__UnitsbloodC1	0.0015746627844792193	0.001549706168665644	1_1
245	num__UnitsplateletsC1	0.0022441420563709793	0.0009977264357792848	1_1
246	num__DaysIVantibC1	0.0003961415810010971	0.001303615814644172	1_1
247	num__DaysinhospC1	0.0021451066611207327	0.001210398916103864	1_1
248	num__TestDate	-0.0018955374650899471	0.0006317992516127644	1_1
249	num__ITDPcnt	0.001756887911739735	0.000796840538009944	1_1
250	num__ITDLength	0.002505595499831692	0.0013728034862222575	1_1
251	num__NauseastartC1	-0.0008061481173371021	0.0003625074270282074	1_1
252	num__NauseastopC1	-0.00010101610315522702	0.0003303925281675248	1_1
253	num__AlopeciastartC1	-0.0007922831620020387	0.00043082104406841603	1_1
254	num__AlopeciastopC1	4.4408920985006264e-17	0.0003088253300788656	1_1
255	num__OralstartC1	-0.0017390615405945553	0.0007101217672153833	1_1
256	num__OralstopC1	-0.0003466238833758517	0.0003677935116266785	1_1
257	num__DiarrheastartC1	-0.0010834472240378145	0.0005189152304149187	1_1
258	num__DiarrheastopC1	8.913185572527738e-05	0.0005290752228966991	1_1
259	num__CardiacstartC1	-0.0018777110939449226	0.0010018858381669004	1_1
260	num__CardiacstopC1	-0.0009032028046823237	0.00014919872113824305	1_1
261	num__LiverASTstartC1	-0.0002891833541307287	0.0003047588011500117	1_1
262	num__LiverASTstopC1	-0.00022183928536056996	0.00016976411620589428	1_1
263	num__LiverALTstartC1	-0.001556836413334084	0.0008611729838220427	1_1
264	num__LiverALTstopC1	-0.00012478459801530396	0.0002537007718238428	1_1
265	num__LiverBilstartC1	-0.0004931962683462521	0.0008796974726243666	1_1
266	num__LiverBilstopC1	-0.0011448491690929652	0.0006904294326897647	1_1
267	num__RenaCreatstartC1	-0.00012874601382530936	0.000465529567466409	1_1
268	num__RenaCreatstopC1	-0.0005526175054964222	7.93272897755787e-05	1_1
269	num__RenaprotstartC1	-0.00033275892804081054	0.00039503082733592724	1_1
270	num__RenahaemstartC1	-0.00037237308614093136	0.00045991679285243615	1_1
271	num__RenahaemstopC1	-4.555628181506233e-05	0.00013573269712213571	1_1
272	num__mylotargdateC1	0.0010121417394577613	0.000267608225313746	1_1
273	num__marrexamdate1C1	-0.001414225444173689	0.0010089058033382354	1_1
274	num__marrexamdate2C1	0.000760591835522062	0.00011539217353874862	1_1
275	num__NeutrecoverydateC1	0.0001921286667855515	0.0012762062399196824	1_1
276	num__Platrecovery50dateC1	-0.0016974666745894762	0.0028539698468680965	1_1
277	num__Platrecovery100dateC1	0.00010497751896534346	0.0022579166618184898	1_1
278	num__DischargeddateC1	-0.0006397686533166303	0.0011418845492421916	1_1
279	num__Weight	6.932477667522807e-05	0.0012207493458160903	1_1
280	num__Height	-0.001457801018083793	0.00048100625899578426	1_1
281	num__BloodDateEntry	0.000784360330382139	0.0004796994850691127	1_1
282	num__HemoglobinEntry	0.0005942123715016123	0.0008777240632329141	1_1
283	num__PlateletEntry	-0.0009903539525025762	0.0009554118636995253	1_1
284	num__MarrowDateEntry	-0.0006813635193217537	0.0005000414695849831	1_1
285	num__MarrowBlastsEntry	-0.0014261096916037275	0.0016876514741846847	1_1
286	num__LocalImmPcnt	-0.0004991383920612824	0.0009276101539572192	1_1
287	num__SmokePerDay	0.0002456077802206913	0.0003449731355038366	1_1
288	num__chemodateC1	0.000279279814605804	0.0007196105634512444	1_1
289	num__Marrblastperc1C1	0.006144155921326333	0.0012869511480707565	1_1
290	num__Marrblastperc2C1	0.00030899043318088903	0.00013856463986683683	1_1
291	num__WBCEntry	0.0069404004991384435	0.0023032865227802894	1_1
292	num__CompmarrrespC1	0.0014043219046487644	0.0008560554488710702	1_1
293	remainder__IsSec_is_missing	1.5845663240088292e-05	8.91538608744948e-05	1_1
294	remainder__PrevDiag_is_missing	2.178778695509642e-05	2.45799386891662e-05	1_1
295	remainder__PrevBloodDis_is_missing	0.00021589716164560624	0.000582254011236486	1_1
296	remainder__Weight_is_missing	0.0	0.0	1_1
297	remainder__Height_is_missing	0.0	0.0	1_1
298	remainder__BloodDateEntry_is_missing	0.0	0.0	1_1
299	remainder__HemoglobinEntry_is_missing	0.0	0.0	1_1
300	remainder__PlateletEntry_is_missing	-9.90353952501355e-06	0.0	1_1
301	remainder__MarrowDateEntry_is_missing	0.0	0.0	1_1
302	remainder__MarrowBlastsEntry_is_missing	-1.9807079050004893e-05	4.7701763142144844e-05	1_1
303	remainder__FABtype_is_missing	-9.111256363021347e-05	5.329539900202612e-05	1_1
304	remainder__CNSinvolveentry_is_missing	7.922831620055249e-06	1.8153487808597936e-05	1_1
305	remainder__Localcytoentry_is_missing	4.555628181517335e-05	5.2254663411464365e-05	1_1
306	remainder__Localimmentry_is_missing	6.140194505519503e-05	9.256498857565661e-05	1_1
307	remainder__LocalImmPcnt_is_missing	-0.0002911640620357092	0.0004582503757377496	1_1
308	remainder__CD33entry_is_missing	0.00010893893477534889	7.72222104289035e-05	1_1
309	remainder__SmokeHist_is_missing	-0.00025353061184065775	9.046437496122394e-05	1_1
310	remainder__SmokePerDay_is_missing	0.00041396795214614367	0.00022777279713929508	1_1
311	remainder__CytoResult_is_missing	0.0	0.0	1_1
312	remainder__Karyotype_is_missing	5.744052924518961e-05	1.7038693657835878e-05	1_1
313	remainder__ComorArr_is_missing	-3.9614158099610105e-06	4.7947861575879705e-05	1_1
314	remainder__ComorCard_is_missing	0.0	0.0	1_1
315	remainder__ComorHVD_is_missing	0.0	0.0	1_1
316	remainder__ComorIBD_is_missing	-3.9614158099610105e-06	3.349681012000837e-05	1_1
317	remainder__ComorDiab_is_missing	0.0	0.0	1_1
318	remainder__ComorCVD_is_missing	-4.951769762506775e-05	0.0	1_1
319	remainder__ComorPsyc_is_missing	-2.5749202765035228e-05	7.92283162001084e-06	1_1
320	remainder__ComorObe_is_missing	0.0	0.0	1_1
321	remainder__ComorInf_is_missing	0.0	0.0	1_1
322	remainder__ComorRheu_is_missing	0.0	0.0	1_1
323	remainder__ComorPrep_is_missing	0.0	0.0	1_1
324	remainder__ComorRen_is_missing	0.0	0.0	1_1
325	remainder__ComorMPul_is_missing	0.0	0.0	1_1
326	remainder__ComorSPul_is_missing	0.0	0.0	1_1
327	remainder__ComorPST_is_missing	0.0	0.0	1_1
328	remainder__ComorHepM_is_missing	0.0	0.0	1_1
329	remainder__ComorHepS_is_missing	0.0	0.0	1_1
330	remainder__drugdoseC1yn_is_missing	2.3768494860121336e-05	1.7267411189201248e-05	1_1
331	remainder__mylotargC1yn_is_missing	-6.734406877013654e-05	4.312306347589188e-05	1_1
332	remainder__mylotargdateC1_is_missing	0.00033275892804092156	0.00043851996271943147	1_1
333	remainder__mylodoseC1_is_missing	-0.00039812228890598875	0.00016564687564761679	1_1
334	remainder__marrexamdate1C1_is_missing	3.961415810049829e-06	3.991015841624506e-05	1_1
335	remainder__marrexamdate2C1_is_missing	-0.0005011190999663073	0.0001245800716502465	1_1
336	remainder__cellularity1C1_is_missing	-0.0003327589280408327	0.00028577160531420337	1_1
337	remainder__cellularity2C1_is_missing	-2.9710618575040648e-05	8.166667905833892e-05	1_1
338	remainder__Marrblastperc1C1_is_missing	-0.00038821874938095303	6.986032875213745e-05	1_1
339	remainder__Marrblastperc2C1_is_missing	-7.328619248514467e-05	0.00020166291340284204	1_1
340	remainder__Marrresult1C1_is_missing	-0.00039218016519100286	0.0002529263949126605	1_1
341	remainder__Marrresult2C1_is_missing	0.00033275892804092156	0.00016460147471086548	1_1
342	remainder__CompmarrrespC1_is_missing	-0.00041000653633604944	0.0006353597238684274	1_1
343	remainder__NeutrecoveryC1_is_missing	0.0	0.0	1_1
344	remainder__NeutrecoverydateC1_is_missing	0.00039416087309611657	0.0003915293928616606	1_1
345	remainder__Platrecovery50C1_is_missing	-9.90353952501355e-06	0.0	1_1
346	remainder__Platrecovery50dateC1_is_missing	0.000322855388515908	0.0008339368355507223	1_1
347	remainder__Platrecovery100C1_is_missing	0.0	0.0	1_1
348	remainder__Platrecovery100dateC1_is_missing	0.001174559787668139	0.0014895476558587793	1_1
349	remainder__NauseagradeC1_is_missing	-1.9807079049805052e-06	4.4023433301414336e-05	1_1
350	remainder__NauseastartC1_is_missing	0.00018024441935555747	0.00046080308455903287	1_1
351	remainder__NauseastopC1_is_missing	-0.00014855309287535866	0.00037450572228866157	1_1
352	remainder__AlopeciagradeC1_is_missing	-9.309327153517177e-05	6.906964475674384e-05	1_1
353	remainder__AlopeciastartC1_is_missing	-0.0003703923782359286	0.0002564691696750415	1_1
354	remainder__AlopeciastopC1_is_missing	-9.70546873451994e-05	0.0002133655477171526	1_1
355	remainder__OralgradeC1_is_missing	1.1884247430105078e-05	4.1263427527863265e-05	1_1
356	remainder__OralstartC1_is_missing	0.00020995503793062032	0.00028787802482261584	1_1
357	remainder__OralstopC1_is_missing	-0.0002673955671756545	0.00021579719452479137	1_1
358	remainder__DiarrheagradeC1_is_missing	-0.00023372353279056403	0.00013102648530149885	1_1
359	remainder__DiarrheastartC1_is_missing	-0.0007229583853268551	0.0001764943007898684	1_1
360	remainder__DiarrheastopC1_is_missing	-0.00044169786281613723	0.0004146544705604308	1_1
361	remainder__CardiacgradeC1_is_missing	-0.00012082318220527633	8.15224340018629e-05	1_1
362	remainder__CardiacstartC1_is_missing	-0.00026343415136564907	0.0002793851515440437	1_1
363	remainder__CardiacstopC1_is_missing	-0.000419910075861063	0.00015053380078039908	1_1
364	remainder__LiverASTgradeC1_is_missing	-0.00013072672173028988	0.00011088426725515864	1_1
365	remainder__LiverASTstartC1_is_missing	-0.0001148810584902682	9.260736211352118e-05	1_1
366	remainder__LiverASTstopC1_is_missing	0.00012082318220536514	0.00016588354797240657	1_1
367	remainder__LiverALTgradeC1_is_missing	1.3864955335107786e-05	7.922831620049698e-06	1_1
368	remainder__LiverALTstartC1_is_missing	-0.0006298651137916167	0.0003056714278742843	1_1
369	remainder__LiverALTstopC1_is_missing	-0.00025947273555562147	0.0003115068585306594	1_1
370	remainder__LiverBilgradeC1_is_missing	0.0	0.0	1_1
371	remainder__LiverBilstartC1_is_missing	5.7440529245211816e-05	0.000390927718405904	1_1
372	remainder__LiverBilstopC1_is_missing	0.00021985857745563387	0.00033068925422392756	1_1
373	remainder__RenaCreatgradeC1_is_missing	-2.772991067003794e-05	7.411130363794928e-06	1_1
374	remainder__RenaCreatstartC1_is_missing	-0.0006259036979816112	0.0002734811827851664	1_1
375	remainder__RenaCreatstopC1_is_missing	-0.00033077822013583	9.65480825317968e-05	1_1
376	remainder__RenaprotgradeC1_is_missing	5.942123715019232e-05	6.263548359318812e-05	1_1
377	remainder__RenaprotstartC1_is_missing	-0.0002297621169805586	0.00037515465250851347	1_1
378	remainder__RenahaemgradeC1_is_missing	-5.149840553009266e-05	3.0299004775043742e-05	1_1
379	remainder__RenahaemstartC1_is_missing	-0.00033473963594581323	0.00014801070923023995	1_1
380	remainder__RenahaemstopC1_is_missing	-4.753698972006504e-05	0.00014560560896460735	1_1
381	remainder__UnitsbloodC1_is_missing	-0.00014855309287533646	0.0001432422978728125	1_1
382	remainder__UnitsplateletsC1_is_missing	5.942123715030334e-06	2.9110342180562965e-05	1_1
383	remainder__DaysIVantibC1_is_missing	9.903539525080163e-06	3.131774179659406e-05	1_1
384	remainder__DaysinhospC1_is_missing	-0.00022778140907555588	0.00014927758576597228	1_1
385	remainder__DischargeddateC1_is_missing	0.00023174282488567233	0.0004083141791503017	1_1
386	remainder__TestDate_is_missing	-0.0001743022956403939	0.0001292174732529164	1_1
387	remainder__amlFLToutcomeID_is_missing	-1.5845663239999476e-05	2.842850653516131e-05	1_1
388	remainder__amlFLTTypeID_is_missing	-0.0008477429833422034	0.0005300235199095011	1_1
389	remainder__amlDDLFLTTKDID_is_missing	-0.00022381999326552825	0.00013915794616635975	1_1
390	remainder__ITDPcnt_is_missing	5.1498405530203684e-05	0.0007034832057495182	1_1
391	remainder__ITDLength_is_missing	0.0007566304197120343	0.00086676284866896	1_1
392	remainder__amlFLTType0ID_is_missing	0.00017826371145053256	0.0003131774179658669	1_1
393	remainder__amlDDLNPM1OutcomeID_is_missing	2.5749202765124048e-05	6.906964475671328e-05	1_1
394	remainder__amlDDLNPM1ID_is_missing	0.0021094539188306616	0.0010869557607652443	1_1
395	remainder__ASXL1	0.0	0.0	1_1
396	remainder__ASXL2	0.0	0.0	1_1
397	remainder__ASXL3	0.0	0.0	1_1
398	remainder__ATRX	0.0	0.0	1_1
399	remainder__BAGE3	0.0	0.0	1_1
400	remainder__BCOR	0.0	0.0	1_1
401	remainder__BRAF	0.0	0.0	1_1
402	remainder__CBL	0.0	0.0	1_1
403	remainder__CDKN2A	0.0	0.0	1_1
404	remainder__CEBPA	0.0	0.0	1_1
405	remainder__CREBBP	0.0	0.0	1_1
406	remainder__CSF3R	0.0	0.0	1_1
407	remainder__CTCF	0.0	0.0	1_1
408	remainder__CUL2	0.0	0.0	1_1
409	remainder__CUX1	0.0	0.0	1_1
410	remainder__DNMT3A	0.0	0.0	1_1
411	remainder__EED	0.0	0.0	1_1
412	remainder__ETV6	0.0	0.0	1_1
413	remainder__EZH2	0.0	0.0	1_1
414	remainder__FBXW7	0.0	0.0	1_1
415	remainder__FLT3	0.0	0.0	1_1
416	remainder__GATA1	0.0	0.0	1_1
417	remainder__GATA2	0.0	0.0	1_1
418	remainder__GNAS	0.0	0.0	1_1
419	remainder__GNB1	0.0	0.0	1_1
420	remainder__IDH1	0.0	0.0	1_1
421	remainder__IDH2	0.0	0.0	1_1
422	remainder__JAK2	0.0	0.0	1_1
423	remainder__JAK3	0.0	0.0	1_1
424	remainder__KANSL1	0.0	0.0	1_1
425	remainder__KDM6A	0.0	0.0	1_1
426	remainder__KIT	0.0	0.0	1_1
427	remainder__KMT2C	0.0	0.0	1_1
428	remainder__KMT2D	0.0	0.0	1_1
429	remainder__KMT2E	0.0	0.0	1_1
430	remainder__KRAS	0.0	0.0	1_1
431	remainder__LUC7L2	0.0	0.0	1_1
432	remainder__MED12	0.0	0.0	1_1
433	remainder__MLL	0.0	0.0	1_1
434	remainder__MPL	0.0	0.0	1_1
435	remainder__MYC	0.0	0.0	1_1
436	remainder__NF1	0.0	0.0	1_1
437	remainder__NFE2	0.0	0.0	1_1
438	remainder__NOTCH1	0.0	0.0	1_1
439	remainder__NPM1	0.0	0.0	1_1
440	remainder__NRAS	0.0	0.0	1_1
441	remainder__PDS5B	0.0	0.0	1_1
442	remainder__PHF6	0.0	0.0	1_1
443	remainder__PRPF8	0.0	0.0	1_1
444	remainder__PTEN	0.0	0.0	1_1
445	remainder__PTPN11	0.0	0.0	1_1
446	remainder__RAD21	0.0	0.0	1_1
447	remainder__RIT1	0.0	0.0	1_1
448	remainder__RUNX1	0.0	0.0	1_1
449	remainder__SETBP1	0.0	0.0	1_1
450	remainder__SF1	0.0	0.0	1_1
451	remainder__SF3B1	0.0	0.0	1_1
452	remainder__SMC1A	0.0	0.0	1_1
453	remainder__SMC3	0.0	0.0	1_1
454	remainder__SMG1	0.0	0.0	1_1
455	remainder__SRSF2	0.0	0.0	1_1
456	remainder__STAG2	0.0	0.0	1_1
457	remainder__STAT5B	0.0	0.0	1_1
458	remainder__SUZ12	0.0	0.0	1_1
459	remainder__TET2	0.0	0.0	1_1
460	remainder__TP53	0.0	0.0	1_1
461	remainder__U2AF1	0.0	0.0	1_1
462	remainder__WT1	0.0	0.0	1_1
463	remainder__ZRSR2	0.0	0.0	1_1
464	remainder__ngs_is_missing	0.0	0.0	1_1
465	karyotype_encoding__Karyotype_46,XX [20]	0.0	0.0	2_1
466	karyotype_encoding__Karyotype_46,XX [20]	-0.00029651304559865645	9.528739130411519e-05	2_1
467	karyotype_encoding__Karyotype_46,XX,inv(16)(p13q22)[10]	0.0	0.0	2_1
468	karyotype_encoding__Karyotype_46,XX,t(8;21)(q22;q22)[10]	-1.9507437210464218e-05	0.0	2_1
469	karyotype_encoding__Karyotype_46,XX[10]	6.43745427944653e-05	3.731992483728223e-05	2_1
470	karyotype_encoding__Karyotype_46,XX[20]	0.0008992928554011348	0.00036040749154151423	2_1
471	karyotype_encoding__Karyotype_46,XX[20]	0.0	0.0	2_1
472	karyotype_encoding__Karyotype_46,XX[25]	3.5113386978768976e-05	1.584791690733986e-05	2_1
473	karyotype_encoding__Karyotype_46,XX[30]	9.753718605209905e-06	2.224190051400657e-05	2_1
474	karyotype_encoding__Karyotype_46,XY	1.170446232627853e-05	1.1374692796593205e-05	2_1
475	karyotype_encoding__Karyotype_46,XY [20]	5.4620824189210995e-05	3.467717890200152e-05	2_1
476	karyotype_encoding__Karyotype_46,XY,inv(16)(p13q22)[10]	0.0	0.0	2_1
477	karyotype_encoding__Karyotype_46,XY[10]	-3.7064130699837607e-05	9.663567774883912e-05	2_1
478	karyotype_encoding__Karyotype_46,XY[20]	0.0005384052670080353	0.00016875906367330376	2_1
479	karyotype_encoding__Karyotype_46,XY[20]	3.901487442092844e-06	7.802974884185688e-06	2_1
480	karyotype_encoding__Karyotype_46,XY[25]	-0.0001287490855888862	4.016827170341032e-05	2_1
481	karyotype_encoding__Karyotype_46,XY[30]	-1.1704462326256326e-05	3.229055422043491e-05	2_1
482	karyotype_encoding__Karyotype_47,XX,+8[10]	-1.950743721046422e-06	3.901487442092844e-06	2_1
483	karyotype_encoding__Karyotype___rare_class__	0.0009188002926115768	0.00041374166035894664	2_1
484	cat__sexID_False	-0.00031016825164595916	0.00029438784597649416	2_1
485	cat__sexID_True	-0.0003238234576932619	0.00038713294299435284	2_1
486	cat__IsSec_False	0.0005442574981711524	0.0003516969664682313	2_1
487	cat__IsSec_True	0.0012055596196049567	0.0007807996433464699	2_1
488	cat__IsSec_nan	0.0	0.0	2_1
489	cat__PrevDiag_False	0.00014435503535723538	0.000254450572259435	2_1
490	cat__PrevDiag_True	0.00013265057303095683	0.0003090928649171204	2_1
491	cat__PrevDiag_nan	-4.096561814190824e-05	3.721781814843401e-05	2_1
492	cat__drugdoseC1yn_False	-6.43745427944431e-05	0.00023591904539375298	2_1
493	cat__drugdoseC1yn_True	5.657156791025741e-05	0.00020648417260022583	2_1
494	cat__drugdoseC1yn_nan	0.0	0.0	2_1
495	cat__mylotargC1yn_False	0.00038039502560349714	0.00036873700663110116	2_1
496	cat__mylotargC1yn_True	-0.0006144842721287347	0.0004071870877255263	2_1
497	cat__mylotargC1yn_nan	-2.3408924652534858e-05	2.5879539939380676e-05	2_1
498	cat__mylodoseC1_False	-4.4867105584001085e-05	0.00011131211015996989	2_1
499	cat__mylodoseC1_True	0.0004954889051450806	0.0002995773334574296	2_1
500	cat__mylodoseC1_nan	0.000368690563277263	0.00036397971465944805	2_1
501	cat__NeutrecoveryC1_False	-0.0001014386734942807	0.00032820067420907074	2_1
502	cat__NeutrecoveryC1_True	0.0005149963423555226	0.00028824837702471755	2_1
503	cat__NeutrecoveryC1_nan	0.0	0.0	2_1
504	cat__Platrecovery50C1_False	0.0006027798098024561	0.0007487756409892755	2_1
505	cat__Platrecovery50C1_True	0.00021848329675686618	0.0005459504041871919	2_1
506	cat__Platrecovery50C1_nan	0.0	0.0	2_1
507	cat__Platrecovery100C1_False	0.0016288710070714307	0.002670866662487339	2_1
508	cat__Platrecovery100C1_True	0.0006027798098024561	0.0009013702618916229	2_1
509	cat__Platrecovery100C1_nan	0.0	0.0	2_1
510	cat__amlAgeGroup_15-29	-9.363569861011722e-05	0.00026479864053127825	2_1
511	cat__amlAgeGroup_30-39	2.5359668373559073e-05	0.00021771558434807887	2_1
512	cat__amlAgeGroup_40-49	0.0003218727139721933	0.0002899332846192251	2_1
513	cat__amlAgeGroup_50-59	-0.0007666422823701558	0.00048716285042243903	2_1
514	cat__amlAgeGroup_60+	-0.0005501097293343138	0.0001883856956723783	2_1
515	cat__PrevBloodDis_Aplastic anaemia	0.0	0.0	2_1
516	cat__PrevBloodDis_Chronic lymphoblastic leukaemia (CLL)	0.0	0.0	2_1
517	cat__PrevBloodDis_Chronic myelomonocytic leukaemia (CMML)	0.00014435503535723538	4.202030573718976e-05	2_1
518	cat__PrevBloodDis_Hodgkin's disease	0.0	0.0	2_1
519	cat__PrevBloodDis_Lymphoma	0.0	0.0	2_1
520	cat__PrevBloodDis_Myelodysplastic syndrome (MDS)/myelodysplasia/pre-leukaemic phase	0.0003218727139721933	8.74577391717509e-05	2_1
521	cat__PrevBloodDis_Myelofibrosis	3.1211899536720546e-05	3.901487442048434e-06	2_1
522	cat__PrevBloodDis_Myeloproliferative syndrome	0.0	0.0	2_1
523	cat__PrevBloodDis_Other haematological disorder	-1.3655206047302749e-05	6.187271993035378e-05	2_1
524	cat__PrevBloodDis_Polycythaemia rubra vera (PRV)	-4.6817849305069716e-05	2.6461175257248804e-05	2_1
525	cat__PrevBloodDis_Refractory anaemia with excess of blasts (RAEB, RAEB-t)	-9.558644233114144e-05	2.5732076972970966e-05	2_1
526	cat__PrevBloodDis_Thrombocythaemia	0.0	0.0	2_1
527	cat__PrevBloodDis_Thrombocytopenia	0.0	0.0	2_1
528	cat__PrevBloodDis_nan	0.0005540112167764066	0.0008234680548817419	2_1
529	cat__FABtype_0	0.00017361619117288728	9.9736244086152e-05	2_1
530	cat__FABtype_1	0.0001658132162887016	0.00012414457021564984	2_1
531	cat__FABtype_2	-6.827603023653594e-05	0.00025813285852734525	2_1
532	cat__FABtype_3	-5.852231163139265e-06	1.170446232627853e-05	2_1
533	cat__FABtype_3v	0.0	0.0	2_1
534	cat__FABtype_4	8.583272372590934e-05	0.00024179781216047803	2_1
535	cat__FABtype_4e	4.681784930504751e-05	9.624108370481297e-05	2_1
536	cat__FABtype_5	0.0015430382833455214	0.0006474118433612591	2_1
537	cat__FABtype_5a	1.170446232627853e-05	6.242379907341611e-05	2_1
538	cat__FABtype_5b	3.901487442092844e-06	1.170446232627853e-05	2_1
539	cat__FABtype_6	-0.00019702511582542215	0.0006297126428754598	2_1
540	cat__FABtype_7	3.901487442092844e-06	1.9113306942007596e-05	2_1
541	cat__FABtype_8	-0.0004720799804925679	0.00016432627896537062	2_1
542	cat__FABtype_B	0.0	0.0	2_1
543	cat__FABtype_R	-0.00010534016093635134	0.0001614999037176645	2_1
544	cat__FABtype_RT	-3.901487442070639e-06	2.51335746924616e-05	2_1
545	cat__FABtype_X	0.00011704462326260767	0.00021360421056628738	2_1
546	cat__FABtype_nan	-7.802974884185688e-06	7.124889487537774e-05	2_1
547	cat__CNSinvolveentry_0.0	0.00010924164837844419	0.0005999734230452837	2_1
548	cat__CNSinvolveentry_1.0	0.0	0.0	2_1
549	cat__CNSinvolveentry_2.0	-2.340892465255706e-05	0.00039752117507514407	2_1
550	cat__CNSinvolveentry_nan	-2.1458180931488437e-05	2.3408924652512652e-05	2_1
551	cat__Localcytoentry_1.0	0.000345281638624706	0.0005374502518879125	2_1
552	cat__Localcytoentry_2.0	0.0023369909778102826	0.0005453576126277736	2_1
553	cat__Localcytoentry_3.0	0.00041550841258226613	8.335863689528645e-05	2_1
554	cat__Localcytoentry_4.0	0.00011314313582051483	2.513357469245643e-05	2_1
555	cat__Localcytoentry_5.0	-4.8768593026093934e-05	0.00045765628437520185	2_1
556	cat__Localcytoentry_nan	5.852231163139265e-06	1.809045305146821e-05	2_1
557	cat__Localimmentry_1.0	7.998049256277006e-05	0.00020059489241587493	2_1
558	cat__Localimmentry_2.0	5.852231163117061e-06	0.0003371797179897806	2_1
559	cat__Localimmentry_3.0	6.242379907337448e-05	0.000346365520774268	2_1
560	cat__Localimmentry_nan	-7.802974884185688e-06	9.556653471003798e-06	2_1
561	cat__CD33entry_1.0	0.0003862472567666364	0.00024618045690963315	2_1
562	cat__CD33entry_2.0	4.4867105584001085e-05	0.0002803646989237089	2_1
563	cat__CD33entry_3.0	-0.00018532065349914363	0.0006163547585100891	2_1
564	cat__CD33entry_nan	-0.00013069982930991042	0.00011939444036555926	2_1
565	cat__SmokeHist_1.0	-0.0006730065837600608	0.00026640332179953257	2_1
566	cat__SmokeHist_2.0	-0.0005618141916605701	0.00031038288188364955	2_1
567	cat__SmokeHist_3.0	-2.145818093151064e-05	0.0003761649016163839	2_1
568	cat__SmokeHist_nan	-0.0001541087539624453	0.00010673973388193102	2_1
569	cat__amlType_De novo	-0.0005286515484028253	0.0009240102838121407	2_1
570	cat__amlType_High risk MDS	-0.0005481589856132674	0.00035320853404359633	2_1
571	cat__amlType_Secondary	0.0019234333089490408	0.0007339930860732606	2_1
572	cat__CytoResult_Adverse	0.024731528895391385	0.007150846449461392	2_1
573	cat__CytoResult_Failed	8.973421116800217e-05	0.00010530402985624346	2_1
574	cat__CytoResult_Intermediate	0.0022277493294318162	0.000774830887646443	2_1
575	cat__CytoResult_Normal	0.002296025359668352	0.0008875476623263518	2_1
576	cat__CytoResult_Not done	-2.926115581565192e-05	2.5434586316308507e-05	2_1
577	cat__CytoResult_nan	0.0	0.0	2_1
578	cat__CytoResult_t(15;17) / PML-RARA [APL]	0.0	0.0	2_1
579	cat__CytoResult_t(8;21) / inv(16) [CBF]	0.01788246769080708	0.0023873676348199636	2_1
580	cat__ComorArr_0.0	-7.802974884185688e-06	1.2939769969705403e-05	2_1
581	cat__ComorArr_1.0	-0.00010924164837844419	3.401237897910937e-05	2_1
582	cat__ComorArr_2.0	0.0	0.0	2_1
583	cat__ComorArr_nan	2.145818093151064e-05	7.299014653556229e-06	2_1
584	cat__ComorCard_0.0	-3.7064130699837607e-05	9.702866707982758e-05	2_1
585	cat__ComorCard_1.0	-0.00030626676420386634	0.00024431848294510387	2_1
586	cat__ComorCard_2.0	0.0	0.0	2_1
587	cat__ComorCard_nan	0.0	0.0	2_1
588	cat__ComorHVD_0.0	9.753718605254313e-06	3.434638744045144e-05	2_1
589	cat__ComorHVD_1.0	-7.217751767862879e-05	3.299006978844256e-05	2_1
590	cat__ComorHVD_2.0	0.0	0.0	2_1
591	cat__ComorHVD_nan	-1.3655206047324953e-05	7.802974884185688e-06	2_1
592	cat__ComorIBD_0.0	0.00016776396000974802	6.510926805474596e-05	2_1
593	cat__ComorIBD_1.0	0.00011509387954156125	3.872115726171303e-05	2_1
594	cat__ComorIBD_2.0	0.0	0.0	2_1
595	cat__ComorIBD_nan	-3.901487442092844e-06	4.7783267355019e-06	2_1
596	cat__ComorDiab_0.0	-0.00015215801024139885	9.367633028855217e-05	2_1
597	cat__ComorDiab_1.0	-0.00020872957815167847	0.0002061337145978931	2_1
598	cat__ComorDiab_2.0	0.0	0.0	2_1
599	cat__ComorDiab_nan	1.950743721046422e-06	3.901487442092844e-06	2_1
600	cat__ComorCVD_0.0	1.3655206047302749e-05	1.8090453051437082e-05	2_1
601	cat__ComorCVD_1.0	5.852231163117061e-06	3.356186400212348e-05	2_1
602	cat__ComorCVD_2.0	0.0	0.0	2_1
603	cat__ComorCVD_nan	-1.950743721046422e-06	3.901487442092844e-06	2_1
604	cat__ComorPsyc_0.0	-5.852231163130384e-05	0.00019321227820595852	2_1
605	cat__ComorPsyc_1.0	0.0003316264325774254	0.00022095994131608049	2_1
606	cat__ComorPsyc_2.0	2.3408924652512652e-05	2.1010152868592304e-05	2_1
607	cat__ComorPsyc_nan	-5.852231163139265e-06	1.170446232627853e-05	2_1
608	cat__ComorObe_0.0	-0.00017946842233600434	0.00017102138049687792	2_1
609	cat__ComorObe_1.0	0.00035113386978786744	7.605399147375922e-05	2_1
610	cat__ComorObe_2.0	0.0	0.0	2_1
611	cat__ComorObe_nan	5.852231163139265e-06	1.3230587628646501e-05	2_1
612	cat__ComorInf_0.0	-2.73104120946277e-05	7.124889487538929e-05	2_1
613	cat__ComorInf_1.0	-5.852231163139265e-06	0.00022349428265998773	2_1
614	cat__ComorInf_2.0	3.3162643257744764e-05	4.344512548418092e-05	2_1
615	cat__ComorInf_nan	7.802974884163482e-06	2.082824335923811e-05	2_1
616	cat__ComorRheu_0.0	-7.802974884174585e-05	0.00012939769969685653	2_1
617	cat__ComorRheu_1.0	0.00017556693489393372	0.00010004101559585104	2_1
618	cat__ComorRheu_2.0	-4.096561814190824e-05	3.969176288588821e-05	2_1
619	cat__ComorRheu_nan	0.0	0.0	2_1
620	cat__ComorPrep_0.0	9.16849548890264e-05	7.595385450936475e-05	2_1
621	cat__ComorPrep_1.0	-3.901487442092844e-06	1.809045305146821e-05	2_1
622	cat__ComorPrep_2.0	1.755669348939559e-05	3.872115726168171e-05	2_1
623	cat__ComorPrep_nan	3.9014874420817414e-05	0.0	2_1
624	cat__ComorRen_0.0	0.0002301877590831447	9.568591831009976e-05	2_1
625	cat__ComorRen_1.0	0.0005657156791026852	0.0002025394368579959	2_1
626	cat__ComorRen_2.0	0.0	0.0	2_1
627	cat__ComorRen_nan	-5.852231163139265e-06	9.946880299634305e-06	2_1
628	cat__ComorMPul_0.0	-0.00021848329675691058	0.00028898673287313005	2_1
629	cat__ComorMPul_1.0	-0.00017556693489391152	0.00012182390633306792	2_1
630	cat__ComorMPul_2.0	-0.0001287490855889084	1.560594976832141e-05	2_1
631	cat__ComorMPul_nan	2.7310412094649906e-05	3.901487442092843e-06	2_1
632	cat__ComorSPul_0.0	0.0001580102414045381	0.000130335376452471	2_1
633	cat__ComorSPul_1.0	1.950743721046422e-06	3.901487442092844e-06	2_1
634	cat__ComorSPul_2.0	-3.70641306998154e-05	0.0001464227769210848	2_1
635	cat__ComorSPul_nan	0.0	0.0	2_1
636	cat__ComorPST_0.0	1.755669348939559e-05	8.444715268241618e-05	2_1
637	cat__ComorPST_1.0	-0.0001560594976835139	3.378787237395167e-05	2_1
638	cat__ComorPST_2.0	0.0	0.0	2_1
639	cat__ComorPST_nan	-1.950743721046422e-06	3.901487442092844e-06	2_1
640	cat__ComorHepM_0.0	0.00018141916605705078	0.00011467984165186844	2_1
641	cat__ComorHepM_1.0	-0.00022433552792002764	0.00014427592947748846	2_1
642	cat__ComorHepM_2.0	0.0	0.0	2_1
643	cat__ComorHepM_nan	2.7310412094605498e-05	2.4981708802466428e-05	2_1
644	cat__ComorHepS_0.0	0.00027505486466714577	0.00023068317774738541	2_1
645	cat__ComorHepS_1.0	-1.9507437210442012e-05	4.698013003188991e-05	2_1
646	cat__ComorHepS_2.0	0.0	0.0	2_1
647	cat__ComorHepS_nan	0.0	0.0	2_1
648	cat__TreatmentC1_ADE Alone	0.00035308461350886945	0.0002350949703222688	2_1
649	cat__TreatmentC1_ADE and Mylotarg 3mg per m2	-4.096561814193045e-05	0.00012031519293912699	2_1
650	cat__TreatmentC1_ADE and Mylotarg 6mg per m2	-0.00021263106559374912	0.0001251216207623352	2_1
651	cat__TreatmentC1_AIDA	0.0	0.0	2_1
652	cat__TreatmentC1_Arsenic and ATRA	0.0	0.0	2_1
653	cat__TreatmentC1_DA High dose (90mg)	4.4867105584001085e-05	0.00026949932231871043	2_1
654	cat__TreatmentC1_DA Mylotarg 3mg per m2	9.948792977321208e-05	0.00012618160744244964	2_1
655	cat__TreatmentC1_DA Mylotarg 6mg per m2	-0.00037064130699828726	0.00016121690133250337	2_1
656	cat__TreatmentC1_DA Standard dose (60mg)	-0.0002477444525725625	0.00039957403205310884	2_1
657	cat__Marrresult1C1_CR	0.004839795171909267	0.0023901459082451997	2_1
658	cat__Marrresult1C1_PR	-0.0007100707144599205	0.00031305638315315415	2_1
659	cat__Marrresult1C1_RD	0.0026100950987564043	0.0020461209451784084	2_1
660	cat__Marrresult1C1_nan	0.00016191172884663096	0.00014864103936832924	2_1
661	cat__Marrresult2C1_CR	-0.0006359424530602454	0.00040363899861771776	2_1
662	cat__Marrresult2C1_PR	3.3162643257744764e-05	9.946880299586404e-06	2_1
663	cat__Marrresult2C1_RD	-0.00029651304559865645	0.00014527475454307546	2_1
664	cat__Marrresult2C1_nan	-0.0005891246037551979	0.0005643889630059098	2_1
665	cat__amlFLToutcomeID_2.0	1.950743721046422e-06	1.678093200108239e-05	2_1
666	cat__amlFLToutcomeID_3.0	-5.071933674716256e-05	0.00013308018844816592	2_1
667	cat__amlFLToutcomeID_4.0	0.0005481589856132674	0.0011378271916213602	2_1
668	cat__amlFLToutcomeID_nan	-7.022677395758236e-05	0.00018643640559037831	2_1
669	cat__amlFLTTypeID_1.0	0.0001911728846622607	0.0004049191404401842	2_1
670	cat__amlFLTTypeID_2.0	-3.70641306998154e-05	6.272786224163247e-05	2_1
671	cat__amlFLTTypeID_nan	0.00028090709583028506	0.00016932185808440328	2_1
672	cat__amlDDLFLTTKDID_1.0	2.1458180931444025e-05	6.422658915642344e-05	2_1
673	cat__amlDDLFLTTKDID_2.0	1.1704462326256326e-05	1.891316208695272e-05	2_1
674	cat__amlDDLFLTTKDID_3.0	1.5605949768326964e-05	5.183254915613963e-05	2_1
675	cat__amlDDLFLTTKDID_4.0	0.0	0.0	2_1
676	cat__amlDDLFLTTKDID_6.0	0.0	0.0	2_1
677	cat__amlDDLFLTTKDID_7.0	0.0	0.0	2_1
678	cat__amlDDLFLTTKDID_8.0	0.0	0.0	2_1
679	cat__amlDDLFLTTKDID_99.0	-3.70641306998154e-05	1.8913162086943558e-05	2_1
680	cat__amlDDLFLTTKDID_nan	0.00023213850280419114	0.00011448057157663643	2_1
681	cat__amlFLTType0ID_1.0	0.0007217751767861546	0.000132736607353946	2_1
682	cat__amlFLTType0ID_2.0	-1.950743721046422e-06	2.258149115397549e-05	2_1
683	cat__amlFLTType0ID_nan	0.0002789563521092608	0.0001193944403655694	2_1
684	cat__amlDDLNPM1OutcomeID_1.0	0.0012660326749573292	0.0008280074139215698	2_1
685	cat__amlDDLNPM1OutcomeID_3.0	0.0004876859302609171	0.0009577734496085026	2_1
686	cat__amlDDLNPM1OutcomeID_5.0	-4.291636186297687e-05	3.412407838973392e-05	2_1
687	cat__amlDDLNPM1OutcomeID_7.0	0.0	0.0	2_1
688	cat__amlDDLNPM1OutcomeID_nan	0.00011704462326260767	9.436439207957903e-05	2_1
689	cat__amlDDLNPM1ID_1.0	0.000329675688856379	0.00022844533308437827	2_1
690	cat__amlDDLNPM1ID_2.0	-9.753718605232109e-06	6.1687932897788364e-06	2_1
691	cat__amlDDLNPM1ID_3.0	-1.170446232627853e-05	1.8913162086996236e-05	2_1
692	cat__amlDDLNPM1ID_4.0	3.901487442070639e-06	6.156443340867715e-05	2_1
693	cat__amlDDLNPM1ID_5.0	0.0005618141916605479	0.0004227581654181971	2_1
694	cat__amlDDLNPM1ID_nan	8.19312362838387e-05	0.000294788294755264	2_1
695	ordinal__NauseagradeC1	0.00011509387954156125	0.0004465626914782354	2_1
696	ordinal__AlopeciagradeC1	-0.00010729090465739776	0.0008266413183941434	2_1
697	ordinal__OralgradeC1	-0.0007763960009753879	0.0002139246437650132	2_1
698	ordinal__DiarrheagradeC1	0.0006359424530602231	0.00025512267601886197	2_1
699	ordinal__CardiacgradeC1	0.0004623262618873358	0.00031038288188361144	2_1
700	ordinal__LiverASTgradeC1	-0.0001658132162887238	0.0003467717890198696	2_1
701	ordinal__LiverALTgradeC1	0.0004974396488661049	0.0003951399824173631	2_1
702	ordinal__LiverBilgradeC1	0.0010729090465739998	0.0007492735275903394	2_1
703	ordinal__RenaCreatgradeC1	0.00017166544745179647	0.00022315348605632013	2_1
704	ordinal__RenaprotgradeC1	-2.926115581567412e-05	0.0003955250153783253	2_1
705	ordinal__RenahaemgradeC1	0.0008154108753962053	0.00023069967338027603	2_1
706	ordinal__cellularity1C1	-9.363569861011722e-05	0.00038009979852801423	2_1
707	ordinal__cellularity2C1	-0.00040965618141919347	0.0005996117849402883	2_1
708	num__amlAgeAtRand1	-0.0003667398195562166	0.0015999262210857946	2_1
709	num__UnitsbloodC1	-0.0007471348451597359	0.0015822034853746802	2_1
710	num__UnitsplateletsC1	3.5113386978768976e-05	0.0012984628505811405	2_1
711	num__DaysIVantibC1	0.000526700804681779	0.000680806763876716	2_1
712	num__DaysinhospC1	0.0024091684954888892	0.0003541553601298468	2_1
713	num__TestDate	0.00021458180931479553	0.0010885779217403666	2_1
714	num__ITDPcnt	0.0028129724457449214	0.0022662034215746247	2_1
715	num__ITDLength	0.006691050963179679	0.0010501272183320318	2_1
716	num__NauseastartC1	-0.0001950743721043535	0.0007655768230953269	2_1
717	num__NauseastopC1	0.0007920019507436926	0.0005405144414157509	2_1
718	num__AlopeciastartC1	-0.0006105827846866862	0.0005828644658031815	2_1
719	num__AlopeciastopC1	0.000659351377712758	0.0005107671440345926	2_1
720	num__OralstartC1	0.0015059741526456838	0.001084753841096768	2_1
721	num__OralstopC1	-0.0007841989758595291	0.0005374856530783376	2_1
722	num__DiarrheastartC1	-0.0006359424530602454	0.0005656954986352444	2_1
723	num__DiarrheastopC1	0.001299195318215074	0.0006559664016132394	2_1
724	num__CardiacstartC1	-1.560594976834917e-05	0.000585535152121112	2_1
725	num__CardiacstopC1	0.0003745427944403801	0.00026637475154667867	2_1
726	num__LiverASTstartC1	-0.00012484759814681556	0.00021909205607760493	2_1
727	num__LiverASTstopC1	0.0001560594976834917	0.00021493619735032748	2_1
728	num__LiverALTstartC1	-0.0013108997805413303	0.0007054197868579983	2_1
729	num__LiverALTstopC1	-0.0006827603023652707	0.0003168382554233895	2_1
730	num__LiverBilstartC1	-0.0008212631065593889	0.0003903145222046811	2_1
731	num__LiverBilstopC1	0.00029846378931968064	0.00042643275589620053	2_1
732	num__RenaCreatstartC1	-0.0006515484028285945	0.0002831872561536415	2_1
733	num__RenaCreatstopC1	-0.00025164594001463313	0.0003804400401028648	2_1
734	num__RenaprotstartC1	0.0007022677395757126	0.00021396021783091944	2_1
735	num__RenahaemstartC1	-3.121189953669834e-05	0.0002980491276045279	2_1
736	num__RenahaemstopC1	-1.950743721041981e-05	0.00027718414006975737	2_1
737	num__mylotargdateC1	0.0012816386247256784	0.00048446043811308897	2_1
738	num__marrexamdate1C1	-0.0003472323823457968	0.001018852361713534	2_1
739	num__marrexamdate2C1	0.0001911728846622607	0.00031873027285834636	2_1
740	num__NeutrecoverydateC1	0.0008095586442331326	0.0014342278569980207	2_1
741	num__Platrecovery50dateC1	0.0014552548158985657	0.0010909070981167596	2_1
742	num__Platrecovery100dateC1	-0.0005091441111924055	0.0017934476195127153	2_1
743	num__DischargeddateC1	-0.00022628627164105185	0.0005122476208331054	2_1
744	num__Weight	0.0013928310168251246	0.0024659391423404032	2_1
745	num__Height	0.0003023652767617735	0.0011325239198457222	2_1
746	num__BloodDateEntry	0.000920751036332601	0.0007229236202318368	2_1
747	num__HemoglobinEntry	-8.388198000488511e-05	0.00042347766245483487	2_1
748	num__PlateletEntry	0.0002457937088514939	0.0011857633858283517	2_1
749	num__MarrowDateEntry	0.0004116069251401955	0.0009617265466331747	2_1
750	num__MarrowBlastsEntry	-0.00105340160936358	0.0007623141063008865	2_1
751	num__LocalImmPcnt	0.000202877346988517	0.0008681006822621568	2_1
752	num__SmokePerDay	0.00013850280419409612	0.0003954480387774869	2_1
753	num__chemodateC1	0.0010475493782004408	0.0004390517012361048	2_1
754	num__Marrblastperc1C1	0.0027837112899292914	0.0027322712943732095	2_1
755	num__Marrblastperc2C1	-7.802974884174585e-05	0.0007255350641753354	2_1
756	num__WBCEntry	0.003591319190441333	0.002529275963252446	2_1
757	num__CompmarrrespC1	-0.0022628627164106296	0.001858363696560225	2_1
758	remainder__IsSec_is_missing	0.0	0.0	2_1
759	remainder__PrevDiag_is_missing	0.0	0.0	2_1
760	remainder__PrevBloodDis_is_missing	0.000901243599122159	0.00022066697086377897	2_1
761	remainder__Weight_is_missing	0.0	0.0	2_1
762	remainder__Height_is_missing	0.0	0.0	2_1
763	remainder__BloodDateEntry_is_missing	-3.901487442092844e-06	4.7783267355019e-06	2_1
764	remainder__HemoglobinEntry_is_missing	0.0	0.0	2_1
765	remainder__PlateletEntry_is_missing	0.0	0.0	2_1
766	remainder__MarrowDateEntry_is_missing	2.3408924652512652e-05	2.008413585170139e-05	2_1
767	remainder__MarrowBlastsEntry_is_missing	-4.8768593026093934e-05	6.499227017392122e-05	2_1
768	remainder__FABtype_is_missing	-1.9507437210442012e-05	8.78917752826453e-05	2_1
769	remainder__CNSinvolveentry_is_missing	-1.755669348939559e-05	3.511338697879118e-05	2_1
770	remainder__Localcytoentry_is_missing	-3.121189953669834e-05	3.8226613883972135e-05	2_1
771	remainder__Localimmentry_is_missing	-2.926115581567412e-05	8.614251027873958e-05	2_1
772	remainder__LocalImmPcnt_is_missing	0.00046817849305045287	0.0004311540815469382	2_1
773	remainder__CD33entry_is_missing	-7.412826139969741e-05	0.00015515465554856531	2_1
774	remainder__SmokeHist_is_missing	0.00012679834186781757	6.528437173636907e-05	2_1
775	remainder__SmokePerDay_is_missing	6.0473055352328056e-05	0.00032940431990620243	2_1
776	remainder__CytoResult_is_missing	0.0	0.0	2_1
777	remainder__Karyotype_is_missing	0.00011119239209949061	2.587953993935892e-05	2_1
778	remainder__ComorArr_is_missing	-9.753718605232109e-06	1.6321092934118807e-05	2_1
779	remainder__ComorCard_is_missing	0.0	0.0	2_1
780	remainder__ComorHVD_is_missing	0.0	0.0	2_1
781	remainder__ComorIBD_is_missing	3.316264325776696e-05	3.121189953670389e-05	2_1
782	remainder__ComorDiab_is_missing	2.73104120946277e-05	9.556653470976605e-06	2_1
783	remainder__ComorCVD_is_missing	-2.7310412094649906e-05	3.901487442092843e-06	2_1
784	remainder__ComorPsyc_is_missing	0.0	0.0	2_1
785	remainder__ComorObe_is_missing	7.802974884185688e-06	3.901487442092843e-06	2_1
786	remainder__ComorInf_is_missing	0.0	0.0	2_1
787	remainder__ComorRheu_is_missing	0.0	0.0	2_1
788	remainder__ComorPrep_is_missing	5.852231163139265e-06	4.7783267355019e-06	2_1
789	remainder__ComorRen_is_missing	4.876859302604952e-05	0.0	2_1
790	remainder__ComorMPul_is_missing	-1.950743721046422e-06	3.901487442092844e-06	2_1
791	remainder__ComorSPul_is_missing	0.0	0.0	2_1
792	remainder__ComorPST_is_missing	5.657156791023521e-05	7.299014653556229e-06	2_1
793	remainder__ComorHepM_is_missing	-4.096561814190824e-05	8.239438998076311e-05	2_1
794	remainder__ComorHepS_is_missing	0.0	0.0	2_1
795	remainder__drugdoseC1yn_is_missing	-1.9507437210442012e-05	2.688914655369749e-05	2_1
796	remainder__mylotargC1yn_is_missing	1.950743721046422e-06	7.299014653556229e-06	2_1
797	remainder__mylotargdateC1_is_missing	0.0001658132162887016	0.0005398310972631349	2_1
798	remainder__mylodoseC1_is_missing	0.0005930260911972907	0.00017604313753995422	2_1
799	remainder__marrexamdate1C1_is_missing	-3.901487442092844e-06	1.3230587628646501e-05	2_1
800	remainder__marrexamdate2C1_is_missing	-7.607900512072164e-05	0.0003410399949514605	2_1
801	remainder__cellularity1C1_is_missing	-9.558644233116364e-05	0.00045307676508586577	2_1
802	remainder__cellularity2C1_is_missing	0.0001463057790782818	0.0003195292014496881	2_1
803	remainder__Marrblastperc1C1_is_missing	0.00021848329675688838	0.00014316385764963273	2_1
804	remainder__Marrblastperc2C1_is_missing	-0.00040575469397710064	0.0003317182195796055	2_1
805	remainder__Marrresult1C1_is_missing	0.00015996098512558455	0.00027756827982652665	2_1
806	remainder__Marrresult2C1_is_missing	-0.0008700316995854829	0.0007160691035983184	2_1
807	remainder__CompmarrrespC1_is_missing	-0.00010338941721530493	0.0010799546985249802	2_1
808	remainder__NeutrecoveryC1_is_missing	9.753718605232109e-06	0.0	2_1
809	remainder__NeutrecoverydateC1_is_missing	0.000684711046086317	0.0003227523024837426	2_1
810	remainder__Platrecovery50C1_is_missing	-1.950743721046422e-06	3.901487442092844e-06	2_1
811	remainder__Platrecovery50dateC1_is_missing	0.0007920019507437148	0.0008161572299840864	2_1
812	remainder__Platrecovery100C1_is_missing	0.0	0.0	2_1
813	remainder__Platrecovery100dateC1_is_missing	0.00021068032187270268	0.0011331386525101565	2_1
814	remainder__NauseagradeC1_is_missing	0.0	7.875788047085002e-05	2_1
815	remainder__NauseastartC1_is_missing	-0.00010729090465739776	0.0002100109481563966	2_1
816	remainder__NauseastopC1_is_missing	-1.9507437210442012e-05	0.0003573110769863733	2_1
817	remainder__AlopeciagradeC1_is_missing	0.0	0.0	2_1
818	remainder__AlopeciastartC1_is_missing	0.00040770543769810266	0.0001614999037176739	2_1
819	remainder__AlopeciastopC1_is_missing	-0.00016191172884665316	0.00048375297818723493	2_1
820	remainder__OralgradeC1_is_missing	0.0	1.3793841135090036e-05	2_1
821	remainder__OralstartC1_is_missing	0.00040770543769810266	0.0005176422612232814	2_1
822	remainder__OralstopC1_is_missing	0.00043696659351373236	0.0002729926271178275	2_1
823	remainder__DiarrheagradeC1_is_missing	-1.170446232627853e-05	6.824815677948942e-05	2_1
824	remainder__DiarrheastartC1_is_missing	3.121189953669834e-05	0.0002835230010089148	2_1
825	remainder__DiarrheastopC1_is_missing	0.0002282370153620761	0.0003306841468975299	2_1
826	remainder__CardiacgradeC1_is_missing	3.121189953669834e-05	2.853692043565337e-05	2_1
827	remainder__CardiacstartC1_is_missing	0.0004018532065349856	0.0003161408761552117	2_1
828	remainder__CardiacstopC1_is_missing	5.4620824189210995e-05	0.00021980302983276362	2_1
829	remainder__LiverASTgradeC1_is_missing	-9.753718605232109e-06	8.019431276700605e-05	2_1
830	remainder__LiverASTstartC1_is_missing	3.70641306998154e-05	0.00024469201122986385	2_1
831	remainder__LiverASTstopC1_is_missing	0.00026530114606191366	0.0001930546503777765	2_1
832	remainder__LiverALTgradeC1_is_missing	7.802974884163482e-06	3.511338697880969e-05	2_1
833	remainder__LiverALTstartC1_is_missing	-0.0001638624725676774	0.00031758203638086334	2_1
834	remainder__LiverALTstopC1_is_missing	0.00043501584979273035	0.00044280593411229663	2_1
835	remainder__LiverBilgradeC1_is_missing	-9.753718605232109e-06	5.197917617937929e-05	2_1
836	remainder__LiverBilstartC1_is_missing	-0.0002770056083882144	0.0006437040472021299	2_1
837	remainder__LiverBilstopC1_is_missing	-0.00014240429163618894	0.00014915218612914706	2_1
838	remainder__RenaCreatgradeC1_is_missing	1.950743721046422e-06	1.5605949768371372e-05	2_1
839	remainder__RenaCreatstartC1_is_missing	0.00031016825164591476	0.0003467937359069615	2_1
840	remainder__RenaCreatstopC1_is_missing	-0.0005676664228236872	0.0002648561179881309	2_1
841	remainder__RenaprotgradeC1_is_missing	-3.901487442070639e-06	3.7319924837297314e-05	2_1
842	remainder__RenaprotstartC1_is_missing	0.00037844428188245073	0.00014823085289644564	2_1
843	remainder__RenahaemgradeC1_is_missing	-4.8768593026093934e-05	3.5437019506635165e-05	2_1
844	remainder__RenahaemstartC1_is_missing	4.6817849305025304e-05	0.00012204236874608146	2_1
845	remainder__RenahaemstopC1_is_missing	-0.0002028773469885392	0.00010049643987235253	2_1
846	remainder__UnitsbloodC1_is_missing	-2.7310412094649906e-05	7.299014653556229e-06	2_1
847	remainder__UnitsplateletsC1_is_missing	9.753718605209905e-06	1.950743721041981e-05	2_1
848	remainder__DaysIVantibC1_is_missing	0.00014240429163616674	2.189704396066869e-05	2_1
849	remainder__DaysinhospC1_is_missing	-1.3655206047302749e-05	0.0001303645701758861	2_1
850	remainder__DischargeddateC1_is_missing	-0.00014045354791514253	0.00034554053860791703	2_1
851	remainder__TestDate_is_missing	-0.0001931236283833293	7.489433336435812e-05	2_1
852	remainder__amlFLToutcomeID_is_missing	-0.00032577420141428616	0.00015613263343588576	2_1
853	remainder__amlFLTTypeID_is_missing	0.0010670568154108827	0.0004989711114796119	2_1
854	remainder__amlDDLFLTTKDID_is_missing	0.00012289685442572472	0.00026723053042151577	2_1
855	remainder__ITDPcnt_is_missing	0.0007646915386491093	0.000580148690088939	2_1
856	remainder__ITDLength_is_missing	0.0006144842721287347	0.0006572298493752768	2_1
857	remainder__amlFLTType0ID_is_missing	0.00013655206047304968	0.00014228398949570764	2_1
858	remainder__amlDDLNPM1OutcomeID_is_missing	-0.0003023652767617957	5.161182757500776e-05	2_1
859	remainder__amlDDLNPM1ID_is_missing	0.0012777371372835855	0.0008817491092307429	2_1
860	remainder__ASXL1	0.0	0.0	2_1
861	remainder__ASXL2	0.0	0.0	2_1
862	remainder__ASXL3	0.0	0.0	2_1
863	remainder__ATRX	0.0	0.0	2_1
864	remainder__BAGE3	0.0	0.0	2_1
865	remainder__BCOR	0.0	0.0	2_1
866	remainder__BRAF	0.0	0.0	2_1
867	remainder__CBL	0.0	0.0	2_1
868	remainder__CDKN2A	0.0	0.0	2_1
869	remainder__CEBPA	0.0	0.0	2_1
870	remainder__CREBBP	0.0	0.0	2_1
871	remainder__CSF3R	0.0	0.0	2_1
872	remainder__CTCF	0.0	0.0	2_1
873	remainder__CUL2	0.0	0.0	2_1
874	remainder__CUX1	0.0	0.0	2_1
875	remainder__DNMT3A	0.0	0.0	2_1
876	remainder__EED	0.0	0.0	2_1
877	remainder__ETV6	0.0	0.0	2_1
878	remainder__EZH2	0.0	0.0	2_1
879	remainder__FBXW7	0.0	0.0	2_1
880	remainder__FLT3	0.0	0.0	2_1
881	remainder__GATA1	0.0	0.0	2_1
882	remainder__GATA2	0.0	0.0	2_1
883	remainder__GNAS	0.0	0.0	2_1
884	remainder__GNB1	0.0	0.0	2_1
885	remainder__IDH1	0.0	0.0	2_1
886	remainder__IDH2	0.0	0.0	2_1
887	remainder__JAK2	0.0	0.0	2_1
888	remainder__JAK3	0.0	0.0	2_1
889	remainder__KANSL1	0.0	0.0	2_1
890	remainder__KDM6A	0.0	0.0	2_1
891	remainder__KIT	0.0	0.0	2_1
892	remainder__KMT2C	0.0	0.0	2_1
893	remainder__KMT2D	0.0	0.0	2_1
894	remainder__KMT2E	0.0	0.0	2_1
895	remainder__KRAS	0.0	0.0	2_1
896	remainder__LUC7L2	0.0	0.0	2_1
897	remainder__MED12	0.0	0.0	2_1
898	remainder__MLL	0.0	0.0	2_1
899	remainder__MPL	0.0	0.0	2_1
900	remainder__MYC	0.0	0.0	2_1
901	remainder__NF1	0.0	0.0	2_1
902	remainder__NFE2	0.0	0.0	2_1
903	remainder__NOTCH1	0.0	0.0	2_1
904	remainder__NPM1	0.0	0.0	2_1
905	remainder__NRAS	0.0	0.0	2_1
906	remainder__PDS5B	0.0	0.0	2_1
907	remainder__PHF6	0.0	0.0	2_1
908	remainder__PRPF8	0.0	0.0	2_1
909	remainder__PTEN	0.0	0.0	2_1
910	remainder__PTPN11	0.0	0.0	2_1
911	remainder__RAD21	0.0	0.0	2_1
912	remainder__RIT1	0.0	0.0	2_1
913	remainder__RUNX1	0.0	0.0	2_1
914	remainder__SETBP1	0.0	0.0	2_1
915	remainder__SF1	0.0	0.0	2_1
916	remainder__SF3B1	0.0	0.0	2_1
917	remainder__SMC1A	0.0	0.0	2_1
918	remainder__SMC3	0.0	0.0	2_1
919	remainder__SRSF2	0.0	0.0	2_1
920	remainder__STAG2	0.0	0.0	2_1
921	remainder__STAT5B	0.0	0.0	2_1
922	remainder__SUZ12	0.0	0.0	2_1
923	remainder__TET2	0.0	0.0	2_1
924	remainder__TP53	0.0	0.0	2_1
925	remainder__U2AF1	0.0	0.0	2_1
926	remainder__WT1	0.0	0.0	2_1
927	remainder__ZRSR2	0.0	0.0	2_1
928	remainder__ngs_is_missing	0.0	0.0	2_1
929	karyotype_encoding__Karyotype_46,XX [20]	0.0	0.0	3_1
930	karyotype_encoding__Karyotype_46,XX [20]	-4.532242967640876e-05	4.9302905574439136e-05	3_1
931	karyotype_encoding__Karyotype_46,XX,inv(16)(p13q22)[10]	8.670377851121014e-05	3.140524646634712e-05	3_1
932	karyotype_encoding__Karyotype_46,XX,t(8;21)(q22;q22)[10]	-5.911621262133515e-06	1.1823242524267032e-05	3_1
933	karyotype_encoding__Karyotype_46,XX[10]	-5.911621262133515e-06	1.1823242524267032e-05	3_1
934	karyotype_encoding__Karyotype_46,XX[20]	4.138134883486799e-05	0.00017194588390266355	3_1
935	karyotype_encoding__Karyotype_46,XX[20]	-2.364648504853406e-05	3.8210196422809714e-05	3_1
936	karyotype_encoding__Karyotype_46,XX[25]	8.079215724907663e-05	2.814494676010666e-05	3_1
937	karyotype_encoding__Karyotype_46,XX[30]	-2.561702546928224e-05	3.665417062464299e-05	3_1
938	karyotype_encoding__Karyotype_46,XY	0.0	0.0	3_1
939	karyotype_encoding__Karyotype_46,XY [20]	-5.714567220063138e-05	2.3646485048510004e-05	3_1
940	karyotype_encoding__Karyotype_46,XY,inv(16)(p13q22)[10]	0.0	0.0	3_1
941	karyotype_encoding__Karyotype_46,XY[10]	-7.290999556632815e-05	5.52454633977011e-05	3_1
942	karyotype_encoding__Karyotype_46,XY[20]	0.00032908025025857324	0.00031297492458592203	3_1
943	karyotype_encoding__Karyotype_46,XY[20]	0.0	0.0	3_1
944	karyotype_encoding__Karyotype_46,XY[25]	-1.9705404207259747e-06	3.941080841451949e-06	3_1
945	karyotype_encoding__Karyotype_46,XY[30]	1.97054042070377e-06	3.94108084140754e-06	3_1
946	karyotype_encoding__Karyotype_47,XX,+8[10]	0.0	0.0	3_1
947	karyotype_encoding__Karyotype_47,XY,+8[10]	0.0	0.0	3_1
948	karyotype_encoding__Karyotype___rare_class__	0.0010128577762450908	0.0008368511883233261	3_1
949	cat__sexID_False	-0.0010148283166658834	0.0005721697487033578	3_1
950	cat__sexID_True	-0.000262081875954534	0.0004716388775127186	3_1
951	cat__IsSec_False	-0.0005753978028474771	0.0012541619025689787	3_1
952	cat__IsSec_True	-0.0005970737474753074	0.0015380140569042874	3_1
953	cat__IsSec_nan	0.0	0.0	3_1
954	cat__PrevDiag_False	-4.4408920985006264e-17	0.0003676523611013788	3_1
955	cat__PrevDiag_True	-0.00017734863786400545	0.0005962309579942883	3_1
956	cat__PrevDiag_nan	-9.852702103629873e-06	3.297344801356912e-05	3_1
957	cat__drugdoseC1yn_False	0.00012020296566330745	0.000109962511873921	3_1
958	cat__drugdoseC1yn_True	-0.00012414404650482603	8.374217197250954e-05	3_1
959	cat__drugdoseC1yn_nan	0.0	0.0	3_1
960	cat__mylotargC1yn_False	0.0005399280752745872	0.0004447226406222871	3_1
961	cat__mylotargC1yn_True	0.0009123602147888654	0.0003387152064405259	3_1
962	cat__mylotargC1yn_nan	1.9705404206593615e-06	7.591057799597566e-05	3_1
963	cat__mylodoseC1_False	-3.744026799354927e-05	0.00022531473172469232	3_1
964	cat__mylodoseC1_True	-9.852702103556599e-05	0.00027304609016306705	3_1
965	cat__mylodoseC1_nan	0.0003448445736242478	0.0003198715814719544	3_1
966	cat__NeutrecoveryC1_False	0.00040593132666628674	0.0001785922862859984	3_1
967	cat__NeutrecoveryC1_True	9.064485935261768e-05	0.00034461366157858756	3_1
968	cat__NeutrecoveryC1_nan	1.9705404207037702e-05	0.0	3_1
969	cat__Platrecovery50C1_False	-0.0003704615990936189	0.0008870627971677588	3_1
970	cat__Platrecovery50C1_True	-0.0005793388836889069	0.000948204721589676	3_1
971	cat__Platrecovery50C1_nan	0.0	0.0	3_1
972	cat__Platrecovery100C1_False	0.00041578402876985	0.0015803857025266995	3_1
973	cat__Platrecovery100C1_True	0.0016316074683481395	0.0011790123902496793	3_1
974	cat__Platrecovery100C1_nan	0.0	0.0	3_1
975	cat__amlAgeGroup_15-29	0.000124144046504715	0.0003257417158943969	3_1
976	cat__amlAgeGroup_30-39	-0.0001182324252426703	8.812524666241353e-05	3_1
977	cat__amlAgeGroup_40-49	-0.00010246810187699573	0.0003717799347052902	3_1
978	cat__amlAgeGroup_50-59	0.0008946253510024426	0.00035668414622023	3_1
979	cat__amlAgeGroup_60+	0.0007093945514556887	0.0008471948901863922	3_1
980	cat__PrevBloodDis_Aplastic anaemia	0.0	0.0	3_1
981	cat__PrevBloodDis_Chronic lymphoblastic leukaemia (CLL)	0.0	0.0	3_1
982	cat__PrevBloodDis_Chronic myelomonocytic leukaemia (CMML)	0.00012020296566328526	0.00013657991783761706	3_1
983	cat__PrevBloodDis_Hodgkin's disease	-5.3204591359246044e-05	8.759489933847636e-05	3_1
984	cat__PrevBloodDis_Lymphoma	0.0	0.0	3_1
985	cat__PrevBloodDis_Myelodysplastic syndrome (MDS)/myelodysplasia/pre-leukaemic phase	-0.0002009951229124951	0.00017653666804806213	3_1
986	cat__PrevBloodDis_Myelofibrosis	-2.955810631068978e-05	5.642769028335425e-05	3_1
987	cat__PrevBloodDis_Myeloproliferative syndrome	-0.0002147889058574659	0.00037736749423338445	3_1
988	cat__PrevBloodDis_Other haematological disorder	-0.00012808512734621135	8.922001219900883e-05	3_1
989	cat__PrevBloodDis_Polycythaemia rubra vera (PRV)	0.0	0.0	3_1
990	cat__PrevBloodDis_Refractory anaemia with excess of blasts (RAEB, RAEB-t)	3.3499187152052914e-05	4.388601891976874e-05	3_1
991	cat__PrevBloodDis_Thrombocythaemia	0.0	0.0	3_1
992	cat__PrevBloodDis_Thrombocytopenia	0.0	0.0	3_1
993	cat__PrevBloodDis_nan	-0.001170501009901992	0.0008793866424569281	3_1
994	cat__FABtype_0	-2.955810631068978e-05	0.00017941659612930678	3_1
995	cat__FABtype_1	-0.00041184294792850906	0.00023410484630566084	3_1
996	cat__FABtype_2	0.0002207005271194884	0.00020980472581635275	3_1
997	cat__FABtype_3	-4.4408920985006264e-17	4.2720298317531394e-05	3_1
998	cat__FABtype_3v	0.0	0.0	3_1
999	cat__FABtype_4	0.0008985664318438946	0.00022591710957925698	3_1
1000	cat__FABtype_4e	0.00013399674860827825	6.15616507288266e-05	3_1
1001	cat__FABtype_5	0.001042415882555714	0.0007572466610791223	3_1
1002	cat__FABtype_5a	-0.00017143701660184973	9.44215856995037e-05	3_1
1003	cat__FABtype_5b	5.3204591359112816e-05	1.7178773116083394e-05	3_1
1004	cat__FABtype_6	0.0003665205182521003	6.24384630484712e-05	3_1
1005	cat__FABtype_7	-5.320459135922384e-05	5.3459421513381996e-05	3_1
1006	cat__FABtype_8	0.00012217350608401123	0.000355277016623694	3_1
1007	cat__FABtype_B	0.0	0.0	3_1
1008	cat__FABtype_R	-5.911621262200128e-06	5.594391671147939e-05	3_1
1009	cat__FABtype_RT	-1.9705404207481792e-06	5.000670984954411e-05	3_1
1010	cat__FABtype_X	0.000193112961229569	0.00024299248410603324	3_1
1011	cat__FABtype_nan	8.670377851118793e-05	5.4466820872302196e-05	3_1
1012	cat__CNSinvolveentry_0.0	0.0010187693975072243	0.000435600874624182	3_1
1013	cat__CNSinvolveentry_1.0	0.0	0.0	3_1
1014	cat__CNSinvolveentry_2.0	0.0007547169811320086	0.0006607807054843121	3_1
1015	cat__CNSinvolveentry_nan	9.852702103474443e-06	0.00011337031273377794	3_1
1016	cat__Localcytoentry_1.0	0.001661165574658785	0.0005945875111181957	3_1
1017	cat__Localcytoentry_2.0	0.0019843342036552913	0.0011615261877843727	3_1
1018	cat__Localcytoentry_3.0	9.458594019406963e-05	0.00023634987434165483	3_1
1019	cat__Localcytoentry_4.0	-0.0005261342923297274	0.00010059411019736887	3_1
1020	cat__Localcytoentry_5.0	-0.00037243213951432264	0.0003049184473542315	3_1
1021	cat__Localcytoentry_nan	-1.9705404207148725e-05	3.46949443059665e-05	3_1
1022	cat__Localimmentry_1.0	-0.0002896694418444756	0.00018958196515383028	3_1
1023	cat__Localimmentry_2.0	-9.85270210360767e-06	0.0002784674130065688	3_1
1024	cat__Localimmentry_3.0	0.00020887728459524358	0.00021290957461480445	3_1
1025	cat__Localimmentry_nan	-0.00026011133553380803	0.0002973231419304678	3_1
1026	cat__CD33entry_1.0	6.10867530419723e-05	0.00021418242481492818	3_1
1027	cat__CD33entry_2.0	-0.00038031430119713774	0.00026042464191056	3_1
1028	cat__CD33entry_3.0	7.882161682835065e-05	0.00033324862358321243	3_1
1029	cat__CD33entry_nan	-7.093945514560218e-05	6.922180627717391e-05	3_1
1030	cat__SmokeHist_1.0	0.00018326025912600573	0.00017140303839978374	3_1
1031	cat__SmokeHist_2.0	-0.00020296566333322108	0.0002708041655417234	3_1
1032	cat__SmokeHist_3.0	-0.0005458396965368317	0.0003190572090922068	3_1
1033	cat__SmokeHist_nan	-1.9705404207259747e-06	9.65363709654786e-06	3_1
1034	cat__amlType_De novo	-0.0004985467264397858	0.000892996218633714	3_1
1035	cat__amlType_High risk MDS	0.00014581999113250088	0.00011031506972580279	3_1
1036	cat__amlType_Secondary	-0.0025439676831371383	0.0007268436574316046	3_1
1037	cat__CytoResult_Adverse	0.032336568303857297	0.006777877087120151	3_1
1038	cat__CytoResult_Failed	-0.00026996403763737133	0.00021912905651925454	3_1
1039	cat__CytoResult_Intermediate	0.0007980688703876692	0.0006275482905130442	3_1
1040	cat__CytoResult_Normal	0.000937977240258081	0.0002982229179745655	3_1
1041	cat__CytoResult_Not done	-9.852702103585465e-06	6.882801791840649e-05	3_1
1042	cat__CytoResult_nan	0.0	0.0	3_1
1043	cat__CytoResult_t(15;17) / PML-RARA [APL]	0.0	0.0	3_1
1044	cat__CytoResult_t(8;21) / inv(16) [CBF]	0.014040100497561414	0.004685156174942292	3_1
1045	cat__ComorArr_0.0	2.364648504848965e-05	3.769865800226881e-05	3_1
1046	cat__ComorArr_1.0	0.0	0.0	3_1
1047	cat__ComorArr_2.0	0.0	0.0	3_1
1048	cat__ComorArr_nan	-7.882161682881695e-06	1.6951229650795312e-05	3_1
1049	cat__ComorCard_0.0	0.00020099512291238408	9.92338799902595e-05	3_1
1050	cat__ComorCard_1.0	3.744026799346045e-05	0.00013827522374774368	3_1
1051	cat__ComorCard_2.0	0.0	0.0	3_1
1052	cat__ComorCard_nan	0.0	0.0	3_1
1053	cat__ComorHVD_0.0	-0.0001320262081876189	0.0001007869302136478	3_1
1054	cat__ComorHVD_1.0	-2.2204460492503132e-17	3.237928316696336e-05	3_1
1055	cat__ComorHVD_2.0	0.0	0.0	3_1
1056	cat__ComorHVD_nan	-2.9558106310667576e-05	0.0	3_1
1057	cat__ComorIBD_0.0	7.093945514551337e-05	6.086386604848476e-05	3_1
1058	cat__ComorIBD_1.0	0.0001517316123946566	9.864518260630723e-05	3_1
1059	cat__ComorIBD_2.0	0.0	0.0	3_1
1060	cat__ComorIBD_nan	1.9705404207037702e-05	0.0	3_1
1061	cat__ComorDiab_0.0	-0.00011626188482196653	8.415845708286796e-05	3_1
1062	cat__ComorDiab_1.0	-3.744026799354927e-05	5.4109188502873e-05	3_1
1063	cat__ComorDiab_2.0	0.0	0.0	3_1
1064	cat__ComorDiab_nan	3.94108084140754e-06	1.9307274193082122e-05	3_1
1065	cat__ComorCVD_0.0	-9.655648061484002e-05	8.799295950251567e-05	3_1
1066	cat__ComorCVD_1.0	-5.91162126215572e-06	7.88216168286504e-06	3_1
1067	cat__ComorCVD_2.0	0.0	0.0	3_1
1068	cat__ComorCVD_nan	0.0	0.0	3_1
1069	cat__ComorPsyc_0.0	5.123405093843125e-05	6.33644423501103e-05	3_1
1070	cat__ComorPsyc_1.0	0.0001655253953396496	0.00014947559007646177	3_1
1071	cat__ComorPsyc_2.0	0.0	0.0	3_1
1072	cat__ComorPsyc_nan	6.896891472480959e-05	1.6486724006777925e-05	3_1
1073	cat__ComorObe_0.0	0.0001576432336567679	0.0001446704160242557	3_1
1074	cat__ComorObe_1.0	0.000193112961229569	0.00015697676745971416	3_1
1075	cat__ComorObe_2.0	8.276269766978039e-05	7.011358933799919e-05	3_1
1076	cat__ComorObe_nan	-3.941080841429745e-05	0.0	3_1
1077	cat__ComorInf_0.0	0.00010443864229758848	0.0003227478128492756	3_1
1078	cat__ComorInf_1.0	-0.0006029853687374187	0.0003637982671349529	3_1
1079	cat__ComorInf_2.0	-3.9410808414741535e-06	4.3441366934431874e-05	3_1
1080	cat__ComorInf_nan	3.94108084140754e-06	4.826818548253533e-06	3_1
1081	cat__ComorRheu_0.0	-6.108675304203893e-05	0.00015940685484925213	3_1
1082	cat__ComorRheu_1.0	0.00025419971427160793	7.742995301990493e-05	3_1
1083	cat__ComorRheu_2.0	0.0	0.0	3_1
1084	cat__ComorRheu_nan	-2.3646485048578468e-05	7.88216168285949e-06	3_1
1085	cat__ComorPrep_0.0	2.167594462774147e-05	0.00011911586785325035	3_1
1086	cat__ComorPrep_1.0	0.0	0.0	3_1
1087	cat__ComorPrep_2.0	9.852702103518851e-06	8.812524666209327e-06	3_1
1088	cat__ComorPrep_nan	0.0	0.0	3_1
1089	cat__ComorRen_0.0	-6.30572934627871e-05	0.00010982117182595087	3_1
1090	cat__ComorRen_1.0	0.0004709591605497554	0.00011878943296204034	3_1
1091	cat__ComorRen_2.0	1.9705404206593615e-06	3.654808018323088e-05	3_1
1092	cat__ComorRen_nan	0.0	0.0	3_1
1093	cat__ComorMPul_0.0	4.3351889255571765e-05	0.000209526924495098	3_1
1094	cat__ComorMPul_1.0	-8.867431893202493e-05	0.0001535252075927689	3_1
1095	cat__ComorMPul_2.0	-0.00010640918271838107	4.290170167413232e-05	3_1
1096	cat__ComorMPul_nan	0.0	0.0	3_1
1097	cat__ComorSPul_0.0	0.00014581999113252308	0.0001417420011496529	3_1
1098	cat__ComorSPul_1.0	-2.167594462783029e-05	2.672971075670696e-05	3_1
1099	cat__ComorSPul_2.0	-5.911621262200128e-06	0.00012657558975515487	3_1
1100	cat__ComorSPul_nan	0.0	0.0	3_1
1101	cat__ComorPST_0.0	-4.532242967638656e-05	9.962441231401165e-05	3_1
1102	cat__ComorPST_1.0	-9.06448593527287e-05	0.0004312918357059569	3_1
1103	cat__ComorPST_2.0	0.0	0.0	3_1
1104	cat__ComorPST_nan	1.9705404206593615e-06	2.10396142707322e-05	3_1
1105	cat__ComorHepM_0.0	0.00029361052268579436	0.00017804789592510575	3_1
1106	cat__ComorHepM_1.0	0.00044534213508049534	0.00018203783721178456	3_1
1107	cat__ComorHepM_2.0	-9.852702103585465e-06	2.9884725135463035e-05	3_1
1108	cat__ComorHepM_nan	1.9705404207059908e-05	2.9227837773673094e-05	3_1
1109	cat__ComorHepS_0.0	-0.00010246810187699573	0.0001197984858648958	3_1
1110	cat__ComorHepS_1.0	7.685107640764688e-05	0.00015658048593778287	3_1
1111	cat__ComorHepS_2.0	0.0	0.0	3_1
1112	cat__ComorHepS_nan	0.0	0.0	3_1
1113	cat__TreatmentC1_ADE Alone	2.1675944627763677e-05	0.0008300958533230888	3_1
1114	cat__TreatmentC1_ADE and Mylotarg 3mg per m2	-0.0003744026799350486	0.00013835944376801586	3_1
1115	cat__TreatmentC1_ADE and Mylotarg 6mg per m2	0.0002128183654366733	0.00013445960576760507	3_1
1116	cat__TreatmentC1_AIDA	-1.9705404207148725e-05	0.0	3_1
1117	cat__TreatmentC1_Arsenic and ATRA	0.0	0.0	3_1
1118	cat__TreatmentC1_DA High dose (90mg)	0.0003113453864721949	0.00021663401195820613	3_1
1119	cat__TreatmentC1_DA Mylotarg 3mg per m2	-0.00017734863786400545	8.100814736134328e-05	3_1
1120	cat__TreatmentC1_DA Mylotarg 6mg per m2	-0.0001596137740775827	8.158132536373302e-05	3_1
1121	cat__TreatmentC1_DA Standard dose (60mg)	0.0006384550963101088	0.0002975711777882535	3_1
1122	cat__Marrresult1C1_CR	0.002362677964431681	0.0015590872970766292	3_1
1123	cat__Marrresult1C1_PR	-5.5175131779927614e-05	0.0005635401092628405	3_1
1124	cat__Marrresult1C1_RD	0.0016611655746588071	0.0010050065245249416	3_1
1125	cat__Marrresult1C1_nan	2.3646485048467446e-05	0.00011701094902650036	3_1
1126	cat__Marrresult2C1_CR	0.0005123405093846456	0.0001504595037692143	3_1
1127	cat__Marrresult2C1_PR	1.9705404206815656e-06	1.576432336567457e-05	3_1
1128	cat__Marrresult2C1_RD	0.00034090349278286246	0.00021201403271199225	3_1
1129	cat__Marrresult2C1_nan	0.0005399280752745872	0.00015076887936065397	3_1
1130	cat__amlFLToutcomeID_2.0	6.10867530419723e-05	0.00011154024689359973	3_1
1131	cat__amlFLToutcomeID_3.0	0.0007369821173456303	0.00034920289228082633	3_1
1132	cat__amlFLToutcomeID_4.0	-0.0005458396965368317	0.0005189147975827042	3_1
1133	cat__amlFLToutcomeID_nan	7.093945514551337e-05	0.00010016859965229023	3_1
1134	cat__amlFLTTypeID_1.0	-0.0005596334794817804	0.000609989691360428	3_1
1135	cat__amlFLTTypeID_2.0	-2.3646485048556266e-05	0.00015473448291563162	3_1
1136	cat__amlFLTTypeID_nan	-0.00011429134440124055	0.00042963204334910176	3_1
1137	cat__amlDDLFLTTKDID_1.0	-1.182324252431144e-05	3.6548080183265595e-05	3_1
1138	cat__amlDDLFLTTKDID_2.0	1.576432336560796e-05	2.5388637325432563e-05	3_1
1139	cat__amlDDLFLTTKDID_3.0	-4.9263510517794094e-05	2.4925583803506656e-05	3_1
1140	cat__amlDDLFLTTKDID_4.0	0.0	0.0	3_1
1141	cat__amlDDLFLTTKDID_6.0	0.0	0.0	3_1
1142	cat__amlDDLFLTTKDID_7.0	0.0	0.0	3_1
1143	cat__amlDDLFLTTKDID_8.0	0.0	0.0	3_1
1144	cat__amlDDLFLTTKDID_9.0	0.0	0.0	3_1
1145	cat__amlDDLFLTTKDID_99.0	-2.1675944627852493e-05	5.957423107673633e-05	3_1
1146	cat__amlDDLFLTTKDID_nan	0.0001300556677668263	7.81785681063141e-05	3_1
1147	cat__amlFLTType0ID_1.0	0.00035666781614851484	0.00047278188733946235	3_1
1148	cat__amlFLTType0ID_2.0	0.0	0.0	3_1
1149	cat__amlFLTType0ID_nan	-5.320459135922384e-05	0.00018585863142104434	3_1
1150	cat__amlDDLNPM1OutcomeID_1.0	0.0019547760973446238	0.0012172230909504788	3_1
1151	cat__amlDDLNPM1OutcomeID_3.0	0.003192275481550766	0.0008022302148134204	3_1
1152	cat__amlDDLNPM1OutcomeID_5.0	3.34991871520085e-05	3.970528928443441e-05	3_1
1153	cat__amlDDLNPM1OutcomeID_7.0	0.0	0.0	3_1
1154	cat__amlDDLNPM1OutcomeID_nan	-5.911621262177924e-06	2.5388637325429114e-05	3_1
1155	cat__amlDDLNPM1ID_1.0	0.0005734272624266623	0.00020614527739292875	3_1
1156	cat__amlDDLNPM1ID_2.0	-1.9705404207481792e-06	1.9105098211381957e-05	3_1
1157	cat__amlDDLNPM1ID_3.0	-5.911621262177924e-06	1.3364855378351843e-05	3_1
1158	cat__amlDDLNPM1ID_4.0	0.00011232080398044797	1.004782405749186e-05	3_1
1159	cat__amlDDLNPM1ID_5.0	0.00032710970983789166	0.00019260961636788997	3_1
1160	cat__amlDDLNPM1ID_nan	0.0022030641903541203	0.001616402969855336	3_1
1161	ordinal__NauseagradeC1	0.0015823439578303677	0.0005501514530357071	3_1
1162	ordinal__AlopeciagradeC1	0.0010640918271835665	0.0005128329078735414	3_1
1163	ordinal__OralgradeC1	6.699837430410583e-05	0.0006382361098189812	3_1
1164	ordinal__DiarrheagradeC1	0.00034287403320356626	0.0009071851050760105	3_1
1165	ordinal__CardiacgradeC1	-0.0004946056455983561	0.00039936393893597505	3_1
1166	ordinal__LiverASTgradeC1	0.0002955810631064981	0.0003347599629629998	3_1
1167	ordinal__LiverALTgradeC1	0.0005497807773781283	0.0006582725875836403	3_1
1168	ordinal__LiverBilgradeC1	0.0006857480664071546	0.0002280724969108881	3_1
1169	ordinal__RenaCreatgradeC1	0.0006423961771515385	0.0001976836093046455	3_1
1170	ordinal__RenaprotgradeC1	0.0003881964628799084	0.000381878328485356	3_1
1171	ordinal__RenahaemgradeC1	-0.00030937484605157993	0.0003296520362088104	3_1
1172	ordinal__cellularity1C1	0.00014976107197393063	0.00029997554364257655	3_1
1173	ordinal__cellularity2C1	0.0004295778117148208	0.0001961257013215488	3_1
1174	num__amlAgeAtRand1	0.005659392088280146	0.0014693890630704566	3_1
1175	num__UnitsbloodC1	0.0006404256367308347	0.0006125180120514865	3_1
1176	num__UnitsplateletsC1	0.0019193063697718448	0.0011915726108588257	3_1
1177	num__DaysIVantibC1	-0.0011862653332676888	0.0006421241124265133	3_1
1178	num__DaysinhospC1	8.079215724905442e-05	0.0010028753739991531	3_1
1179	num__TestDate	-0.0010897088526529153	0.001454448395866101	3_1
1180	num__ITDPcnt	0.00012808512734612253	0.0008855819996722464	3_1
1181	num__ITDLength	0.002102566628897895	0.0011756812904320263	3_1
1182	num__NauseastartC1	0.0015705207153061229	0.00047287222338212025	3_1
1183	num__NauseastopC1	0.000916301295630273	0.0004969904522759305	3_1
1184	num__AlopeciastartC1	0.0007704813044977054	0.0008296747437311166	3_1
1185	num__AlopeciastopC1	9.458594019402522e-05	0.0004942325938771233	3_1
1186	num__OralstartC1	-0.0004354894329770431	0.0006110391340310239	3_1
1187	num__OralstopC1	-0.00012808512734623355	0.0005343399318655029	3_1
1188	num__DiarrheastartC1	-9.06448593527287e-05	0.0002834703044421707	3_1
1189	num__DiarrheastopC1	-0.001184294792846985	0.0007495154548550638	3_1
1190	num__CardiacstartC1	-0.00015764323365685673	0.0004144229686940442	3_1
1191	num__CardiacstopC1	-0.000587221045371722	0.0002979754246282479	3_1
1192	num__LiverASTstartC1	-0.0002719345780580973	0.00022610609688978377	3_1
1193	num__LiverASTstopC1	9.852702103496647e-06	0.00011790354442408188	3_1
1194	num__LiverALTstartC1	-0.0006916596876693992	0.0008246046547030916	3_1
1195	num__LiverALTstopC1	0.0003172570077343284	0.0009307628186846905	3_1
1196	num__LiverBilstartC1	0.0007586580619734385	0.0011414345819166338	3_1
1197	num__LiverBilstopC1	0.00045322429676333267	0.0007554909089483251	3_1
1198	num__RenaCreatstartC1	-0.0003349918715208178	0.00032481057997558094	3_1
1199	num__RenaCreatstopC1	0.00034287403320354404	0.0003605281280914277	3_1
1200	num__RenaprotstartC1	-6.896891472489841e-05	0.00018600482060259643	3_1
1201	num__RenahaemstartC1	-0.0004433715946599026	0.00023662900520857215	3_1
1202	num__RenahaemstopC1	0.0004709591605497332	0.00023109995332311442	3_1
1203	num__mylotargdateC1	0.0004433715946597916	0.00039435432476851403	3_1
1204	num__marrexamdate1C1	-0.00018917188038822808	0.0010935061278467817	3_1
1205	num__marrexamdate2C1	0.001103502635597775	0.0005381415648443596	3_1
1206	num__NeutrecoverydateC1	-0.000555692398640395	0.0012899832484903654	3_1
1207	num__Platrecovery50dateC1	-0.002004039607862507	0.0023988009416192097	3_1
1208	num__Platrecovery100dateC1	0.0021380363564707182	0.001022765530501092	3_1
1209	num__DischargeddateC1	-0.0046051529632001875	0.0021763867380893273	3_1
1210	num__Weight	0.002222769594561269	0.00171120305094716	3_1
1211	num__Height	0.0019567466377653497	0.0011406450714767232	3_1
1212	num__BloodDateEntry	-0.0009281245381546511	0.001296241199988902	3_1
1213	num__HemoglobinEntry	0.00043745997339765806	0.000947573860416017	3_1
1214	num__PlateletEntry	0.00013990836987038958	0.0011608707668493935	3_1
1215	num__MarrowDateEntry	0.00018326025912600573	0.0009370453243813693	3_1
1216	num__MarrowBlastsEntry	-0.0010739445292871964	0.0007449320458545015	3_1
1217	num__LocalImmPcnt	-0.0017183112468595052	0.0009226591279274654	3_1
1218	num__SmokePerDay	-0.00066013104093805	0.000762092336755633	3_1
1219	num__chemodateC1	0.0006956007685106957	0.0014284800756469173	3_1
1220	num__Marrblastperc1C1	0.006157938814719888	0.003384887168087707	3_1
1221	num__Marrblastperc2C1	0.0002699640376372603	0.0002587793029075772	3_1
1222	num__WBCEntry	0.0037026454505147298	0.0019906008807285976	3_1
1223	num__CompmarrrespC1	0.00030937484605149114	0.0009557750780038771	3_1
1224	remainder__IsSec_is_missing	0.0	0.0	3_1
1225	remainder__PrevDiag_is_missing	0.0	0.0	3_1
1226	remainder__PrevBloodDis_is_missing	-0.0009557121040445927	0.00047787128791665785	3_1
1227	remainder__Weight_is_missing	0.0	0.0	3_1
1228	remainder__Height_is_missing	0.0	0.0	3_1
1229	remainder__BloodDateEntry_is_missing	-7.88216168285949e-06	1.576432336571898e-05	3_1
1230	remainder__HemoglobinEntry_is_missing	0.0	0.0	3_1
1231	remainder__PlateletEntry_is_missing	0.0	0.0	3_1
1232	remainder__MarrowDateEntry_is_missing	4.532242967629774e-05	1.9307274193082122e-05	3_1
1233	remainder__MarrowBlastsEntry_is_missing	1.970540420637157e-06	4.961693999514209e-05	3_1
1234	remainder__FABtype_is_missing	0.00012611458692539655	5.957423107671502e-05	3_1
1235	remainder__CNSinvolveentry_is_missing	-1.9705404207148725e-05	8.900213638612353e-05	3_1
1236	remainder__Localcytoentry_is_missing	6.305729346267608e-05	5.008429982617941e-05	3_1
1237	remainder__Localimmentry_is_missing	1.1823242524200418e-05	0.0001534493114650734	3_1
1238	remainder__LocalImmPcnt_is_missing	-0.0005083994285433491	0.00013212910676774447	3_1
1239	remainder__CD33entry_is_missing	-0.0005458396965368317	0.0002374971310105942	3_1
1240	remainder__SmokeHist_is_missing	3.941080841416422e-05	4.1801474822617085e-05	3_1
1241	remainder__SmokePerDay_is_missing	0.00030149268436863164	0.0003438353060241876	3_1
1242	remainder__CytoResult_is_missing	0.0	0.0	3_1
1243	remainder__Karyotype_is_missing	1.970540420637157e-06	7.115806723590365e-05	3_1
1244	remainder__ComorArr_is_missing	0.0	0.0	3_1
1245	remainder__ComorCard_is_missing	-3.744026799354927e-05	2.2810654520533733e-05	3_1
1246	remainder__ComorHVD_is_missing	2.364648504848965e-05	2.9623718170086128e-05	3_1
1247	remainder__ComorIBD_is_missing	3.941080841363131e-06	4.114609196082167e-05	3_1
1248	remainder__ComorDiab_is_missing	0.0	0.0	3_1
1249	remainder__ComorCVD_is_missing	-2.758756588998601e-05	2.7446452095529156e-05	3_1
1250	remainder__ComorPsyc_is_missing	3.941080841418643e-05	0.0	3_1
1251	remainder__ComorObe_is_missing	1.97054042070377e-06	3.94108084140754e-06	3_1
1252	remainder__ComorInf_is_missing	1.9705404207037702e-05	0.0	3_1
1253	remainder__ComorRheu_is_missing	0.0	0.0	3_1
1254	remainder__ComorPrep_is_missing	0.0	0.0	3_1
1255	remainder__ComorRen_is_missing	-3.941080841427524e-05	1.079309438899229e-05	3_1
1256	remainder__ComorMPul_is_missing	0.0	0.0	3_1
1257	remainder__ComorSPul_is_missing	1.1823242524178212e-05	3.37877298378874e-05	3_1
1258	remainder__ComorPST_is_missing	0.0	0.0	3_1
1259	remainder__ComorHepM_is_missing	-3.5469727572823294e-05	3.332486235831717e-05	3_1
1260	remainder__ComorHepS_is_missing	7.88216168281508e-06	1.1490126399971905e-05	3_1
1261	remainder__drugdoseC1yn_is_missing	0.0	0.0	3_1
1262	remainder__mylotargC1yn_is_missing	5.7145672200542566e-05	2.5235230257378626e-05	3_1
1263	remainder__mylotargdateC1_is_missing	0.0002344943100645036	0.0002527674192019416	3_1
1264	remainder__mylodoseC1_is_missing	0.00021478890585737708	0.00018874033243723612	3_1
1265	remainder__marrexamdate1C1_is_missing	-3.5469727572823294e-05	4.0671496015679496e-05	3_1
1266	remainder__marrexamdate2C1_is_missing	2.7587565889874987e-05	0.0001824639563276284	3_1
1267	remainder__cellularity1C1_is_missing	5.7145672200542566e-05	0.0001413304779706704	3_1
1268	remainder__cellularity2C1_is_missing	0.00021084782501596956	0.00021788510567283126	3_1
1269	remainder__Marrblastperc1C1_is_missing	-1.3793782944993005e-05	0.00015623291506313807	3_1
1270	remainder__Marrblastperc2C1_is_missing	0.0003369624119414105	0.00011171417534308788	3_1
1271	remainder__Marrresult1C1_is_missing	0.0001655253953396274	0.00011479983576432753	3_1
1272	remainder__Marrresult2C1_is_missing	0.0006088969899994634	0.00020548494670640045	3_1
1273	remainder__CompmarrrespC1_is_missing	-0.0004157840287699388	0.0007214008264222721	3_1
1274	remainder__NeutrecoveryC1_is_missing	1.1823242524200418e-05	1.576432336567457e-05	3_1
1275	remainder__NeutrecoverydateC1_is_missing	-0.00025617025469240053	0.00036425694188533007	3_1
1276	remainder__Platrecovery50C1_is_missing	1.9705404207037702e-05	0.0	3_1
1277	remainder__Platrecovery50dateC1_is_missing	-0.00047292970097054796	0.0003960247006318191	3_1
1278	remainder__Platrecovery100C1_is_missing	-9.852702103629873e-06	0.0	3_1
1279	remainder__Platrecovery100dateC1_is_missing	0.0006699837430415023	0.0006123595052010063	3_1
1280	remainder__NauseagradeC1_is_missing	9.064485935259548e-05	9.479098257691652e-05	3_1
1281	remainder__NauseastartC1_is_missing	-2.16759446278747e-05	0.0003288736916751631	3_1
1282	remainder__NauseastopC1_is_missing	0.00038425538203847867	0.00021693851235269284	3_1
1283	remainder__AlopeciagradeC1_is_missing	0.00015961377407749388	0.00012453441300027556	3_1
1284	remainder__AlopeciastartC1_is_missing	0.0006463372579929461	0.00022290636176962758	3_1
1285	remainder__AlopeciastopC1_is_missing	0.0004768707818118445	0.00047728588032746065	3_1
1286	remainder__OralgradeC1_is_missing	0.00010640918271831445	1.576432336566902e-05	3_1
1287	remainder__OralstartC1_is_missing	0.00010246810187690692	0.0002034147558096825	3_1
1288	remainder__OralstopC1_is_missing	6.89689147248318e-05	0.0002688903312031535	3_1
1289	remainder__DiarrheagradeC1_is_missing	0.00026602295679583053	0.00010371109802013179	3_1
1290	remainder__DiarrheastartC1_is_missing	-0.00019902458249179133	0.0002763257010565455	3_1
1291	remainder__DiarrheastopC1_is_missing	7.48805359869431e-05	0.00017883129304163532	3_1
1292	remainder__CardiacgradeC1_is_missing	1.9705404206593615e-06	3.37877298378874e-05	3_1
1293	remainder__CardiacstartC1_is_missing	-8.276269766989141e-05	0.00019303251425205865	3_1
1294	remainder__CardiacstopC1_is_missing	-0.0001596137740775827	0.00018729465809672163	3_1
1295	remainder__LiverASTgradeC1_is_missing	3.7440267993438246e-05	3.810843806259361e-05	3_1
1296	remainder__LiverASTstartC1_is_missing	-5.714567220065359e-05	0.00013572432421475966	3_1
1297	remainder__LiverASTstopC1_is_missing	0.00028178728016154954	0.00016028138850316382	3_1
1298	remainder__LiverALTgradeC1_is_missing	0.0	0.0	3_1
1299	remainder__LiverALTstartC1_is_missing	0.00025814079511299326	0.00034478263679177715	3_1
1300	remainder__LiverALTstopC1_is_missing	-0.0003803143011971599	0.00012960704391276655	3_1
1301	remainder__LiverBilgradeC1_is_missing	0.0	0.0	3_1
1302	remainder__LiverBilstartC1_is_missing	0.00025025863343017816	0.00019090865709298205	3_1
1303	remainder__LiverBilstopC1_is_missing	0.0009202423764717027	0.00020943424216896176	3_1
1304	remainder__RenaCreatgradeC1_is_missing	0.0	0.0	3_1
1305	remainder__RenaCreatstartC1_is_missing	1.7734863786356136e-05	0.00018625516367768889	3_1
1306	remainder__RenaCreatstopC1_is_missing	9.852702103474443e-06	8.521305802429456e-05	3_1
1307	remainder__RenaprotgradeC1_is_missing	2.7587565889897193e-05	3.2618247908265725e-05	3_1
1308	remainder__RenaprotstartC1_is_missing	5.320459135913502e-05	0.00014149523086664942	3_1
1309	remainder__RenahaemgradeC1_is_missing	2.9558106310623167e-05	4.745689769465501e-05	3_1
1310	remainder__RenahaemstartC1_is_missing	0.0009695058869894524	0.0002641994307044947	3_1
1311	remainder__RenahaemstopC1_is_missing	-7.882161682926103e-06	0.0003058085735780731	3_1
1312	remainder__UnitsbloodC1_is_missing	-2.955810631068978e-05	4.866875820573667e-05	3_1
1313	remainder__UnitsplateletsC1_is_missing	-2.7587565890008215e-05	2.1039614270732204e-05	3_1
1314	remainder__DaysIVantibC1_is_missing	-6.699837430421685e-05	4.42385227265089e-05	3_1
1315	remainder__DaysinhospC1_is_missing	8.473323809048417e-05	0.00010946702330032012	3_1
1316	remainder__DischargeddateC1_is_missing	-0.0006286023942066565	0.0002681962702532802	3_1
1317	remainder__TestDate_is_missing	-8.473323809057298e-05	4.4326210667343584e-05	3_1
1318	remainder__amlFLToutcomeID_is_missing	0.000124144046504715	7.49323743704632e-05	3_1
1319	remainder__amlFLTTypeID_is_missing	0.0009320656189959698	0.0002862782242417185	3_1
1320	remainder__amlDDLFLTTKDID_is_missing	0.0002679934972165565	0.00013443072388444053	3_1
1321	remainder__ITDPcnt_is_missing	-0.0004788413222326815	0.0006350095169470705	3_1
1322	remainder__ITDLength_is_missing	-0.0006423961771516273	0.0011268390279249555	3_1
1323	remainder__amlFLTType0ID_is_missing	-0.0003330213311000918	0.0001900728989887111	3_1
1324	remainder__amlDDLNPM1OutcomeID_is_missing	-6.502783388351308e-05	1.474617424217326e-05	3_1
1325	remainder__amlDDLNPM1ID_is_missing	0.0005517513177988542	0.0017678614181065035	3_1
1326	remainder__ASXL1	0.0	0.0	3_1
1327	remainder__ASXL2	0.0	0.0	3_1
1328	remainder__ASXL3	0.0	0.0	3_1
1329	remainder__ATRX	0.0	0.0	3_1
1330	remainder__BAGE3	0.0	0.0	3_1
1331	remainder__BCOR	0.0	0.0	3_1
1332	remainder__BRAF	0.0	0.0	3_1
1333	remainder__CBL	0.0	0.0	3_1
1334	remainder__CDKN2A	0.0	0.0	3_1
1335	remainder__CEBPA	0.0	0.0	3_1
1336	remainder__CREBBP	0.0	0.0	3_1
1337	remainder__CSF3R	0.0	0.0	3_1
1338	remainder__CTCF	0.0	0.0	3_1
1339	remainder__CUX1	0.0	0.0	3_1
1340	remainder__DNMT3A	0.0	0.0	3_1
1341	remainder__EED	0.0	0.0	3_1
1342	remainder__ETV6	0.0	0.0	3_1
1343	remainder__EZH2	0.0	0.0	3_1
1344	remainder__FBXW7	0.0	0.0	3_1
1345	remainder__FLT3	0.0	0.0	3_1
1346	remainder__GATA1	0.0	0.0	3_1
1347	remainder__GATA2	0.0	0.0	3_1
1348	remainder__GNAS	0.0	0.0	3_1
1349	remainder__GNB1	0.0	0.0	3_1
1350	remainder__IDH1	0.0	0.0	3_1
1351	remainder__IDH2	0.0	0.0	3_1
1352	remainder__JAK2	0.0	0.0	3_1
1353	remainder__JAK3	0.0	0.0	3_1
1354	remainder__KANSL1	0.0	0.0	3_1
1355	remainder__KDM6A	0.0	0.0	3_1
1356	remainder__KIT	0.0	0.0	3_1
1357	remainder__KMT2C	0.0	0.0	3_1
1358	remainder__KMT2D	0.0	0.0	3_1
1359	remainder__KMT2E	0.0	0.0	3_1
1360	remainder__KRAS	0.0	0.0	3_1
1361	remainder__LUC7L2	0.0	0.0	3_1
1362	remainder__MED12	0.0	0.0	3_1
1363	remainder__MLL	0.0	0.0	3_1
1364	remainder__MPL	0.0	0.0	3_1
1365	remainder__MYC	0.0	0.0	3_1
1366	remainder__NF1	0.0	0.0	3_1
1367	remainder__NFE2	0.0	0.0	3_1
1368	remainder__NOTCH1	0.0	0.0	3_1
1369	remainder__NPM1	0.0	0.0	3_1
1370	remainder__NRAS	0.0	0.0	3_1
1371	remainder__PHF6	0.0	0.0	3_1
1372	remainder__PRPF8	0.0	0.0	3_1
1373	remainder__PTEN	0.0	0.0	3_1
1374	remainder__PTPN11	0.0	0.0	3_1
1375	remainder__RAD21	0.0	0.0	3_1
1376	remainder__RIT1	0.0	0.0	3_1
1377	remainder__RUNX1	0.0	0.0	3_1
1378	remainder__SETBP1	0.0	0.0	3_1
1379	remainder__SF1	0.0	0.0	3_1
1380	remainder__SF3B1	0.0	0.0	3_1
1381	remainder__SMC1A	0.0	0.0	3_1
1382	remainder__SMC3	0.0	0.0	3_1
1383	remainder__SMG1	0.0	0.0	3_1
1384	remainder__SRSF2	0.0	0.0	3_1
1385	remainder__STAG2	0.0	0.0	3_1
1386	remainder__STAT5B	0.0	0.0	3_1
1387	remainder__SUZ12	0.0	0.0	3_1
1388	remainder__TET2	0.0	0.0	3_1
1389	remainder__TP53	0.0	0.0	3_1
1390	remainder__U2AF1	0.0	0.0	3_1
1391	remainder__WT1	0.0	0.0	3_1
1392	remainder__ZRSR2	0.0	0.0	3_1
1393	remainder__ngs_is_missing	0.0	0.0	3_1
1394	karyotype_encoding__Karyotype_46,XX [20]	-0.00010141888926811227	9.956408615221458e-05	4_1
1395	karyotype_encoding__Karyotype_46,XX,inv(16)(p13q22)[10]	0.0	0.0	4_1
1396	karyotype_encoding__Karyotype_46,XX,t(8;21)(q22;q22)[10]	-3.510653859279955e-05	4.777394788174466e-06	4_1
1397	karyotype_encoding__Karyotype_46,XX[10]	1.7553269296377572e-05	1.677765910975629e-05	4_1
1398	karyotype_encoding__Karyotype_46,XX[20]	-0.00015017797064706962	0.00015658878589237428	4_1
1399	karyotype_encoding__Karyotype_46,XX[20]	0.0	0.0	4_1
1400	karyotype_encoding__Karyotype_46,XX[25]	-9.751816275826997e-06	0.0	4_1
1401	karyotype_encoding__Karyotype_46,XX[30]	1.7553269296377572e-05	1.6777659109756288e-05	4_1
1402	karyotype_encoding__Karyotype_46,XY	0.0	0.0	4_1
1403	karyotype_encoding__Karyotype_46,XY [20]	3.3156175337634154e-05	5.5371084174084934e-05	4_1
1404	karyotype_encoding__Karyotype_46,XY,inv(16)(p13q22)[10]	0.0	0.0	4_1
1405	karyotype_encoding__Karyotype_46,XY[10]	-1.9503632551565177e-05	6.0743718376882514e-05	4_1
1406	karyotype_encoding__Karyotype_46,XY[20]	-9.751816275782588e-06	0.0002560107164364192	4_1
1407	karyotype_encoding__Karyotype_46,XY[20]	0.0	0.0	4_1
1408	karyotype_encoding__Karyotype_46,XY[21]	0.0	0.0	4_1
1409	karyotype_encoding__Karyotype_46,XY[25]	0.0	0.0	4_1
1410	karyotype_encoding__Karyotype_46,XY[30]	-5.8510897654739935e-06	1.170217953091098e-05	4_1
1411	karyotype_encoding__Karyotype_47,XX,+8[10]	0.0	0.0	4_1
1412	karyotype_encoding__Karyotype___rare_class__	0.0007898971183382785	0.0007107729551708877	4_1
1413	cat__sexID_False	7.80145302062385e-05	0.00025452053662701696	4_1
1414	cat__sexID_True	0.0009498269052610863	0.0003098930205991306	4_1
1415	cat__IsSec_False	-0.0004544346384514064	0.0007616062376921878	4_1
1416	cat__IsSec_True	8.386561997169029e-05	0.0007181098722185221	4_1
1417	cat__IsSec_nan	0.0	0.0	4_1
1418	cat__PrevDiag_False	0.0001638305134331164	0.00023818399517773245	4_1
1419	cat__PrevDiag_True	0.00028085230874248525	0.00023746423529531072	4_1
1420	cat__PrevDiag_nan	-7.801453020661598e-06	3.900726510330798e-06	4_1
1421	cat__drugdoseC1yn_False	-6.436198742016952e-05	5.805402922087244e-05	4_1
1422	cat__drugdoseC1yn_True	0.00025354722317032506	0.0001478936163450666	4_1
1423	cat__drugdoseC1yn_nan	0.0	0.0	4_1
1424	cat__mylotargC1yn_False	0.00013262470135064764	0.0005024447672579724	4_1
1425	cat__mylotargC1yn_True	-0.00025939831293579906	0.00017352753557585594	4_1
1426	cat__mylotargC1yn_nan	0.0	0.0	4_1
1427	cat__mylodoseC1_False	-0.00012482324833003046	3.564418915109537e-05	4_1
1428	cat__mylodoseC1_True	-0.0004739382710029938	0.00022899955759325154	4_1
1429	cat__mylodoseC1_nan	8.971670973718648e-05	0.000449532287517721	4_1
1430	cat__NeutrecoveryC1_False	0.00012287288507482064	0.00015364604722788684	4_1
1431	cat__NeutrecoveryC1_True	0.00041932809985860685	0.00039660050529352544	4_1
1432	cat__NeutrecoveryC1_nan	0.0	0.0	4_1
1433	cat__Platrecovery50C1_False	1.950363255154297e-05	0.0006354713292990648	4_1
1434	cat__Platrecovery50C1_True	-0.0005246477156370278	0.0009606088483750342	4_1
1435	cat__Platrecovery50C1_nan	0.0	0.0	4_1
1436	cat__Platrecovery100C1_False	-0.0011292603247354815	0.0002670929729040956	4_1
1437	cat__Platrecovery100C1_True	-0.0011526646837973775	0.0005031937198303134	4_1
1438	cat__Platrecovery100C1_nan	0.0	0.0	4_1
1439	cat__amlAgeGroup_15-29	0.00011507143205420345	0.00014807355128852373	4_1
1440	cat__amlAgeGroup_30-39	0.0002476961334048289	0.00020274398938869675	4_1
1441	cat__amlAgeGroup_40-49	0.000587059339802054	0.000495384588154696	4_1
1442	cat__amlAgeGroup_50-59	-0.0008386561997172137	0.00045519155261294404	4_1
1443	cat__amlAgeGroup_60+	-0.0005870593398020318	0.0007045753058397405	4_1
1444	cat__PrevBloodDis_Aplastic anaemia	0.0	0.0	4_1
1445	cat__PrevBloodDis_Chronic lymphoblastic leukaemia (CLL)	0.0	0.0	4_1
1446	cat__PrevBloodDis_Chronic myelomonocytic leukaemia (CMML)	-1.9503632551653995e-06	2.4976836461757283e-05	4_1
1447	cat__PrevBloodDis_Hodgkin's disease	1.5602906041234376e-05	1.5844825987877978e-05	4_1
1448	cat__PrevBloodDis_Lymphoma	0.0	0.0	4_1
1449	cat__PrevBloodDis_Myelodysplastic syndrome (MDS)/myelodysplasia/pre-leukaemic phase	0.00010531961577842086	0.0001185397349379878	4_1
1450	cat__PrevBloodDis_Myelofibrosis	0.0	0.0	4_1
1451	cat__PrevBloodDis_Myeloproliferative syndrome	1.1702179530925783e-05	2.919036432216218e-05	4_1
1452	cat__PrevBloodDis_Other haematological disorder	-1.950363255158738e-05	1.9503632551565177e-05	4_1
1453	cat__PrevBloodDis_Polycythaemia rubra vera (PRV)	0.0	0.0	4_1
1454	cat__PrevBloodDis_Refractory anaemia with excess of blasts (RAEB, RAEB-t)	5.265980788919933e-05	3.2983635526416844e-05	4_1
1455	cat__PrevBloodDis_Thrombocythaemia	0.0	0.0	4_1
1456	cat__PrevBloodDis_Thrombocytopenia	0.0	0.0	4_1
1457	cat__PrevBloodDis_nan	6.436198742014732e-05	0.0003084165108705331	4_1
1458	cat__FABtype_0	-0.0002379443171290685	0.00013799423044559016	4_1
1459	cat__FABtype_1	-1.950363255154297e-05	0.00029138192047562325	4_1
1460	cat__FABtype_2	0.000458335364961715	9.534862986261674e-05	4_1
1461	cat__FABtype_3	5.0709444634056135e-05	5.7659546537033707e-05	4_1
1462	cat__FABtype_3v	0.0	0.0	4_1
1463	cat__FABtype_4	-4.6808718123747536e-05	0.00014482678407128655	4_1
1464	cat__FABtype_4e	1.5602906041234376e-05	8.929171109079296e-05	4_1
1465	cat__FABtype_5	0.0033975327904822495	0.0011992212552905804	4_1
1466	cat__FABtype_5a	3.120581208249096e-05	5.138013505222245e-05	4_1
1467	cat__FABtype_5b	2.7305085572137955e-05	1.8909473333333474e-05	4_1
1468	cat__FABtype_6	0.0008133014774001745	0.00039058915533617177	4_1
1469	cat__FABtype_7	1.950363255143195e-06	3.90072651028639e-06	4_1
1470	cat__FABtype_8	0.0006104636988638834	0.00029908679025535584	4_1
1471	cat__FABtype_B	0.0	0.0	4_1
1472	cat__FABtype_R	2.5354722317016964e-05	3.4117422954900526e-05	4_1
1473	cat__FABtype_RT	0.0	0.0	4_1
1474	cat__FABtype_X	-4.095762835829575e-05	0.00011345683999999548	4_1
1475	cat__FABtype_nan	-1.3652542786113386e-05	3.5214725408864825e-05	4_1
1476	cat__CNSinvolveentry_0.0	-2.2204460492503132e-17	0.00042201822927823406	4_1
1477	cat__CNSinvolveentry_1.0	0.0	0.0	4_1
1478	cat__CNSinvolveentry_2.0	-0.0005636549807401803	0.0002500271367991354	4_1
1479	cat__CNSinvolveentry_nan	0.0	0.0	4_1
1480	cat__Localcytoentry_1.0	0.0003003559412940726	0.001397056512982025	4_1
1481	cat__Localcytoentry_2.0	9.751816275780368e-05	0.0016021851305037923	4_1
1482	cat__Localcytoentry_3.0	8.581598322685569e-05	4.793292984521658e-05	4_1
1483	cat__Localcytoentry_4.0	-2.2204460492503132e-17	7.16609218230793e-05	4_1
1484	cat__Localcytoentry_5.0	-3.900726510315255e-05	0.000290270146104398	4_1
1485	cat__Localcytoentry_nan	0.0	0.0	4_1
1486	cat__Localimmentry_1.0	0.00018138378272953838	0.0001443268808815641	4_1
1487	cat__Localimmentry_2.0	-0.00014042615437126482	5.108313756381858e-05	4_1
1488	cat__Localimmentry_3.0	9.556779950266047e-05	0.00015349742938186014	4_1
1489	cat__Localimmentry_nan	-5.8510897654739935e-06	1.4595182161084057e-05	4_1
1490	cat__CD33entry_1.0	0.00013652542786091182	0.00015319976117144957	4_1
1491	cat__CD33entry_2.0	-0.0002379443171290907	0.00038834274362446524	4_1
1492	cat__CD33entry_3.0	-1.3652542786068977e-05	0.0001592385304165024	4_1
1493	cat__CD33entry_nan	-0.0001696816031985904	0.0001148232368582443	4_1
1494	cat__SmokeHist_1.0	0.0006124140621190266	0.00029843744501799937	4_1
1495	cat__SmokeHist_2.0	-0.0005500024379540891	7.960732022805245e-05	4_1
1496	cat__SmokeHist_3.0	0.00020673850504655534	0.00047906734165883356	4_1
1497	cat__SmokeHist_nan	0.0	4.777394788208007e-05	4_1
1498	cat__amlType_De novo	0.0008815641913305861	0.0008575967017459187	4_1
1499	cat__amlType_High risk MDS	0.00036276756545907676	0.00023977572630322236	4_1
1500	cat__amlType_Secondary	0.0002223414110878119	0.00033375724765724596	4_1
1501	cat__CytoResult_Adverse	0.02138378272953334	0.002663566476046569	4_1
1502	cat__CytoResult_Failed	0.00027890194548734203	3.298363552642078e-05	4_1
1503	cat__CytoResult_Intermediate	0.0018216392803159565	0.0009001174704801481	4_1
1504	cat__CytoResult_Normal	0.0012423813935345418	0.0007449672807588919	4_1
1505	cat__CytoResult_Not done	6.826271393043371e-05	4.490073405128783e-05	4_1
1506	cat__CytoResult_nan	0.0	0.0	4_1
1507	cat__CytoResult_t(15;17) / PML-RARA [APL]	0.0	0.0	4_1
1508	cat__CytoResult_t(8;21) / inv(16) [CBF]	0.017584475108488973	0.0034949693243603755	4_1
1509	cat__ComorArr_0.0	2.730508557216016e-05	4.201211025117694e-05	4_1
1510	cat__ComorArr_1.0	-1.3652542786091182e-05	3.120581208251594e-05	4_1
1511	cat__ComorArr_2.0	5.851089765451789e-06	7.801453020611638e-06	4_1
1512	cat__ComorArr_nan	0.0	0.0	4_1
1513	cat__ComorCard_0.0	6.631235067529051e-05	4.421779335416632e-05	4_1
1514	cat__ComorCard_1.0	7.60641669510953e-05	0.00011610805844176279	4_1
1515	cat__ComorCard_2.0	0.0	0.0	4_1
1516	cat__ComorCard_nan	0.0	0.0	4_1
1517	cat__ComorHVD_0.0	3.5106538592821755e-05	6.939566775427379e-05	4_1
1518	cat__ComorHVD_1.0	0.0	0.0	4_1
1519	cat__ComorHVD_2.0	0.0	0.0	4_1
1520	cat__ComorHVD_nan	0.0	0.0	4_1
1521	cat__ComorIBD_0.0	-8.581598322687789e-05	0.0001237213050048494	4_1
1522	cat__ComorIBD_1.0	-0.00013847579111609943	0.0003161995412434082	4_1
1523	cat__ComorIBD_2.0	0.0	0.0	4_1
1524	cat__ComorIBD_nan	0.0	0.0	4_1
1525	cat__ComorDiab_0.0	0.00018723487249501237	8.967430051254577e-05	4_1
1526	cat__ComorDiab_1.0	9.751816275780368e-05	0.0002807439343187237	4_1
1527	cat__ComorDiab_2.0	0.0	0.0	4_1
1528	cat__ComorDiab_nan	3.90072651028639e-06	9.944940296634814e-06	4_1
1529	cat__ComorCVD_0.0	-1.9503632551565177e-05	2.8263448722365323e-05	4_1
1530	cat__ComorCVD_1.0	0.0	0.0	4_1
1531	cat__ComorCVD_2.0	0.0	0.0	4_1
1532	cat__ComorCVD_nan	2.730508557216016e-05	2.2577086942880362e-05	4_1
1533	cat__ComorPsyc_0.0	-0.0002379443171290907	0.00014963239770884366	4_1
1534	cat__ComorPsyc_1.0	0.0005773075235262493	0.000388724570921707	4_1
1535	cat__ComorPsyc_2.0	-7.801453020661598e-06	9.554789576389726e-06	4_1
1536	cat__ComorPsyc_nan	3.900726510308594e-06	7.80145302061719e-06	4_1
1537	cat__ComorObe_0.0	-9.166707299235188e-05	0.00010089242503392381	4_1
1538	cat__ComorObe_1.0	-9.166707299235188e-05	0.0001436664633922949	4_1
1539	cat__ComorObe_2.0	0.0	0.0	4_1
1540	cat__ComorObe_nan	0.0	0.0	4_1
1541	cat__ComorInf_0.0	-0.0003003559412940726	0.0003630715270095869	4_1
1542	cat__ComorInf_1.0	2.5354722317016964e-05	0.0003650150555589836	4_1
1543	cat__ComorInf_2.0	0.0001384757911160772	4.79329298452202e-05	4_1
1544	cat__ComorInf_nan	1.950363255143195e-06	3.90072651028639e-06	4_1
1545	cat__ComorRheu_0.0	0.00032766102686625497	0.0001577987311417759	4_1
1546	cat__ComorRheu_1.0	-3.705690184798716e-05	0.00019556221460010487	4_1
1547	cat__ComorRheu_2.0	0.00012287288507482064	4.6808718123743837e-05	4_1
1548	cat__ComorRheu_nan	4.680871812370313e-05	2.3404359061851566e-05	4_1
1549	cat__ComorPrep_0.0	0.00020478814179138993	0.00015916684977799008	4_1
1550	cat__ComorPrep_1.0	0.00012677361158515145	0.00010096780227641752	4_1
1551	cat__ComorPrep_2.0	0.0	0.0	4_1
1552	cat__ComorPrep_nan	0.0	0.0	4_1
1553	cat__ComorRen_0.0	-7.41138036959521e-05	8.66979795051811e-05	4_1
1554	cat__ComorRen_1.0	6.241162416498192e-05	4.918628977687015e-05	4_1
1555	cat__ComorRen_2.0	0.0	0.0	4_1
1556	cat__ComorRen_nan	0.0	0.0	4_1
1557	cat__ComorMPul_0.0	-0.00028280267199767286	0.00041064295068068415	4_1
1558	cat__ComorMPul_1.0	-0.00011702179530941326	0.0003175560345600062	4_1
1559	cat__ComorMPul_2.0	0.00011702179530936885	0.00014385168591024453	4_1
1560	cat__ComorMPul_nan	-7.801453020617188e-06	1.5602906041234376e-05	4_1
1561	cat__ComorSPul_0.0	-3.705690184796495e-05	0.00023577625094716825	4_1
1562	cat__ComorSPul_1.0	-7.801453020639392e-06	2.340435906188117e-05	4_1
1563	cat__ComorSPul_2.0	-0.0003081573943146898	0.0003165722551422068	4_1
1564	cat__ComorSPul_nan	0.0	0.0	4_1
1565	cat__ComorPST_0.0	8.971670973714207e-05	5.598595775281591e-05	4_1
1566	cat__ComorPST_1.0	0.00026915012921155943	0.00010108076274690612	4_1
1567	cat__ComorPST_2.0	0.0	0.0	4_1
1568	cat__ComorPST_nan	0.0	0.0	4_1
1569	cat__ComorHepM_0.0	4.680871812372534e-05	9.522887017979337e-05	4_1
1570	cat__ComorHepM_1.0	0.0003647179287142199	0.00014099386276798426	4_1
1571	cat__ComorHepM_2.0	0.0	0.0	4_1
1572	cat__ComorHepM_nan	0.0	0.0	4_1
1573	cat__ComorHepS_0.0	-8.97167097372087e-05	0.00011512100688183912	4_1
1574	cat__ComorHepS_1.0	0.00010726997903358626	7.426762012645138e-05	4_1
1575	cat__ComorHepS_2.0	4.290799161341674e-05	2.3566328877253634e-05	4_1
1576	cat__ComorHepS_nan	1.950363255143195e-06	3.90072651028639e-06	4_1
1577	cat__TreatmentC1_ADE Alone	0.0001579794236676424	0.00017262643025686515	4_1
1578	cat__TreatmentC1_ADE and Mylotarg 3mg per m2	-0.00042517918962405867	0.00010276027010441415	4_1
1579	cat__TreatmentC1_ADE and Mylotarg 6mg per m2	-0.0001579794236676424	0.00013727564955692026	4_1
1580	cat__TreatmentC1_AIDA	0.0	0.0	4_1
1581	cat__TreatmentC1_Arsenic and ATRA	0.0	0.0	4_1
1582	cat__TreatmentC1_DA High dose (90mg)	0.00010531961577842086	0.00014137106850196446	4_1
1583	cat__TreatmentC1_DA Mylotarg 3mg per m2	0.00020868886830169853	0.00014563873189406458	4_1
1584	cat__TreatmentC1_DA Mylotarg 6mg per m2	-9.556779950266047e-05	6.823484590975535e-05	4_1
1585	cat__TreatmentC1_DA Standard dose (60mg)	-0.000612414062119071	0.00011227724776146789	4_1
1586	cat__Marrresult1C1_CR	3.705690184796495e-05	0.0008564382396073438	4_1
1587	cat__Marrresult1C1_PR	0.00021063923155686392	0.0006816959022137814	4_1
1588	cat__Marrresult1C1_RD	0.0025023160563655057	0.002228605597025455	4_1
1589	cat__Marrresult1C1_nan	-0.00013652542786095622	0.0001311247652364916	4_1
1590	cat__Marrresult2C1_CR	-0.0003666682919693853	0.0006420695367714128	4_1
1591	cat__Marrresult2C1_PR	9.751816275715974e-06	0.0	4_1
1592	cat__Marrresult2C1_RD	7.41138036959521e-05	5.902870330265729e-05	4_1
1593	cat__Marrresult2C1_nan	-0.00011702179530941326	0.0007695165576314958	4_1
1594	cat__amlFLToutcomeID_2.0	-7.801453020661598e-06	3.900726510330798e-06	4_1
1595	cat__amlFLToutcomeID_3.0	0.0008562094690135913	0.00041260210091371665	4_1
1596	cat__amlFLToutcomeID_4.0	0.00021258959481202934	0.00021982938695954562	4_1
1597	cat__amlFLToutcomeID_nan	-0.00032766102686625497	0.00013193454210570776	4_1
1598	cat__amlFLTTypeID_1.0	0.000475888634258137	0.0002586272868184883	4_1
1599	cat__amlFLTTypeID_2.0	8.971670973718648e-05	4.46458555454023e-05	4_1
1600	cat__amlFLTTypeID_nan	0.00028085230874248525	0.00017772935979160545	4_1
1601	cat__amlDDLFLTTKDID_1.0	-3.510653859279955e-05	5.1454116566466534e-05	4_1
1602	cat__amlDDLFLTTKDID_2.0	-2.145399580670837e-05	3.900726510330798e-06	4_1
1603	cat__amlDDLFLTTKDID_3.0	1.9503632551520765e-05	3.801957909136208e-05	4_1
1604	cat__amlDDLFLTTKDID_4.0	0.0	0.0	4_1
1605	cat__amlDDLFLTTKDID_6.0	0.0	0.0	4_1
1606	cat__amlDDLFLTTKDID_7.0	0.0	0.0	4_1
1607	cat__amlDDLFLTTKDID_8.0	0.0	0.0	4_1
1608	cat__amlDDLFLTTKDID_9.0	0.0	0.0	4_1
1609	cat__amlDDLFLTTKDID_99.0	1.3652542786046773e-05	7.801453020661598e-06	4_1
1610	cat__amlDDLFLTTKDID_nan	4.290799161341674e-05	7.888731158479233e-05	4_1
1611	cat__amlFLTType0ID_1.0	0.0006358184211809447	0.00043791627386933915	4_1
1612	cat__amlFLTType0ID_2.0	0.0	0.0	4_1
1613	cat__amlFLTType0ID_nan	0.00045638500170654963	0.000529529909438697	4_1
1614	cat__amlDDLNPM1OutcomeID_1.0	0.0026115363986542574	0.0007788130415848239	4_1
1615	cat__amlDDLNPM1OutcomeID_3.0	0.00010336925252327767	0.0014305698432657114	4_1
1616	cat__amlDDLNPM1OutcomeID_5.0	0.0	0.0	4_1
1617	cat__amlDDLNPM1OutcomeID_nan	0.00019893705202589373	0.00012220547231222252	4_1
1618	cat__amlDDLNPM1ID_1.0	0.0003062070310595466	0.00016172733876154157	4_1
1619	cat__amlDDLNPM1ID_2.0	-5.851089765496198e-06	2.512867273239012e-05	4_1
1620	cat__amlDDLNPM1ID_3.0	-7.801453020617188e-06	9.554789576403322e-06	4_1
1621	cat__amlDDLNPM1ID_4.0	1.3652542786046773e-05	7.801453020661596e-06	4_1
1622	cat__amlDDLNPM1ID_5.0	-0.00022429177434297732	0.00027767858052897776	4_1
1623	cat__amlDDLNPM1ID_nan	0.0021141937685893674	0.0009517972515365645	4_1
1624	ordinal__NauseagradeC1	-0.0005187966258715981	0.00036075921377166215	4_1
1625	ordinal__AlopeciagradeC1	1.7553269296377572e-05	0.0008037626580076607	4_1
1626	ordinal__OralgradeC1	0.0007781949388073306	0.0002725907395710027	4_1
1627	ordinal__DiarrheagradeC1	0.00010141888926809006	0.0004878481938083466	4_1
1628	ordinal__CardiacgradeC1	0.000475888634258137	0.0003940699183496045	4_1
1629	ordinal__LiverASTgradeC1	-0.00019698668877081714	0.0002589947283796362	4_1
1630	ordinal__LiverALTgradeC1	-0.00040372519381735026	0.0004195140235092666	4_1
1631	ordinal__LiverBilgradeC1	-0.0011214588717148421	0.0005890290772079804	4_1
1632	ordinal__RenaCreatgradeC1	0.0002613486761908979	0.00017730078583822452	4_1
1633	ordinal__RenaprotgradeC1	0.0005461017114437583	0.0003348155147145457	4_1
1634	ordinal__RenahaemgradeC1	-0.00019893705202596036	0.0004887051482274693	4_1
1635	ordinal__cellularity1C1	0.00026524940270122865	0.000222666234359731	4_1
1636	ordinal__cellularity2C1	3.705690184796495e-05	0.0002528260634546835	4_1
1637	num__amlAgeAtRand1	0.0017475254766200043	0.0015768466791915867	4_1
1638	num__UnitsbloodC1	-0.001137061777756121	0.0008525028641075121	4_1
1639	num__UnitsplateletsC1	0.00034326393290748933	0.0014082973304532663	4_1
1640	num__DaysIVantibC1	-0.0009439758154956568	0.0014083918649082522	4_1
1641	num__DaysinhospC1	-0.0002554975864254683	0.00121444219617753	4_1
1642	num__TestDate	0.00018918523575015556	0.0011650967956520198	4_1
1643	num__ITDPcnt	0.0010746501535911167	0.0007570676086064071	4_1
1644	num__ITDLength	0.0015934467794626705	0.0012789178944724582	4_1
1645	num__NauseastartC1	-0.000618265151884545	0.000553009671912345	4_1
1646	num__NauseastopC1	7.99648934613817e-05	0.000512593163154375	4_1
1647	num__AlopeciastartC1	0.00035301574918327193	0.00030821910849118596	4_1
1648	num__AlopeciastopC1	9.556779950263828e-05	0.0004778748191691322	4_1
1649	num__OralstartC1	-0.000618265151884545	0.0006530251907965258	4_1
1650	num__OralstopC1	-0.0005422009849334497	0.0008794300163237997	4_1
1651	num__DiarrheastartC1	-0.0005246477156370721	0.0010429137807266915	4_1
1652	num__DiarrheastopC1	-0.0005773075235262715	0.0011247932757535379	4_1
1653	num__CardiacstartC1	-8.19152567165693e-05	0.000281933761756783	4_1
1654	num__CardiacstopC1	4.680871812372534e-05	0.0006257718544687794	4_1
1655	num__LiverASTstartC1	0.00017163196645373358	0.0003073044730372158	4_1
1656	num__LiverASTstopC1	-2.9255448827369968e-05	0.00021674494876293174	4_1
1657	num__LiverALTstartC1	-0.0010551465210395516	0.0004754007933977148	4_1
1658	num__LiverALTstopC1	-0.000957628358281748	0.0008444059365803394	4_1
1659	num__LiverBilstartC1	-0.0003101077575698552	0.0004698068432596005	4_1
1660	num__LiverBilstopC1	-0.00028280267199769503	0.0005837095426666632	4_1
1661	num__RenaCreatstartC1	0.00028670339850795924	0.00028575317777717837	4_1
1662	num__RenaCreatstopC1	-0.0003939733775415677	0.00046957197829256307	4_1
1663	num__RenaprotstartC1	0.00041152664683796747	0.00029818241382713437	4_1
1664	num__RenahaemstartC1	6.046126090983872e-05	0.00043695972493773094	4_1
1665	num__RenahaemstopC1	-0.0004953922668096799	0.0003113503114193031	4_1
1666	num__mylotargdateC1	-0.0009888341703642388	0.0005411897818848827	4_1
1667	num__marrexamdate1C1	0.00021649032132231572	0.0006508020553075864	4_1
1668	num__marrexamdate2C1	-0.00018528450923984696	0.0012308322044643004	4_1
1669	num__NeutrecoverydateC1	-0.0002320932273636167	0.0008674491358165067	4_1
1670	num__Platrecovery50dateC1	-0.0015485884245941106	0.0011947053559427181	4_1
1671	num__Platrecovery100dateC1	-0.0008347554732069052	0.0016621466652076602	4_1
1672	num__DischargeddateC1	0.0006202155151396882	0.0006181328575729017	4_1
1673	num__Weight	0.000583158613291701	0.0012518749575134648	4_1
1674	num__Height	0.0007957482081037748	0.00045484043417080497	4_1
1675	num__BloodDateEntry	-0.0010005363498951647	0.0009111891736494069	4_1
1676	num__HemoglobinEntry	0.001127309961480316	0.0004538357417813267	4_1
1677	num__PlateletEntry	0.0006767760495391961	0.0008379891823746404	4_1
1678	num__MarrowDateEntry	-0.001575893510166293	0.00024333468583428907	4_1
1679	num__MarrowBlastsEntry	0.0010531961577843862	0.00045103599846502986	4_1
1680	num__LocalImmPcnt	0.0006026622458432884	0.0005403738255251837	4_1
1681	num__SmokePerDay	0.0007313862206835831	0.0004630213303653706	4_1
1682	num__chemodateC1	-0.001139012141011264	0.0012597957748202257	4_1
1683	num__Marrblastperc1C1	0.003729094543858791	0.0014489059465751884	4_1
1684	num__Marrblastperc2C1	0.0001423765176263636	0.0003824204313753262	4_1
1685	num__WBCEntry	0.0035477107611292303	0.0024021112820750016	4_1
1686	num__CompmarrrespC1	-0.0006845775025598799	0.001573514105190946	4_1
1687	remainder__IsSec_is_missing	0.0	0.0	4_1
1688	remainder__PrevDiag_is_missing	-1.5602906041278784e-05	3.411742295486625e-05	4_1
1689	remainder__PrevBloodDis_is_missing	-0.0009556779950266048	0.0008333325002355305	4_1
1690	remainder__Weight_is_missing	0.0	0.0	4_1
1691	remainder__Height_is_missing	0.0	0.0	4_1
1692	remainder__BloodDateEntry_is_missing	0.0	0.0	4_1
1693	remainder__HemoglobinEntry_is_missing	-3.900726510330799e-06	1.3228007183428609e-05	4_1
1694	remainder__PlateletEntry_is_missing	0.0	0.0	4_1
1695	remainder__MarrowDateEntry_is_missing	-9.751816275826997e-06	0.0	4_1
1696	remainder__MarrowBlastsEntry_is_missing	4.680871812372534e-05	5.96058580718225e-05	4_1
1697	remainder__FABtype_is_missing	7.801453020617188e-06	4.201211025118724e-05	4_1
1698	remainder__CNSinvolveentry_is_missing	0.0	0.0	4_1
1699	remainder__Localcytoentry_is_missing	-3.315617533767856e-05	0.00010220350095331443	4_1
1700	remainder__Localimmentry_is_missing	-6.826271393047811e-05	2.4670360603985968e-05	4_1
1701	remainder__LocalImmPcnt_is_missing	0.0005402506216782621	0.0003112403346579536	4_1
1702	remainder__CD33entry_is_missing	-2.9255448827347762e-05	3.751598627268749e-05	4_1
1703	remainder__SmokeHist_is_missing	1.755326929642198e-05	7.513329868547684e-05	4_1
1704	remainder__SmokePerDay_is_missing	0.00027305085572186804	0.000283776178050466	4_1
1705	remainder__CytoResult_is_missing	0.0	0.0	4_1
1706	remainder__Karyotype_is_missing	-7.021307718564351e-05	3.920181626064455e-05	4_1
1707	remainder__ComorArr_is_missing	0.0	0.0	4_1
1708	remainder__ComorCard_is_missing	-3.705690184796495e-05	1.5602906041273235e-05	4_1
1709	remainder__ComorHVD_is_missing	0.0	0.0	4_1
1710	remainder__ComorIBD_is_missing	0.0	0.0	4_1
1711	remainder__ComorDiab_is_missing	0.0	0.0	4_1
1712	remainder__ComorCVD_is_missing	-2.145399580670837e-05	2.7856759192707194e-05	4_1
1713	remainder__ComorPsyc_is_missing	-3.900726510330799e-06	1.3228007183428609e-05	4_1
1714	remainder__ComorObe_is_missing	-9.751816275782588e-06	8.72228963868555e-06	4_1
1715	remainder__ComorInf_is_missing	-9.751816275826997e-06	0.0	4_1
1716	remainder__ComorRheu_is_missing	5.8510897654739935e-06	1.1702179530947987e-05	4_1
1717	remainder__ComorPrep_is_missing	0.0	0.0	4_1
1718	remainder__ComorRen_is_missing	0.0	0.0	4_1
1719	remainder__ComorMPul_is_missing	0.0	0.0	4_1
1720	remainder__ComorSPul_is_missing	0.0	0.0	4_1
1721	remainder__ComorPST_is_missing	0.0	0.0	4_1
1722	remainder__ComorHepM_is_missing	5.851089765462891e-05	0.0	4_1
1723	remainder__ComorHepS_is_missing	1.950363255143195e-06	1.7875374498829457e-05	4_1
1724	remainder__drugdoseC1yn_is_missing	0.0	0.0	4_1
1725	remainder__mylotargC1yn_is_missing	-9.751816275782588e-06	1.9503632551565177e-05	4_1
1726	remainder__mylotargdateC1_is_missing	-0.0003959237407967553	0.0003418202879585623	4_1
1727	remainder__mylodoseC1_is_missing	0.00012287288507484284	0.0006295958679033897	4_1
1728	remainder__marrexamdate1C1_is_missing	-0.00014627724413671662	0.000273120502669998	4_1
1729	remainder__marrexamdate2C1_is_missing	0.00029645521478374184	0.00033874615127733486	4_1
1730	remainder__cellularity1C1_is_missing	4.485835486858214e-05	0.00026185760390839903	4_1
1731	remainder__cellularity2C1_is_missing	-0.0004953922668097244	0.00017284664520827412	4_1
1732	remainder__Marrblastperc1C1_is_missing	9.751816275760383e-06	0.00026727805374225145	4_1
1733	remainder__Marrblastperc2C1_is_missing	6.826271393047811e-05	0.0003093032625121412	4_1
1734	remainder__Marrresult1C1_is_missing	-3.5106538592821755e-05	4.840674297521145e-05	4_1
1735	remainder__Marrresult2C1_is_missing	-0.00036861865522455075	0.0005916837679554851	4_1
1736	remainder__CompmarrrespC1_is_missing	0.0004563850017065718	0.0010522819797265924	4_1
1737	remainder__NeutrecoveryC1_is_missing	0.0	0.0	4_1
1738	remainder__NeutrecoverydateC1_is_missing	0.00018333414598468157	0.0003096965593570301	4_1
1739	remainder__Platrecovery50C1_is_missing	0.0	0.0	4_1
1740	remainder__Platrecovery50dateC1_is_missing	-0.0005383002584231189	0.000429806254944602	4_1
1741	remainder__Platrecovery100C1_is_missing	0.0	0.0	4_1
1742	remainder__Platrecovery100dateC1_is_missing	-0.0018977034472670517	0.00062389069014221	4_1
1743	remainder__NauseagradeC1_is_missing	1.5602906041234376e-05	2.512867273240218e-05	4_1
1744	remainder__NauseastartC1_is_missing	-0.0003374128431420598	0.0005006624643771575	4_1
1745	remainder__NauseastopC1_is_missing	0.0004485835486859324	0.0003533873079674575	4_1
1746	remainder__AlopeciagradeC1_is_missing	3.90072651028639e-06	4.777394788174466e-06	4_1
1747	remainder__AlopeciastartC1_is_missing	-0.0004076259203276811	0.0002771575299459171	4_1
1748	remainder__AlopeciastopC1_is_missing	-0.00034131356965236834	0.0001385993505636893	4_1
1749	remainder__OralgradeC1_is_missing	1.3652542786068977e-05	2.2744948636559098e-05	4_1
1750	remainder__OralstartC1_is_missing	0.0003003559412940282	0.000317879295636148	4_1
1751	remainder__OralstopC1_is_missing	0.0006728753230289097	0.00017509874250301168	4_1
1752	remainder__DiarrheagradeC1_is_missing	2.3404359061851566e-05	2.1892773241641418e-05	4_1
1753	remainder__DiarrheastartC1_is_missing	0.0004544346384513842	0.00035615363330349326	4_1
1754	remainder__DiarrheastopC1_is_missing	-0.0003900726510312591	0.0004331826601782076	4_1
1755	remainder__CardiacgradeC1_is_missing	6.241162416498192e-05	6.277625214074506e-05	4_1
1756	remainder__CardiacstartC1_is_missing	-4.875908137891294e-05	0.00030633744159615196	4_1
1757	remainder__CardiacstopC1_is_missing	0.00024184504363937708	0.00010546398817764547	4_1
1758	remainder__LiverASTgradeC1_is_missing	1.9503632551565177e-05	2.542962564805855e-05	4_1
1759	remainder__LiverASTstartC1_is_missing	-6.631235067531272e-05	0.00022806744329973618	4_1
1760	remainder__LiverASTstopC1_is_missing	6.826271393043371e-05	6.409547701071382e-05	4_1
1761	remainder__LiverALTgradeC1_is_missing	0.0	0.0	4_1
1762	remainder__LiverALTstartC1_is_missing	0.0001579794236676424	0.0002413569603090963	4_1
1763	remainder__LiverALTstopC1_is_missing	0.00019113559900529875	0.0006402006110968504	4_1
1764	remainder__LiverBilgradeC1_is_missing	0.0	0.0	4_1
1765	remainder__LiverBilstartC1_is_missing	0.0005773075235262493	0.00027224164901519445	4_1
1766	remainder__LiverBilstopC1_is_missing	7.41138036959299e-05	0.0002086615249694398	4_1
1767	remainder__RenaCreatgradeC1_is_missing	3.900726510308594e-06	7.80145302061719e-06	4_1
1768	remainder__RenaCreatstartC1_is_missing	0.000321809937100781	0.00017628953592630672	4_1
1769	remainder__RenaCreatstopC1_is_missing	0.00011312106879906026	7.339173132666409e-05	4_1
1770	remainder__RenaprotgradeC1_is_missing	2.3404359061851566e-05	2.7992978876435803e-05	4_1
1771	remainder__RenaprotstartC1_is_missing	-5.461017114440914e-05	8.907845138559907e-05	4_1
1772	remainder__RenahaemgradeC1_is_missing	5.8510897654695523e-05	1.7444579277383515e-05	4_1
1773	remainder__RenahaemstartC1_is_missing	-6.241162416500411e-05	0.0001359110742810058	4_1
1774	remainder__RenahaemstopC1_is_missing	8.386561997171249e-05	5.362612349648837e-05	4_1
1775	remainder__UnitsbloodC1_is_missing	-2.5354722317016964e-05	1.1702179530947987e-05	4_1
1776	remainder__UnitsplateletsC1_is_missing	5.461017114438693e-05	3.7312646096266147e-05	4_1
1777	remainder__DaysIVantibC1_is_missing	-0.00011312106879908246	3.059025236016473e-05	4_1
1778	remainder__DaysinhospC1_is_missing	-2.730508557220457e-05	6.56783197249025e-05	4_1
1779	remainder__DischargeddateC1_is_missing	-1.1702179530970191e-05	9.740107066504972e-05	4_1
1780	remainder__TestDate_is_missing	-7.60641669510953e-05	7.042945081775917e-05	4_1
1781	remainder__amlFLToutcomeID_is_missing	-0.00014042615437126482	0.00011332265090514376	4_1
1782	remainder__amlFLTTypeID_is_missing	0.0011136574186941806	0.0004952309900522231	4_1
1783	remainder__amlDDLFLTTKDID_is_missing	0.0004622360914720236	3.059025236016048e-05	4_1
1784	remainder__ITDPcnt_is_missing	0.0007937978448485872	0.00037442911021747644	4_1
1785	remainder__ITDLength_is_missing	0.0008893656443512699	0.0006200008153560217	4_1
1786	remainder__amlFLTType0ID_is_missing	0.0003081573943146676	0.0003679214375486827	4_1
1787	remainder__amlDDLNPM1OutcomeID_is_missing	0.0002320932273635723	0.00010988008012877299	4_1
1788	remainder__amlDDLNPM1ID_is_missing	0.0006514213272221792	0.0008622370441755915	4_1
1789	remainder__ASXL1	0.0	0.0	4_1
1790	remainder__ASXL2	0.0	0.0	4_1
1791	remainder__ASXL3	0.0	0.0	4_1
1792	remainder__ATRX	0.0	0.0	4_1
1793	remainder__BAGE3	0.0	0.0	4_1
1794	remainder__BCOR	0.0	0.0	4_1
1795	remainder__BRAF	0.0	0.0	4_1
1796	remainder__CBL	0.0	0.0	4_1
1797	remainder__CDKN2A	0.0	0.0	4_1
1798	remainder__CEBPA	0.0	0.0	4_1
1799	remainder__CREBBP	0.0	0.0	4_1
1800	remainder__CSF3R	0.0	0.0	4_1
1801	remainder__CTCF	0.0	0.0	4_1
1802	remainder__CUL2	0.0	0.0	4_1
1803	remainder__CUX1	0.0	0.0	4_1
1804	remainder__DNMT3A	0.0	0.0	4_1
1805	remainder__EED	0.0	0.0	4_1
1806	remainder__ETV6	0.0	0.0	4_1
1807	remainder__EZH2	0.0	0.0	4_1
1808	remainder__FBXW7	0.0	0.0	4_1
1809	remainder__FLT3	0.0	0.0	4_1
1810	remainder__GATA1	0.0	0.0	4_1
1811	remainder__GATA2	0.0	0.0	4_1
1812	remainder__GNAS	0.0	0.0	4_1
1813	remainder__IDH1	0.0	0.0	4_1
1814	remainder__IDH2	0.0	0.0	4_1
1815	remainder__JAK2	0.0	0.0	4_1
1816	remainder__JAK3	0.0	0.0	4_1
1817	remainder__KANSL1	0.0	0.0	4_1
1818	remainder__KDM6A	0.0	0.0	4_1
1819	remainder__KIT	0.0	0.0	4_1
1820	remainder__KMT2C	0.0	0.0	4_1
1821	remainder__KMT2D	0.0	0.0	4_1
1822	remainder__KMT2E	0.0	0.0	4_1
1823	remainder__KRAS	0.0	0.0	4_1
1824	remainder__LUC7L2	0.0	0.0	4_1
1825	remainder__MED12	0.0	0.0	4_1
1826	remainder__MLL	0.0	0.0	4_1
1827	remainder__MPL	0.0	0.0	4_1
1828	remainder__MYC	0.0	0.0	4_1
1829	remainder__NF1	0.0	0.0	4_1
1830	remainder__NFE2	0.0	0.0	4_1
1831	remainder__NOTCH1	0.0	0.0	4_1
1832	remainder__NPM1	0.0	0.0	4_1
1833	remainder__NRAS	0.0	0.0	4_1
1834	remainder__PDS5B	0.0	0.0	4_1
1835	remainder__PHF6	0.0	0.0	4_1
1836	remainder__PRPF8	0.0	0.0	4_1
1837	remainder__PTEN	0.0	0.0	4_1
1838	remainder__PTPN11	0.0	0.0	4_1
1839	remainder__RAD21	0.0	0.0	4_1
1840	remainder__RIT1	0.0	0.0	4_1
1841	remainder__RUNX1	0.0	0.0	4_1
1842	remainder__SETBP1	0.0	0.0	4_1
1843	remainder__SF1	0.0	0.0	4_1
1844	remainder__SF3B1	0.0	0.0	4_1
1845	remainder__SMC1A	0.0	0.0	4_1
1846	remainder__SMC3	0.0	0.0	4_1
1847	remainder__SMG1	0.0	0.0	4_1
1848	remainder__SRSF2	0.0	0.0	4_1
1849	remainder__STAG2	0.0	0.0	4_1
1850	remainder__STAT5B	0.0	0.0	4_1
1851	remainder__SUZ12	0.0	0.0	4_1
1852	remainder__TET2	0.0	0.0	4_1
1853	remainder__TP53	0.0	0.0	4_1
1854	remainder__U2AF1	0.0	0.0	4_1
1855	remainder__WT1	0.0	0.0	4_1
1856	remainder__ZRSR2	0.0	0.0	4_1
1857	remainder__ngs_is_missing	0.0	0.0	4_1
1858	karyotype_encoding__Karyotype_45,X,-Y,t(8;21)(q22;q22)[10]	0.0	0.0	5_1
1859	karyotype_encoding__Karyotype_46,XX [20]	0.0	0.0	5_1
1860	karyotype_encoding__Karyotype_46,XX [20]	-2.161800976741013e-05	0.00015366881446694295	5_1
1861	karyotype_encoding__Karyotype_46,XX,inv(16)(p13q22)[10]	0.0	0.0	5_1
1862	karyotype_encoding__Karyotype_46,XX,t(8;21)(q22;q22)[10]	0.0	0.0	5_1
1863	karyotype_encoding__Karyotype_46,XX[10]	4.1270745919597116e-05	2.3583283382601813e-05	5_1
1864	karyotype_encoding__Karyotype_46,XX[20]	-0.000650505566637527	0.00024407400742887592	5_1
1865	karyotype_encoding__Karyotype_46,XX[20]	0.0	0.0	5_1
1866	karyotype_encoding__Karyotype_46,XX[25]	-1.3756915306561979e-05	2.374649144336929e-05	5_1
1867	karyotype_encoding__Karyotype_46,XX[30]	-1.7687462536986053e-05	6.0382212291772844e-05	5_1
1868	karyotype_encoding__Karyotype_46,XY	-2.1618009767432335e-05	2.188436079606115e-05	5_1
1869	karyotype_encoding__Karyotype_46,XY [20]	-0.0001513260683718709	7.575868510378107e-05	5_1
1870	karyotype_encoding__Karyotype_46,XY,inv(16)(p13q22)[10]	1.5722188921762914e-05	1.3329134165549974e-05	5_1
1871	karyotype_encoding__Karyotype_46,XY[10]	0.0	0.0	5_1
1872	karyotype_encoding__Karyotype_46,XY[20]	-0.0005856515373352967	0.0003775985711398814	5_1
1873	karyotype_encoding__Karyotype_46,XY[20]	0.0	0.0	5_1
1874	karyotype_encoding__Karyotype_46,XY[25]	5.1097113995712815e-05	3.253106676474578e-05	5_1
1875	karyotype_encoding__Karyotype_46,XY[30]	-1.1791641691338838e-05	9.627835124502991e-06	5_1
1876	karyotype_encoding__Karyotype_47,XX,+8[10]	0.0	0.0	5_1
1877	karyotype_encoding__Karyotype___rare_class__	0.0003419576090480936	0.000524157300265215	5_1
1878	cat__sexID_False	0.00027513830613066224	0.00010001678854637628	5_1
1879	cat__sexID_True	-0.0008627551170812042	0.00015291293770222514	5_1
1880	cat__IsSec_False	-0.0003576797979699231	0.0016065387581760454	5_1
1881	cat__IsSec_True	1.179164169129443e-05	0.0009726893393791879	5_1
1882	cat__IsSec_nan	-4.3236019534842464e-05	2.751383061303831e-05	5_1
1883	cat__PrevDiag_False	0.00012970805860443858	0.00011516570459174283	5_1
1884	cat__PrevDiag_True	0.0004028810911198999	0.0005467912514140758	5_1
1885	cat__PrevDiag_nan	-3.93054723044628e-06	7.861094460892558e-06	5_1
1886	cat__drugdoseC1yn_False	3.930547230424075e-06	0.00021172118042686906	5_1
1887	cat__drugdoseC1yn_True	-2.947910422832489e-05	0.00015336691080704529	5_1
1888	cat__drugdoseC1yn_nan	0.0	0.0	5_1
1889	cat__mylotargC1yn_False	4.1270745919574916e-05	0.00035567651979597035	5_1
1890	cat__mylotargC1yn_True	0.000347853429893763	0.00020410480623330766	5_1
1891	cat__mylotargC1yn_nan	-9.826368076115699e-06	8.788970796051413e-06	5_1
1892	cat__mylodoseC1_False	4.323601953482026e-05	0.00011801463968479751	5_1
1893	cat__mylodoseC1_True	0.0003242701465111297	0.00022927256313880909	5_1
1894	cat__mylodoseC1_nan	-0.00015918716283276347	0.0005616489307874512	5_1
1895	cat__NeutrecoveryC1_False	7.271512376307853e-05	0.00021542841362792023	5_1
1896	cat__NeutrecoveryC1_True	-2.5548556997856407e-05	0.00031613428270612634	5_1
1897	cat__NeutrecoveryC1_nan	-1.572218892178512e-05	7.861094460892558e-06	5_1
1898	cat__Platrecovery50C1_False	0.0006819499444810084	0.0007282817190836357	5_1
1899	cat__Platrecovery50C1_True	3.3409651458726765e-05	0.0004677846625113746	5_1
1900	cat__Platrecovery50C1_nan	0.0	0.0	5_1
1901	cat__Platrecovery100C1_False	0.001513260683718709	0.0011697918727629185	5_1
1902	cat__Platrecovery100C1_True	0.0006564013874831743	0.0006484628685310461	5_1
1903	cat__Platrecovery100C1_nan	0.0	0.0	5_1
1904	cat__amlAgeGroup_15-29	-0.0005699293484135559	0.0002781400306769999	5_1
1905	cat__amlAgeGroup_30-39	-0.00017294407813928103	0.00011214120583441208	5_1
1906	cat__amlAgeGroup_40-49	-0.00025941611720892155	0.00024972124855265654	5_1
1907	cat__amlAgeGroup_50-59	-0.00044611711065476454	0.0004936163307079037	5_1
1908	cat__amlAgeGroup_60+	0.0008686509379268292	0.0010889566737440222	5_1
1909	cat__PrevBloodDis_Aplastic anaemia	0.0	0.0	5_1
1910	cat__PrevBloodDis_Chronic lymphoblastic leukaemia (CLL)	0.0	0.0	5_1
1911	cat__PrevBloodDis_Chronic myelomonocytic leukaemia (CMML)	1.96527361522314e-06	3.930547230446279e-06	5_1
1912	cat__PrevBloodDis_Hodgkin's disease	7.86109446089256e-06	9.627835124502991e-06	5_1
1913	cat__PrevBloodDis_Lymphoma	5.895820845647215e-06	2.0233730268151967e-05	5_1
1914	cat__PrevBloodDis_Myelodysplastic syndrome (MDS)/myelodysplasia/pre-leukaemic phase	-1.7687462536986053e-05	0.000423715908349378	5_1
1915	cat__PrevBloodDis_Myelofibrosis	0.0	0.0	5_1
1916	cat__PrevBloodDis_Myeloproliferative syndrome	5.895820845669419e-06	7.861094460892558e-06	5_1
1917	cat__PrevBloodDis_Other haematological disorder	5.1097113995690616e-05	0.00018833843663600263	5_1
1918	cat__PrevBloodDis_Polycythaemia rubra vera (PRV)	0.0	0.0	5_1
1919	cat__PrevBloodDis_Refractory anaemia with excess of blasts (RAEB, RAEB-t)	5.109711399566841e-05	7.231566025517736e-05	5_1
1920	cat__PrevBloodDis_Thrombocythaemia	-5.1097113995712815e-05	3.99874024966412e-05	5_1
1921	cat__PrevBloodDis_Thrombocytopenia	0.0	0.0	5_1
1922	cat__PrevBloodDis_nan	0.0005129364135721737	0.0007372107812884344	5_1
1923	cat__FABtype_0	-7.271512376310074e-05	0.0004146028712290781	5_1
1924	cat__FABtype_1	6.09234820717619e-05	0.00014245183821411076	5_1
1925	cat__FABtype_2	0.00047756148849820157	0.00020915165343403976	5_1
1926	cat__FABtype_3	9.826368076095715e-05	4.5243996317963556e-05	5_1
1927	cat__FABtype_4	3.930547230437398e-05	0.00014103491401343905	5_1
1928	cat__FABtype_4e	0.00011398586968269786	6.04461426561631e-05	5_1
1929	cat__FABtype_5	0.0018984543123016229	0.0007349019742191321	5_1
1930	cat__FABtype_5a	-0.00013953442668055427	0.00010535773013788361	5_1
1931	cat__FABtype_5b	-1.965273615218699e-05	2.0611963567160784e-05	5_1
1932	cat__FABtype_6	0.0007841441724723896	0.00013378303320422426	5_1
1933	cat__FABtype_7	-2.947910422830269e-05	8.498530293881256e-05	5_1
1934	cat__FABtype_8	0.000251555022748029	0.0003198388468206446	5_1
1935	cat__FABtype_B	0.0	0.0	5_1
1936	cat__FABtype_R	8.450676545439517e-05	0.0001333782424633136	5_1
1937	cat__FABtype_RT	4.52012931500434e-05	1.8225197746799918e-05	5_1
1938	cat__FABtype_X	0.000695706859787526	0.00041300682088860915	5_1
1939	cat__FABtype_nan	-2.7513830613101752e-05	2.8749474462916156e-05	5_1
1940	cat__CNSinvolveentry_0.0	-0.00028496467420677794	0.0005400391670017248	5_1
1941	cat__CNSinvolveentry_1.0	0.0	0.0	5_1
1942	cat__CNSinvolveentry_2.0	-0.0004736309412677997	0.00035827320708903233	5_1
1943	cat__CNSinvolveentry_nan	-3.734019868915084e-05	3.4265716340576515e-05	5_1
1944	cat__Localcytoentry_1.0	0.001674413120166629	0.0010456770113844742	5_1
1945	cat__Localcytoentry_2.0	0.0026806332111588118	0.0008375248185572675	5_1
1946	cat__Localcytoentry_3.0	-9.04025863000868e-05	4.9484325221389305e-05	5_1
1947	cat__Localcytoentry_4.0	0.00035178397712418705	8.575441637967204e-05	5_1
1948	cat__Localcytoentry_5.0	-0.00013756915306533112	0.00010959814866193265	5_1
1949	cat__Localcytoentry_nan	0.00014346497391097833	5.980376371398297e-05	5_1
1950	cat__Localimmentry_1.0	-0.00044022128980909515	0.0003194642786163133	5_1
1951	cat__Localimmentry_2.0	-5.306238761091375e-05	0.00015281187163850796	5_1
1952	cat__Localimmentry_3.0	0.00014936079475662555	0.0002582222953320062	5_1
1953	cat__Localimmentry_nan	-2.751383061307955e-05	9.775137414245423e-05	5_1
1954	cat__CD33entry_1.0	0.00013363860583488486	0.00014234334479532994	5_1
1955	cat__CD33entry_2.0	0.0007212554167854047	0.0003515917889370464	5_1
1956	cat__CD33entry_3.0	-0.0006288875568701169	0.00016512976927767197	5_1
1957	cat__CD33entry_nan	-7.861094460870354e-06	8.687309680076576e-05	5_1
1958	cat__SmokeHist_1.0	-0.000534554423339606	0.00020066973810166665	5_1
1959	cat__SmokeHist_2.0	0.0004873878565743395	0.00014043114239349893	5_1
1960	cat__SmokeHist_3.0	0.0007389428793223684	0.00043063266315252467	5_1
1961	cat__SmokeHist_nan	-3.734019868919525e-05	2.6658268331093403e-05	5_1
1962	cat__amlType_De novo	0.0008470329281594191	0.0003634109234533683	5_1
1963	cat__amlType_High risk MDS	0.0002613813908241225	0.00013074609552000057	5_1
1964	cat__amlType_Secondary	0.00019259681429146803	0.0007773545321614953	5_1
1965	cat__CytoResult_Adverse	0.04637652677193982	0.004750199268712589	5_1
1966	cat__CytoResult_Failed	7.86109446084815e-06	7.796961460937374e-05	5_1
1967	cat__CytoResult_Intermediate	0.00045594347873079144	0.0012391607296630511	5_1
1968	cat__CytoResult_Normal	0.0010612477522182972	0.0006504135306975835	5_1
1969	cat__CytoResult_Not done	-0.00021028427682845408	8.845914636317218e-05	5_1
1970	cat__CytoResult_nan	-3.5374925073972106e-05	3.1444377843481416e-05	5_1
1971	cat__CytoResult_t(15;17) / PML-RARA [APL]	0.0	0.0	5_1
1972	cat__CytoResult_t(8;21) / inv(16) [CBF]	0.010524040209498153	0.003188361938866357	5_1
1973	cat__ComorArr_0.0	3.9305472304396186e-05	3.3467403708311074e-05	5_1
1974	cat__ComorArr_1.0	-9.826368076093495e-06	1.965273615218699e-05	5_1
1975	cat__ComorArr_2.0	0.0	0.0	5_1
1976	cat__ComorArr_nan	0.0	0.0	5_1
1977	cat__ComorCard_0.0	2.3583283382611066e-05	0.00016531677926881936	5_1
1978	cat__ComorCard_1.0	9.62984071457118e-05	9.412819491448522e-05	5_1
1979	cat__ComorCard_2.0	0.0	0.0	5_1
1980	cat__ComorCard_nan	0.0	0.0	5_1
1981	cat__ComorHVD_0.0	-4.3236019534842464e-05	5.648238766282665e-05	5_1
1982	cat__ComorHVD_1.0	-3.53749250739499e-05	0.00011368050439911244	5_1
1983	cat__ComorHVD_2.0	0.0	0.0	5_1
1984	cat__ComorHVD_nan	0.0	0.0	5_1
1985	cat__ComorIBD_0.0	8.843731268488586e-05	0.00014414983891353095	5_1
1986	cat__ComorIBD_1.0	2.9479104228280483e-05	0.00015709901159874755	5_1
1987	cat__ComorIBD_2.0	0.0	0.0	5_1
1988	cat__ComorIBD_nan	0.0	0.0	5_1
1989	cat__ComorDiab_0.0	-0.0001159511432979432	0.0001604318227477268	5_1
1990	cat__ComorDiab_1.0	-3.3409651458726765e-05	0.00018242143541022797	5_1
1991	cat__ComorDiab_2.0	0.0	0.0	5_1
1992	cat__ComorDiab_nan	0.0	0.0	5_1
1993	cat__ComorCVD_0.0	7.664567099352482e-05	2.274968683913586e-05	5_1
1994	cat__ComorCVD_1.0	-1.9652736152209192e-05	3.107370424761517e-05	5_1
1995	cat__ComorCVD_2.0	0.0	0.0	5_1
1996	cat__ComorCVD_nan	-1.768746253700826e-05	1.9054034637657967e-05	5_1
1997	cat__ComorPsyc_0.0	-0.0001611524364479644	0.00015924780787391734	5_1
1998	cat__ComorPsyc_1.0	0.00023583283382626606	0.00022416183434879853	5_1
[truncated: 4,960 more rows]
