# Supplementary material for: Random Survival Forest Versus Elastic-Net Regularized Cox Regression for Survival Prediction in Acute Myeloid Leukemia at Distinct Treatment Time Points: Model Performance Comparison Study
Source: JMIR Bioinform Biotechnol. 2026 Apr 29;7:e75678. doi: 10.2196/75678 (PMC13128161; doi:10.2196/75678)
Supplement: Multimedia Appendix 9 [file bioinform-v7-e75678-s009.zip › ablation_metrics/repeated_fold_feature_importance/rsf/C1__C1_NGS__fimp.csv]

	feature	importance	std_importance	fold_repeat_idx
0	karyotype_encoding__Karyotype_46,XX [20]	0.0	0.0	1_1
1	karyotype_encoding__Karyotype_46,XX,inv(16)(p13q22)[10]	0.0	0.0	1_1
2	karyotype_encoding__Karyotype_46,XX,t(8;21)(q22;q22)[10]	0.0	0.0	1_1
3	karyotype_encoding__Karyotype_46,XX[10]	-4.357557391014844e-05	0.00011336849502848828	1_1
4	karyotype_encoding__Karyotype_46,XX[20]	-0.000411987244241141	0.0002994474013344401	1_1
5	karyotype_encoding__Karyotype_46,XX[20]	7.72476082951723e-05	2.1148173296178766e-05	1_1
6	karyotype_encoding__Karyotype_46,XX[25]	0.00023570424069561114	4.4023433301421336e-05	1_1
7	karyotype_encoding__Karyotype_46,XX[30]	0.0001346881375403397	2.977656897492728e-05	1_1
8	karyotype_encoding__Karyotype_46,XY	1.98070790500271e-06	3.96141581000542e-06	1_1
9	karyotype_encoding__Karyotype_46,XY [20]	-3.9614158100276246e-06	2.3098825023665028e-05	1_1
10	karyotype_encoding__Karyotype_46,XY,inv(16)(p13q22)[10]	0.0	0.0	1_1
11	karyotype_encoding__Karyotype_46,XY[10]	0.0	0.0	1_1
12	karyotype_encoding__Karyotype_46,XY[20]	-0.00020797433002555098	0.00022919794708565927	1_1
13	karyotype_encoding__Karyotype_46,XY[20]	-6.734406877020315e-05	9.25649885756566e-05	1_1
14	karyotype_encoding__Karyotype_46,XY[21]	0.0	0.0	1_1
15	karyotype_encoding__Karyotype_46,XY[25]	3.9614158099832155e-06	3.2304368313231484e-05	1_1
16	karyotype_encoding__Karyotype_46,XY[30]	3.96141581000542e-06	1.3433814611913115e-05	1_1
17	karyotype_encoding__Karyotype___rare_class__	-0.0005922316635965874	0.0005379144666490426	1_1
18	cat__sexID_False	-0.00038821874938106405	0.0009936443842587755	1_1
19	cat__sexID_True	0.0006397686533166968	0.0006243032958479434	1_1
20	cat__IsSec_False	-0.00042585219957615996	0.0009531301448775446	1_1
21	cat__IsSec_True	2.772991067003794e-05	0.0008843234177923421	1_1
22	cat__IsSec_nan	-7.52669003902362e-05	7.293740027937404e-05	1_1
23	cat__PrevDiag_False	0.00036048883871095947	0.0005413749749042948	1_1
24	cat__PrevDiag_True	0.0002475884881256052	0.0004236122543534466	1_1
25	cat__PrevDiag_nan	1.782637114502439e-05	1.1549412511810618e-05	1_1
26	cat__drugdoseC1yn_False	-0.00017232158773545781	0.0001267653059203122	1_1
27	cat__drugdoseC1yn_True	0.0002099550379305537	0.0001984072251176164	1_1
28	cat__drugdoseC1yn_nan	-3.9614158100276246e-06	1.3433814611955675e-05	1_1
29	cat__mylotargC1yn_False	0.00012874601382533156	0.00047968312786709095	1_1
30	cat__mylotargC1yn_True	-0.0003624695466159844	0.0006742441428017233	1_1
31	cat__mylotargC1yn_nan	-3.76334501951181e-05	6.430440739496985e-05	1_1
32	cat__mylodoseC1_False	-3.76334501951181e-05	0.00013218906818359663	1_1
33	cat__mylodoseC1_True	0.0005209261790163566	0.000574425782167829	1_1
34	cat__mylodoseC1_nan	-0.0005169647632063956	0.0004003480588780793	1_1
35	cat__NeutrecoveryC1_False	0.00019212866678548491	0.0004658075886421314	1_1
36	cat__NeutrecoveryC1_True	0.0004238714916711128	0.0004461387921267902	1_1
37	cat__NeutrecoveryC1_nan	0.0	1.2527096718617965e-05	1_1
38	cat__Platrecovery50C1_False	0.00036841167033097033	0.0005167484337471618	1_1
39	cat__Platrecovery50C1_True	0.0003842573335710142	0.0004232138307182346	1_1
40	cat__Platrecovery50C1_nan	0.0	0.0	1_1
41	cat__Platrecovery100C1_False	0.001616257650484254	0.002164057317813993	1_1
42	cat__Platrecovery100C1_True	0.0008437815675322203	0.0011502337640491378	1_1
43	cat__Platrecovery100C1_nan	-1.3864955335041174e-05	7.922831620055249e-06	1_1
44	cat__amlAgeGroup_15-29	0.000406045120526044	0.00025272466825498934	1_1
45	cat__amlAgeGroup_30-39	0.00011884247430029581	0.00030876180537801336	1_1
46	cat__amlAgeGroup_40-49	-5.149840553015927e-05	0.0006312960758012789	1_1
47	cat__amlAgeGroup_50-59	-0.00021589716164558404	0.0003299766634212273	1_1
48	cat__amlAgeGroup_60+	0.0009230098837324397	0.0005190210651439114	1_1
49	cat__PrevBloodDis_Aplastic anaemia	0.0	0.0	1_1
50	cat__PrevBloodDis_Chronic lymphoblastic leukaemia (CLL)	0.0	0.0	1_1
51	cat__PrevBloodDis_Chronic myelomonocytic leukaemia (CMML)	5.74405292451452e-05	0.00046436512997350717	1_1
52	cat__PrevBloodDis_Hodgkin's disease	0.0	0.0	1_1
53	cat__PrevBloodDis_Lymphoma	9.903539524991345e-06	2.1697567988016215e-05	1_1
54	cat__PrevBloodDis_Myelodysplastic syndrome (MDS)/myelodysplasia/pre-leukaemic phase	0.00018816725097545728	0.0002141547395690067	1_1
55	cat__PrevBloodDis_Myelofibrosis	-9.111256363025788e-05	0.00011707977662473942	1_1
56	cat__PrevBloodDis_Myeloproliferative syndrome	0.0	0.0	1_1
57	cat__PrevBloodDis_Other haematological disorder	0.000287202646225726	9.540352628432655e-05	1_1
58	cat__PrevBloodDis_Polycythaemia rubra vera (PRV)	0.0	0.0	1_1
59	cat__PrevBloodDis_Refractory anaemia with excess of blasts (RAEB, RAEB-t)	2.7729910670060142e-05	6.986032875213744e-05	1_1
60	cat__PrevBloodDis_Thrombocythaemia	0.0	0.0	1_1
61	cat__PrevBloodDis_Thrombocytopenia	0.0	0.0	1_1
62	cat__PrevBloodDis_nan	0.00015845663240041664	0.0010617037803635947	1_1
63	cat__FABtype_0	-3.169132648013217e-05	6.786634856108309e-05	1_1
64	cat__FABtype_1	1.1884247429994055e-05	0.0003508369937399972	1_1
65	cat__FABtype_2	-0.0008517043991522977	0.000348908317567273	1_1
66	cat__FABtype_3	0.0	0.0	1_1
67	cat__FABtype_3v	0.0	0.0	1_1
68	cat__FABtype_4	1.9807079049805052e-06	0.0001094598758464452	1_1
69	cat__FABtype_4e	-6.734406877020315e-05	0.00017305992559512372	1_1
70	cat__FABtype_5	0.002366945946481258	0.0006762021912615575	1_1
71	cat__FABtype_5a	-0.00012082318220534294	7.014055582476583e-05	1_1
72	cat__FABtype_5b	-0.0001327074296353814	8.871272080560204e-05	1_1
73	cat__FABtype_6	-7.526690039019179e-05	0.00037756262190089316	1_1
74	cat__FABtype_7	3.3672034385046065e-05	1.3433814611913115e-05	1_1
75	cat__FABtype_8	-0.00036841167033099256	0.00023845946395343408	1_1
76	cat__FABtype_B	0.0	0.0	1_1
77	cat__FABtype_R	-0.00021391645374055913	0.0001968389208913919	1_1
78	cat__FABtype_RT	-4.555628181517335e-05	2.0392636007237118e-05	1_1
79	cat__FABtype_X	0.0003466238833758961	0.00015239870906707438	1_1
80	cat__FABtype_nan	0.00023372353279060842	4.0881350526965e-05	1_1
81	cat__CNSinvolveentry_0.0	-0.000548656089686439	0.000562834802081853	1_1
82	cat__CNSinvolveentry_1.0	-2.9710618575085056e-05	3.373024019238143e-05	1_1
83	cat__CNSinvolveentry_2.0	-0.00020203220631054286	0.0005730239660425603	1_1
84	cat__CNSinvolveentry_nan	-0.00017232158773548001	7.075314872933206e-05	1_1
85	cat__Localcytoentry_1.0	0.000265414859270674	0.001110776330965901	1_1
86	cat__Localcytoentry_2.0	7.72476082951723e-05	0.0014223137849292608	1_1
87	cat__Localcytoentry_3.0	3.763345019505149e-05	9.731707961683299e-05	1_1
88	cat__Localcytoentry_4.0	-0.00011686176639535972	0.00013009496998177224	1_1
89	cat__Localcytoentry_5.0	0.00025947273555566587	0.0003882086435969347	1_1
90	cat__Localcytoentry_nan	-3.367203438511268e-05	5.6925972480812784e-05	1_1
91	cat__Localimmentry_1.0	4.5556281815106735e-05	0.00018374735901613114	1_1
92	cat__Localimmentry_2.0	0.00046546635767621416	0.00019049838633380177	1_1
93	cat__Localimmentry_3.0	-1.9807079050093713e-05	0.00012385365104571291	1_1
94	cat__Localimmentry_nan	1.188424743001626e-05	1.7038693657835878e-05	1_1
95	cat__CD33entry_1.0	0.0003664309624259454	0.0001522699395391519	1_1
96	cat__CD33entry_2.0	-8.120902410524433e-05	0.000337848622168604	1_1
97	cat__CD33entry_3.0	-0.00041000653633611607	0.0002447276635086069	1_1
98	cat__CD33entry_nan	0.000265414859270674	7.552707019602516e-05	1_1
99	cat__SmokeHist_1.0	0.0001366688454453202	0.0003610869081727062	1_1
100	cat__SmokeHist_2.0	0.0005545982134014471	0.0003138656520587994	1_1
101	cat__SmokeHist_3.0	0.0013746112860736127	0.0007736788076046179	1_1
102	cat__SmokeHist_nan	-2.178778695507422e-05	6.053323346575954e-05	1_1
103	cat__amlType_De novo	-0.0011686176639531087	0.0009685843927494541	1_1
104	cat__amlType_High risk MDS	3.9614158100076403e-05	0.0001945736794064811	1_1
105	cat__amlType_Secondary	1.188424743001626e-05	0.0011826402028004713	1_1
106	cat__CytoResult_Adverse	0.02909659912452709	0.006889997147833531	1_1
107	cat__CytoResult_Failed	-0.00022381999326559487	0.00011423036310572219	1_1
108	cat__CytoResult_Intermediate	0.0002535306118406355	0.0004317125432020176	1_1
109	cat__CytoResult_Normal	0.0002317428248856057	0.001318749908770097	1_1
110	cat__CytoResult_Not done	-3.7633450195140306e-05	2.8975258657340036e-05	1_1
111	cat__CytoResult_nan	-7.92283162001084e-06	3.96141581000542e-06	1_1
112	cat__CytoResult_t(15;17) / PML-RARA [APL]	0.0	0.0	1_1
113	cat__CytoResult_t(8;21) / inv(16) [CBF]	0.018739477489254662	0.0014891103771752891	1_1
114	cat__ComorArr_0.0	1.9807079050049305e-05	3.430686726421208e-05	1_1
115	cat__ComorArr_1.0	-7.922831620033043e-06	2.1148173296174606e-05	1_1
116	cat__ComorArr_2.0	-5.94212371500813e-06	1.0099668258336302e-05	1_1
117	cat__ComorArr_nan	6.140194505515062e-05	1.1549412511856312e-05	1_1
118	cat__ComorCard_0.0	-0.00044763998653123415	0.0005453029517547063	1_1
119	cat__ComorCard_1.0	-0.00016241804821046646	0.00011525609781508676	1_1
120	cat__ComorCard_2.0	0.0	0.0	1_1
121	cat__ComorCard_nan	1.98070790500271e-06	3.96141581000542e-06	1_1
122	cat__ComorHVD_0.0	-1.3864955335063378e-05	4.542692154881953e-05	1_1
123	cat__ComorHVD_1.0	-2.3768494860076927e-05	0.0001449575095651112	1_1
124	cat__ComorHVD_2.0	-0.00010101610315529363	8.844698065547756e-05	1_1
125	cat__ComorHVD_nan	-2.376849486005472e-05	2.3098825023665025e-05	1_1
126	cat__ComorIBD_0.0	0.0001129003505852877	3.042821220459585e-05	1_1
127	cat__ComorIBD_1.0	7.130548458014196e-05	8.551521439152073e-05	1_1
128	cat__ComorIBD_2.0	0.0	0.0	1_1
129	cat__ComorIBD_nan	5.5459821340120284e-05	7.426994378456294e-05	1_1
130	cat__ComorDiab_0.0	-0.00011884247430034023	0.00014324229787285704	1_1
131	cat__ComorDiab_1.0	-9.903539525026872e-05	6.832724586790352e-05	1_1
132	cat__ComorDiab_2.0	0.0	0.0	1_1
133	cat__ComorDiab_nan	0.0	0.0	1_1
134	cat__ComorCVD_0.0	5.942123714985925e-06	2.97765689749258e-05	1_1
135	cat__ComorCVD_1.0	6.140194505512841e-05	1.584566324007164e-05	1_1
136	cat__ComorCVD_2.0	-2.9710618575107262e-05	6.0403472901853606e-05	1_1
137	cat__ComorCVD_nan	0.0	0.0	1_1
138	cat__ComorPsyc_0.0	-0.0002079743300255732	0.00038458390950042357	1_1
139	cat__ComorPsyc_1.0	0.00012280389011030124	0.00021079422737556403	1_1
140	cat__ComorPsyc_2.0	7.92283162001084e-06	1.584566324002168e-05	1_1
141	cat__ComorPsyc_nan	0.0	0.0	1_1
142	cat__ComorObe_0.0	0.00044962069443617026	0.00035534805144554234	1_1
143	cat__ComorObe_1.0	-0.0004278329074811404	0.00014787811876270033	1_1
144	cat__ComorObe_2.0	0.00011686176639531531	7.883117928230634e-05	1_1
145	cat__ComorObe_nan	0.0	0.0	1_1
146	cat__ComorInf_0.0	-0.0001921286667855515	0.0003449276425410544	1_1
147	cat__ComorInf_1.0	-0.0005545982134014915	0.00036517077830826544	1_1
148	cat__ComorInf_2.0	-2.3768494860099133e-05	4.3213944637760356e-05	1_1
149	cat__ComorInf_nan	0.0	0.0	1_1
150	cat__ComorRheu_0.0	-0.00015647592449543612	0.00016729655090439124	1_1
151	cat__ComorRheu_1.0	0.00018816725097545728	0.00024274785508910193	1_1
152	cat__ComorRheu_2.0	-4.357557391014844e-05	9.954904726467376e-05	1_1
153	cat__ComorRheu_nan	0.00010893893477528226	3.1317741796573e-05	1_1
154	cat__ComorPrep_0.0	-7.922831620021942e-05	0.00017493138563052276	1_1
155	cat__ComorPrep_1.0	1.5845663239999476e-05	7.479631425318267e-05	1_1
156	cat__ComorPrep_2.0	2.5749202765035228e-05	5.373525844771793e-05	1_1
157	cat__ComorPrep_nan	0.0	0.0	1_1
158	cat__ComorRen_0.0	3.169132648008777e-05	9.361857347909843e-05	1_1
159	cat__ComorRen_1.0	-8.318973201024705e-05	0.00026415545210131984	1_1
160	cat__ComorRen_2.0	6.536336086513384e-05	2.9110342180565987e-05	1_1
161	cat__ComorRen_nan	0.0	0.0	1_1
162	cat__ComorMPul_0.0	-0.0003604888387109817	0.0002512143634556655	1_1
163	cat__ComorMPul_1.0	8.318973201018042e-05	0.00031057348365322063	1_1
164	cat__ComorMPul_2.0	0.0002099550379305315	0.00012750590797179988	1_1
165	cat__ComorMPul_nan	6.932477667516146e-05	0.00017233297073824353	1_1
166	cat__ComorSPul_0.0	5.545982134014249e-05	0.0002298474764652859	1_1
167	cat__ComorSPul_1.0	3.9614158099832155e-06	3.106618959604203e-05	1_1
168	cat__ComorSPul_2.0	-1.1884247430060668e-05	9.970656167845896e-05	1_1
169	cat__ComorSPul_nan	-3.96141581000542e-06	7.92283162001084e-06	1_1
170	cat__ComorPST_0.0	0.0003070097252757753	0.00011999232460522367	1_1
171	cat__ComorPST_1.0	0.0003684116703309481	0.00027576689894753164	1_1
172	cat__ComorPST_2.0	0.0	0.0	1_1
173	cat__ComorPST_nan	-1.1884247430060668e-05	7.604473951887816e-05	1_1
174	cat__ComorHepM_0.0	-4.7536989720153855e-05	0.00023195434244927964	1_1
175	cat__ComorHepM_1.0	-9.50739794402633e-05	0.00024664386917082494	1_1
176	cat__ComorHepM_2.0	1.7826371145002184e-05	3.509823349904922e-05	1_1
177	cat__ComorHepM_nan	0.0	0.0	1_1
178	cat__ComorHepS_0.0	0.0003684116703309481	9.149927278270811e-05	1_1
179	cat__ComorHepS_1.0	0.00012478459801528173	0.00019583983353034846	1_1
180	cat__ComorHepS_2.0	1.7826371145002184e-05	3.778949834279826e-05	1_1
181	cat__ComorHepS_nan	-1.98070790500271e-06	3.96141581000542e-06	1_1
182	cat__TreatmentC1_ADE Alone	0.00011884247430027362	9.478468606974177e-05	1_1
183	cat__TreatmentC1_ADE and Mylotarg 3mg per m2	0.0003763345019509812	7.898033964140486e-05	1_1
184	cat__TreatmentC1_ADE and Mylotarg 6mg per m2	-8.318973201022483e-05	0.00017766850541001285	1_1
185	cat__TreatmentC1_AIDA	0.0	0.0	1_1
186	cat__TreatmentC1_Arsenic and ATRA	0.0	0.0	1_1
187	cat__TreatmentC1_DA High dose (90mg)	7.922831620019722e-05	0.00021249959010543652	1_1
188	cat__TreatmentC1_DA Mylotarg 3mg per m2	2.5749202765057434e-05	0.00018900977183170667	1_1
189	cat__TreatmentC1_DA Mylotarg 6mg per m2	-3.961415810049829e-06	9.755866148533702e-05	1_1
190	cat__TreatmentC1_DA Standard dose (60mg)	0.00012874601382533156	0.00034278266286126303	1_1
191	cat__Marrresult1C1_CR	0.0040446055420207076	0.0008107993394054175	1_1
192	cat__Marrresult1C1_PR	0.0002555113197456382	0.0007987043454872207	1_1
193	cat__Marrresult1C1_RD	0.003898033157050329	0.0018336755787808881	1_1
194	cat__Marrresult1C1_nan	2.5749202765035228e-05	0.00010529470049715771	1_1
195	cat__Marrresult2C1_CR	-0.00028918335413081754	0.00010280618196653078	1_1
196	cat__Marrresult2C1_PR	-1.1884247430060668e-05	3.565274229009565e-05	1_1
197	cat__Marrresult2C1_RD	0.00012676530592030665	0.00011590103462932865	1_1
198	cat__Marrresult2C1_nan	0.00014657238497033375	0.00020008091269712013	1_1
199	ordinal__NauseagradeC1	7.130548458016417e-05	0.0010198895614828344	1_1
200	ordinal__AlopeciagradeC1	-2.772991067010455e-05	0.0005874193284703924	1_1
201	ordinal__OralgradeC1	-0.0002317428248856279	0.00043488155010464844	1_1
202	ordinal__DiarrheagradeC1	-0.0005169647632063956	0.0005985344035602547	1_1
203	ordinal__CardiacgradeC1	-0.0003188939727058582	0.0005754425201121643	1_1
204	ordinal__LiverASTgradeC1	0.0005981737873115734	0.00043972607692831613	1_1
205	ordinal__LiverALTgradeC1	-0.0013647077465486434	0.00022785890185532252	1_1
206	ordinal__LiverBilgradeC1	0.0005526175054964666	0.0005112145325232556	1_1
207	ordinal__RenaCreatgradeC1	-0.0007546497118070539	0.0003572639256771442	1_1
208	ordinal__RenaprotgradeC1	-0.0005367718422564227	0.0003224602202542334	1_1
209	ordinal__RenahaemgradeC1	-0.0003109711410858473	0.0003287975122308775	1_1
210	ordinal__cellularity1C1	-0.00039614158100107486	0.0006247555894543948	1_1
211	ordinal__cellularity2C1	0.00010299681106025193	0.0002045602399871559	1_1
212	num__amlAgeAtRand1	0.008067423297086363	0.002931204115748017	1_1
213	num__UnitsbloodC1	0.00010497751896525465	0.002767401251511325	1_1
214	num__UnitsplateletsC1	0.00250163408402162	0.001074716120377939	1_1
215	num__DaysIVantibC1	0.0010042189078376396	0.0012990424134130842	1_1
216	num__DaysinhospC1	-0.0004931962683463187	0.0005098312906179709	1_1
217	num__NauseastartC1	-0.00034662388337594054	0.0005174161068712598	1_1
218	num__NauseastopC1	0.0009131063442074039	0.000839254712180944	1_1
219	num__AlopeciastartC1	-0.001315190048923487	0.0006289301236467196	1_1
220	num__AlopeciastopC1	-0.0003961415810010971	0.0005484451073038514	1_1
221	num__OralstartC1	-0.00225206488799099	0.0009220104878359402	1_1
222	num__OralstopC1	-0.0015944698635292464	0.0012392015305565218	1_1
223	num__DiarrheastartC1	-0.0016736981797294658	0.0006215447519474693	1_1
224	num__DiarrheastopC1	-0.0010814665161328785	0.0008335792216160256	1_1
225	num__CardiacstartC1	-0.002254045595895993	0.0005686598252266691	1_1
226	num__CardiacstopC1	-0.0016974666745894983	0.0005635662225804208	1_1
227	num__LiverASTstartC1	-6.338265296017554e-05	0.00031440267662589754	1_1
228	num__LiverASTstopC1	0.0001743022956404383	0.00034378836197278636	1_1
229	num__LiverALTstartC1	-0.001481569512943981	0.0004458837023481184	1_1
230	num__LiverALTstopC1	-0.00018816725097552388	0.0006313147190941126	1_1
231	num__LiverBilstartC1	-0.0005387525501614699	0.000843386263262744	1_1
232	num__LiverBilstopC1	-0.00022183928536061436	0.00036915634542663384	1_1
233	num__RenaCreatstartC1	-0.0006674985639867792	0.0005163003057631615	1_1
234	num__RenaCreatstopC1	-0.00042189078376615453	0.0007394595685490602	1_1
235	num__RenaprotstartC1	-0.00010893893477532668	0.0005436312561166	1_1
236	num__RenahaemstartC1	-0.00021391645374060352	0.0003627238106367072	1_1
237	num__RenahaemstopC1	-2.9710618575107262e-05	0.00044638494738669294	1_1
238	num__mylotargdateC1	0.001380553409788643	0.00017909805780428768	1_1
239	num__marrexamdate1C1	0.0006278844058866584	0.0013603671467724622	1_1
240	num__marrexamdate2C1	0.0004575435260562033	0.00037765612814457685	1_1
241	num__NeutrecoverydateC1	-0.0017846178224097508	0.0013524391929987778	1_1
242	num__Platrecovery50dateC1	0.00018816725097545728	0.00180059313127951	1_1
243	num__Platrecovery100dateC1	0.0006001544952165761	0.0020430750009575406	1_1
244	num__DischargeddateC1	-0.0008259551963872181	0.001206177933064844	1_1
245	num__Weight	0.001667756056014391	0.0016840746924710165	1_1
246	num__Height	-0.0013567849149286326	0.0003503110261165713	1_1
247	num__BloodDateEntry	-0.0011290035058530324	0.0006668252539106972	1_1
248	num__HemoglobinEntry	0.0006991898904668226	0.0006809027337688119	1_1
249	num__PlateletEntry	0.0006892863509418313	0.0014530568230227388	1_1
250	num__MarrowDateEntry	0.0002713569829856821	0.0008699705657295403	1_1
251	num__MarrowBlastsEntry	-0.0020678590528254936	0.0013962712342554414	1_1
252	num__LocalImmPcnt	0.00034860459128089883	0.0011620258079762854	1_1
253	num__SmokePerDay	-4.555628181517335e-05	0.00047852033737316794	1_1
254	num__chemodateC1	-0.0010339295264127912	0.001047054731367063	1_1
255	num__Marrblastperc1C1	0.0066888505952027	0.0015193540265703678	1_1
256	num__Marrblastperc2C1	0.0010240259868876888	0.0004923802416128192	1_1
257	num__WBCEntry	0.005775744250995274	0.003823891912987009	1_1
258	num__CompmarrrespC1	0.0026363222215619597	0.0015189769855216714	1_1
259	remainder__IsSec_is_missing	0.0	0.0	1_1
260	remainder__PrevDiag_is_missing	0.0	0.0	1_1
261	remainder__PrevBloodDis_is_missing	0.00035454671499590695	0.0010803195641623132	1_1
262	remainder__Weight_is_missing	0.0	0.0	1_1
263	remainder__Height_is_missing	0.0	0.0	1_1
264	remainder__BloodDateEntry_is_missing	4.951769762506775e-05	0.0	1_1
265	remainder__HemoglobinEntry_is_missing	0.0	0.0	1_1
266	remainder__PlateletEntry_is_missing	1.98070790500271e-05	0.0	1_1
267	remainder__MarrowDateEntry_is_missing	1.98070790500271e-05	1.0848783993987838e-05	1_1
268	remainder__MarrowBlastsEntry_is_missing	0.00013072672173033428	4.07852720145206e-05	1_1
269	remainder__FABtype_is_missing	-8.913185572525517e-05	6.325873758658724e-05	1_1
270	remainder__CNSinvolveentry_is_missing	2.376849486003252e-05	7.557899668565995e-05	1_1
271	remainder__Localcytoentry_is_missing	3.96141581000542e-06	7.92283162001084e-06	1_1
272	remainder__Localimmentry_is_missing	-3.56527422901376e-05	0.0002478339742051217	1_1
273	remainder__LocalImmPcnt_is_missing	-0.0004516014023412396	0.0002610179252020313	1_1
274	remainder__CD33entry_is_missing	0.00010497751896527685	0.00019260793124792648	1_1
275	remainder__SmokeHist_is_missing	0.00022381999326559487	4.1358395265754974e-05	1_1
276	remainder__SmokePerDay_is_missing	-0.00045952423396125044	0.00035507193281908325	1_1
277	remainder__CytoResult_is_missing	0.0	0.0	1_1
278	remainder__Karyotype_is_missing	8.120902410517772e-05	8.412763912131883e-05	1_1
279	remainder__ComorArr_is_missing	0.0	0.0	1_1
280	remainder__ComorCard_is_missing	3.96141581000542e-05	0.0	1_1
281	remainder__ComorHVD_is_missing	-5.942123715030334e-06	1.9406894787041977e-05	1_1
282	remainder__ComorIBD_is_missing	7.130548458018637e-05	1.5845663240066087e-05	1_1
283	remainder__ComorDiab_is_missing	-1.7826371145046593e-05	9.703447393534587e-06	1_1
284	remainder__ComorCVD_is_missing	0.0	0.0	1_1
285	remainder__ComorPsyc_is_missing	0.0	0.0	1_1
286	remainder__ComorObe_is_missing	0.0	0.0	1_1
287	remainder__ComorInf_is_missing	-3.1691326480109974e-05	4.1736105345343304e-05	1_1
288	remainder__ComorRheu_is_missing	0.0	0.0	1_1
289	remainder__ComorPrep_is_missing	1.98070790500271e-05	1.5342497459553754e-05	1_1
290	remainder__ComorRen_is_missing	-2.178778695509642e-05	1.4555171090312455e-05	1_1
291	remainder__ComorMPul_is_missing	0.0	0.0	1_1
292	remainder__ComorSPul_is_missing	-6.140194505519503e-05	2.457993868911789e-05	1_1
293	remainder__ComorPST_is_missing	-8.517043991524975e-05	5.6925972480846e-05	1_1
294	remainder__ComorHepM_is_missing	3.3672034385046065e-05	7.92283162001084e-06	1_1
295	remainder__ComorHepS_is_missing	-9.309327153523838e-05	3.169132648004336e-05	1_1
296	remainder__drugdoseC1yn_is_missing	-3.96141581000542e-06	7.92283162001084e-06	1_1
297	remainder__mylotargC1yn_is_missing	-3.96141581000542e-06	7.92283162001084e-06	1_1
298	remainder__mylotargdateC1_is_missing	0.000211935745835512	0.0005145877612408977	1_1
299	remainder__mylodoseC1_is_missing	-6.536336086517824e-05	0.0002526936190911101	1_1
300	remainder__marrexamdate1C1_is_missing	9.111256363023568e-05	9.812003942797343e-05	1_1
301	remainder__marrexamdate2C1_is_missing	0.00033077822013585225	0.00023415955324945873	1_1
302	remainder__cellularity1C1_is_missing	1.9807079049805052e-06	0.000574043186870974	1_1
303	remainder__cellularity2C1_is_missing	-0.00013666884544538682	0.0001392706703210576	1_1
304	remainder__Marrblastperc1C1_is_missing	-0.0003208746806108831	0.0002481503715945102	1_1
305	remainder__Marrblastperc2C1_is_missing	-0.00015647592449543612	0.00013144500582752	1_1
306	remainder__Marrresult1C1_is_missing	-0.0002872026462257704	0.00024112627478015602	1_1
307	remainder__Marrresult2C1_is_missing	0.0004892348525362911	0.00039602272069501484	1_1
308	remainder__CompmarrrespC1_is_missing	0.0022837562144710334	0.001960036326485884	1_1
309	remainder__NeutrecoveryC1_is_missing	0.0	0.0	1_1
310	remainder__NeutrecoverydateC1_is_missing	0.0006001544952165983	0.0005772192012911487	1_1
311	remainder__Platrecovery50C1_is_missing	1.98070790500271e-06	1.584566324002168e-05	1_1
312	remainder__Platrecovery50dateC1_is_missing	0.0003426624675658907	0.0008433397446961842	1_1
313	remainder__Platrecovery100C1_is_missing	9.90353952501355e-06	0.0	1_1
314	remainder__Platrecovery100dateC1_is_missing	0.0012914215540633877	0.0013411981523222059	1_1
315	remainder__NauseagradeC1_is_missing	-0.00010299681106029634	9.875770683398109e-05	1_1
316	remainder__NauseastartC1_is_missing	2.9710618575040648e-05	0.00043245707923677347	1_1
317	remainder__NauseastopC1_is_missing	-0.0005942123715016123	0.0003510940950109442	1_1
318	remainder__AlopeciagradeC1_is_missing	-4.753698972017606e-05	5.822068436111234e-05	1_1
319	remainder__AlopeciastartC1_is_missing	0.0009249905916374424	0.00023723887073120984	1_1
320	remainder__AlopeciastopC1_is_missing	-0.0008734921861073497	0.0005473853920221971	1_1
321	remainder__OralgradeC1_is_missing	-1.9807079050093713e-05	2.9378645936971427e-05	1_1
322	remainder__OralstartC1_is_missing	-0.00011488105849033481	0.00023306797266750147	1_1
323	remainder__OralstopC1_is_missing	-0.00036841167033099256	0.00034188877455202104	1_1
324	remainder__DiarrheagradeC1_is_missing	-8.517043991527196e-05	0.00023524606877187404	1_1
325	remainder__DiarrheastartC1_is_missing	2.5749202765057434e-05	0.00039234018974741453	1_1
326	remainder__DiarrheastopC1_is_missing	-7.92283162001084e-06	0.0002631734028593914	1_1
327	remainder__CardiacgradeC1_is_missing	-0.00019410937469055423	9.755866148533701e-05	1_1
328	remainder__CardiacstartC1_is_missing	-0.000617980866361667	0.0003574395824639707	1_1
329	remainder__CardiacstopC1_is_missing	-0.0004020837047161052	0.0002043683627851925	1_1
330	remainder__LiverASTgradeC1_is_missing	-3.1691326480109974e-05	9.610006116985635e-05	1_1
331	remainder__LiverASTstartC1_is_missing	0.00018816725097545728	0.0001788130616323842	1_1
332	remainder__LiverASTstopC1_is_missing	0.00025947273555566587	0.00019840722511761376	1_1
333	remainder__LiverALTgradeC1_is_missing	-6.338265296019774e-05	5.073087517525579e-05	1_1
334	remainder__LiverALTstartC1_is_missing	0.00019609008259549032	0.0006873484523931997	1_1
335	remainder__LiverALTstopC1_is_missing	-0.0006793828114168177	0.00036766548696246524	1_1
336	remainder__LiverBilgradeC1_is_missing	2.5749202765057434e-05	2.9776568974924326e-05	1_1
337	remainder__LiverBilstartC1_is_missing	0.0003822766256659671	0.0005762668733094324	1_1
338	remainder__LiverBilstopC1_is_missing	-0.0004218907837661323	0.0005191042058650612	1_1
339	remainder__RenaCreatgradeC1_is_missing	0.0	0.0	1_1
340	remainder__RenaCreatstartC1_is_missing	-0.0005169647632064178	0.00025033828628532754	1_1
341	remainder__RenaCreatstopC1_is_missing	0.000132707429635337	0.00019056015957858694	1_1
342	remainder__RenaprotgradeC1_is_missing	-0.00016836017192547458	0.00012161611054731143	1_1
343	remainder__RenaprotstartC1_is_missing	0.00020005149840551795	0.00018190189908560056	1_1
344	remainder__RenahaemgradeC1_is_missing	-7.130548458020858e-05	4.7454388459254696e-05	1_1
345	remainder__RenahaemstartC1_is_missing	6.140194505515062e-05	0.00025972209421287735	1_1
346	remainder__RenahaemstopC1_is_missing	-0.0003268168043258912	0.00010848783994003446	1_1
347	remainder__UnitsbloodC1_is_missing	-8.715114782025246e-05	0.00012857830623424222	1_1
348	remainder__UnitsplateletsC1_is_missing	3.367203438506827e-05	0.00012630022435025092	1_1
349	remainder__DaysIVantibC1_is_missing	-6.338265296017554e-05	4.875921970049796e-05	1_1
350	remainder__DaysinhospC1_is_missing	-5.3479113435184186e-05	0.00015902506634711278	1_1
351	remainder__DischargeddateC1_is_missing	-0.0006615564402717711	0.0005429596916154722	1_1
352	remainder__ASXL1	0.0	0.0	1_1
353	remainder__ASXL2	0.0	0.0	1_1
354	remainder__ASXL3	0.0	0.0	1_1
355	remainder__ATRX	0.0	0.0	1_1
356	remainder__BAGE3	0.0	0.0	1_1
357	remainder__BCOR	0.0	0.0	1_1
358	remainder__BRAF	0.0	0.0	1_1
359	remainder__CBL	0.0	0.0	1_1
360	remainder__CDKN2A	0.0	0.0	1_1
361	remainder__CEBPA	0.0	0.0	1_1
362	remainder__CREBBP	0.0	0.0	1_1
363	remainder__CSF3R	0.0	0.0	1_1
364	remainder__CTCF	0.0	0.0	1_1
365	remainder__CUL2	0.0	0.0	1_1
366	remainder__CUX1	0.0	0.0	1_1
367	remainder__DNMT3A	0.0	0.0	1_1
368	remainder__EED	0.0	0.0	1_1
369	remainder__ETV6	0.0	0.0	1_1
370	remainder__EZH2	0.0	0.0	1_1
371	remainder__FBXW7	0.0	0.0	1_1
372	remainder__FLT3	0.0	0.0	1_1
373	remainder__GATA1	0.0	0.0	1_1
374	remainder__GATA2	0.0	0.0	1_1
375	remainder__GNAS	0.0	0.0	1_1
376	remainder__GNB1	0.0	0.0	1_1
377	remainder__IDH1	0.0	0.0	1_1
378	remainder__IDH2	0.0	0.0	1_1
379	remainder__JAK2	0.0	0.0	1_1
380	remainder__JAK3	0.0	0.0	1_1
381	remainder__KANSL1	0.0	0.0	1_1
382	remainder__KDM6A	0.0	0.0	1_1
383	remainder__KIT	0.0	0.0	1_1
384	remainder__KMT2C	0.0	0.0	1_1
385	remainder__KMT2D	0.0	0.0	1_1
386	remainder__KMT2E	0.0	0.0	1_1
387	remainder__KRAS	0.0	0.0	1_1
388	remainder__LUC7L2	0.0	0.0	1_1
389	remainder__MED12	0.0	0.0	1_1
390	remainder__MLL	0.0	0.0	1_1
391	remainder__MPL	0.0	0.0	1_1
392	remainder__MYC	0.0	0.0	1_1
393	remainder__NF1	0.0	0.0	1_1
394	remainder__NFE2	0.0	0.0	1_1
395	remainder__NOTCH1	0.0	0.0	1_1
396	remainder__NPM1	0.0	0.0	1_1
397	remainder__NRAS	0.0	0.0	1_1
398	remainder__PDS5B	0.0	0.0	1_1
399	remainder__PHF6	0.0	0.0	1_1
400	remainder__PRPF8	0.0	0.0	1_1
401	remainder__PTEN	0.0	0.0	1_1
402	remainder__PTPN11	0.0	0.0	1_1
403	remainder__RAD21	0.0	0.0	1_1
404	remainder__RIT1	0.0	0.0	1_1
405	remainder__RUNX1	0.0	0.0	1_1
406	remainder__SETBP1	0.0	0.0	1_1
407	remainder__SF1	0.0	0.0	1_1
408	remainder__SF3B1	0.0	0.0	1_1
409	remainder__SMC1A	0.0	0.0	1_1
410	remainder__SMC3	0.0	0.0	1_1
411	remainder__SMG1	0.0	0.0	1_1
412	remainder__SRSF2	0.0	0.0	1_1
413	remainder__STAG2	0.0	0.0	1_1
414	remainder__STAT5B	0.0	0.0	1_1
415	remainder__SUZ12	0.0	0.0	1_1
416	remainder__TET2	0.0	0.0	1_1
417	remainder__TP53	0.0	0.0	1_1
418	remainder__U2AF1	0.0	0.0	1_1
419	remainder__WT1	0.0	0.0	1_1
420	remainder__ZRSR2	0.0	0.0	1_1
421	remainder__ngs_is_missing	0.0	0.0	1_1
422	karyotype_encoding__Karyotype_46,XX [20]	0.0	0.0	2_1
423	karyotype_encoding__Karyotype_46,XX [20]	-5.852231163094857e-06	8.845283822485342e-05	2_1
424	karyotype_encoding__Karyotype_46,XX,inv(16)(p13q22)[10]	0.0	0.0	2_1
425	karyotype_encoding__Karyotype_46,XX,t(8;21)(q22;q22)[10]	0.0	0.0	2_1
426	karyotype_encoding__Karyotype_46,XX[10]	9.753718605221007e-05	3.949954982943567e-05	2_1
427	karyotype_encoding__Karyotype_46,XX[20]	-0.00014045354791514253	0.00024291263638777225	2_1
428	karyotype_encoding__Karyotype_46,XX[20]	1.3655206047324953e-05	7.802974884185688e-06	2_1
429	karyotype_encoding__Karyotype_46,XX[25]	-9.7537186051877e-06	2.9584493319892034e-05	2_1
430	karyotype_encoding__Karyotype_46,XX[30]	-1.560594976830476e-05	0.00011367999831717213	2_1
431	karyotype_encoding__Karyotype_46,XY	0.0	0.0	2_1
432	karyotype_encoding__Karyotype_46,XY [20]	1.755669348939559e-05	0.00011856285900235032	2_1
433	karyotype_encoding__Karyotype_46,XY,inv(16)(p13q22)[10]	0.0	0.0	2_1
434	karyotype_encoding__Karyotype_46,XY[10]	-0.00015410875396240086	0.00013279393260271708	2_1
435	karyotype_encoding__Karyotype_46,XY[20]	0.0006827603023652929	0.00030377783959807604	2_1
436	karyotype_encoding__Karyotype_46,XY[20]	0.0	0.0	2_1
437	karyotype_encoding__Karyotype_46,XY[25]	1.950743721068626e-06	1.891316208695959e-05	2_1
438	karyotype_encoding__Karyotype_46,XY[30]	-5.4620824189210995e-05	3.2990069788428116e-05	2_1
439	karyotype_encoding__Karyotype_47,XX,+8[10]	0.0	0.0	2_1
440	karyotype_encoding__Karyotype___rare_class__	0.00028871007071449293	0.00048809931272985674	2_1
441	cat__sexID_False	-0.0007276274079492495	0.0004896561033147968	2_1
442	cat__sexID_True	0.00034333089490370396	0.00033677317789121213	2_1
443	cat__IsSec_False	0.0001287490855888862	0.0006436390149462494	2_1
444	cat__IsSec_True	0.0012621311875152586	0.0008779993884862182	2_1
445	cat__IsSec_nan	0.0	0.0	2_1
446	cat__PrevDiag_False	-0.0005579127042184773	0.0006879352426438537	2_1
447	cat__PrevDiag_True	0.00013069982930993262	0.00032849041478337114	2_1
448	cat__PrevDiag_nan	0.0	0.0	2_1
449	cat__drugdoseC1yn_False	0.0003472323823457968	0.00013123736213843556	2_1
450	cat__drugdoseC1yn_True	-0.00021848329675686618	0.00014501257285578099	2_1
451	cat__drugdoseC1yn_nan	0.0	0.0	2_1
452	cat__mylotargC1yn_False	0.0005793708851499879	0.0006645024589875602	2_1
453	cat__mylotargC1yn_True	0.0017342111680078264	0.00041106572333235144	2_1
454	cat__mylotargC1yn_nan	-2.5359668373559073e-05	2.799843958918261e-05	2_1
455	cat__mylodoseC1_False	0.0001911728846623051	0.00023494924526725922	2_1
456	cat__mylodoseC1_True	0.00030041453304072705	0.000203420577088189	2_1
457	cat__mylodoseC1_nan	-0.00018922214094121425	0.0003041283911286849	2_1
458	cat__NeutrecoveryC1_False	6.43745427944431e-05	0.0003210499855968894	2_1
459	cat__NeutrecoveryC1_True	0.00014435503535721318	0.0004584206239079172	2_1
460	cat__NeutrecoveryC1_nan	0.0	0.0	2_1
461	cat__Platrecovery50C1_False	0.000756888563764968	0.000973333153440158	2_1
462	cat__Platrecovery50C1_True	0.0008466227749329924	0.0008845800069122565	2_1
463	cat__Platrecovery50C1_nan	0.0	0.0	2_1
464	cat__Platrecovery100C1_False	0.0012757863935625613	0.0024387994842680694	2_1
465	cat__Platrecovery100C1_True	0.0014923189465984254	0.001666202372795772	2_1
466	cat__Platrecovery100C1_nan	0.0	0.0	2_1
467	cat__amlAgeGroup_15-29	-0.00020092660326747057	0.00015661933235146437	2_1
468	cat__amlAgeGroup_30-39	0.0002009266032675372	0.00033079920349154995	2_1
469	cat__amlAgeGroup_40-49	0.0004525725432821703	0.00023975902170883713	2_1
470	cat__amlAgeGroup_50-59	0.0001287490855889084	0.0006901994834429244	2_1
471	cat__amlAgeGroup_60+	0.0006066812972445934	0.0008842142672722372	2_1
472	cat__PrevBloodDis_Aplastic anaemia	0.0	0.0	2_1
473	cat__PrevBloodDis_Chronic lymphoblastic leukaemia (CLL)	0.0	0.0	2_1
474	cat__PrevBloodDis_Chronic myelomonocytic leukaemia (CMML)	5.46208241892554e-05	5.292235051450089e-05	2_1
475	cat__PrevBloodDis_Hodgkin's disease	0.0	0.0	2_1
476	cat__PrevBloodDis_Lymphoma	2.1458180931488437e-05	4.2470697014517235e-05	2_1
477	cat__PrevBloodDis_Myelodysplastic syndrome (MDS)/myelodysplasia/pre-leukaemic phase	0.0005540112167764288	0.0003367166751682029	2_1
478	cat__PrevBloodDis_Myelofibrosis	2.3408924652534858e-05	2.932610851669951e-05	2_1
479	cat__PrevBloodDis_Myeloproliferative syndrome	0.0	0.0	2_1
480	cat__PrevBloodDis_Other haematological disorder	4.876859302611613e-05	0.0001403993501327298	2_1
481	cat__PrevBloodDis_Polycythaemia rubra vera (PRV)	0.0	0.0	2_1
482	cat__PrevBloodDis_Refractory anaemia with excess of blasts (RAEB, RAEB-t)	-0.0001111923920994462	0.00011550643330379839	2_1
483	cat__PrevBloodDis_Thrombocythaemia	0.0	0.0	2_1
484	cat__PrevBloodDis_Thrombocytopenia	0.0	0.0	2_1
485	cat__PrevBloodDis_nan	0.0009773226042429028	0.0008355333907233361	2_1
486	cat__FABtype_0	0.00012094611070472272	7.076657262995153e-05	2_1
487	cat__FABtype_1	-9.363569861007282e-05	0.00020032912827019667	2_1
488	cat__FABtype_2	0.0005832723725920808	0.0001835565880899	2_1
489	cat__FABtype_3	3.121189953674275e-05	3.511338697876775e-05	2_1
490	cat__FABtype_3v	0.0	0.0	2_1
491	cat__FABtype_4	-0.00011314313582049263	0.0001027803159995516	2_1
492	cat__FABtype_4e	-5.852231163094857e-06	0.00010836728144223742	2_1
493	cat__FABtype_5	0.003647890758351635	0.0006839853850446178	2_1
494	cat__FABtype_5a	1.1704462326300736e-05	8.099698411906976e-05	2_1
495	cat__FABtype_5b	-6.632528651546732e-05	6.824815677943865e-05	2_1
496	cat__FABtype_6	-0.00047988295537673145	0.0008038484449656545	2_1
497	cat__FABtype_7	-2.926115581565192e-05	4.045148276680323e-05	2_1
498	cat__FABtype_8	0.0009363569861009724	0.00031737826988567755	2_1
499	cat__FABtype_B	0.0	0.0	2_1
500	cat__FABtype_R	-0.0002692026335039843	0.0003104441775537589	2_1
501	cat__FABtype_RT	-7.802974884163482e-06	2.8536920435679175e-05	2_1
502	cat__FABtype_X	0.00031602048280909845	0.00018522822680079566	2_1
503	cat__FABtype_nan	6.827603023655815e-05	0.0001073795382162289	2_1
504	cat__CNSinvolveentry_0.0	0.0016834918312606862	0.0006539386439888318	2_1
505	cat__CNSinvolveentry_1.0	0.0	0.0	2_1
506	cat__CNSinvolveentry_2.0	0.0012582297000731657	0.0005610889680997812	2_1
507	cat__CNSinvolveentry_nan	-0.00010534016093630694	2.573207697297433e-05	2_1
508	cat__Localcytoentry_1.0	0.002672518897829823	0.0010786395698617608	2_1
509	cat__Localcytoentry_2.0	0.0008427212874908774	0.0008359477435865729	2_1
510	cat__Localcytoentry_3.0	0.00010729090465741998	5.8196279503223e-05	2_1
511	cat__Localcytoentry_4.0	0.00019702511582542215	3.4567266806476736e-05	2_1
512	cat__Localcytoentry_5.0	-7.802974884172365e-05	0.00021028257269093458	2_1
513	cat__Localcytoentry_nan	0.00015215801024139885	3.467717890196779e-05	2_1
514	cat__Localimmentry_1.0	0.00040770543769814705	0.0003039281254778098	2_1
515	cat__Localimmentry_2.0	0.00028675932699342435	0.00013036457017589408	2_1
516	cat__Localimmentry_3.0	0.00012289685442576915	0.0003114232675113906	2_1
517	cat__Localimmentry_nan	1.9507437210464218e-05	1.0684663399286905e-05	2_1
518	cat__CD33entry_1.0	5.267008046816457e-05	0.00015478632079884234	2_1
519	cat__CD33entry_2.0	-0.00047598146793463857	0.0001196809492332921	2_1
520	cat__CD33entry_3.0	0.00039600097537191293	0.00013939289020199112	2_1
521	cat__CD33entry_nan	0.000239941477688399	0.00014020949291250085	2_1
522	cat__SmokeHist_1.0	-0.00046817849305045287	0.0005902732600490158	2_1
523	cat__SmokeHist_2.0	-0.000513045598634454	0.0002172781756522335	2_1
524	cat__SmokeHist_3.0	3.901487442092844e-06	0.0002621991144984009	2_1
525	cat__SmokeHist_nan	-7.802974884172365e-05	5.197917617936262e-05	2_1
526	cat__amlType_De novo	9.16849548890486e-05	0.0012556881419196796	2_1
527	cat__amlType_High risk MDS	-8.193123628381649e-05	0.00026081669701409074	2_1
528	cat__amlType_Secondary	0.0008388198000487846	0.000979362720589991	2_1
529	cat__CytoResult_Adverse	0.02585320653499148	0.0078084511385671145	2_1
530	cat__CytoResult_Failed	0.00012679834186783977	0.0001462407398311861	2_1
531	cat__CytoResult_Intermediate	0.003288953913679604	0.0009130105831447828	2_1
532	cat__CytoResult_Normal	0.0017205559619605016	0.0012270100471585368	2_1
533	cat__CytoResult_Not done	9.558644233116364e-05	0.00015153148196781553	2_1
534	cat__CytoResult_nan	0.0	0.0	2_1
535	cat__CytoResult_t(15;17) / PML-RARA [APL]	0.0	0.0	2_1
536	cat__CytoResult_t(8;21) / inv(16) [CBF]	0.010555474274567178	0.001540512086252323	2_1
537	cat__ComorArr_0.0	0.00012484759814683776	4.3794087921262204e-05	2_1
538	cat__ComorArr_1.0	2.5359668373603485e-05	2.9967893676129175e-05	2_1
539	cat__ComorArr_2.0	0.0	0.0	2_1
540	cat__ComorArr_nan	0.0	0.0	2_1
541	cat__ComorCard_0.0	-0.0002321385028041689	0.00015671649075555763	2_1
542	cat__ComorCard_1.0	-0.00017166544745181867	0.0004922913489365461	2_1
543	cat__ComorCard_2.0	0.0	0.0	2_1
544	cat__ComorCard_nan	-2.340892465249045e-05	5.503725327349995e-05	2_1
545	cat__ComorHVD_0.0	-6.242379907337448e-05	4.3880894920074284e-05	2_1
546	cat__ComorHVD_1.0	3.511338697879118e-05	4.880759230701613e-05	2_1
547	cat__ComorHVD_2.0	0.0	0.0	2_1
548	cat__ComorHVD_nan	0.0	0.0	2_1
549	cat__ComorIBD_0.0	-0.00014240429163618894	7.890270047755242e-05	2_1
550	cat__ComorIBD_1.0	4.681784930509192e-05	9.91622728281929e-05	2_1
551	cat__ComorIBD_2.0	1.9507437210442012e-05	6.044158355454433e-05	2_1
552	cat__ComorIBD_nan	0.0	0.0	2_1
553	cat__ComorDiab_0.0	-0.0008836869056327412	0.00016304763672444852	2_1
554	cat__ComorDiab_1.0	5.2670080468186776e-05	0.00017113259945933764	2_1
555	cat__ComorDiab_2.0	0.0	0.0	2_1
556	cat__ComorDiab_nan	7.802974884185688e-06	1.989376059926861e-05	2_1
557	cat__ComorCVD_0.0	1.3655206047302749e-05	3.059621973442596e-05	2_1
558	cat__ComorCVD_1.0	-3.5113386978768976e-05	4.300494061943047e-05	2_1
559	cat__ComorCVD_2.0	0.0	0.0	2_1
560	cat__ComorCVD_nan	0.0	0.0	2_1
561	cat__ComorPsyc_0.0	-8.193123628379429e-05	0.0002013711840126862	2_1
562	cat__ComorPsyc_1.0	0.00017556693489391152	0.0005301933389676615	2_1
563	cat__ComorPsyc_2.0	2.145818093151064e-05	1.4334980206505699e-05	2_1
564	cat__ComorPsyc_nan	-2.1458180931488437e-05	1.4334980206463394e-05	2_1
565	cat__ComorObe_0.0	-3.1211899536676134e-05	0.000250911448966619	2_1
566	cat__ComorObe_1.0	7.607900512072164e-05	0.0002169100706975857	2_1
567	cat__ComorObe_2.0	0.0	0.0	2_1
568	cat__ComorObe_nan	0.0	0.0	2_1
569	cat__ComorInf_0.0	-0.0001931236283833071	0.00022030452829083444	2_1
570	cat__ComorInf_1.0	5.852231163139265e-06	0.0004267003859444496	2_1
571	cat__ComorInf_2.0	6.242379907341888e-05	8.823746698191176e-05	2_1
572	cat__ComorInf_nan	0.0	0.0	2_1
573	cat__ComorRheu_0.0	3.121189953674275e-05	0.00014963615828929682	2_1
574	cat__ComorRheu_1.0	0.00022043404047795702	0.0002678705703978247	2_1
575	cat__ComorRheu_2.0	-0.00010143867349423629	5.434143195194014e-05	2_1
576	cat__ComorRheu_nan	-2.3408924652512652e-05	2.8669960412957007e-05	2_1
577	cat__ComorPrep_0.0	-2.535966837353687e-05	5.606479536968515e-05	2_1
578	cat__ComorPrep_1.0	-8.388198000486291e-05	4.30049406194345e-05	2_1
579	cat__ComorPrep_2.0	0.0	0.0	2_1
580	cat__ComorPrep_nan	-1.950743721046422e-06	3.901487442092844e-06	2_1
581	cat__ComorRen_0.0	1.5605949768371376e-05	0.0001044331338840148	2_1
582	cat__ComorRen_1.0	4.486710558402329e-05	0.00016175888762060684	2_1
583	cat__ComorRen_2.0	0.0	0.0	2_1
584	cat__ComorRen_nan	1.5605949768371376e-05	1.4598029307112458e-05	2_1
585	cat__ComorMPul_0.0	3.1211899536720546e-05	0.00014771651806012005	2_1
586	cat__ComorMPul_1.0	-0.0003004145330407049	0.0001367469957050213	2_1
587	cat__ComorMPul_2.0	0.0002672518897829823	0.00018625261370053983	2_1
588	cat__ComorMPul_nan	-1.950743721041981e-05	2.308151098013559e-05	2_1
589	cat__ComorSPul_0.0	-0.00010729090465737557	0.0003190524698131532	2_1
590	cat__ComorSPul_1.0	3.901487442092844e-06	7.802974884185688e-06	2_1
591	cat__ComorSPul_2.0	1.5605949768371376e-05	5.7073840871296875e-05	2_1
592	cat__ComorSPul_nan	-2.340892465249045e-05	5.183254915613963e-05	2_1
593	cat__ComorPST_0.0	0.00031602048280912067	0.0002395208267746799	2_1
594	cat__ComorPST_1.0	0.000458424774445243	0.00010523173047949217	2_1
595	cat__ComorPST_2.0	0.0	0.0	2_1
596	cat__ComorPST_nan	5.852231163139265e-06	1.1704462326278532e-05	2_1
597	cat__ComorHepM_0.0	0.00012484759814681556	0.0001747413464154912	2_1
598	cat__ComorHepM_1.0	4.291636186295467e-05	9.347299527499523e-05	2_1
599	cat__ComorHepM_2.0	0.0	0.0	2_1
600	cat__ComorHepM_nan	-5.0719336747118146e-05	6.242379907340848e-05	2_1
601	cat__ComorHepS_0.0	0.00011119239209949061	0.0001547863207988748	2_1
602	cat__ComorHepS_1.0	2.145818093151064e-05	0.00012015694587217542	2_1
603	cat__ComorHepS_2.0	0.0	0.0	2_1
604	cat__ComorHepS_nan	-7.802974884163482e-06	4.335744602956055e-05	2_1
605	cat__TreatmentC1_ADE Alone	-0.00017166544745181867	0.00022896114315331184	2_1
606	cat__TreatmentC1_ADE and Mylotarg 3mg per m2	7.998049256279227e-05	0.00017517635168509728	2_1
607	cat__TreatmentC1_ADE and Mylotarg 6mg per m2	0.00036869056327728524	8.308427969392365e-05	2_1
608	cat__TreatmentC1_AIDA	0.0	0.0	2_1
609	cat__TreatmentC1_Arsenic and ATRA	0.0	0.0	2_1
610	cat__TreatmentC1_DA High dose (90mg)	0.0003842965130456122	0.0002956905390333481	2_1
611	cat__TreatmentC1_DA Mylotarg 3mg per m2	0.00026335040234091165	0.00015110395888643895	2_1
612	cat__TreatmentC1_DA Mylotarg 6mg per m2	-0.00031797122653007823	0.00018858758802022034	2_1
613	cat__TreatmentC1_DA Standard dose (60mg)	-0.0006847110460862949	0.0002002151213588188	2_1
614	cat__Marrresult1C1_CR	0.004069251402097085	0.002114541407772061	2_1
615	cat__Marrresult1C1_PR	0.0003043160204828199	0.0012333483649777071	2_1
616	cat__Marrresult1C1_RD	0.0017849305047549445	0.0030154548232834916	2_1
617	cat__Marrresult1C1_nan	0.000239941477688399	8.057303653963607e-05	2_1
618	cat__Marrresult2C1_CR	-0.0005462082418921987	0.00045023739820538005	2_1
619	cat__Marrresult2C1_PR	0.0	0.0	2_1
620	cat__Marrresult2C1_RD	-0.0003316264325774032	0.00030037652913583165	2_1
621	cat__Marrresult2C1_nan	-0.0008485735186539722	0.0007086598468752706	2_1
622	ordinal__NauseagradeC1	0.00077639600097541	0.0005743805800580429	2_1
623	ordinal__AlopeciagradeC1	0.00013460131675204767	0.00031704236899185976	2_1
624	ordinal__OralgradeC1	0.00012094611070472272	0.00038388534961706483	2_1
625	ordinal__DiarrheagradeC1	6.242379907341888e-05	0.0001846108662561815	2_1
626	ordinal__CardiacgradeC1	0.0004993903925871734	0.0004047687456569918	2_1
627	ordinal__LiverASTgradeC1	0.0005091441111924055	0.00040944247279186543	2_1
628	ordinal__LiverALTgradeC1	0.00047403072421363656	0.00025153249911269643	2_1
629	ordinal__LiverBilgradeC1	0.0008817361619117614	0.001187290002057278	2_1
630	ordinal__RenaCreatgradeC1	0.00037259205071937807	0.0002446920112298629	2_1
631	ordinal__RenaprotgradeC1	0.0002496951962935867	0.0002425991196897404	2_1
632	ordinal__RenahaemgradeC1	0.0010065837600585325	0.00029270257870696634	2_1
633	ordinal__cellularity1C1	-0.00047988295537673145	0.0014448862584919397	2_1
634	ordinal__cellularity2C1	-0.0006964155084125734	0.0004594653735512037	2_1
635	num__amlAgeAtRand1	0.0030821750792489945	0.0010341333866338133	2_1
636	num__UnitsbloodC1	-0.0007451841014386673	0.001157805429090177	2_1
637	num__UnitsplateletsC1	9.753718605232109e-06	0.0006771638120540404	2_1
638	num__DaysIVantibC1	0.0003296756888564012	0.0005079955391879608	2_1
639	num__DaysinhospC1	0.001556693489392824	0.0004632184629976108	2_1
640	num__NauseastartC1	-0.001566447207998034	0.0007160212733633904	2_1
641	num__NauseastopC1	-0.0012582297000731436	0.00029345566292929244	2_1
642	num__AlopeciastartC1	0.0004155084125823105	0.001234615822460064	2_1
643	num__AlopeciastopC1	0.0006710558400390365	0.000726960292950981	2_1
644	num__OralstartC1	0.0003199219702511691	0.0007232604316740961	2_1
645	num__OralstopC1	0.0010612045842477657	0.0004932489348208875	2_1
646	num__DiarrheastartC1	0.00013850280419414052	0.0007819879275090045	2_1
647	num__DiarrheastopC1	0.0007939526944647834	0.0005764967540494229	2_1
648	num__CardiacstartC1	-0.0001950743721043535	0.0002701621595086475	2_1
649	num__CardiacstopC1	7.802974884176805e-05	0.0002123534850726892	2_1
650	num__LiverASTstartC1	-7.998049256274786e-05	0.00020172991595487889	2_1
651	num__LiverASTstopC1	6.047305535237246e-05	0.00025159300729229767	2_1
652	num__LiverALTstartC1	-0.0005169470860765468	0.0006682543041389176	2_1
653	num__LiverALTstopC1	0.0005032918800292663	0.001044123617950654	2_1
654	num__LiverBilstartC1	-0.0003218727139721711	0.0007110989337234198	2_1
655	num__LiverBilstopC1	-0.0011431358205315155	0.0011645531560290096	2_1
656	num__RenaCreatstartC1	0.00010924164837844419	0.0004418940486804891	2_1
657	num__RenaCreatstopC1	-0.0003433308949036595	0.00010457878686119732	2_1
658	num__RenaprotstartC1	0.00023018775908318912	0.0006804321612016454	2_1
659	num__RenahaemstartC1	-0.00029651304559863423	0.00030211976093871037	2_1
660	num__RenahaemstopC1	4.876859302611613e-05	0.00017953202227504025	2_1
661	num__mylotargdateC1	0.001283589368446747	0.0005647933690215479	2_1
662	num__marrexamdate1C1	-0.0011060716898317225	0.0005910978803900123	2_1
663	num__marrexamdate2C1	-0.00014435503535723538	0.0008696773443703056	2_1
664	num__NeutrecoverydateC1	0.0014786637405511005	0.0005133310843502863	2_1
665	num__Platrecovery50dateC1	-4.876859302607173e-05	0.0012741955754372383	2_1
666	num__Platrecovery100dateC1	-0.00015020726652033024	0.0018171321736936796	2_1
667	num__DischargeddateC1	1.7556693489417797e-05	0.0007137536425135554	2_1
668	num__Weight	0.0033377225067056982	0.003016201814555023	2_1
669	num__Height	0.001057303096805695	0.0015263444626057077	2_1
670	num__BloodDateEntry	-0.0011704462326261656	0.001013636171218067	2_1
671	num__HemoglobinEntry	0.0008388198000487846	0.0007657507754715589	2_1
672	num__PlateletEntry	0.0007295781516703625	0.0009017923426352531	2_1
673	num__MarrowDateEntry	-0.001697147037307989	0.0008078999880564414	2_1
674	num__MarrowBlastsEntry	-0.00340599853694219	0.0029076775836002927	2_1
675	num__LocalImmPcnt	0.0006944647646915491	0.001440349166110296	2_1
676	num__SmokePerDay	0.00041550841258233275	0.000646535447912164	2_1
677	num__chemodateC1	0.0003374786637405869	0.0015312605110609342	2_1
678	num__Marrblastperc1C1	0.003860521823945384	0.002701476509321763	2_1
679	num__Marrblastperc2C1	-0.0008154108753962274	0.0006550724055532646	2_1
680	num__WBCEntry	0.007586442331138743	0.0037331312814552157	2_1
681	num__CompmarrrespC1	-0.000774445257254297	0.000759227852328214	2_1
682	remainder__IsSec_is_missing	0.0	0.0	2_1
683	remainder__PrevDiag_is_missing	0.0	0.0	2_1
684	remainder__PrevBloodDis_is_missing	0.0023506461838576076	0.0005876564869599432	2_1
685	remainder__Weight_is_missing	0.0	0.0	2_1
686	remainder__Height_is_missing	0.0	0.0	2_1
687	remainder__BloodDateEntry_is_missing	1.950743721046422e-06	3.901487442092844e-06	2_1
688	remainder__HemoglobinEntry_is_missing	3.121189953669834e-05	7.739316039944566e-05	2_1
689	remainder__PlateletEntry_is_missing	3.901487442092844e-06	7.802974884185688e-06	2_1
690	remainder__MarrowDateEntry_is_missing	0.0	0.0	2_1
691	remainder__MarrowBlastsEntry_is_missing	0.00011509387954158345	9.839176952292382e-05	2_1
692	remainder__FABtype_is_missing	-3.901487442092844e-06	7.938352577175896e-05	2_1
693	remainder__CNSinvolveentry_is_missing	1.950743721046422e-06	3.901487442092844e-06	2_1
694	remainder__Localcytoentry_is_missing	-3.7064130699837607e-05	8.23943899807631e-05	2_1
695	remainder__Localimmentry_is_missing	4.291636186297687e-05	1.3230587628594117e-05	2_1
696	remainder__LocalImmPcnt_is_missing	-0.00029066081443549494	0.00045621552566694367	2_1
697	remainder__CD33entry_is_missing	4.096561814193045e-05	0.00014004655329563588	2_1
698	remainder__SmokeHist_is_missing	2.73104120946277e-05	8.354104113282404e-05	2_1
699	remainder__SmokePerDay_is_missing	-0.0006242379907339223	0.00034666203374286784	2_1
700	remainder__CytoResult_is_missing	1.170446232627853e-05	1.5605949768371376e-05	2_1
701	remainder__Karyotype_is_missing	1.9507437210464218e-05	1.9507437210464218e-05	2_1
702	remainder__ComorArr_is_missing	-4.876859302604952e-05	0.0	2_1
703	remainder__ComorCard_is_missing	0.0	0.0	2_1
704	remainder__ComorHVD_is_missing	0.0	0.0	2_1
705	remainder__ComorIBD_is_missing	2.145818093151064e-05	2.258149115397549e-05	2_1
706	remainder__ComorDiab_is_missing	0.0	0.0	2_1
707	remainder__ComorCVD_is_missing	1.3655206047324953e-05	5.4341431951935355e-05	2_1
708	remainder__ComorPsyc_is_missing	-0.00011704462326258546	5.4130941430912765e-05	2_1
709	remainder__ComorObe_is_missing	4.4408920985006264e-17	0.0001007989129111367	2_1
710	remainder__ComorInf_is_missing	3.121189953674275e-05	4.6327596535627514e-05	2_1
711	remainder__ComorRheu_is_missing	-9.753718605232109e-06	0.0	2_1
712	remainder__ComorPrep_is_missing	0.0	0.0	2_1
713	remainder__ComorRen_is_missing	0.0	0.0	2_1
714	remainder__ComorMPul_is_missing	-9.753718605232109e-06	0.0	2_1
715	remainder__ComorSPul_is_missing	0.0	0.0	2_1
716	remainder__ComorPST_is_missing	0.0	0.0	2_1
717	remainder__ComorHepM_is_missing	0.0	0.0	2_1
718	remainder__ComorHepS_is_missing	0.0	0.0	2_1
719	remainder__drugdoseC1yn_is_missing	-1.950743721046422e-06	3.901487442092844e-06	2_1
720	remainder__mylotargC1yn_is_missing	-0.0001931236283833071	0.00022660556474565167	2_1
721	remainder__mylotargdateC1_is_missing	9.168495488907081e-05	0.00034149717574801	2_1
722	remainder__mylodoseC1_is_missing	-7.022677395753795e-05	0.0004123135787072314	2_1
723	remainder__marrexamdate1C1_is_missing	0.0	0.0	2_1
724	remainder__marrexamdate2C1_is_missing	-0.00032577420141426393	0.00045842892494503775	2_1
725	remainder__cellularity1C1_is_missing	-0.0006847110460862949	0.00037494897913239273	2_1
726	remainder__cellularity2C1_is_missing	-0.0002282370153620761	0.0002847417691434844	2_1
727	remainder__Marrblastperc1C1_is_missing	-6.242379907337448e-05	0.00013565736084437263	2_1
728	remainder__Marrblastperc2C1_is_missing	-7.607900512067723e-05	0.0006129620451305569	2_1
729	remainder__Marrresult1C1_is_missing	-1.1704462326211918e-05	0.00015178240362002124	2_1
730	remainder__Marrresult2C1_is_missing	-0.0007061692270178055	0.0007875449815796349	2_1
731	remainder__CompmarrrespC1_is_missing	0.00012289685442576915	0.0008953382415539325	2_1
732	remainder__NeutrecoveryC1_is_missing	-1.9507437210464218e-05	0.0	2_1
733	remainder__NeutrecoverydateC1_is_missing	0.0005598634479395681	0.000425271079459072	2_1
734	remainder__Platrecovery50C1_is_missing	0.0	0.0	2_1
735	remainder__Platrecovery50dateC1_is_missing	0.00106315532796879	0.0006728510717282405	2_1
736	remainder__Platrecovery100C1_is_missing	2.9261155815696327e-05	0.0	2_1
737	remainder__Platrecovery100dateC1_is_missing	0.0009714703730797636	0.0012000102705749765	2_1
738	remainder__NauseagradeC1_is_missing	0.00028675932699342435	0.00027377213039316234	2_1
739	remainder__NauseastartC1_is_missing	0.0003452816386247504	0.0002979341961686237	2_1
740	remainder__NauseastopC1_is_missing	-0.00027310412094609936	0.00044654564807647396	2_1
741	remainder__AlopeciagradeC1_is_missing	-0.00017556693489393372	2.6171973401602744e-05	2_1
742	remainder__AlopeciastartC1_is_missing	-0.00044672031211896447	0.0007031720856266787	2_1
743	remainder__AlopeciastopC1_is_missing	-0.00024189222140940102	0.00010885779217404642	2_1
744	remainder__OralgradeC1_is_missing	-3.316264325772256e-05	2.101015286858612e-05	2_1
745	remainder__OralstartC1_is_missing	0.000126798341867862	0.0006511511243049524	2_1
746	remainder__OralstopC1_is_missing	-0.00022628627164105185	0.00022013172684585497	2_1
747	remainder__DiarrheagradeC1_is_missing	-9.168495488900418e-05	5.839211722836156e-05	2_1
748	remainder__DiarrheastartC1_is_missing	-0.0008173616191172517	0.000377679299839972	2_1
749	remainder__DiarrheastopC1_is_missing	0.0005188978297976377	8.840980594878719e-05	2_1
750	remainder__CardiacgradeC1_is_missing	3.316264325776696e-05	2.9326108516699506e-05	2_1
751	remainder__CardiacstartC1_is_missing	0.00015996098512558455	0.00014156002970220125	2_1
752	remainder__CardiacstopC1_is_missing	0.00020677883443065426	0.00010476056830703097	2_1
753	remainder__LiverASTgradeC1_is_missing	-5.657156791023521e-05	6.211824756145497e-05	2_1
754	remainder__LiverASTstartC1_is_missing	-0.00018727139722016784	0.00011127791814252433	2_1
755	remainder__LiverASTstopC1_is_missing	2.926115581567412e-05	0.000209466642407952	2_1
756	remainder__LiverALTgradeC1_is_missing	2.1458180931488437e-05	4.8337524285241816e-05	2_1
757	remainder__LiverALTstartC1_is_missing	0.00011119239209949061	9.823694366845804e-05	2_1
758	remainder__LiverALTstopC1_is_missing	-0.00030431602048277553	0.0006523013986672655	2_1
759	remainder__LiverBilgradeC1_is_missing	-5.2670080468142365e-05	5.109310257482578e-05	2_1
760	remainder__LiverBilstartC1_is_missing	-0.00045452328700315017	0.0005117719547932203	2_1
761	remainder__LiverBilstopC1_is_missing	0.00022238478419900343	0.00036606473895970705	2_1
762	remainder__RenaCreatgradeC1_is_missing	-2.5359668373559073e-05	7.103493374700905e-05	2_1
763	remainder__RenaCreatstartC1_is_missing	0.0006359424530602454	0.00029887787573573487	2_1
764	remainder__RenaCreatstopC1_is_missing	-0.0005442574981711524	0.00022039087820527597	2_1
765	remainder__RenaprotgradeC1_is_missing	-5.852231163117061e-06	6.487506129553832e-05	2_1
766	remainder__RenaprotstartC1_is_missing	0.0001736161911729095	0.0001367469957050213	2_1
767	remainder__RenahaemgradeC1_is_missing	-0.00014240429163616674	0.0001822249425706074	2_1
768	remainder__RenahaemstartC1_is_missing	0.0002477444525725403	0.00014263125216624944	2_1
769	remainder__RenahaemstopC1_is_missing	-7.022677395753795e-05	0.00010709565262177725	2_1
770	remainder__UnitsbloodC1_is_missing	2.9261155815696327e-05	0.0	2_1
771	remainder__UnitsplateletsC1_is_missing	5.071933674714035e-05	3.721781814843401e-05	2_1
772	remainder__DaysIVantibC1_is_missing	9.753718605232109e-06	0.0	2_1
773	remainder__DaysinhospC1_is_missing	9.363569861009502e-05	0.00011467984165188431	2_1
774	remainder__DischargeddateC1_is_missing	0.0002633504023408895	0.00029853390585793215	2_1
775	remainder__ASXL1	0.0	0.0	2_1
776	remainder__ASXL2	0.0	0.0	2_1
777	remainder__ASXL3	0.0	0.0	2_1
778	remainder__ATRX	0.0	0.0	2_1
779	remainder__BAGE3	0.0	0.0	2_1
780	remainder__BCOR	0.0	0.0	2_1
781	remainder__BRAF	0.0	0.0	2_1
782	remainder__CBL	0.0	0.0	2_1
783	remainder__CDKN2A	0.0	0.0	2_1
784	remainder__CEBPA	0.0	0.0	2_1
785	remainder__CREBBP	0.0	0.0	2_1
786	remainder__CSF3R	0.0	0.0	2_1
787	remainder__CTCF	0.0	0.0	2_1
788	remainder__CUL2	0.0	0.0	2_1
789	remainder__CUX1	0.0	0.0	2_1
790	remainder__DNMT3A	0.0	0.0	2_1
791	remainder__EED	0.0	0.0	2_1
792	remainder__ETV6	0.0	0.0	2_1
793	remainder__EZH2	0.0	0.0	2_1
794	remainder__FBXW7	0.0	0.0	2_1
795	remainder__FLT3	0.0	0.0	2_1
796	remainder__GATA1	0.0	0.0	2_1
797	remainder__GATA2	0.0	0.0	2_1
798	remainder__GNAS	0.0	0.0	2_1
799	remainder__GNB1	0.0	0.0	2_1
800	remainder__IDH1	0.0	0.0	2_1
801	remainder__IDH2	0.0	0.0	2_1
802	remainder__JAK2	0.0	0.0	2_1
803	remainder__JAK3	0.0	0.0	2_1
804	remainder__KANSL1	0.0	0.0	2_1
805	remainder__KDM6A	0.0	0.0	2_1
806	remainder__KIT	0.0	0.0	2_1
807	remainder__KMT2C	0.0	0.0	2_1
808	remainder__KMT2D	0.0	0.0	2_1
809	remainder__KMT2E	0.0	0.0	2_1
810	remainder__KRAS	0.0	0.0	2_1
811	remainder__LUC7L2	0.0	0.0	2_1
812	remainder__MED12	0.0	0.0	2_1
813	remainder__MLL	0.0	0.0	2_1
814	remainder__MPL	0.0	0.0	2_1
815	remainder__MYC	0.0	0.0	2_1
816	remainder__NF1	0.0	0.0	2_1
817	remainder__NFE2	0.0	0.0	2_1
818	remainder__NOTCH1	0.0	0.0	2_1
819	remainder__NPM1	0.0	0.0	2_1
820	remainder__NRAS	0.0	0.0	2_1
821	remainder__PDS5B	0.0	0.0	2_1
822	remainder__PHF6	0.0	0.0	2_1
823	remainder__PRPF8	0.0	0.0	2_1
824	remainder__PTEN	0.0	0.0	2_1
825	remainder__PTPN11	0.0	0.0	2_1
826	remainder__RAD21	0.0	0.0	2_1
827	remainder__RIT1	0.0	0.0	2_1
828	remainder__RUNX1	0.0	0.0	2_1
829	remainder__SETBP1	0.0	0.0	2_1
830	remainder__SF1	0.0	0.0	2_1
831	remainder__SF3B1	0.0	0.0	2_1
832	remainder__SMC1A	0.0	0.0	2_1
833	remainder__SMC3	0.0	0.0	2_1
834	remainder__SRSF2	0.0	0.0	2_1
835	remainder__STAG2	0.0	0.0	2_1
836	remainder__STAT5B	0.0	0.0	2_1
837	remainder__SUZ12	0.0	0.0	2_1
838	remainder__TET2	0.0	0.0	2_1
839	remainder__TP53	0.0	0.0	2_1
840	remainder__U2AF1	0.0	0.0	2_1
841	remainder__WT1	0.0	0.0	2_1
842	remainder__ZRSR2	0.0	0.0	2_1
843	remainder__ngs_is_missing	0.0	0.0	2_1
844	karyotype_encoding__Karyotype_46,XX [20]	0.0	0.0	3_1
845	karyotype_encoding__Karyotype_46,XX [20]	-7.290999556635036e-05	3.8210196422809714e-05	3_1
846	karyotype_encoding__Karyotype_46,XX,inv(16)(p13q22)[10]	0.0	0.0	3_1
847	karyotype_encoding__Karyotype_46,XX,t(8;21)(q22;q22)[10]	0.0	0.0	3_1
848	karyotype_encoding__Karyotype_46,XX[10]	-7.882161682846168e-05	1.6486724006764657e-05	3_1
849	karyotype_encoding__Karyotype_46,XX[20]	0.00043351889255622834	0.0002859660859537258	3_1
850	karyotype_encoding__Karyotype_46,XX[20]	-6.108675304208333e-05	2.5993213376559785e-05	3_1
851	karyotype_encoding__Karyotype_46,XX[25]	0.0	0.0	3_1
852	karyotype_encoding__Karyotype_46,XX[30]	-1.9705404207703838e-06	9.017241195051949e-05	3_1
853	karyotype_encoding__Karyotype_46,XY	0.0	0.0	3_1
854	karyotype_encoding__Karyotype_46,XY [20]	0.00014581999113252308	7.539731600454691e-05	3_1
855	karyotype_encoding__Karyotype_46,XY,inv(16)(p13q22)[10]	0.0	0.0	3_1
856	karyotype_encoding__Karyotype_46,XY[10]	-5.911621262177924e-06	6.871509246430555e-05	3_1
857	karyotype_encoding__Karyotype_46,XY[20]	0.00041775456919057596	0.00022900698045608703	3_1
858	karyotype_encoding__Karyotype_46,XY[20]	0.0	0.0	3_1
859	karyotype_encoding__Karyotype_46,XY[25]	2.364648504848965e-05	2.828257568237829e-05	3_1
860	karyotype_encoding__Karyotype_46,XY[30]	0.0	0.0	3_1
861	karyotype_encoding__Karyotype_47,XX,+8[10]	0.0	0.0	3_1
862	karyotype_encoding__Karyotype_47,XY,+8[10]	0.0	0.0	3_1
863	karyotype_encoding__Karyotype___rare_class__	0.0025853490319720064	0.0015676711071372462	3_1
864	cat__sexID_False	-0.0010207399379280392	0.00061468859868926	3_1
865	cat__sexID_True	-0.0002423764717474075	0.0004593768865598951	3_1
866	cat__IsSec_False	-0.0014365239666979113	0.0013670410247976707	3_1
867	cat__IsSec_True	-0.0025971722744963176	0.0018689160517225292	3_1
868	cat__IsSec_nan	0.0	0.0	3_1
869	cat__PrevDiag_False	-0.0004551948371841252	0.0005460352927609876	3_1
870	cat__PrevDiag_True	0.0003172570077343062	0.0003466919333932844	3_1
871	cat__PrevDiag_nan	0.0	0.0	3_1
872	cat__drugdoseC1yn_False	0.0002581407951130155	0.0001991513590718311	3_1
873	cat__drugdoseC1yn_True	9.852702103547717e-05	0.0001885962636820604	3_1
874	cat__drugdoseC1yn_nan	0.0	0.0	3_1
875	cat__mylotargC1yn_False	0.00043154835213552454	0.00026812386891561903	3_1
876	cat__mylotargC1yn_True	-0.00032119808857582476	0.00020915594877123889	3_1
877	cat__mylotargC1yn_nan	-0.00021281836543676213	9.234247609329913e-05	3_1
878	cat__mylodoseC1_False	2.7587565889897193e-05	0.00017318348720798588	3_1
879	cat__mylodoseC1_True	0.00039016700330061214	0.0005100084483742185	3_1
880	cat__mylodoseC1_nan	0.0006857480664071769	0.0005002456620071238	3_1
881	cat__NeutrecoveryC1_False	0.00044534213508049534	0.0002398399461069158	3_1
882	cat__NeutrecoveryC1_True	-0.00016158431449830868	0.00022194619363015053	3_1
883	cat__NeutrecoveryC1_nan	0.0	0.0	3_1
884	cat__Platrecovery50C1_False	-0.0004177545691906426	0.000784007682100079	3_1
885	cat__Platrecovery50C1_True	-7.093945514562439e-05	0.0007816217570955794	3_1
886	cat__Platrecovery50C1_nan	0.0	0.0	3_1
887	cat__Platrecovery100C1_False	0.000624661313365138	0.0004581072091122003	3_1
888	cat__Platrecovery100C1_True	0.0005813094241095218	0.0013363257310962968	3_1
889	cat__Platrecovery100C1_nan	-3.941080841429745e-05	0.0	3_1
890	cat__amlAgeGroup_15-29	8.27626976698026e-05	0.00013109648655387584	3_1
891	cat__amlAgeGroup_30-39	0.00021478890585739928	0.00029124027448591177	3_1
892	cat__amlAgeGroup_40-49	0.00022267106754023658	0.0004556850756797338	3_1
893	cat__amlAgeGroup_50-59	0.0008158037341740698	0.0003972191117262806	3_1
894	cat__amlAgeGroup_60+	0.0014030247795457696	0.0007293023074098495	3_1
895	cat__PrevBloodDis_Aplastic anaemia	0.0	0.0	3_1
896	cat__PrevBloodDis_Chronic lymphoblastic leukaemia (CLL)	0.0	0.0	3_1
897	cat__PrevBloodDis_Chronic myelomonocytic leukaemia (CMML)	5.911621262089106e-06	0.00016912242802995492	3_1
898	cat__PrevBloodDis_Hodgkin's disease	-8.670377851129895e-05	8.777203783956342e-05	3_1
899	cat__PrevBloodDis_Lymphoma	0.0	0.0	3_1
900	cat__PrevBloodDis_Myelodysplastic syndrome (MDS)/myelodysplasia/pre-leukaemic phase	-5.911621262133515e-05	0.00029551537112595765	3_1
901	cat__PrevBloodDis_Myelofibrosis	1.9705404207059908e-05	1.970540420708211e-05	3_1
902	cat__PrevBloodDis_Myeloproliferative syndrome	-6.502783388346866e-05	0.00011398516075850701	3_1
903	cat__PrevBloodDis_Other haematological disorder	-0.00019311296122965783	0.00015585965758536458	3_1
904	cat__PrevBloodDis_Polycythaemia rubra vera (PRV)	0.0	0.0	3_1
905	cat__PrevBloodDis_Refractory anaemia with excess of blasts (RAEB, RAEB-t)	-3.941080841451949e-06	2.3810130496274577e-05	3_1
906	cat__PrevBloodDis_Thrombocythaemia	0.0	0.0	3_1
907	cat__PrevBloodDis_Thrombocytopenia	0.0	0.0	3_1
908	cat__PrevBloodDis_nan	-0.0018148677274743008	0.0007572979376087645	3_1
909	cat__FABtype_0	0.00015961377407747168	5.825605398923418e-05	3_1
910	cat__FABtype_1	0.0013399674860830046	0.0002201367956059776	3_1
911	cat__FABtype_2	-0.0003074043056308762	0.00050591106899913	3_1
912	cat__FABtype_3	0.0	0.0	3_1
913	cat__FABtype_3v	0.0	0.0	3_1
914	cat__FABtype_4	-0.0005596334794817804	0.0001962048800495706	3_1
915	cat__FABtype_4e	3.941080841416422e-05	9.633504359094344e-05	3_1
916	cat__FABtype_5	0.0005832799645302256	0.0007649504918329434	3_1
917	cat__FABtype_5a	-0.00026799349721664536	0.00019371524867149535	3_1
918	cat__FABtype_5b	5.123405093843125e-05	4.009456613506098e-05	3_1
919	cat__FABtype_6	-6.896891472489841e-05	0.00010352372460958912	3_1
920	cat__FABtype_7	-0.00016749593576041998	4.536524728597206e-05	3_1
921	cat__FABtype_8	0.00012217350608401123	0.0005885486674918159	3_1
922	cat__FABtype_B	0.0	0.0	3_1
923	cat__FABtype_R	-8.867431893200273e-05	4.826818548268944e-05	3_1
924	cat__FABtype_RT	2.9558106310623167e-05	1.2462791901753328e-05	3_1
925	cat__FABtype_X	0.0006404256367308347	0.00016580666214463933	3_1
926	cat__FABtype_nan	7.88216168281508e-06	4.057591069901824e-05	3_1
927	cat__CNSinvolveentry_0.0	0.0007231883344006595	0.00032870835135216013	3_1
928	cat__CNSinvolveentry_1.0	-3.5469727572867706e-05	7.88216168285949e-06	3_1
929	cat__CNSinvolveentry_2.0	0.0016020493620374943	0.0001947348622663905	3_1
930	cat__CNSinvolveentry_nan	6.89689147248318e-05	5.5034198901472775e-05	3_1
931	cat__Localcytoentry_1.0	0.0018897482634611996	0.00034036201842208176	3_1
932	cat__Localcytoentry_2.0	0.0018188088083156196	0.0013442003601480106	3_1
933	cat__Localcytoentry_3.0	-0.00017143701660187193	0.0005363201440558945	3_1
934	cat__Localcytoentry_4.0	-0.00037834376077645616	0.0001533480581967139	3_1
935	cat__Localcytoentry_5.0	-0.00021675944627814748	0.0003257655561780945	3_1
936	cat__Localcytoentry_nan	-1.1823242524289234e-05	1.5764323365718978e-05	3_1
937	cat__Localimmentry_1.0	-0.00046307699886696254	0.00017778599645129303	3_1
938	cat__Localimmentry_2.0	-0.00030937484605157993	0.00018012938382422247	3_1
939	cat__Localimmentry_3.0	-0.0002147889058574881	0.00015595928025940837	3_1
940	cat__Localimmentry_nan	6.502783388340205e-05	9.297109108497675e-05	3_1
941	cat__CD33entry_1.0	0.00016749593576035338	0.00017658065376397104	3_1
942	cat__CD33entry_2.0	-1.9705404207148725e-05	0.0004820378493969787	3_1
943	cat__CD33entry_3.0	-6.30572934627871e-05	0.00018824592338252956	3_1
944	cat__CD33entry_nan	-3.152864673139355e-05	0.00011647877594862278	3_1
945	cat__SmokeHist_1.0	-9.458594019415845e-05	0.00022550422386787618	3_1
946	cat__SmokeHist_2.0	3.941080841416422e-05	0.00032938100372871705	3_1
947	cat__SmokeHist_3.0	-0.0009498004827824591	0.0004575983517175217	3_1
948	cat__SmokeHist_nan	-0.00010837972313912925	3.297344801357576e-05	3_1
949	cat__amlType_De novo	-0.0022680920242377	0.001515208485110469	3_1
950	cat__amlType_High risk MDS	-0.00019114242080897625	0.00013900343534990287	3_1
951	cat__amlType_Secondary	-0.0020296566333317225	0.0012477271485956277	3_1
952	cat__CytoResult_Adverse	0.028614217449135372	0.004957126982645937	3_1
953	cat__CytoResult_Failed	-0.0003960786245628123	0.00011681166824198825	3_1
954	cat__CytoResult_Intermediate	0.00045519483718405864	0.00026278469801538677	3_1
955	cat__CytoResult_Normal	0.0017380166510665208	0.0010056631366340074	3_1
956	cat__CytoResult_Not done	5.3204591359112816e-05	5.453806592678832e-05	3_1
957	cat__CytoResult_nan	0.0	0.0	3_1
958	cat__CytoResult_t(15;17) / PML-RARA [APL]	0.0	0.0	3_1
959	cat__CytoResult_t(8;21) / inv(16) [CBF]	0.0178885659392088	0.004778089598802309	3_1
960	cat__ComorArr_0.0	-0.00011626188482194433	7.965469404957728e-05	3_1
961	cat__ComorArr_1.0	1.9705404207037702e-05	3.941080841421418e-05	3_1
962	cat__ComorArr_2.0	0.0	0.0	3_1
963	cat__ComorArr_nan	0.0	0.0	3_1
964	cat__ComorCard_0.0	1.7734863786356136e-05	0.0001484328456398216	3_1
965	cat__ComorCard_1.0	0.00045913591802548837	0.0002061641129064772	3_1
966	cat__ComorCard_2.0	0.0	0.0	3_1
967	cat__ComorCard_nan	0.0	0.0	3_1
968	cat__ComorHVD_0.0	3.744026799348266e-05	1.1490126399971905e-05	3_1
969	cat__ComorHVD_1.0	-1.1823242524289234e-05	3.4357546232169336e-05	3_1
970	cat__ComorHVD_2.0	0.0	0.0	3_1
971	cat__ComorHVD_nan	0.0	0.0	3_1
972	cat__ComorIBD_0.0	0.00015370215281536038	0.00017151627289610234	3_1
973	cat__ComorIBD_1.0	8.867431893193612e-05	2.643757399876039e-05	3_1
974	cat__ComorIBD_2.0	0.0	0.0	3_1
975	cat__ComorIBD_nan	-2.364648504853406e-05	1.1823242524267032e-05	3_1
976	cat__ComorDiab_0.0	-0.0002069067441746064	0.00011691135109467367	3_1
977	cat__ComorDiab_1.0	-3.1528646731415756e-05	0.00018394759986388736	3_1
978	cat__ComorDiab_2.0	0.0	0.0	3_1
979	cat__ComorDiab_nan	5.911621262133515e-06	1.1823242524267032e-05	3_1
980	cat__ComorCVD_0.0	0.0	0.0	3_1
981	cat__ComorCVD_1.0	-1.1823242524333644e-05	3.94108084140754e-06	3_1
982	cat__ComorCVD_2.0	0.0	0.0	3_1
983	cat__ComorCVD_nan	-5.911621262177924e-06	5.594391671149346e-05	3_1
984	cat__ComorPsyc_0.0	6.305729346269828e-05	0.00018865802090588124	3_1
985	cat__ComorPsyc_1.0	-0.00019705404207106536	0.00018869918115967235	3_1
986	cat__ComorPsyc_2.0	3.94108084140754e-06	7.88216168281508e-06	3_1
987	cat__ComorPsyc_nan	-2.758756588998601e-05	1.1490126400013793e-05	3_1
988	cat__ComorObe_0.0	0.00039016700330061214	0.00022194619363013733	3_1
989	cat__ComorObe_1.0	0.00024237647174734088	0.00031004560879205914	3_1
990	cat__ComorObe_2.0	6.305729346267608e-05	7.038995457703166e-05	3_1
991	cat__ComorObe_nan	0.0	0.0	3_1
992	cat__ComorInf_0.0	0.00016355485491892363	0.0003019881322223574	3_1
993	cat__ComorInf_1.0	-0.00011232080398053679	0.00013020486555343302	3_1
994	cat__ComorInf_2.0	5.911621262129074e-05	2.7162025227025687e-05	3_1
995	cat__ComorInf_nan	-3.349918715209732e-05	2.2119261363263846e-05	3_1
996	cat__ComorRheu_0.0	-6.30572934627649e-05	0.00014025486693354384	3_1
997	cat__ComorRheu_1.0	-0.00010246810187697353	7.283006497887382e-05	3_1
998	cat__ComorRheu_2.0	0.0	0.0	3_1
999	cat__ComorRheu_nan	-1.9705404207259747e-06	3.941080841451949e-06	3_1
1000	cat__ComorPrep_0.0	-0.00010246810187699573	4.93029055744338e-05	3_1
1001	cat__ComorPrep_1.0	0.00023646485048520738	5.8122592063667106e-05	3_1
1002	cat__ComorPrep_2.0	9.852702103496647e-06	1.0793094388992289e-05	3_1
1003	cat__ComorPrep_nan	0.0	0.0	3_1
1004	cat__ComorRen_0.0	0.00014976107197395283	0.0002046328191260194	3_1
1005	cat__ComorRen_1.0	1.5764323365652367e-05	0.00018606743794848522	3_1
1006	cat__ComorRen_2.0	9.852702103496647e-06	4.4935235237165165e-05	3_1
1007	cat__ComorRen_nan	0.0	0.0	3_1
1008	cat__ComorMPul_0.0	-0.00011626188482196653	0.00019758537165542823	3_1
1009	cat__ComorMPul_1.0	0.00011626188482187772	9.641562498822581e-05	3_1
1010	cat__ComorMPul_2.0	-0.00023055322922316268	0.0001724194717314281	3_1
1011	cat__ComorMPul_nan	-7.88216168285949e-06	1.1490126400017601e-05	3_1
1012	cat__ComorSPul_0.0	5.911621262126854e-05	0.00022588273126211814	3_1
1013	cat__ComorSPul_1.0	0.0	0.0	3_1
1014	cat__ComorSPul_2.0	-0.00016552539533971623	0.0001125797870404663	3_1
1015	cat__ComorSPul_nan	3.152864673132694e-05	4.882806716927412e-05	3_1
1016	cat__ComorPST_0.0	0.00014976107197390843	0.00014418647720519068	3_1
1017	cat__ComorPST_1.0	-0.0001950835016503838	0.00021080177932418588	3_1
1018	cat__ComorPST_2.0	0.0	0.0	3_1
1019	cat__ComorPST_nan	-7.882161682881695e-06	2.0095648115066457e-05	3_1
1020	cat__ComorHepM_0.0	0.00013202620818757448	0.0002131100973974356	3_1
1021	cat__ComorHepM_1.0	-0.00010640918271840328	0.00026550427198900663	3_1
1022	cat__ComorHepM_2.0	0.0	0.0	3_1
1023	cat__ComorHepM_nan	2.955810631060096e-05	5.06241000193783e-05	3_1
1024	cat__ComorHepS_0.0	0.00018720133996743548	0.00010047824057527133	3_1
1025	cat__ComorHepS_1.0	0.00036257943741069276	0.00011479983576436032	3_1
1026	cat__ComorHepS_2.0	0.0	0.0	3_1
1027	cat__ComorHepS_nan	-9.85270210356326e-06	1.9705404207126522e-05	3_1
1028	cat__TreatmentC1_ADE Alone	-0.002827725503719458	0.001116950564710961	3_1
1029	cat__TreatmentC1_ADE and Mylotarg 3mg per m2	0.0001576432336567901	0.0001901341765892454	3_1
1030	cat__TreatmentC1_ADE and Mylotarg 6mg per m2	-0.00019508350165036158	8.110395833199176e-05	3_1
1031	cat__TreatmentC1_AIDA	0.0	0.0	3_1
1032	cat__TreatmentC1_Arsenic and ATRA	0.0	0.0	3_1
1033	cat__TreatmentC1_DA High dose (90mg)	0.00020296566333315446	0.0001618484394177496	3_1
1034	cat__TreatmentC1_DA Mylotarg 3mg per m2	-4.532242967636435e-05	0.0001435386874346638	3_1
1035	cat__TreatmentC1_DA Mylotarg 6mg per m2	-0.0004157840287699166	0.00013911512957072157	3_1
1036	cat__TreatmentC1_DA Standard dose (60mg)	0.00041184294792842027	0.0005756002200265611	3_1
1037	cat__Marrresult1C1_CR	0.0023232671560174723	0.0017039125259527114	3_1
1038	cat__Marrresult1C1_PR	0.00018326025912600573	0.0007501938221610505	3_1
1039	cat__Marrresult1C1_RD	0.0017754569190600034	0.0006347893418180048	3_1
1040	cat__Marrresult1C1_nan	-6.699837430419464e-05	7.061026796260317e-05	3_1
1041	cat__Marrresult2C1_CR	0.0004630769988668737	0.0003627614525245684	3_1
1042	cat__Marrresult2C1_PR	-0.0002837578205823199	6.694039214330015e-05	3_1
1043	cat__Marrresult2C1_RD	0.00015370215281536038	3.8714976509949923e-05	3_1
1044	cat__Marrresult2C1_nan	0.0002404059313266149	0.00015220431759064182	3_1
1045	ordinal__NauseagradeC1	0.0005399280752746094	0.0006869361564163813	3_1
1046	ordinal__AlopeciagradeC1	-0.00011429134440124055	0.0004816590946650671	3_1
1047	ordinal__OralgradeC1	-0.0004433715946598804	0.0003543139079125958	3_1
1048	ordinal__DiarrheagradeC1	-0.0010818266909700335	0.00039902348759690185	3_1
1049	ordinal__CardiacgradeC1	-0.0004236661904527761	0.00035078940466972303	3_1
1050	ordinal__LiverASTgradeC1	0.0004985467264396526	0.000293577458065347	3_1
1051	ordinal__LiverALTgradeC1	-0.0004886940243362004	0.0004287725703189139	3_1
1052	ordinal__LiverBilgradeC1	0.0006226907729444342	0.0001549601714475808	3_1
1053	ordinal__RenaCreatgradeC1	0.00019902458249172473	0.00014711902225671695	3_1
1054	ordinal__RenaprotgradeC1	-0.0005064288881226009	0.0003260395941466747	3_1
1055	ordinal__RenahaemgradeC1	0.0005872210453716775	0.0003197258762192652	3_1
1056	ordinal__cellularity1C1	0.0008690083255332492	0.0004853053413106803	3_1
1057	ordinal__cellularity2C1	-0.0002778461993202086	0.00029750592524318805	3_1
1058	num__amlAgeAtRand1	0.008540322183358762	0.0007474402942221098	3_1
1059	num__UnitsbloodC1	0.0016119020641410353	0.0016002996428059176	3_1
1060	num__UnitsplateletsC1	0.0021104487905807766	0.0016075962953708378	3_1
1061	num__DaysIVantibC1	-0.0010660623676043367	0.0010769215234700943	3_1
1062	num__DaysinhospC1	0.0010601507463421367	0.001180838845551045	3_1
1063	num__NauseastartC1	0.000802009951229099	0.0005860693319430147	3_1
1064	num__NauseastopC1	-0.0002207005271195772	0.0011186631446258252	3_1
1065	num__AlopeciastartC1	-0.00038622592245924904	0.0010046935172233578	3_1
1066	num__AlopeciastopC1	0.00020887728459528798	0.00032303643156367256	3_1
1067	num__OralstartC1	-3.1528646731415756e-05	0.0004708478407170533	3_1
1068	num__OralstopC1	0.002035568254593767	0.00065913325222789	3_1
1069	num__DiarrheastartC1	-0.0011941474949505259	0.0010291881910868812	3_1
1070	num__DiarrheastopC1	-0.0004374599733977469	0.0007352413493435868	3_1
1071	num__CardiacstartC1	-0.0009320656189960586	0.0005340346321202859	3_1
1072	num__CardiacstopC1	-0.0003152864673137357	0.00018777089314069153	3_1
1073	num__LiverASTstartC1	-0.0001241440465047816	0.00016634442753164254	3_1
1074	num__LiverASTstopC1	-0.0001379378294497524	0.00019626424313297654	3_1
1075	num__LiverALTstartC1	0.0012926745159859588	0.0006189943923675695	3_1
1076	num__LiverALTstopC1	8.867431893193612e-05	0.0004798579501211504	3_1
1077	num__LiverBilstartC1	0.00118232425242617	0.000852426723904564	3_1
1078	num__LiverBilstopC1	0.0009695058869894746	0.0005712732284381706	3_1
1079	num__RenaCreatstartC1	-0.0007034829301936663	0.0005704910207301707	3_1
1080	num__RenaCreatstopC1	-2.5617025469260035e-05	0.0003463109161874639	3_1
1081	num__RenaprotstartC1	-1.773486378642275e-05	0.0005555176778727645	3_1
1082	num__RenahaemstartC1	-0.00015567269323615295	0.0005172959485486351	3_1
1083	num__RenahaemstopC1	0.00040396078624558294	0.00022699736149106467	3_1
1084	num__mylotargdateC1	0.0011232080398048793	0.0003398825225017893	3_1
1085	num__marrexamdate1C1	-0.0016887531405488597	0.001093722716799629	3_1
1086	num__marrexamdate2C1	0.0022779447263411743	0.00027043109757970957	3_1
1087	num__NeutrecoverydateC1	0.0004019902458248792	0.0015960087989717743	3_1
1088	num__Platrecovery50dateC1	0.0009103896743681394	0.0009808977316674641	3_1
1089	num__Platrecovery100dateC1	0.0013163210010344929	0.0014442676731340957	3_1
1090	num__DischargeddateC1	-0.0010897088526528708	0.0015894897433968431	3_1
1091	num__Weight	0.0028789595546578227	0.0009709666711471555	3_1
1092	num__Height	0.0009103896743681616	0.0006520851431096876	3_1
1093	num__BloodDateEntry	-0.0016828415192867042	0.0011417475124704186	3_1
1094	num__HemoglobinEntry	-4.9263510517794094e-05	0.001146102628937202	3_1
1095	num__PlateletEntry	-0.001962658259027572	0.0012505776719327153	3_1
1096	num__MarrowDateEntry	-0.0017458988127494247	0.0008535966241821591	3_1
1097	num__MarrowBlastsEntry	0.00019705404207102096	0.0007212285618800592	3_1
1098	num__LocalImmPcnt	0.0006561899600965315	0.0011860558220970427	3_1
1099	num__SmokePerDay	-0.0003586383565693296	0.0006741898152332258	3_1
1100	num__chemodateC1	-0.0004492832159220139	0.00036551267376847436	3_1
1101	num__Marrblastperc1C1	0.005710626139218644	0.004013123492671702	3_1
1102	num__Marrblastperc2C1	0.0006680132026207986	0.00025838887374795666	3_1
1103	num__WBCEntry	0.004262278929996488	0.002746488030437046	3_1
1104	num__CompmarrrespC1	0.0005832799645302256	0.0008391217315484398	3_1
1105	remainder__IsSec_is_missing	1.7734863786356136e-05	3.8108438062625753e-05	3_1
1106	remainder__PrevDiag_is_missing	0.0	0.0	3_1
1107	remainder__PrevBloodDis_is_missing	-0.0015961377407754495	0.0014519687439450266	3_1
1108	remainder__Weight_is_missing	0.0	0.0	3_1
1109	remainder__Height_is_missing	0.0	0.0	3_1
1110	remainder__BloodDateEntry_is_missing	0.0	0.0	3_1
1111	remainder__HemoglobinEntry_is_missing	7.88216168281508e-06	2.67297107566644e-05	3_1
1112	remainder__PlateletEntry_is_missing	0.0	0.0	3_1
1113	remainder__MarrowDateEntry_is_missing	-1.1823242524333644e-05	3.94108084140754e-06	3_1
1114	remainder__MarrowBlastsEntry_is_missing	0.00034287403320358844	0.0001315105076188059	3_1
1115	remainder__FABtype_is_missing	-4.4408920985006264e-17	3.579664441515315e-05	3_1
1116	remainder__CNSinvolveentry_is_missing	0.0	0.0	3_1
1117	remainder__Localcytoentry_is_missing	-3.1528646731415756e-05	3.32081374380052e-05	3_1
1118	remainder__Localimmentry_is_missing	6.305729346269828e-05	5.3095004030936384e-05	3_1
1119	remainder__LocalImmPcnt_is_missing	0.0001931129612295912	0.0003629005789552206	3_1
1120	remainder__CD33entry_is_missing	-0.00011626188482196653	0.00015179557749699725	3_1
1121	remainder__SmokeHist_is_missing	8.079215724909883e-05	6.212673637294307e-05	3_1
1122	remainder__SmokePerDay_is_missing	-0.00045913591802557716	0.00018195249363597068	3_1
1123	remainder__CytoResult_is_missing	0.0	0.0	3_1
1124	remainder__Karyotype_is_missing	-0.00010049756145624755	5.3386737018151174e-05	3_1
1125	remainder__ComorArr_is_missing	0.0	0.0	3_1
1126	remainder__ComorCard_is_missing	3.152864673134914e-05	5.077727465085996e-05	3_1
1127	remainder__ComorHVD_is_missing	0.0	0.0	3_1
1128	remainder__ComorIBD_is_missing	0.0	0.0	3_1
1129	remainder__ComorDiab_is_missing	4.532242967629774e-05	7.88216168281508e-06	3_1
1130	remainder__ComorCVD_is_missing	-6.699837430417244e-05	9.653637096534261e-06	3_1
1131	remainder__ComorPsyc_is_missing	1.7734863786356136e-05	3.2017492111473725e-05	3_1
1132	remainder__ComorObe_is_missing	3.744026799348266e-05	3.7075496767768976e-05	3_1
1133	remainder__ComorInf_is_missing	-1.9705404207148725e-05	2.492558380346277e-05	3_1
1134	remainder__ComorRheu_is_missing	2.1675944627785883e-05	2.6729710756652943e-05	3_1
1135	remainder__ComorPrep_is_missing	3.941080841418643e-05	0.0	3_1
1136	remainder__ComorRen_is_missing	0.0	0.0	3_1
1137	remainder__ComorMPul_is_missing	-5.320459135922384e-05	3.213854166272969e-05	3_1
1138	remainder__ComorSPul_is_missing	0.0	0.0	3_1
1139	remainder__ComorPST_is_missing	0.0	0.0	3_1
1140	remainder__ComorHepM_is_missing	0.0	0.0	3_1
1141	remainder__ComorHepS_is_missing	0.0	0.0	3_1
1142	remainder__drugdoseC1yn_is_missing	0.0	0.0	3_1
1143	remainder__mylotargC1yn_is_missing	-5.517513177994981e-05	6.15616507288863e-05	3_1
1144	remainder__mylotargdateC1_is_missing	0.00047095916054971097	0.00028687441202615685	3_1
1145	remainder__mylodoseC1_is_missing	0.0004059313266663089	0.0005850016464328644	3_1
1146	remainder__marrexamdate1C1_is_missing	3.152864673132694e-05	3.654808018323088e-05	3_1
1147	remainder__marrexamdate2C1_is_missing	0.0003684910586728263	0.00012626844154768873	3_1
1148	remainder__cellularity1C1_is_missing	0.0003409034927828847	0.0002298532141445427	3_1
1149	remainder__cellularity2C1_is_missing	-6.661338147750939e-17	0.0001570262323317342	3_1
1150	remainder__Marrblastperc1C1_is_missing	4.7292970097023715e-05	0.0001995409356551708	3_1
1151	remainder__Marrblastperc2C1_is_missing	1.9705404207059908e-05	5.213559901598716e-05	3_1
1152	remainder__Marrresult1C1_is_missing	0.0002896694418443868	5.0084299826135724e-05	3_1
1153	remainder__Marrresult2C1_is_missing	0.00024631755258874843	8.052738259697598e-05	3_1
1154	remainder__CompmarrrespC1_is_missing	0.0011232080398048793	0.0006348076926621616	3_1
1155	remainder__NeutrecoveryC1_is_missing	3.546972757275668e-05	7.882161682859489e-06	3_1
1156	remainder__NeutrecoverydateC1_is_missing	-0.00016946647618112375	0.00033513093962536607	3_1
1157	remainder__Platrecovery50C1_is_missing	-8.079215724916544e-05	1.910509821142318e-05	3_1
1158	remainder__Platrecovery50dateC1_is_missing	0.00022267106754021438	0.0004575134871275545	3_1
1159	remainder__Platrecovery100C1_is_missing	9.852702103518851e-06	0.0	3_1
1160	remainder__Platrecovery100dateC1_is_missing	0.001663136115079511	0.00047930737556990135	3_1
1161	remainder__NauseagradeC1_is_missing	0.00024237647174734088	6.0927631247799645e-05	3_1
1162	remainder__NauseastartC1_is_missing	-0.0003468151140450626	0.0005741818012474836	3_1
1163	remainder__NauseastopC1_is_missing	0.00032908025025857324	0.00046791933512812714	3_1
1164	remainder__AlopeciagradeC1_is_missing	9.65564806147734e-05	1.3071086419450483e-05	3_1
1165	remainder__AlopeciastartC1_is_missing	0.00025025863343017816	0.0004733236449796306	3_1
1166	remainder__AlopeciastopC1_is_missing	0.0006049559091580337	0.000381420483334733	3_1
1167	remainder__OralgradeC1_is_missing	0.0	0.0	3_1
1168	remainder__OralstartC1_is_missing	-0.00023055322922316268	0.00036556578748684406	3_1
1169	remainder__OralstopC1_is_missing	-1.9705404207481792e-06	0.0004368381899378453	3_1
1170	remainder__DiarrheagradeC1_is_missing	3.744026799346045e-05	7.409860851060598e-05	3_1
1171	remainder__DiarrheastartC1_is_missing	0.0003389329523621365	0.00040712528705118674	3_1
1172	remainder__DiarrheastopC1_is_missing	4.1381348834890196e-05	0.0005498266841093748	3_1
1173	remainder__CardiacgradeC1_is_missing	1.9705404207059908e-05	8.100814736134599e-05	3_1
1174	remainder__CardiacstartC1_is_missing	5.714567220058697e-05	0.00028997089831257387	3_1
1175	remainder__CardiacstopC1_is_missing	2.3646485048467446e-05	0.00026220778250497166	3_1
1176	remainder__LiverASTgradeC1_is_missing	-4.9263510517794094e-05	5.324107034281076e-05	3_1
1177	remainder__LiverASTstartC1_is_missing	0.00046701807970832564	0.00012204630822960365	3_1
1178	remainder__LiverASTstopC1_is_missing	0.00016946647618105716	0.0002604842765900447	3_1
1179	remainder__LiverALTgradeC1_is_missing	-2.2204460492503132e-17	2.158618877798458e-05	3_1
1180	remainder__LiverALTstartC1_is_missing	-0.0007566875215528235	0.00022393178337212403	3_1
1181	remainder__LiverALTstopC1_is_missing	6.108675304199452e-05	0.0005626022313415065	3_1
1182	remainder__LiverBilgradeC1_is_missing	8.473323809050637e-05	1.474617424216139e-05	3_1
1183	remainder__LiverBilstartC1_is_missing	0.00038425538203847867	0.0002972186438543363	3_1
1184	remainder__LiverBilstopC1_is_missing	0.0001655253953396274	0.00039180567915231854	3_1
1185	remainder__RenaCreatgradeC1_is_missing	-2.5617025469260035e-05	2.028795534949564e-05	3_1
1186	remainder__RenaCreatstartC1_is_missing	0.00025025863343017816	0.0001538536581777739	3_1
1187	remainder__RenaCreatstopC1_is_missing	5.123405093845346e-05	0.00021236173193322846	3_1
1188	remainder__RenaprotgradeC1_is_missing	0.0	0.0	3_1
1189	remainder__RenaprotstartC1_is_missing	-7.488053598705413e-05	0.000565466136294463	3_1
1190	remainder__RenahaemgradeC1_is_missing	1.1823242524222622e-05	3.861454838616424e-05	3_1
1191	remainder__RenahaemstartC1_is_missing	-0.0004926351051776523	0.00014587323925964194	3_1
1192	remainder__RenahaemstopC1_is_missing	0.0002443470121680447	0.00018945903292532832	3_1
1193	remainder__UnitsbloodC1_is_missing	-3.941080841451949e-06	4.826818548307924e-06	3_1
1194	remainder__UnitsplateletsC1_is_missing	0.0	0.0	3_1
1195	remainder__DaysIVantibC1_is_missing	0.00010837972313901823	8.67933023125911e-05	3_1
1196	remainder__DaysinhospC1_is_missing	-6.699837430417244e-05	0.00012201448804699544	3_1
1197	remainder__DischargeddateC1_is_missing	-0.0003172570077344172	0.00042590121199934626	3_1
1198	remainder__ASXL1	0.0	0.0	3_1
1199	remainder__ASXL2	0.0	0.0	3_1
1200	remainder__ASXL3	0.0	0.0	3_1
1201	remainder__ATRX	0.0	0.0	3_1
1202	remainder__BAGE3	0.0	0.0	3_1
1203	remainder__BCOR	0.0	0.0	3_1
1204	remainder__BRAF	0.0	0.0	3_1
1205	remainder__CBL	0.0	0.0	3_1
1206	remainder__CDKN2A	0.0	0.0	3_1
1207	remainder__CEBPA	0.0	0.0	3_1
1208	remainder__CREBBP	0.0	0.0	3_1
1209	remainder__CSF3R	0.0	0.0	3_1
1210	remainder__CTCF	0.0	0.0	3_1
1211	remainder__CUX1	0.0	0.0	3_1
1212	remainder__DNMT3A	0.0	0.0	3_1
1213	remainder__EED	0.0	0.0	3_1
1214	remainder__ETV6	0.0	0.0	3_1
1215	remainder__EZH2	0.0	0.0	3_1
1216	remainder__FBXW7	0.0	0.0	3_1
1217	remainder__FLT3	0.0	0.0	3_1
1218	remainder__GATA1	0.0	0.0	3_1
1219	remainder__GATA2	0.0	0.0	3_1
1220	remainder__GNAS	0.0	0.0	3_1
1221	remainder__GNB1	0.0	0.0	3_1
1222	remainder__IDH1	0.0	0.0	3_1
1223	remainder__IDH2	0.0	0.0	3_1
1224	remainder__JAK2	0.0	0.0	3_1
1225	remainder__JAK3	0.0	0.0	3_1
1226	remainder__KANSL1	0.0	0.0	3_1
1227	remainder__KDM6A	0.0	0.0	3_1
1228	remainder__KIT	0.0	0.0	3_1
1229	remainder__KMT2C	0.0	0.0	3_1
1230	remainder__KMT2D	0.0	0.0	3_1
1231	remainder__KMT2E	0.0	0.0	3_1
1232	remainder__KRAS	0.0	0.0	3_1
1233	remainder__LUC7L2	0.0	0.0	3_1
1234	remainder__MED12	0.0	0.0	3_1
1235	remainder__MLL	0.0	0.0	3_1
1236	remainder__MPL	0.0	0.0	3_1
1237	remainder__MYC	0.0	0.0	3_1
1238	remainder__NF1	0.0	0.0	3_1
1239	remainder__NFE2	0.0	0.0	3_1
1240	remainder__NOTCH1	0.0	0.0	3_1
1241	remainder__NPM1	0.0	0.0	3_1
1242	remainder__NRAS	0.0	0.0	3_1
1243	remainder__PHF6	0.0	0.0	3_1
1244	remainder__PRPF8	0.0	0.0	3_1
1245	remainder__PTEN	0.0	0.0	3_1
1246	remainder__PTPN11	0.0	0.0	3_1
1247	remainder__RAD21	0.0	0.0	3_1
1248	remainder__RIT1	0.0	0.0	3_1
1249	remainder__RUNX1	0.0	0.0	3_1
1250	remainder__SETBP1	0.0	0.0	3_1
1251	remainder__SF1	0.0	0.0	3_1
1252	remainder__SF3B1	0.0	0.0	3_1
1253	remainder__SMC1A	0.0	0.0	3_1
1254	remainder__SMC3	0.0	0.0	3_1
1255	remainder__SMG1	0.0	0.0	3_1
1256	remainder__SRSF2	0.0	0.0	3_1
1257	remainder__STAG2	0.0	0.0	3_1
1258	remainder__STAT5B	0.0	0.0	3_1
1259	remainder__SUZ12	0.0	0.0	3_1
1260	remainder__TET2	0.0	0.0	3_1
1261	remainder__TP53	0.0	0.0	3_1
1262	remainder__U2AF1	0.0	0.0	3_1
1263	remainder__WT1	0.0	0.0	3_1
1264	remainder__ZRSR2	0.0	0.0	3_1
1265	remainder__ngs_is_missing	0.0	0.0	3_1
1266	karyotype_encoding__Karyotype_46,XX [20]	0.0003686186552245729	7.835510040116601e-05	4_1
1267	karyotype_encoding__Karyotype_46,XX,inv(16)(p13q22)[10]	0.0	0.0	4_1
1268	karyotype_encoding__Karyotype_46,XX,t(8;21)(q22;q22)[10]	0.0	0.0	4_1
1269	karyotype_encoding__Karyotype_46,XX[10]	-2.730508557211575e-05	3.900726510286389e-06	4_1
1270	karyotype_encoding__Karyotype_46,XX[20]	0.0008776634648203884	0.00043230363601715413	4_1
1271	karyotype_encoding__Karyotype_46,XX[20]	0.0	0.0	4_1
1272	karyotype_encoding__Karyotype_46,XX[25]	-7.80145302057278e-06	1.6777659109745968e-05	4_1
1273	karyotype_encoding__Karyotype_46,XX[30]	3.510653859286617e-05	1.3228007183428609e-05	4_1
1274	karyotype_encoding__Karyotype_46,XY	0.0	0.0	4_1
1275	karyotype_encoding__Karyotype_46,XY [20]	6.631235067540153e-05	1.5602906041253804e-05	4_1
1276	karyotype_encoding__Karyotype_46,XY,inv(16)(p13q22)[10]	0.0	0.0	4_1
1277	karyotype_encoding__Karyotype_46,XY[10]	9.751816275804792e-06	3.801957909136208e-05	4_1
1278	karyotype_encoding__Karyotype_46,XY[20]	0.000317909210590539	0.00019895617231546986	4_1
1279	karyotype_encoding__Karyotype_46,XY[20]	0.0	0.0	4_1
1280	karyotype_encoding__Karyotype_46,XY[21]	0.0	0.0	4_1
1281	karyotype_encoding__Karyotype_46,XY[25]	4.485835486864875e-05	1.7002872664835418e-05	4_1
1282	karyotype_encoding__Karyotype_46,XY[30]	1.9503632551653993e-05	0.0	4_1
1283	karyotype_encoding__Karyotype_47,XX,+8[10]	0.0	0.0	4_1
1284	karyotype_encoding__Karyotype___rare_class__	0.0014530206250914501	0.0004983931869591194	4_1
1285	cat__sexID_False	0.0007781949388073972	0.0004809692276238398	4_1
1286	cat__sexID_True	0.00027110049246676927	0.0004906394526369921	4_1
1287	cat__IsSec_False	0.0011175581452046001	0.0008798408366337754	4_1
1288	cat__IsSec_True	0.00033741284314208196	0.0011776480035697566	4_1
1289	cat__IsSec_nan	-3.90072651028639e-06	4.777394788174466e-06	4_1
1290	cat__PrevDiag_False	8.776634648206549e-05	0.00029501460472870306	4_1
1291	cat__PrevDiag_True	0.0011799697693696044	0.00019258294073951	4_1
1292	cat__PrevDiag_nan	-9.751816275715974e-06	0.0	4_1
1293	cat__drugdoseC1yn_False	0.00013457506460583523	0.0001546085810725511	4_1
1294	cat__drugdoseC1yn_True	-0.0005226973523818401	0.00010257501617672607	4_1
1295	cat__drugdoseC1yn_nan	0.0	0.0	4_1
1296	cat__mylotargC1yn_False	-0.00019308596226041974	0.0006756369105628811	4_1
1297	cat__mylotargC1yn_True	0.00034716465941784234	0.00022733238663352783	4_1
1298	cat__mylotargC1yn_nan	0.0	0.0	4_1
1299	cat__mylodoseC1_False	4.680871812379195e-05	0.00012600614602534306	4_1
1300	cat__mylodoseC1_True	-0.0004134770100931107	0.00017581418639210828	4_1
1301	cat__mylodoseC1_nan	0.0006709249597738332	0.0003508160843274126	4_1
1302	cat__NeutrecoveryC1_False	0.0007859963918280588	0.0005733736266134091	4_1
1303	cat__NeutrecoveryC1_True	0.00018333414598474816	0.00043442781846695516	4_1
1304	cat__NeutrecoveryC1_nan	0.0	0.0	4_1
1305	cat__Platrecovery50C1_False	0.00010141888926820108	0.0009156659496530905	4_1
1306	cat__Platrecovery50C1_True	-0.0005304988054024351	0.0006089570065309684	4_1
1307	cat__Platrecovery50C1_nan	0.0	0.0	4_1
1308	cat__Platrecovery100C1_False	-0.0007196840411526128	0.0007998724815939135	4_1
1309	cat__Platrecovery100C1_True	-0.0001540786971572894	0.0010684252974826442	4_1
1310	cat__Platrecovery100C1_nan	0.0	0.0	4_1
1311	cat__amlAgeGroup_15-29	-0.000602662245843244	0.00022898294596815304	4_1
1312	cat__amlAgeGroup_30-39	0.0007762445755522318	0.0003077374096962878	4_1
1313	cat__amlAgeGroup_40-49	-0.0006982300453459045	0.0005931990643994209	4_1
1314	cat__amlAgeGroup_50-59	0.0002554975864255127	0.0009995759148078184	4_1
1315	cat__amlAgeGroup_60+	0.0009576283582817702	0.0006549097937264219	4_1
1316	cat__PrevBloodDis_Aplastic anaemia	0.0	0.0	4_1
1317	cat__PrevBloodDis_Chronic lymphoblastic leukaemia (CLL)	0.0	0.0	4_1
1318	cat__PrevBloodDis_Chronic myelomonocytic leukaemia (CMML)	1.755326929646639e-05	5.426077426785496e-05	4_1
1319	cat__PrevBloodDis_Hodgkin's disease	4.6808718123814154e-05	5.426077426785417e-05	4_1
1320	cat__PrevBloodDis_Lymphoma	0.0	0.0	4_1
1321	cat__PrevBloodDis_Myelodysplastic syndrome (MDS)/myelodysplasia/pre-leukaemic phase	0.00019113559900536538	0.00016348186329665542	4_1
1322	cat__PrevBloodDis_Myelofibrosis	-5.851089765451789e-06	7.801453020611637e-06	4_1
1323	cat__PrevBloodDis_Myeloproliferative syndrome	0.0	0.0	4_1
1324	cat__PrevBloodDis_Other haematological disorder	0.00011312106879910467	3.575074899766134e-05	4_1
1325	cat__PrevBloodDis_Polycythaemia rubra vera (PRV)	0.0	0.0	4_1
1326	cat__PrevBloodDis_Refractory anaemia with excess of blasts (RAEB, RAEB-t)	3.900726510330799e-06	7.801453020661598e-06	4_1
1327	cat__PrevBloodDis_Thrombocythaemia	0.0	0.0	4_1
1328	cat__PrevBloodDis_Thrombocytopenia	0.0	0.0	4_1
1329	cat__PrevBloodDis_nan	-0.0006572724169876087	0.001277697839476789	4_1
1330	cat__FABtype_0	2.1453995806774984e-05	0.00018517155904499682	4_1
1331	cat__FABtype_1	0.0003803208347555209	0.00016868105366766832	4_1
1332	cat__FABtype_2	0.0010687990638256872	0.0005494904021591495	4_1
1333	cat__FABtype_3	1.7553269296444186e-05	1.560290604123438e-05	4_1
1334	cat__FABtype_3v	0.0	0.0	4_1
1335	cat__FABtype_4	-0.00026134867619087565	0.0002138651349065959	4_1
1336	cat__FABtype_4e	0.00011897215856457866	7.563789333333447e-05	4_1
1337	cat__FABtype_5	0.003922180506119322	0.0011350779026101394	4_1
1338	cat__FABtype_5a	4.680871812376974e-05	0.0001474299180961709	4_1
1339	cat__FABtype_5b	4.4408920985006264e-17	1.6317909728098073e-05	4_1
1340	cat__FABtype_6	0.0009615290847920788	0.0007897068748148383	4_1
1341	cat__FABtype_7	-5.2659807889177125e-05	4.5154173885774156e-05	4_1
1342	cat__FABtype_8	-5.85108976540738e-06	0.0007013339213529405	4_1
1343	cat__FABtype_B	0.0	0.0	4_1
1344	cat__FABtype_R	3.900726510317476e-05	0.00013901042220456716	4_1
1345	cat__FABtype_RT	-1.950363255143195e-06	3.90072651028639e-06	4_1
1346	cat__FABtype_X	-8.386561997166808e-05	0.00028475303525280155	4_1
1347	cat__FABtype_nan	0.00010336925252334428	5.998754302689962e-05	4_1
1348	cat__CNSinvolveentry_0.0	-0.0007606416695108865	0.0010013743130230027	4_1
1349	cat__CNSinvolveentry_1.0	6.631235067537933e-05	5.211522440247459e-05	4_1
1350	cat__CNSinvolveentry_2.0	-0.0006572724169876087	0.0007856986993732757	4_1
1351	cat__CNSinvolveentry_nan	-1.950363255143195e-06	3.90072651028639e-06	4_1
1352	cat__Localcytoentry_1.0	-0.00027695158223211	0.0007573991556782931	4_1
1353	cat__Localcytoentry_2.0	0.0019952216100248997	0.002046400463842683	4_1
1354	cat__Localcytoentry_3.0	0.00013067433809554885	0.00011679403127665823	4_1
1355	cat__Localcytoentry_4.0	-7.21634404407423e-05	0.00012189380265836246	4_1
1356	cat__Localcytoentry_5.0	-0.00017358232970883237	0.00029977279917056497	4_1
1357	cat__Localcytoentry_nan	-1.5602906041212174e-05	4.7614435089887806e-05	4_1
1358	cat__Localimmentry_1.0	-0.000610463698863839	0.0002546400719331465	4_1
1359	cat__Localimmentry_2.0	-0.000138475791116055	0.00021870173795260188	4_1
1360	cat__Localimmentry_3.0	0.00028670339850802586	0.00037218736568341704	4_1
1361	cat__Localimmentry_nan	-4.0957628358251344e-05	4.201211025119446e-05	4_1
1362	cat__CD33entry_1.0	0.00021649032132240454	0.0002702080301890646	4_1
1363	cat__CD33entry_2.0	-5.851089765429584e-06	0.000494623811243904	4_1
1364	cat__CD33entry_3.0	1.9503632551876036e-06	0.00017405284717788403	4_1
1365	cat__CD33entry_nan	-9.751816275715974e-06	2.688390219336443e-05	4_1
1366	cat__SmokeHist_1.0	0.0003198595738456822	0.0005620092791212601	4_1
1367	cat__SmokeHist_2.0	0.0007684431225316368	0.0006535143134176479	4_1
1368	cat__SmokeHist_3.0	0.0010766005168463045	0.00017753662954177272	4_1
1369	cat__SmokeHist_nan	-0.00010922034228870725	0.00013118277221355656	4_1
1370	cat__amlType_De novo	0.0018333414598469488	0.001132168650517975	4_1
1371	cat__amlType_High risk MDS	0.0001579794236676868	0.0004136609657057848	4_1
1372	cat__amlType_Secondary	0.0004329806426447647	0.0003234664375869664	4_1
1373	cat__CytoResult_Adverse	0.025471744112340967	0.005036776761205725	4_1
1374	cat__CytoResult_Failed	-0.00010336925252323326	0.00013506881617383798	4_1
1375	cat__CytoResult_Intermediate	0.0008835145545858624	0.0013758924636967534	4_1
1376	cat__CytoResult_Normal	0.001605148958993663	0.0018461772232692786	4_1
1377	cat__CytoResult_Not done	-2.9255448827303353e-05	0.00011288543471444019	4_1
1378	cat__CytoResult_nan	0.0	0.0	4_1
1379	cat__CytoResult_t(15;17) / PML-RARA [APL]	0.0	0.0	4_1
1380	cat__CytoResult_t(8;21) / inv(16) [CBF]	0.013689599687941922	0.003966102883050483	4_1
1381	cat__ComorArr_0.0	-1.3652542786046773e-05	9.763511442416205e-05	4_1
1382	cat__ComorArr_1.0	-2.340435906182936e-05	1.3228007183441704e-05	4_1
1383	cat__ComorArr_2.0	0.00010336925252334428	2.35663288772665e-05	4_1
1384	cat__ComorArr_nan	0.0	0.0	4_1
1385	cat__ComorCard_0.0	3.900726510397412e-06	0.0001647566401633946	4_1
1386	cat__ComorCard_1.0	0.000323760300356013	0.00019212810541363034	4_1
1387	cat__ComorCard_2.0	0.0	0.0	4_1
1388	cat__ComorCard_nan	0.0	0.0	4_1
1389	cat__ComorHVD_0.0	7.801453020632732e-05	2.3077009247084306e-05	4_1
1390	cat__ComorHVD_1.0	0.0	0.0	4_1
1391	cat__ComorHVD_2.0	0.0	0.0	4_1
1392	cat__ComorHVD_nan	-1.950363255143195e-06	3.90072651028639e-06	4_1
1393	cat__ComorIBD_0.0	-1.9503632551520765e-05	8.32053401246124e-05	4_1
1394	cat__ComorIBD_1.0	-4.0957628358251344e-05	0.00012600614602533723	4_1
1395	cat__ComorIBD_2.0	0.0	0.0	4_1
1396	cat__ComorIBD_nan	2.535472231708358e-05	3.0590252360143494e-05	4_1
1397	cat__ComorDiab_0.0	0.00012092252181974405	8.265491286913502e-05	4_1
1398	cat__ComorDiab_1.0	-3.900726510241981e-06	0.00018529477402529288	4_1
1399	cat__ComorDiab_2.0	0.0	0.0	4_1
1400	cat__ComorDiab_nan	0.0	0.0	4_1
1401	cat__ComorCVD_0.0	2.535472231703917e-05	3.2401867913290624e-05	4_1
1402	cat__ComorCVD_1.0	1.5602906041278784e-05	1.7002872664835418e-05	4_1
1403	cat__ComorCVD_2.0	0.0	0.0	4_1
1404	cat__ComorCVD_nan	0.0	0.0	4_1
1405	cat__ComorPsyc_0.0	-0.0003218099371007588	0.00034328609541086843	4_1
1406	cat__ComorPsyc_1.0	0.00036666829196945193	0.0005572239360669259	4_1
1407	cat__ComorPsyc_2.0	0.0	0.0	4_1
1408	cat__ComorPsyc_nan	2.9255448827369968e-05	0.0	4_1
1409	cat__ComorObe_0.0	0.00014627724413673882	0.00023052270620065076	4_1
1410	cat__ComorObe_1.0	-0.0002340435906186933	0.00021231206842925733	4_1
1411	cat__ComorObe_2.0	5.8510897654739935e-06	1.1702179530947987e-05	4_1
1412	cat__ComorObe_nan	0.0	0.0	4_1
1413	cat__ComorInf_0.0	-0.00023794431712902407	0.0005539375007813893	4_1
1414	cat__ComorInf_1.0	0.0001735823297089878	0.00019845844609748208	4_1
1415	cat__ComorInf_2.0	-6.241162416495972e-05	2.189277324162757e-05	4_1
1416	cat__ComorInf_nan	4.4408920985006264e-17	3.543010800054431e-05	4_1
1417	cat__ComorRheu_0.0	0.00012092252181972185	0.00013351087690380482	4_1
1418	cat__ComorRheu_1.0	0.00018918523575022216	7.021307718563611e-05	4_1
1419	cat__ComorRheu_2.0	0.0	0.0	4_1
1420	cat__ComorRheu_nan	0.0	0.0	4_1
1421	cat__ComorPrep_0.0	0.0003549661124384818	0.0001745111976850734	4_1
1422	cat__ComorPrep_1.0	7.996489346144831e-05	5.1380135052208125e-05	4_1
1423	cat__ComorPrep_2.0	6.0461260909927536e-05	1.5602906041278784e-05	4_1
1424	cat__ComorPrep_nan	0.0	0.0	4_1
1425	cat__ComorRen_0.0	0.0002554975864255127	0.00019262244088158947	4_1
1426	cat__ComorRen_1.0	0.00010922034228879606	2.6456014366883407e-05	4_1
1427	cat__ComorRen_2.0	0.0	0.0	4_1
1428	cat__ComorRen_nan	0.0	0.0	4_1
1429	cat__ComorMPul_0.0	-0.00043298064264465366	0.00045883720502009896	4_1
1430	cat__ComorMPul_1.0	-0.0007372373104490126	0.00035093533762364174	4_1
1431	cat__ComorMPul_2.0	-0.00018723487249496795	0.00018822773793274574	4_1
1432	cat__ComorMPul_nan	-1.1702179530881373e-05	5.1380135052208125e-05	4_1
1433	cat__ComorSPul_0.0	-0.0001404261543711982	0.00013840709931610068	4_1
1434	cat__ComorSPul_1.0	-4.095762835822914e-05	2.4976836461767685e-05	4_1
1435	cat__ComorSPul_2.0	-0.00033741284314197094	0.00032299570105351403	4_1
1436	cat__ComorSPul_nan	-1.950363255143195e-06	3.90072651028639e-06	4_1
1437	cat__ComorPST_0.0	0.00021844068457756993	0.00011857182039939149	4_1
1438	cat__ComorPST_1.0	2.730508557220457e-05	2.8531354699564067e-05	4_1
1439	cat__ComorPST_2.0	2.3404359061895974e-05	1.700287266484051e-05	4_1
1440	cat__ComorPST_nan	0.0	0.0	4_1
1441	cat__ComorHepM_0.0	0.00021063923155693054	0.00018239807172639035	4_1
1442	cat__ComorHepM_1.0	0.00019698668877083937	0.0001301639179947507	4_1
1443	cat__ComorHepM_2.0	0.0	0.0	4_1
1444	cat__ComorHepM_nan	0.0	0.0	4_1
1445	cat__ComorHepS_0.0	-0.00017358232970885457	0.00014652408188396807	4_1
1446	cat__ComorHepS_1.0	0.00010922034228879606	0.00011757309959997576	4_1
1447	cat__ComorHepS_2.0	0.0001560290604125658	3.9491845982396385e-05	4_1
1448	cat__ComorHepS_nan	1.9503632551653995e-06	3.900726510330799e-06	4_1
1449	cat__TreatmentC1_ADE Alone	-6.43619874201029e-05	0.0001332256578707021	4_1
1450	cat__TreatmentC1_ADE and Mylotarg 3mg per m2	0.0002223414110878341	0.00013219377407250817	4_1
1451	cat__TreatmentC1_ADE and Mylotarg 6mg per m2	0.00011312106879912687	0.000171875588956022	4_1
1452	cat__TreatmentC1_AIDA	0.0	0.0	4_1
1453	cat__TreatmentC1_Arsenic and ATRA	0.0	0.0	4_1
1454	cat__TreatmentC1_DA High dose (90mg)	0.00029645521478378624	0.0003242885822859254	4_1
1455	cat__TreatmentC1_DA Mylotarg 3mg per m2	-0.00011897215856446764	0.00012675860790301358	4_1
1456	cat__TreatmentC1_DA Mylotarg 6mg per m2	7.021307718568792e-05	5.530234288852826e-05	4_1
1457	cat__TreatmentC1_DA Standard dose (60mg)	0.00010531961577850968	0.00043254114858853556	4_1
1458	cat__Marrresult1C1_CR	0.0029255448827344432	0.001389378880014393	4_1
1459	cat__Marrresult1C1_PR	0.000752840216490358	0.0004236106377322253	4_1
1460	cat__Marrresult1C1_RD	0.0022955775513189723	0.0017534036846860032	4_1
1461	cat__Marrresult1C1_nan	7.801453020632732e-05	7.245277925207514e-05	4_1
1462	cat__Marrresult2C1_CR	-0.0006475206007118262	0.0005170706896614991	4_1
1463	cat__Marrresult2C1_PR	-7.996489346133729e-05	2.340435906186452e-05	4_1
1464	cat__Marrresult2C1_RD	-3.705690184792054e-05	4.506985229231558e-05	4_1
1465	cat__Marrresult2C1_nan	9.556779950270489e-05	0.0006643098725557073	4_1
1466	ordinal__NauseagradeC1	-2.1453995806641756e-05	0.0006428037503180825	4_1
1467	ordinal__AlopeciagradeC1	-0.00025354722317025844	0.0009884513326569543	4_1
1468	ordinal__OralgradeC1	0.0008113511141450535	0.0005530371855158225	4_1
1469	ordinal__DiarrheagradeC1	-0.0005148958993612229	0.0007054655584449494	4_1
1470	ordinal__CardiacgradeC1	0.0010141888926813003	0.0005090410732540067	4_1
1471	ordinal__LiverASTgradeC1	0.00022039104783271312	0.0004918474301386156	4_1
1472	ordinal__LiverALTgradeC1	-0.00044273245892041403	0.0003414305713936553	4_1
1473	ordinal__LiverBilgradeC1	-0.0006026622458432218	0.0008263972432371862	4_1
1474	ordinal__RenaCreatgradeC1	-0.0002847530352527716	0.00028733292678460485	4_1
1475	ordinal__RenaprotgradeC1	0.0010024867131503746	0.0005001987858674905	4_1
1476	ordinal__RenahaemgradeC1	0.00010726997903365287	0.00046445680451769435	4_1
1477	ordinal__cellularity1C1	8.77663464821099e-05	0.0005432033028943433	4_1
1478	ordinal__cellularity2C1	-0.0006299673314154264	0.00025178577767585717	4_1
1479	num__amlAgeAtRand1	0.002322882636891177	0.0014359018818402647	4_1
1480	num__UnitsbloodC1	-0.0005929104295674614	0.0023044629266764614	4_1
1481	num__UnitsplateletsC1	-0.0008211029304207474	0.0010211301861828054	4_1
1482	num__DaysIVantibC1	-0.0005304988054024573	0.0014481706558958241	4_1
1483	num__DaysinhospC1	0.0020615339607002346	0.0006922443399596617	4_1
1484	num__NauseastartC1	-0.002436003705690126	0.0001680484410047402	4_1
1485	num__NauseastopC1	-0.0010512457945291986	0.0010857481477646413	4_1
1486	num__AlopeciastartC1	0.0017475254766200488	0.0014200653658189824	4_1
1487	num__AlopeciastopC1	-0.0004154273733482317	0.00039581323681688464	4_1
1488	num__OralstartC1	-0.0023248330001462312	0.0003100157456526904	4_1
1489	num__OralstopC1	-7.411380369588549e-05	0.0005645484702595238	4_1
1490	num__DiarrheastartC1	-0.0010512457945291986	0.0014920903515012037	4_1
1491	num__DiarrheastopC1	-0.0009049685503924598	0.0006851690238877284	4_1
1492	num__CardiacstartC1	0.0002320932273636611	0.00040679921047684993	4_1
1493	num__CardiacstopC1	-0.0003549661124383929	0.0002655360659241168	4_1
1494	num__LiverASTstartC1	-3.315617533758974e-05	0.00022319519431928037	4_1
1495	num__LiverASTstopC1	0.0005519528012092767	0.0003742766905291382	4_1
1496	num__LiverALTstartC1	-0.0007274854941732523	0.0004555507506494869	4_1
1497	num__LiverALTstopC1	-8.776634648199888e-05	0.001682859494357458	4_1
1498	num__LiverBilstartC1	0.00033351211663177336	0.0010243288505535255	4_1
1499	num__LiverBilstopC1	0.0004836900872787986	0.0004519459236966413	4_1
1500	num__RenaCreatstartC1	-0.00028865376176308023	0.0006772452106438748	4_1
1501	num__RenaCreatstopC1	-0.0002613486761908979	0.0002454204943351982	4_1
1502	num__RenaprotstartC1	0.0011078063289287955	0.00027169617212245315	4_1
1503	num__RenahaemstartC1	-0.00035496611243837075	0.0002141495301584287	4_1
1504	num__RenahaemstopC1	-0.0003257106636110452	0.0002534421818517837	4_1
1505	num__mylotargdateC1	0.0004193280998586291	0.00037195222139450136	4_1
1506	num__marrexamdate1C1	-0.0014803257106635436	0.0008889977365877201	4_1
1507	num__marrexamdate2C1	0.00045248427519630765	0.001659054236975923	4_1
1508	num__NeutrecoverydateC1	-0.0003861719245208839	0.0015115831121195811	4_1
1509	num__Platrecovery50dateC1	-0.002576429860061369	0.001945455818334327	4_1
1510	num__Platrecovery100dateC1	-0.002334584816421992	0.0013684491361743167	4_1
1511	num__DischargeddateC1	-0.0008542591057583814	0.0010955348564093501	4_1
1512	num__Weight	0.00192110780632897	0.0007942314067272925	4_1
1513	num__Height	-0.00016188015017792878	0.0010577659853886756	4_1
1514	num__BloodDateEntry	-0.000282802671997584	0.0007781924947392989	4_1
1515	num__HemoglobinEntry	-0.0005207469891266748	0.0006617051082589447	4_1
1516	num__PlateletEntry	0.0004076259203277477	0.0018097584487819119	4_1
1517	num__MarrowDateEntry	0.0005285484421473808	0.0010558727003494425	4_1
1518	num__MarrowBlastsEntry	0.002293627188063807	0.0007096321055547416	4_1
1519	num__LocalImmPcnt	-0.0013359988297819924	0.0003585168748977673	4_1
1520	num__SmokePerDay	-0.000559754254229805	0.000471189356340336	4_1
1521	num__chemodateC1	-0.001659759130137961	0.00015275217123566747	4_1
1522	num__Marrblastperc1C1	0.002496464966600098	0.0016292130378673302	4_1
1523	num__Marrblastperc2C1	-0.0003900726510311925	0.00018707227161978096	4_1
1524	num__WBCEntry	0.005954459017992142	0.0031532108501095466	4_1
1525	num__CompmarrrespC1	-0.0028631332585693503	0.0025835916619680833	4_1
1526	remainder__IsSec_is_missing	0.0	0.0	4_1
1527	remainder__PrevDiag_is_missing	0.0	0.0	4_1
1528	remainder__PrevBloodDis_is_missing	0.00027305085572191243	0.0011978152398562903	4_1
1529	remainder__Weight_is_missing	0.0	0.0	4_1
1530	remainder__Height_is_missing	0.0	0.0	4_1
1531	remainder__BloodDateEntry_is_missing	0.0	0.0	4_1
1532	remainder__HemoglobinEntry_is_missing	1.1702179530992395e-05	3.900726510330798e-06	4_1
1533	remainder__PlateletEntry_is_missing	0.0	0.0	4_1
1534	remainder__MarrowDateEntry_is_missing	0.0	0.0	4_1
1535	remainder__MarrowBlastsEntry_is_missing	0.00011117070554396147	3.3555318219450634e-05	4_1
1536	remainder__FABtype_is_missing	7.801453020661598e-06	7.281936594704566e-05	4_1
1537	remainder__CNSinvolveentry_is_missing	-9.751816275715974e-06	3.543010800055042e-05	4_1
1538	remainder__Localcytoentry_is_missing	-9.556779950261606e-05	3.669586566331435e-05	4_1
1539	remainder__Localimmentry_is_missing	-1.7553269296355366e-05	1.4332184364577791e-05	4_1
1540	remainder__LocalImmPcnt_is_missing	5.4610171144431344e-05	0.00032069096547375373	4_1
1541	remainder__CD33entry_is_missing	7.411380369597431e-05	0.00010386485508366801	4_1
1542	remainder__SmokeHist_is_missing	-2.3404359061807158e-05	6.74498667542647e-05	4_1
1543	remainder__SmokePerDay_is_missing	0.0005461017114437805	0.00021901459127023857	4_1
1544	remainder__CytoResult_is_missing	2.535472231710578e-05	1.1702179530903579e-05	4_1
1545	remainder__Karyotype_is_missing	-4.875908137886853e-05	6.950521110223918e-05	4_1
1546	remainder__ComorArr_is_missing	0.0	0.0	4_1
1547	remainder__ComorCard_is_missing	0.0	0.0	4_1
1548	remainder__ComorHVD_is_missing	1.9503632551653993e-05	0.0	4_1
1549	remainder__ComorIBD_is_missing	0.0	0.0	4_1
1550	remainder__ComorDiab_is_missing	0.00010141888926815668	3.298363552641159e-05	4_1
1551	remainder__ComorCVD_is_missing	9.751816275826997e-06	0.0	4_1
1552	remainder__ComorPsyc_is_missing	-3.90072651028639e-06	4.777394788174466e-06	4_1
1553	remainder__ComorObe_is_missing	0.0	0.0	4_1
1554	remainder__ComorInf_is_missing	-1.7553269296377572e-05	9.554789576389726e-06	4_1
1555	remainder__ComorRheu_is_missing	0.0	0.0	4_1
1556	remainder__ComorPrep_is_missing	0.0	0.0	4_1
1557	remainder__ComorRen_is_missing	-5.851089765429584e-06	2.1892773241615702e-05	4_1
1558	remainder__ComorMPul_is_missing	0.0	0.0	4_1
1559	remainder__ComorSPul_is_missing	-3.90072651028639e-06	4.777394788174466e-06	4_1
1560	remainder__ComorPST_is_missing	9.751816275826997e-06	0.0	4_1
1561	remainder__ComorHepM_is_missing	2.2204460492503132e-17	1.2335180302010536e-05	4_1
1562	remainder__ComorHepS_is_missing	-7.80145302057278e-06	6.14905954281242e-05	4_1
1563	remainder__drugdoseC1yn_is_missing	0.0	0.0	4_1
1564	remainder__mylotargC1yn_is_missing	3.120581208255757e-05	6.149059542810519e-05	4_1
1565	remainder__mylotargdateC1_is_missing	0.00014432688088161783	0.00028746528338415364	4_1
1566	remainder__mylodoseC1_is_missing	0.0004641864547272334	0.0005715462898496836	4_1
1567	remainder__marrexamdate1C1_is_missing	-7.801453020619408e-05	0.0006785750746351389	4_1
1568	remainder__marrexamdate2C1_is_missing	0.0002691501292116039	0.0005461922565171335	4_1
1569	remainder__cellularity1C1_is_missing	0.00036081720220395577	0.0003435076418007705	4_1
1570	remainder__cellularity2C1_is_missing	4.680871812379195e-05	0.00023529174550138528	4_1
1571	remainder__Marrblastperc1C1_is_missing	0.00022819250085333033	2.5874492489013824e-05	4_1
1572	remainder__Marrblastperc2C1_is_missing	-3.315617533758974e-05	0.00015487898344018107	4_1
1573	remainder__Marrresult1C1_is_missing	0.00043298064264474245	0.00011008759698998278	4_1
1574	remainder__Marrresult2C1_is_missing	-7.02130771855547e-05	0.0006748200493725099	4_1
1575	remainder__CompmarrrespC1_is_missing	-9.751816275775927e-05	0.00177237483477892	4_1
1576	remainder__NeutrecoveryC1_is_missing	1.9503632551653993e-05	0.0	4_1
1577	remainder__NeutrecoverydateC1_is_missing	0.00014822760739194863	0.00018017387769085402	4_1
1578	remainder__Platrecovery50C1_is_missing	0.0	0.0	4_1
1579	remainder__Platrecovery50dateC1_is_missing	-0.00023794431712900188	0.0005456696743958233	4_1
1580	remainder__Platrecovery100C1_is_missing	-2.9255448827303353e-05	1.5107448812534959e-05	4_1
1581	remainder__Platrecovery100dateC1_is_missing	-0.0001540786971573116	0.001125841170686731	4_1
1582	remainder__NauseagradeC1_is_missing	-1.5602906041189968e-05	1.910957915280891e-05	4_1
1583	remainder__NauseastartC1_is_missing	-0.0009576283582816592	0.00028527354696539567	4_1
1584	remainder__NauseastopC1_is_missing	0.0002906041250183344	0.00026645131574137886	4_1
1585	remainder__AlopeciagradeC1_is_missing	9.751816275826997e-06	2.3886973941026438e-05	4_1
1586	remainder__AlopeciastartC1_is_missing	0.001140962504266474	0.0002851134907266907	4_1
1587	remainder__AlopeciastopC1_is_missing	0.00029255448827347763	0.0005107196656011544	4_1
1588	remainder__OralgradeC1_is_missing	8.97167097372753e-05	3.400574532967211e-05	4_1
1589	remainder__OralstartC1_is_missing	-0.0005558535277194965	0.00011389186266052418	4_1
1590	remainder__OralstopC1_is_missing	-0.0004602857282168582	0.00036666829196937875	4_1
1591	remainder__DiarrheagradeC1_is_missing	-6.241162416495972e-05	7.075277057769164e-05	4_1
1592	remainder__DiarrheastartC1_is_missing	0.000169681603198657	0.0006205282304104829	4_1
1593	remainder__DiarrheastopC1_is_missing	0.0003978741040519429	0.00021448675974639644	4_1
1594	remainder__CardiacgradeC1_is_missing	6.436198742021393e-05	9.782972317704352e-05	4_1
1595	remainder__CardiacstartC1_is_missing	0.0005929104295675502	0.0001777293597916096	4_1
1596	remainder__CardiacstopC1_is_missing	7.411380369599651e-05	0.00010331403881728682	4_1
1597	remainder__LiverASTgradeC1_is_missing	0.00010141888926817888	3.977976118651639e-05	4_1
1598	remainder__LiverASTstartC1_is_missing	0.00010336925252334428	0.00015803960860019404	4_1
1599	remainder__LiverASTstopC1_is_missing	-9.751816275738178e-06	0.00012117392026531533	4_1
1600	remainder__LiverALTgradeC1_is_missing	-5.2659807889132713e-05	7.801453020661596e-06	4_1
1601	remainder__LiverALTstartC1_is_missing	0.000485640450533964	0.0004963434993912748	4_1
1602	remainder__LiverALTstopC1_is_missing	0.0002398946803842561	0.00036812815822886833	4_1
1603	remainder__LiverBilgradeC1_is_missing	7.60641669511175e-05	2.4203371487636587e-05	4_1
1604	remainder__LiverBilstartC1_is_missing	-0.0005285484421472919	0.00028056773659716847	4_1
1605	remainder__LiverBilstopC1_is_missing	-0.0004914915402993269	0.00018995777167973998	4_1
1606	remainder__RenaCreatgradeC1_is_missing	0.0	0.0	4_1
1607	remainder__RenaCreatstartC1_is_missing	-0.00011117070554387266	0.00022259788990315266	4_1
1608	remainder__RenaCreatstopC1_is_missing	2.340435906191818e-05	0.0001989561723154773	4_1
1609	remainder__RenaprotgradeC1_is_missing	6.241162416507074e-05	3.521472540889065e-05	4_1
1610	remainder__RenaprotstartC1_is_missing	0.0006143644253742808	0.00022652778636864427	4_1
1611	remainder__RenahaemgradeC1_is_missing	5.0709444634122745e-05	4.506985229233287e-05	4_1
1612	remainder__RenahaemstartC1_is_missing	-0.00011507143205415903	0.00010636187589396976	4_1
1613	remainder__RenahaemstopC1_is_missing	-2.9255448827303353e-05	9.925796986690084e-05	4_1
1614	remainder__UnitsbloodC1_is_missing	6.631235067535712e-05	1.6777659109738222e-05	4_1
1615	remainder__UnitsplateletsC1_is_missing	-3.900726510264185e-06	1.7002872664835418e-05	4_1
1616	remainder__DaysIVantibC1_is_missing	-4.2907991613372334e-05	4.777394788174466e-06	4_1
1617	remainder__DaysinhospC1_is_missing	5.265980788931035e-05	2.008021871566598e-05	4_1
1618	remainder__DischargeddateC1_is_missing	-3.705690184789834e-05	9.03083477715483e-05	4_1
1619	remainder__ASXL1	0.0	0.0	4_1
1620	remainder__ASXL2	0.0	0.0	4_1
1621	remainder__ASXL3	0.0	0.0	4_1
1622	remainder__ATRX	0.0	0.0	4_1
1623	remainder__BAGE3	0.0	0.0	4_1
1624	remainder__BCOR	0.0	0.0	4_1
1625	remainder__BRAF	0.0	0.0	4_1
1626	remainder__CBL	0.0	0.0	4_1
1627	remainder__CDKN2A	0.0	0.0	4_1
1628	remainder__CEBPA	0.0	0.0	4_1
1629	remainder__CREBBP	0.0	0.0	4_1
1630	remainder__CSF3R	0.0	0.0	4_1
1631	remainder__CTCF	0.0	0.0	4_1
1632	remainder__CUL2	0.0	0.0	4_1
1633	remainder__CUX1	0.0	0.0	4_1
1634	remainder__DNMT3A	0.0	0.0	4_1
1635	remainder__EED	0.0	0.0	4_1
1636	remainder__ETV6	0.0	0.0	4_1
1637	remainder__EZH2	0.0	0.0	4_1
1638	remainder__FBXW7	0.0	0.0	4_1
1639	remainder__FLT3	0.0	0.0	4_1
1640	remainder__GATA1	0.0	0.0	4_1
1641	remainder__GATA2	0.0	0.0	4_1
1642	remainder__GNAS	0.0	0.0	4_1
1643	remainder__IDH1	0.0	0.0	4_1
1644	remainder__IDH2	0.0	0.0	4_1
1645	remainder__JAK2	0.0	0.0	4_1
1646	remainder__JAK3	0.0	0.0	4_1
1647	remainder__KANSL1	0.0	0.0	4_1
1648	remainder__KDM6A	0.0	0.0	4_1
1649	remainder__KIT	0.0	0.0	4_1
1650	remainder__KMT2C	0.0	0.0	4_1
1651	remainder__KMT2D	0.0	0.0	4_1
1652	remainder__KMT2E	0.0	0.0	4_1
1653	remainder__KRAS	0.0	0.0	4_1
1654	remainder__LUC7L2	0.0	0.0	4_1
1655	remainder__MED12	0.0	0.0	4_1
1656	remainder__MLL	0.0	0.0	4_1
1657	remainder__MPL	0.0	0.0	4_1
1658	remainder__MYC	0.0	0.0	4_1
1659	remainder__NF1	0.0	0.0	4_1
1660	remainder__NFE2	0.0	0.0	4_1
1661	remainder__NOTCH1	0.0	0.0	4_1
1662	remainder__NPM1	0.0	0.0	4_1
1663	remainder__NRAS	0.0	0.0	4_1
1664	remainder__PDS5B	0.0	0.0	4_1
1665	remainder__PHF6	0.0	0.0	4_1
1666	remainder__PRPF8	0.0	0.0	4_1
1667	remainder__PTEN	0.0	0.0	4_1
1668	remainder__PTPN11	0.0	0.0	4_1
1669	remainder__RAD21	0.0	0.0	4_1
1670	remainder__RIT1	0.0	0.0	4_1
1671	remainder__RUNX1	0.0	0.0	4_1
1672	remainder__SETBP1	0.0	0.0	4_1
1673	remainder__SF1	0.0	0.0	4_1
1674	remainder__SF3B1	0.0	0.0	4_1
1675	remainder__SMC1A	0.0	0.0	4_1
1676	remainder__SMC3	0.0	0.0	4_1
1677	remainder__SMG1	0.0	0.0	4_1
1678	remainder__SRSF2	0.0	0.0	4_1
1679	remainder__STAG2	0.0	0.0	4_1
1680	remainder__STAT5B	0.0	0.0	4_1
1681	remainder__SUZ12	0.0	0.0	4_1
1682	remainder__TET2	0.0	0.0	4_1
1683	remainder__TP53	0.0	0.0	4_1
1684	remainder__U2AF1	0.0	0.0	4_1
1685	remainder__WT1	0.0	0.0	4_1
1686	remainder__ZRSR2	0.0	0.0	4_1
1687	remainder__ngs_is_missing	0.0	0.0	4_1
1688	karyotype_encoding__Karyotype_45,X,-Y,t(8;21)(q22;q22)[10]	0.0	0.0	5_1
1689	karyotype_encoding__Karyotype_46,XX [20]	0.0	0.0	5_1
1690	karyotype_encoding__Karyotype_46,XX [20]	-2.5548556997834205e-05	2.2060141618243336e-05	5_1
1691	karyotype_encoding__Karyotype_46,XX,inv(16)(p13q22)[10]	0.0	0.0	5_1
1692	karyotype_encoding__Karyotype_46,XX,t(8;21)(q22;q22)[10]	-9.826368076004677e-06	0.0	5_1
1693	karyotype_encoding__Karyotype_46,XX[10]	0.0	0.0	5_1
1694	karyotype_encoding__Karyotype_46,XX[20]	0.0005384849705700523	0.0003304582893797627	5_1
1695	karyotype_encoding__Karyotype_46,XX[20]	1.1791641691338838e-05	1.5722188921785116e-05	5_1
1696	karyotype_encoding__Karyotype_46,XX[25]	-0.00014936079475662555	6.500274316250065e-05	5_1
1697	karyotype_encoding__Karyotype_46,XX[30]	3.7340198689217455e-05	1.9054034637621324e-05	5_1
1698	karyotype_encoding__Karyotype_46,XY	0.0	0.0	5_1
1699	karyotype_encoding__Karyotype_46,XY [20]	-0.0002829994005915104	6.0382212291731644e-05	5_1
1700	karyotype_encoding__Karyotype_46,XY,inv(16)(p13q22)[10]	0.0	0.0	5_1
1701	karyotype_encoding__Karyotype_46,XY[10]	3.930547230490688e-06	6.992619169143949e-05	5_1
1702	karyotype_encoding__Karyotype_46,XY[20]	-0.0008175538239310942	0.00045369310838316683	5_1
1703	karyotype_encoding__Karyotype_46,XY[20]	-1.1791641691316634e-05	3.900956742613638e-05	5_1
1704	karyotype_encoding__Karyotype_46,XY[25]	3.144437784352583e-05	2.0983380176342104e-05	5_1
1705	karyotype_encoding__Karyotype_46,XY[30]	0.0	0.0	5_1
1706	karyotype_encoding__Karyotype_47,XX,+8[10]	0.0	0.0	5_1
1707	karyotype_encoding__Karyotype___rare_class__	0.0007074985014789093	0.0007571533832722441	5_1
1708	cat__sexID_False	-0.00016508298367836626	0.00023098445291033524	5_1
1709	cat__sexID_True	-0.0007055332278636195	0.0004718867091398449	5_1
1710	cat__IsSec_False	0.00037536726050688694	0.0007764049651604628	5_1
1711	cat__IsSec_True	0.0004323601953482026	0.0010883429061463964	5_1
1712	cat__IsSec_nan	0.0	0.0	5_1
1713	cat__PrevDiag_False	0.00028496467420680016	0.00037252174802226176	5_1
1714	cat__PrevDiag_True	6.288875568702946e-05	0.0006501640775084498	5_1
1715	cat__PrevDiag_nan	6.0923482071806315e-05	3.930547230446279e-06	5_1
1716	cat__drugdoseC1yn_False	-2.1618009767343515e-05	0.00015714817417595246	5_1
1717	cat__drugdoseC1yn_True	-0.00016115243644791998	3.205264266469786e-05	5_1
1718	cat__drugdoseC1yn_nan	0.0	0.0	5_1
1719	cat__mylotargC1yn_False	-1.3756915306473161e-05	0.000449210135452555	5_1
1720	cat__mylotargC1yn_True	7.664567099359143e-05	0.00038110096246290895	5_1
1721	cat__mylotargC1yn_nan	-3.340965145868235e-05	3.759789808035226e-05	5_1
1722	cat__mylodoseC1_False	0.0001002289543762025	8.27751223428356e-05	5_1
1723	cat__mylodoseC1_True	0.0001414997002957996	0.0005039154700537149	5_1
1724	cat__mylodoseC1_nan	-9.62984071456896e-05	0.0003257496595756322	5_1
1725	cat__NeutrecoveryC1_False	0.0002810341269763539	0.0001767217046497641	5_1
1726	cat__NeutrecoveryC1_True	-0.0003616103452002806	0.0002843473161662345	5_1
1727	cat__NeutrecoveryC1_nan	0.0	0.0	5_1
1728	cat__Platrecovery50C1_False	0.0011319976023662192	0.00045279835855930624	5_1
1729	cat__Platrecovery50C1_True	-0.0004284296481177341	0.0005342002677595911	5_1
1730	cat__Platrecovery50C1_nan	0.0	0.0	5_1
1731	cat__Platrecovery100C1_False	0.0015938369019427245	0.0008755376668946458	5_1
1732	cat__Platrecovery100C1_True	0.0003930547230438508	0.0008832150407964637	5_1
1733	cat__Platrecovery100C1_nan	-1.7687462536897237e-05	3.930547230446279e-06	5_1
1734	cat__amlAgeGroup_15-29	-0.00019456208790662454	0.00025293308114728605	5_1
1735	cat__amlAgeGroup_30-39	-0.0002319022865958198	0.00016958386907193224	5_1
1736	cat__amlAgeGroup_40-49	-0.0003301659673567769	0.0007138462462524752	5_1
1737	cat__amlAgeGroup_50-59	-0.0007861094460875906	0.0006498194371039	5_1
1738	cat__amlAgeGroup_60+	-0.0006603319347135983	0.0011206092863353724	5_1
1739	cat__PrevBloodDis_Aplastic anaemia	0.0	0.0	5_1
1740	cat__PrevBloodDis_Chronic lymphoblastic leukaemia (CLL)	0.0	0.0	5_1
1741	cat__PrevBloodDis_Chronic myelomonocytic leukaemia (CMML)	3.1444377843548034e-05	2.9413522157683334e-05	5_1
1742	cat__PrevBloodDis_Hodgkin's disease	7.074985014792201e-05	2.8069721731177242e-05	5_1
1743	cat__PrevBloodDis_Lymphoma	0.0	0.0	5_1
1744	cat__PrevBloodDis_Myelodysplastic syndrome (MDS)/myelodysplasia/pre-leukaemic phase	-0.0003124785048197909	0.0002520152128200745	5_1
1745	cat__PrevBloodDis_Myelofibrosis	0.0	0.0	5_1
1746	cat__PrevBloodDis_Myeloproliferative syndrome	0.0	0.0	5_1
1747	cat__PrevBloodDis_Other haematological disorder	3.930547230468484e-06	0.00010576020947515638	5_1
1748	cat__PrevBloodDis_Polycythaemia rubra vera (PRV)	0.0	0.0	5_1
1749	cat__PrevBloodDis_Refractory anaemia with excess of blasts (RAEB, RAEB-t)	0.00013167333221975053	3.323579259540182e-05	5_1
1750	cat__PrevBloodDis_Thrombocythaemia	0.0	0.0	5_1
1751	cat__PrevBloodDis_Thrombocytopenia	0.0	0.0	5_1
1752	cat__PrevBloodDis_nan	9.826368076137903e-06	0.0009658874972974223	5_1
1753	cat__FABtype_0	-6.878457653265446e-05	0.00017211578642044962	5_1
1754	cat__FABtype_1	-0.0007841441724723674	0.00023389233125570966	5_1
1755	cat__FABtype_2	-0.00022011064490448095	0.00017218309364577835	5_1
1756	cat__FABtype_3	-3.930547230424075e-06	7.86109446084815e-06	5_1
1757	cat__FABtype_4	7.664567099356923e-05	0.00023173567813508268	5_1
1758	cat__FABtype_4e	0.00020438845598282906	7.284779149566159e-05	5_1
1759	cat__FABtype_5	0.0014955732211817453	0.0006533877183562048	5_1
1760	cat__FABtype_5a	-2.5548556997812e-05	3.493546795056918e-05	5_1
1761	cat__FABtype_5b	-3.930547230424075e-06	3.959916609433428e-05	5_1
1762	cat__FABtype_6	0.000567964074798355	0.0001455364397619861	5_1
1763	cat__FABtype_7	-0.00019063154067620048	0.00013974187180230423	5_1
1764	cat__FABtype_8	0.0009276091463834568	0.0004043213152891899	5_1
1765	cat__FABtype_B	0.0	0.0	5_1
1766	cat__FABtype_R	-4.716656676522213e-05	4.27870352021131e-05	5_1
1767	cat__FABtype_RT	0.0	0.0	5_1
1768	cat__FABtype_X	0.0001709788045241023	0.00027525058457082084	5_1
1769	cat__FABtype_nan	5.50276612261813e-05	9.293063895004681e-05	5_1
1770	cat__CNSinvolveentry_0.0	0.0002987215895133621	0.0003144806251564607	5_1
1771	cat__CNSinvolveentry_1.0	0.0	0.0	5_1
1772	cat__CNSinvolveentry_2.0	6.878457653269887e-05	0.0005483430356914895	5_1
1773	cat__CNSinvolveentry_nan	-1.1791641691250022e-05	3.80065828919241e-05	5_1
1774	cat__Localcytoentry_1.0	0.0007841441724724784	0.0004001829869788232	5_1
1775	cat__Localcytoentry_2.0	0.0021814537128932	0.0011781975133812234	5_1
1776	cat__Localcytoentry_3.0	-8.254149183914983e-05	0.0002497985688160127	5_1
1777	cat__Localcytoentry_4.0	-3.930547230401871e-06	0.00010810791348454805	5_1
1778	cat__Localcytoentry_5.0	3.930547230444059e-05	0.0004342320861961554	5_1
1779	cat__Localcytoentry_nan	1.965273615245344e-06	3.645039549360702e-05	5_1
1780	cat__Localimmentry_1.0	-0.00037143671327637405	0.0004506179982189193	5_1
1781	cat__Localimmentry_2.0	-0.00021028427682838745	0.00021924915179491908	5_1
1782	cat__Localimmentry_3.0	0.00046183929957652745	0.00028152158683218833	5_1
1783	cat__Localimmentry_nan	-0.00018473571983053106	7.337606376368563e-05	5_1
1784	cat__CD33entry_1.0	0.00021421482405887816	0.00017800649521711176	5_1
1785	cat__CD33entry_2.0	0.0004087769119656137	0.0003557416679822395	5_1
1786	cat__CD33entry_3.0	-0.00019849263513711525	0.00026479463957396036	5_1
1787	cat__CD33entry_nan	-0.0001316733322196173	0.00011669820542456465	5_1
1788	cat__SmokeHist_1.0	6.681930291749794e-05	0.00040507526394191717	5_1
1789	cat__SmokeHist_2.0	0.0009826368076095715	0.00030924190769536633	5_1
1790	cat__SmokeHist_3.0	0.0013874831723447167	0.00022896913633599708	5_1
1791	cat__SmokeHist_nan	-5.3062387610891545e-05	4.150404764205447e-05	5_1
1792	cat__amlType_De novo	0.0007920052669333044	0.0005086073440583921	5_1
1793	cat__amlType_High risk MDS	-9.826368076093495e-05	0.00016997060587766745	5_1
1794	cat__amlType_Secondary	-9.040258630004239e-05	0.0007287270605759847	5_1
1795	cat__CytoResult_Adverse	0.04197627914746436	0.0038632770678477322	5_1
1796	cat__CytoResult_Failed	9.826368076115699e-06	0.0004311525454154186	5_1
1797	cat__CytoResult_Intermediate	0.0018453919246907535	0.001684348411787941	5_1
1798	cat__CytoResult_Normal	0.0013697957098077085	0.00021916105392827715	5_1
1799	cat__CytoResult_Not done	-0.0003832283549676907	0.00020527468712677635	5_1
1800	cat__CytoResult_nan	4.4408920985006264e-17	1.8644222548568637e-05	5_1
1801	cat__CytoResult_t(15;17) / PML-RARA [APL]	0.0	0.0	5_1
1802	cat__CytoResult_t(8;21) / inv(16) [CBF]	0.013418888244715887	0.004480955720961914	5_1
1803	cat__ComorArr_0.0	-2.5548556997789797e-05	1.3329134165572893e-05	5_1
1804	cat__ComorArr_1.0	-5.895820845602806e-06	2.7513830613035135e-05	5_1
1805	cat__ComorArr_2.0	0.00010219422799142563	6.506213352950498e-05	5_1
1806	cat__ComorArr_nan	1.9652736152231398e-05	0.0	5_1
1807	cat__ComorCard_0.0	-0.00011791641691309973	5.0488793336398184e-05	5_1
1808	cat__ComorCard_1.0	0.00014346497391102276	0.0001834770016525251	5_1
1809	cat__ComorCard_2.0	0.0	0.0	5_1
1810	cat__ComorCard_nan	-8.254149183917203e-05	6.506213352952977e-05	5_1
1811	cat__ComorHVD_0.0	5.895820845713828e-06	8.188378022740027e-05	5_1
1812	cat__ComorHVD_1.0	0.00014936079475666997	0.00022795479672192709	5_1
1813	cat__ComorHVD_2.0	0.0	0.0	5_1
1814	cat__ComorHVD_nan	2.9479104228347097e-05	0.0	5_1
1815	cat__ComorIBD_0.0	0.00010612477522187191	0.00024375731596628432	5_1
1816	cat__ComorIBD_1.0	0.00021028427682847627	6.594657103208415e-05	5_1
1817	cat__ComorIBD_2.0	0.0	0.0	5_1
1818	cat__ComorIBD_nan	7.861094460914764e-06	4.2333289236251394e-05	5_1
1819	cat__ComorDiab_0.0	-6.878457653263226e-05	9.727608101457455e-05	5_1
1820	cat__ComorDiab_1.0	0.00015722188921758474	0.00015586490755468423	5_1
1821	cat__ComorDiab_2.0	0.0	0.0	5_1
1822	cat__ComorDiab_nan	0.0	0.0	5_1
1823	cat__ComorCVD_0.0	-0.00011595114329787659	4.7897874976959565e-05	5_1
1824	cat__ComorCVD_1.0	-2.1618009767343515e-05	7.35338053943159e-06	5_1
1825	cat__ComorCVD_2.0	0.0	0.0	5_1
1826	cat__ComorCVD_nan	6.661338147750939e-17	1.24294816990243e-05	5_1
1827	cat__ComorPsyc_0.0	0.00015722188921754032	0.00017850484071048377	5_1
1828	cat__ComorPsyc_1.0	0.00043039492173302385	0.00015417067345962647	5_1
1829	cat__ComorPsyc_2.0	-9.826368076026881e-06	1.64426587505533e-05	5_1
1830	cat__ComorPsyc_nan	-3.734019868910643e-05	1.9054034637621324e-05	5_1
1831	cat__ComorObe_0.0	-6.878457653263226e-05	8.244785426869076e-05	5_1
1832	cat__ComorObe_1.0	0.00019652736152193652	0.00028117839325485716	5_1
1833	cat__ComorObe_2.0	9.236785991533214e-05	9.974610661963177e-05	5_1
1834	cat__ComorObe_nan	0.0	0.0	5_1
1835	cat__ComorInf_0.0	6.092348207185072e-05	0.0002441531161100005	5_1
1836	cat__ComorInf_1.0	-0.0004736309412677775	0.0002570229284427761	5_1
1837	cat__ComorInf_2.0	1.965273615245344e-06	8.597931688749655e-05	5_1
1838	cat__ComorInf_nan	-3.340965145868235e-05	1.9255670249005983e-05	5_1
1839	cat__ComorRheu_0.0	0.0003930547230438508	0.00011725949583010421	5_1
1840	cat__ComorRheu_1.0	0.00019652736152195872	0.00010994998953058045	5_1
1841	cat__ComorRheu_2.0	0.0	0.0	5_1
1842	cat__ComorRheu_nan	0.0	0.0	5_1
1843	cat__ComorPrep_0.0	-0.00033606178820240197	5.7431737974806745e-05	5_1
1844	cat__ComorPrep_1.0	-9.826368076049085e-06	3.460221262619606e-05	5_1
1845	cat__ComorPrep_2.0	7.86109446089256e-06	1.572218892178512e-05	5_1
1846	cat__ComorPrep_nan	0.0	0.0	5_1
1847	cat__ComorRen_0.0	-0.00016704825729361162	0.00011151953744622948	5_1
1848	cat__ComorRen_1.0	-0.0001867009934457764	0.0002461696427348252	5_1
1849	cat__ComorRen_2.0	0.0	0.0	5_1
1850	cat__ComorRen_nan	0.0	0.0	5_1
1851	cat__ComorMPul_0.0	-0.0003321312409720223	0.00013832511014193582	5_1
1852	cat__ComorMPul_1.0	-0.00018080517260008478	4.420773680741348e-05	5_1
1853	cat__ComorMPul_2.0	-3.930547230424075e-06	0.00015281187163849	5_1
1854	cat__ComorMPul_nan	-4.323601953479805e-05	7.861094460892558e-06	5_1
1855	cat__ComorSPul_0.0	-0.00018866626706097732	0.0001539199485035657	5_1
1856	cat__ComorSPul_1.0	9.826368076115699e-06	2.325343100649574e-05	5_1
1857	cat__ComorSPul_2.0	-4.520129314999899e-05	0.00015090435068699996	5_1
1858	cat__ComorSPul_nan	-2.1618009767343515e-05	9.627835124502991e-06	5_1
1859	cat__ComorPST_0.0	-0.00014739552114138022	8.611397525799266e-05	5_1
1860	cat__ComorPST_1.0	0.00011988169052841169	0.0001513898625100038	5_1
1861	cat__ComorPST_2.0	-2.9479104228236075e-05	8.174215351964756e-05	5_1
1862	cat__ComorPST_nan	-0.00014346497391095613	3.0824112219792495e-05	5_1
1863	cat__ComorHepM_0.0	-0.00022404119213494944	9.268093682668512e-05	5_1
1864	cat__ComorHepM_1.0	0.0003675061660459944	0.00013352295145940824	5_1
1865	cat__ComorHepM_2.0	0.0	0.0	5_1
1866	cat__ComorHepM_nan	-4.5201293150021195e-05	1.0020968513571828e-05	5_1
1867	cat__ComorHepS_0.0	-0.00030461741035892054	0.00018716587421556616	5_1
1868	cat__ComorHepS_1.0	6.092348207185072e-05	6.03822122917685e-05	5_1
1869	cat__ComorHepS_2.0	0.0	0.0	5_1
1870	cat__ComorHepS_nan	-5.109711399566841e-05	1.5722188921746258e-05	5_1
1871	cat__TreatmentC1_ADE Alone	0.0011418239704423128	0.000524083609182383	5_1
1872	cat__TreatmentC1_ADE and Mylotarg 3mg per m2	-0.0002928257686675817	0.0001512622473288496	5_1
1873	cat__TreatmentC1_ADE and Mylotarg 6mg per m2	9.826368076137903e-06	5.558633200832575e-05	5_1
1874	cat__TreatmentC1_AIDA	0.0	0.0	5_1
1875	cat__TreatmentC1_Arsenic and ATRA	0.0	0.0	5_1
1876	cat__TreatmentC1_DA High dose (90mg)	0.00011791641691321076	0.00016407386649691755	5_1
1877	cat__TreatmentC1_DA Mylotarg 3mg per m2	-0.0001513260683718265	0.00015281187163852138	5_1
1878	cat__TreatmentC1_DA Mylotarg 6mg per m2	-8.057621822394889e-05	9.01458817980629e-05	5_1
1879	cat__TreatmentC1_DA Standard dose (60mg)	-0.00012970805860443858	0.00024296378135194404	5_1
1880	cat__Marrresult1C1_CR	0.004162449517034062	0.003024865745840996	5_1
1881	cat__Marrresult1C1_PR	-0.0003419576090480936	0.000285972635583868	5_1
1882	cat__Marrresult1C1_RD	0.002983285347902598	0.0011553502438893736	5_1
1883	cat__Marrresult1C1_nan	0.0004244991008873544	0.0002168401366414717	5_1
1884	cat__Marrresult2C1_CR	0.0008116580030855137	0.00020258530022267	5_1
1885	cat__Marrresult2C1_PR	1.5722188921807322e-05	4.33252580601849e-05	5_1
1886	cat__Marrresult2C1_RD	7.861094460914764e-06	3.900956742614197e-05	5_1
1887	cat__Marrresult2C1_nan	0.0002987215895133177	0.0002111731995741478	5_1
1888	ordinal__NauseagradeC1	-0.0005404502441851867	0.0005317145738193688	5_1
1889	ordinal__AlopeciagradeC1	0.0005699293484135559	0.0006698671946433442	5_1
1890	ordinal__OralgradeC1	-0.0003635756188154815	0.00029275321602262793	5_1
1891	ordinal__DiarrheagradeC1	4.716656676528874e-05	0.0003265785705879123	5_1
1892	ordinal__CardiacgradeC1	-0.00039501999665898514	0.0006377123618791518	5_1
1893	ordinal__LiverASTgradeC1	0.00044611711065476454	0.00039840318337891245	5_1
1894	ordinal__LiverALTgradeC1	-0.000892234221309418	0.00040018298697883575	5_1
1895	ordinal__LiverBilgradeC1	-0.0019888568986016876	0.0006467691282414076	5_1
1896	ordinal__RenaCreatgradeC1	0.0006622972083288658	0.0003386092868781778	5_1
1897	ordinal__RenaprotgradeC1	0.00022404119213501606	0.00031379210626773877	5_1
1898	ordinal__RenahaemgradeC1	-0.0005031100454960357	0.00013888242549399033	5_1
1899	ordinal__cellularity1C1	-3.340965145868235e-05	0.0004914991757214582	5_1
1900	ordinal__cellularity2C1	0.00036554089243079346	0.000531111331218225	5_1
1901	num__amlAgeAtRand1	0.002085155305747488	0.004024314156450623	5_1
1902	num__UnitsbloodC1	0.0010337339216052843	0.0009640142863450221	5_1
1903	num__UnitsplateletsC1	0.00039698527027429706	0.002183679887084704	5_1
1904	num__DaysIVantibC1	0.000892234221309507	0.0016382344508988388	5_1
1905	num__DaysinhospC1	0.002008509634753919	0.0008044333284467185	5_1
1906	num__NauseastartC1	0.00048149203572871445	0.0008193800556033922	5_1
1907	num__NauseastopC1	-0.000257450843593654	0.0006969216041442819	5_1
1908	num__AlopeciastartC1	-7.861094460825946e-06	0.0007601926285209253	5_1
1909	num__AlopeciastopC1	0.0003458881562785843	0.00019359690832625973	5_1
1910	num__OralstartC1	-0.0015132606837186425	0.0005632146397503967	5_1
1911	num__OralstopC1	-0.0008352412864680581	0.001146042699087985	5_1
1912	num__DiarrheastartC1	-0.0005876168109504754	0.0016040822809757584	5_1
1913	num__DiarrheastopC1	-0.0012617056609706134	0.001256678381397144	5_1
1914	num__CardiacstartC1	-0.00014936079475662555	0.00024510042870657013	5_1
1915	num__CardiacstopC1	-0.0001356038794500858	0.00039518129215984236	5_1
1916	num__LiverASTstartC1	0.00014936079475669217	0.0005255922112917425	5_1
1917	num__LiverASTstopC1	0.0001552566156023394	0.00034515039186311055	5_1
1918	num__LiverALTstartC1	-0.00016311771006314313	0.0005481175946517715	5_1
1919	num__LiverALTstopC1	0.0001454302475262459	0.0006136376076387752	5_1
1920	num__LiverBilstartC1	-0.001984926351371219	0.0008519410119911475	5_1
1921	num__LiverBilstopC1	-0.002690459579234905	0.0013931613824335212	5_1
1922	num__RenaCreatstartC1	-0.00030461741035894276	0.0003659316251260541	5_1
1923	num__RenaCreatstopC1	-0.00023190228659579758	0.00026275936070999865	5_1
1924	num__RenaprotstartC1	-0.0009531577033812022	0.0008513741321046058	5_1
1925	num__RenahaemstartC1	-0.0003478534298937408	0.00022618583259996042	5_1
1926	num__RenahaemstopC1	-0.0002810341269762873	0.00043252096057336275	5_1
1927	num__mylotargdateC1	-0.000656401387483152	0.000751403033758289	5_1
1928	num__marrexamdate1C1	-0.0014248233710338009	0.0005552724012131714	5_1
1929	num__marrexamdate2C1	0.0003734019868916638	0.0005875806593204313	5_1
1930	num__NeutrecoverydateC1	7.074985014792201e-05	0.0008430176271075005	5_1
1931	num__Platrecovery50dateC1	0.000359645071585124	0.0011322364125112578	5_1
1932	num__Platrecovery100dateC1	0.0007703872571659387	0.0009215980837397811	5_1
1933	num__DischargeddateC1	-0.0026983206736957534	0.0009834540216137428	5_1
1934	num__Weight	-0.001599732722788283	0.0008582509861233425	5_1
1935	num__Height	-0.0006505055666374826	0.0007874201734985938	5_1
1936	num__BloodDateEntry	-0.0015407745143316998	0.0006328486200357916	5_1
1937	num__HemoglobinEntry	0.0006367486513310317	0.0010208532404098248	5_1
1938	num__PlateletEntry	0.001220434915051105	0.0006796381036741481	5_1
1939	num__MarrowDateEntry	-0.0030540351980504086	0.0006484628685310274	5_1
1940	num__MarrowBlastsEntry	0.002047815107058337	0.0008473634491420087	5_1
1941	num__LocalImmPcnt	-0.00011398586968265345	0.0010179017017664612	5_1
1942	num__SmokePerDay	-0.0005247280552634459	0.0003661215605248843	5_1
1943	num__chemodateC1	0.00017294407813932543	0.0013847385391422115	5_1
1944	num__Marrblastperc1C1	0.0025273418691717842	0.003558488108007743	5_1
1945	num__Marrblastperc2C1	0.0007232206904006722	0.0004965418484161374	5_1
1946	num__WBCEntry	0.002613813908241447	0.002937206452018693	5_1
1947	num__CompmarrrespC1	0.0007251859640158731	0.001851381625653535	5_1
1948	remainder__IsSec_is_missing	1.9652736152231398e-05	0.0	5_1
1949	remainder__PrevDiag_is_missing	1.96527361522314e-06	3.93054723044628e-06	5_1
1950	remainder__PrevBloodDis_is_missing	-0.00040484636473510084	0.0013819018154008669	5_1
1951	remainder__BloodDateEntry_is_missing	-5.895820845647215e-06	1.179164169129443e-05	5_1
1952	remainder__HemoglobinEntry_is_missing	0.0	0.0	5_1
1953	remainder__PlateletEntry_is_missing	0.0	0.0	5_1
1954	remainder__MarrowDateEntry_is_missing	-3.53749250739277e-05	2.53207792835233e-05	5_1
1955	remainder__MarrowBlastsEntry_is_missing	-0.00034785342989371857	0.00022524470654565414	5_1
1956	remainder__FABtype_is_missing	-0.0002063537295979634	8.543856110247189e-05	5_1
1957	remainder__CNSinvolveentry_is_missing	1.9652736152231398e-05	4.2606116695372215e-05	5_1
1958	remainder__Localcytoentry_is_missing	-6.485402930218598e-05	3.2052642664731894e-05	5_1
1959	remainder__Localimmentry_is_missing	-7.271512376307853e-05	0.0001779196839487129	5_1
1960	remainder__LocalImmPcnt_is_missing	-0.0003616103452002806	0.0002736886070365852	5_1
1961	remainder__CD33entry_is_missing	0.0003478534298938074	0.00014974817535391263	5_1
1962	remainder__SmokeHist_is_missing	-0.00013363860583486263	4.634046841336022e-05	5_1
1963	remainder__SmokePerDay_is_missing	-0.0003891241758133379	0.00028994280492766734	5_1
1964	remainder__CytoResult_is_missing	-3.1444377843481416e-05	2.1884360796057163e-05	5_1
1965	remainder__Karyotype_is_missing	-7.07498501478776e-05	0.00023488103087763182	5_1
1966	remainder__ComorArr_is_missing	0.0	0.0	5_1
1967	remainder__ComorCard_is_missing	0.0	0.0	5_1
1968	remainder__ComorHVD_is_missing	-3.9305472304351774e-05	0.0	5_1
1969	remainder__ComorIBD_is_missing	0.0	0.0	5_1
1970	remainder__ComorDiab_is_missing	-1.9652736152009354e-06	3.930547230401872e-06	5_1
1971	remainder__ComorCVD_is_missing	0.0	0.0	5_1
1972	remainder__ComorPsyc_is_missing	9.826368076115699e-06	0.0	5_1
1973	remainder__ComorObe_is_missing	0.0	0.0	5_1
1974	remainder__ComorInf_is_missing	6.661338147750939e-17	2.406958781120309e-05	5_1
1975	remainder__ComorRheu_is_missing	0.0	0.0	5_1
1976	remainder__ComorPrep_is_missing	-9.82636807607129e-06	1.2429481699024302e-05	5_1
1977	remainder__ComorRen_is_missing	0.0	0.0	5_1
1978	remainder__ComorMPul_is_missing	1.3756915306584183e-05	2.0233730268141183e-05	5_1
1979	remainder__ComorSPul_is_missing	3.930547230444059e-05	6.214740849503374e-06	5_1
1980	remainder__ComorPST_is_missing	-0.00011202059606747472	1.3329134165530332e-05	5_1
1981	remainder__ComorHepM_is_missing	-3.930547230424075e-06	7.86109446084815e-06	5_1
1982	remainder__ComorHepS_is_missing	5.895820845691624e-06	3.95991660943398e-05	5_1
1983	remainder__drugdoseC1yn_is_missing	0.0	0.0	5_1
1984	remainder__mylotargC1yn_is_missing	-9.826368076093495e-05	4.260611669534661e-05	5_1
1985	remainder__mylotargdateC1_is_missing	0.00012774278498928204	0.0003292639848840164	5_1
1986	remainder__mylodoseC1_is_missing	-0.0001316733322196395	0.0001940154105465703	5_1
1987	remainder__marrexamdate1C1_is_missing	-0.00014739552114138022	4.733005622169992e-05	5_1
1988	remainder__marrexamdate2C1_is_missing	0.0002810341269763761	0.0005788589914646395	5_1
1989	remainder__cellularity1C1_is_missing	0.0005935126317962114	0.00024274112679583814	5_1
1990	remainder__cellularity2C1_is_missing	2.1618009767432335e-05	0.00014190854165720574	5_1
1991	remainder__Marrblastperc1C1_is_missing	8.057621822403771e-05	0.00024572994156749973	5_1
1992	remainder__Marrblastperc2C1_is_missing	0.0003871589021982258	0.0005236486207071094	5_1
1993	remainder__Marrresult1C1_is_missing	0.00014739552114144682	0.00010268437098559788	5_1
1994	remainder__Marrresult2C1_is_missing	0.000567964074798355	0.0005523922333206389	5_1
1995	remainder__CompmarrrespC1_is_missing	-0.00010022895437613588	0.0008751846879888159	5_1
1996	remainder__NeutrecoveryC1_is_missing	-3.340965145868235e-05	6.535827585885611e-05	5_1
1997	remainder__NeutrecoverydateC1_is_missing	2.554855699790082e-05	0.000331811293823117	5_1
1998	remainder__Platrecovery50C1_is_missing	-1.965273615214258e-05	6.864405631127056e-05	5_1
[truncated: 4,324 more rows]
