# Supplementary material for: Random Survival Forest Versus Elastic-Net Regularized Cox Regression for Survival Prediction in Acute Myeloid Leukemia at Distinct Treatment Time Points: Model Performance Comparison Study
Source: JMIR Bioinform Biotechnol. 2026 Apr 29;7:e75678. doi: 10.2196/75678 (PMC13128161; doi:10.2196/75678)
Supplement: Multimedia Appendix 9 [file bioinform-v7-e75678-s009.zip › ablation_metrics/repeated_fold_feature_importance/rsf/C1__C1__fimp.csv]

	feature	importance	std_importance	fold_repeat_idx
0	karyotype_encoding__Karyotype_46,XX [20]	5.942123714941517e-06	8.157054402905846e-05	1_1
1	karyotype_encoding__Karyotype_46,XX,inv(16)(p13q22)[10]	0.0	0.0	1_1
2	karyotype_encoding__Karyotype_46,XX,t(8;21)(q22;q22)[10]	-9.903539525124572e-06	0.0	1_1
3	karyotype_encoding__Karyotype_46,XX[10]	-0.00011488105849035701	6.878505498124348e-05	1_1
4	karyotype_encoding__Karyotype_46,XX[20]	-0.0005011190999663739	8.510131740421803e-05	1_1
5	karyotype_encoding__Karyotype_46,XX[20]	0.0	0.0	1_1
6	karyotype_encoding__Karyotype_46,XX[25]	-7.922831620077453e-06	3.8305067850761285e-05	1_1
7	karyotype_encoding__Karyotype_46,XX[30]	1.98070790500271e-05	0.0	1_1
8	karyotype_encoding__Karyotype_46,XY	0.0	0.0	1_1
9	karyotype_encoding__Karyotype_46,XY [20]	-2.9710618575129465e-05	3.1937955308483e-05	1_1
10	karyotype_encoding__Karyotype_46,XY,inv(16)(p13q22)[10]	0.0	0.0	1_1
11	karyotype_encoding__Karyotype_46,XY[10]	0.0	0.0	1_1
12	karyotype_encoding__Karyotype_46,XY[20]	-0.0003525660070910153	7.83819951171786e-05	1_1
13	karyotype_encoding__Karyotype_46,XY[20]	5.1498405530070455e-05	3.96141581000542e-06	1_1
14	karyotype_encoding__Karyotype_46,XY[21]	0.0	0.0	1_1
15	karyotype_encoding__Karyotype_46,XY[25]	7.92283162001084e-06	1.584566324002168e-05	1_1
16	karyotype_encoding__Karyotype_46,XY[30]	0.0	0.0	1_1
17	karyotype_encoding__Karyotype___rare_class__	-0.0002079743300256176	0.0005858008508179165	1_1
18	cat__sexID_False	-0.0020341870184404478	0.0007846353804765722	1_1
19	cat__sexID_True	-0.0011666369560481503	0.00039789064621445014	1_1
20	cat__IsSec_False	0.000738804048566899	0.0004102313376829595	1_1
21	cat__IsSec_True	0.0016935052587794264	0.0016586107861910459	1_1
22	cat__IsSec_nan	0.0	0.0	1_1
23	cat__PrevDiag_False	-4.357557391014844e-05	0.0003958740951269309	1_1
24	cat__PrevDiag_True	0.00024164636441061926	0.0005049290271597593	1_1
25	cat__PrevDiag_nan	-5.942123715030334e-06	1.7267411189201245e-05	1_1
26	cat__drugdoseC1yn_False	-8.715114782029688e-05	0.0001375701099624521	1_1
27	cat__drugdoseC1yn_True	0.00010893893477526007	0.00018185875858955502	1_1
28	cat__drugdoseC1yn_nan	0.0	0.0	1_1
29	cat__mylotargC1yn_False	-0.0015766434923842221	0.000567444296021629	1_1
30	cat__mylotargC1yn_True	-0.00037633450195104776	0.0004065038059655901	1_1
31	cat__mylotargC1yn_nan	-1.9807079050093713e-05	2.7302174326248116e-05	1_1
32	cat__mylodoseC1_False	-0.00013666884544540902	0.00023655988475183973	1_1
33	cat__mylodoseC1_True	-0.00039019945728606674	0.0003807186464801651	1_1
34	cat__mylodoseC1_nan	-0.0006120387426466589	0.00040352032256212587	1_1
35	cat__NeutrecoveryC1_False	-0.00014657238497042257	0.0006380954346279149	1_1
36	cat__NeutrecoveryC1_True	-0.0001505338007804502	0.0006907930019993913	1_1
37	cat__NeutrecoveryC1_nan	0.0	0.0	1_1
38	cat__Platrecovery50C1_False	0.0006100580347415674	0.0009237958816078282	1_1
39	cat__Platrecovery50C1_True	0.0008041674094320994	0.001120674660575442	1_1
40	cat__Platrecovery50C1_nan	0.0	0.0	1_1
41	cat__Platrecovery100C1_False	0.0027472418642422447	0.0024557391417001457	1_1
42	cat__Platrecovery100C1_True	0.0014320518153187356	0.0023585283017563603	1_1
43	cat__Platrecovery100C1_nan	2.5749202765035228e-05	4.851723696753695e-06	1_1
44	cat__amlAgeGroup_15-29	-6.338265296021995e-05	0.0001543936084132875	1_1
45	cat__amlAgeGroup_30-39	0.0001743022956404161	0.00013674059139258545	1_1
46	cat__amlAgeGroup_40-49	-7.130548458023078e-05	0.0006512704938567369	1_1
47	cat__amlAgeGroup_50-59	9.705468734517719e-05	0.00031339030625264155	1_1
48	cat__amlAgeGroup_60+	0.00041594866005105756	0.0006114904370877853	1_1
49	cat__PrevBloodDis_Aplastic anaemia	0.0	0.0	1_1
50	cat__PrevBloodDis_Chronic lymphoblastic leukaemia (CLL)	0.0	0.0	1_1
51	cat__PrevBloodDis_Chronic myelomonocytic leukaemia (CMML)	2.1787786955007605e-05	0.00029494596313723074	1_1
52	cat__PrevBloodDis_Hodgkin's disease	0.0	0.0	1_1
53	cat__PrevBloodDis_Lymphoma	0.0	0.0	1_1
54	cat__PrevBloodDis_Myelodysplastic syndrome (MDS)/myelodysplasia/pre-leukaemic phase	-0.00012280389011036784	0.00014697333142462597	1_1
55	cat__PrevBloodDis_Myelofibrosis	-0.00014459167706541985	0.00016086470183806345	1_1
56	cat__PrevBloodDis_Myeloproliferative syndrome	0.0	0.0	1_1
57	cat__PrevBloodDis_Other haematological disorder	0.0001941093746904432	4.753698972011222e-05	1_1
58	cat__PrevBloodDis_Polycythaemia rubra vera (PRV)	-8.913185572523297e-05	0.0	1_1
59	cat__PrevBloodDis_Refractory anaemia with excess of blasts (RAEB, RAEB-t)	0.00016836017192538576	4.516708955172731e-05	1_1
60	cat__PrevBloodDis_Thrombocythaemia	0.0	0.0	1_1
61	cat__PrevBloodDis_Thrombocytopenia	0.0	0.0	1_1
62	cat__PrevBloodDis_nan	0.0008853764335372772	0.0009093067365394689	1_1
63	cat__FABtype_0	0.00026145344346066856	0.0001013069649814331	1_1
64	cat__FABtype_1	0.0005506367975914195	0.00023582904218730227	1_1
65	cat__FABtype_2	8.120902410517772e-05	0.00027626437848824365	1_1
66	cat__FABtype_3	0.0	0.0	1_1
67	cat__FABtype_3v	0.0	0.0	1_1
68	cat__FABtype_4	-7.32861924852335e-05	0.00027606549424903404	1_1
69	cat__FABtype_4e	-7.32861924852335e-05	6.466943061506123e-05	1_1
70	cat__FABtype_5	0.0016241804821042426	0.0007488280976576122	1_1
71	cat__FABtype_5a	3.7633450195073695e-05	0.0001408114769122804	1_1
72	cat__FABtype_5b	2.772991067003794e-05	2.0199336516672605e-05	1_1
73	cat__FABtype_6	-0.00011488105849035701	0.0008110412376450423	1_1
74	cat__FABtype_7	0.0	0.0	1_1
75	cat__FABtype_8	-0.0007308812169469547	0.00017874722875478325	1_1
76	cat__FABtype_B	0.0	0.0	1_1
77	cat__FABtype_R	-0.000301067601560856	6.527326659649721e-05	1_1
78	cat__FABtype_RT	-1.78263711450688e-05	2.3768494860082477e-05	1_1
79	cat__FABtype_X	0.0001921286667854627	0.00014549779287506776	1_1
80	cat__FABtype_nan	-7.130548458025298e-05	4.908000750039062e-05	1_1
81	cat__CNSinvolveentry_0.0	-0.00017628300354550764	0.0002288896319436719	1_1
82	cat__CNSinvolveentry_1.0	-0.00012676530592037327	0.0001000992633231969	1_1
83	cat__CNSinvolveentry_2.0	0.0007229583853268995	0.0002856617565285315	1_1
84	cat__CNSinvolveentry_nan	-0.00016439875611546918	9.511523523713791e-05	1_1
85	cat__Localcytoentry_1.0	-9.111256363030229e-05	0.00132712455216967	1_1
86	cat__Localcytoentry_2.0	0.00031493255689578613	0.0013626982489804262	1_1
87	cat__Localcytoentry_3.0	9.903539524969141e-06	4.1072833310209494e-05	1_1
88	cat__Localcytoentry_4.0	-3.763345019516251e-05	8.910984514193773e-05	1_1
89	cat__Localcytoentry_5.0	-0.0005783667082615906	0.00040338418537930545	1_1
90	cat__Localcytoentry_nan	6.932477667516146e-05	6.007784533882321e-05	1_1
91	cat__Localimmentry_1.0	-0.00022183928536061436	0.00042929759135282384	1_1
92	cat__Localimmentry_2.0	-0.00022976211698066962	0.0002652522140114532	1_1
93	cat__Localimmentry_3.0	-0.0005664824608315522	0.0002134574641250627	1_1
94	cat__Localimmentry_nan	-4.357557391014844e-05	5.828803046155913e-05	1_1
95	cat__CD33entry_1.0	-0.000447639986531212	0.0002344776708400711	1_1
96	cat__CD33entry_2.0	-0.0012438845643433227	0.0002881640708616956	1_1
97	cat__CD33entry_3.0	-6.536336086524486e-05	0.0002811349566569921	1_1
98	cat__CD33entry_nan	-2.178778695509642e-05	4.86786924453448e-05	1_1
99	cat__SmokeHist_1.0	-3.169132648013217e-05	0.00030392089494429245	1_1
100	cat__SmokeHist_2.0	-0.00032681680432591345	0.00020199336516700037	1_1
101	cat__SmokeHist_3.0	0.00026145344346062416	0.00038256900181203146	1_1
102	cat__SmokeHist_nan	-6.338265296021995e-05	9.654808253177495e-05	1_1
103	cat__amlType_De novo	0.00047338918929622497	0.0011922545430506086	1_1
104	cat__amlType_High risk MDS	0.0003089904331807558	0.0005173933594732414	1_1
105	cat__amlType_Secondary	-0.0005882702477866042	0.0006909406473852676	1_1
106	cat__CytoResult_Adverse	0.03169528789589393	0.007314678400516505	1_1
107	cat__CytoResult_Failed	1.386495533497456e-05	0.00010967471388601468	1_1
108	cat__CytoResult_Intermediate	0.0022282963931308684	0.0012093839797696862	1_1
109	cat__CytoResult_Normal	0.00014657238497033375	0.0009713226775020262	1_1
110	cat__CytoResult_Not done	0.00016836017192538576	6.040347290181721e-05	1_1
111	cat__CytoResult_nan	-5.942123715030334e-06	4.135839526574009e-05	1_1
112	cat__CytoResult_t(15;17) / PML-RARA [APL]	0.0	0.0	1_1
113	cat__CytoResult_t(8;21) / inv(16) [CBF]	0.016544853130508796	0.001577750409115381	1_1
114	cat__ComorArr_0.0	-5.347911343516199e-05	7.479631425315562e-05	1_1
115	cat__ComorArr_1.0	2.9710618575040648e-05	3.068499491910751e-05	1_1
116	cat__ComorArr_2.0	-1.1884247430060668e-05	2.4579938689159042e-05	1_1
117	cat__ComorArr_nan	-1.5845663240110498e-05	7.922831620055247e-06	1_1
118	cat__ComorCard_0.0	-5.7440529245211816e-05	0.00018297710586697352	1_1
119	cat__ComorCard_1.0	-0.00025551131974572706	0.00013069670755897446	1_1
120	cat__ComorCard_2.0	0.0	0.0	1_1
121	cat__ComorCard_nan	-1.1884247430060668e-05	3.2786549720221005e-05	1_1
122	cat__ComorHVD_0.0	-0.00012280389011039007	7.400535461512651e-05	1_1
123	cat__ComorHVD_1.0	-6.338265296021995e-05	0.00012614481611577144	1_1
124	cat__ComorHVD_2.0	-7.130548458023078e-05	2.3768494860067678e-05	1_1
125	cat__ComorHVD_nan	3.9614158099832155e-06	2.5519636196897722e-05	1_1
126	cat__ComorIBD_0.0	6.932477667513926e-05	4.339513597599696e-05	1_1
127	cat__ComorIBD_1.0	3.9614158100076403e-05	0.00015507817165656188	1_1
128	cat__ComorIBD_2.0	0.0	0.0	1_1
129	cat__ComorIBD_nan	0.0	0.0	1_1
130	cat__ComorDiab_0.0	-1.3864955335107786e-05	7.130548458017897e-05	1_1
131	cat__ComorDiab_1.0	-3.961415810049829e-06	6.28231090266955e-05	1_1
132	cat__ComorDiab_2.0	0.0	0.0	1_1
133	cat__ComorDiab_nan	9.90353952501355e-06	0.0	1_1
134	cat__ComorCVD_0.0	1.9807079049805052e-06	7.411130363830535e-06	1_1
135	cat__ComorCVD_1.0	5.942123714985925e-06	7.922831620055249e-06	1_1
136	cat__ComorCVD_2.0	-4.555628181517335e-05	1.8368329462007678e-05	1_1
137	cat__ComorCVD_nan	0.0	0.0	1_1
138	cat__ComorPsyc_0.0	1.782637114497998e-05	0.0004926908891257233	1_1
139	cat__ComorPsyc_1.0	-0.00021985857745563387	0.0001779773792400866	1_1
140	cat__ComorPsyc_2.0	0.0	0.0	1_1
141	cat__ComorPsyc_nan	0.0	0.0	1_1
142	cat__ComorObe_0.0	-7.922831620055249e-06	0.00014747963213488686	1_1
143	cat__ComorObe_1.0	0.00020599362212050387	0.00018125371351410553	1_1
144	cat__ComorObe_2.0	0.00010101610315520482	8.910984514193131e-05	1_1
145	cat__ComorObe_nan	0.0	0.0	1_1
146	cat__ComorInf_0.0	-0.00027927981460578176	0.0004286482555674648	1_1
147	cat__ComorInf_1.0	-0.0003941608730960944	0.00016084031176864588	1_1
148	cat__ComorInf_2.0	2.5749202765035228e-05	2.3932984676409936e-05	1_1
149	cat__ComorInf_nan	5.1498405530070455e-05	7.411130363794928e-06	1_1
150	cat__ComorRheu_0.0	-0.0001129003505853543	0.00041142502520920114	1_1
151	cat__ComorRheu_1.0	0.00014459167706533106	0.00022847789789967908	1_1
152	cat__ComorRheu_2.0	1.98070790500271e-05	1.8790645077926945e-05	1_1
153	cat__ComorRheu_nan	0.0	0.0	1_1
154	cat__ComorPrep_0.0	-9.111256363030229e-05	8.224112936806444e-05	1_1
155	cat__ComorPrep_1.0	-9.903539525080163e-06	7.002859955894873e-05	1_1
156	cat__ComorPrep_2.0	-1.3864955335085582e-05	9.552681325320356e-05	1_1
157	cat__ComorPrep_nan	0.0	0.0	1_1
158	cat__ComorRen_0.0	-8.913185572525517e-05	0.00032905991098374854	1_1
159	cat__ComorRen_1.0	2.9710618575018442e-05	8.426742482693627e-05	1_1
160	cat__ComorRen_2.0	0.0	0.0	1_1
161	cat__ComorRen_nan	0.0	0.0	1_1
162	cat__ComorMPul_0.0	-9.903539525031313e-05	0.0004343128353411017	1_1
163	cat__ComorMPul_1.0	0.00011290035058526548	0.0002995129015651726	1_1
164	cat__ComorMPul_2.0	2.7729910670015734e-05	0.00012888306680926753	1_1
165	cat__ComorMPul_nan	-1.78263711450688e-05	4.619765004733005e-05	1_1
166	cat__ComorSPul_0.0	-0.000491215560441316	0.00023954285389300126	1_1
167	cat__ComorSPul_1.0	8.517043991516094e-05	5.1498405530120844e-05	1_1
168	cat__ComorSPul_2.0	7.922831619988635e-06	0.00011017437348366032	1_1
169	cat__ComorSPul_nan	1.1884247429994055e-05	8.200226412535683e-05	1_1
170	cat__ComorPST_0.0	4.1594866005056906e-05	0.0003263903738158116	1_1
171	cat__ComorPST_1.0	0.0002574920276506187	0.0001369412800716681	1_1
172	cat__ComorPST_2.0	3.96141581000542e-06	4.851723696753695e-06	1_1
173	cat__ComorPST_nan	0.0	0.0	1_1
174	cat__ComorHepM_0.0	-0.00013270742963540362	0.0002161241876832456	1_1
175	cat__ComorHepM_1.0	-0.00030502901737086143	0.0001281198061187924	1_1
176	cat__ComorHepM_2.0	1.98070790500271e-06	3.96141581000542e-06	1_1
177	cat__ComorHepM_nan	0.0	0.0	1_1
178	cat__ComorHepS_0.0	0.00015647592449536952	0.00027661917325405686	1_1
179	cat__ComorHepS_1.0	0.0003327589280408327	0.00018608115644117964	1_1
180	cat__ComorHepS_2.0	3.565274229004878e-05	3.2304368313255994e-05	1_1
181	cat__ComorHepS_nan	9.90353952501355e-06	0.0	1_1
182	cat__TreatmentC1_ADE Alone	0.00014657238497031155	6.213237919212088e-05	1_1
183	cat__TreatmentC1_ADE and Mylotarg 3mg per m2	0.0001723215877354356	0.0001577867274083029	1_1
184	cat__TreatmentC1_ADE and Mylotarg 6mg per m2	0.0001525145086853419	0.00011215075300089256	1_1
185	cat__TreatmentC1_AIDA	0.0	0.0	1_1
186	cat__TreatmentC1_Arsenic and ATRA	0.0	0.0	1_1
187	cat__TreatmentC1_DA High dose (90mg)	0.00017628300354539662	0.0002465484125966096	1_1
188	cat__TreatmentC1_DA Mylotarg 3mg per m2	-0.0001307267217304009	0.00015538145389867874	1_1
189	cat__TreatmentC1_DA Mylotarg 6mg per m2	3.9614158099610105e-06	0.000207133186165193	1_1
190	cat__TreatmentC1_DA Standard dose (60mg)	-0.00021787786955060895	0.00016654444121915973	1_1
191	cat__Marrresult1C1_CR	0.0014934537603739084	0.0026740906499260627	1_1
192	cat__Marrresult1C1_PR	0.0006397686533166525	0.0005314280281497604	1_1
193	cat__Marrresult1C1_RD	0.002602650187176847	0.0015057471247636638	1_1
194	cat__Marrresult1C1_nan	-0.0004555628181512672	0.00022091775694495173	1_1
195	cat__Marrresult2C1_CR	0.00019014795888046	0.0002268234879771442	1_1
196	cat__Marrresult2C1_PR	-1.9807079050115915e-05	7.168958769920976e-05	1_1
197	cat__Marrresult2C1_RD	-6.536336086522265e-05	1.836832946204838e-05	1_1
198	cat__Marrresult2C1_nan	0.00024362707231559977	0.0003900838150690337	1_1
199	ordinal__NauseagradeC1	-0.0010517558975578379	0.00029011793193702527	1_1
200	ordinal__AlopeciagradeC1	-0.0017073702141145787	0.000868458541720031	1_1
201	ordinal__OralgradeC1	0.0004971576841562353	0.0004905762063236102	1_1
202	ordinal__DiarrheagradeC1	-8.120902410526653e-05	0.0005568009136867563	1_1
203	ordinal__CardiacgradeC1	0.00012478459801528173	0.00041860938970822843	1_1
204	ordinal__LiverASTgradeC1	-0.0010042189078377061	0.000350736337592803	1_1
205	ordinal__LiverALTgradeC1	-0.0005446946738764779	0.0006340431325180392	1_1
206	ordinal__LiverBilgradeC1	0.0006160001584565756	0.00044828806776980136	1_1
207	ordinal__RenaCreatgradeC1	-0.00010101610315533804	0.000561012568529734	1_1
208	ordinal__RenaprotgradeC1	-0.00041198724424111876	0.00014790464636515386	1_1
209	ordinal__RenahaemgradeC1	-0.0003208746806108831	0.000398442423909792	1_1
210	ordinal__cellularity1C1	6.140194505512841e-05	0.0007869519765695016	1_1
211	ordinal__cellularity2C1	1.584566324002168e-05	0.00012753667306042505	1_1
212	num__amlAgeAtRand1	0.003490007328619216	0.0022100528980795384	1_1
213	num__UnitsbloodC1	-4.7536989720153855e-05	0.0024350497858444046	1_1
214	num__UnitsplateletsC1	0.0015786242002891137	0.001850405269121644	1_1
215	num__DaysIVantibC1	0.0025709588606967816	0.0006701001527378949	1_1
216	num__DaysinhospC1	0.001037890942222708	0.001671973254580526	1_1
217	num__NauseastartC1	0.0012973636777783959	0.0006232781407735881	1_1
218	num__NauseastopC1	0.0002852219383207233	0.00034360572653282736	1_1
219	num__AlopeciastartC1	-0.0011943668667182105	0.0011418330121711869	1_1
220	num__AlopeciastopC1	0.0009012220967773432	0.000511966059625789	1_1
221	num__OralstartC1	-0.002515499039356728	0.0014112456949741468	1_1
222	num__OralstopC1	-0.001733119416879636	0.0012348407277337542	1_1
223	num__DiarrheastartC1	0.00032879751223082734	0.0013858502384783715	1_1
224	num__DiarrheastopC1	-0.0014835502208489614	0.000440296709978424	1_1
225	num__CardiacstartC1	-0.0014181868599838054	0.0007881475440886579	1_1
226	num__CardiacstopC1	-0.0017766949907897622	0.00038932878420180574	1_1
227	num__LiverASTstartC1	1.188424742997185e-05	0.00026451165694063475	1_1
228	num__LiverASTstopC1	-0.000901222096777432	0.000263739271747233	1_1
229	num__LiverALTstartC1	-0.0016796403034445185	0.00044345745447217703	1_1
230	num__LiverALTstopC1	-0.0012636916433933943	0.0013959227790481638	1_1
231	num__LiverBilstartC1	-0.0008972606809674044	0.00032459445680071926	1_1
232	num__LiverBilstopC1	-0.0005288490106364563	0.0005271288577657269	1_1
233	num__RenaCreatstartC1	-0.001214173945768282	0.0003496159861147972	1_1
234	num__RenaCreatstopC1	-0.001071562976607887	0.0003195269250313901	1_1
235	num__RenaprotstartC1	-0.0006437300691267689	0.0007904985148958016	1_1
236	num__RenahaemstartC1	-0.00046150494186627535	0.000745877898026737	1_1
237	num__RenahaemstopC1	-0.0003604888387109817	0.0002606418943426301	1_1
238	num__mylotargdateC1	0.0012894408461583628	0.0005366366108444077	1_1
239	num__marrexamdate1C1	-0.0019807079050052634	0.0014303673599049866	1_1
240	num__marrexamdate2C1	0.0005526175054964	0.0003801411434605934	1_1
241	num__NeutrecoverydateC1	-0.0012102125299582767	0.0008221107056193891	1_1
242	num__Platrecovery50dateC1	-0.0016063541109592849	0.0010794658192474179	1_1
243	num__Platrecovery100dateC1	0.0009447976706874472	0.003728935011639681	1_1
244	num__DischargeddateC1	-0.0031394220294333587	0.0005620814909002248	1_1
245	num__Weight	0.0013963990730286424	0.0009788184720400926	1_1
246	num__Height	0.0001525145086853641	0.0010161166687795201	1_1
247	num__BloodDateEntry	0.0002456077802206025	0.0009697259472777461	1_1
248	num__HemoglobinEntry	-0.0009764889971676238	0.0005958804272426224	1_1
249	num__PlateletEntry	0.00022778140907555588	0.0011147532485792464	1_1
250	num__MarrowDateEntry	0.0008219937805771016	0.0011795942919079045	1_1
251	num__MarrowBlastsEntry	-0.000552617505496511	0.0016044149729285003	1_1
252	num__LocalImmPcnt	-0.0012121932378632572	0.0005989668564682492	1_1
253	num__SmokePerDay	8.120902410517772e-05	0.0002633224336221362	1_1
254	num__chemodateC1	-0.0009962960762176954	0.0017897381143096153	1_1
255	num__Marrblastperc1C1	0.004977518965278138	0.0012484997568953167	1_1
256	num__Marrblastperc2C1	0.0004813120209162136	0.0002454479937355916	1_1
257	num__WBCEntry	0.00824172559272678	0.002273153798641256	1_1
258	num__CompmarrrespC1	0.0019509972864301338	0.0021597165248665143	1_1
259	remainder__IsSec_is_missing	-0.00011884247430036244	7.798054820065103e-05	1_1
260	remainder__PrevDiag_is_missing	0.0	0.0	1_1
261	remainder__PrevBloodDis_is_missing	-5.1498405530203684e-05	0.0006860058230212046	1_1
262	remainder__Weight_is_missing	0.0	0.0	1_1
263	remainder__Height_is_missing	0.0	0.0	1_1
264	remainder__BloodDateEntry_is_missing	0.0	0.0	1_1
265	remainder__HemoglobinEntry_is_missing	0.0	0.0	1_1
266	remainder__PlateletEntry_is_missing	0.0	0.0	1_1
267	remainder__MarrowDateEntry_is_missing	-3.763345019516251e-05	3.726679684321792e-05	1_1
268	remainder__MarrowBlastsEntry_is_missing	2.1787786955029807e-05	2.0199336516672605e-05	1_1
269	remainder__FABtype_is_missing	5.942123714963721e-06	0.00012251603061535013	1_1
270	remainder__CNSinvolveentry_is_missing	-0.00020401291421558997	6.375295398589788e-05	1_1
271	remainder__Localcytoentry_is_missing	4.951769762508995e-05	5.35157806409915e-05	1_1
272	remainder__Localimmentry_is_missing	-8.715114782025246e-05	3.1567289501278755e-05	1_1
273	remainder__LocalImmPcnt_is_missing	-0.0003010676015608338	0.0003218635109382742	1_1
274	remainder__CD33entry_is_missing	-9.30932715352828e-05	9.089701432513607e-05	1_1
275	remainder__SmokeHist_is_missing	-0.0001703408798304995	0.00011298719034168952	1_1
276	remainder__SmokePerDay_is_missing	-0.00014855309287544748	0.00028846343390973093	1_1
277	remainder__CytoResult_is_missing	0.0	0.0	1_1
278	remainder__Karyotype_is_missing	6.932477667513926e-05	6.356807311142116e-05	1_1
279	remainder__ComorArr_is_missing	-4.951769762517877e-05	0.0	1_1
280	remainder__ComorCard_is_missing	0.0	0.0	1_1
281	remainder__ComorHVD_is_missing	1.98070790500271e-05	0.0	1_1
282	remainder__ComorIBD_is_missing	-2.5749202765101842e-05	3.737192200786423e-05	1_1
283	remainder__ComorDiab_is_missing	0.0	0.0	1_1
284	remainder__ComorCVD_is_missing	-3.169132648015438e-05	3.96141581000542e-06	1_1
285	remainder__ComorPsyc_is_missing	-8.318973201026925e-05	4.5426921548824374e-05	1_1
286	remainder__ComorObe_is_missing	-4.555628181517335e-05	5.2628717315686076e-05	1_1
287	remainder__ComorInf_is_missing	-1.980707905013812e-05	0.0	1_1
288	remainder__ComorRheu_is_missing	0.0	0.0	1_1
289	remainder__ComorPrep_is_missing	-2.2204460492503132e-17	1.2527096718653073e-05	1_1
290	remainder__ComorRen_is_missing	0.0	0.0	1_1
291	remainder__ComorMPul_is_missing	0.0	0.0	1_1
292	remainder__ComorSPul_is_missing	0.0	0.0	1_1
293	remainder__ComorPST_is_missing	0.0	0.0	1_1
294	remainder__ComorHepM_is_missing	-3.9614158100276246e-06	4.542692154881662e-05	1_1
295	remainder__ComorHepS_is_missing	0.0	0.0	1_1
296	remainder__drugdoseC1yn_is_missing	-2.2204460492503132e-17	1.0848783994028377e-05	1_1
297	remainder__mylotargC1yn_is_missing	0.0	0.0	1_1
298	remainder__mylotargdateC1_is_missing	-0.0005347911343514644	0.00036885865579606465	1_1
299	remainder__mylodoseC1_is_missing	-0.0005744052924515408	0.0005894395040768643	1_1
300	remainder__marrexamdate1C1_is_missing	5.545982134007588e-05	7.686575915354334e-05	1_1
301	remainder__marrexamdate2C1_is_missing	-0.00044763998653123415	7.500582814886302e-05	1_1
302	remainder__cellularity1C1_is_missing	-0.0008556658149623253	0.00048015726049046334	1_1
303	remainder__cellularity2C1_is_missing	8.913185572521077e-05	8.701599475703913e-05	1_1
304	remainder__Marrblastperc1C1_is_missing	-0.00025154990393572163	0.0001630448680036802	1_1
305	remainder__Marrblastperc2C1_is_missing	-0.0001723215877355244	0.00020551693887386506	1_1
306	remainder__Marrresult1C1_is_missing	-0.0002872026462258148	8.473171167315198e-05	1_1
307	remainder__Marrresult2C1_is_missing	0.00014657238497033375	0.000213273591695245	1_1
308	remainder__CompmarrrespC1_is_missing	0.0014340325232237382	0.0014913217955235354	1_1
309	remainder__NeutrecoveryC1_is_missing	5.9421237150081296e-05	0.0	1_1
310	remainder__NeutrecoverydateC1_is_missing	-0.00010695822687032397	0.0006232907295807997	1_1
311	remainder__Platrecovery50C1_is_missing	0.0	0.0	1_1
312	remainder__Platrecovery50dateC1_is_missing	0.0002733376908906626	0.0005688667586132543	1_1
313	remainder__Platrecovery100C1_is_missing	-3.9614158100276246e-06	7.922831620055249e-06	1_1
314	remainder__Platrecovery100dateC1_is_missing	0.00043179432329107923	0.0014097520671013213	1_1
315	remainder__NauseagradeC1_is_missing	-7.526690039025841e-05	0.00022256318482916676	1_1
316	remainder__NauseastartC1_is_missing	0.0001921286667854405	0.00019291322218489525	1_1
317	remainder__NauseastopC1_is_missing	0.0003287975122308051	0.0004564833478848061	1_1
318	remainder__AlopeciagradeC1_is_missing	-0.00019609008259555694	9.34088071983313e-05	1_1
319	remainder__AlopeciastartC1_is_missing	0.00013270742963527037	0.0004961900623586182	1_1
320	remainder__AlopeciastopC1_is_missing	-0.0006734406877018318	0.00029345242121792234	1_1
321	remainder__OralgradeC1_is_missing	-3.961415810072033e-06	1.940689478705784e-05	1_1
322	remainder__OralstartC1_is_missing	-0.0006892863509418756	0.0003766262826354452	1_1
323	remainder__OralstopC1_is_missing	-0.0005466753817815028	0.00033163699351546777	1_1
324	remainder__DiarrheagradeC1_is_missing	-4.159486600514572e-05	0.00011741438655714188	1_1
325	remainder__DiarrheastartC1_is_missing	-0.0004971576841563685	0.000912403588434195	1_1
326	remainder__DiarrheastopC1_is_missing	-0.0003406817596609546	0.0002482294079285152	1_1
327	remainder__CardiacgradeC1_is_missing	-6.536336086520045e-05	0.00010967471388600507	1_1
328	remainder__CardiacstartC1_is_missing	-0.00015845663240050546	0.00026566602426929167	1_1
329	remainder__CardiacstopC1_is_missing	-0.0005347911343514644	0.00013737033996395035	1_1
330	remainder__LiverASTgradeC1_is_missing	-7.922831620028603e-05	0.00014172792061321215	1_1
331	remainder__LiverASTstartC1_is_missing	-0.0003089904331808668	0.0001797321900216219	1_1
332	remainder__LiverASTstopC1_is_missing	-0.00019609008259557914	0.00011106103170221572	1_1
333	remainder__LiverALTgradeC1_is_missing	-0.00018420583516551848	6.405990305938952e-05	1_1
334	remainder__LiverALTstartC1_is_missing	-0.00011488105849035701	0.0002492545996670766	1_1
335	remainder__LiverALTstopC1_is_missing	-0.0007942638699071525	0.0005151135468457712	1_1
336	remainder__LiverBilgradeC1_is_missing	1.9807079049805052e-06	9.703447393534587e-06	1_1
337	remainder__LiverBilstartC1_is_missing	-2.5749202765101842e-05	0.0003778742193970879	1_1
338	remainder__LiverBilstopC1_is_missing	0.00014261096916032834	0.000283566544546895	1_1
339	remainder__RenaCreatgradeC1_is_missing	-2.2204460492503132e-17	1.5342497459596753e-05	1_1
340	remainder__RenaCreatstartC1_is_missing	-0.0005189454711114205	0.0004328923110280976	1_1
341	remainder__RenaCreatstopC1_is_missing	-0.000419910075861174	0.00013958019234615782	1_1
342	remainder__RenaprotgradeC1_is_missing	5.942123714963721e-06	3.0428212204614643e-05	1_1
343	remainder__RenaprotstartC1_is_missing	-0.00012082318220536514	0.0003838896035700075	1_1
344	remainder__RenahaemgradeC1_is_missing	-6.536336086522265e-05	9.795997400420559e-05	1_1
345	remainder__RenahaemstartC1_is_missing	-0.0001881672509755461	0.00020160454215933875	1_1
346	remainder__RenahaemstopC1_is_missing	0.0004357557391011069	0.0001846419266174791	1_1
347	remainder__UnitsbloodC1_is_missing	4.951769762506775e-05	0.0001333120896109144	1_1
348	remainder__UnitsplateletsC1_is_missing	-0.00025551131974572706	0.00011333388397743814	1_1
349	remainder__DaysIVantibC1_is_missing	-5.942123715074743e-06	3.4648237535471196e-05	1_1
350	remainder__DaysinhospC1_is_missing	-0.00011488105849033481	0.00014909350340925045	1_1
351	remainder__DischargeddateC1_is_missing	-0.00033275892804094374	0.0006334426511967069	1_1
352	karyotype_encoding__Karyotype_46,XX [20]	0.0	0.0	2_1
353	karyotype_encoding__Karyotype_46,XX [20]	-0.0004623262618873358	8.313006877410231e-05	2_1
354	karyotype_encoding__Karyotype_46,XX,inv(16)(p13q22)[10]	0.0	0.0	2_1
355	karyotype_encoding__Karyotype_46,XX,t(8;21)(q22;q22)[10]	0.0	0.0	2_1
356	karyotype_encoding__Karyotype_46,XX[10]	0.0001580102414045381	7.299014653556229e-06	2_1
357	karyotype_encoding__Karyotype_46,XX[20]	0.0003667398195561944	0.00020576416658717373	2_1
358	karyotype_encoding__Karyotype_46,XX[20]	-1.9507437210442012e-05	2.4675173159080235e-05	2_1
359	karyotype_encoding__Karyotype_46,XX[25]	-5.4620824189210995e-05	2.932610851669951e-05	2_1
360	karyotype_encoding__Karyotype_46,XX[30]	-2.1458180931488437e-05	2.4208092945126868e-05	2_1
361	karyotype_encoding__Karyotype_46,XY	0.0	0.0	2_1
362	karyotype_encoding__Karyotype_46,XY [20]	0.00013655206047304968	8.066743966108981e-05	2_1
363	karyotype_encoding__Karyotype_46,XY,inv(16)(p13q22)[10]	0.0	0.0	2_1
364	karyotype_encoding__Karyotype_46,XY[10]	-5.852231163132604e-05	0.00013013083700684925	2_1
365	karyotype_encoding__Karyotype_46,XY[20]	0.0005052426237503127	0.0002540015150727491	2_1
366	karyotype_encoding__Karyotype_46,XY[20]	-5.852231163139265e-06	1.1704462326278532e-05	2_1
367	karyotype_encoding__Karyotype_46,XY[25]	-1.560594976834917e-05	2.189704396062517e-05	2_1
368	karyotype_encoding__Karyotype_46,XY[30]	0.0	0.0	2_1
369	karyotype_encoding__Karyotype_47,XX,+8[10]	0.0	0.0	2_1
370	karyotype_encoding__Karyotype___rare_class__	0.0009890270665691369	0.0007962667291039642	2_1
371	cat__sexID_False	0.00020872957815165627	0.0002152546477309313	2_1
372	cat__sexID_True	3.9014874420884024e-05	0.0003474843533146548	2_1
373	cat__IsSec_False	0.0008407705437697866	0.0007208624952486564	2_1
374	cat__IsSec_True	0.002280419409900025	0.0012321444625376908	2_1
375	cat__IsSec_nan	-1.950743721068626e-06	6.683966524853871e-05	2_1
376	cat__PrevDiag_False	-0.0002672518897829823	0.00036539882563208523	2_1
377	cat__PrevDiag_True	0.0003023652767617513	0.00037584104025493087	2_1
378	cat__PrevDiag_nan	3.7064130699837607e-05	9.55665347094941e-06	2_1
379	cat__drugdoseC1yn_False	-0.00027310412094609936	0.00023311183412885684	2_1
380	cat__drugdoseC1yn_True	9.363569861009502e-05	0.0002329975356007387	2_1
381	cat__drugdoseC1yn_nan	0.0	0.0	2_1
382	cat__mylotargC1yn_False	0.0012738356498414928	0.0002679415915752859	2_1
383	cat__mylotargC1yn_True	0.001299195318215074	0.0004442559181880296	2_1
384	cat__mylotargC1yn_nan	-2.7310412094649906e-05	5.9617485647169616e-05	2_1
385	cat__mylodoseC1_False	1.950743721068626e-06	0.00014938163155582605	2_1
386	cat__mylodoseC1_True	-0.0004915874177029878	0.00033234856900285107	2_1
387	cat__mylodoseC1_nan	0.000698366252133642	0.000229873441683121	2_1
388	cat__NeutrecoveryC1_False	0.0004428188246768938	0.00027784234020117164	2_1
389	cat__NeutrecoveryC1_True	0.000546208241892221	0.0003694587070409705	2_1
390	cat__NeutrecoveryC1_nan	-6.827603023651374e-05	0.0	2_1
391	cat__Platrecovery50C1_False	0.00047598146793463857	0.0003915799158803157	2_1
392	cat__Platrecovery50C1_True	0.000920751036332601	0.0008902233451401259	2_1
393	cat__Platrecovery50C1_nan	0.0	0.0	2_1
394	cat__Platrecovery100C1_False	0.001743964886613014	0.002415800583080784	2_1
395	cat__Platrecovery100C1_True	0.0005169470860765468	0.0014263792200900004	2_1
396	cat__Platrecovery100C1_nan	3.9014874420817414e-05	0.0	2_1
397	cat__amlAgeGroup_15-29	-0.00022043404047795702	0.00020979339532023713	2_1
398	cat__amlAgeGroup_30-39	0.0005384052670080353	0.00024093067021120404	2_1
399	cat__amlAgeGroup_40-49	-0.000310168251645937	0.0002746602823786821	2_1
400	cat__amlAgeGroup_50-59	0.001055352353084582	0.00034772519817434353	2_1
401	cat__amlAgeGroup_60+	0.0014396488661302166	0.0006652751132337396	2_1
402	cat__PrevBloodDis_Aplastic anaemia	0.0	0.0	2_1
403	cat__PrevBloodDis_Chronic lymphoblastic leukaemia (CLL)	0.0	0.0	2_1
404	cat__PrevBloodDis_Chronic myelomonocytic leukaemia (CMML)	1.170446232627853e-05	1.5605949768371372e-05	2_1
405	cat__PrevBloodDis_Hodgkin's disease	0.0	0.0	2_1
406	cat__PrevBloodDis_Lymphoma	0.0	3.8026995736865376e-05	2_1
407	cat__PrevBloodDis_Myelodysplastic syndrome (MDS)/myelodysplasia/pre-leukaemic phase	-0.000165813216288746	0.00013158485796860913	2_1
408	cat__PrevBloodDis_Myelofibrosis	3.901487442070639e-06	2.7998439589199624e-05	2_1
409	cat__PrevBloodDis_Myeloproliferative syndrome	0.0	0.0	2_1
410	cat__PrevBloodDis_Other haematological disorder	6.242379907339668e-05	5.3636584578847914e-05	2_1
411	cat__PrevBloodDis_Polycythaemia rubra vera (PRV)	0.0	0.0	2_1
412	cat__PrevBloodDis_Refractory anaemia with excess of blasts (RAEB, RAEB-t)	-5.267008046820898e-05	3.8819309909064884e-05	2_1
413	cat__PrevBloodDis_Thrombocythaemia	-7.802974884163482e-06	2.0828243359227712e-05	2_1
414	cat__PrevBloodDis_Thrombocytopenia	0.0	0.0	2_1
415	cat__PrevBloodDis_nan	0.0017888319921970154	0.000805153962830516	2_1
416	cat__FABtype_0	-0.00012094611070474492	0.00011649060133106246	2_1
417	cat__FABtype_1	-0.00035698610095100667	0.0002997170291206386	2_1
418	cat__FABtype_2	-0.0002653011460619359	0.000367775985432922	2_1
419	cat__FABtype_3	3.121189953669834e-05	0.00010106283421205127	2_1
420	cat__FABtype_3v	0.0	0.0	2_1
421	cat__FABtype_4	0.0006164350158497812	0.0002540764130530749	2_1
422	cat__FABtype_4e	8.583272372590934e-05	0.00010938089846476872	2_1
423	cat__FABtype_5	0.003657644476956823	0.0010262654884643277	2_1
424	cat__FABtype_5a	-7.412826139967521e-05	4.1656486718461665e-05	2_1
425	cat__FABtype_5b	3.1211899536676134e-05	6.181118563376923e-05	2_1
426	cat__FABtype_6	3.9014874420861825e-05	0.0003467717890198565	2_1
427	cat__FABtype_7	1.950743721046422e-06	2.7170715976013512e-05	2_1
428	cat__FABtype_8	0.00043696659351377676	0.0003196720823041281	2_1
429	cat__FABtype_B	0.0	0.0	2_1
430	cat__FABtype_R	1.755669348939559e-05	0.00015780540095514768	2_1
431	cat__FABtype_RT	9.753718605218787e-05	1.9507437210430913e-05	2_1
432	cat__FABtype_X	0.0004603755181662894	0.00021611916313495926	2_1
433	cat__FABtype_nan	-5.0719336747118146e-05	3.0471591030115447e-05	2_1
434	cat__CNSinvolveentry_0.0	0.0012757863935625613	0.0004489423816224152	2_1
435	cat__CNSinvolveentry_1.0	0.0	0.0	2_1
436	cat__CNSinvolveentry_2.0	0.0016327724945135458	0.00019493777221717164	2_1
437	cat__CNSinvolveentry_nan	-3.3162643257744764e-05	5.219834444381812e-05	2_1
438	cat__Localcytoentry_1.0	0.0027993172396976185	0.0005455808568115735	2_1
439	cat__Localcytoentry_2.0	0.0029826871494757156	0.0008201804483759299	2_1
440	cat__Localcytoentry_3.0	0.00016971470373079446	5.183254915618643e-05	2_1
441	cat__Localcytoentry_4.0	4.096561814188604e-05	5.565605507997949e-05	2_1
442	cat__Localcytoentry_5.0	-0.00020872957815167847	0.0003665945226244906	2_1
443	cat__Localcytoentry_nan	1.950743721046422e-06	3.901487442092844e-06	2_1
444	cat__Localimmentry_1.0	0.0001931236283833071	0.00013365086082778308	2_1
445	cat__Localimmentry_2.0	0.0003862472567666364	0.00018696634505931296	2_1
446	cat__Localimmentry_3.0	-0.001014386734942674	0.00028789170741767985	2_1
447	cat__Localimmentry_nan	1.3655206047302749e-05	1.9113306941966806e-05	2_1
448	cat__CD33entry_1.0	0.00028871007071444853	0.0001838879927164484	2_1
449	cat__CD33entry_2.0	0.0006476469153864795	0.0006590685169140779	2_1
450	cat__CD33entry_3.0	0.00026139965861984307	0.00017733537267770793	2_1
451	cat__CD33entry_nan	1.950743721002013e-06	9.916227282820732e-05	2_1
452	cat__SmokeHist_1.0	-0.00010338941721532713	0.00037480686456171447	2_1
453	cat__SmokeHist_2.0	-0.00035893684467205313	0.00021238932229935783	2_1
454	cat__SmokeHist_3.0	0.0009070958302852983	0.0004566990610710014	2_1
455	cat__SmokeHist_nan	4.681784930504751e-05	0.00016920944895157812	2_1
456	cat__amlType_De novo	0.000423311387466474	0.0006834455056169338	2_1
457	cat__amlType_High risk MDS	-0.0005267008046818012	0.00037238261884192376	2_1
458	cat__amlType_Secondary	0.0008895391367958805	0.0007314742725278325	2_1
459	cat__CytoResult_Adverse	0.03229651304559862	0.010550781676611736	2_1
460	cat__CytoResult_Failed	-4.8768593026093934e-05	0.00013766225809802343	2_1
461	cat__CytoResult_Intermediate	0.0005442574981711745	0.0006669832127761091	2_1
462	cat__CytoResult_Normal	0.0024286759326993313	0.0006315109117284068	2_1
463	cat__CytoResult_Not done	-0.00014045354791512033	7.443563629686687e-05	2_1
464	cat__CytoResult_nan	7.802974884185688e-06	1.1374692796593205e-05	2_1
465	cat__CytoResult_t(15;17) / PML-RARA [APL]	0.0	0.0	2_1
466	cat__CytoResult_t(8;21) / inv(16) [CBF]	0.012067300658376	0.0017349493970026811	2_1
467	cat__ComorArr_0.0	8.193123628381649e-05	0.0001097629253090079	2_1
468	cat__ComorArr_1.0	-4.096561814190824e-05	6.363133452446183e-05	2_1
469	cat__ComorArr_2.0	0.0	0.0	2_1
470	cat__ComorArr_nan	-4.6817849305025304e-05	9.556653470963006e-06	2_1
471	cat__ComorCard_0.0	-8.973421116800217e-05	0.00015912617222751246	2_1
472	cat__ComorCard_1.0	0.00020872957815163407	0.00017927748714382938	2_1
473	cat__ComorCard_2.0	0.0	0.0	2_1
474	cat__ComorCard_nan	1.5605949768371376e-05	1.3230587628646501e-05	2_1
475	cat__ComorHVD_0.0	4.291636186295467e-05	5.606479536974078e-05	2_1
476	cat__ComorHVD_1.0	7.802974884185688e-06	1.4334980206505697e-05	2_1
477	cat__ComorHVD_2.0	0.0	0.0	2_1
478	cat__ComorHVD_nan	0.0	0.0	2_1
479	cat__ComorIBD_0.0	-3.511338697879118e-05	7.417957899763099e-05	2_1
480	cat__ComorIBD_1.0	1.950743721046422e-06	0.00013149807010077964	2_1
481	cat__ComorIBD_2.0	0.0	0.0	2_1
482	cat__ComorIBD_nan	-5.657156791025741e-05	1.891316208696417e-05	2_1
483	cat__ComorDiab_0.0	-0.00041745915630333477	0.00020602291979566876	2_1
484	cat__ComorDiab_1.0	-0.000200926603267515	0.00021666431995185026	2_1
485	cat__ComorDiab_2.0	0.0	0.0	2_1
486	cat__ComorDiab_nan	9.753718605209905e-06	2.389163367747324e-05	2_1
487	cat__ComorCVD_0.0	-0.00015215801024139885	4.958113641410431e-05	2_1
488	cat__ComorCVD_1.0	6.43745427944431e-05	5.9999245059181985e-05	2_1
489	cat__ComorCVD_2.0	0.0	0.0	2_1
490	cat__ComorCVD_nan	3.7064130699837607e-05	2.6461175257248804e-05	2_1
491	cat__ComorPsyc_0.0	0.00029651304559863423	0.00034779085418994165	2_1
492	cat__ComorPsyc_1.0	0.0007568885637649458	0.00026479864053130097	2_1
493	cat__ComorPsyc_2.0	6.827603023651374e-05	1.2337586579557673e-05	2_1
494	cat__ComorPsyc_nan	0.0	0.0	2_1
495	cat__ComorObe_0.0	9.558644233111923e-05	0.00019097372544094746	2_1
496	cat__ComorObe_1.0	-0.00018532065349916583	6.951876978770071e-05	2_1
497	cat__ComorObe_2.0	0.0	0.0	2_1
498	cat__ComorObe_nan	0.0	0.0	2_1
499	cat__ComorInf_0.0	-3.901487442115048e-06	0.00028070381980988457	2_1
500	cat__ComorInf_1.0	0.0009383077298219744	0.00011968094923329283	2_1
501	cat__ComorInf_2.0	3.316264325772256e-05	2.866996041296003e-05	2_1
502	cat__ComorInf_nan	2.535966837358128e-05	4.211076936343614e-05	2_1
503	cat__ComorRheu_0.0	1.9507437210442012e-05	0.00036065025774041713	2_1
504	cat__ComorRheu_1.0	-0.00019897585954646856	0.00020212566842412098	2_1
505	cat__ComorRheu_2.0	-4.8768593026093934e-05	7.754052929278853e-05	2_1
506	cat__ComorRheu_nan	-2.2204460492503132e-17	2.4675173159080235e-05	2_1
507	cat__ComorPrep_0.0	-6.242379907341888e-05	0.0001367748209155362	2_1
508	cat__ComorPrep_1.0	7.217751767860659e-05	5.146415394596213e-05	2_1
509	cat__ComorPrep_2.0	7.217751767860659e-05	1.809045305146821e-05	2_1
510	cat__ComorPrep_nan	0.0	0.0	2_1
511	cat__ComorRen_0.0	5.4620824189233194e-05	9.326921697443403e-05	2_1
512	cat__ComorRen_1.0	1.9507437210242174e-06	0.0002591921110004764	2_1
513	cat__ComorRen_2.0	0.0	0.0	2_1
514	cat__ComorRen_nan	3.901487442092844e-06	7.802974884185688e-06	2_1
515	cat__ComorMPul_0.0	0.00024189222140942325	0.000209048381559523	2_1
516	cat__ComorMPul_1.0	3.9014874420884024e-05	9.314673600632998e-05	2_1
517	cat__ComorMPul_2.0	-8.583272372593153e-05	0.00015720138204656242	2_1
518	cat__ComorMPul_nan	-5.071933674714035e-05	7.565264834787788e-05	2_1
519	cat__ComorSPul_0.0	7.607900512069943e-05	0.00011629443402713504	2_1
520	cat__ComorSPul_1.0	4.681784930504751e-05	3.8721157261668285e-05	2_1
521	cat__ComorSPul_2.0	-1.560594976834917e-05	7.670169520151247e-05	2_1
522	cat__ComorSPul_nan	-3.901487442092844e-06	9.946880299634305e-06	2_1
523	cat__ComorPST_0.0	0.00018532065349914363	6.321132112566001e-05	2_1
524	cat__ComorPST_1.0	0.00015215801024139885	0.00020742194783352882	2_1
525	cat__ComorPST_2.0	0.0	0.0	2_1
526	cat__ComorPST_nan	-4.876859302607173e-05	2.9584493319877397e-05	2_1
527	cat__ComorHepM_0.0	0.0004896366739819413	0.0002414040428666232	2_1
528	cat__ComorHepM_1.0	0.0002574981711777502	0.0003423874781797321	2_1
529	cat__ComorHepM_2.0	0.0	0.0	2_1
530	cat__ComorHepM_nan	0.0	0.0	2_1
531	cat__ComorHepS_0.0	7.998049256277006e-05	0.0002541512889610578	2_1
532	cat__ComorHepS_1.0	4.8768593026093934e-05	7.529971837354094e-05	2_1
533	cat__ComorHepS_2.0	0.0	0.0	2_1
534	cat__ComorHepS_nan	-3.121189953669834e-05	1.5605949768321414e-05	2_1
535	cat__TreatmentC1_ADE Alone	0.0006066812972445934	0.00022253873699290544	2_1
536	cat__TreatmentC1_ADE and Mylotarg 3mg per m2	3.511338697879118e-05	8.671489205907365e-05	2_1
537	cat__TreatmentC1_ADE and Mylotarg 6mg per m2	-0.00015020726652035244	0.00012066260595323537	2_1
538	cat__TreatmentC1_AIDA	0.0	0.0	2_1
539	cat__TreatmentC1_Arsenic and ATRA	0.0	0.0	2_1
540	cat__TreatmentC1_DA High dose (90mg)	1.1704462326256326e-05	0.0003159000435795631	2_1
541	cat__TreatmentC1_DA Mylotarg 3mg per m2	6.632528651548953e-05	0.00011547348324368824	2_1
542	cat__TreatmentC1_DA Mylotarg 6mg per m2	-0.0005579127042184995	0.0001967642000905031	2_1
543	cat__TreatmentC1_DA Standard dose (60mg)	-3.70641306998154e-05	0.0002649997570886365	2_1
544	cat__Marrresult1C1_CR	0.006439405023165046	0.002266688657441087	2_1
545	cat__Marrresult1C1_PR	-4.096561814193045e-05	0.0007343040913212786	2_1
546	cat__Marrresult1C1_RD	0.002998293099244087	0.0022202394610117437	2_1
547	cat__Marrresult1C1_nan	6.43745427944653e-05	0.00011182373585342694	2_1
548	cat__Marrresult2C1_CR	-0.00037259205071933367	0.0007681423414720558	2_1
549	cat__Marrresult2C1_PR	4.096561814188604e-05	6.422658915643085e-05	2_1
550	cat__Marrresult2C1_RD	-3.316264325772256e-05	0.00012346836302128282	2_1
551	cat__Marrresult2C1_nan	-0.00029066081443551717	0.0005397041959573624	2_1
552	ordinal__NauseagradeC1	-0.0003199219702511691	0.0003321080313294424	2_1
553	ordinal__AlopeciagradeC1	0.0006222872470129203	0.0002615306459016694	2_1
554	ordinal__OralgradeC1	0.0004135576688612197	0.0008186758015282284	2_1
555	ordinal__DiarrheagradeC1	0.0007256766642282253	0.00030680678080606484	2_1
556	ordinal__CardiacgradeC1	0.0002945623018775878	8.905310673895028e-05	2_1
557	ordinal__LiverASTgradeC1	0.0002457937088514939	0.0005553421683316784	2_1
558	ordinal__LiverALTgradeC1	-0.0001736161911729095	0.0004942508634073316	2_1
559	ordinal__LiverBilgradeC1	-0.00014825652279935043	0.0005794858165621722	2_1
560	ordinal__RenaCreatgradeC1	0.0002594489148987966	0.0002717491730826057	2_1
561	ordinal__RenaprotgradeC1	-0.00015020726652037464	0.00016945665061582905	2_1
562	ordinal__RenahaemgradeC1	-5.0719336747118146e-05	0.0004563406270446718	2_1
563	ordinal__cellularity1C1	-0.00016776396000972582	0.0009963775647270168	2_1
564	ordinal__cellularity2C1	-0.00023603999024628396	0.0002869251586116902	2_1
565	num__amlAgeAtRand1	0.0032616435015849765	0.0020287415824778126	2_1
566	num__UnitsbloodC1	7.41282613996308e-05	0.001504434501711358	2_1
567	num__UnitsplateletsC1	0.0003589368446720309	0.0005570867782227787	2_1
568	num__DaysIVantibC1	-0.0003316264325774476	0.0011557724412331468	2_1
569	num__DaysinhospC1	0.000596927578639339	0.001402724454899108	2_1
570	num__NauseastartC1	-0.00020677883443065426	0.0008975838017232017	2_1
571	num__NauseastopC1	0.0008427212874908552	0.00043438993682931	2_1
572	num__AlopeciastartC1	0.001182150694952444	0.0012766928392714183	2_1
573	num__AlopeciastopC1	0.0005364545232870111	0.00044500906893294703	2_1
574	num__OralstartC1	0.0009734211168007656	0.0006365943614551635	2_1
575	num__OralstopC1	-0.00018922214094123645	0.0007840339702249822	2_1
576	num__DiarrheastartC1	0.0011138746647159302	0.0004412045852989177	2_1
577	num__DiarrheastopC1	0.0008329675688856453	0.0008817188985239412	2_1
578	num__CardiacstartC1	2.9261155815629713e-05	0.0003902950225657561	2_1
579	num__CardiacstopC1	-0.0003316264325774254	0.00039335430251956685	2_1
580	num__LiverASTstartC1	2.3408924652512652e-05	0.00010443313388403927	2_1
581	num__LiverASTstopC1	-0.00012094611070472272	0.0004475500982765953	2_1
582	num__LiverALTstartC1	-0.0011841014386734904	0.0006511394359730744	2_1
583	num__LiverALTstopC1	-0.0013538161424043072	0.000931148645650855	2_1
584	num__LiverBilstartC1	-0.0004857351865398707	0.0010094113912618708	2_1
585	num__LiverBilstopC1	0.0002672518897830045	0.0011204233734583037	2_1
586	num__RenaCreatstartC1	0.000403803950256032	0.0007740938471086152	2_1
587	num__RenaCreatstopC1	-0.00023213850280419114	0.000613830580102389	2_1
588	num__RenaprotstartC1	0.00040770543769812483	0.0002390278050620436	2_1
589	num__RenahaemstartC1	-0.00018922214094123645	0.0002487179119318601	2_1
590	num__RenahaemstopC1	0.0003511338697878452	0.00026475552424988985	2_1
591	num__mylotargdateC1	0.0002496951962935867	0.0009514871233050902	2_1
592	num__marrexamdate1C1	0.0011841014386734683	0.0006425502268064234	2_1
593	num__marrexamdate2C1	-1.9507437210442012e-05	0.0005157125948105334	2_1
594	num__NeutrecoverydateC1	0.002171177761521581	0.0011503865032402377	2_1
595	num__Platrecovery50dateC1	0.0016717873689344298	0.0012812778199632836	2_1
596	num__Platrecovery100dateC1	0.001802487198244318	0.001253015400177047	2_1
597	num__DischargeddateC1	0.002898805169470875	0.001209781993285043	2_1
598	num__Weight	0.0036088758839307733	0.0022423457542153926	2_1
599	num__Height	0.001593757620092684	0.0015414652955911211	2_1
600	num__BloodDateEntry	0.0006866617898073413	0.0009701023223496352	2_1
601	num__HemoglobinEntry	0.00016776396000972582	0.0009458069834795811	2_1
602	num__PlateletEntry	0.0011411850768104914	0.0009644252839665924	2_1
603	num__MarrowDateEntry	0.0011138746647159526	0.0007409591306404095	2_1
604	num__MarrowBlastsEntry	-0.0025164594001463314	0.0012537986999636146	2_1
605	num__LocalImmPcnt	-7.802974884174585e-05	0.0009106442774906554	2_1
606	num__SmokePerDay	0.00039209948792977566	0.0003669472868011621	2_1
607	num__chemodateC1	-0.0009012435991221813	0.0009015433388972049	2_1
608	num__Marrblastperc1C1	0.00300219458668618	0.002583262014884441	2_1
609	num__Marrblastperc2C1	-0.0002945623018776322	0.0004707480489926075	2_1
610	num__WBCEntry	0.007916118019995099	0.002448852437983928	2_1
611	num__CompmarrrespC1	0.0008232138502804132	0.0022575137109114305	2_1
612	remainder__IsSec_is_missing	-1.9507437210464218e-05	7.325036178693966e-05	2_1
613	remainder__PrevDiag_is_missing	1.560594976834917e-05	4.722250548418967e-05	2_1
614	remainder__PrevBloodDis_is_missing	0.0018532065349914583	0.0005766089585375705	2_1
615	remainder__Weight_is_missing	0.0	0.0	2_1
616	remainder__Height_is_missing	0.0	0.0	2_1
617	remainder__BloodDateEntry_is_missing	0.0	0.0	2_1
618	remainder__HemoglobinEntry_is_missing	0.0	0.0	2_1
619	remainder__PlateletEntry_is_missing	-1.5605949768371376e-05	1.1704462326278532e-05	2_1
620	remainder__MarrowDateEntry_is_missing	4.096561814190824e-05	7.489433336435814e-05	2_1
621	remainder__MarrowBlastsEntry_is_missing	-2.1458180931488437e-05	0.0002453132944724812	2_1
622	remainder__FABtype_is_missing	0.00016971470373077223	5.640314965052681e-05	2_1
623	remainder__CNSinvolveentry_is_missing	-1.3655206047280543e-05	6.632528651548953e-05	2_1
624	remainder__Localcytoentry_is_missing	5.071933674714035e-05	2.7170715975962493e-05	2_1
625	remainder__Localimmentry_is_missing	1.7556693489417797e-05	8.776178984015598e-05	2_1
626	remainder__LocalImmPcnt_is_missing	-6.047305535239467e-05	0.00040401593197584846	2_1
627	remainder__CD33entry_is_missing	0.00012289685442574695	0.0001265129119109634	2_1
628	remainder__SmokeHist_is_missing	-0.00013069982930993262	5.399015851003976e-05	2_1
629	remainder__SmokePerDay_is_missing	0.0005384052670080353	0.00043852267607089225	2_1
630	remainder__CytoResult_is_missing	0.0	0.0	2_1
631	remainder__Karyotype_is_missing	9.558644233111923e-05	3.969176288588821e-05	2_1
632	remainder__ComorArr_is_missing	0.0	0.0	2_1
633	remainder__ComorCard_is_missing	0.0	0.0	2_1
634	remainder__ComorHVD_is_missing	5.852231163128163e-05	6.1687932897788364e-06	2_1
635	remainder__ComorIBD_is_missing	0.0	0.0	2_1
636	remainder__ComorDiab_is_missing	-9.753718605232109e-06	0.0	2_1
637	remainder__ComorCVD_is_missing	4.4867105583978886e-05	7.802974884141278e-06	2_1
638	remainder__ComorPsyc_is_missing	3.901487442092844e-06	1.3230587628646501e-05	2_1
639	remainder__ComorObe_is_missing	0.0	0.0	2_1
640	remainder__ComorInf_is_missing	-8.583272372595375e-05	2.8536920435659442e-05	2_1
641	remainder__ComorRheu_is_missing	0.0	0.0	2_1
642	remainder__ComorPrep_is_missing	2.3408924652534858e-05	3.6285930724690625e-05	2_1
643	remainder__ComorRen_is_missing	1.950743721046422e-06	9.5566534710038e-06	2_1
644	remainder__ComorMPul_is_missing	5.657156791023521e-05	1.2939769969705403e-05	2_1
645	remainder__ComorSPul_is_missing	0.0	0.0	2_1
646	remainder__ComorPST_is_missing	5.2670080468186776e-05	2.1897043960621212e-05	2_1
647	remainder__ComorHepM_is_missing	-3.7064130699837607e-05	4.591505406854988e-05	2_1
648	remainder__ComorHepS_is_missing	-3.901487442092844e-06	1.584791690738359e-05	2_1
649	remainder__drugdoseC1yn_is_missing	-1.9507437210464218e-05	5.7868410530875986e-05	2_1
650	remainder__mylotargC1yn_is_missing	0.0	0.0	2_1
651	remainder__mylotargdateC1_is_missing	4.681784930504751e-05	0.00042824934201447616	2_1
652	remainder__mylodoseC1_is_missing	0.0010416971470373238	0.0007578181156136703	2_1
653	remainder__marrexamdate1C1_is_missing	-2.145818093151064e-05	4.549877118630618e-05	2_1
654	remainder__marrexamdate2C1_is_missing	-0.0011099731772738375	0.0005574964812431225	2_1
655	remainder__cellularity1C1_is_missing	0.0004623262618873358	0.00021815211601375039	2_1
656	remainder__cellularity2C1_is_missing	-0.00037064130699830943	0.0003356186400211586	2_1
657	remainder__Marrblastperc1C1_is_missing	0.0001580102414045159	0.00017310034080644993	2_1
658	remainder__Marrblastperc2C1_is_missing	-0.00024384296513044746	0.0003479768122941231	2_1
659	remainder__Marrresult1C1_is_missing	0.0002457937088514939	6.935435780399554e-05	2_1
660	remainder__Marrresult2C1_is_missing	-0.0008700316995854607	0.0008727785244972568	2_1
661	remainder__CompmarrrespC1_is_missing	0.0012640819312362828	0.0012566272551628559	2_1
662	remainder__NeutrecoveryC1_is_missing	0.0	0.0	2_1
663	remainder__NeutrecoverydateC1_is_missing	2.9261155815629713e-05	0.00033742791803662134	2_1
664	remainder__Platrecovery50C1_is_missing	2.9261155815696327e-05	0.0	2_1
665	remainder__Platrecovery50dateC1_is_missing	0.0008173616191172961	0.0007034426217617776	2_1
666	remainder__Platrecovery100C1_is_missing	1.3655206047280543e-05	2.1010152868581997e-05	2_1
667	remainder__Platrecovery100dateC1_is_missing	0.0014142891977566353	0.0015343315531428927	2_1
668	remainder__NauseagradeC1_is_missing	0.00010924164837844419	0.00016534207344876336	2_1
669	remainder__NauseastartC1_is_missing	-0.0003530846135088916	0.00031764194282630424	2_1
670	remainder__NauseastopC1_is_missing	0.0005052426237503127	0.00010990151491637933	2_1
671	remainder__AlopeciagradeC1_is_missing	-7.4128261399653e-05	3.1211899536673356e-05	2_1
672	remainder__AlopeciastartC1_is_missing	-0.00012289685442576915	0.0005047339692454951	2_1
673	remainder__AlopeciastopC1_is_missing	0.00043111436235063747	0.00034481292156882473	2_1
674	remainder__OralgradeC1_is_missing	2.3408924652512652e-05	5.740624811337976e-05	2_1
675	remainder__OralstartC1_is_missing	-0.0003784442818824729	0.00035982629954199206	2_1
676	remainder__OralstopC1_is_missing	-0.00021458180931481773	0.00036791047265451583	2_1
677	remainder__DiarrheagradeC1_is_missing	-4.4867105584001085e-05	6.248473007772681e-05	2_1
678	remainder__DiarrheastartC1_is_missing	-0.000329675688856379	0.00018785976013659908	2_1
679	remainder__DiarrheastopC1_is_missing	0.0003686905632772186	0.00027521392188909513	2_1
680	remainder__CardiacgradeC1_is_missing	-0.0003218727139721933	0.00023245794270300015	2_1
681	remainder__CardiacstartC1_is_missing	-4.681784930504751e-05	0.00022919370912807192	2_1
682	remainder__CardiacstopC1_is_missing	-7.4128261399653e-05	0.00015588871415954156	2_1
683	remainder__LiverASTgradeC1_is_missing	1.950743721041981e-05	2.543458631631702e-05	2_1
684	remainder__LiverASTstartC1_is_missing	0.0003160204828090762	0.00016923193675139528	2_1
685	remainder__LiverASTstopC1_is_missing	-7.607900512067723e-05	0.00017155457393550161	2_1
686	remainder__LiverALTgradeC1_is_missing	-6.242379907341888e-05	2.799843958918261e-05	2_1
687	remainder__LiverALTstartC1_is_missing	0.00016971470373077223	0.00019009494605341353	2_1
688	remainder__LiverALTstopC1_is_missing	0.0003121189953670056	0.000374979425247328	2_1
689	remainder__LiverBilgradeC1_is_missing	5.852231163139265e-06	4.7783267355019e-06	2_1
690	remainder__LiverBilstartC1_is_missing	1.1704462326256326e-05	0.0005296332071532875	2_1
691	remainder__LiverBilstopC1_is_missing	-0.0005676664228237094	0.00030957264159770274	2_1
692	remainder__RenaCreatgradeC1_is_missing	-4.486710558402329e-05	6.603778933843029e-05	2_1
693	remainder__RenaCreatstartC1_is_missing	-3.121189953669834e-05	0.00011888338637554913	2_1
694	remainder__RenaCreatstopC1_is_missing	0.0002282370153621205	0.0002494054646787444	2_1
695	remainder__RenaprotgradeC1_is_missing	-0.00019117288466232729	4.640966497291116e-05	2_1
696	remainder__RenaprotstartC1_is_missing	0.0003667398195562166	0.0001804411580371159	2_1
697	remainder__RenahaemgradeC1_is_missing	-0.00015215801024137665	0.0001536760196340808	2_1
698	remainder__RenahaemstartC1_is_missing	5.4620824189233194e-05	0.00016045978813114233	2_1
699	remainder__RenahaemstopC1_is_missing	-0.00021653255303584197	0.0002528001295268815	2_1
700	remainder__UnitsbloodC1_is_missing	-1.1704462326256326e-05	3.872115726171192e-05	2_1
701	remainder__UnitsplateletsC1_is_missing	3.901487442092844e-06	8.649519347434179e-05	2_1
702	remainder__DaysIVantibC1_is_missing	-1.9507437210442012e-05	1.5110395888619958e-05	2_1
703	remainder__DaysinhospC1_is_missing	-3.901487442090623e-05	0.0001202519191020616	2_1
704	remainder__DischargeddateC1_is_missing	0.00013265057303095683	0.0002551375915484794	2_1
705	karyotype_encoding__Karyotype_46,XX [20]	0.0	0.0	3_1
706	karyotype_encoding__Karyotype_46,XX [20]	1.37937829449708e-05	1.004782405753976e-05	3_1
707	karyotype_encoding__Karyotype_46,XX,inv(16)(p13q22)[10]	0.0	0.0	3_1
708	karyotype_encoding__Karyotype_46,XX,t(8;21)(q22;q22)[10]	0.0	0.0	3_1
709	karyotype_encoding__Karyotype_46,XX[10]	-0.0002541997142716301	3.43575462321515e-05	3_1
710	karyotype_encoding__Karyotype_46,XX[20]	9.064485935268429e-05	0.00015658048593776946	3_1
711	karyotype_encoding__Karyotype_46,XX[20]	-0.00014779053155327125	4.086199586843538e-05	3_1
712	karyotype_encoding__Karyotype_46,XX[25]	8.670377851125455e-05	2.882652118493207e-05	3_1
713	karyotype_encoding__Karyotype_46,XX[30]	2.364648504853406e-05	4.6464657855276216e-05	3_1
714	karyotype_encoding__Karyotype_46,XY	0.0	0.0	3_1
715	karyotype_encoding__Karyotype_46,XY [20]	3.744026799352706e-05	8.50762427505794e-05	3_1
716	karyotype_encoding__Karyotype_46,XY,inv(16)(p13q22)[10]	0.0	0.0	3_1
717	karyotype_encoding__Karyotype_46,XY[10]	4.729297009706812e-05	2.6729710756710233e-05	3_1
718	karyotype_encoding__Karyotype_46,XY[20]	7.093945514553557e-05	0.00038176646148750285	3_1
719	karyotype_encoding__Karyotype_46,XY[20]	-7.882161682837285e-06	9.653637096534261e-06	3_1
720	karyotype_encoding__Karyotype_46,XY[25]	5.320459135917943e-05	3.2737076163057444e-05	3_1
721	karyotype_encoding__Karyotype_46,XY[30]	0.0	0.0	3_1
722	karyotype_encoding__Karyotype_47,XX,+8[10]	0.0	0.0	3_1
723	karyotype_encoding__Karyotype_47,XY,+8[10]	0.0	0.0	3_1
724	karyotype_encoding__Karyotype___rare_class__	0.0006995418493521699	0.0018293366356366217	3_1
725	cat__sexID_False	-0.00025222917385092636	0.00043626892670215096	3_1
726	cat__sexID_True	-0.00020493620375388043	0.0004094458667232339	3_1
727	cat__IsSec_False	-0.0009655648061480893	0.0007748259150750895	3_1
728	cat__IsSec_True	-0.0009281245381546066	0.0016412768266198094	3_1
729	cat__IsSec_nan	0.0	0.0	3_1
730	cat__PrevDiag_False	-0.0009635942657273633	0.0008830000200414048	3_1
731	cat__PrevDiag_True	-0.0009025075126853465	0.0011456044803374412	3_1
732	cat__PrevDiag_nan	0.0	0.0	3_1
733	cat__drugdoseC1yn_False	-0.0001793191782846204	0.000156332299879207	3_1
734	cat__drugdoseC1yn_True	-8.670377851125455e-05	0.0001511547083955838	3_1
735	cat__drugdoseC1yn_nan	3.941080841429745e-06	7.88216168285949e-06	3_1
736	cat__mylotargC1yn_False	7.685107640771349e-05	0.0008533691427865252	3_1
737	cat__mylotargC1yn_True	0.00032908025025866203	0.00038370424600811103	3_1
738	cat__mylotargC1yn_nan	-0.00013005566776687073	0.00019098999866340503	3_1
739	cat__mylodoseC1_False	0.0002069067441746064	0.00035682564220236915	3_1
740	cat__mylodoseC1_True	-0.0005655451007438694	0.00025239846035903944	3_1
741	cat__mylodoseC1_nan	0.0009655648061480893	0.00023736629660815872	3_1
742	cat__NeutrecoveryC1_False	-0.0003665205182521225	0.00032375685268939795	3_1
743	cat__NeutrecoveryC1_True	0.00031725700773439504	0.0003931907151623733	3_1
744	cat__NeutrecoveryC1_nan	0.0	0.0	3_1
745	cat__Platrecovery50C1_False	-0.0005675156411645954	0.0006062927307394693	3_1
746	cat__Platrecovery50C1_True	-0.000522193211488231	0.0007115261011964466	3_1
747	cat__Platrecovery50C1_nan	1.9705404207148725e-05	0.0	3_1
748	cat__Platrecovery100C1_False	0.0018503374550470353	0.000916680493227181	3_1
749	cat__Platrecovery100C1_True	0.0023173555347554275	0.0006792907577050503	3_1
750	cat__Platrecovery100C1_nan	0.0	0.0	3_1
751	cat__amlAgeGroup_15-29	0.0006995418493521699	0.0002119590806960042	3_1
752	cat__amlAgeGroup_30-39	0.00021281836543669553	0.00032057488994170075	3_1
753	cat__amlAgeGroup_40-49	0.00034090349278290686	0.0003379692252744339	3_1
754	cat__amlAgeGroup_50-59	0.0004965761860190154	0.0002318715746797933	3_1
755	cat__amlAgeGroup_60+	0.002985368737376248	0.0014765252929269254	3_1
756	cat__PrevBloodDis_Aplastic anaemia	0.0	0.0	3_1
757	cat__PrevBloodDis_Chronic lymphoblastic leukaemia (CLL)	0.0	0.0	3_1
758	cat__PrevBloodDis_Chronic myelomonocytic leukaemia (CMML)	-0.00018326025912605016	0.00025967805290257734	3_1
759	cat__PrevBloodDis_Hodgkin's disease	-6.8968914724854e-05	7.159328883032769e-05	3_1
760	cat__PrevBloodDis_Lymphoma	0.0	0.0	3_1
761	cat__PrevBloodDis_Myelodysplastic syndrome (MDS)/myelodysplasia/pre-leukaemic phase	0.00014384945071184153	0.00015105191701454254	3_1
762	cat__PrevBloodDis_Myelofibrosis	3.941080841429745e-06	7.88216168285949e-06	3_1
763	cat__PrevBloodDis_Myeloproliferative syndrome	-3.941080841420863e-05	0.0003153480406893523	3_1
764	cat__PrevBloodDis_Other haematological disorder	5.123405093845346e-05	4.379744966923168e-05	3_1
765	cat__PrevBloodDis_Polycythaemia rubra vera (PRV)	0.0	0.0	3_1
766	cat__PrevBloodDis_Refractory anaemia with excess of blasts (RAEB, RAEB-t)	0.0001596137740775383	5.6220868486868705e-05	3_1
767	cat__PrevBloodDis_Thrombocythaemia	0.0	0.0	3_1
768	cat__PrevBloodDis_Thrombocytopenia	0.0	0.0	3_1
769	cat__PrevBloodDis_nan	-0.0014680526134292604	0.001687535197090797	3_1
770	cat__FABtype_0	2.3646485048511857e-05	4.253812137529073e-05	3_1
771	cat__FABtype_1	0.00016158431449826428	0.0003591901165354957	3_1
772	cat__FABtype_2	-0.00019705404207104316	0.00047665087742520786	3_1
773	cat__FABtype_3	0.0	0.0	3_1
774	cat__FABtype_3v	0.0	0.0	3_1
775	cat__FABtype_4	0.0003133159268929431	0.0002224529806066536	3_1
776	cat__FABtype_4e	0.00023055322922311828	9.725769883639974e-05	3_1
777	cat__FABtype_5	0.0002009951229124729	0.0004976775289825676	3_1
778	cat__FABtype_5a	3.1528646731371345e-05	0.000190888316284561	3_1
779	cat__FABtype_5b	-5.911621262129074e-05	4.985116760695187e-05	3_1
780	cat__FABtype_6	-0.00035666781614860363	0.00032757234098000003	3_1
781	cat__FABtype_7	-0.00020296566333315446	0.0001005941101973706	3_1
782	cat__FABtype_8	5.320459135917943e-05	0.00020559829687406318	3_1
783	cat__FABtype_B	0.0	0.0	3_1
784	cat__FABtype_R	-0.00010246810187695133	0.00019222619278988682	3_1
785	cat__FABtype_RT	0.0	0.0	3_1
786	cat__FABtype_X	0.00047884132223261486	0.00011157505427372431	3_1
787	cat__FABtype_nan	6.108675304201671e-05	4.51077319759924e-05	3_1
788	cat__CNSinvolveentry_0.0	0.0011705010099019697	0.0008760908359883436	3_1
789	cat__CNSinvolveentry_1.0	9.85270210356326e-06	8.812524666258979e-06	3_1
790	cat__CNSinvolveentry_2.0	0.0009202423764717249	0.00014380895445504507	3_1
791	cat__CNSinvolveentry_nan	5.91162126215572e-06	3.769865800230711e-05	3_1
792	cat__Localcytoentry_1.0	0.0023745012069560367	0.0006407438757294981	3_1
793	cat__Localcytoentry_2.0	0.0006896891472486288	0.0012732497150913812	3_1
794	cat__Localcytoentry_3.0	-1.182324252426703e-05	0.00046857445817674446	3_1
795	cat__Localcytoentry_4.0	-0.00018917188038820588	0.00021043305107386074	3_1
796	cat__Localcytoentry_5.0	2.9558106310667576e-05	0.00019226658917424698	3_1
797	cat__Localcytoentry_nan	0.0	0.0	3_1
798	cat__Localimmentry_1.0	7.290999556628375e-05	0.000229515095082232	3_1
799	cat__Localimmentry_2.0	0.00012020296566335187	7.817856810633259e-05	3_1
800	cat__Localimmentry_3.0	-0.00027981673974086796	0.00010803882092219403	3_1
801	cat__Localimmentry_nan	3.1528646731371345e-05	4.7210792849734715e-05	3_1
802	cat__CD33entry_1.0	5.714567220058697e-05	0.00022210359609603942	3_1
803	cat__CD33entry_2.0	-7.882161682841727e-05	0.00042906226931420144	3_1
804	cat__CD33entry_3.0	0.0004354894329769987	0.00013268630667151503	3_1
805	cat__CD33entry_nan	0.0	0.00013877977722377615	3_1
806	cat__SmokeHist_1.0	0.0006207202325237748	0.00017156154576817987	3_1
807	cat__SmokeHist_2.0	0.000372432139514256	0.00041714995653621743	3_1
808	cat__SmokeHist_3.0	-0.0006956007685107624	0.00043278379516459227	3_1
809	cat__SmokeHist_nan	-5.123405093845346e-05	5.891882905650337e-05	3_1
810	cat__amlType_De novo	-0.0006699837430415689	0.0013142042129708552	3_1
811	cat__amlType_High risk MDS	-0.00014187891029115995	0.00013373568747982058	3_1
812	cat__amlType_Secondary	-0.0028966944184442454	0.0012838944170465933	3_1
813	cat__CytoResult_Adverse	0.03178087590521701	0.005339315904181073	3_1
814	cat__CytoResult_Failed	-0.00030149268436867603	0.00030822427055933043	3_1
815	cat__CytoResult_Intermediate	-0.00024828809300949663	0.0009376004436135169	3_1
816	cat__CytoResult_Normal	0.0027607271294152634	0.0006775450431360526	3_1
817	cat__CytoResult_Not done	-1.576432336567457e-05	3.152864673134914e-05	3_1
818	cat__CytoResult_nan	0.0	0.0	3_1
819	cat__CytoResult_t(15;17) / PML-RARA [APL]	0.0	0.0	3_1
820	cat__CytoResult_t(8;21) / inv(16) [CBF]	0.014946549091088234	0.003125298228983056	3_1
821	cat__ComorArr_0.0	0.00015370215281542698	4.253812137526912e-05	3_1
822	cat__ComorArr_1.0	0.0	0.0	3_1
823	cat__ComorArr_2.0	0.0	0.0	3_1
824	cat__ComorArr_nan	0.0	0.0	3_1
825	cat__ComorCard_0.0	3.152864673139355e-05	3.911411053012926e-05	3_1
826	cat__ComorCard_1.0	2.5617025469237832e-05	0.00017083574009907535	3_1
827	cat__ComorCard_2.0	0.0	0.0	3_1
828	cat__ComorCard_nan	3.546972757280109e-05	1.1823242524267032e-05	3_1
829	cat__ComorHVD_0.0	1.3793782944993005e-05	6.728753565777304e-05	3_1
830	cat__ComorHVD_1.0	5.1234050938475664e-05	4.638101303882133e-05	3_1
831	cat__ComorHVD_2.0	0.0	0.0	3_1
832	cat__ComorHVD_nan	0.0	0.0	3_1
833	cat__ComorIBD_0.0	0.00017143701660180533	0.0001584539966932327	3_1
834	cat__ComorIBD_1.0	9.65564806147956e-05	4.290170167410886e-05	3_1
835	cat__ComorIBD_2.0	0.0	0.0	3_1
836	cat__ComorIBD_nan	0.0	0.0	3_1
837	cat__ComorDiab_0.0	0.00012217350608403343	0.0002673406850648341	3_1
838	cat__ComorDiab_1.0	0.00017734863786393883	0.00017854879613890247	3_1
839	cat__ComorDiab_2.0	0.0	0.0	3_1
840	cat__ComorDiab_nan	0.0	0.0	3_1
841	cat__ComorCVD_0.0	-0.0001103502635597664	9.017241195051803e-05	3_1
842	cat__ComorCVD_1.0	-5.320459135915723e-05	4.826818548307924e-06	3_1
843	cat__ComorCVD_2.0	0.0	0.0	3_1
844	cat__ComorCVD_nan	0.0	0.0	3_1
845	cat__ComorPsyc_0.0	-4.13813488349124e-05	0.00023269070467116064	3_1
846	cat__ComorPsyc_1.0	-4.335188925561617e-05	0.00016992412345286686	3_1
847	cat__ComorPsyc_2.0	-3.941080841429745e-06	7.88216168285949e-06	3_1
848	cat__ComorPsyc_nan	2.1675944627808085e-05	3.491806521831664e-05	3_1
849	cat__ComorObe_0.0	0.0006088969899995078	0.0001922059914139148	3_1
850	cat__ComorObe_1.0	-1.3793782944948596e-05	0.0001338807842866271	3_1
851	cat__ComorObe_2.0	-2.364648504853406e-05	5.047046051477286e-05	3_1
852	cat__ComorObe_nan	0.0	0.0	3_1
853	cat__ComorInf_0.0	1.1823242524289234e-05	0.00028292184634021633	3_1
854	cat__ComorInf_1.0	-0.00013990836987045618	0.00015420659182433842	3_1
855	cat__ComorInf_2.0	5.51751317798832e-05	2.5388637325429117e-05	3_1
856	cat__ComorInf_nan	0.0	0.0	3_1
857	cat__ComorRheu_0.0	-8.670377851125455e-05	9.038746689928443e-05	3_1
858	cat__ComorRheu_1.0	0.0002778461993201642	0.00016301979707332412	3_1
859	cat__ComorRheu_2.0	0.0	0.0	3_1
860	cat__ComorRheu_nan	9.852702103518851e-06	0.0	3_1
861	cat__ComorPrep_0.0	5.517513177990541e-05	9.923387999024273e-05	3_1
862	cat__ComorPrep_1.0	5.320459135917943e-05	1.4746174242167324e-05	3_1
863	cat__ComorPrep_2.0	7.882161682837285e-06	2.1943009459902815e-05	3_1
864	cat__ComorPrep_nan	-1.37937829449708e-05	4.826818548307924e-06	3_1
865	cat__ComorRen_0.0	0.00014976107197399723	0.00016932894080646065	3_1
866	cat__ComorRen_1.0	-3.94108084140754e-06	0.0001716294326847002	3_1
867	cat__ComorRen_2.0	3.941080841429745e-06	7.88216168285949e-06	3_1
868	cat__ComorRen_nan	0.0	0.0	3_1
869	cat__ComorMPul_0.0	0.00015567269323613075	0.00036587369500245073	3_1
870	cat__ComorMPul_1.0	0.000165525395339694	0.00023285752002320453	3_1
871	cat__ComorMPul_2.0	-0.0001103502635597664	0.0001271571273848241	3_1
872	cat__ComorMPul_nan	2.5617025469237832e-05	1.9307274193122912e-05	3_1
873	cat__ComorSPul_0.0	2.2204460492503132e-17	0.00010143977674748684	3_1
874	cat__ComorSPul_1.0	-2.1675944627808085e-05	1.448045564481197e-05	3_1
875	cat__ComorSPul_2.0	-4.926351051777189e-05	7.832743254093419e-05	3_1
876	cat__ComorSPul_nan	-7.88216168285949e-06	2.445376352725141e-05	3_1
877	cat__ComorPST_0.0	-0.00016946647618110156	0.00017585348257408793	3_1
878	cat__ComorPST_1.0	-0.0001596137740775383	0.00017092663435401288	3_1
879	cat__ComorPST_2.0	2.3646485048556266e-05	1.600874605575326e-05	3_1
880	cat__ComorPST_nan	0.0	0.0	3_1
881	cat__ComorHepM_0.0	-5.911621262111311e-06	0.00038952954019208345	3_1
882	cat__ComorHepM_1.0	-0.0007271294152421115	0.00035717370119358536	3_1
883	cat__ComorHepM_2.0	0.0	0.0	3_1
884	cat__ComorHepM_nan	0.0	0.0	3_1
885	cat__ComorHepS_0.0	-1.1823242524244826e-05	6.837519709502614e-05	3_1
886	cat__ComorHepS_1.0	0.00013990836987043398	9.166720212514994e-05	3_1
887	cat__ComorHepS_2.0	1.37937829449708e-05	1.8274040091646567e-05	3_1
888	cat__ComorHepS_nan	-9.852702103518851e-06	0.0	3_1
889	cat__TreatmentC1_ADE Alone	-0.000431548352135569	0.0006678765877666968	3_1
890	cat__TreatmentC1_ADE and Mylotarg 3mg per m2	-3.3499187152075113e-05	0.00012930709663746295	3_1
891	cat__TreatmentC1_ADE and Mylotarg 6mg per m2	-0.00023646485048525178	0.000162375400360222	3_1
892	cat__TreatmentC1_AIDA	0.0	0.0	3_1
893	cat__TreatmentC1_Arsenic and ATRA	0.0	0.0	3_1
894	cat__TreatmentC1_DA High dose (90mg)	0.0004079018670870571	0.00016076518492040212	3_1
895	cat__TreatmentC1_DA Mylotarg 3mg per m2	-2.7587565889919395e-05	0.00017706377547059167	3_1
896	cat__TreatmentC1_DA Mylotarg 6mg per m2	-0.00011232080398049238	0.00011415536416935474	3_1
897	cat__TreatmentC1_DA Standard dose (60mg)	-0.00018326025912607236	0.0004652979642878946	3_1
898	cat__Marrresult1C1_CR	0.0027390511847874333	0.0015976210387880648	3_1
899	cat__Marrresult1C1_PR	0.0012631164096753578	0.0009569281898436784	3_1
900	cat__Marrresult1C1_RD	0.0014365239666978668	0.0006335647533330089	3_1
901	cat__Marrresult1C1_nan	-0.00021281836543669553	0.0003084131836486598	3_1
902	cat__Marrresult2C1_CR	0.00017143701660180533	0.00017465703576461305	3_1
903	cat__Marrresult2C1_PR	-0.00014384945071188593	7.797964012969562e-05	3_1
904	cat__Marrresult2C1_RD	2.955810631064537e-05	5.0624100019361014e-05	3_1
905	cat__Marrresult2C1_nan	0.00032908025025861764	0.00027619920081800554	3_1
906	ordinal__NauseagradeC1	0.000957682644465252	0.0005963091043913259	3_1
907	ordinal__AlopeciagradeC1	-0.00047884132223261486	0.0004463002170950056	3_1
908	ordinal__OralgradeC1	8.2762697669847e-05	0.000602727726712004	3_1
909	ordinal__DiarrheagradeC1	0.0006719542834622283	0.0007412847251155831	3_1
910	ordinal__CardiacgradeC1	0.00015764323365683453	0.0001951730511164483	3_1
911	ordinal__LiverASTgradeC1	0.0012237056012611492	0.0004996942386709125	3_1
912	ordinal__LiverALTgradeC1	0.0013695255923937167	0.0006386192868995745	3_1
913	ordinal__LiverBilgradeC1	0.0005891915857924035	0.0002787740185288983	3_1
914	ordinal__RenaCreatgradeC1	0.0002482880930095188	0.0005010910324470254	3_1
915	ordinal__RenaprotgradeC1	-0.0002561702546923561	0.0004988620689502288	3_1
916	ordinal__RenahaemgradeC1	5.714567220063138e-05	0.0006231209006188601	3_1
917	ordinal__cellularity1C1	0.0005576629390610322	0.0004699893817541072	3_1
918	ordinal__cellularity2C1	-5.911621262133515e-06	0.0002982359382508233	3_1
919	num__amlAgeAtRand1	0.005797329917729921	0.0014626481457491267	3_1
920	num__UnitsbloodC1	0.0002423764717473631	0.001240636349245382	3_1
921	num__UnitsplateletsC1	-0.00015567269323608636	0.00104417075666286	3_1
922	num__DaysIVantibC1	-0.0006621015813586872	0.0008206395962385686	3_1
923	num__DaysinhospC1	0.00022661214838171073	0.001060948917645698	3_1
924	num__NauseastartC1	-0.00039804916498349386	0.0009781227523276276	3_1
925	num__NauseastopC1	0.000898566431843939	0.0008119822161561863	3_1
926	num__AlopeciastartC1	0.000526134292329683	0.0007452603670290254	3_1
927	num__AlopeciastopC1	-0.00040987240750776086	0.00048052912003299845	3_1
928	num__OralstartC1	-2.7587565889919395e-05	0.0003923503835431689	3_1
929	num__OralstopC1	0.0016138726045617836	0.0005084758003426808	3_1
930	num__DiarrheastartC1	-0.0003211980885758026	0.0007604243738966971	3_1
931	num__DiarrheastopC1	0.00123749938420612	0.0006259560525606841	3_1
932	num__CardiacstartC1	0.00016355485491894583	0.00019009332705034745	3_1
933	num__CardiacstopC1	-0.0005182521306468235	0.0004363579230366195	3_1
934	num__LiverASTstartC1	-5.911621262133515e-06	0.0003060751066567504	3_1
935	num__LiverASTstopC1	-0.00017537809744321286	0.00015732269496003797	3_1
936	num__LiverALTstartC1	0.00032119808857578036	0.0011643643051654081	3_1
937	num__LiverALTstopC1	-0.0005241637519089349	0.0009060715421565489	3_1
938	num__LiverBilstartC1	0.00017143701660180533	0.0010744885499065617	3_1
939	num__LiverBilstopC1	0.0007034829301935996	0.0006612800131288886	3_1
940	num__RenaCreatstartC1	0.00010837972313906263	0.0003332486235831973	3_1
941	num__RenaCreatstopC1	0.0005556923986403284	0.00044499323018909297	3_1
942	num__RenaprotstartC1	0.0003546972757278555	0.0002080763789540499	3_1
943	num__RenahaemstartC1	-5.911621262129074e-05	0.00018590041148938038	3_1
944	num__RenahaemstopC1	-0.000516281590226142	0.00023692419709641952	3_1
945	num__mylotargdateC1	-0.0005221932114882755	0.0003785284538607719	3_1
946	num__marrexamdate1C1	0.000969505886989519	0.001359752851898012	3_1
947	num__marrexamdate2C1	0.0021735060840435416	0.0005233111330927782	3_1
948	num__NeutrecoverydateC1	-0.000792157249125558	0.0012603235163078572	3_1
949	num__Platrecovery50dateC1	-6.108675304203893e-05	0.0014962540623072395	3_1
950	num__Platrecovery100dateC1	0.0021794177053056753	0.0010846460228003825	3_1
951	num__DischargeddateC1	-0.0007842750874427207	0.0009178488758911377	3_1
952	num__Weight	0.003809054633233178	0.0013799918406330483	3_1
953	num__Height	0.0002147889058574437	0.0009770264511821127	3_1
954	num__BloodDateEntry	0.0003665205182521447	0.002008805284345287	3_1
955	num__HemoglobinEntry	-0.000803980491649825	0.0009693296437780854	3_1
956	num__PlateletEntry	-0.00229173850928619	0.0009998934524871044	3_1
957	num__MarrowDateEntry	0.0003054337652100836	0.001276128427247477	3_1
958	num__MarrowBlastsEntry	0.0027114636188974696	0.0014095963084074477	3_1
959	num__LocalImmPcnt	9.261539977336585e-05	0.0007561228331248786	3_1
960	num__SmokePerDay	0.00010640918271835887	0.0012023752591224244	3_1
961	num__chemodateC1	0.0010660623676043146	0.0010829441890995745	3_1
962	num__Marrblastperc1C1	0.00599635450022169	0.004573821705853355	3_1
963	num__Marrblastperc2C1	0.0009635942657273633	0.00041960945163267997	3_1
964	num__WBCEntry	0.007464407113650906	0.002547068135713152	3_1
965	num__CompmarrrespC1	-0.0003310507906793436	0.001387568318960169	3_1
966	remainder__IsSec_is_missing	-1.97054042070377e-06	3.94108084140754e-06	3_1
967	remainder__PrevDiag_is_missing	-7.093945514557998e-05	3.4357546232146405e-05	3_1
968	remainder__PrevBloodDis_is_missing	-0.0006463372579929904	0.001189227266108814	3_1
969	remainder__Weight_is_missing	0.0	0.0	3_1
970	remainder__Height_is_missing	0.0	0.0	3_1
971	remainder__BloodDateEntry_is_missing	0.0	0.0	3_1
972	remainder__HemoglobinEntry_is_missing	2.1675944627852493e-05	3.94108084140754e-06	3_1
973	remainder__PlateletEntry_is_missing	0.0	0.0	3_1
974	remainder__MarrowDateEntry_is_missing	-1.773486378642275e-05	3.941080841451949e-06	3_1
975	remainder__MarrowBlastsEntry_is_missing	0.00014384945071186373	6.281049293269773e-05	3_1
976	remainder__FABtype_is_missing	-7.882161682837285e-06	1.3071086419443788e-05	3_1
977	remainder__CNSinvolveentry_is_missing	2.7587565889963807e-05	2.67297107566644e-05	3_1
978	remainder__Localcytoentry_is_missing	-2.2204460492503132e-17	1.0793094388992289e-05	3_1
979	remainder__Localimmentry_is_missing	9.852702103541055e-06	6.682427689170028e-05	3_1
980	remainder__LocalImmPcnt_is_missing	0.00018523079954677613	0.00030745482815653486	3_1
981	remainder__CD33entry_is_missing	-0.00015961377407751608	0.0001297268286369407	3_1
982	remainder__SmokeHist_is_missing	-5.911621262133515e-06	1.827404009163699e-05	3_1
983	remainder__SmokePerDay_is_missing	-0.000581309424109544	0.00044404981762343273	3_1
984	remainder__CytoResult_is_missing	0.0	0.0	3_1
985	remainder__Karyotype_is_missing	0.000165525395339694	0.00018096814974402254	3_1
986	remainder__ComorArr_is_missing	2.3646485048556266e-05	2.8960911289642065e-05	3_1
987	remainder__ComorCard_is_missing	-3.941080841451949e-06	3.152864673139355e-05	3_1
988	remainder__ComorHVD_is_missing	0.0	0.0	3_1
989	remainder__ComorIBD_is_missing	-2.9558106310667576e-05	0.0	3_1
990	remainder__ComorDiab_is_missing	1.182324252426703e-05	2.8826521184954838e-05	3_1
991	remainder__ComorCVD_is_missing	1.9705404207259747e-06	9.65363709654786e-06	3_1
992	remainder__ComorPsyc_is_missing	0.0	0.0	3_1
993	remainder__ComorObe_is_missing	0.0	0.0	3_1
994	remainder__ComorInf_is_missing	-2.955810631064537e-05	1.2462791901735772e-05	3_1
995	remainder__ComorRheu_is_missing	-4.3351889255638376e-05	1.827404009161065e-05	3_1
996	remainder__ComorPrep_is_missing	0.0	0.0	3_1
997	remainder__ComorRen_is_missing	0.0	0.0	3_1
998	remainder__ComorMPul_is_missing	-7.882161682837285e-06	3.435754623216169e-05	3_1
999	remainder__ComorSPul_is_missing	4.335188925561617e-05	5.2358560542224876e-05	3_1
1000	remainder__ComorPST_is_missing	0.0	0.0	3_1
1001	remainder__ComorHepM_is_missing	0.0	0.0	3_1
1002	remainder__ComorHepS_is_missing	-2.9558106310667576e-05	2.492558380346277e-05	3_1
1003	remainder__drugdoseC1yn_is_missing	1.97054042070377e-06	3.94108084140754e-06	3_1
1004	remainder__mylotargC1yn_is_missing	-3.3499187152052914e-05	2.211926136327176e-05	3_1
1005	remainder__mylotargdateC1_is_missing	6.699837430417244e-05	0.0002264321579935524	3_1
1006	remainder__mylodoseC1_is_missing	0.0004768707818119111	0.0003158770762621191	3_1
1007	remainder__marrexamdate1C1_is_missing	-7.882161682837285e-06	3.707549676777605e-05	3_1
1008	remainder__marrexamdate2C1_is_missing	-0.00011823242524262589	0.00026910685814568653	3_1
1009	remainder__cellularity1C1_is_missing	1.576432336571898e-05	0.0006453813195879895	3_1
1010	remainder__cellularity2C1_is_missing	0.00015567269323610856	0.00026403771044014823	3_1
1011	remainder__Marrblastperc1C1_is_missing	5.320459135917943e-05	0.00017298157621444107	3_1
1012	remainder__Marrblastperc2C1_is_missing	0.00040396078624564956	5.878687182690064e-05	3_1
1013	remainder__Marrresult1C1_is_missing	-0.00024040593132665933	0.00023667822942404867	3_1
1014	remainder__Marrresult2C1_is_missing	-0.00035666781614855924	0.0005083612383410477	3_1
1015	remainder__CompmarrrespC1_is_missing	0.0007763929257598833	0.0012659460841012036	3_1
1016	remainder__NeutrecoveryC1_is_missing	2.364648504853406e-05	1.1823242524267032e-05	3_1
1017	remainder__NeutrecoverydateC1_is_missing	0.00014187891029118215	0.0003013445354543416	3_1
1018	remainder__Platrecovery50C1_is_missing	3.941080841418643e-05	0.0	3_1
1019	remainder__Platrecovery50dateC1_is_missing	-5.714567220060918e-05	0.000492138278464587	3_1
1020	remainder__Platrecovery100C1_is_missing	7.882161682843946e-05	1.9705404207126522e-05	3_1
1021	remainder__Platrecovery100dateC1_is_missing	0.0011547366865362952	0.0007484007712183391	3_1
1022	remainder__NauseagradeC1_is_missing	8.473323809055078e-05	4.604491431320301e-05	3_1
1023	remainder__NauseastartC1_is_missing	0.00035469727572787766	0.0006314652044680821	3_1
1024	remainder__NauseastopC1_is_missing	-0.0004354894329769987	0.0003027458166350251	3_1
1025	remainder__AlopeciagradeC1_is_missing	9.261539977338807e-05	4.7701732841642035e-05	3_1
1026	remainder__AlopeciastartC1_is_missing	-4.1381348834890196e-05	0.00027751758158325884	3_1
1027	remainder__AlopeciastopC1_is_missing	-0.00011626188482189992	0.0006098305273504279	3_1
1028	remainder__OralgradeC1_is_missing	0.0001596137740775605	0.00010208844847129187	3_1
1029	remainder__OralstartC1_is_missing	-0.00013399674860830045	0.0002699424615150371	3_1
1030	remainder__OralstopC1_is_missing	-0.0003684910586728263	0.0003846139541457192	3_1
1031	remainder__DiarrheagradeC1_is_missing	0.00010443864229763289	5.663375678881404e-05	3_1
1032	remainder__DiarrheastartC1_is_missing	0.0001379378294497302	0.0003695485749685639	3_1
1033	remainder__DiarrheastopC1_is_missing	0.0005655451007438694	0.00023103273402169842	3_1
1034	remainder__CardiacgradeC1_is_missing	-4.532242967636435e-05	0.00013154003068746318	3_1
1035	remainder__CardiacstartC1_is_missing	-0.000606926449578804	0.00020729111171602466	3_1
1036	remainder__CardiacstopC1_is_missing	8.670377851125455e-05	0.00030814867289545616	3_1
1037	remainder__LiverASTgradeC1_is_missing	-1.9705404207259747e-06	3.861454838615745e-05	3_1
1038	remainder__LiverASTstartC1_is_missing	0.0004019902458249014	0.0002886959408335522	3_1
1039	remainder__LiverASTstopC1_is_missing	-0.0005281048327503646	0.00021645469398032444	3_1
1040	remainder__LiverALTgradeC1_is_missing	-9.852702103518851e-06	0.0	3_1
1041	remainder__LiverALTstartC1_is_missing	-0.0001517316123946566	0.0003109834946804472	3_1
1042	remainder__LiverALTstopC1_is_missing	0.0001931129612296134	0.0002012075199506421	3_1
1043	remainder__LiverBilgradeC1_is_missing	0.0	0.0	3_1
1044	remainder__LiverBilstartC1_is_missing	0.0003487856544657442	0.0003415691816438991	3_1
1045	remainder__LiverBilstopC1_is_missing	3.94108084140754e-06	0.00048587309505747887	3_1
1046	remainder__RenaCreatgradeC1_is_missing	-1.7734863786400544e-05	3.810843806257638e-05	3_1
1047	remainder__RenaCreatstartC1_is_missing	0.0004177545691905982	0.0002927827869567436	3_1
1048	remainder__RenaCreatstopC1_is_missing	-0.0004177545691905982	7.822822106028815e-05	3_1
1049	remainder__RenaprotgradeC1_is_missing	-0.00010837972313908484	0.000165337618313421	3_1
1050	remainder__RenaprotstartC1_is_missing	0.0004709591605497998	0.00013356136324215565	3_1
1051	remainder__RenahaemgradeC1_is_missing	-7.093945514555778e-05	5.265437397266451e-05	3_1
1052	remainder__RenahaemstartC1_is_missing	0.0004216956500320279	0.0002202602351614357	3_1
1053	remainder__RenahaemstopC1_is_missing	-0.0002561702546923561	0.00032144582174338315	3_1
1054	remainder__UnitsbloodC1_is_missing	1.97054042070377e-06	1.3071086419473915e-05	3_1
1055	remainder__UnitsplateletsC1_is_missing	-9.852702103541055e-06	1.0793094388992289e-05	3_1
1056	remainder__DaysIVantibC1_is_missing	-1.576432336567457e-05	2.38101304962709e-05	3_1
1057	remainder__DaysinhospC1_is_missing	0.00011429134440121835	8.043088480006228e-05	3_1
1058	remainder__DischargeddateC1_is_missing	-0.0004788413222326371	0.00019946308120989974	3_1
1059	karyotype_encoding__Karyotype_46,XX [20]	0.00018918523575015556	9.975493180591931e-05	4_1
1060	karyotype_encoding__Karyotype_46,XX,inv(16)(p13q22)[10]	1.7553269296399775e-05	5.0257345464841416e-05	4_1
1061	karyotype_encoding__Karyotype_46,XX,t(8;21)(q22;q22)[10]	3.900726510308594e-06	7.80145302061719e-06	4_1
1062	karyotype_encoding__Karyotype_46,XX[10]	1.9503632551653995e-06	2.340435906186452e-05	4_1
1063	karyotype_encoding__Karyotype_46,XX[20]	0.000811351114144987	0.00023162565257091674	4_1
1064	karyotype_encoding__Karyotype_46,XX[20]	1.3652542786091182e-05	1.8086924755955645e-05	4_1
1065	karyotype_encoding__Karyotype_46,XX[25]	6.046126090983872e-05	6.331925722656937e-05	4_1
1066	karyotype_encoding__Karyotype_46,XX[30]	8.191525671654709e-05	2.356632887726466e-05	4_1
1067	karyotype_encoding__Karyotype_46,XY	2.145399580670837e-05	3.900726510330798e-06	4_1
1068	karyotype_encoding__Karyotype_46,XY [20]	-6.631235067533492e-05	9.030834777154015e-05	4_1
1069	karyotype_encoding__Karyotype_46,XY,inv(16)(p13q22)[10]	0.0	0.0	4_1
1070	karyotype_encoding__Karyotype_46,XY[10]	-7.80145302062385e-05	8.388829554870401e-05	4_1
1071	karyotype_encoding__Karyotype_46,XY[20]	0.0008055000243795352	0.00029330765922640597	4_1
1072	karyotype_encoding__Karyotype_46,XY[20]	1.7553269296399775e-05	1.2937246244479297e-05	4_1
1073	karyotype_encoding__Karyotype_46,XY[21]	0.0	0.0	4_1
1074	karyotype_encoding__Karyotype_46,XY[25]	0.0	0.0	4_1
1075	karyotype_encoding__Karyotype_46,XY[30]	-3.900726510308594e-06	7.80145302061719e-06	4_1
1076	karyotype_encoding__Karyotype_47,XX,+8[10]	0.0	0.0	4_1
1077	karyotype_encoding__Karyotype___rare_class__	0.0009868838071090736	0.0007919387494909624	4_1
1078	cat__sexID_False	-8.776634648204329e-05	0.0002483173207142532	4_1
1079	cat__sexID_True	-0.0003803208347554765	0.000553779536095284	4_1
1080	cat__IsSec_False	0.00010336925252327767	0.000855331577624625	4_1
1081	cat__IsSec_True	0.00033936320639720295	0.0007228826116327997	4_1
1082	cat__IsSec_nan	3.900726510308594e-06	7.80145302061719e-06	4_1
1083	cat__PrevDiag_False	0.00041152664683794524	9.156327149491486e-05	4_1
1084	cat__PrevDiag_True	0.0005402506216782843	0.00013922916415291353	4_1
1085	cat__PrevDiag_nan	-9.751816275804792e-06	1.850277045298655e-05	4_1
1086	cat__drugdoseC1yn_False	-0.00026915012921158166	0.00013077618305518287	4_1
1087	cat__drugdoseC1yn_True	-0.00027890194548731986	0.00010331403881728934	4_1
1088	cat__drugdoseC1yn_nan	0.0	0.0	4_1
1089	cat__mylotargC1yn_False	-0.00078599639182797	0.00029233336353692114	4_1
1090	cat__mylotargC1yn_True	-0.00011702179530936885	0.00034664929333109816	4_1
1091	cat__mylotargC1yn_nan	-5.8510897654739935e-06	7.80145302062274e-06	4_1
1092	cat__mylodoseC1_False	-0.00015602906041252141	5.447068133509403e-05	4_1
1093	cat__mylodoseC1_True	2.145399580670837e-05	0.00025320192377498	4_1
1094	cat__mylodoseC1_nan	0.000142376517626408	0.0004212333133967446	4_1
1095	cat__NeutrecoveryC1_False	0.0002886537617631024	0.000278130279896249	4_1
1096	cat__NeutrecoveryC1_True	0.0003159588473353292	0.00011968939289144462	4_1
1097	cat__NeutrecoveryC1_nan	0.0	0.0	4_1
1098	cat__Platrecovery50C1_False	-0.00032571066361106735	0.0012298521180524322	4_1
1099	cat__Platrecovery50C1_True	-0.0008932663708616006	0.0008671903718579705	4_1
1100	cat__Platrecovery50C1_nan	0.0	0.0	4_1
1101	cat__Platrecovery100C1_False	-0.0008971670973718871	0.0010516781145564907	4_1
1102	cat__Platrecovery100C1_True	0.00019113559900529875	0.0009003540966465528	4_1
1103	cat__Platrecovery100C1_nan	-3.900726510308594e-06	7.80145302061719e-06	4_1
1104	cat__amlAgeGroup_15-29	4.290799161341674e-05	0.0002169729813865033	4_1
1105	cat__amlAgeGroup_30-39	-7.41138036959299e-05	0.0005190531891758534	4_1
1106	cat__amlAgeGroup_40-49	0.0002281925008532637	0.00014072381106868402	4_1
1107	cat__amlAgeGroup_50-59	-0.00042712955287922406	0.0003579009572975935	4_1
1108	cat__amlAgeGroup_60+	0.0013418499195474887	0.0009873269719825719	4_1
1109	cat__PrevBloodDis_Aplastic anaemia	0.0	0.0	4_1
1110	cat__PrevBloodDis_Chronic lymphoblastic leukaemia (CLL)	0.0	0.0	4_1
1111	cat__PrevBloodDis_Chronic myelomonocytic leukaemia (CMML)	1.950363255143195e-06	3.456052493379302e-05	4_1
1112	cat__PrevBloodDis_Hodgkin's disease	1.3652542786113386e-05	5.9987543026897456e-05	4_1
1113	cat__PrevBloodDis_Lymphoma	0.0	0.0	4_1
1114	cat__PrevBloodDis_Myelodysplastic syndrome (MDS)/myelodysplasia/pre-leukaemic phase	3.705690184798716e-05	0.0002623510454884657	4_1
1115	cat__PrevBloodDis_Myelofibrosis	5.851089765465112e-05	8.479034616718534e-05	4_1
1116	cat__PrevBloodDis_Myeloproliferative syndrome	-1.1702179530947987e-05	2.257708694287844e-05	4_1
1117	cat__PrevBloodDis_Other haematological disorder	1.9503632551565177e-05	3.488915855476703e-05	4_1
1118	cat__PrevBloodDis_Polycythaemia rubra vera (PRV)	0.0	0.0	4_1
1119	cat__PrevBloodDis_Refractory anaemia with excess of blasts (RAEB, RAEB-t)	1.950363255143195e-06	3.669586566330608e-05	4_1
1120	cat__PrevBloodDis_Thrombocythaemia	5.851089765451789e-06	3.521472540887958e-05	4_1
1121	cat__PrevBloodDis_Thrombocytopenia	0.0	0.0	4_1
1122	cat__PrevBloodDis_nan	0.0008269540201862879	0.0008408169586640797	4_1
1123	cat__FABtype_0	0.00026915012921153726	0.00019015791689561603	4_1
1124	cat__FABtype_1	-0.00014042615437124262	9.284220769740413e-05	4_1
1125	cat__FABtype_2	0.000284753035252816	0.0004478367010307663	4_1
1126	cat__FABtype_3	9.946852601296907e-05	5.24789079801976e-05	4_1
1127	cat__FABtype_3v	0.0	0.0	4_1
1128	cat__FABtype_4	0.0002242917743429551	9.574674695897005e-05	4_1
1129	cat__FABtype_4e	1.9503632551653995e-06	3.900726510330799e-06	4_1
1130	cat__FABtype_5	0.0025939831293578576	0.0013588168341202112	4_1
1131	cat__FABtype_5a	-3.9007265103130353e-05	0.0001108451683719924	4_1
1132	cat__FABtype_5b	1.9503632551653995e-06	3.900726510330798e-06	4_1
1133	cat__FABtype_6	0.0006572724169876532	0.0002946662612084196	4_1
1134	cat__FABtype_7	-1.3652542786091182e-05	7.643831661130816e-05	4_1
1135	cat__FABtype_8	0.0002945048515285986	0.001214786693028204	4_1
1136	cat__FABtype_B	0.0	0.0	4_1
1137	cat__FABtype_R	7.41138036959077e-05	7.467624835567172e-05	4_1
1138	cat__FABtype_RT	-4.485835486860435e-05	5.182243992620006e-05	4_1
1139	cat__FABtype_X	0.00028085230874248525	0.0004651279024337382	4_1
1140	cat__FABtype_nan	6.046126090983872e-05	8.30680752412983e-05	4_1
1141	cat__CNSinvolveentry_0.0	0.001156565410307664	0.0007862794581034075	4_1
1142	cat__CNSinvolveentry_1.0	0.0	6.167590151022823e-06	4_1
1143	cat__CNSinvolveentry_2.0	-0.0015056804329806495	0.0012150246519787788	4_1
1144	cat__CNSinvolveentry_nan	3.900726510308594e-06	1.4595182161125598e-05	4_1
1145	cat__Localcytoentry_1.0	0.001683163489199857	0.0011955679028973693	4_1
1146	cat__Localcytoentry_2.0	0.0006338680579257572	0.0020788530268460903	4_1
1147	cat__Localcytoentry_3.0	-7.60641669511175e-05	6.767507561713695e-05	4_1
1148	cat__Localcytoentry_4.0	-3.1205812082513164e-05	1.5602906041242704e-05	4_1
1149	cat__Localcytoentry_5.0	0.0001482276073918598	0.00035965036881321986	4_1
1150	cat__Localcytoentry_nan	1.9503632551653995e-06	5.992409769656247e-05	4_1
1151	cat__Localimmentry_1.0	-0.00022429177434297732	0.000132280071834327	4_1
1152	cat__Localimmentry_2.0	0.0003666682919693409	9.879701705135967e-05	4_1
1153	cat__Localimmentry_3.0	0.00034131356965234617	0.0002839101927819315	4_1
1154	cat__Localimmentry_nan	7.801453020617188e-06	1.560290604127601e-05	4_1
1155	cat__CD33entry_1.0	0.0002320932273635945	0.00019113559900530645	4_1
1156	cat__CD33entry_2.0	-0.00026329903944606327	0.00015940565988943853	4_1
1157	cat__CD33entry_3.0	0.0004505339119410978	0.0002016905712933207	4_1
1158	cat__CD33entry_nan	1.755326929642198e-05	2.4203371487622272e-05	4_1
1159	cat__SmokeHist_1.0	5.8510897654673324e-05	0.00032401867913280595	4_1
1160	cat__SmokeHist_2.0	-0.0003588668389487903	0.00023105014336938592	4_1
1161	cat__SmokeHist_3.0	0.00027695158223219887	0.000694027933259014	4_1
1162	cat__SmokeHist_nan	-1.755326929642198e-05	4.7534477963637584e-05	4_1
1163	cat__amlType_De novo	0.0013047930176995682	0.0011414274961365843	4_1
1164	cat__amlType_High risk MDS	9.556779950263828e-05	0.00034141943009816285	4_1
1165	cat__amlType_Secondary	0.00042712955287922406	0.0003440829948217822	4_1
1166	cat__CytoResult_Adverse	0.029838607440635823	0.0053866243775657725	4_1
1167	cat__CytoResult_Failed	-8.386561997171249e-05	6.773126082863597e-05	4_1
1168	cat__CytoResult_Intermediate	0.0018606465454190867	0.0009028391403625282	4_1
1169	cat__CytoResult_Normal	0.001521283339021906	0.001432036871256596	4_1
1170	cat__CytoResult_Not done	1.5602906041234376e-05	0.00031566977239161256	4_1
1171	cat__CytoResult_nan	-5.8510897654739935e-06	1.1702179530947987e-05	4_1
1172	cat__CytoResult_t(15;17) / PML-RARA [APL]	0.0	0.0	4_1
1173	cat__CytoResult_t(8;21) / inv(16) [CBF]	0.0159403188843922	0.003608501987329321	4_1
1174	cat__ComorArr_0.0	-1.3652542786113386e-05	1.4595182161116696e-05	4_1
1175	cat__ComorArr_1.0	-7.02130771855991e-05	4.7132657754531155e-05	4_1
1176	cat__ComorArr_2.0	0.0	0.0	4_1
1177	cat__ComorArr_nan	0.0	0.0	4_1
1178	cat__ComorCard_0.0	1.5602906041234376e-05	4.51541738857895e-05	4_1
1179	cat__ComorCard_1.0	6.826271393045591e-05	0.00020622267122353128	4_1
1180	cat__ComorCard_2.0	0.0	0.0	4_1
1181	cat__ComorCard_nan	0.0	0.0	4_1
1182	cat__ComorHVD_0.0	7.801453020594984e-06	2.4203371487622272e-05	4_1
1183	cat__ComorHVD_1.0	0.0	0.0	4_1
1184	cat__ComorHVD_2.0	7.801453020617188e-06	1.560290604123438e-05	4_1
1185	cat__ComorHVD_nan	3.900726510330799e-06	1.3228007183428609e-05	4_1
1186	cat__ComorIBD_0.0	-3.120581208253537e-05	5.7659546536991646e-05	4_1
1187	cat__ComorIBD_1.0	-0.00018723487249501237	0.00017350561307743933	4_1
1188	cat__ComorIBD_2.0	0.0	0.0	4_1
1189	cat__ComorIBD_nan	-3.900726510308594e-06	7.80145302061719e-06	4_1
1190	cat__ComorDiab_0.0	-0.0001482276073919042	0.00014665382961319892	4_1
1191	cat__ComorDiab_1.0	3.900726510330799e-06	0.0002289995575932341	4_1
1192	cat__ComorDiab_2.0	0.0	0.0	4_1
1193	cat__ComorDiab_nan	4.485835486860435e-05	4.7213295380198637e-05	4_1
1194	cat__ComorCVD_0.0	1.1702179530947987e-05	1.137247431829383e-05	4_1
1195	cat__ComorCVD_1.0	9.751816275760383e-06	1.7444579277383515e-05	4_1
1196	cat__ComorCVD_2.0	0.0	0.0	4_1
1197	cat__ComorCVD_nan	0.0	0.0	4_1
1198	cat__ComorPsyc_0.0	0.0005500024379540668	0.0005649189376568401	4_1
1199	cat__ComorPsyc_1.0	0.0005636549807401803	0.0004752407365642185	4_1
1200	cat__ComorPsyc_2.0	0.0	0.0	4_1
1201	cat__ComorPsyc_nan	1.9503632551653995e-06	3.900726510330799e-06	4_1
1202	cat__ComorObe_0.0	9.166707299232968e-05	0.00013605094369570022	4_1
1203	cat__ComorObe_1.0	-1.9503632551653995e-06	5.699600837175339e-05	4_1
1204	cat__ComorObe_2.0	-2.2204460492503132e-17	3.433968864722975e-05	4_1
1205	cat__ComorObe_nan	0.0	0.0	4_1
1206	cat__ComorInf_0.0	5.070944463403393e-05	0.00028514017300559306	4_1
1207	cat__ComorInf_1.0	-0.00034131356965234617	0.0004396760775290911	4_1
1208	cat__ComorInf_2.0	4.485835486860435e-05	7.365042698717216e-05	4_1
1209	cat__ComorInf_nan	-1.1702179530970191e-05	9.554789576416919e-06	4_1
1210	cat__ComorRheu_0.0	0.00012482324832996383	0.00016702672244191087	4_1
1211	cat__ComorRheu_1.0	-0.00011312106879906026	0.00012798306863540256	4_1
1212	cat__ComorRheu_2.0	-4.875908137889073e-05	2.0455582391528242e-05	4_1
1213	cat__ComorRheu_nan	9.751816275826997e-06	0.0	4_1
1214	cat__ComorPrep_0.0	-0.00011702179530936885	0.00014305618661771748	4_1
1215	cat__ComorPrep_1.0	5.461017114438693e-05	0.00012251634911141876	4_1
1216	cat__ComorPrep_2.0	2.3404359061851566e-05	4.072478037509729e-05	4_1
1217	cat__ComorPrep_nan	4.4858354868559935e-05	1.4595182161084057e-05	4_1
1218	cat__ComorRen_0.0	0.0002984055780389072	6.30784987226951e-05	4_1
1219	cat__ComorRen_1.0	0.00021649032132233791	0.00011561558601805854	4_1
1220	cat__ComorRen_2.0	0.0	0.0	4_1
1221	cat__ComorRen_nan	-9.751816275826997e-06	0.0	4_1
1222	cat__ComorMPul_0.0	-0.0011156077819493905	0.0006646304578181703	4_1
1223	cat__ComorMPul_1.0	-0.0005031937198303416	0.0005077541401811063	4_1
1224	cat__ComorMPul_2.0	-0.0002223414110878119	6.450957300129077e-05	4_1
1225	cat__ComorMPul_nan	0.0	3.99705525026489e-05	4_1
1226	cat__ComorSPul_0.0	-0.0003140084840801416	0.00023818399517771554	4_1
1227	cat__ComorSPul_1.0	-7.801453020617188e-06	6.711063643894965e-05	4_1
1228	cat__ComorSPul_2.0	-0.0001638305134331386	0.00020356785088525148	4_1
1229	cat__ComorSPul_nan	0.0	0.0	4_1
1230	cat__ComorPST_0.0	0.0001384757911160772	0.00010028736755323921	4_1
1231	cat__ComorPST_1.0	0.0001599297869227856	4.387233655157838e-05	4_1
1232	cat__ComorPST_2.0	0.0	0.0	4_1
1233	cat__ComorPST_nan	9.751816275760383e-06	3.851658814788806e-05	4_1
1234	cat__ComorHepM_0.0	-0.00022429177434297732	0.00028816575843565136	4_1
1235	cat__ComorHepM_1.0	0.0001423765176263858	0.00013236631333332614	4_1
1236	cat__ComorHepM_2.0	0.0	0.0	4_1
1237	cat__ComorHepM_nan	0.0	0.0	4_1
1238	cat__ComorHepS_0.0	0.0004388317324101498	0.00012564336366205058	4_1
1239	cat__ComorHepS_1.0	9.361743624749507e-05	0.00015755748542490666	4_1
1240	cat__ComorHepS_2.0	0.00018723487249501237	7.737806592179461e-05	4_1
1241	cat__ComorHepS_nan	0.0	0.0	4_1
1242	cat__TreatmentC1_ADE Alone	-4.2907991613438945e-05	0.00046794901011409213	4_1
1243	cat__TreatmentC1_ADE and Mylotarg 3mg per m2	-0.0005168462626164328	0.0001379115083498148	4_1
1244	cat__TreatmentC1_ADE and Mylotarg 6mg per m2	-7.801453020639392e-06	0.00015250294253116477	4_1
1245	cat__TreatmentC1_AIDA	0.0	0.0	4_1
1246	cat__TreatmentC1_Arsenic and ATRA	0.0	0.0	4_1
1247	cat__TreatmentC1_DA High dose (90mg)	-5.8510897654739935e-06	0.00033773399292392656	4_1
1248	cat__TreatmentC1_DA Mylotarg 3mg per m2	-8.581598322685569e-05	0.0001404261543712599	4_1
1249	cat__TreatmentC1_DA Mylotarg 6mg per m2	0.00016773123994344717	7.096749875140778e-05	4_1
1250	cat__TreatmentC1_DA Standard dose (60mg)	0.00028280267199767286	0.0004347604249892033	4_1
1251	cat__Marrresult1C1_CR	0.004035301574918315	0.0027091619766972073	4_1
1252	cat__Marrresult1C1_PR	7.80145302062385e-05	0.000802426944535815	4_1
1253	cat__Marrresult1C1_RD	0.0016675605831586004	0.0011887300042135822	4_1
1254	cat__Marrresult1C1_nan	-9.946852601299128e-05	0.0001419081945571718	4_1
1255	cat__Marrresult2C1_CR	-0.00011507143205422566	0.0005730683688249688	4_1
1256	cat__Marrresult2C1_PR	-6.631235067533492e-05	0.00013727564955691172	4_1
1257	cat__Marrresult2C1_RD	6.241162416498192e-05	2.1006055125582798e-05	4_1
1258	cat__Marrresult2C1_nan	-0.00020868886830169853	0.0008725908638107784	4_1
1259	ordinal__NauseagradeC1	-0.0003920230142864245	0.000377907731272166	4_1
1260	ordinal__AlopeciagradeC1	-0.0010473450680189567	0.0004437494320782646	4_1
1261	ordinal__OralgradeC1	0.0003842215612657851	0.00029207300245610054	4_1
1262	ordinal__DiarrheagradeC1	-0.000475888634258137	0.0007056542555175041	4_1
1263	ordinal__CardiacgradeC1	0.0006962796820907835	0.0005127860709765789	4_1
1264	ordinal__LiverASTgradeC1	-0.00019698668877079494	0.0003094508074064477	4_1
1265	ordinal__LiverALTgradeC1	-0.0008757131015651787	0.00038006570167659293	4_1
1266	ordinal__LiverBilgradeC1	-0.001944512165390777	0.0008394631711484142	4_1
1267	ordinal__RenaCreatgradeC1	0.00017748305621920757	0.0006964572135359306	4_1
1268	ordinal__RenaprotgradeC1	2.535472231703917e-05	0.0004961978643127396	4_1
1269	ordinal__RenahaemgradeC1	0.0002242917743429551	0.0003272312006546155	4_1
1270	ordinal__cellularity1C1	0.0008347554732068829	0.0006451429016504668	4_1
1271	ordinal__cellularity2C1	-6.631235067531272e-05	0.00020244357212513252	4_1
1272	num__amlAgeAtRand1	0.0025159685991515968	0.0033239134082990343	4_1
1273	num__UnitsbloodC1	0.0005519528012092101	0.0012546703646953712	4_1
1274	num__UnitsplateletsC1	0.0003062070310595466	0.001180148673428003	4_1
1275	num__DaysIVantibC1	-0.0005500024379540668	0.0010136373900418725	4_1
1276	num__DaysinhospC1	-0.0005031937198302971	0.001783901219991166	4_1
1277	num__NauseastartC1	-0.0010278414354673692	0.0005922685152230292	4_1
1278	num__NauseastopC1	-0.00021453995806719472	0.0010472379196776534	4_1
1279	num__AlopeciastartC1	-0.0007508898532351705	0.0009047667661801872	4_1
1280	num__AlopeciastopC1	0.00013262470135060321	0.0005766152566368054	4_1
1281	num__OralstartC1	-0.0011097566921839386	0.0009433872993246858	4_1
1282	num__OralstopC1	0.0005090448095957711	0.0006846414003681745	4_1
1283	num__DiarrheastartC1	-0.0015407869715734711	0.0011954947219726263	4_1
1284	num__DiarrheastopC1	-0.0015856453264420534	0.0005753604659620292	4_1
1285	num__CardiacstartC1	9.751816275780368e-05	0.00038738161911438417	4_1
1286	num__CardiacstopC1	6.436198742014732e-05	0.0005359632292541699	4_1
1287	num__LiverASTstartC1	0.0002262421375981427	0.00016205629199156978	4_1
1288	num__LiverASTstopC1	0.0003549661124384373	0.00023466039288421627	4_1
1289	num__LiverALTstartC1	0.0013496513725681281	0.0003622953960991755	4_1
1290	num__LiverALTstopC1	-1.3652542786091182e-05	0.00044983681433657046	4_1
1291	num__LiverBilstartC1	0.00047783899751328016	0.0008026165427296448	4_1
1292	num__LiverBilstopC1	-0.00016188015017795098	0.00041219625058659	4_1
1293	num__RenaCreatstartC1	-0.00033936320639720295	0.0004036074010745671	4_1
1294	num__RenaCreatstopC1	-0.00013847579111609943	0.0004987517789331995	4_1
1295	num__RenaprotstartC1	0.0009810327173435996	0.00023229800711310343	4_1
1296	num__RenahaemstartC1	3.900726510308594e-06	0.000264603274958807	4_1
1297	num__RenahaemstopC1	-0.0003783704715003333	0.00023874230822525867	4_1
1298	num__mylotargdateC1	-0.0006650738700082926	0.0007562884038411549	4_1
1299	num__marrexamdate1C1	-0.0016656102199034573	0.0013293753778314628	4_1
1300	num__marrexamdate2C1	0.0005148958993612451	0.0013130363434412033	4_1
1301	num__NeutrecoverydateC1	-0.0017826320152128483	0.0009407222896877935	4_1
1302	num__Platrecovery50dateC1	-0.0013067433809547334	0.0009694109820535763	4_1
1303	num__Platrecovery100dateC1	-0.0029196937929689692	0.0012183230973027077	4_1
1304	num__DischargeddateC1	-0.0017280218440684837	0.0005679342597819142	4_1
1305	num__Weight	0.0010570968842946948	0.0007136997174195655	4_1
1306	num__Height	0.0004680871812374976	0.0006425255584342363	4_1
1307	num__BloodDateEntry	-0.0019425618021356784	0.0010109844845155045	4_1
1308	num__HemoglobinEntry	-0.00037056901847971614	0.000300064511891379	4_1
1309	num__PlateletEntry	-0.00028475303525283825	0.001000925966498581	4_1
1310	num__MarrowDateEntry	-0.0007625920327661185	0.0005445112424630704	4_1
1311	num__MarrowBlastsEntry	-9.556779950266047e-05	0.0016386696259648578	4_1
1312	num__LocalImmPcnt	0.002221463747622976	0.00039772110496755106	4_1
1313	num__SmokePerDay	-0.0006982300453459267	0.000989424488753862	4_1
1314	num__chemodateC1	-0.0005051440830854848	0.0011197599207883851	4_1
1315	num__Marrblastperc1C1	0.0046535667268028606	0.002205078660697091	4_1
1316	num__Marrblastperc2C1	0.00043103027938953267	0.0005882018795352367	4_1
1317	num__WBCEntry	0.004249841532985488	0.002861485338525275	4_1
1318	num__CompmarrrespC1	-0.0014198644497537493	0.0006379387475771042	4_1
1319	remainder__IsSec_is_missing	-9.751816275826997e-06	0.0	4_1
1320	remainder__PrevDiag_is_missing	0.0	0.0	4_1
1321	remainder__PrevBloodDis_is_missing	-3.1205812082513164e-05	0.0009632978181545335	4_1
1322	remainder__Weight_is_missing	0.0	0.0	4_1
1323	remainder__Height_is_missing	0.0	0.0	4_1
1324	remainder__BloodDateEntry_is_missing	0.0	0.0	4_1
1325	remainder__HemoglobinEntry_is_missing	0.0	0.0	4_1
1326	remainder__PlateletEntry_is_missing	0.0	0.0	4_1
1327	remainder__MarrowDateEntry_is_missing	0.0	8.722289638735202e-06	4_1
1328	remainder__MarrowBlastsEntry_is_missing	-6.826271393047811e-05	6.0114232804814964e-05	4_1
1329	remainder__FABtype_is_missing	0.00013652542786093402	6.259420366037078e-05	4_1
1330	remainder__CNSinvolveentry_is_missing	-2.2204460492503132e-17	2.223756253545237e-05	4_1
1331	remainder__Localcytoentry_is_missing	-3.705690184796495e-05	0.00010160625112979237	4_1
1332	remainder__Localimmentry_is_missing	1.1702179530925783e-05	2.420337148762406e-05	4_1
1333	remainder__LocalImmPcnt_is_missing	-3.900726510310815e-05	0.00028424495317741694	4_1
1334	remainder__CD33entry_is_missing	1.9503632551653995e-06	1.7875374498814918e-05	4_1
1335	remainder__SmokeHist_is_missing	4.875908137889073e-05	3.75159862726875e-05	4_1
1336	remainder__SmokePerDay_is_missing	6.826271393047811e-05	0.00024862350741589474	4_1
1337	remainder__CytoResult_is_missing	-3.900726510308594e-06	7.80145302061719e-06	4_1
1338	remainder__Karyotype_is_missing	-0.00019698668877077274	0.00010654054538983032	4_1
1339	remainder__ComorArr_is_missing	0.0	0.0	4_1
1340	remainder__ComorCard_is_missing	-1.9503632551653995e-06	3.900726510330799e-06	4_1
1341	remainder__ComorHVD_is_missing	-1.1702179530925783e-05	1.1372474318297635e-05	4_1
1342	remainder__ComorIBD_is_missing	0.0	0.0	4_1
1343	remainder__ComorDiab_is_missing	0.0	0.0	4_1
1344	remainder__ComorCVD_is_missing	0.0	0.0	4_1
1345	remainder__ComorPsyc_is_missing	0.0	0.0	4_1
1346	remainder__ComorObe_is_missing	0.0	0.0	4_1
1347	remainder__ComorInf_is_missing	-2.7305085572182363e-05	7.2975910805464795e-06	4_1
1348	remainder__ComorRheu_is_missing	0.0	0.0	4_1
1349	remainder__ComorPrep_is_missing	0.0	0.0	4_1
1350	remainder__ComorRen_is_missing	-1.3652542786091182e-05	1.4595182161078124e-05	4_1
1351	remainder__ComorMPul_is_missing	0.0	0.0	4_1
1352	remainder__ComorSPul_is_missing	0.0	0.0	4_1
1353	remainder__ComorPST_is_missing	-1.9503632551653995e-06	3.900726510330799e-06	4_1
1354	remainder__ComorHepM_is_missing	0.0	0.0	4_1
1355	remainder__ComorHepS_is_missing	5.851089765451789e-06	2.1006055125578674e-05	4_1
1356	remainder__drugdoseC1yn_is_missing	0.0	0.0	4_1
1357	remainder__mylotargC1yn_is_missing	-6.826271393047811e-05	6.167590150987714e-06	4_1
1358	remainder__mylotargdateC1_is_missing	-0.0006533716904773446	0.000571393193227662	4_1
1359	remainder__mylodoseC1_is_missing	0.0003900726510312591	0.0002863117315501147	4_1
1360	remainder__marrexamdate1C1_is_missing	-0.00012677361158515145	0.00030258928934686735	4_1
1361	remainder__marrexamdate2C1_is_missing	0.00017553269296404216	0.00037743434551395567	4_1
1362	remainder__cellularity1C1_is_missing	1.5602906041256582e-05	0.0006342909956251991	4_1
1363	remainder__cellularity2C1_is_missing	-0.0002301428641084291	0.00044597263954178026	4_1
1364	remainder__Marrblastperc1C1_is_missing	0.0002379443171290907	0.0001337954879215295	4_1
1365	remainder__Marrblastperc2C1_is_missing	-7.021307718562131e-05	0.0007010572513881905	4_1
1366	remainder__Marrresult1C1_is_missing	0.00010141888926811227	0.0001612562415220328	4_1
1367	remainder__Marrresult2C1_is_missing	-0.00031790921059047237	0.0012420705824891863	4_1
1368	remainder__CompmarrrespC1_is_missing	0.00025744794968061144	0.0017153286825663365	4_1
1369	remainder__NeutrecoveryC1_is_missing	-9.751816275826997e-06	0.0	4_1
1370	remainder__NeutrecoverydateC1_is_missing	5.265980788922153e-05	0.00024010864922154358	4_1
1371	remainder__Platrecovery50C1_is_missing	1.7553269296399775e-05	3.510653859279954e-05	4_1
1372	remainder__Platrecovery50dateC1_is_missing	-0.0003101077575698552	0.0010312129579640446	4_1
1373	remainder__Platrecovery100C1_is_missing	1.950363255154297e-05	0.0	4_1
1374	remainder__Platrecovery100dateC1_is_missing	-0.00030230630454921583	0.0012451049364892504	4_1
1375	remainder__NauseagradeC1_is_missing	1.755326929642198e-05	2.2577086942878445e-05	4_1
1376	remainder__NauseastartC1_is_missing	-0.00013847579111609943	0.00018731612000263937	4_1
1377	remainder__NauseastopC1_is_missing	-0.0006455702374567496	0.00041955029168807623	4_1
1378	remainder__AlopeciagradeC1_is_missing	-2.5354722317016964e-05	1.4595182161084057e-05	4_1
1379	remainder__AlopeciastartC1_is_missing	0.0013672046418645501	0.00053467706629437	4_1
1380	remainder__AlopeciastopC1_is_missing	0.00029060412501829	0.00045050436001349775	4_1
1381	remainder__OralgradeC1_is_missing	-9.751816275760383e-06	8.388829554872209e-05	4_1
1382	remainder__OralstartC1_is_missing	0.0005051440830854626	0.00039522656867491606	4_1
1383	remainder__OralstopC1_is_missing	0.00043298064264465366	0.0001319345421057107	4_1
1384	remainder__DiarrheagradeC1_is_missing	-5.4610171144364726e-05	7.467624835565724e-05	4_1
1385	remainder__DiarrheastartC1_is_missing	-0.0003861719245209505	0.00026467514482323036	4_1
1386	remainder__DiarrheastopC1_is_missing	-0.0007567409430006445	0.0004511877801061602	4_1
1387	remainder__CardiacgradeC1_is_missing	1.5602906041234376e-05	4.879807305359088e-05	4_1
1388	remainder__CardiacstartC1_is_missing	-5.2659807889243736e-05	0.0001495052349445468	4_1
1389	remainder__CardiacstopC1_is_missing	3.7056901847942746e-05	0.00015200325920055818	4_1
1390	remainder__LiverASTgradeC1_is_missing	0.00011312106879906026	4.8798073053577574e-05	4_1
1391	remainder__LiverASTstartC1_is_missing	0.00019308596226044194	0.0001249450865711436	4_1
1392	remainder__LiverASTstopC1_is_missing	1.3652542786091182e-05	5.672841999999507e-05	4_1
1393	remainder__LiverALTgradeC1_is_missing	5.8510897654739935e-06	1.1702179530947987e-05	4_1
1394	remainder__LiverALTstartC1_is_missing	5.8510897654673324e-05	0.0003020860219891865	4_1
1395	remainder__LiverALTstopC1_is_missing	-7.021307718564351e-05	0.0003702301162066921	4_1
1396	remainder__LiverBilgradeC1_is_missing	-1.7553269296399775e-05	1.6777659109745968e-05	4_1
1397	remainder__LiverBilstartC1_is_missing	0.0002925544882734554	0.00027849930718733815	4_1
1398	remainder__LiverBilstopC1_is_missing	0.00011702179530939105	0.00014225623894920973	4_1
1399	remainder__RenaCreatgradeC1_is_missing	0.0	0.0	4_1
1400	remainder__RenaCreatstartC1_is_missing	-8.581598322687789e-05	0.00024175065280367	4_1
1401	remainder__RenaCreatstopC1_is_missing	0.00034716465941779794	0.00022899955759320614	4_1
1402	remainder__RenaprotgradeC1_is_missing	-1.3652542786113386e-05	2.7992978876392486e-05	4_1
1403	remainder__RenaprotstartC1_is_missing	0.0002320932273635945	6.086883430425922e-05	4_1
1404	remainder__RenahaemgradeC1_is_missing	4.875908137889073e-05	8.958942183710114e-05	4_1
1405	remainder__RenahaemstartC1_is_missing	-0.00018528450923986916	0.0001362465196475459	4_1
1406	remainder__RenahaemstopC1_is_missing	0.00016188015017797318	0.00022682984592610754	4_1
1407	remainder__UnitsbloodC1_is_missing	-9.751816275782588e-06	5.516460333991399e-05	4_1
1408	remainder__UnitsplateletsC1_is_missing	1.3652542786068977e-05	4.072478037510899e-05	4_1
1409	remainder__DaysIVantibC1_is_missing	8.386561997171249e-05	5.397962846789965e-05	4_1
1410	remainder__DaysinhospC1_is_missing	-9.751816275804792e-06	6.198351389956408e-05	4_1
1411	remainder__DischargeddateC1_is_missing	8.386561997171249e-05	8.778801451012579e-05	4_1
1412	karyotype_encoding__Karyotype_45,X,-Y,t(8;21)(q22;q22)[10]	0.0	0.0	5_1
1413	karyotype_encoding__Karyotype_46,XX [20]	0.0	0.0	5_1
1414	karyotype_encoding__Karyotype_46,XX [20]	-0.00017883989898490605	8.79775537673187e-05	5_1
1415	karyotype_encoding__Karyotype_46,XX,inv(16)(p13q22)[10]	0.0	0.0	5_1
1416	karyotype_encoding__Karyotype_46,XX,t(8;21)(q22;q22)[10]	-3.340965145874897e-05	2.6072300768269892e-05	5_1
1417	karyotype_encoding__Karyotype_46,XX[10]	7.07498501478776e-05	2.4388404189945674e-05	5_1
1418	karyotype_encoding__Karyotype_46,XX[20]	4.127074591961932e-05	0.00037998452271895806	5_1
1419	karyotype_encoding__Karyotype_46,XX[20]	0.0	1.0764246907274419e-05	5_1
1420	karyotype_encoding__Karyotype_46,XX[25]	-1.768746253696385e-05	3.0062905540669035e-05	5_1
1421	karyotype_encoding__Karyotype_46,XX[30]	8.647203906964052e-05	4.708460915899209e-05	5_1
1422	karyotype_encoding__Karyotype_46,XY	-1.1791641691338838e-05	7.35338053943159e-06	5_1
1423	karyotype_encoding__Karyotype_46,XY [20]	-0.00016704825729358942	0.00012367178140301407	5_1
1424	karyotype_encoding__Karyotype_46,XY,inv(16)(p13q22)[10]	0.0	0.0	5_1
1425	karyotype_encoding__Karyotype_46,XY[10]	-1.96527361522314e-06	5.177293178465758e-05	5_1
1426	karyotype_encoding__Karyotype_46,XY[20]	-0.0006367486513309872	0.00020559429804352486	5_1
1427	karyotype_encoding__Karyotype_46,XY[20]	-1.7687462536986053e-05	3.9009567426111765e-05	5_1
1428	karyotype_encoding__Karyotype_46,XY[25]	9.826368076093495e-06	2.636691238811286e-05	5_1
1429	karyotype_encoding__Karyotype_46,XY[30]	0.0	0.0	5_1
1430	karyotype_encoding__Karyotype_47,XX,+8[10]	0.0	0.0	5_1
1431	karyotype_encoding__Karyotype___rare_class__	0.0005561724331070161	0.0006996926091552602	5_1
1432	cat__sexID_False	-0.0005129364135721737	0.0006741891116258608	5_1
1433	cat__sexID_True	-0.00023386756021108733	0.0004688485512184477	5_1
1434	cat__IsSec_False	0.00010612477522184972	0.001354747935243116	5_1
1435	cat__IsSec_True	0.0004225338272720869	0.0011112575315169013	5_1
1436	cat__IsSec_nan	0.0	0.0	5_1
1437	cat__PrevDiag_False	0.0008725814851572533	0.00046612213606209396	5_1
1438	cat__PrevDiag_True	0.00013953442668055427	0.000498513646576412	5_1
1439	cat__PrevDiag_nan	6.288875568700724e-05	1.7132858170295898e-05	5_1
1440	cat__drugdoseC1yn_False	-7.861094460874796e-05	7.003657248894054e-05	5_1
1441	cat__drugdoseC1yn_True	-8.843731268486366e-05	0.0002907675280645704	5_1
1442	cat__drugdoseC1yn_nan	0.0	0.0	5_1
1443	cat__mylotargC1yn_False	-0.00024369392828718083	0.0004567475154501431	5_1
1444	cat__mylotargC1yn_True	0.00019063154067624488	0.0001977616081927511	5_1
1445	cat__mylotargC1yn_nan	-2.5548556997834205e-05	5.147366377591007e-05	5_1
1446	cat__mylodoseC1_False	0.0001965273615219143	9.154884942153685e-05	5_1
1447	cat__mylodoseC1_True	-0.000670158302789714	0.0005337952308063327	5_1
1448	cat__mylodoseC1_nan	0.0008489982017746422	0.00048213733606902417	5_1
1449	cat__NeutrecoveryC1_False	0.0001611524364479866	0.00040038561373175065	5_1
1450	cat__NeutrecoveryC1_True	0.00015329134198704963	0.0002582372521680197	5_1
1451	cat__NeutrecoveryC1_nan	-5.895820845669419e-06	7.861094460892558e-06	5_1
1452	cat__Platrecovery50C1_False	0.0005876168109505197	0.00011699569460541591	5_1
1453	cat__Platrecovery50C1_True	0.0003223048728959288	0.0001207324382435169	5_1
1454	cat__Platrecovery50C1_nan	0.0	0.0	5_1
1455	cat__Platrecovery100C1_False	0.0015132606837186646	0.0008753744318421514	5_1
1456	cat__Platrecovery100C1_True	0.001397309540420788	0.0009559677519386018	5_1
1457	cat__Platrecovery100C1_nan	-5.895820845669419e-06	7.861094460892558e-06	5_1
1458	cat__amlAgeGroup_15-29	-0.0006564013874831964	0.00038382754694890023	5_1
1459	cat__amlAgeGroup_30-39	0.00028299940059157703	0.00020512410967237312	5_1
1460	cat__amlAgeGroup_40-49	-0.00029479104228284924	0.0008132291771239421	5_1
1461	cat__amlAgeGroup_50-59	-0.0006937415861723251	0.001111928122362599	5_1
1462	cat__amlAgeGroup_60+	-0.00261381390824138	0.001397460175637434	5_1
1463	cat__PrevBloodDis_Aplastic anaemia	0.0	0.0	5_1
1464	cat__PrevBloodDis_Chronic lymphoblastic leukaemia (CLL)	0.0	0.0	5_1
1465	cat__PrevBloodDis_Chronic myelomonocytic leukaemia (CMML)	-5.895820845669419e-06	2.5320779283494005e-05	5_1
1466	cat__PrevBloodDis_Hodgkin's disease	4.716656676524433e-05	3.0062905540650163e-05	5_1
1467	cat__PrevBloodDis_Lymphoma	1.96527361522314e-06	1.145941591057484e-05	5_1
1468	cat__PrevBloodDis_Myelodysplastic syndrome (MDS)/myelodysplasia/pre-leukaemic phase	0.00013363860583490706	9.313821267071778e-05	5_1
1469	cat__PrevBloodDis_Myelofibrosis	1.96527361522314e-06	9.627835124502991e-06	5_1
1470	cat__PrevBloodDis_Myeloproliferative syndrome	0.0	0.0	5_1
1471	cat__PrevBloodDis_Other haematological disorder	2.3583283382633268e-05	0.00016809696487341748	5_1
1472	cat__PrevBloodDis_Polycythaemia rubra vera (PRV)	0.0	0.0	5_1
1473	cat__PrevBloodDis_Refractory anaemia with excess of blasts (RAEB, RAEB-t)	0.00031444377843505846	0.00017278767883759647	5_1
1474	cat__PrevBloodDis_Thrombocythaemia	5.895820845647215e-06	4.0083874054208936e-05	5_1
1475	cat__PrevBloodDis_Thrombocytopenia	0.0	0.0	5_1
1476	cat__PrevBloodDis_nan	0.0013167333221967726	0.0009661673661892108	5_1
1477	cat__FABtype_0	-0.00018080517260015138	0.00027672001623832573	5_1
1478	cat__FABtype_1	-4.323601953482026e-05	0.00031668358299187006	5_1
1479	cat__FABtype_2	0.000650505566637527	0.0004147332699966393	5_1
1480	cat__FABtype_3	-1.965273615218699e-05	3.044588792995009e-05	5_1
1481	cat__FABtype_4	-2.5548556997856407e-05	0.0005351393502387412	5_1
1482	cat__FABtype_4e	8.254149183921644e-05	7.421347819430924e-05	5_1
1483	cat__FABtype_5	0.0005561724331070161	0.0005601409053863696	5_1
1484	cat__FABtype_5a	3.930547230468484e-06	5.6823262137227995e-05	5_1
1485	cat__FABtype_5b	1.3756915306539775e-05	2.9544540722167576e-05	5_1
1486	cat__FABtype_6	0.0005777904428744263	0.00023131863198106128	5_1
1487	cat__FABtype_7	-0.00015918716283276347	6.470497364826094e-05	5_1
1488	cat__FABtype_8	0.00042449910088731	0.00039159772010796933	5_1
1489	cat__FABtype_B	0.0	0.0	5_1
1490	cat__FABtype_R	-5.699293484136003e-05	4.187462684892367e-05	5_1
1491	cat__FABtype_RT	6.092348207178411e-05	8.775777437387089e-05	5_1
1492	cat__FABtype_X	0.0005738598956439356	0.00026957938348553097	5_1
1493	cat__FABtype_nan	3.734019868917304e-05	5.064155856701558e-05	5_1
1494	cat__CNSinvolveentry_0.0	0.0005542071594917708	0.0003448257234909488	5_1
1495	cat__CNSinvolveentry_1.0	0.0	0.0	5_1
1496	cat__CNSinvolveentry_2.0	6.485402930220819e-05	0.00034342277805267005	5_1
1497	cat__CNSinvolveentry_nan	-9.0402586300109e-05	3.193191665132916e-05	5_1
1498	cat__Localcytoentry_1.0	0.00029479104228284924	0.0007656247965412016	5_1
1499	cat__Localcytoentry_2.0	0.0017333713286232344	0.0008781848844128706	5_1
1500	cat__Localcytoentry_3.0	0.00030461741035896494	6.518075192065716e-05	5_1
1501	cat__Localcytoentry_4.0	0.000115951143297921	6.288875568701142e-05	5_1
1502	cat__Localcytoentry_5.0	-0.0006170959151788003	0.0002462794453654916	5_1
1503	cat__Localcytoentry_nan	-9.433313353048866e-05	9.916358592898476e-05	5_1
1504	cat__Localimmentry_1.0	-0.0002574508435936984	0.0004144071961432865	5_1
1505	cat__Localimmentry_2.0	-6.0923482071806315e-05	0.00011313559770553182	5_1
1506	cat__Localimmentry_3.0	3.930547230437398e-05	0.00031682990222792705	5_1
1507	cat__Localimmentry_nan	-8.843731268486366e-05	9.846001198716436e-05	5_1
1508	cat__CD33entry_1.0	0.0001454302475262015	8.753744318421968e-05	5_1
1509	cat__CD33entry_2.0	0.00044611711065474237	0.00028867454521768144	5_1
1510	cat__CD33entry_3.0	7.07498501478776e-05	3.6976402413827344e-05	5_1
1511	cat__CD33entry_nan	7.664567099356923e-05	0.00010294732755182777	5_1
1512	cat__SmokeHist_1.0	0.0003989505438894758	0.00030890450507301616	5_1
1513	cat__SmokeHist_2.0	0.0004913184038047858	0.0002548043748305477	5_1
1514	cat__SmokeHist_3.0	0.00019259681429146803	0.000438595181072018	5_1
1515	cat__SmokeHist_nan	-3.93054723044628e-06	3.0191106145874133e-05	5_1
1516	cat__amlType_De novo	0.0011005532245226934	0.0005695565021496571	5_1
1517	cat__amlType_High risk MDS	0.00016508298367838846	0.0002107887653607418	5_1
1518	cat__amlType_Secondary	-0.0007605608890898008	0.0008719394366171712	5_1
1519	cat__CytoResult_Adverse	0.04370178938162663	0.004387961776212829	5_1
1520	cat__CytoResult_Failed	5.5027661226136894e-05	3.9108451152415724e-05	5_1
1521	cat__CytoResult_Intermediate	0.0022856132144997822	0.0005723165612257377	5_1
1522	cat__CytoResult_Normal	0.0016429687423231477	0.0009233314749696579	5_1
1523	cat__CytoResult_Not done	-0.0005188322344178431	0.00036742733645723114	5_1
1524	cat__CytoResult_nan	0.0	0.0	5_1
1525	cat__CytoResult_t(15;17) / PML-RARA [APL]	0.0	0.0	5_1
1526	cat__CytoResult_t(8;21) / inv(16) [CBF]	0.014554816394312508	0.0038899482342888525	5_1
1527	cat__ComorArr_0.0	-3.930547230468484e-06	3.8611500200237194e-05	5_1
1528	cat__ComorArr_1.0	1.1791641691338838e-05	1.1459415910574842e-05	5_1
1529	cat__ComorArr_2.0	0.0	0.0	5_1
1530	cat__ComorArr_nan	0.0	0.0	5_1
1531	cat__ComorCard_0.0	-6.288875568702946e-05	9.375817655526499e-05	5_1
1532	cat__ComorCard_1.0	0.0001414997002957552	0.00015077632457530062	5_1
1533	cat__ComorCard_2.0	1.96527361522314e-06	3.930547230446279e-06	5_1
1534	cat__ComorCard_nan	0.0	0.0	5_1
1535	cat__ComorHVD_0.0	-3.93054723044628e-06	2.9544540722179394e-05	5_1
1536	cat__ComorHVD_1.0	1.5722188921740708e-05	0.00020401016867722878	5_1
1537	cat__ComorHVD_2.0	0.0	0.0	5_1
1538	cat__ComorHVD_nan	0.0	0.0	5_1
1539	cat__ComorIBD_0.0	-0.00038912417581340455	0.0001663647935780164	5_1
1540	cat__ComorIBD_1.0	-7.468039737832389e-05	0.00029600700410867026	5_1
1541	cat__ComorIBD_2.0	0.0	0.0	5_1
1542	cat__ComorIBD_nan	0.0	0.0	5_1
1543	cat__ComorDiab_0.0	-0.00028299940059157703	0.00014190854165720696	5_1
1544	cat__ComorDiab_1.0	-0.00015918716283274125	8.620363064434011e-05	5_1
1545	cat__ComorDiab_2.0	0.0	0.0	5_1
1546	cat__ComorDiab_nan	5.3062387610891545e-05	1.925567024896519e-05	5_1
1547	cat__ComorCVD_0.0	-5.3062387610891545e-05	1.925567024896519e-05	5_1
1548	cat__ComorCVD_1.0	0.0	0.0	5_1
1549	cat__ComorCVD_2.0	0.0	0.0	5_1
1550	cat__ComorCVD_nan	3.930547230468484e-06	1.8225197746802314e-05	5_1
1551	cat__ComorPsyc_0.0	-0.0001611524364479644	9.838152651279554e-05	5_1
1552	cat__ComorPsyc_1.0	0.00037340198689164163	0.00017544951994784237	5_1
1553	cat__ComorPsyc_2.0	-1.96527361522314e-06	3.930547230446279e-06	5_1
1554	cat__ComorPsyc_nan	0.0	0.0	5_1
1555	cat__ComorObe_0.0	5.895820845658317e-05	0.00015758994720668394	5_1
1556	cat__ComorObe_1.0	0.0001513260683718709	0.0002491793349214771	5_1
1557	cat__ComorObe_2.0	0.0	0.0	5_1
1558	cat__ComorObe_nan	0.0	0.0	5_1
1559	cat__ComorInf_0.0	-0.000400915817504699	0.000389173800770644	5_1
1560	cat__ComorInf_1.0	-0.000444151837039497	0.0004946246611727241	5_1
1561	cat__ComorInf_2.0	-1.5722188921740708e-05	0.00014070590521225528	5_1
1562	cat__ComorInf_nan	0.0	0.0	5_1
1563	cat__ComorRheu_0.0	-9.040258630004239e-05	0.00012326511958152974	5_1
1564	cat__ComorRheu_1.0	-0.00034588815627856206	0.00018966672287002099	5_1
1565	cat__ComorRheu_2.0	0.0	0.0	5_1
1566	cat__ComorRheu_nan	0.0	0.0	5_1
1567	cat__ComorPrep_0.0	-0.00010415950160662657	8.164759923289834e-05	5_1
1568	cat__ComorPrep_1.0	-0.00010219422799140343	4.7166566765274864e-05	5_1
1569	cat__ComorPrep_2.0	-7.861094460870354e-06	1.6905922876844923e-05	5_1
1570	cat__ComorPrep_nan	-9.826368076115699e-06	0.0	5_1
1571	cat__ComorRen_0.0	-0.000308547957589389	7.727299911108908e-05	5_1
1572	cat__ComorRen_1.0	-3.734019868915084e-05	0.00011037071806852409	5_1
1573	cat__ComorRen_2.0	0.0	0.0	5_1
1574	cat__ComorRen_nan	0.0	6.214740849538483e-06	5_1
1575	cat__ComorMPul_0.0	-2.5548556997856407e-05	0.00022940729067390665	5_1
1576	cat__ComorMPul_1.0	0.00011005532245227379	0.00010047911823016162	5_1
1577	cat__ComorMPul_2.0	-0.00010415950160662657	0.00014449773655232425	5_1
1578	cat__ComorMPul_nan	-3.93054723044628e-06	4.813917562251496e-06	5_1
1579	cat__ComorSPul_0.0	-0.00010809004883707284	0.00012002658216990062	5_1
1580	cat__ComorSPul_1.0	5.895820845669419e-06	7.86109446089256e-06	5_1
1581	cat__ComorSPul_2.0	0.00011988169052838949	0.00021297618574422399	5_1
1582	cat__ComorSPul_nan	0.0	0.0	5_1
1583	cat__ComorPST_0.0	-0.0003439228826633167	0.00010399250488133978	5_1
1584	cat__ComorPST_1.0	9.040258630006459e-05	0.00023173567813507232	5_1
1585	cat__ComorPST_2.0	1.5722188921762914e-05	1.3329134165533605e-05	5_1
1586	cat__ComorPST_nan	0.0	0.0	5_1
1587	cat__ComorHepM_0.0	-0.00011398586968269786	0.00012547006160751833	5_1
1588	cat__ComorHepM_1.0	4.913184038046747e-05	0.00013271054873298428	5_1
1589	cat__ComorHepM_2.0	0.0	0.0	5_1
1590	cat__ComorHepM_nan	-7.861094460870354e-06	1.5722188921740708e-05	5_1
1591	cat__ComorHepS_0.0	-0.0002574508435936984	0.00027975999527192664	5_1
1592	cat__ComorHepS_1.0	-2.161800976741013e-05	0.00017516310753119647	5_1
1593	cat__ComorHepS_2.0	0.0	0.0	5_1
1594	cat__ComorHepS_nan	0.0	0.0	5_1
1595	cat__TreatmentC1_ADE Alone	0.00023386756021106513	0.00020180211900506262	5_1
1596	cat__TreatmentC1_ADE and Mylotarg 3mg per m2	0.00016901353090885695	7.796961460936927e-05	5_1
1597	cat__TreatmentC1_ADE and Mylotarg 6mg per m2	-0.00031444377843503624	0.00013826925505782954	5_1
1598	cat__TreatmentC1_AIDA	0.0	0.0	5_1
1599	cat__TreatmentC1_Arsenic and ATRA	0.0	0.0	5_1
1600	cat__TreatmentC1_DA High dose (90mg)	-0.000115951143297921	0.00036234657333647605	5_1
1601	cat__TreatmentC1_DA Mylotarg 3mg per m2	-0.0001414997002957774	0.00017184629389647228	5_1
1602	cat__TreatmentC1_DA Mylotarg 6mg per m2	7.07498501478998e-05	0.0001324775186168888	5_1
1603	cat__TreatmentC1_DA Standard dose (60mg)	0.00033409651458722324	0.00019623234905407323	5_1
1604	cat__Marrresult1C1_CR	0.004714691402910564	0.0022976175128265664	5_1
1605	cat__Marrresult1C1_PR	-0.0003478534298937852	0.0008676098751063634	5_1
1606	cat__Marrresult1C1_RD	0.0031503336051961874	0.0021786952742648353	5_1
1607	cat__Marrresult1C1_nan	-0.00016508298367838846	0.0002982687161178025	5_1
1608	cat__Marrresult2C1_CR	7.468039737832389e-05	0.00028066969662764673	5_1
1609	cat__Marrresult2C1_PR	-2.1618009767387923e-05	2.358328338262772e-05	5_1
1610	cat__Marrresult2C1_RD	1.3756915306561979e-05	4.917113014316161e-05	5_1
1611	cat__Marrresult2C1_nan	8.057621822394889e-05	0.00030669604418657456	5_1
1612	ordinal__NauseagradeC1	0.0002574508435936984	0.0007636649684133747	5_1
1613	ordinal__AlopeciagradeC1	0.0009197480519225421	0.0007691630018512701	5_1
1614	ordinal__OralgradeC1	-0.00043629074257862667	0.0005247170142843404	5_1
1615	ordinal__DiarrheagradeC1	-0.0004402212898090729	0.000529581986086791	5_1
1616	ordinal__CardiacgradeC1	-0.0009767409867639022	0.00043736059350659226	5_1
1617	ordinal__LiverASTgradeC1	8.450676545441737e-05	0.00010882009452891867	5_1
1618	ordinal__LiverALTgradeC1	-0.000115951143297921	0.0007835849290508122	5_1
1619	ordinal__LiverBilgradeC1	-0.0011536156121336072	0.0008754759058595458	5_1
1620	ordinal__RenaCreatgradeC1	-0.0012793931235075995	0.00044859926341777456	5_1
1621	ordinal__RenaprotgradeC1	-0.0011143101398292331	0.0007154675698579237	5_1
1622	ordinal__RenahaemgradeC1	0.0012990458596598086	0.00046719807772137924	5_1
1623	ordinal__cellularity1C1	0.000328200693741576	0.0005695429395045064	5_1
1624	ordinal__cellularity2C1	-0.00036554089243074906	0.0003093293223741018	5_1
1625	num__amlAgeAtRand1	0.001723544960547141	0.0023359870818269995	5_1
1626	num__UnitsbloodC1	-0.0005581377067222171	0.0009359201637899873	5_1
1627	num__UnitsplateletsC1	0.000251555022748029	0.0017662507794460752	5_1
1628	num__DaysIVantibC1	0.00017490935175450416	0.001624764332990121	5_1
1629	num__DaysinhospC1	0.0015270175990252043	0.0006549876924844862	5_1
1630	num__NauseastartC1	-0.0015663230713296005	0.0002646633328215328	5_1
1631	num__NauseastopC1	0.00032427014651115194	0.0013168359817418785	5_1
1632	num__AlopeciastartC1	-0.000308547957589389	0.0007781242714313772	5_1
1633	num__AlopeciastopC1	-0.0003773325341220435	0.00029027563650514925	5_1
1634	num__OralstartC1	-0.0003675061660459722	0.00032558362413201067	5_1
1635	num__OralstopC1	-0.0010239075535291241	0.0005767801844389365	5_1
1636	num__DiarrheastartC1	-7.07498501478998e-05	0.0009775413990616801	5_1
1637	num__DiarrheastopC1	0.0011084143189835638	0.0013013228085244307	5_1
1638	num__CardiacstartC1	0.00032623542012637506	0.00022557026674938736	5_1
1639	num__CardiacstopC1	-7.07498501478998e-05	0.0003960111674412527	5_1
1640	num__LiverASTstartC1	-0.00012381223775881356	0.00024282066971725342	5_1
1641	num__LiverASTstopC1	7.861094460877016e-05	0.0006492247998663159	5_1
1642	num__LiverALTstartC1	0.00043236019534818035	0.0007855688099358191	5_1
1643	num__LiverALTstopC1	0.0008961647685398865	0.0008144488424218706	5_1
1644	num__LiverBilstartC1	-0.0007114290487093111	0.0010482409120377903	5_1
1645	num__LiverBilstopC1	-0.0014366150127251398	0.0014941043552512436	5_1
1646	num__RenaCreatstartC1	0.00030461741035894276	0.0005739810298627451	5_1
1647	num__RenaCreatstopC1	-0.0002574508435936762	0.0004937258615387955	5_1
1648	num__RenaprotstartC1	-0.00022993701298061885	0.0013172993166820804	5_1
1649	num__RenahaemstartC1	0.00018473571983057546	0.0005237149982341186	5_1
1650	num__RenahaemstopC1	0.0003930547230438064	0.0003242999220170938	5_1
1651	num__mylotargdateC1	-0.0003635756188155481	0.0007004484403661517	5_1
1652	num__marrexamdate1C1	-0.0028850216671416186	0.0010704266464018268	5_1
1653	num__marrexamdate2C1	0.0012479487456641403	0.0011375352729511192	5_1
1654	num__NeutrecoverydateC1	-0.0007900399933181035	0.000615089827818221	5_1
1655	num__Platrecovery50dateC1	0.000483457309343871	0.001823435043162284	5_1
1656	num__Platrecovery100dateC1	-1.3756915306539775e-05	0.0016881185577892126	5_1
1657	num__DischargeddateC1	-0.001591871628327457	0.0013323772457113925	5_1
1658	num__Weight	-0.0029479104228286256	0.0011347647102303866	5_1
1659	num__Height	-0.001114310139829211	0.0010134144490562419	5_1
1660	num__BloodDateEntry	-0.0005620682539526411	0.001510110414554176	5_1
1661	num__HemoglobinEntry	0.0017137185924710253	0.0008446470727389387	5_1
1662	num__PlateletEntry	0.0002417286546719577	0.001702891159503645	5_1
1663	num__MarrowDateEntry	-0.0006681930291744908	0.0007477859649685057	5_1
1664	num__MarrowBlastsEntry	0.0015270175990252266	0.0011960365239130665	5_1
1665	num__LocalImmPcnt	-0.0010062200909921604	0.0011680175148392246	5_1
1666	num__SmokePerDay	0.0005404502441852532	0.0008122312037621732	5_1
1667	num__chemodateC1	-0.001475920485029536	0.0011850029533005764	5_1
1668	num__Marrblastperc1C1	0.004685212298682262	0.004378060636321187	5_1
1669	num__Marrblastperc2C1	8.843731268486366e-05	0.0006806489042832626	5_1
1670	num__WBCEntry	0.0009059911366160022	0.0026189687765967315	5_1
1671	num__CompmarrrespC1	-0.000271207758900216	0.0014638399591865006	5_1
1672	remainder__IsSec_is_missing	0.0	0.0	5_1
1673	remainder__PrevDiag_is_missing	-1.96527361522314e-06	3.930547230446279e-06	5_1
1674	remainder__PrevBloodDis_is_missing	0.0009413660616899522	0.0010691052340377444	5_1
1675	remainder__BloodDateEntry_is_missing	-6.288875568702946e-05	5.947997268435922e-05	5_1
1676	remainder__HemoglobinEntry_is_missing	0.0	0.0	5_1
1677	remainder__PlateletEntry_is_missing	-2.947910422825828e-05	1.5222943964957129e-05	5_1
1678	remainder__MarrowDateEntry_is_missing	-8.450676545441737e-05	7.342868195883733e-05	5_1
1679	remainder__MarrowBlastsEntry_is_missing	-0.00022797173936541792	6.227157926542057e-05	5_1
1680	remainder__FABtype_is_missing	3.9305472304396186e-05	4.9327976251646625e-05	5_1
1681	remainder__CNSinvolveentry_is_missing	-4.913184038048968e-05	2.240756679669268e-05	5_1
1682	remainder__Localcytoentry_is_missing	-0.00010022895437618029	0.00012482195217076785	5_1
1683	remainder__Localimmentry_is_missing	-0.00015329134198707183	3.959916609434861e-05	5_1
1684	remainder__LocalImmPcnt_is_missing	0.00020438845598278466	0.00033127541875811257	5_1
1685	remainder__CD33entry_is_missing	0.0001257775113740145	5.7431737974828774e-05	5_1
1686	remainder__SmokeHist_is_missing	2.3583283382633268e-05	5.367751936778703e-05	5_1
1687	remainder__SmokePerDay_is_missing	0.0003596450715850796	0.00018178515361321826	5_1
1688	remainder__CytoResult_is_missing	9.826368076115699e-06	0.0	5_1
1689	remainder__Karyotype_is_missing	-0.0002613813908241225	0.00011980111945231941	5_1
1690	remainder__ComorArr_is_missing	-3.340965145868235e-05	4.813917562251496e-06	5_1
1691	remainder__ComorCard_is_missing	-0.00012774278498928204	0.0	5_1
1692	remainder__ComorHVD_is_missing	0.0	0.0	5_1
1693	remainder__ComorIBD_is_missing	-3.734019868917304e-05	4.749298288675879e-05	5_1
1694	remainder__ComorDiab_is_missing	0.0	0.0	5_1
1695	remainder__ComorCVD_is_missing	-1.3756915306539775e-05	7.86109446084815e-06	5_1
1696	remainder__ComorPsyc_is_missing	0.0	0.0	5_1
1697	remainder__ComorObe_is_missing	0.0	0.0	5_1
1698	remainder__ComorInf_is_missing	-1.96527361522314e-06	7.35338053943159e-06	5_1
1699	remainder__ComorRheu_is_missing	-2.3583283382633268e-05	3.2052642664731894e-05	5_1
1700	remainder__ComorPrep_is_missing	1.96527361522314e-06	3.930547230446279e-06	5_1
1701	remainder__ComorRen_is_missing	-1.96527361522314e-06	2.2749686839112842e-05	5_1
1702	remainder__ComorMPul_is_missing	7.861094460870354e-06	1.9054034637621324e-05	5_1
1703	remainder__ComorSPul_is_missing	-4.3236019534842464e-05	2.8883505373457605e-05	5_1
1704	remainder__ComorPST_is_missing	-1.3756915306539775e-05	1.002096851353699e-05	5_1
1705	remainder__ComorHepM_is_missing	0.0	0.0	5_1
1706	remainder__ComorHepS_is_missing	0.0	0.0	5_1
1707	remainder__drugdoseC1yn_is_missing	-3.9305472304396186e-05	1.8644222548568634e-05	5_1
1708	remainder__mylotargC1yn_is_missing	7.861094460870354e-06	7.493853986042559e-05	5_1
1709	remainder__mylotargdateC1_is_missing	-0.0006878457653266779	0.00027660833425770834	5_1
1710	remainder__mylodoseC1_is_missing	3.53749250739277e-05	0.00034150552316955095	5_1
1711	remainder__marrexamdate1C1_is_missing	-8.647203906961832e-05	9.371697322364861e-05	5_1
1712	remainder__marrexamdate2C1_is_missing	0.00011988169052836727	0.0003071993612465749	5_1
1713	remainder__cellularity1C1_is_missing	3.930547230424075e-06	0.0002578630710050316	5_1
1714	remainder__cellularity2C1_is_missing	-0.00018473571983059766	7.919833218866583e-05	5_1
1715	remainder__Marrblastperc1C1_is_missing	-3.930547230437398e-05	6.807907504666068e-05	5_1
1716	remainder__Marrblastperc2C1_is_missing	0.0001513260683718931	0.00043585675011672956	5_1
1717	remainder__Marrresult1C1_is_missing	7.664567099352482e-05	0.00011466154762006983	5_1
1718	remainder__Marrresult2C1_is_missing	0.00039698527027425267	0.0002446430189683531	5_1
1719	remainder__CompmarrrespC1_is_missing	0.0007310817848614759	0.0012142719402542938	5_1
1720	remainder__NeutrecoveryC1_is_missing	-3.930547230437398e-05	3.460221262620236e-05	5_1
1721	remainder__NeutrecoverydateC1_is_missing	-0.0001965273615219143	0.0005144739499963109	5_1
1722	remainder__Platrecovery50C1_is_missing	1.3756915306539775e-05	7.86109446084815e-06	5_1
1723	remainder__Platrecovery50dateC1_is_missing	0.0001965273615219143	0.00040367121911908657	5_1
1724	remainder__Platrecovery100C1_is_missing	3.93054723044628e-06	7.861094460892558e-06	5_1
1725	remainder__Platrecovery100dateC1_is_missing	0.0006053042734874614	0.0008448985326821793	5_1
1726	remainder__NauseagradeC1_is_missing	-0.00011988169052836727	0.00017450036165298378	5_1
1727	remainder__NauseastartC1_is_missing	0.0004618392995765053	0.0004833134874429485	5_1
1728	remainder__NauseastopC1_is_missing	-0.0001061247752218275	0.00039410474190109486	5_1
1729	remainder__AlopeciagradeC1_is_missing	6.288875568702946e-05	3.861150020025075e-05	5_1
1730	remainder__AlopeciastartC1_is_missing	-0.0001650829836784329	0.0003486574855705201	5_1
1731	remainder__AlopeciastopC1_is_missing	-0.00033606178820244637	0.000169674945270272	5_1
1732	remainder__OralgradeC1_is_missing	-0.00012774278498923765	4.853867770586637e-05	5_1
1733	remainder__OralstartC1_is_missing	-0.0004028810911199221	0.0003989069763319084	5_1
1734	remainder__OralstopC1_is_missing	-0.0008647203906963829	0.0001167643796319913	5_1
1735	remainder__DiarrheagradeC1_is_missing	-6.485402930223039e-05	0.0001384925402336767	5_1
1736	remainder__DiarrheastartC1_is_missing	0.00033606178820249076	0.00025399973541761724	5_1
1737	remainder__DiarrheastopC1_is_missing	-0.00015722188921751812	0.0002669446423144673	5_1
1738	remainder__CardiacgradeC1_is_missing	-5.1097113995690616e-05	0.00010425216197684015	5_1
1739	remainder__CardiacstartC1_is_missing	6.485402930223039e-05	0.0001570498336317983	5_1
1740	remainder__CardiacstopC1_is_missing	-0.00029675631589807237	0.00011482984588710615	5_1
1741	remainder__LiverASTgradeC1_is_missing	-7.861094460870354e-06	1.690592287685783e-05	5_1
1742	remainder__LiverASTstartC1_is_missing	-5.895820845658317e-05	0.0002499840398739832	5_1
1743	remainder__LiverASTstopC1_is_missing	-3.734019868915084e-05	0.0002600109726499508	5_1
1744	remainder__LiverALTgradeC1_is_missing	2.7513830613057344e-05	3.697640241379194e-05	5_1
1745	remainder__LiverALTstartC1_is_missing	-0.0002122495504436772	0.00028679530845094643	5_1
1746	remainder__LiverALTstopC1_is_missing	-0.0007251859640158509	0.0002055003464332602	5_1
1747	remainder__LiverBilgradeC1_is_missing	-3.930547230424075e-06	1.4706761078824606e-05	5_1
1748	remainder__LiverBilstartC1_is_missing	-0.00022404119213499386	0.00028846039493208734	5_1
1749	remainder__LiverBilstopC1_is_missing	-0.00012774278498923765	0.0001835190980169263	5_1
1750	remainder__RenaCreatgradeC1_is_missing	5.895820845669419e-06	1.3329134165572893e-05	5_1
1751	remainder__RenaCreatstartC1_is_missing	-0.0003419576090481158	0.0002663942702673739	5_1
1752	remainder__RenaCreatstopC1_is_missing	-0.0003694714396611953	0.0001035458635692865	5_1
1753	remainder__RenaprotgradeC1_is_missing	1.9652736152009354e-06	4.2333289236282314e-05	5_1
1754	remainder__RenaprotstartC1_is_missing	-0.00024565920190238176	0.000754572940420033	5_1
1755	remainder__RenahaemgradeC1_is_missing	2.7513830613035138e-05	6.006153975233684e-05	5_1
1756	remainder__RenahaemstartC1_is_missing	-0.0004520129315003896	0.00025282616821308067	5_1
1757	remainder__RenahaemstopC1_is_missing	-0.00012381223775881356	0.00020410480623330276	5_1
1758	remainder__UnitsbloodC1_is_missing	-0.00012970805860443858	0.00010425216197688955	5_1
1759	remainder__UnitsplateletsC1_is_missing	-0.0001316733322196839	6.416550637165291e-05	5_1
1760	remainder__DaysIVantibC1_is_missing	-0.0001414997002957996	8.489436090857676e-05	5_1
1761	remainder__DaysinhospC1_is_missing	-0.0001356038794501302	9.931925884415881e-05	5_1
1762	remainder__DischargeddateC1_is_missing	0.00015918716283274125	0.0003820625350160023	5_1
1763	karyotype_encoding__Karyotype_46,XX [20]	0.0	0.0	1_2
1764	karyotype_encoding__Karyotype_46,XX [20]	-6.716911801019076e-05	7.3918772519510665e-06	1_2
1765	karyotype_encoding__Karyotype_46,XX,inv(16)(p13q22)[10]	-7.902249177682563e-06	2.199893067885191e-05	1_2
1766	karyotype_encoding__Karyotype_46,XX,t(8;21)(q22;q22)[10]	0.0	0.0	1_2
1767	karyotype_encoding__Karyotype_46,XX[10]	0.0	6.247276509917379e-06	1_2
1768	karyotype_encoding__Karyotype_46,XX[20]	0.0006637889309244694	0.0003483605966704064	1_2
1769	karyotype_encoding__Karyotype_46,XX[20]	4.543793277165253e-05	2.9034717458434575e-05	1_2
1770	karyotype_encoding__Karyotype_46,XX[25]	4.1486808182766846e-05	1.1519408703991268e-05	1_2
1771	karyotype_encoding__Karyotype_46,XX[30]	-0.00017780060649761343	0.00013237741590721994	1_2
1772	karyotype_encoding__Karyotype_46,XY	3.951124588841282e-06	7.902249177682563e-06	1_2
1773	karyotype_encoding__Karyotype_46,XY [20]	-7.902249177682563e-06	9.585040624047549e-05	1_2
1774	karyotype_encoding__Karyotype_46,XY,inv(16)(p13q22)[10]	0.0	0.0	1_2
1775	karyotype_encoding__Karyotype_46,XY[10]	-1.975562294420641e-06	7.887418543686355e-05	1_2
1776	karyotype_encoding__Karyotype_46,XY[20]	-0.0001955806671473992	0.0003028093010975591	1_2
1777	karyotype_encoding__Karyotype_46,XY[20]	-5.926686883261922e-06	7.902249177682563e-06	1_2
1778	karyotype_encoding__Karyotype_46,XY[21]	0.0	0.0	1_2
1779	karyotype_encoding__Karyotype_46,XY[25]	5.136461965489225e-05	3.444510559215366e-05	1_2
1780	karyotype_encoding__Karyotype_46,XY[30]	0.0	0.0	1_2
1781	karyotype_encoding__Karyotype_47,XX,+8[10]	0.0	0.0	1_2
1782	karyotype_encoding__Karyotype___rare_class__	0.001321651174965699	0.0011487075100757018	1_2
1783	cat__sexID_False	-0.0004405503916552034	0.00019372601988808087	1_2
1784	cat__sexID_True	-0.0004168436441222001	0.00023734718164810227	1_2
1785	cat__IsSec_False	0.0007467625472900252	0.000880790662903067	1_2
1786	cat__IsSec_True	0.0007112024259904981	0.0008165790248798757	1_2
1787	cat__IsSec_nan	0.0	0.0	1_2
1788	cat__PrevDiag_False	3.358455900510648e-05	9.548324010858854e-05	1_2
1789	cat__PrevDiag_True	0.00038523464741151424	0.00047827379844663117	1_2
1790	cat__PrevDiag_nan	0.0	0.0	1_2
1791	cat__drugdoseC1yn_False	-1.3828936060900077e-05	0.00022504073990178592	1_2
1792	cat__drugdoseC1yn_True	9.877811472103204e-06	0.00017987383490368638	1_2
1793	cat__drugdoseC1yn_nan	0.0	0.0	1_2
1794	cat__mylotargC1yn_False	-0.0004958661358989369	0.0002849470408187391	1_2
1795	cat__mylotargC1yn_True	0.000932465402965299	0.0005088597506872699	1_2
1796	cat__mylotargC1yn_nan	0.0	0.0	1_2
1797	cat__mylodoseC1_False	0.00020348291632505956	0.00014645833434693282	1_2
1798	cat__mylodoseC1_True	0.00011260705078182109	0.0003164971645475613	1_2
1799	cat__mylodoseC1_nan	0.0005867420014421532	0.0005201997275499874	1_2
1800	cat__NeutrecoveryC1_False	-0.00030621215563479963	0.00018224495243042958	1_2
1801	cat__NeutrecoveryC1_True	-6.519355571579232e-05	0.00043077225298520006	1_2
1802	cat__NeutrecoveryC1_nan	0.0	0.0	1_2
1803	cat__Platrecovery50C1_False	-0.0014066003536256533	0.0007570451633747697	1_2
1804	cat__Platrecovery50C1_True	-0.002315359009057949	0.0009902002244204862	1_2
1805	cat__Platrecovery50C1_nan	3.5560121299504924e-05	9.151780334777936e-05	1_2
1806	cat__Platrecovery100C1_False	-0.0018412240583976168	0.0009159368134710406	1_2
1807	cat__Platrecovery100C1_True	-0.002283750012347241	0.0018235242598882877	1_2
1808	cat__Platrecovery100C1_nan	0.0	0.0	1_2
1809	cat__amlAgeGroup_15-29	-0.00023311635074132475	0.00015475097861507452	1_2
1810	cat__amlAgeGroup_30-39	-0.0005748886276756738	0.0002959653427905351	1_2
1811	cat__amlAgeGroup_40-49	-2.7657872121866765e-05	0.0003517055773513196	1_2
1812	cat__amlAgeGroup_50-59	-3.160899671068584e-05	0.0008241291999929632	1_2
1813	cat__amlAgeGroup_60+	0.0007763959817063126	0.0009490639095724999	1_2
1814	cat__PrevBloodDis_Aplastic anaemia	0.0	0.0	1_2
1815	cat__PrevBloodDis_Chronic lymphoblastic leukaemia (CLL)	0.0	0.0	1_2
1816	cat__PrevBloodDis_Chronic myelomonocytic leukaemia (CMML)	1.3828936060922281e-05	3.566970590846044e-05	1_2
1817	cat__PrevBloodDis_Hodgkin's disease	-3.160899671068584e-05	4.4789095088782206e-05	1_2
1818	cat__PrevBloodDis_Lymphoma	0.0	0.0	1_2
1819	cat__PrevBloodDis_Myelodysplastic syndrome (MDS)/myelodysplasia/pre-leukaemic phase	-6.321799342137168e-05	0.00010200484521213889	1_2
1820	cat__PrevBloodDis_Myelofibrosis	-9.877811472103204e-06	1.6528740016696926e-05	1_2
1821	cat__PrevBloodDis_Myeloproliferative syndrome	0.0	0.0	1_2
1822	cat__PrevBloodDis_Other haematological disorder	5.531574424371133e-05	0.0003437478392287294	1_2
1823	cat__PrevBloodDis_Polycythaemia rubra vera (PRV)	0.0	0.0	1_2
1824	cat__PrevBloodDis_Refractory anaemia with excess of blasts (RAEB, RAEB-t)	-0.00010865592619297981	0.00027309960509877253	1_2
1825	cat__PrevBloodDis_Thrombocythaemia	0.0	0.0	1_2
1826	cat__PrevBloodDis_Thrombocytopenia	0.0	0.0	1_2
1827	cat__PrevBloodDis_nan	0.00012643598684274336	0.0007656266120417394	1_2
1828	cat__FABtype_0	-5.729130653813197e-05	8.597668894570417e-05	1_2
1829	cat__FABtype_1	-0.0004504282031273066	0.00019261479091692966	1_2
1830	cat__FABtype_2	8.494917865999873e-05	0.00024742685444989194	1_2
1831	cat__FABtype_3	-9.877811472081e-06	1.9755622944162e-05	1_2
1832	cat__FABtype_3v	0.0	0.0	1_2
1833	cat__FABtype_4	-7.704692948229397e-05	0.00030164707935425775	1_2
1834	cat__FABtype_4e	-4.1486808182766846e-05	0.00010003448463446771	1_2
1835	cat__FABtype_5	0.003058170431759133	0.0017181555113905587	1_2
1836	cat__FABtype_5a	0.00016989835731995306	7.454966964299944e-05	1_2
1837	cat__FABtype_5b	-4.543793277160813e-05	5.643334692685311e-05	1_2
1838	cat__FABtype_6	0.0005472307555537848	0.0003397507682243771	1_2
1839	cat__FABtype_7	1.9755622943984363e-06	2.6059456440372148e-05	1_2
1840	cat__FABtype_8	-0.0001027292393097623	0.000263395135177866	1_2
1841	cat__FABtype_B	0.0	0.0	1_2
1842	cat__FABtype_R	-0.0001758250442031928	9.337536511825648e-05	1_2
1843	cat__FABtype_RT	1.9755622944206408e-05	1.0820600324108475e-05	1_2
1844	cat__FABtype_X	0.00043857482936078275	0.0005722518923402404	1_2
1845	cat__FABtype_nan	4.938905736047161e-05	4.6331042601265466e-05	1_2
1846	cat__CNSinvolveentry_0.0	0.0003793079605282523	0.00026976373660146647	1_2
1847	cat__CNSinvolveentry_1.0	5.926686883261922e-06	1.1853373766523845e-05	1_2
1848	cat__CNSinvolveentry_2.0	0.00015804498355345142	0.0001263433484225574	1_2
1849	cat__CNSinvolveentry_nan	-6.124243112692884e-05	0.00010773609019970196	1_2
1850	cat__Localcytoentry_1.0	-0.0007625670456453681	0.0006708306782630133	1_2
1851	cat__Localcytoentry_2.0	0.0018036883748036915	0.001069700854683466	1_2
1852	cat__Localcytoentry_3.0	-5.7291306538109767e-05	0.00019218880855046203	1_2
1853	cat__Localcytoentry_4.0	-6.91446803046336e-05	0.00014717607619498384	1_2
1854	cat__Localcytoentry_5.0	-0.0002943587818682758	0.00021563513572910544	1_2
1855	cat__Localcytoentry_nan	2.9633434416242998e-05	4.461447806883785e-05	1_2
1856	cat__Localimmentry_1.0	-4.3462370477209686e-05	0.0005334969306792314	1_2
1857	cat__Localimmentry_2.0	4.543793277160813e-05	0.00016746896452897518	1_2
1858	cat__Localimmentry_3.0	0.0004701838260714908	0.0001187968539437075	1_2
1859	cat__Localimmentry_nan	-5.926686883239718e-06	6.570044212419545e-05	1_2
1860	cat__CD33entry_1.0	2.9633434416287406e-05	0.00015467529959254885	1_2
1861	cat__CD33entry_2.0	-0.00021336072779711834	0.00044186399826436225	1_2
1862	cat__CD33entry_3.0	-0.0009008564062546132	0.0004944986724327704	1_2
1863	cat__CD33entry_nan	0.00010865592619297981	0.0001569297952980602	1_2
1864	cat__SmokeHist_1.0	0.0002410185999190073	0.0002544260404207824	1_2
1865	cat__SmokeHist_2.0	-0.0009759277734425309	0.00027808451621047503	1_2
1866	cat__SmokeHist_3.0	-0.0004326481424775652	0.000218601123203927	1_2
1867	cat__SmokeHist_nan	-0.00011260705078182109	0.00011220776452219965	1_2
1868	cat__amlType_De novo	0.0011734840028843063	0.0012876878098193397	1_2
1869	cat__amlType_High risk MDS	-4.346237047718749e-05	0.00027414085772911633	1_2
1870	cat__amlType_Secondary	0.0007684937325286078	0.0006428140925210406	1_2
1871	cat__CytoResult_Adverse	0.02632831869770933	0.009266127651169576	1_2
1872	cat__CytoResult_Failed	-6.716911801023518e-05	0.0001477583251286676	1_2
1873	cat__CytoResult_Intermediate	0.0010668036389857693	0.000752712567224551	1_2
1874	cat__CytoResult_Normal	0.001444136037219601	0.0007740423496458161	1_2
1875	cat__CytoResult_Not done	1.580449835534292e-05	3.830757416685407e-05	1_2
1876	cat__CytoResult_nan	-4.543793277158592e-05	5.813660606126551e-05	1_2
1877	cat__CytoResult_t(15;17) / PML-RARA [APL]	0.0	0.0	1_2
1878	cat__CytoResult_t(8;21) / inv(16) [CBF]	0.015668184557029542	0.0028096455007928208	1_2
1879	cat__ComorArr_0.0	9.28514278376591e-05	5.5386255099892424e-05	1_2
1880	cat__ComorArr_1.0	-1.7780060649785767e-05	9.678239152825122e-06	1_2
1881	cat__ComorArr_2.0	0.0	0.0	1_2
1882	cat__ComorArr_nan	6.716911801021296e-05	2.370674753300328e-05	1_2
1883	cat__ComorCard_0.0	0.00016792279502553242	0.00017943935640707737	1_2
1884	cat__ComorCard_1.0	0.00057686418997005	0.0001457906079990222	1_2
1885	cat__ComorCard_2.0	0.0	0.0	1_2
1886	cat__ComorCard_nan	0.0	0.0	1_2
1887	cat__ComorHVD_0.0	1.3828936060922281e-05	3.398885888378663e-05	1_2
1888	cat__ComorHVD_1.0	5.729130653815417e-05	4.346237047720161e-05	1_2
1889	cat__ComorHVD_2.0	0.0	0.0	1_2
1890	cat__ComorHVD_nan	0.0	0.0	1_2
1891	cat__ComorIBD_0.0	0.00014421604749248473	5.7120745556673685e-05	1_2
1892	cat__ComorIBD_1.0	-0.00015606942125900858	0.0001373548666655211	1_2
1893	cat__ComorIBD_2.0	0.0	0.0	1_2
1894	cat__ComorIBD_nan	-1.9755622944184202e-05	2.930232419805376e-05	1_2
1895	cat__ComorDiab_0.0	-0.00010865592619300202	0.0001741410817866047	1_2
1896	cat__ComorDiab_1.0	6.519355571579232e-05	9.001282732515354e-05	1_2
1897	cat__ComorDiab_2.0	0.0	0.0	1_2
1898	cat__ComorDiab_nan	0.0	0.0	1_2
1899	cat__ComorCVD_0.0	-5.9266868832841265e-06	6.570044212419145e-05	1_2
1900	cat__ComorCVD_1.0	9.877811472103204e-06	1.2494553019834757e-05	1_2
1901	cat__ComorCVD_2.0	0.0	0.0	1_2
1902	cat__ComorCVD_nan	0.0	0.0	1_2
1903	cat__ComorPsyc_0.0	-0.00011853373766508301	0.00023911649766213556	1_2
1904	cat__ComorPsyc_1.0	-0.0005057439473710179	0.00019916960259396988	1_2
1905	cat__ComorPsyc_2.0	7.902249177682563e-06	1.1519408704036966e-05	1_2
1906	cat__ComorPsyc_nan	0.0	0.0	1_2
1907	cat__ComorObe_0.0	-5.531574424371133e-05	0.00012251672201835594	1_2
1908	cat__ComorObe_1.0	3.7535683593947764e-05	0.0002966897322706133	1_2
1909	cat__ComorObe_2.0	0.0	0.0	1_2
1910	cat__ComorObe_nan	0.0	0.0	1_2
1911	cat__ComorInf_0.0	-0.00032201665399012036	0.0004148022245241036	1_2
1912	cat__ComorInf_1.0	0.00025682309827435024	0.00017028842766586777	1_2
1913	cat__ComorInf_2.0	-3.9511245888368404e-05	3.695938625970192e-05	1_2
1914	cat__ComorInf_nan	0.0	0.0	1_2
1915	cat__ComorRheu_0.0	7.112024259905425e-05	0.00016930004078058344	1_2
1916	cat__ComorRheu_1.0	3.753568359396997e-05	0.00018631134076042897	1_2
1917	cat__ComorRheu_2.0	0.0	0.0	1_2
1918	cat__ComorRheu_nan	0.0	0.0	1_2
1919	cat__ComorPrep_0.0	0.0001619961081422927	9.77054872734369e-05	1_2
1920	cat__ComorPrep_1.0	0.00018965398026413727	2.8899984863890767e-05	1_2
1921	cat__ComorPrep_2.0	0.0	0.0	1_2
1922	cat__ComorPrep_nan	0.0	0.0	1_2
1923	cat__ComorRen_0.0	0.00041289251953338104	0.00017751501813951474	1_2
1924	cat__ComorRen_1.0	-0.0002884320949850361	8.107029852203631e-05	1_2
1925	cat__ComorRen_2.0	3.951124588863486e-06	3.340978994891592e-05	1_2
1926	cat__ComorRen_nan	0.0	0.0	1_2
1927	cat__ComorMPul_0.0	0.00018965398026411507	0.0003650997332684314	1_2
1928	cat__ComorMPul_1.0	6.519355571581454e-05	3.7274834821491195e-05	1_2
1929	cat__ComorMPul_2.0	-0.0006716911801021297	0.0001768100661636722	1_2
1930	cat__ComorMPul_nan	5.926686883261922e-06	1.1853373766523845e-05	1_2
1931	cat__ComorSPul_0.0	-0.0003595523375840903	0.0003159417651918181	1_2
1932	cat__ComorSPul_1.0	-1.9755622944206408e-05	0.0	1_2
1933	cat__ComorSPul_2.0	-0.0006025464997974961	0.00026957559158671243	1_2
1934	cat__ComorSPul_nan	1.1853373766523845e-05	4.3462370477188497e-05	1_2
1935	cat__ComorPST_0.0	9.877811472089882e-05	0.00016564120877745172	1_2
1936	cat__ComorPST_1.0	-0.00015409385896461014	0.00011115939742692711	1_2
1937	cat__ComorPST_2.0	0.0	0.0	1_2
1938	cat__ComorPST_nan	1.3828936060922281e-05	1.8320611032500087e-05	1_2
1939	cat__ComorHepM_0.0	-0.00033782115234546326	0.00018557671311189257	1_2
1940	cat__ComorHepM_1.0	0.00019162954255855791	0.00024797832072486994	1_2
1941	cat__ComorHepM_2.0	-7.507136718787333e-05	9.066087620599988e-05	1_2
1942	cat__ComorHepM_nan	0.0	0.0	1_2
1943	cat__ComorHepS_0.0	0.00027262759662969314	0.0002197763107981979	1_2
1944	cat__ComorHepS_1.0	0.0003635034621729094	0.00015205414150868538	1_2
1945	cat__ComorHepS_2.0	-3.7535683593947764e-05	0.00013820466771946924	1_2
1946	cat__ComorHepS_nan	9.877811472081e-06	2.3375168300514156e-05	1_2
1947	cat__TreatmentC1_ADE Alone	-0.0004464770785384875	0.0004390639976707043	1_2
1948	cat__TreatmentC1_ADE and Mylotarg 3mg per m2	-0.0001224848622539243	0.00010704558360396392	1_2
1949	cat__TreatmentC1_ADE and Mylotarg 6mg per m2	3.951124588841282e-06	0.00017206682606488383	1_2
1950	cat__TreatmentC1_AIDA	0.0	0.0	1_2
1951	cat__TreatmentC1_Arsenic and ATRA	0.0	0.0	1_2
1952	cat__TreatmentC1_DA High dose (90mg)	-0.0010905103865187504	0.00022633771575327114	1_2
1953	cat__TreatmentC1_DA Mylotarg 3mg per m2	-0.0001363137983148688	0.0002731996232691642	1_2
1954	cat__TreatmentC1_DA Mylotarg 6mg per m2	0.00010272923930971789	0.00011680903621476857	1_2
1955	cat__TreatmentC1_DA Standard dose (60mg)	5.531574424371133e-05	0.00026003983611122805	1_2
1956	cat__Marrresult1C1_CR	0.0011221193832294362	0.002289271835097149	1_2
1957	cat__Marrresult1C1_PR	-2.370674753300328e-05	0.0006697301866927375	1_2
1958	cat__Marrresult1C1_RD	-0.0003872102097059349	0.0017621018997853158	1_2
1959	cat__Marrresult1C1_nan	0.00041881920641664296	0.00011307397904921645	1_2
1960	cat__Marrresult2C1_CR	0.0003378211523455077	0.0002008283209158866	1_2
1961	cat__Marrresult2C1_PR	0.0001323626737260053	6.327969962776489e-05	1_2
1962	cat__Marrresult2C1_RD	-0.0002706520343352947	0.00010427526078723728	1_2
1963	cat__Marrresult2C1_nan	0.0003635034621729094	0.00019936546221705457	1_2
1964	ordinal__NauseagradeC1	-0.00023509191303576759	0.0005638629952649615	1_2
1965	ordinal__AlopeciagradeC1	-0.0018175173108645915	0.0010909862786681404	1_2
1966	ordinal__OralgradeC1	-0.0007586159210565269	0.0003436229246632072	1_2
1967	ordinal__DiarrheagradeC1	-0.0007131779882849187	0.0005415491559526827	1_2
1968	ordinal__CardiacgradeC1	0.0003042365933404012	0.0004957598691696391	1_2
1969	ordinal__LiverASTgradeC1	0.0003496745261119871	0.0006131758383852908	1_2
1970	ordinal__LiverALTgradeC1	8.099805407115745e-05	0.00015883324272541487	1_2
1971	ordinal__LiverBilgradeC1	0.0007388602981123649	0.00035435882859329867	1_2
1972	ordinal__RenaCreatgradeC1	-1.9755622943984363e-06	0.0004771463514268222	1_2
1973	ordinal__RenaprotgradeC1	-0.0010174145816253199	0.000376343320783693	1_2
1974	ordinal__RenahaemgradeC1	-0.00041881920641662074	0.0005033847474955149	1_2
1975	ordinal__cellularity1C1	0.0003891857720003555	0.0005453983311594206	1_2
1976	ordinal__cellularity2C1	0.00029238321957387737	0.0001425419876728766	1_2
1977	num__amlAgeAtRand1	0.00210002271896641	0.0029013915234273133	1_2
1978	num__UnitsbloodC1	0.001584400960123289	0.0013525115581667921	1_2
1979	num__UnitsplateletsC1	0.0017147880715548513	0.0008931770356271563	1_2
1980	num__DaysIVantibC1	0.001007536770153239	0.0006367320330120214	1_2
1981	num__DaysinhospC1	0.0014243804142753946	0.0005860930994410717	1_2
1982	num__NauseastartC1	0.0007270069243458411	0.0004830886068686109	1_2
1983	num__NauseastopC1	-0.001238677558600121	0.00019057777521041126	1_2
1984	num__AlopeciastartC1	0.0005353773817872831	0.0003959708959444225	1_2
1985	num__AlopeciastopC1	-6.716911801021296e-05	0.000658440420371398	1_2
1986	num__OralstartC1	-0.0011853373766508302	0.0009277153030563605	1_2
1987	num__OralstopC1	-2.9633434416265204e-05	0.0016464507309815735	1_2
1988	num__DiarrheastartC1	7.704692948229397e-05	0.0013455798285966056	1_2
1989	num__DiarrheastopC1	0.0007645426079397888	0.0008990349680249326	1_2
1990	num__CardiacstartC1	6.91446803046114e-05	0.0002842339178351512	1_2
1991	num__CardiacstopC1	0.0001323626737259831	0.00037554394783580306	1_2
1992	num__LiverASTstartC1	0.00011853373766508301	0.00033039765922921805	1_2
1993	num__LiverASTstopC1	-2.2204460492503132e-17	0.0001832061103251972	1_2
1994	num__LiverALTstartC1	0.00040499027035567625	0.0008244985035257487	1_2
1995	num__LiverALTstopC1	0.00037140571135061415	0.0008766155603595475	1_2
1996	num__LiverBilstartC1	-0.0005017928227821989	0.0009900977408471702	1_2
1997	num__LiverBilstopC1	0.0004662327014826495	0.0007799443877842462	1_2
1998	num__RenaCreatstartC1	-7.902249177660359e-06	0.0006476530797813286	1_2
[truncated: 3,295 more rows]
