# Supplementary material for: Random Survival Forest Versus Elastic-Net Regularized Cox Regression for Survival Prediction in Acute Myeloid Leukemia at Distinct Treatment Time Points: Model Performance Comparison Study
Source: JMIR Bioinform Biotechnol. 2026 Apr 29;7:e75678. doi: 10.2196/75678 (PMC13128161; doi:10.2196/75678)
Supplement: Multimedia Appendix 9 [file bioinform-v7-e75678-s009.zip › ablation_metrics/repeated_fold_feature_importance/rsf/C1__flt3_npm1__fimp.csv]

	feature	importance	std_importance	fold_repeat_idx
0	cat__amlFLToutcomeID_2.0	0.00033077822013585225	0.0008518276086972446	1_1
1	cat__amlFLToutcomeID_3.0	-0.00728702438251434	0.00416899092124238	1_1
2	cat__amlFLToutcomeID_4.0	0.00012280389011030124	0.0016833407116280136	1_1
3	cat__amlFLToutcomeID_nan	-0.00010893893477530448	0.00037274691514795793	1_1
4	cat__amlFLTTypeID_1.0	-0.001754907203834688	0.0024108856534420437	1_1
5	cat__amlFLTTypeID_2.0	-0.000741775110424503	0.00037076026825934874	1_1
6	cat__amlFLTTypeID_nan	-0.000663537148176796	0.002197961138286074	1_1
7	cat__amlDDLFLTTKDID_1.0	-0.00022481034721815173	0.00030784878221990695	1_1
8	cat__amlDDLFLTTKDID_2.0	-0.0002079743300255954	0.0006135000937550179	1_1
9	cat__amlDDLFLTTKDID_3.0	-0.0005991641412641524	0.00044199087486905845	1_1
10	cat__amlDDLFLTTKDID_4.0	-1.9807079050249143e-06	3.9614158100498295e-06	1_1
11	cat__amlDDLFLTTKDID_6.0	0.0	0.0	1_1
12	cat__amlDDLFLTTKDID_7.0	0.0	0.0	1_1
13	cat__amlDDLFLTTKDID_8.0	-0.00044565927862625363	0.00015097620377649027	1_1
14	cat__amlDDLFLTTKDID_9.0	0.0	0.0	1_1
15	cat__amlDDLFLTTKDID_99.0	0.0003892091033334655	0.00010824346707070759	1_1
16	cat__amlDDLFLTTKDID_nan	-0.0005536078594490235	0.00034271684684957594	1_1
17	cat__amlFLTType0ID_1.0	-0.004459563848119341	0.0013262780789839023	1_1
18	cat__amlFLTType0ID_2.0	0.00019014795888046	0.00019380596799014406	1_1
19	cat__amlFLTType0ID_nan	-0.0010943411175154516	0.0009840799943213114	1_1
20	cat__amlDDLNPM1OutcomeID_1.0	0.011984273179234206	0.004582118912267117	1_1
21	cat__amlDDLNPM1OutcomeID_3.0	0.006732426169112804	0.003228348213078061	1_1
22	cat__amlDDLNPM1OutcomeID_5.0	-0.0004149583060986561	0.0003968020916098829	1_1
23	cat__amlDDLNPM1OutcomeID_7.0	0.0	0.0	1_1
24	cat__amlDDLNPM1OutcomeID_nan	0.0008734921861072609	0.00047571639480339364	1_1
25	cat__amlDDLNPM1ID_1.0	0.0007407847564719017	0.0014214515469834757	1_1
26	cat__amlDDLNPM1ID_2.0	-0.0007912928080496595	0.0006821044424737173	1_1
27	cat__amlDDLNPM1ID_3.0	0.0006328361756491541	0.0003353105072081427	1_1
28	cat__amlDDLNPM1ID_4.0	-0.0013369778358785834	0.0002543687063165127	1_1
29	cat__amlDDLNPM1ID_5.0	-0.0004179293679561491	0.001660432882935827	1_1
30	cat__amlDDLNPM1ID_nan	0.016864737457167146	0.0052260156994810465	1_1
31	num__TestDate	0.006450175292649551	0.010245918168878706	1_1
32	num__ITDPcnt	0.0057113712440825855	0.004253143741373501	1_1
33	num__ITDLength	0.007870342860538315	0.0046379023166273695	1_1
34	remainder__TestDate_is_missing	0.0010081803236476228	0.0004087847145724403	1_1
35	remainder__amlFLToutcomeID_is_missing	0.001525145086853996	0.00028737334617914796	1_1
36	remainder__amlFLTTypeID_is_missing	-0.0012428942103908768	0.0015795043385931201	1_1
37	remainder__amlDDLFLTTKDID_is_missing	-0.0010428427119853368	0.0002123749338872528	1_1
38	remainder__ITDPcnt_is_missing	-0.0007873313922396097	0.0017876917574102438	1_1
39	remainder__ITDLength_is_missing	-0.003583100600154543	0.0027926938408741725	1_1
40	remainder__amlFLTType0ID_is_missing	-0.0010408620040803119	0.0010918327817786334	1_1
41	remainder__amlDDLNPM1OutcomeID_is_missing	0.0014459167706537767	0.00023107315678239657	1_1
42	remainder__amlDDLNPM1ID_is_missing	0.01076811852556101	0.0030811001755597124	1_1
43	cat__amlFLToutcomeID_2.0	0.0009968300414533227	0.0007901812459021563	2_1
44	cat__amlFLToutcomeID_3.0	-0.0004945135332845129	0.0017334929305439272	2_1
45	cat__amlFLToutcomeID_4.0	0.00013167520117052245	0.0011292051520523827	2_1
46	cat__amlFLToutcomeID_nan	0.00015898561326508354	0.00022168209074232062	2_1
47	cat__amlFLTTypeID_1.0	0.0017878566203365586	0.0016572357259511403	2_1
48	cat__amlFLTTypeID_2.0	-0.00012582297000727217	0.0005546976730860651	2_1
49	cat__amlFLTTypeID_nan	0.00022140941233848022	0.001253702331920488	2_1
50	cat__amlDDLFLTTKDID_1.0	-0.0001853206534990992	0.00043759316905139274	2_1
51	cat__amlDDLFLTTKDID_2.0	0.0007471348451597581	0.00045773319144214603	2_1
52	cat__amlDDLFLTTKDID_3.0	0.0005081687393319045	0.00011677608795087648	2_1
53	cat__amlDDLFLTTKDID_4.0	3.511338697879118e-05	4.300494061946271e-05	2_1
54	cat__amlDDLFLTTKDID_6.0	0.0	0.0	2_1
55	cat__amlDDLFLTTKDID_7.0	0.0	0.0	2_1
56	cat__amlDDLFLTTKDID_8.0	-0.0011606925140209335	0.00016575583154353177	2_1
57	cat__amlDDLFLTTKDID_99.0	-0.0006252133625944456	0.00037838143053829345	2_1
58	cat__amlDDLFLTTKDID_nan	6.144842721291787e-05	0.000327260152751191	2_1
59	cat__amlFLTType0ID_1.0	0.0014981711777615648	0.0004671145351800278	2_1
60	cat__amlFLTType0ID_2.0	-0.000202877346988517	6.280364801563711e-05	2_1
61	cat__amlFLTType0ID_nan	0.000695440136552139	0.00027401874227471826	2_1
62	cat__amlDDLNPM1OutcomeID_1.0	0.005184101438673516	0.002062589794733434	2_1
63	cat__amlDDLNPM1OutcomeID_3.0	0.0014962204340405183	0.003270355668984798	2_1
64	cat__amlDDLNPM1OutcomeID_5.0	0.00018239453791761838	0.00037052064926045177	2_1
65	cat__amlDDLNPM1OutcomeID_7.0	0.0	0.0	2_1
66	cat__amlDDLNPM1OutcomeID_nan	-4.096561814186384e-05	0.0007637952637311054	2_1
67	cat__amlDDLNPM1ID_1.0	0.0018073640575470007	0.0015538858466674441	2_1
68	cat__amlDDLNPM1ID_2.0	0.00011216776396008043	0.0004955234643601262	2_1
69	cat__amlDDLNPM1ID_3.0	-0.0002838332114118325	0.0001432966997099798	2_1
70	cat__amlDDLNPM1ID_4.0	-0.0002867593269933799	0.00013733014118934026	2_1
71	cat__amlDDLNPM1ID_5.0	-0.003564008778346728	0.002835304500336436	2_1
72	cat__amlDDLNPM1ID_nan	0.002103877103145613	0.0017009730212388743	2_1
73	num__TestDate	-0.006075591319190421	0.011824909960273718	2_1
74	num__ITDPcnt	0.0045218239453791885	0.00556585027986014	2_1
75	num__ITDLength	0.010902706656912975	0.0024027323161532623	2_1
76	remainder__TestDate_is_missing	-2.6335040234037877e-05	0.00037664511985322825	2_1
77	remainder__amlFLToutcomeID_is_missing	1.4630577907892572e-05	0.0005717376596831076	2_1
78	remainder__amlFLTTypeID_is_missing	-0.0016493538161423515	0.001130469872053909	2_1
79	remainder__amlDDLFLTTKDID_is_missing	-0.0002623750304803441	0.0005664752865071308	2_1
80	remainder__ITDPcnt_is_missing	0.0007412826139966411	0.0005998259390949727	2_1
81	remainder__ITDLength_is_missing	0.001647403072421394	0.0013735244582752152	2_1
82	remainder__amlFLTType0ID_is_missing	0.0010592538405267637	0.0003689871840741226	2_1
83	remainder__amlDDLNPM1OutcomeID_is_missing	0.0001355766886125931	0.0003951929466937831	2_1
84	remainder__amlDDLNPM1ID_is_missing	0.0014367227505486912	0.0014633133158962945	2_1
85	cat__amlFLToutcomeID_2.0	0.000950785752992811	0.0007605877610817529	3_1
86	cat__amlFLToutcomeID_3.0	-0.007373762254298177	0.004544759392723132	3_1
87	cat__amlFLToutcomeID_4.0	-0.002190255677619546	0.0007042070209324396	3_1
88	cat__amlFLToutcomeID_nan	0.0010483275038179584	0.0003789564926869701	3_1
89	cat__amlFLTTypeID_1.0	-0.0012000591162125485	0.0010209538979334683	3_1
90	cat__amlFLTTypeID_2.0	-0.0013094241095619851	0.000375534031346123	3_1
91	cat__amlFLTTypeID_nan	-0.0017764421892703553	0.0007777184081311681	3_1
92	cat__amlDDLFLTTKDID_1.0	-0.00015370215281533816	0.0005538883824145181	3_1
93	cat__amlDDLFLTTKDID_2.0	0.0007074240110350738	0.0004360931055848295	3_1
94	cat__amlDDLFLTTKDID_3.0	-0.0006926449578796179	0.0005516774175841109	3_1
95	cat__amlDDLFLTTKDID_4.0	0.00010345337208734761	5.968818653473972e-05	3_1
96	cat__amlDDLFLTTKDID_6.0	0.0	0.0	3_1
97	cat__amlDDLFLTTKDID_7.0	0.0	0.0	3_1
98	cat__amlDDLFLTTKDID_8.0	-6.305729346267608e-05	5.453806592679715e-05	3_1
99	cat__amlDDLFLTTKDID_9.0	0.0	0.0	3_1
100	cat__amlDDLFLTTKDID_99.0	-0.0007458495492388417	0.00039280784577168734	3_1
101	cat__amlDDLFLTTKDID_nan	-0.001382334105128291	0.0004940381026679798	3_1
102	cat__amlFLTType0ID_1.0	7.290999556632815e-05	0.0006418746184588439	3_1
103	cat__amlFLTType0ID_2.0	4.926351051826039e-06	0.00018649996565955828	3_1
104	cat__amlFLTType0ID_nan	0.0004995319966501377	0.000532069632531107	3_1
105	cat__amlDDLNPM1OutcomeID_1.0	0.007358983201142944	0.005054094684070459	3_1
106	cat__amlDDLNPM1OutcomeID_3.0	0.01488743287846699	0.004603555258222436	3_1
107	cat__amlDDLNPM1OutcomeID_5.0	0.00012118823587374817	0.0003761048835953843	3_1
108	cat__amlDDLNPM1OutcomeID_7.0	0.0	0.0	3_1
109	cat__amlDDLNPM1OutcomeID_nan	0.0005202226710675717	0.00043058224579345134	3_1
110	cat__amlDDLNPM1ID_1.0	-0.00437065865313555	0.0016879878594196639	3_1
111	cat__amlDDLNPM1ID_2.0	-0.0011301049312773647	0.0004855253247050281	3_1
112	cat__amlDDLNPM1ID_3.0	0.00037144686930394854	0.0008394976311215237	3_1
113	cat__amlDDLNPM1ID_4.0	0.00032218335878619886	0.00046085586224178126	3_1
114	cat__amlDDLNPM1ID_5.0	-0.0031774964283954434	0.0015577337026270168	3_1
115	cat__amlDDLNPM1ID_nan	0.011436031331592721	0.005610267005307931	3_1
116	num__TestDate	0.0008295975171191516	0.007036054987215706	3_1
117	num__ITDPcnt	0.0037203803143012414	0.0023428627609295032	3_1
118	num__ITDLength	0.009023104586432896	0.0016641140934577153	3_1
119	remainder__TestDate_is_missing	0.0013655845115523534	0.00046628791008187695	3_1
120	remainder__amlFLToutcomeID_is_missing	-7.882161682770672e-06	0.0004961948338506601	3_1
121	remainder__amlFLTTypeID_is_missing	-0.0038691561160647536	0.0008088258328726744	3_1
122	remainder__amlDDLFLTTKDID_is_missing	-0.001287748164934155	0.0003245803694409366	3_1
123	remainder__ITDPcnt_is_missing	0.0005034730774915675	0.0024596287583624485	3_1
124	remainder__ITDLength_is_missing	0.00013793782944977463	0.002071756420462246	3_1
125	remainder__amlFLTType0ID_is_missing	0.0008029952214395175	0.0009017187367042618	3_1
126	remainder__amlDDLNPM1OutcomeID_is_missing	0.0016631361150795999	0.000262950880728521	3_1
127	remainder__amlDDLNPM1ID_is_missing	0.003339080742893774	0.002837941500956685	3_1
128	cat__amlFLToutcomeID_2.0	0.00011994734019216136	0.00045304087925866873	4_1
129	cat__amlFLToutcomeID_3.0	-0.002704178653274125	0.0017676672750656936	4_1
130	cat__amlFLToutcomeID_4.0	-0.0012540835730654454	0.0004997023256273032	4_1
131	cat__amlFLToutcomeID_nan	0.00016090496855041269	0.00032253312299377175	4_1
132	cat__amlFLTTypeID_1.0	-0.0012453069384172233	0.0011825644458518469	4_1
133	cat__amlFLTTypeID_2.0	-0.0003023063045491492	0.00029650974295207934	4_1
134	cat__amlFLTTypeID_nan	-0.0013564776439611626	0.0006311497239538156	4_1
135	cat__amlDDLFLTTKDID_1.0	-0.0020820127748792717	0.00017960293620511214	4_1
136	cat__amlDDLFLTTKDID_2.0	-0.0006699497781461616	0.00032713819100283387	4_1
137	cat__amlDDLFLTTKDID_3.0	7.021307718564351e-05	0.00033641080761531917	4_1
138	cat__amlDDLFLTTKDID_4.0	-1.9503632551520765e-05	0.00011426698783504397	4_1
139	cat__amlDDLFLTTKDID_6.0	0.0	0.0	4_1
140	cat__amlDDLFLTTKDID_7.0	0.0	0.0	4_1
141	cat__amlDDLFLTTKDID_8.0	-0.0015125067043736395	0.0003544137942384056	4_1
142	cat__amlDDLFLTTKDID_9.0	0.0	0.0	4_1
143	cat__amlDDLFLTTKDID_99.0	-0.00042030328148612295	0.0001327966807200723	4_1
144	cat__amlDDLFLTTKDID_nan	-0.00012287288507482064	0.0003665100501657476	4_1
145	cat__amlFLTType0ID_1.0	-0.003124481934760337	0.0009366689333499038	4_1
146	cat__amlFLTType0ID_2.0	-5.265980788919933e-05	8.1028145995744e-05	4_1
147	cat__amlFLTType0ID_nan	-0.0010961041493977807	0.0004897451068211592	4_1
148	cat__amlDDLNPM1OutcomeID_1.0	0.007059339802038167	0.0016551547220147672	4_1
149	cat__amlDDLNPM1OutcomeID_3.0	-0.0017972597396264556	0.003402711245819803	4_1
150	cat__amlDDLNPM1OutcomeID_5.0	-0.0002613486761908979	0.0004178240764499681	4_1
151	cat__amlDDLNPM1OutcomeID_nan	0.0003188843922180773	0.0004084905353792167	4_1
152	cat__amlDDLNPM1ID_1.0	-0.002479886878931148	0.0008522585314439089	4_1
153	cat__amlDDLNPM1ID_2.0	0.0005187966258716203	9.971679189558074e-05	4_1
154	cat__amlDDLNPM1ID_3.0	0.00013555024623337352	0.00021414953015844334	4_1
155	cat__amlDDLNPM1ID_4.0	-0.0003032814861767763	0.00029453714054092264	4_1
156	cat__amlDDLNPM1ID_5.0	-0.009154029938075903	0.0016683547963710502	4_1
157	cat__amlDDLNPM1ID_nan	0.009959529962455527	0.0018382590132005833	4_1
158	num__TestDate	-0.0179901506655614	0.01123377346416811	4_1
159	num__ITDPcnt	0.008433370715295752	0.0017147525636205137	4_1
160	num__ITDLength	0.003382905066068598	0.0019352046348935614	4_1
161	remainder__TestDate_is_missing	0.00021941586620510822	0.00045030800154861005	4_1
162	remainder__amlFLToutcomeID_is_missing	0.00038519674289341224	0.00026439833866604367	4_1
163	remainder__amlFLTTypeID_is_missing	-0.0009166707299233856	0.000760910422096643	4_1
164	remainder__amlDDLFLTTKDID_is_missing	-0.00014042615437124262	0.0003785840463735058	4_1
165	remainder__ITDPcnt_is_missing	-0.0012852893851479363	0.0010181783531164354	4_1
166	remainder__ITDLength_is_missing	-0.0018723487249500126	0.0013598557265138674	4_1
167	remainder__amlFLTType0ID_is_missing	-0.0004914915402993269	0.0004401883884149888	4_1
168	remainder__amlDDLNPM1OutcomeID_is_missing	5.363498951684864e-05	0.0006789043320993444	4_1
169	remainder__amlDDLNPM1ID_is_missing	0.005259154517528941	0.0018776655660343669	4_1
170	cat__amlFLToutcomeID_2.0	0.0	0.0	5_1
171	cat__amlFLToutcomeID_3.0	-0.0011467371544803707	0.003111852060654902	5_1
172	cat__amlFLToutcomeID_4.0	-0.001012115911837852	0.000380966655535662	5_1
173	cat__amlFLToutcomeID_nan	-0.0010268554639520032	0.0003662481294018427	5_1
174	cat__amlFLTTypeID_1.0	-0.001283323670738068	0.0005280829534084062	5_1
175	cat__amlFLTTypeID_2.0	0.0001827704462153301	0.00046778466251141303	5_1
176	cat__amlFLTTypeID_nan	-0.001468059390568688	0.0018701501798192683	5_1
177	cat__amlDDLFLTTKDID_1.0	0.00012381223775876916	0.0010371935151586523	5_1
178	cat__amlDDLFLTTKDID_2.0	0.001300028496467398	0.0003120022737817307	5_1
179	cat__amlDDLFLTTKDID_3.0	-0.00022502382894260542	0.00014569558299134353	5_1
180	cat__amlDDLFLTTKDID_4.0	0.0	0.0	5_1
181	cat__amlDDLFLTTKDID_6.0	0.0	0.0	5_1
182	cat__amlDDLFLTTKDID_8.0	5.502766122609248e-05	3.4935467950561686e-05	5_1
183	cat__amlDDLFLTTKDID_9.0	0.0	0.0	5_1
184	cat__amlDDLFLTTKDID_99.0	-0.0011005532245227378	0.00048630098954377846	5_1
185	cat__amlDDLFLTTKDID_nan	0.00047756148849820157	0.0004552737773436161	5_1
186	cat__amlFLTType0ID_1.0	0.001392396356382708	0.002112622517727841	5_1
187	cat__amlFLTType0ID_2.0	0.00031935696247307186	8.805434695812165e-05	5_1
188	cat__amlFLTType0ID_nan	0.0007074985014788205	0.0010864781939631325	5_1
189	cat__amlDDLNPM1OutcomeID_1.0	0.008486051470515931	0.0051513373596340254	5_1
190	cat__amlDDLNPM1OutcomeID_3.0	0.009507993750429877	0.0030677559173610007	5_1
191	cat__amlDDLNPM1OutcomeID_5.0	-0.0005394676073776861	0.0002781643304170233	5_1
192	cat__amlDDLNPM1OutcomeID_7.0	0.0	0.0	5_1
193	cat__amlDDLNPM1OutcomeID_nan	-0.0012538445665098096	0.00027440737646909207	5_1
194	cat__amlDDLNPM1ID_1.0	6.288875568698505e-05	0.0026896734985083224	5_1
195	cat__amlDDLNPM1ID_2.0	-0.0026531193805457987	0.0003322271650331139	5_1
196	cat__amlDDLNPM1ID_3.0	-8.155885503162708e-05	0.0002516701491546082	5_1
197	cat__amlDDLNPM1ID_4.0	-2.260064657506611e-05	0.00017188000356960556	5_1
198	cat__amlDDLNPM1ID_5.0	-0.0031827606198473247	0.0023941546044425398	5_1
199	cat__amlDDLNPM1ID_nan	0.007670462920200016	0.0037573844681312116	5_1
200	num__TestDate	0.014139161024693614	0.009540181554944948	5_1
201	num__ITDPcnt	0.0030284866410525526	0.002356068419093161	5_1
202	num__ITDLength	0.006462802283647884	0.0012502044505051952	5_1
203	remainder__TestDate_is_missing	-0.0005512592490689583	0.00032152500998010823	5_1
204	remainder__amlFLToutcomeID_is_missing	-0.00013658651625776398	0.00019727275193456842	5_1
205	remainder__amlFLTTypeID_is_missing	0.00023583283382624387	0.0016126593896183294	5_1
206	remainder__amlDDLFLTTKDID_is_missing	-0.00024565920190242616	0.00047772725441650506	5_1
207	remainder__ITDPcnt_is_missing	-0.001031768647990039	0.0008944316262379604	5_1
208	remainder__ITDLength_is_missing	-0.0006819499444810529	0.0013334906459115461	5_1
209	remainder__amlFLTType0ID_is_missing	-0.0001454302475262459	0.0007502327455310508	5_1
210	remainder__amlDDLNPM1OutcomeID_is_missing	-0.00015329134198713846	0.00026749388196640984	5_1
211	remainder__amlDDLNPM1ID_is_missing	0.006495229298299043	0.0038697155731644297	5_1
212	cat__amlFLToutcomeID_2.0	0.00031016328022366314	0.001549939733497423	1_2
213	cat__amlFLToutcomeID_3.0	-0.009531100289419813	0.0071091079240949324	1_2
214	cat__amlFLToutcomeID_4.0	-0.001129033851259864	0.0007082507925493438	1_2
215	cat__amlFLToutcomeID_nan	0.001724665883027021	0.0007155613715397845	1_2
216	cat__amlFLTTypeID_1.0	-0.003469087388998071	0.0013035216024745826	1_2
217	cat__amlFLTTypeID_2.0	-0.0007517014530260102	0.0002449697245078418	1_2
218	cat__amlFLTTypeID_nan	-0.0024822940229362045	0.0008345353655734168	1_2
219	cat__amlDDLFLTTKDID_1.0	0.0001313748925788172	0.0003453647920904342	1_2
220	cat__amlDDLFLTTKDID_2.0	0.00022620188271091913	0.0006097850723834252	1_2
221	cat__amlDDLFLTTKDID_3.0	2.8645653269121497e-05	0.00012816055940325304	1_2
222	cat__amlDDLFLTTKDID_4.0	1.5804498355387332e-05	3.2220445944294146e-05	1_2
223	cat__amlDDLFLTTKDID_6.0	0.0	0.0	1_2
224	cat__amlDDLFLTTKDID_7.0	0.0	0.0	1_2
225	cat__amlDDLFLTTKDID_8.0	-0.0015962543338897239	0.00032619817942059143	1_2
226	cat__amlDDLFLTTKDID_99.0	-0.00027756650236567817	0.0003132123027368487	1_2
227	cat__amlDDLFLTTKDID_nan	6.420577456862641e-05	0.000273242476991936	1_2
228	cat__amlFLTType0ID_1.0	-0.002680838033525257	0.0010420477818041214	1_2
229	cat__amlFLTType0ID_2.0	0.0003269555597262386	5.395853406854675e-05	1_2
230	cat__amlFLTType0ID_nan	-0.0017947983444787541	0.0013933548568480813	1_2
231	cat__amlDDLNPM1OutcomeID_1.0	0.00976717998360288	0.005420276214604464	1_2
232	cat__amlDDLNPM1OutcomeID_3.0	0.004766044035283601	0.002405552332941198	1_2
233	cat__amlDDLNPM1OutcomeID_5.0	0.00023212856959413662	0.0008598973879907579	1_2
234	cat__amlDDLNPM1OutcomeID_7.0	0.0	0.0	1_2
235	cat__amlDDLNPM1OutcomeID_nan	0.001301895552021537	0.0008681050982542578	1_2
236	cat__amlDDLNPM1ID_1.0	-0.003060145994053509	0.0011669312191293112	1_2
237	cat__amlDDLNPM1ID_2.0	-0.0008850519078992036	0.00016117489103287862	1_2
238	cat__amlDDLNPM1ID_3.0	6.81568991574677e-05	0.0002903202893420008	1_2
239	cat__amlDDLNPM1ID_4.0	-0.0002696642531879956	0.0001507329433006575	1_2
240	cat__amlDDLNPM1ID_5.0	0.0008238094767723858	0.0008866478962236504	1_2
241	cat__amlDDLNPM1ID_nan	0.00760690261465673	0.0034854392117604537	1_2
242	num__TestDate	-0.02523089384316004	0.016345880082959785	1_2
243	num__ITDPcnt	-0.00548416092930446	0.002445309239645773	1_2
244	num__ITDLength	-0.006023489435680584	0.00380457934106748	1_2
245	remainder__TestDate_is_missing	0.0009443187767318673	0.0006074283845961241	1_2
246	remainder__amlFLToutcomeID_is_missing	0.0010016100832700436	0.00044751391897382236	1_2
247	remainder__amlFLTTypeID_is_missing	-0.0021326194968242173	0.0010969059467207149	1_2
248	remainder__amlDDLFLTTKDID_is_missing	-0.0008149194464474263	0.0003276695040582282	1_2
249	remainder__ITDPcnt_is_missing	-0.004574414492724932	0.0014707275149006462	1_2
250	remainder__ITDLength_is_missing	-0.003914576686389326	0.0016750234546202118	1_2
251	remainder__amlFLTType0ID_is_missing	0.0007852860120312277	0.0012780720058633843	1_2
252	remainder__amlDDLNPM1OutcomeID_is_missing	0.0016930568863163353	0.0006590610241057592	1_2
253	remainder__amlDDLNPM1ID_is_missing	0.006089670772543676	0.0023775730113245104	1_2
254	cat__amlFLToutcomeID_2.0	0.0	0.0	2_2
255	cat__amlFLToutcomeID_3.0	-0.0033999665027930615	0.003990934748026975	2_2
256	cat__amlFLToutcomeID_4.0	0.0005714229416458716	0.0006059734404674601	2_2
257	cat__amlFLToutcomeID_nan	-0.00022561354075327776	0.00014497687867228793	2_2
258	cat__amlFLTTypeID_1.0	-0.0013940749352223225	0.0009536220808604179	2_2
259	cat__amlFLTTypeID_2.0	0.0008413710209751679	0.0005206488718715801	2_2
260	cat__amlFLTTypeID_nan	-0.0004886651363041006	0.0009585327693070306	2_2
261	cat__amlDDLFLTTKDID_1.0	6.403877794309842e-05	0.00029104635657128903	2_2
262	cat__amlDDLFLTTKDID_2.0	0.00010246204470891751	0.0002489566508909959	2_2
263	cat__amlDDLFLTTKDID_3.0	-0.00013497403966460374	0.00013931607904802058	2_2
264	cat__amlDDLFLTTKDID_4.0	1.3792967556969238e-05	4.71874366354144e-05	2_2
265	cat__amlDDLFLTTKDID_6.0	0.0	0.0	2_2
266	cat__amlDDLFLTTKDID_7.0	0.0	0.0	2_2
267	cat__amlDDLFLTTKDID_8.0	9.063950108867402e-05	8.127849463019282e-05	2_2
268	cat__amlDDLFLTTKDID_9.0	0.0	0.0	2_2
269	cat__amlDDLFLTTKDID_99.0	0.0005379257347218225	0.0005235861710058381	2_2
270	cat__amlDDLFLTTKDID_nan	0.0009733894247347496	0.00033454583877302115	2_2
271	cat__amlFLTType0ID_1.0	-0.004376311563432855	0.002786353978239485	2_2
272	cat__amlFLTType0ID_2.0	-0.0010866888010955477	0.00018712803972830246	2_2
273	cat__amlFLTType0ID_nan	-0.003037408498438432	0.0017829848929561247	2_2
274	cat__amlDDLNPM1OutcomeID_1.0	0.00433985872060374	0.002503227608383824	2_2
275	cat__amlDDLNPM1OutcomeID_3.0	0.011440281376538164	0.002487262396761228	2_2
276	cat__amlDDLNPM1OutcomeID_5.0	-0.000494576408114189	0.00015130623548422685	2_2
277	cat__amlDDLNPM1OutcomeID_7.0	0.0	0.0	2_2
278	cat__amlDDLNPM1OutcomeID_nan	0.0026945547334509047	0.0003129036933956669	2_2
279	cat__amlDDLNPM1ID_1.0	0.0016108215682604232	0.0017034767930602455	2_2
280	cat__amlDDLNPM1ID_2.0	-0.0005389109466901853	0.00018456888546668766	2_2
281	cat__amlDDLNPM1ID_3.0	0.0003261051615255139	9.50308316314973e-05	2_2
282	cat__amlDDLNPM1ID_4.0	-0.0015034334637096913	0.00034499866804447516	2_2
283	cat__amlDDLNPM1ID_5.0	-0.004521137722781043	0.0022086408865945708	2_2
284	cat__amlDDLNPM1ID_nan	0.011081664220056941	0.003834540159435405	2_2
285	num__TestDate	-0.004493551787667105	0.00810921824776332	2_2
286	num__ITDPcnt	0.0034699165525462704	0.0035183471250808357	2_2
287	num__ITDLength	0.004368429867686064	0.0027590005850187055	2_2
288	remainder__TestDate_is_missing	0.0031753381740081466	0.00028237281893848313	2_2
289	remainder__amlFLToutcomeID_is_missing	0.0029526802691599353	0.0002814776628997915	2_2
290	remainder__amlFLTTypeID_is_missing	-0.00010935852848739102	0.0011675672175256863	2_2
291	remainder__amlDDLFLTTKDID_is_missing	0.0010817627412537778	0.00038020247659874225	2_2
292	remainder__ITDPcnt_is_missing	0.0007921104225574238	0.0011848024939990133	2_2
293	remainder__ITDLength_is_missing	-0.00033989812908246096	0.0017698696163191783	2_2
294	remainder__amlFLTType0ID_is_missing	-0.0026413532871597313	0.0010424613452766412	2_2
295	remainder__amlDDLNPM1OutcomeID_is_missing	3.842326676584129e-05	0.00029195207014182144	2_2
296	remainder__amlDDLNPM1ID_is_missing	0.005291573482034661	0.0017510501333474152	2_2
297	cat__amlFLToutcomeID_2.0	0.0004186320754716588	0.00019770195566512047	3_2
298	cat__amlFLToutcomeID_3.0	-0.0005768474842767546	0.0028482964520986343	3_2
299	cat__amlFLToutcomeID_4.0	-0.0009129323899371488	0.0011380820136403936	3_2
300	cat__amlFLToutcomeID_nan	-0.0016263757861635585	0.00030408310626503835	3_2
301	cat__amlFLTTypeID_1.0	0.000937499999999969	0.0010438217516462818	3_2
302	cat__amlFLTTypeID_2.0	-0.0009964622641509546	0.0005722546864896686	3_2
303	cat__amlFLTTypeID_nan	-0.0008392295597484445	0.0009285095430952922	3_2
304	cat__amlDDLFLTTKDID_1.0	-0.0019182389937107303	0.00038975845550558483	3_2
305	cat__amlDDLFLTTKDID_2.0	0.00043632075471695676	9.951064890097421e-05	3_2
306	cat__amlDDLFLTTKDID_3.0	0.00040389150943391793	0.0001652405106884181	3_2
307	cat__amlDDLFLTTKDID_4.0	0.00010023584905660687	1.1460204195882185e-05	3_2
308	cat__amlDDLFLTTKDID_6.0	0.0	0.0	3_2
309	cat__amlDDLFLTTKDID_7.0	0.0	0.0	3_2
310	cat__amlDDLFLTTKDID_8.0	-0.00013266509433966788	0.0001273351340295818	3_2
311	cat__amlDDLFLTTKDID_9.0	0.0	0.0	3_2
312	cat__amlDDLFLTTKDID_99.0	-0.0007881289308176553	0.00020471409790836137	3_2
313	cat__amlDDLFLTTKDID_nan	-0.0009512578616352573	0.00088176352613045	3_2
314	cat__amlFLTType0ID_1.0	-1.080974842770921e-05	0.0014136960247162905	3_2
315	cat__amlFLTType0ID_2.0	-0.00017393867924531126	0.00014745806196465741	3_2
316	cat__amlFLTType0ID_nan	-0.0006348270440251546	0.00045679796192202397	3_2
317	cat__amlDDLNPM1OutcomeID_1.0	0.003535770440251529	0.0016542292613382136	3_2
318	cat__amlDDLNPM1OutcomeID_3.0	0.0029726808176100184	0.0058234568719685844	3_2
319	cat__amlDDLNPM1OutcomeID_5.0	6.584119496853003e-05	0.0003777165982932801	3_2
320	cat__amlDDLNPM1OutcomeID_7.0	0.0	0.0	3_2
321	cat__amlDDLNPM1OutcomeID_nan	6.878930817588724e-06	0.0004041843018213521	3_2
322	cat__amlDDLNPM1ID_1.0	-0.000639740566037772	0.002113916635148229	3_2
323	cat__amlDDLNPM1ID_2.0	-0.00010416666666670515	9.314461958390144e-05	3_2
324	cat__amlDDLNPM1ID_3.0	-0.0001385613207547598	0.00017174569398546645	3_2
325	cat__amlDDLNPM1ID_4.0	-0.00035475628930821125	0.00033733252099806335	3_2
326	cat__amlDDLNPM1ID_5.0	-0.0021324685534591437	0.001985663614036527	3_2
327	cat__amlDDLNPM1ID_nan	0.006002358490566029	0.003310642894603456	3_2
328	num__TestDate	0.013124999999999965	0.009964172176686178	3_2
329	num__ITDPcnt	0.00364190251572325	0.0016971632217077318	3_2
330	num__ITDLength	0.0012608097484276381	0.0032052099867705486	3_2
331	remainder__TestDate_is_missing	0.00011301100628928751	0.0006981836422093257	3_2
332	remainder__amlFLToutcomeID_is_missing	-0.001306014150943402	0.00034174101940704824	3_2
333	remainder__amlFLTTypeID_is_missing	-0.0017796776729560148	0.0015520023330817074	3_2
334	remainder__amlDDLFLTTKDID_is_missing	-0.0006721698113207886	0.0007405080329538528	3_2
335	remainder__ITDPcnt_is_missing	0.0006141902515723219	0.0008441596697398644	3_2
336	remainder__ITDLength_is_missing	0.0004490959119496818	0.000793807424300695	3_2
337	remainder__amlFLTType0ID_is_missing	-0.00045204402515726106	0.0007467712940952325	3_2
338	remainder__amlDDLNPM1OutcomeID_is_missing	-0.001333529874213868	0.00035952210683323066	3_2
339	remainder__amlDDLNPM1ID_is_missing	0.0035013757861635185	0.0018744699445586994	3_2
340	cat__amlFLToutcomeID_2.0	-2.352526024818058e-05	5.0592985161675775e-05	4_2
341	cat__amlFLToutcomeID_3.0	-0.00030778882158049025	0.003122104100677068	4_2
342	cat__amlFLToutcomeID_4.0	-2.9406575310231274e-05	0.0010609712337542648	4_2
343	cat__amlFLToutcomeID_nan	0.003144543119841625	0.000291977002849071	4_2
344	cat__amlFLTTypeID_1.0	0.001539924327079545	0.001722307855897219	4_2
345	cat__amlFLTTypeID_2.0	-0.00017545923268442732	0.0004751930300770785	4_2
346	cat__amlFLTTypeID_nan	0.00048226783508793504	0.0007325235033263614	4_2
347	cat__amlDDLFLTTKDID_1.0	0.001447783724440832	0.0005875970439080081	4_2
348	cat__amlDDLFLTTKDID_2.0	-2.352526024818058e-05	0.00011780587102334935	4_2
349	cat__amlDDLFLTTKDID_3.0	0.00015291419161327368	0.00028501294823087133	4_2
350	cat__amlDDLFLTTKDID_4.0	-1.666372600910293e-05	5.256753779838554e-05	4_2
351	cat__amlDDLFLTTKDID_6.0	0.0	0.0	4_2
352	cat__amlDDLFLTTKDID_7.0	0.0	0.0	4_2
353	cat__amlDDLFLTTKDID_8.0	0.0	0.0	4_2
354	cat__amlDDLFLTTKDID_9.0	0.0	0.0	4_2
355	cat__amlDDLFLTTKDID_99.0	0.0014095551765374915	0.00017794690626761207	4_2
356	cat__amlDDLFLTTKDID_nan	-0.0002764218079162273	0.0004308796433431724	4_2
357	cat__amlFLTType0ID_1.0	0.0012654629575173048	0.000741491589327528	4_2
358	cat__amlFLTType0ID_2.0	0.0006155776431610472	0.000341991152147049	4_2
359	cat__amlFLTType0ID_nan	-0.00041071183516634414	0.0007735811247524158	4_2
360	cat__amlDDLNPM1OutcomeID_1.0	-0.0011576388480463828	0.004771068600624313	4_2
361	cat__amlDDLNPM1OutcomeID_3.0	-0.0027308906271442	0.002629421087615846	4_2
362	cat__amlDDLNPM1OutcomeID_5.0	-0.000892979670254257	0.0014602877491409936	4_2
363	cat__amlDDLNPM1OutcomeID_nan	0.00012644827383403445	0.00023632025241872447	4_2
364	cat__amlDDLNPM1ID_1.0	-0.00532749122703835	0.002137376850029257	4_2
365	cat__amlDDLNPM1ID_2.0	-0.0005214766021682138	0.0003279356914459109	4_2
366	cat__amlDDLNPM1ID_3.0	-0.00010390323276283641	0.0007513199355597624	4_2
367	cat__amlDDLNPM1ID_4.0	-0.0005851908486737223	0.00032303539022221007	4_2
368	cat__amlDDLNPM1ID_5.0	-0.003960085475112218	0.0015296382286333306	4_2
369	cat__amlDDLNPM1ID_nan	-0.0003920876708031651	0.004788702257188345	4_2
370	num__TestDate	-0.004359034680154461	0.004509283732644245	4_2
371	num__ITDPcnt	0.007951537963888745	0.005891849192319449	4_2
372	num__ITDLength	0.009725734674273179	0.006611166411511011	4_2
373	remainder__TestDate_is_missing	0.0026514928738065936	0.0003728957827241651	4_2
374	remainder__amlFLToutcomeID_is_missing	5.7832931443502214e-05	0.00024017170171782595	4_2
375	remainder__amlFLTTypeID_is_missing	0.00011370542453292831	0.00019186773213442234	4_2
376	remainder__amlDDLFLTTKDID_is_missing	-1.4703287655093433e-05	0.0007383399691167668	4_2
377	remainder__ITDPcnt_is_missing	0.002477013860299193	0.002359077427789237	4_2
378	remainder__ITDLength_is_missing	0.0005832304103197794	0.0010850809346299414	4_2
379	remainder__amlFLTType0ID_is_missing	-0.00011272520535590135	0.001399380891337648	4_2
380	remainder__amlDDLNPM1OutcomeID_is_missing	0.00022741084906585662	0.0003744462916270325	4_2
381	remainder__amlDDLNPM1ID_is_missing	0.0012193926561979485	0.006227657594129442	4_2
382	cat__amlFLToutcomeID_2.0	0.00045431993073321577	0.00025583493108321474	5_2
383	cat__amlFLToutcomeID_3.0	-0.005006274868422334	0.002157861987236242	5_2
384	cat__amlFLToutcomeID_4.0	-0.0009884133824945795	0.0008232523113410406	5_2
385	cat__amlFLToutcomeID_nan	-0.0003677364749832268	0.00048821648277330774	5_2
386	cat__amlFLTTypeID_1.0	-0.0008162193188119727	0.0007154989815562427	5_2
387	cat__amlFLTTypeID_2.0	-0.000691694798182696	0.0007670422302612948	5_2
388	cat__amlFLTTypeID_nan	-0.00030644706248601495	0.0005413353963576459	5_2
389	cat__amlDDLFLTTKDID_1.0	-8.366491229776507e-05	0.0006782179795049866	5_2
390	cat__amlDDLFLTTKDID_2.0	0.00023640201963206486	0.000336970667437208	5_2
391	cat__amlDDLFLTTKDID_3.0	0.00022278215018824987	0.00017571689202166478	5_2
392	cat__amlDDLFLTTKDID_4.0	-4.183245614886033e-05	3.1313007830299793e-05	5_2
393	cat__amlDDLFLTTKDID_6.0	0.0	0.0	5_2
394	cat__amlDDLFLTTKDID_8.0	0.0002111079763792434	0.0001488361780353454	5_2
395	cat__amlDDLFLTTKDID_9.0	0.0	0.0	5_2
396	cat__amlDDLFLTTKDID_99.0	0.00040567753986244794	6.841825051809502e-05	5_2
397	cat__amlDDLFLTTKDID_nan	-0.0008804272747613862	0.0005962295300455744	5_2
398	cat__amlFLTType0ID_1.0	-0.0009271239699973677	0.00035069241007658054	5_2
399	cat__amlFLTType0ID_2.0	-7.685497757587978e-05	0.00020848017505406666	5_2
400	cat__amlFLTType0ID_nan	-0.001871759200708234	0.00028627855045641043	5_2
401	cat__amlDDLNPM1OutcomeID_1.0	0.0021344281114105356	0.0013691650182714285	5_2
402	cat__amlDDLNPM1OutcomeID_3.0	-0.004785438413868959	0.003395745339129927	5_2
403	cat__amlDDLNPM1OutcomeID_5.0	0.0001099318033680019	5.4479477775292085e-05	5_2
404	cat__amlDDLNPM1OutcomeID_7.0	0.0	0.0	5_2
405	cat__amlDDLNPM1OutcomeID_nan	-0.00024515764998878087	0.0009000214710664197	5_2
406	cat__amlDDLNPM1ID_1.0	-0.0039244680954558355	0.002545371121268018	5_2
407	cat__amlDDLNPM1ID_2.0	-0.0014291134437839804	0.00027465339236358295	5_2
408	cat__amlDDLNPM1ID_3.0	-0.00025877751943264026	0.00018807440629192712	5_2
409	cat__amlDDLNPM1ID_4.0	-0.0004309715831152472	0.00015865474706458507	5_2
410	cat__amlDDLNPM1ID_5.0	-0.005570526602523551	0.004287841957705295	5_2
411	cat__amlDDLNPM1ID_nan	0.00033757819264332853	0.002344253603644042	5_2
412	num__TestDate	-0.005793308752711846	0.008873071834968209	5_2
413	num__ITDPcnt	0.0004873967565253823	0.003393929048735436	5_2
414	num__ITDLength	0.0038038349660962424	0.0024615356821474895	5_2
415	remainder__TestDate_is_missing	-0.00018678678094385948	0.0007056775471523562	5_2
416	remainder__amlFLToutcomeID_is_missing	-0.00023737486744948021	0.0006249545908375261	5_2
417	remainder__amlFLTTypeID_is_missing	-0.001952505569553753	0.0009175177344384716	5_2
418	remainder__amlDDLFLTTKDID_is_missing	-0.0012909690537109553	0.0005955275021660221	5_2
419	remainder__ITDPcnt_is_missing	-0.0002986642799466699	0.0008922271566887919	5_2
420	remainder__ITDLength_is_missing	-0.00048642390870796693	0.0004947866125880574	5_2
421	remainder__amlFLTType0ID_is_missing	-0.0021869618935510095	0.00033223287100917295	5_2
422	remainder__amlDDLNPM1OutcomeID_is_missing	4.864239087079003e-05	0.0003981907830316075	5_2
423	remainder__amlDDLNPM1ID_is_missing	-0.0015234796820733365	0.002408601845296054	5_2
424	cat__amlFLToutcomeID_2.0	0.0011045706030916812	0.002148347345421085	1_3
425	cat__amlFLToutcomeID_3.0	-0.0049676195717331725	0.0018390253706289264	1_3
426	cat__amlFLToutcomeID_4.0	-0.0017423520278303962	0.0007809306557165395	1_3
427	cat__amlFLToutcomeID_nan	2.161970931322532e-05	0.00013194011336976373	1_3
428	cat__amlFLTTypeID_1.0	-0.002558004697373173	0.0018236948998117493	1_3
429	cat__amlFLTTypeID_2.0	-0.00345522263387017	0.0013478968518990174	1_3
430	cat__amlFLTTypeID_nan	-0.003994732652639987	0.0015078945907632446	1_3
431	cat__amlDDLFLTTKDID_1.0	-0.00032626106781703524	0.00022642124335041356	1_3
432	cat__amlDDLFLTTKDID_2.0	0.000389154767637323	0.00018017198670578375	1_3
433	cat__amlDDLFLTTKDID_3.0	0.0004274806159652256	0.00030231836861721156	1_3
434	cat__amlDDLFLTTKDID_4.0	-0.00017099224638601475	2.5322769930371864e-05	1_3
435	cat__amlDDLFLTTKDID_6.0	0.0	0.0	1_3
436	cat__amlDDLFLTTKDID_8.0	-4.913570298414882e-06	4.0159232582265275e-05	1_3
437	cat__amlDDLFLTTKDID_9.0	0.0	0.0	1_3
438	cat__amlDDLFLTTKDID_99.0	-0.0003331400662348605	0.00020719658452795912	1_3
439	cat__amlDDLFLTTKDID_nan	-0.002543263986477795	0.0012767479154832373	1_3
440	cat__amlFLTType0ID_1.0	-0.0026837920970134597	0.0019702360634658756	1_3
441	cat__amlFLTType0ID_2.0	0.0005060977407404188	0.00017358191150321637	1_3
442	cat__amlFLTType0ID_nan	-0.0017433347418901236	0.0008045505873854627	1_3
443	cat__amlDDLNPM1OutcomeID_1.0	0.012219066618186147	0.002763252143683905	1_3
444	cat__amlDDLNPM1OutcomeID_3.0	0.007821421201073186	0.0027512789134946937	1_3
445	cat__amlDDLNPM1OutcomeID_5.0	7.075541229772941e-05	0.00038787463753643843	1_3
446	cat__amlDDLNPM1OutcomeID_7.0	0.0	0.0	1_3
447	cat__amlDDLNPM1OutcomeID_nan	-0.00013168368399840702	0.0004395533996519322	1_3
448	cat__amlDDLNPM1ID_1.0	-0.007586552540807134	0.001567464351801171	1_3
449	cat__amlDDLNPM1ID_2.0	0.00015035525113262782	0.00022183232653094748	1_3
450	cat__amlDDLNPM1ID_3.0	-0.00029481421790695795	0.0003443988686053945	1_3
451	cat__amlDDLNPM1ID_4.0	-0.0003223302115782811	0.00040490442925354133	1_3
452	cat__amlDDLNPM1ID_5.0	-0.0017305594591141339	0.0010017679347333833	1_3
453	cat__amlDDLNPM1ID_nan	0.010086577108658724	0.003306041142107933	1_3
454	num__TestDate	0.007636670957851433	0.011218760030957023	1_3
455	num__ITDPcnt	0.0008362896647962969	0.0026698433014333794	1_3
456	num__ITDLength	-0.0009414400691830193	0.0045210877216958194	1_3
457	remainder__TestDate_is_missing	0.00022012794937065205	0.0004361567977486971	1_3
458	remainder__amlFLToutcomeID_is_missing	0.00041667076130864623	0.00033783645552414157	1_3
459	remainder__amlFLTTypeID_is_missing	-0.0024518715789266345	0.0011904354912312385	1_3
460	remainder__amlDDLFLTTKDID_is_missing	-0.0016372016234435626	0.000693759934594478	1_3
461	remainder__ITDPcnt_is_missing	-0.0022857929028390124	0.00138355320951352	1_3
462	remainder__ITDLength_is_missing	-0.0027633919358483806	0.0011894112678249875	1_3
463	remainder__amlFLTType0ID_is_missing	-0.001312905983745849	0.0007687274058009684	1_3
464	remainder__amlDDLNPM1OutcomeID_is_missing	0.00010023683408841855	0.0003326251203281443	1_3
465	remainder__amlDDLNPM1ID_is_missing	0.008201731542173208	0.003908418750713905	1_3
466	cat__amlFLToutcomeID_2.0	0.0004475012889983088	0.0007308140293242375	2_3
467	cat__amlFLToutcomeID_3.0	-0.00027531057562277803	0.0028424565233858283	2_3
468	cat__amlFLToutcomeID_4.0	-0.0004533382623329807	0.0012644507915704202	2_3
469	cat__amlFLToutcomeID_nan	-0.00033659879563776587	0.00033388587274919314	2_3
470	cat__amlFLTTypeID_1.0	0.0003229791911901092	0.0012988471630188316	2_3
471	cat__amlFLTTypeID_2.0	0.00021791367116443804	0.0003244993217731083	2_3
472	cat__amlFLTTypeID_nan	0.0006586051579388297	0.0007984643860484775	2_3
473	cat__amlDDLFLTTKDID_1.0	0.001209226309184519	0.0004205344739920481	2_3
474	cat__amlDDLFLTTKDID_2.0	0.0010924868424893263	0.0002612294650349222	2_3
475	cat__amlDDLFLTTKDID_3.0	0.00028017472006853784	0.00010703770621268102	2_3
476	cat__amlDDLFLTTKDID_4.0	-1.4592433336879651e-05	3.494067688668495e-05	2_3
477	cat__amlDDLFLTTKDID_6.0	0.0	0.0	2_3
478	cat__amlDDLFLTTKDID_7.0	0.0	0.0	2_3
479	cat__amlDDLFLTTKDID_8.0	-4.572295778888513e-05	5.2080428878704295e-05	2_3
480	cat__amlDDLFLTTKDID_9.0	0.0	0.0	2_3
481	cat__amlDDLFLTTKDID_99.0	-0.00021694084227519284	0.0003009738262446862	2_3
482	cat__amlDDLFLTTKDID_nan	0.0002937943245163277	0.00039508831733383654	2_3
483	cat__amlFLTType0ID_1.0	-0.00290583989182136	0.0014290707376750187	2_3
484	cat__amlFLTType0ID_2.0	7.685348224104605e-05	0.00011908315739864534	2_3
485	cat__amlFLTType0ID_nan	-0.0018872880449057217	0.00015055293201424603	2_3
486	cat__amlDDLNPM1OutcomeID_1.0	0.0035790374830971584	0.0022212612911328192	2_3
487	cat__amlDDLNPM1OutcomeID_3.0	0.005211444359051742	0.001957629546497546	2_3
488	cat__amlDDLNPM1OutcomeID_5.0	-0.0001897016333796575	0.00022209493915150623	2_3
489	cat__amlDDLNPM1OutcomeID_nan	-0.0005350558890196089	0.000503536458551859	2_3
490	cat__amlDDLNPM1ID_1.0	-0.001778331209323536	0.0006887848379844994	2_3
491	cat__amlDDLNPM1ID_2.0	0.0001021470333583796	0.00024977275162135553	2_3
492	cat__amlDDLNPM1ID_3.0	-6.517953557141353e-05	0.00035119796595227913	2_3
493	cat__amlDDLNPM1ID_4.0	-5.058710223453389e-05	3.8002636336354655e-05	2_3
494	cat__amlDDLNPM1ID_5.0	8.463611335407517e-05	0.0017785818494326093	2_3
495	cat__amlDDLNPM1ID_nan	0.007172667399531174	0.0031111572840766422	2_3
496	num__TestDate	-0.0033523683519305347	0.012655438775678245	2_3
497	num__ITDPcnt	0.003774576089811621	0.002466145218752676	2_3
498	num__ITDLength	0.0027394861517808346	0.0023125646703757597	2_3
499	remainder__TestDate_is_missing	0.00017413637115375468	0.0003228033308627575	2_3
500	remainder__amlFLToutcomeID_is_missing	-5.9342562236675e-05	0.0006291157386815693	2_3
501	remainder__amlFLTTypeID_is_missing	0.0005039253645676922	0.0005858061839950485	2_3
502	remainder__amlDDLFLTTKDID_is_missing	0.0005856429912543426	0.00044798321425337995	2_3
503	remainder__ITDPcnt_is_missing	0.0004883601023416562	0.0015862588823384659	2_3
504	remainder__ITDLength_is_missing	-0.00047863181345026985	0.002222541665868786	2_3
505	remainder__amlFLTType0ID_is_missing	-0.0007276760090667133	0.0004995511867528722	2_3
506	remainder__amlDDLNPM1OutcomeID_is_missing	-0.00032687050674651275	0.0004209258719065456	2_3
507	remainder__amlDDLNPM1ID_is_missing	0.007378907124025979	0.003484703770181916	2_3
508	cat__amlFLToutcomeID_2.0	0.00040113307713640634	0.00028859399953119134	3_3
509	cat__amlFLToutcomeID_3.0	0.0022889346697832825	0.004803591725219108	3_3
510	cat__amlFLToutcomeID_4.0	0.001040965096470048	0.0011281957447677377	3_3
511	cat__amlFLToutcomeID_nan	0.000185214531912381	0.0003020083015236945	3_3
512	cat__amlFLTTypeID_1.0	0.0027683134582623613	0.0031203861100034705	3_3
513	cat__amlFLTTypeID_2.0	-0.00025652707895882363	0.0004652320986064409	3_3
514	cat__amlFLTTypeID_nan	0.0017907372925002995	0.0028012894021404965	3_3
515	cat__amlDDLFLTTKDID_1.0	0.0005130541579176917	0.0005706121351869235	3_3
516	cat__amlDDLFLTTKDID_2.0	0.00021888990135099373	0.0005598323729925342	3_3
517	cat__amlDDLFLTTKDID_3.0	-0.002815855156293301	0.0013521125139104922	3_3
518	cat__amlDDLFLTTKDID_4.0	0.0	0.0	3_3
519	cat__amlDDLFLTTKDID_6.0	0.0	0.0	3_3
520	cat__amlDDLFLTTKDID_7.0	0.0	0.0	3_3
521	cat__amlDDLFLTTKDID_8.0	-0.00028425973614354394	9.605853061452173e-05	3_3
522	cat__amlDDLFLTTKDID_99.0	-0.0005823858008795035	0.00010996248191236902	3_3
523	cat__amlDDLFLTTKDID_nan	-0.0003119923933282864	0.00011357855216890552	3_3
524	cat__amlFLTType0ID_1.0	0.0019868467968781277	0.0014102673753990894	3_3
525	cat__amlFLTType0ID_2.0	7.032209500417164e-05	0.0002217241436206449	3_3
526	cat__amlFLTType0ID_nan	0.001971990016243419	0.0013587919121642754	3_3
527	cat__amlDDLNPM1OutcomeID_1.0	0.008977457311517001	0.0017882237903366813	3_3
528	cat__amlDDLNPM1OutcomeID_3.0	0.002665306445861937	0.0031434573019978947	3_3
529	cat__amlDDLNPM1OutcomeID_5.0	-4.258943781940694e-05	0.00027888920603433303	3_3
530	cat__amlDDLNPM1OutcomeID_7.0	0.0	0.0	3_3
531	cat__amlDDLNPM1OutcomeID_nan	0.0007438294837763815	0.0004244222796235078	3_3
532	cat__amlDDLNPM1ID_1.0	-0.004955231567687446	0.0021626415446889076	3_3
533	cat__amlDDLNPM1ID_2.0	-0.003266510835545344	0.0005629097184400979	3_3
534	cat__amlDDLNPM1ID_3.0	0.000900320906461749	0.0002169610010711532	3_3
535	cat__amlDDLNPM1ID_4.0	0.0006437938275029031	0.0004630297090648273	3_3
536	cat__amlDDLNPM1ID_5.0	-0.014865694703062449	0.0020129860172934506	3_3
537	cat__amlDDLNPM1ID_nan	0.007600728972703164	0.0010534303767250732	3_3
538	num__TestDate	-0.00595063587021114	0.005581207013537928	3_3
539	num__ITDPcnt	0.004813596925636899	0.0047779810995071574	3_3
540	num__ITDLength	0.004634325105978387	0.002957821146691344	3_3
541	remainder__TestDate_is_missing	-0.0003298205300899193	0.0002685129917822361	3_3
542	remainder__amlFLToutcomeID_is_missing	0.0005180064181292687	0.00023823614561028038	3_3
543	remainder__amlFLTTypeID_is_missing	-4.952260211532611e-06	0.0007782709720909176	3_3
544	remainder__amlDDLFLTTKDID_is_missing	-8.914068380794226e-06	0.00022074863069819606	3_3
545	remainder__ITDPcnt_is_missing	0.0016996157046076155	0.0016908684440273692	3_3
546	remainder__ITDLength_is_missing	0.0021928608216790213	0.0024660274869926263	3_3
547	remainder__amlFLTType0ID_is_missing	0.0004823501446060474	0.001859866403890542	3_3
548	remainder__amlDDLNPM1OutcomeID_is_missing	0.00046254110375976154	0.0007567831405208286	3_3
549	remainder__amlDDLNPM1ID_is_missing	0.003885543361990429	0.001084522825306229	3_3
550	cat__amlFLToutcomeID_2.0	0.0	0.0	4_3
551	cat__amlFLToutcomeID_3.0	-0.0031358133607802597	0.0013851060368349191	4_3
552	cat__amlFLToutcomeID_4.0	-0.002402587854727223	0.0007414032397218783	4_3
553	cat__amlFLToutcomeID_nan	0.002281037102386918	0.000607014964561338	4_3
554	cat__amlFLTTypeID_1.0	-0.0020585208057638527	0.0012258157070445717	4_3
555	cat__amlFLTTypeID_2.0	-9.60643042689835e-05	0.00032168866078075454	4_3
556	cat__amlFLTTypeID_nan	-0.002012449149634854	0.0009931542655067448	4_3
557	cat__amlDDLFLTTKDID_1.0	-0.0015644758123805058	0.0005145919236668581	4_3
558	cat__amlDDLFLTTKDID_2.0	0.002332990246532396	0.0002863096177056405	4_3
559	cat__amlDDLFLTTKDID_3.0	-0.0007587119541244026	0.0003763360901295029	4_3
560	cat__amlDDLFLTTKDID_4.0	-1.960496005493084e-06	3.920992010986168e-06	4_3
561	cat__amlDDLFLTTKDID_6.0	0.0	0.0	4_3
562	cat__amlDDLFLTTKDID_7.0	0.0	0.0	4_3
563	cat__amlDDLFLTTKDID_8.0	-0.0003803362250649478	7.339433043114366e-05	4_3
564	cat__amlDDLFLTTKDID_9.0	0.0	0.0	4_3
565	cat__amlDDLFLTTKDID_99.0	-0.0019330490614125173	0.0018524809644683002	4_3
566	cat__amlDDLFLTTKDID_nan	0.00028329167279324	0.0007467045192953159	4_3
567	cat__amlFLTType0ID_1.0	-0.011375778071852149	0.003146409805638518	4_3
568	cat__amlFLTType0ID_2.0	-0.00016468166446110822	0.00015395199803529353	4_3
569	cat__amlFLTType0ID_nan	-0.005335489878939348	0.0013438574488915426	4_3
570	cat__amlDDLNPM1OutcomeID_1.0	0.0006489241778170118	0.004732350258510877	4_3
571	cat__amlDDLNPM1OutcomeID_3.0	-0.0005734450816056391	0.0033676519642658227	4_3
572	cat__amlDDLNPM1OutcomeID_5.0	-0.000798902122236922	0.0012687946342519979	4_3
573	cat__amlDDLNPM1OutcomeID_7.0	0.0	0.0	4_3
574	cat__amlDDLNPM1OutcomeID_nan	-0.0003166201048864892	0.0002161574652387152	4_3
575	cat__amlDDLNPM1ID_1.0	-0.0021947752781453556	0.001992883968061595	4_3
576	cat__amlDDLNPM1ID_2.0	-0.0007175415380091144	0.00011375101254036579	4_3
577	cat__amlDDLNPM1ID_3.0	0.0002107533205901291	0.00037831731599082837	4_3
578	cat__amlDDLNPM1ID_4.0	-0.0018663921972258857	7.064589617890969e-05	4_3
579	cat__amlDDLNPM1ID_5.0	-0.003147576336813196	0.0024371425701721016	4_3
580	cat__amlDDLNPM1ID_nan	0.004505219820614625	0.007925419615184039	4_3
581	num__TestDate	-0.011317943439690236	0.009505503548604622	4_3
582	num__ITDPcnt	0.002531980591089544	0.0027146332722868685	4_3
583	num__ITDLength	-0.0037406263784737436	0.004246308760243085	4_3
584	remainder__TestDate_is_missing	-3.234818409054707e-05	0.0002427890474605748	4_3
585	remainder__amlFLToutcomeID_is_missing	0.0005165906974464507	0.00031716135825916273	4_3
586	remainder__amlFLTTypeID_is_missing	-0.001324315051708047	0.001230987776561437	4_3
587	remainder__amlDDLFLTTKDID_is_missing	0.00031563985688383146	0.0005324975665683069	4_3
588	remainder__ITDPcnt_is_missing	-0.001382149683869982	0.0004636168916214161	4_3
589	remainder__ITDLength_is_missing	-0.0013449002597657022	0.001215486179106284	4_3
590	remainder__amlFLTType0ID_is_missing	-0.004133705827574374	0.0014568563087275837	4_3
591	remainder__amlDDLNPM1OutcomeID_is_missing	0.0001127285203156525	0.0001177522275778644	4_3
592	remainder__amlDDLNPM1ID_is_missing	-0.0005244326814684231	0.004017602375300276	4_3
593	cat__amlFLToutcomeID_2.0	9.63078707115761e-05	0.0009266222119898781	5_3
594	cat__amlFLToutcomeID_3.0	-0.00030268187937931845	0.0012840478661366016	5_3
595	cat__amlFLToutcomeID_4.0	-0.00018966754129936536	0.001143226030398434	5_3
596	cat__amlFLToutcomeID_nan	0.00038326601609717237	0.00022316920743862184	5_3
597	cat__amlFLTTypeID_1.0	0.0007026543628448012	0.0011817138978145387	5_3
598	cat__amlFLTTypeID_2.0	-0.0008019104336802529	0.00032551179495570945	5_3
599	cat__amlFLTTypeID_nan	9.729060408618651e-05	0.0010425055008897231	5_3
600	cat__amlDDLFLTTKDID_1.0	-0.0005955364250125328	0.00022610130130692064	5_3
601	cat__amlDDLFLTTKDID_2.0	-0.0018711243452539162	0.000491282164964319	5_3
602	cat__amlDDLFLTTKDID_3.0	1.2775533869890943e-05	5.624807343477054e-05	5_3
603	cat__amlDDLFLTTKDID_4.0	-2.9482001238245736e-05	4.02800820227062e-05	5_3
604	cat__amlDDLFLTTKDID_6.0	0.0	0.0	5_3
605	cat__amlDDLFLTTKDID_7.0	0.0	0.0	5_3
606	cat__amlDDLFLTTKDID_8.0	0.00017394380730562098	4.011189722958163e-05	5_3
607	cat__amlDDLFLTTKDID_9.0	0.0	0.0	5_3
608	cat__amlDDLFLTTKDID_99.0	-0.0014917892626551631	0.00031240412333391303	5_3
609	cat__amlDDLFLTTKDID_nan	-0.0009571823068683427	0.00022261459821418513	5_3
610	cat__amlFLTType0ID_1.0	0.0009994398419764573	0.0014984270433028917	5_3
611	cat__amlFLTType0ID_2.0	0.0004638501528150263	0.00013150279860517987	5_3
612	cat__amlFLTType0ID_nan	0.0013316037225940213	0.0005327557059476613	5_3
613	cat__amlDDLNPM1OutcomeID_1.0	0.0015035820631504437	0.0021856065370163707	5_3
614	cat__amlDDLNPM1OutcomeID_3.0	0.002722171447664512	0.0026422957491641407	5_3
615	cat__amlDDLNPM1OutcomeID_5.0	-0.00012087620507681419	0.0007199526433551037	5_3
616	cat__amlDDLNPM1OutcomeID_7.0	0.0	0.0	5_3
617	cat__amlDDLNPM1OutcomeID_nan	0.0006377939601206695	0.00043639780114573026	5_3
618	cat__amlDDLNPM1ID_1.0	0.0022327702271096816	0.001422455555138494	5_3
619	cat__amlDDLNPM1ID_2.0	0.001275587920241339	0.0002158571116946356	5_3
620	cat__amlDDLNPM1ID_3.0	0.0005218314219169074	0.00043672963067611096	5_3
621	cat__amlDDLNPM1ID_4.0	-0.004221822577316558	0.0008003541333127021	5_3
622	cat__amlDDLNPM1ID_5.0	0.0018809516789999535	0.0018931062091883594	5_3
623	cat__amlDDLNPM1ID_nan	0.0008923219041441887	0.004513266121739917	5_3
624	num__TestDate	0.022690330886327215	0.006549134141039806	5_3
625	num__ITDPcnt	0.004781980600843183	0.002136294643245855	5_3
626	num__ITDLength	0.013632477372564056	0.00240393658116427	5_3
627	remainder__TestDate_is_missing	0.00022406320941061874	0.00029040727332001025	5_3
628	remainder__amlFLToutcomeID_is_missing	4.324026848272489e-05	0.0003533934357234664	5_3
629	remainder__amlFLTTypeID_is_missing	0.0005925882248887015	0.0006213921897549909	5_3
630	remainder__amlDDLFLTTKDID_is_missing	0.0001572373399372884	0.00027267973621070753	5_3
631	remainder__ITDPcnt_is_missing	0.002039171752311897	0.0005742476993227093	5_3
632	remainder__ITDLength_is_missing	0.000857926236032891	0.0013126485600609677	5_3
633	remainder__amlFLTType0ID_is_missing	0.0005866918246410612	0.0010226217912702828	5_3
634	remainder__amlDDLNPM1OutcomeID_is_missing	0.0006712068948573346	0.0001138699229544283	5_3
635	remainder__amlDDLNPM1ID_is_missing	0.0011124541800563881	0.0012107841509894212	5_3
