# Supplementary material for: Random Survival Forest Versus Elastic-Net Regularized Cox Regression for Survival Prediction in Acute Myeloid Leukemia at Distinct Treatment Time Points: Model Performance Comparison Study
Source: JMIR Bioinform Biotechnol. 2026 Apr 29;7:e75678. doi: 10.2196/75678 (PMC13128161; doi:10.2196/75678)
Supplement: Multimedia Appendix 9 [file bioinform-v7-e75678-s009.zip › ablation_metrics/repeated_fold_feature_importance/rsf/C1__MRD_flt3_npm1__fimp.csv]

	feature	importance	std_importance	fold_repeat_idx
0	cat__MRDA0_False	-0.0008418008596271954	0.00020375795509841978	1_1
1	cat__MRDA0_True	0.0006744310416542998	0.0006964406719957072	1_1
2	cat__MRDA0_nan	-0.00030106760156076715	7.654609645628704e-05	1_1
3	cat__MRDB0_False	-0.0008734921861073053	0.0002790022370805	1_1
4	cat__MRDB0_True	0.0001792540654029784	0.00026225500167694805	1_1
5	cat__MRDB0_nan	-0.0003050290173707504	0.0001277748513374117	1_1
6	cat__MRDC0_False	-0.00017529264959292856	0.00044403433653660647	1_1
7	cat__MRDC0_True	-0.0007378136946144531	0.0003090792983208999	1_1
8	cat__MRDC0_nan	-0.0005070612236812933	0.00014896846083217223	1_1
9	cat__MRDA1_False	-0.0006774021035117706	0.00032580086271637057	1_1
10	cat__MRDA1_True	0.0006298651137917055	0.0004567604334238353	1_1
11	cat__MRDA1_nan	-3.763345019505149e-05	0.00012212313157023506	1_1
12	cat__MRDB1_False	-0.00016043734030535273	0.0003551299355388651	1_1
13	cat__MRDB1_True	0.00014954344682793774	0.00012094488574040183	1_1
14	cat__MRDB1_nan	-0.0004397171549111567	0.0001473731870599519	1_1
15	cat__MRDC1_False	0.0008913185572523962	0.0007274417758289662	1_1
16	cat__MRDC1_True	0.00029314476994080074	0.0005370458555139577	1_1
17	cat__MRDC1_nan	-0.0006437300691266579	0.00017960663486131907	1_1
18	cat__amlFLToutcomeID_2.0	-3.763345019505149e-05	5.065348249071829e-05	1_1
19	cat__amlFLToutcomeID_3.0	-0.0005100322855388084	0.0004319124227495619	1_1
20	cat__amlFLToutcomeID_4.0	0.0004862637906787981	0.0009895286437758013	1_1
21	cat__amlFLToutcomeID_nan	0.001047794481747788	0.00023773858672084122	1_1
22	cat__amlFLTTypeID_1.0	0.000917067760017476	0.000363088665562102	1_1
23	cat__amlFLTTypeID_2.0	-0.0002525402578881453	0.0004607009071489027	1_1
24	cat__amlFLTTypeID_nan	-0.0005040901618238225	0.00053327962553911	1_1
25	cat__amlDDLFLTTKDID_1.0	-0.00013369778358780505	0.0003058254055993453	1_1
26	cat__amlDDLFLTTKDID_2.0	-1.1884247429994055e-05	0.000164934821015823	1_1
27	cat__amlDDLFLTTKDID_3.0	-4.357557391008182e-05	0.00016661509572610947	1_1
28	cat__amlDDLFLTTKDID_4.0	0.0	0.0	1_1
29	cat__amlDDLFLTTKDID_6.0	0.0	0.0	1_1
30	cat__amlDDLFLTTKDID_7.0	0.0	0.0	1_1
31	cat__amlDDLFLTTKDID_8.0	0.0	0.0	1_1
32	cat__amlDDLFLTTKDID_9.0	0.0	0.0	1_1
33	cat__amlDDLFLTTKDID_99.0	5.4469467387674444e-05	0.00019861473827178654	1_1
34	cat__amlDDLFLTTKDID_nan	-0.00038326697961847954	0.0002755178223309504	1_1
35	cat__amlFLTType0ID_1.0	0.001112167488660476	0.0009130590809734748	1_1
36	cat__amlFLTType0ID_2.0	-6.932477667513926e-05	2.1470362062201363e-05	1_1
37	cat__amlFLTType0ID_nan	0.001244874918295813	0.0009460114760204654	1_1
38	cat__amlDDLNPM1OutcomeID_1.0	0.002984926812842925	0.0023870003957327437	1_1
39	cat__amlDDLNPM1OutcomeID_3.0	0.0030057242458454867	0.0011344978943524254	1_1
40	cat__amlDDLNPM1OutcomeID_5.0	-1.2874601382506513e-05	8.436048661653294e-05	1_1
41	cat__amlDDLNPM1OutcomeID_7.0	0.0	0.0	1_1
42	cat__amlDDLNPM1OutcomeID_nan	0.0007843603303821167	0.00023786232083514207	1_1
43	cat__amlDDLNPM1ID_1.0	-0.0006476914849366855	0.0007296791894957273	1_1
44	cat__amlDDLNPM1ID_2.0	-9.507397944019669e-05	3.94155896411607e-05	1_1
45	cat__amlDDLNPM1ID_3.0	-7.922831620019722e-05	2.3436051986052403e-05	1_1
46	cat__amlDDLNPM1ID_4.0	-3.3672034385046065e-05	0.00017589310732896957	1_1
47	cat__amlDDLNPM1ID_5.0	0.0014637431417989122	0.0008200740704657506	1_1
48	cat__amlDDLNPM1ID_nan	0.0035613128131994688	0.0018930231754316878	1_1
49	cat__MRDnegativity_<0.0%/not detectable	-0.00047140848139124445	0.000270701980544552	1_1
50	cat__MRDnegativity_nan	-0.0011567334165230258	0.0004162857154291593	1_1
51	cat__MRDguided_No	-0.00043674609305361934	0.00010412383836076999	1_1
52	cat__MRDguided_nan	-0.00036345990056845244	0.0001434680757613665	1_1
53	cat__Housekeeping_ABL	-0.0005803474161665045	7.260044291841984e-05	1_1
54	cat__Housekeeping_nan	-0.00041495830609856733	0.00011673580606005543	1_1
55	cat__MRDA0_method_nan	0.001112167488660476	0.0009404379440267234	1_1
56	cat__MRDA0_method_qPCR-NPM1	0.0005367718422564672	9.214018142977064e-05	1_1
57	cat__MRDA0_method_qPCR-NPM1 A	-0.0001723215877354356	9.449450703648502e-05	1_1
58	cat__MRDA0_method_qPCR-NPM1 B	-2.5749202765035228e-05	3.1691326480112746e-05	1_1
59	cat__MRDA0_method_qPCR-NPM1 D	-1.98070790500271e-05	1.2527096718617963e-05	1_1
60	cat__MRDA0_method_qPCR-NPM1 OTHER	-0.0005268683027313426	0.00014357058470037507	1_1
61	cat__MRDA0_method_qPCR-inv16	-7.92283162001084e-06	1.4555171090261088e-05	1_1
62	cat__MRDA0_method_qPCR-t8/21	5.5459821340164696e-05	2.7729910670082348e-05	1_1
63	cat__MRDA0num_ND	0.00029710618575082834	0.0002552347922623308	1_1
64	cat__MRDA0num_Pos	-8.913185572501092e-06	0.0003421869967759554	1_1
65	cat__MRDA0num_nan	0.00030601937132332944	0.0011094634365345216	1_1
66	cat__MRDA0_specimen_PB	6.635371481771291e-05	0.0009907876325786539	1_1
67	cat__MRDA0_specimen_nan	0.000591241309644075	0.0008907109330485824	1_1
68	cat__MRDB0_method_nan	0.00030601937132335166	0.00020393597901368168	1_1
69	cat__MRDB0_method_qPCR-NPM1	-0.0008784439558698232	0.00014150629745869834	1_1
70	cat__MRDB0_method_qPCR-NPM1 A	-6.338265296013113e-05	1.8368329462057958e-05	1_1
71	cat__MRDB0_method_qPCR-NPM1 B	0.0	0.0	1_1
72	cat__MRDB0_method_qPCR-NPM1 D	0.0	0.0	1_1
73	cat__MRDB0_method_qPCR-NPM1 OTHER	-3.9614158099832155e-06	7.347331784813666e-05	1_1
74	cat__MRDB0_method_qPCR-inv16	3.070097252764192e-05	2.737392786478319e-05	1_1
75	cat__MRDB0_method_qPCR-t8/21	-2.7729910670060142e-05	7.552707019604671e-05	1_1
76	cat__MRDB0_specimen_BM	-0.0001851961891179643	0.0005246969637882195	1_1
77	cat__MRDB0_specimen_nan	0.0006684889179393138	8.989883112808894e-05	1_1
78	cat__MRDB0num_ND	0.00012676530592037327	5.438837806856975e-05	1_1
79	cat__MRDB0num_Pos	0.00015647592449543612	0.00010963893678055781	1_1
80	cat__MRDB0num_nan	-0.00015746627844788198	3.763345019509824e-05	1_1
81	cat__MRDC0_method_MFC (LAIP+DfN)	-0.0014469071246062891	0.0005249847526372169	1_1
82	cat__MRDC0_method_nan	-1.0893893477481598e-05	0.0006939434949925407	1_1
83	cat__MRDC0_specimen_BM	-0.00012676530592028445	0.0005357128364504764	1_1
84	cat__MRDC0_specimen_BM	4.357557391014844e-05	7.531900624649513e-05	1_1
85	cat__MRDC0_specimen_PB	0.002025273832867924	0.0010758954831488416	1_1
86	cat__MRDC0_specimen_nan	0.0009457880246400485	0.00093900492392376	1_1
87	cat__MRDC1_specimen_BM	0.0006833442272268453	0.000592427052379313	1_1
88	cat__MRDC1_specimen_PB	0.0	0.0	1_1
89	cat__MRDC1_specimen_nan	0.000150533800780428	0.0006601554146328749	1_1
90	cat__MRDC0num_Neg	0.0	0.0	1_1
91	cat__MRDC0num_Pos	-0.00036841167033097033	0.00024036443337898278	1_1
92	cat__MRDC0num_nan	-0.0009576722720700204	0.0003587433311123498	1_1
93	cat__MRDA1_method_nan	0.0007823796224771141	0.0006415246582546951	1_1
94	cat__MRDA1_method_qPCR-NPM1	-2.376849486003252e-05	0.00019293864129113603	1_1
95	cat__MRDA1_method_qPCR-NPM1 A	3.9614158100276246e-06	9.0192921504737e-05	1_1
96	cat__MRDA1_method_qPCR-NPM1 B	-3.664309624256124e-05	3.396206587733026e-05	1_1
97	cat__MRDA1_method_qPCR-NPM1 D	0.0	0.0	1_1
98	cat__MRDA1_method_qPCR-NPM1 OTHER	-0.00016439875611540256	0.00013042626920320736	1_1
99	cat__MRDA1_method_qPCR-inv16	0.0	0.0	1_1
100	cat__MRDA1_method_qPCR-t8/21	1.980707905013812e-05	0.0	1_1
101	cat__MRDA1num_ND	0.00017529264959299519	0.00010271073474331502	1_1
102	cat__MRDA1num_Neg	0.0010844375779903714	0.0005990863811558084	1_1
103	cat__MRDA1num_Pos	0.0005110226394913874	0.00020751165018651274	1_1
104	cat__MRDA1num_nan	0.0005407332580664725	0.0003846017611243482	1_1
105	cat__MRDA1_specimen_PB	0.00026343415136573787	0.0005827911157592168	1_1
106	cat__MRDA1_specimen_nan	0.0014617624338939094	0.0008274488765079061	1_1
107	cat__MRDB1_method_nan	0.0003357299898984367	0.0001647503733669535	1_1
108	cat__MRDB1_method_qPCR-NPM1	0.00041297759819360904	0.00015961605655242573	1_1
109	cat__MRDB1_method_qPCR-NPM1 A	-0.00016935052587792044	8.498598828578132e-05	1_1
110	cat__MRDB1_method_qPCR-NPM1 B	0.0	0.0	1_1
111	cat__MRDB1_method_qPCR-NPM1 D	1.9807079050249143e-06	2.612733170573892e-05	1_1
112	cat__MRDB1_method_qPCR-NPM1 OTHER	5.942123715030334e-06	2.7013254297127115e-05	1_1
113	cat__MRDB1_method_qPCR-inv16	1.980707905013812e-05	0.0	1_1
114	cat__MRDB1_method_qPCR-t8/21	3.9614158100276246e-06	2.223339109142039e-05	1_1
115	cat__MRDB1_specimen_BM	-7.427654643767933e-05	0.00011399830088162296	1_1
116	cat__MRDB1_specimen_nan	0.0002644245053182503	6.422809977654874e-05	1_1
117	cat__MRDB1num_ND	-1.188424743001626e-05	3.673665892407521e-05	1_1
118	cat__MRDB1num_Neg	-0.00022778140907555588	3.373024019237491e-05	1_1
119	cat__MRDB1num_Pos	-0.0002099550379305093	0.0002915343671515067	1_1
120	cat__MRDB1num_nan	7.229583853272104e-05	0.00028649486628081893	1_1
121	cat__MRDC1_method_MFC (LAIP+DfN)	0.0007883217461921221	0.0001507941950258283	1_1
122	cat__MRDC1_method_nan	0.00014063026125539225	0.0003604344195510795	1_1
123	cat__MRDC1num_ND	0.0020856854239705404	0.0015069575381113842	1_1
124	cat__MRDC1num_Neg	-0.003099807871333171	0.005565780402079539	1_1
125	cat__MRDC1num_Pos	-0.001148810584902993	0.0014860623236647946	1_1
126	cat__MRDC1num_nan	0.000984411828787657	0.0008461031482698415	1_1
127	num__TestDate	-0.00396834828767798	0.0067334576723721154	1_1
128	num__ITDPcnt	0.0008447719214847771	0.0011885386282509424	1_1
129	num__ITDLength	0.005159744092538676	0.002662486986853596	1_1
130	num__date_MRDA0	0.0008011963475746508	0.0005186789142800894	1_1
131	num__MRDA0hodnota	-0.00048428308277375097	0.0007849165820160048	1_1
132	num__MRDA0logred	0.00046051458791374067	0.0003287020425679371	1_1
133	num__date_MRDB0	0.0014627527878464219	0.00030287025236137144	1_1
134	num__MRDB0hodnota	-0.0007041416602293404	0.0004039551676376931	1_1
135	num__MRDB0logred	0.00021391645374060352	0.00019830338710902115	1_1
136	num__MRDC0percentage	0.0019500069324776882	0.0019440635474862033	1_1
137	num__date_MRDA1	0.0033523481292214276	0.0009163262990578046	1_1
138	num__MRDA1hodnota	0.0018044249014598003	0.0008351250356753382	1_1
139	num__MRDA1logred	0.0022896983381861303	0.0003278445562188218	1_1
140	num__date_MRDB1	0.001770752867074732	0.0003000886871223798	1_1
141	num__MRDB1hodnota	0.0010646304989403443	0.00037532977583222993	1_1
142	num__Date_MRDC1	-0.001677659595539427	0.0014872017066630717	1_1
143	num__MRDC1percentage	-0.0006397686533166746	0.002046808865123571	1_1
144	remainder__MRDnegativity_is_missing	-0.0005645017529264829	0.00013037361882276975	1_1
145	remainder__MRDguided_is_missing	-2.079743300251735e-05	6.594597347667458e-05	1_1
146	remainder__Housekeeping_is_missing	1.9807079050249143e-06	0.00010896594108108388	1_1
147	remainder__MRDA0_is_missing	0.00017232158773548001	3.5899477014658394e-05	1_1
148	remainder__date_MRDA0_is_missing	0.00014954344682791554	0.00028136163202930226	1_1
149	remainder__MRDA0_method_is_missing	7.823796224770696e-05	0.0007595466033903009	1_1
150	remainder__MRDA0_specimen_is_missing	0.0008408105056747939	0.000600406116575834	1_1
151	remainder__MRDA0num_is_missing	-0.00049814803810877	0.0007760078896744506	1_1
152	remainder__MRDA0hodnota_is_missing	0.0001634084021629345	0.00030156237198752174	1_1
153	remainder__MRDA0logred_is_missing	-0.00014558203101784352	0.0002601748612964127	1_1
154	remainder__MRDB0_is_missing	-6.8334422722649e-05	0.00019481045148345776	1_1
155	remainder__date_MRDB0_is_missing	0.0004426882167686941	0.00014060236119333466	1_1
156	remainder__MRDB0_method_is_missing	0.00040307405866857327	0.00022381999326560273	1_1
157	remainder__MRDB0_specimen_is_missing	-0.00010002574920273677	7.775382346501162e-05	1_1
158	remainder__MRDB0num_is_missing	0.0005060708697288696	0.000223706029726416	1_1
159	remainder__MRDB0hodnota_is_missing	-8.318973201020264e-05	7.09607784881993e-05	1_1
160	remainder__MRDB0logred_is_missing	0.0005456850278289904	0.0002249302920209778	1_1
161	remainder__MRDC0_is_missing	-0.00042585219957609334	0.00010476241045504797	1_1
162	remainder__MRDC0_method_is_missing	-0.0010408620040802453	0.0006394527658668515	1_1
163	remainder__MRDC0_specimen_is_missing	0.0020114088775328386	0.0011035645229645389	1_1
164	remainder__MRDC0num_is_missing	-0.0012646819973458178	0.0004771985348411292	1_1
165	remainder__MRDC0percentage_is_missing	-0.0013151900489234646	0.0005684717954476299	1_1
166	remainder__MRDA1_is_missing	-0.0006298651137916611	0.00018856817781949862	1_1
167	remainder__date_MRDA1_is_missing	0.0008487333372947826	0.00048642008415849007	1_1
168	remainder__MRDA1_method_is_missing	0.0013864955335037177	0.0007602345536318238	1_1
169	remainder__MRDA1_specimen_is_missing	0.0004139679521461215	0.0006032434448329127	1_1
170	remainder__MRDA1num_is_missing	0.002103511795115609	0.0006105546173281059	1_1
171	remainder__MRDA1hodnota_is_missing	0.0005149840553013929	0.0003263663329824254	1_1
172	remainder__MRDA1logred_is_missing	0.00014261096916039494	0.00019553911190104109	1_1
173	remainder__MRDB1_is_missing	-0.0002317428248855835	0.00023241478349808145	1_1
174	remainder__date_MRDB1_is_missing	-2.1787786955052013e-05	0.00016404040629720197	1_1
175	remainder__MRDB1_method_is_missing	-0.0003911898112385126	0.0002608036540547866	1_1
176	remainder__MRDB1_specimen_is_missing	-0.0002208489314080353	0.00019169425771022066	1_1
177	remainder__MRDB1num_is_missing	-1.881672509751464e-05	0.0002655810979857242	1_1
178	remainder__MRDB1hodnota_is_missing	-0.00015647592449539172	0.0003422041939748169	1_1
179	remainder__MRDC1_is_missing	-0.000229762116980603	7.428314850396727e-05	1_1
180	remainder__Date_MRDC1_is_missing	-0.0008586368768197294	0.0010894910793634264	1_1
181	remainder__MRDC1_method_is_missing	-0.0001921286667855071	0.0005278725920621378	1_1
182	remainder__MRDC1_specimen_is_missing	0.0005664824608315078	0.0006242027416511399	1_1
183	remainder__MRDC1num_is_missing	0.0014201675678888082	0.0005025146128317255	1_1
184	remainder__MRDC1percentage_is_missing	-0.0014558203101788347	0.001699739961885922	1_1
185	remainder__TestDate_is_missing	0.0010775051003228953	0.00028731531957394154	1_1
186	remainder__amlFLToutcomeID_is_missing	0.0009863925366926595	0.00027304688884398744	1_1
187	remainder__amlFLTTypeID_is_missing	0.0002782894606532693	0.000816014397549775	1_1
188	remainder__amlDDLFLTTKDID_is_missing	-0.00040109335076354835	0.00043211674938214783	1_1
189	remainder__ITDPcnt_is_missing	0.00046744706558128347	0.00046236485607950556	1_1
190	remainder__ITDLength_is_missing	-0.0008418008596272175	0.0007018598704578243	1_1
191	remainder__amlFLTType0ID_is_missing	0.0010448234198902951	0.0006908384347097533	1_1
192	remainder__amlDDLNPM1OutcomeID_is_missing	0.0009903539525026206	0.0005207698829873886	1_1
193	remainder__amlDDLNPM1ID_is_missing	0.004515023669459528	0.0024739418366459135	1_1
194	cat__MRDA0_False	0.00032479882955378515	0.000492621694638856	2_1
195	cat__MRDA0_True	-0.0008593026091197276	0.0003037684442618903	2_1
196	cat__MRDA0_nan	-0.0004135576688612197	0.00042842480352790134	2_1
197	cat__MRDB0_False	-0.0003169958546695772	0.0003564180144980828	2_1
198	cat__MRDB0_True	-0.0005296269202633263	0.000292816314607554	2_1
199	cat__MRDB0_nan	-0.0004798829553767092	0.00028360687511838693	2_1
200	cat__MRDC0_False	-0.0016873933187027124	0.0004826169140195096	2_1
201	cat__MRDC0_True	-0.001511826383808801	0.00037400137653991605	2_1
202	cat__MRDC0_nan	-0.00026139965861984307	0.00024373760220620266	2_1
203	cat__MRDA1_False	-0.0007383564984150048	0.000490570353226023	2_1
204	cat__MRDA1_True	0.0003101682516459814	0.00015945465567702608	2_1
205	cat__MRDA1_nan	-7.022677395751575e-05	6.474294767238327e-05	2_1
206	cat__MRDB1_False	-0.0008905145086564037	0.0002366277060557684	2_1
207	cat__MRDB1_True	-0.00043404047793218494	0.00015563218748043182	2_1
208	cat__MRDB1_nan	9.948792977325649e-05	0.00027523120517890714	2_1
209	cat__MRDC1_False	-0.0011060716898317225	0.0013549961934740758	2_1
210	cat__MRDC1_True	-0.0006866617898073413	0.0009867292916173108	2_1
211	cat__MRDC1_nan	-4.096561814190824e-05	0.00029863904979817173	2_1
212	cat__amlFLToutcomeID_2.0	-9.753718605216566e-05	0.00021531209551879264	2_1
213	cat__amlFLToutcomeID_3.0	-0.0012348207754205864	0.0006805719624336595	2_1
214	cat__amlFLToutcomeID_4.0	-0.0006427700560838634	0.0007646529706769308	2_1
215	cat__amlFLToutcomeID_nan	0.0001628871007071764	0.0003446749423068053	2_1
216	cat__amlFLTTypeID_1.0	0.0004935381614240564	0.000447326845730801	2_1
217	cat__amlFLTTypeID_2.0	-1.8532065349918803e-05	0.0005941399849453407	2_1
218	cat__amlFLTTypeID_nan	-0.0012065349914655021	0.001312723705302364	2_1
219	cat__amlDDLFLTTKDID_1.0	0.00013362594489152446	0.0001868950945782066	2_1
220	cat__amlDDLFLTTKDID_2.0	7.3152889539152e-05	2.926115581567042e-05	2_1
221	cat__amlDDLFLTTKDID_3.0	3.803950256036082e-05	9.193364871358738e-05	2_1
222	cat__amlDDLFLTTKDID_4.0	0.0	0.0	2_1
223	cat__amlDDLFLTTKDID_6.0	0.0	0.0	2_1
224	cat__amlDDLFLTTKDID_7.0	0.0	0.0	2_1
225	cat__amlDDLFLTTKDID_8.0	5.46208241892554e-05	1.3230587628600666e-05	2_1
226	cat__amlDDLFLTTKDID_99.0	0.00022433552792004984	8.486295726568022e-05	2_1
227	cat__amlDDLFLTTKDID_nan	-0.0003091928797853916	0.0006628841294670014	2_1
228	cat__amlFLTType0ID_1.0	0.0010329188002926148	0.000997578944977235	2_1
229	cat__amlFLTType0ID_2.0	-0.00012679834186781757	5.0869172632646815e-05	2_1
230	cat__amlFLTType0ID_nan	0.001332357961472841	0.0004752413688012944	2_1
231	cat__amlDDLNPM1OutcomeID_1.0	0.0021038771031455907	0.0017512138321835848	2_1
232	cat__amlDDLNPM1OutcomeID_3.0	-0.00028773469885392535	0.001995654684508928	2_1
233	cat__amlDDLNPM1OutcomeID_5.0	-0.0001843452816386204	0.0001688943053648575	2_1
234	cat__amlDDLNPM1OutcomeID_7.0	0.0	0.0	2_1
235	cat__amlDDLNPM1OutcomeID_nan	0.0006681297244574447	0.0002903595367803591	2_1
236	cat__amlDDLNPM1ID_1.0	-0.0001463057790782374	0.0006382018407291552	2_1
237	cat__amlDDLNPM1ID_2.0	7.31528895391742e-05	7.815157522169583e-05	2_1
238	cat__amlDDLNPM1ID_3.0	-2.9261155815629713e-05	4.7081271440694885e-05	2_1
239	cat__amlDDLNPM1ID_4.0	0.0002574981711778168	0.00012423649512288657	2_1
240	cat__amlDDLNPM1ID_5.0	0.000496464277005626	0.001164874979226077	2_1
241	cat__amlDDLNPM1ID_nan	0.0013001706900756193	0.001999040273528307	2_1
242	cat__MRDnegativity_<0.0%/not detectable	0.00025944891489881883	0.00010502359252784389	2_1
243	cat__MRDnegativity_nan	-0.000600829066081432	0.0005374591024041471	2_1
244	cat__MRDguided_No	-0.0006730065837600163	0.00033480979955471295	2_1
245	cat__MRDguided_nan	-0.0004213606437453832	0.0002102961447081695	2_1
246	cat__Housekeeping_ABL	-0.0004798829553767092	0.00020113955708559174	2_1
247	cat__Housekeeping_nan	-0.00030724213606436734	0.00020129085384493466	2_1
248	cat__MRDA0_method_nan	-0.0006954401365520501	0.00015589481679274638	2_1
249	cat__MRDA0_method_qPCR-NPM1	-0.00016971470373079446	9.741030518406819e-05	2_1
250	cat__MRDA0_method_qPCR-NPM1 A	-0.0006944647646915048	0.0001368860651965822	2_1
251	cat__MRDA0_method_qPCR-NPM1 B	3.5113386978835594e-05	1.7006189489575702e-05	2_1
252	cat__MRDA0_method_qPCR-NPM1 D	1.950743721046422e-06	1.8913162086996236e-05	2_1
253	cat__MRDA0_method_qPCR-NPM1 OTHER	-3.316264325772256e-05	3.88193099090727e-05	2_1
254	cat__MRDA0_method_qPCR-inv16	9.753718605232109e-06	0.0	2_1
255	cat__MRDA0_method_qPCR-t8/21	1.7556693489417797e-05	3.901487442092843e-06	2_1
256	cat__MRDA0num_ND	-0.00043696659351373236	0.00010082722323686122	2_1
257	cat__MRDA0num_Pos	0.0001297244574494316	0.00017891095846775707	2_1
258	cat__MRDA0num_nan	-0.0006739819556205839	0.00035513984598204703	2_1
259	cat__MRDA0_specimen_PB	0.0006018044379419996	0.0005118667516453628	2_1
260	cat__MRDA0_specimen_nan	-0.0018327237259204488	0.0003370245001396173	2_1
261	cat__MRDB0_method_nan	-0.0006856864179468402	0.00023696919803740967	2_1
262	cat__MRDB0_method_qPCR-NPM1	-0.00027212874908555396	0.00020425600255126773	2_1
263	cat__MRDB0_method_qPCR-NPM1 A	-0.000148256522799306	7.769986351290861e-05	2_1
264	cat__MRDB0_method_qPCR-NPM1 B	0.0	0.0	2_1
265	cat__MRDB0_method_qPCR-NPM1 D	0.0	0.0	2_1
266	cat__MRDB0_method_qPCR-NPM1 OTHER	0.00012094611070470051	2.0084135851694917e-05	2_1
267	cat__MRDB0_method_qPCR-inv16	1.3655206047302749e-05	2.5695078999885268e-05	2_1
268	cat__MRDB0_method_qPCR-t8/21	-1.9507437210464218e-05	0.0	2_1
269	cat__MRDB0_specimen_BM	-0.00016483784442813398	0.00034100930845160646	2_1
270	cat__MRDB0_specimen_nan	8.290660814440632e-05	3.961979226840704e-05	2_1
271	cat__MRDB0num_ND	-5.364545232868778e-05	5.421874512435433e-05	2_1
272	cat__MRDB0num_Pos	-0.00042623750304799924	7.76998635128997e-05	2_1
273	cat__MRDB0num_nan	-0.00015313338210192206	0.00021605312348164712	2_1
274	cat__MRDC0_method_MFC (LAIP+DfN)	-0.0011275298707631887	0.000510608799258248	2_1
275	cat__MRDC0_method_nan	-0.0006691050963179457	0.0004817724876637914	2_1
276	cat__MRDC0_specimen_BM	-0.0021848329675688617	0.001623017017424456	2_1
277	cat__MRDC0_specimen_BM	2.8285783955150912e-05	3.1815667262232616e-05	2_1
278	cat__MRDC0_specimen_PB	0.0019107534747622612	0.0012299334739483015	2_1
279	cat__MRDC0_specimen_nan	-5.071933674709595e-05	0.0009428652949619055	2_1
280	cat__MRDC1_specimen_BM	-0.000775420629114798	0.0005488752944235321	2_1
281	cat__MRDC1_specimen_PB	0.0	0.0	2_1
282	cat__MRDC1_specimen_nan	-0.0011558156547183396	0.0008513996331956106	2_1
283	cat__MRDC0num_Neg	0.0	0.0	2_1
284	cat__MRDC0num_Pos	-0.0009334308705193584	0.0005646518598622976	2_1
285	cat__MRDC0num_nan	-0.001888319921970205	0.00026305039492254055	2_1
286	cat__MRDA1_method_nan	-0.0007490855888807379	0.00033057192816172824	2_1
287	cat__MRDA1_method_qPCR-NPM1	-0.00044574494025846346	6.103677287357132e-05	2_1
288	cat__MRDA1_method_qPCR-NPM1 A	-0.00019702511582539995	0.00011410600222840023	2_1
289	cat__MRDA1_method_qPCR-NPM1 B	0.0	0.0	2_1
290	cat__MRDA1_method_qPCR-NPM1 D	-1.9507437210242174e-06	1.891316208695272e-05	2_1
291	cat__MRDA1_method_qPCR-NPM1 OTHER	1.9507437210464218e-05	1.6321092934118807e-05	2_1
292	cat__MRDA1_method_qPCR-inv16	-4.486710558395668e-05	1.170446232627853e-05	2_1
293	cat__MRDA1_method_qPCR-t8/21	4.096561814197486e-05	3.901487442092843e-06	2_1
294	cat__MRDA1num_ND	3.3162643257744764e-05	8.952192269657762e-05	2_1
295	cat__MRDA1num_Neg	0.0009451353328456813	0.00026905770229391563	2_1
296	cat__MRDA1num_Pos	0.0007422579858571421	0.0001257586848966818	2_1
297	cat__MRDA1num_nan	-0.00015410875396242306	0.00013167881360926444	2_1
298	cat__MRDA1_specimen_PB	0.000165813216288746	0.000238098639997557	2_1
299	cat__MRDA1_specimen_nan	-3.121189953665393e-05	6.955981206407605e-05	2_1
300	cat__MRDB1_method_nan	-0.00021555718117531874	0.0002466437540829943	2_1
301	cat__MRDB1_method_qPCR-NPM1	2.633504023410449e-05	0.0002505509901635361	2_1
302	cat__MRDB1_method_qPCR-NPM1 A	7.802974884179026e-05	7.428210783578034e-05	2_1
303	cat__MRDB1_method_qPCR-NPM1 B	0.0	0.0	2_1
304	cat__MRDB1_method_qPCR-NPM1 D	5.852231163132604e-05	8.918121005149501e-05	2_1
305	cat__MRDB1_method_qPCR-NPM1 OTHER	0.0	0.0	2_1
306	cat__MRDB1_method_qPCR-inv16	-1.9507437210464218e-05	0.0	2_1
307	cat__MRDB1_method_qPCR-t8/21	-1.8532065349896597e-05	9.94688029959729e-06	2_1
308	cat__MRDB1_specimen_BM	-5.169470860761915e-05	0.00020073712132861476	2_1
309	cat__MRDB1_specimen_nan	-0.00013752743233357289	0.0003576623578285468	2_1
310	cat__MRDB1num_ND	-0.0003569861009509845	0.0001519014462037272	2_1
311	cat__MRDB1num_Neg	-4.6817849305025304e-05	2.64611752572619e-05	2_1
312	cat__MRDB1num_Pos	-4.096561814190824e-05	0.00014810243664358682	2_1
313	cat__MRDB1num_nan	0.0004350158497927525	8.104395251047802e-05	2_1
314	cat__MRDC1_method_MFC (LAIP+DfN)	0.000780297488417503	0.0007549403403803943	2_1
315	cat__MRDC1_method_nan	0.0002926115581565636	0.0006331508313289832	2_1
316	cat__MRDC1num_ND	0.001417215313338227	0.001213488037761673	2_1
317	cat__MRDC1num_Neg	0.006995366983662543	0.0015910721896599917	2_1
318	cat__MRDC1num_Pos	0.001012435991221694	0.0008177351547273817	2_1
319	cat__MRDC1num_nan	0.001564496464277032	0.0007957408596041591	2_1
320	num__TestDate	-0.006153621068032189	0.0048309218076901745	2_1
321	num__ITDPcnt	0.0026383808827115775	0.0023182580436302423	2_1
322	num__ITDLength	0.0017878566203365144	0.0014103033914161357	2_1
323	num__date_MRDA0	-0.0004047793221165108	0.0002006517960789947	2_1
324	num__MRDA0hodnota	-0.0007920019507437148	0.00017474134641546282	2_1
325	num__MRDA0logred	-0.00037356742257985685	0.00011393913170590936	2_1
326	num__date_MRDB0	-7.998049256277006e-05	0.0003371684318282752	2_1
327	num__MRDB0hodnota	-0.0003794196537429739	0.00011550643330378788	2_1
328	num__MRDB0logred	-7.510363326015401e-05	0.00015156286989241052	2_1
329	num__MRDC0percentage	0.0007881004633016441	0.0011427829011481498	2_1
330	num__date_MRDA1	0.0013382101926359801	0.0005233903932815141	2_1
331	num__MRDA1hodnota	0.00424286759326995	0.0009229976435327846	2_1
332	num__MRDA1logred	-0.0011021702023896519	0.0004977168832190479	2_1
333	num__date_MRDB1	-0.00012387222628622573	0.00048030107294641186	2_1
334	num__MRDB1hodnota	-0.0009383077298219522	0.0006423221762378824	2_1
335	num__Date_MRDC1	-0.0008329675688856231	0.0004921077277255309	2_1
336	num__MRDC1percentage	0.009098268714947589	0.00237734681033732	2_1
337	remainder__MRDnegativity_is_missing	-0.00013069982930991042	0.00026112655741353073	2_1
338	remainder__MRDguided_is_missing	-0.00024384296513042526	9.816913057371359e-05	2_1
339	remainder__Housekeeping_is_missing	-0.00023408924652521535	0.0001661284780683522	2_1
340	remainder__MRDA0_is_missing	-0.00011314313582051483	7.372933894742842e-05	2_1
341	remainder__date_MRDA0_is_missing	-0.0007266520360887263	0.0002386972296625551	2_1
342	remainder__MRDA0_method_is_missing	-7.217751767856218e-05	0.0002842066906491539	2_1
343	remainder__MRDA0_specimen_is_missing	-0.000478907583516186	0.0002961245674471237	2_1
344	remainder__MRDA0num_is_missing	0.0004125822970007631	0.0005327048578086199	2_1
345	remainder__MRDA0hodnota_is_missing	-0.00031504511094850864	0.0002072429953515476	2_1
346	remainder__MRDA0logred_is_missing	-0.0002506705681540877	0.00029838409143541854	2_1
347	remainder__MRDB0_is_missing	-0.0005208485735186174	0.0001698771879267041	2_1
348	remainder__date_MRDB0_is_missing	-0.00021360643745425013	0.00013712215963553224	2_1
349	remainder__MRDB0_method_is_missing	-0.00021945866861738939	0.00010617674253632317	2_1
350	remainder__MRDB0_specimen_is_missing	-0.0002838332114118103	0.00023513138747440832	2_1
351	remainder__MRDB0num_is_missing	-0.0004125822970006965	0.00024633884810576804	2_1
352	remainder__MRDB0hodnota_is_missing	-0.0003404047793220899	0.00014332989098731155	2_1
353	remainder__MRDB0logred_is_missing	-0.0005208485735186397	0.00010365592075498735	2_1
354	remainder__MRDC0_is_missing	-0.0003784442818824285	0.00018128802028685763	2_1
355	remainder__MRDC0_method_is_missing	-0.0012309192879785158	0.0002677320249138604	2_1
356	remainder__MRDC0_specimen_is_missing	1.950743721068626e-06	0.0012476512150140745	2_1
357	remainder__MRDC0num_is_missing	-0.0012835893684467025	0.00014037902056962951	2_1
358	remainder__MRDC0percentage_is_missing	-0.00027798098024869324	0.0004211415796925125	2_1
359	remainder__MRDA1_is_missing	-0.00034528163862468375	0.00017770515113382378	2_1
360	remainder__date_MRDA1_is_missing	0.00019019751280178188	0.0002460760948362321	2_1
361	remainder__MRDA1_method_is_missing	-0.0005325530358448738	0.0003506377052097038	2_1
362	remainder__MRDA1_specimen_is_missing	0.0004038039502560764	0.0001372261898148468	2_1
363	remainder__MRDA1num_is_missing	3.121189953674275e-05	0.00017041396136761622	2_1
364	remainder__MRDA1hodnota_is_missing	3.1211899536720546e-05	0.00022123102359287945	2_1
365	remainder__MRDA1logred_is_missing	-0.00021458180931477333	0.0003604259686301199	2_1
366	remainder__MRDB1_is_missing	-0.00045842477444522076	0.00019431698862776753	2_1
367	remainder__date_MRDB1_is_missing	3.413801511826797e-05	0.0002587034812947892	2_1
368	remainder__MRDB1_method_is_missing	0.00026042428675936423	0.0002431709833676795	2_1
369	remainder__MRDB1_specimen_is_missing	0.0004223360156059952	0.00028762060732184764	2_1
370	remainder__MRDB1num_is_missing	1.7556693489417797e-05	9.152917810740317e-05	2_1
371	remainder__MRDB1hodnota_is_missing	-0.00010436478907580594	0.000239206841701363	2_1
372	remainder__MRDC1_is_missing	-0.0003803950256034749	0.00019631403232505507	2_1
373	remainder__Date_MRDC1_is_missing	-0.0024433065106071574	0.0006162775781345668	2_1
374	remainder__MRDC1_method_is_missing	0.0005325530358449404	0.00037078758391260525	2_1
375	remainder__MRDC1_specimen_is_missing	-0.0005140209704949771	0.000768408574507528	2_1
376	remainder__MRDC1num_is_missing	-0.00025359668373563514	0.0008520753894038988	2_1
377	remainder__MRDC1percentage_is_missing	0.001097293343087058	0.002103305232322881	2_1
378	remainder__TestDate_is_missing	-0.00012192148256517932	0.0001498394683807615	2_1
379	remainder__amlFLToutcomeID_is_missing	0.0003384540356010657	0.0003562124269558009	2_1
380	remainder__amlFLTTypeID_is_missing	-0.0005374298951475121	0.00044656056108856844	2_1
381	remainder__amlDDLFLTTKDID_is_missing	-0.00016288710070710977	0.0004968904599720423	2_1
382	remainder__ITDPcnt_is_missing	-6.242379907337448e-05	0.0005944921495091908	2_1
383	remainder__ITDLength_is_missing	0.0018141916605706188	0.0003788035911467908	2_1
384	remainder__amlFLTType0ID_is_missing	0.0015976591075347545	0.0005829069014086623	2_1
385	remainder__amlDDLNPM1OutcomeID_is_missing	4.389173372350008e-05	0.00028463483391517045	2_1
386	remainder__amlDDLNPM1ID_is_missing	0.0009997561570348923	0.0011844324082395268	2_1
387	cat__MRDA0_False	0.0002689787674269084	0.0004007591879395769	3_1
388	cat__MRDA0_True	0.0005428838859056651	0.0007768241742938217	3_1
389	cat__MRDA0_nan	0.0003941080841420419	0.00018116651806681167	3_1
390	cat__MRDB0_False	0.0002551849844819598	0.0003897911257758494	3_1
391	cat__MRDB0_True	2.6602295679545308e-05	0.0002621744601847939	3_1
392	cat__MRDB0_nan	-0.0003271097098379583	0.00015291063544840583	3_1
393	cat__MRDC0_False	-0.0018414700231538905	0.00047136092995370826	3_1
394	cat__MRDC0_True	-0.002231637026454547	0.0006846245608834093	3_1
395	cat__MRDC0_nan	3.1528646731304734e-05	0.00021156025171114017	3_1
396	cat__MRDA1_False	0.00010148283166655503	0.00025025863343023096	3_1
397	cat__MRDA1_True	-0.00041479875855956474	0.0002378239021214099	3_1
398	cat__MRDA1_nan	0.00033499187152075116	0.00026626004582511154	3_1
399	cat__MRDB1_False	-0.0009832996699345343	0.0007054328291766467	3_1
400	cat__MRDB1_True	-0.0004788413222326593	0.00025691570173851216	3_1
401	cat__MRDB1_nan	0.0002561702546923117	0.00011409582185697509	3_1
402	cat__MRDC1_False	0.0009665500763583968	0.0011964539864353558	3_1
403	cat__MRDC1_True	0.0007576727917631088	0.0009514639691874193	3_1
404	cat__MRDC1_nan	-0.000390167003300701	0.0002523022887772595	3_1
405	cat__amlFLToutcomeID_2.0	8.96595891423102e-05	0.0001859630639918054	3_1
406	cat__amlFLToutcomeID_3.0	-0.0018375289423124609	0.002110312173062538	3_1
407	cat__amlFLToutcomeID_4.0	-0.0015872703088822826	0.0014251905495700843	3_1
408	cat__amlFLToutcomeID_nan	0.00043450416276660244	0.00043486483198539727	3_1
409	cat__amlFLTTypeID_1.0	-0.00021872998669891786	0.0017403972075072964	3_1
410	cat__amlFLTTypeID_2.0	-0.0007182619833489667	0.0004670056077669968	3_1
411	cat__amlFLTTypeID_nan	-0.001145869254643128	0.0008515756032730679	3_1
412	cat__amlDDLFLTTKDID_1.0	0.00041184294792844244	0.00023729676149140586	3_1
413	cat__amlDDLFLTTKDID_2.0	-3.941080841425304e-05	0.00011439322349830297	3_1
414	cat__amlDDLFLTTKDID_3.0	5.418986156948691e-05	0.00022454651790277018	3_1
415	cat__amlDDLFLTTKDID_4.0	7.882161682837285e-06	1.576432336567457e-05	3_1
416	cat__amlDDLFLTTKDID_6.0	0.0	0.0	3_1
417	cat__amlDDLFLTTKDID_7.0	0.0	0.0	3_1
418	cat__amlDDLFLTTKDID_8.0	-2.758756588998601e-05	1.576432336567457e-05	3_1
419	cat__amlDDLFLTTKDID_9.0	0.0	0.0	3_1
420	cat__amlDDLFLTTKDID_99.0	2.1675944627763677e-05	6.865856008741286e-05	3_1
421	cat__amlDDLFLTTKDID_nan	-0.0012660722203064578	0.0004093320474474963	3_1
422	cat__amlFLTType0ID_1.0	0.0008079215724912103	0.0011935156818058503	3_1
423	cat__amlFLTType0ID_2.0	0.0	0.0	3_1
424	cat__amlFLTType0ID_nan	0.0004975614562293451	0.0007646547469367608	3_1
425	cat__amlDDLNPM1OutcomeID_1.0	0.00759741859204881	0.004355897763145795	3_1
426	cat__amlDDLNPM1OutcomeID_3.0	0.005684023843539054	0.0012297474797143151	3_1
427	cat__amlDDLNPM1OutcomeID_5.0	9.852702102852716e-07	6.203291290682918e-05	3_1
428	cat__amlDDLNPM1OutcomeID_7.0	0.0	0.0	3_1
429	cat__amlDDLNPM1OutcomeID_nan	0.0004995319966500488	0.00047987413392747814	3_1
430	cat__amlDDLNPM1ID_1.0	-4.433715946603467e-05	0.00047700715302373176	3_1
431	cat__amlDDLNPM1ID_2.0	-5.320459135922384e-05	8.972993798729746e-05	3_1
432	cat__amlDDLNPM1ID_3.0	9.852702103518851e-06	1.9705404207104316e-05	3_1
433	cat__amlDDLNPM1ID_4.0	0.00019803931228135063	7.066523898534496e-05	3_1
434	cat__amlDDLNPM1ID_5.0	0.00022168579732986248	0.0007288535964884965	3_1
435	cat__amlDDLNPM1ID_nan	0.005991428149169864	0.0031139938457461374	3_1
436	cat__MRDnegativity_<0.0%/not detectable	-0.00014187891029118215	6.0688166291678594e-05	3_1
437	cat__MRDnegativity_nan	0.00046701807970834787	0.0002160282172368077	3_1
438	cat__MRDguided_No	-0.0001950835016503838	0.00017157852001545428	3_1
439	cat__MRDguided_nan	0.00012020296566328526	0.0001775291788404368	3_1
440	cat__Housekeeping_ABL	0.00030937484605149114	0.00046624627054061933	3_1
441	cat__Housekeeping_nan	0.0005359869944331797	0.00016109695215959333	3_1
442	cat__MRDA0_method_nan	8.17774274594063e-05	0.00010795792325385824	3_1
443	cat__MRDA0_method_qPCR-NPM1	0.00015468742302571226	0.00017086983111082573	3_1
444	cat__MRDA0_method_qPCR-NPM1 A	-0.0005093846987536787	8.287990874353355e-05	3_1
445	cat__MRDA0_method_qPCR-NPM1 B	7.882161682792876e-06	5.265437397267199e-05	3_1
446	cat__MRDA0_method_qPCR-NPM1 D	5.7145672200542566e-05	1.1490126400013794e-05	3_1
447	cat__MRDA0_method_qPCR-NPM1 OTHER	6.896891472478739e-05	1.2462791901753328e-05	3_1
448	cat__MRDA0_method_qPCR-inv16	-6.502783388349088e-05	2.122336984926941e-05	3_1
449	cat__MRDA0_method_qPCR-t8/21	-9.852702103629873e-06	0.0	3_1
450	cat__MRDA0num_ND	-0.0011261638504360238	0.00018925396842866635	3_1
451	cat__MRDA0num_Pos	0.00024336174195769278	0.00027282557328320555	3_1
452	cat__MRDA0num_nan	0.0002965663333168722	0.0002499442355998441	3_1
453	cat__MRDA0_specimen_PB	-0.00035962362677968154	0.00037601969825627757	3_1
454	cat__MRDA0_specimen_nan	0.0007005271195624996	0.0003441598347684703	3_1
455	cat__MRDB0_method_nan	0.001000049263510472	5.1668005722964604e-05	3_1
456	cat__MRDB0_method_qPCR-NPM1	-0.00012907039755658545	7.659802640753444e-05	3_1
457	cat__MRDB0_method_qPCR-NPM1 A	-0.0001113355337701849	8.76613682232102e-05	3_1
458	cat__MRDB0_method_qPCR-NPM1 B	0.0	0.0	3_1
459	cat__MRDB0_method_qPCR-NPM1 D	7.882161682792876e-06	9.65363709654786e-06	3_1
460	cat__MRDB0_method_qPCR-NPM1 OTHER	-5.714567220060918e-05	2.364648504848965e-05	3_1
461	cat__MRDB0_method_qPCR-inv16	6.108675304199452e-05	1.8060301275743607e-05	3_1
462	cat__MRDB0_method_qPCR-t8/21	1.1823242524222622e-05	3.94108084140754e-06	3_1
463	cat__MRDB0_specimen_BM	0.001268042760727095	0.0005441921288925678	3_1
464	cat__MRDB0_specimen_nan	0.0007911719789151838	0.0001543009905467286	3_1
465	cat__MRDB0num_ND	0.0002620818759544452	6.955756478534395e-05	3_1
466	cat__MRDB0num_Pos	-0.00012315877629442973	0.00011133989328748909	3_1
467	cat__MRDB0num_nan	0.0003852406522488083	0.00023975493308436523	3_1
468	cat__MRDC0_method_MFC (LAIP+DfN)	-0.0006847627961968916	0.0008713098271146745	3_1
469	cat__MRDC0_method_nan	-0.001171486280112366	0.0004129845619683691	3_1
470	cat__MRDC0_specimen_BM	-0.0037430415291394236	0.0015207555531733588	3_1
471	cat__MRDC0_specimen_BM	-0.00012020296566337408	3.99733243511382e-05	3_1
472	cat__MRDC0_specimen_PB	-0.003374550470466575	0.0014464390857990177	3_1
473	cat__MRDC0_specimen_nan	0.0009369919700477514	0.001605444522484941	3_1
474	cat__MRDC1_specimen_BM	-0.000146805261342986	0.0013768402963294313	3_1
475	cat__MRDC1_specimen_PB	-7.488053598705413e-05	3.390245930162418e-05	3_1
476	cat__MRDC1_specimen_nan	-0.0006256465835756009	0.0009489998688224411	3_1
477	cat__MRDC0num_Neg	0.0	0.0	3_1
478	cat__MRDC0num_Pos	-0.0014453913985910782	0.0005365029262850185	3_1
479	cat__MRDC0num_nan	-0.0021360658160501033	0.0012920067328171373	3_1
480	cat__MRDA1_method_nan	-3.8425538203901156e-05	0.00023643200586384954	3_1
481	cat__MRDA1_method_qPCR-NPM1	-0.0004236661904527761	3.355709417394397e-05	3_1
482	cat__MRDA1_method_qPCR-NPM1 A	-0.00021281836543678433	9.085879606600957e-05	3_1
483	cat__MRDA1_method_qPCR-NPM1 B	2.167594462774147e-05	3.911411053014156e-05	3_1
484	cat__MRDA1_method_qPCR-NPM1 D	0.0	0.0	3_1
485	cat__MRDA1_method_qPCR-NPM1 OTHER	0.0	0.0	3_1
486	cat__MRDA1_method_qPCR-inv16	1.3793782944926392e-05	1.9307274193082122e-05	3_1
487	cat__MRDA1_method_qPCR-t8/21	2.75875658899416e-05	3.9410808414519485e-06	3_1
488	cat__MRDA1num_ND	5.911621262126854e-05	0.00015184033703555675	3_1
489	cat__MRDA1num_Neg	0.0011892211438986778	0.0004769114937191345	3_1
490	cat__MRDA1num_Pos	-0.0007941277895463283	0.00014139228280354036	3_1
491	cat__MRDA1num_nan	0.00037735849056599326	0.0003003959448867503	3_1
492	cat__MRDA1_specimen_PB	6.404256367307238e-05	0.0002616444361349942	3_1
493	cat__MRDA1_specimen_nan	0.00012118823587365934	0.0004559108342246232	3_1
494	cat__MRDB1_method_nan	-0.00037637322035570796	0.00012938965145377668	3_1
495	cat__MRDB1_method_qPCR-NPM1	0.00017340755702246468	0.00014367388449524167	3_1
496	cat__MRDB1_method_qPCR-NPM1 A	-0.000516281590226142	4.43262106673426e-05	3_1
497	cat__MRDB1_method_qPCR-NPM1 D	-7.88216168285949e-06	4.4675241337028956e-05	3_1
498	cat__MRDB1_method_qPCR-NPM1 OTHER	0.0	0.0	3_1
499	cat__MRDB1_method_qPCR-inv16	7.88216168281508e-06	2.1039614270707243e-05	3_1
500	cat__MRDB1_method_qPCR-t8/21	3.941080841418643e-05	2.5692703700470237e-05	3_1
501	cat__MRDB1_specimen_BM	-7.290999556632815e-05	0.00036090220517310227	3_1
502	cat__MRDB1_specimen_nan	-0.0002896694418444756	0.0003530980802766191	3_1
503	cat__MRDB1num_ND	0.00024434701216806686	5.039346510683606e-05	3_1
504	cat__MRDB1num_Neg	5.911621262066902e-06	6.955756478534395e-05	3_1
505	cat__MRDB1num_Pos	-0.00028966944184445343	0.0003260991371451805	3_1
506	cat__MRDB1num_nan	-0.0003684910586728929	0.00017154456984134009	3_1
507	cat__MRDC1_method_MFC (LAIP+DfN)	-0.0007024976599832699	0.0007798748251524565	3_1
508	cat__MRDC1_method_nan	0.0014788905857431311	0.0012174742832179919	3_1
509	cat__MRDC1num_ND	0.003159761564609065	0.0015174619881098304	3_1
510	cat__MRDC1num_Neg	0.011040937977240216	0.004061825167661511	3_1
511	cat__MRDC1num_Pos	0.0019626582590275055	0.0017030178266541952	3_1
512	cat__MRDC1num_nan	0.0004955909158086413	0.0007362454309047996	3_1
513	num__TestDate	-0.002024730282279963	0.008600974413362281	3_1
514	num__ITDPcnt	0.003218877777230356	0.0018809698599017491	3_1
515	num__ITDLength	0.0025666288979752316	0.0033686199736911947	3_1
516	num__date_MRDA0	0.0024730282279914473	0.000500959279576793	3_1
517	num__MRDA0hodnota	-0.0005300753731711128	0.0005912491520094415	3_1
518	num__MRDA0logred	2.364648504848965e-05	0.0003222812683183946	3_1
519	num__date_MRDB0	-0.00043154835213563556	0.00042645927531515925	3_1
520	num__MRDB0hodnota	-0.00019212769101928373	0.00030500439412541	3_1
521	num__MRDB0logred	7.58658061973172e-05	0.00016361419778035963	3_1
522	num__MRDC0percentage	-0.0006739248238829765	0.006555830133191823	3_1
523	num__date_MRDA1	-8.670377851132116e-05	0.000635064548802077	3_1
524	num__MRDA1hodnota	0.00016158431449821986	0.0006733109110593756	3_1
525	num__MRDA1logred	0.0021774471648849268	0.0006589314506595995	3_1
526	num__date_MRDB1	-3.152864673139355e-05	0.0005236745925808711	3_1
527	num__MRDB1hodnota	0.0010384748017143286	0.000463751522517318	3_1
528	num__Date_MRDC1	-0.0023232671560175834	0.0011158836522592276	3_1
529	num__MRDC1percentage	0.009420168481205905	0.0021123614272011513	3_1
530	remainder__MRDnegativity_is_missing	0.00040396078624556077	6.239180333608229e-05	3_1
531	remainder__MRDguided_is_missing	0.0007941277895462395	0.0003001017258529209	3_1
532	remainder__Housekeeping_is_missing	-0.00013793782944977463	0.0002537907655035372	3_1
533	remainder__MRDA0_is_missing	-0.00016552539533971623	0.0001547407564862332	3_1
534	remainder__date_MRDA0_is_missing	-0.0003340066013104437	8.36261694622366e-05	3_1
535	remainder__MRDA0_method_is_missing	-0.00017833390807435733	0.0004988367710436143	3_1
536	remainder__MRDA0_specimen_is_missing	6.798364451447992e-05	0.0008744593670771269	3_1
537	remainder__MRDA0num_is_missing	-0.00019803931228143946	0.00031037419123146684	3_1
538	remainder__MRDA0hodnota_is_missing	-0.00038622592245929344	0.00017253766557601656	3_1
539	remainder__MRDA0logred_is_missing	0.00028769890142366084	0.00038355494917018476	3_1
540	remainder__MRDB0_is_missing	-0.00024631755258885946	0.00018805502286158205	3_1
541	remainder__date_MRDB0_is_missing	0.00020099512291240628	4.770173284166222e-05	3_1
542	remainder__MRDB0_method_is_missing	0.00013498201881860793	0.00014067643761417036	3_1
543	remainder__MRDB0_specimen_is_missing	-0.00037341740972465234	0.00010255333020064591	3_1
544	remainder__MRDB0num_is_missing	0.0002059214739641879	0.0005354778170473735	3_1
545	remainder__MRDB0hodnota_is_missing	7.980688703872474e-05	0.00023492858596604093	3_1
546	remainder__MRDB0logred_is_missing	7.783634661802097e-05	0.00010754349591510291	3_1
547	remainder__MRDC0_is_missing	-4.9263510517794094e-05	0.00021207354799423873	3_1
548	remainder__MRDC0_method_is_missing	-0.003415931819301443	0.0007608212927561708	3_1
549	remainder__MRDC0_specimen_is_missing	0.00019508350165031718	0.0010123362538518102	3_1
550	remainder__MRDC0num_is_missing	-0.0005251490221193755	0.000695147061312179	3_1
551	remainder__MRDC0percentage_is_missing	-0.002044435686487067	0.00046515816028591244	3_1
552	remainder__MRDA1_is_missing	-0.0005024878072811712	0.00012435499660846215	3_1
553	remainder__date_MRDA1_is_missing	0.00027489038868906414	0.0004091588866063843	3_1
554	remainder__MRDA1_method_is_missing	0.0009133454849992173	0.000283812552537759	3_1
555	remainder__MRDA1_specimen_is_missing	-0.0004660328094980404	0.00022384506541071335	3_1
556	remainder__MRDA1num_is_missing	-6.99541849352503e-05	0.0005837624142638225	3_1
557	remainder__MRDA1hodnota_is_missing	6.010148283162042e-05	0.00014401132186290852	3_1
558	remainder__MRDA1logred_is_missing	-0.0003409034927829513	3.8714976509951055e-05	3_1
559	remainder__MRDB1_is_missing	-0.00023646485048527398	0.00011860132606182368	3_1
560	remainder__date_MRDB1_is_missing	0.0002768609291097901	0.00026967261433207576	3_1
561	remainder__MRDB1_method_is_missing	-0.0001872013399675243	0.00033063119846231875	3_1
562	remainder__MRDB1_specimen_is_missing	-0.0006660426622001392	0.00026055507504435234	3_1
563	remainder__MRDB1num_is_missing	-0.0007172767131386149	0.00024474794247906616	3_1
564	remainder__MRDB1hodnota_is_missing	-0.0003487856544657886	0.00045634499863310814	3_1
565	remainder__MRDC1_is_missing	8.867431893193612e-05	0.00025179389383374123	3_1
566	remainder__Date_MRDC1_is_missing	0.0009360066998373773	0.0012218343783973352	3_1
567	remainder__MRDC1_method_is_missing	0.0005862357751612812	0.0016087836425237984	3_1
568	remainder__MRDC1_specimen_is_missing	-6.99541849352503e-05	0.00135882086437602	3_1
569	remainder__MRDC1num_is_missing	0.0012177939799989934	0.0009767173978252515	3_1
570	remainder__MRDC1percentage_is_missing	0.0027567860485737893	0.0017468026698467184	3_1
571	remainder__TestDate_is_missing	0.0001448347209221712	0.00042553636744532174	3_1
572	remainder__amlFLToutcomeID_is_missing	0.00030247795457900574	0.00047658570108367356	3_1
573	remainder__amlFLTTypeID_is_missing	-0.0016897384107592117	0.0010798804224441028	3_1
574	remainder__amlDDLFLTTKDID_is_missing	-0.00044829794571166204	0.00018563913179386632	3_1
575	remainder__ITDPcnt_is_missing	0.00011823242524258148	0.001846563031922613	3_1
576	remainder__ITDLength_is_missing	-0.0007153061727179111	0.001754277413932449	3_1
577	remainder__amlFLTType0ID_is_missing	9.163012956296957e-05	0.0008518833353687784	3_1
578	remainder__amlDDLNPM1OutcomeID_is_missing	0.0014453913985910116	0.0008165958495684457	3_1
579	remainder__amlDDLNPM1ID_is_missing	0.004774619439381222	0.00220189133610297	3_1
580	cat__MRDA0_False	-0.0010180896191916088	0.00021394960420264542	4_1
581	cat__MRDA0_True	-0.0007742942122970886	0.0008939729915935916	4_1
582	cat__MRDA0_nan	-0.0010063874396606608	0.0002255306494760435	4_1
583	cat__MRDB0_False	-6.338680579260902e-05	0.0003099175694976841	4_1
584	cat__MRDB0_True	-8.67911648544828e-05	5.579879857980817e-05	4_1
585	cat__MRDB0_nan	-0.0005461017114437805	0.00015895759662179536	4_1
586	cat__MRDC0_False	-0.0023901701691940503	0.0002656613838158096	4_1
587	cat__MRDC0_True	2.1453995806686167e-05	0.00044986006832684874	4_1
588	cat__MRDC0_nan	-0.0009186210931786398	0.00022733656980543403	4_1
589	cat__MRDA1_False	-0.0003110829391974601	0.00016639353540863125	4_1
590	cat__MRDA1_True	-0.0006572724169876976	0.0003257661332917034	4_1
591	cat__MRDA1_nan	-0.000798673752986545	0.00036891521816956004	4_1
592	cat__MRDB1_False	-1.950363255209808e-06	0.0003510870559621565	4_1
593	cat__MRDB1_True	-0.0006358184211809892	0.00019155804256742068	4_1
594	cat__MRDB1_nan	-0.0016012482324833544	0.0006618502459739582	4_1
595	cat__MRDC1_False	-0.0019532888000390438	0.0003899824362984452	4_1
596	cat__MRDC1_True	-0.0008201277487932535	0.0006446784056021702	4_1
597	cat__MRDC1_nan	-0.00014432688088159563	0.0001681898554742649	4_1
598	cat__amlFLToutcomeID_2.0	-0.00011019552391637877	7.110137455187364e-05	4_1
599	cat__amlFLToutcomeID_3.0	-0.00035789165732120766	0.001412609073670564	4_1
600	cat__amlFLToutcomeID_4.0	-0.0014393680823053812	0.0006515745937291647	4_1
601	cat__amlFLToutcomeID_nan	0.0002906041250182456	0.00026822990673504066	4_1
602	cat__amlFLTTypeID_1.0	-0.0017192452094202837	0.000658147183366299	4_1
603	cat__amlFLTTypeID_2.0	0.0002252669559705156	0.00028336368564811263	4_1
604	cat__amlFLTTypeID_nan	-0.0007703934857867578	0.00039452093324864247	4_1
605	cat__amlDDLFLTTKDID_1.0	-2.6329903944644074e-05	0.0001023058021309743	4_1
606	cat__amlDDLFLTTKDID_2.0	-5.070944463410054e-05	8.532699928508613e-05	4_1
607	cat__amlDDLFLTTKDID_3.0	0.00021356477643961203	0.00018965715783147437	4_1
608	cat__amlDDLFLTTKDID_4.0	0.0	0.0	4_1
609	cat__amlDDLFLTTKDID_6.0	0.0	0.0	4_1
610	cat__amlDDLFLTTKDID_7.0	0.0	0.0	4_1
611	cat__amlDDLFLTTKDID_8.0	-3.120581208253537e-05	5.1380135052208125e-05	4_1
612	cat__amlDDLFLTTKDID_9.0	0.0	0.0	4_1
613	cat__amlDDLFLTTKDID_99.0	-0.00026817494758402116	7.018598357969095e-05	4_1
614	cat__amlDDLFLTTKDID_nan	-0.00036179238383151626	0.0002299320291324202	4_1
615	cat__amlFLTType0ID_1.0	-0.00028182749037011237	0.0007862975999019661	4_1
616	cat__amlFLTType0ID_2.0	-1.755326929642198e-05	4.0514072997885086e-05	4_1
617	cat__amlFLTType0ID_nan	0.0006465454190842657	0.00036326791849280516	4_1
618	cat__amlDDLNPM1OutcomeID_1.0	0.0023784679896630577	0.0015845918282931212	4_1
619	cat__amlDDLNPM1OutcomeID_3.0	0.001910380808425538	0.0014031823343375871	4_1
620	cat__amlDDLNPM1OutcomeID_5.0	-0.0006016870642157502	0.00023269067904927517	4_1
621	cat__amlDDLNPM1OutcomeID_nan	0.000454434638451362	0.0005151728651055473	4_1
622	cat__amlDDLNPM1ID_1.0	-0.0007820956653177058	0.0005697314531677071	4_1
623	cat__amlDDLNPM1ID_2.0	-9.751816275826997e-06	6.950521110225789e-05	4_1
624	cat__amlDDLNPM1ID_3.0	3.900726510308594e-06	7.80145302061719e-06	4_1
625	cat__amlDDLNPM1ID_4.0	0.00011604661368176394	0.00014841995265300637	4_1
626	cat__amlDDLNPM1ID_5.0	-0.0011390121410112864	0.0005859015874202201	4_1
627	cat__amlDDLNPM1ID_nan	0.0021317470378857894	0.0016704647797957763	4_1
628	cat__MRDnegativity_<0.0%/not detectable	-0.0013008922911892818	0.0003891377943738666	4_1
629	cat__MRDnegativity_nan	-0.0003296113901214648	0.00029982038039258794	4_1
630	cat__MRDguided_No	-0.0010824516066117562	0.00022499027351455378	4_1
631	cat__MRDguided_nan	-0.0005968111560778367	0.0002682830822904727	4_1
632	cat__Housekeeping_ABL	-0.0001696816031986126	0.00011319670415680577	4_1
633	cat__Housekeeping_nan	-0.0007820956653176836	0.00021481903311282286	4_1
634	cat__MRDA0_method_nan	-0.0002320932273636389	0.0005127601068431679	4_1
635	cat__MRDA0_method_qPCR-NPM1	-0.0006748256862840751	0.00018496601834557672	4_1
636	cat__MRDA0_method_qPCR-NPM1 A	0.00020868886830167633	6.382785380840581e-05	4_1
637	cat__MRDA0_method_qPCR-NPM1 B	1.950363255154297e-05	0.0	4_1
638	cat__MRDA0_method_qPCR-NPM1 D	8.094007508898659e-05	6.039831319791e-05	4_1
639	cat__MRDA0_method_qPCR-NPM1 OTHER	1.3652542786046773e-05	5.605386069804588e-05	4_1
640	cat__MRDA0_method_qPCR-inv16	-4.6808718123814154e-05	2.193616827577537e-05	4_1
641	cat__MRDA0_method_qPCR-t8/21	-9.751816275826997e-06	0.0	4_1
642	cat__MRDA0num_ND	-0.0010570968842947615	0.0001948753541189675	4_1
643	cat__MRDA0num_Pos	-0.00037642010824519013	0.00023092251523009386	4_1
644	cat__MRDA0num_nan	-0.00021649032132238234	0.0005080836658975386	4_1
645	cat__MRDA0_specimen_PB	-0.0008308547466965965	0.0007346917679159781	4_1
646	cat__MRDA0_specimen_nan	-0.0008006241162416883	0.0009395580195929522	4_1
647	cat__MRDB0_method_nan	9.069189136472478e-05	5.9366058823834706e-05	4_1
648	cat__MRDB0_method_qPCR-NPM1	-0.00035204056755575584	0.00014153242035422413	4_1
649	cat__MRDB0_method_qPCR-NPM1 A	0.00020381296016378503	9.330200243691735e-05	4_1
650	cat__MRDB0_method_qPCR-NPM1 B	0.0	0.0	4_1
651	cat__MRDB0_method_qPCR-NPM1 D	0.0	0.0	4_1
652	cat__MRDB0_method_qPCR-NPM1 OTHER	-6.436198742014732e-05	7.801453020617188e-06	4_1
653	cat__MRDB0_method_qPCR-inv16	-2.730508557222677e-05	3.6566060284280106e-05	4_1
654	cat__MRDB0_method_qPCR-t8/21	8.776634648177683e-06	1.0859163026637206e-05	4_1
655	cat__MRDB0_specimen_BM	-0.00014140133599886972	0.00041879481265155076	4_1
656	cat__MRDB0_specimen_nan	0.0001550538787848721	0.0001488997287658578	4_1
657	cat__MRDB0num_ND	-2.9255448827703034e-06	8.06281207610211e-05	4_1
658	cat__MRDB0num_Pos	-0.00037446974499002474	0.00011399201674351284	4_1
659	cat__MRDB0num_nan	5.168462626161663e-05	0.00023373051044286422	4_1
660	cat__MRDC0_method_MFC (LAIP+DfN)	-0.0009303232727095656	0.0006396135934105084	4_1
661	cat__MRDC0_method_nan	-0.001296991564678951	0.00037918141604112617	4_1
662	cat__MRDC0_specimen_BM	3.120581208246875e-05	0.0017490409222131126	4_1
663	cat__MRDC0_specimen_BM	-6.046126090983872e-05	1.560290604123438e-05	4_1
664	cat__MRDC0_specimen_PB	0.0005353747135403486	0.0017190944728102883	4_1
665	cat__MRDC0_specimen_nan	-0.0005090448095957933	0.000985674689176665	4_1
666	cat__MRDC1_specimen_BM	-0.0011809449509971649	0.0007691420148904344	4_1
667	cat__MRDC1_specimen_PB	0.00014237651762634141	0.0001390924907478949	4_1
668	cat__MRDC1_specimen_nan	-0.0010424691598810653	0.0003218897147999191	4_1
669	cat__MRDC0num_Neg	0.0	0.0	4_1
670	cat__MRDC0num_Pos	-0.0005246477156370943	0.00047664938725609	4_1
671	cat__MRDC0num_nan	-0.0019757179774733346	0.0006928279429497135	4_1
672	cat__MRDA1_method_nan	8.971670973714207e-05	0.0006182882235745842	4_1
673	cat__MRDA1_method_qPCR-NPM1	-0.0012111755814520953	0.00012107970701775087	4_1
674	cat__MRDA1_method_qPCR-NPM1 A	-0.0003257106636111118	9.486868404713163e-05	4_1
675	cat__MRDA1_method_qPCR-NPM1 B	1.950363255154297e-05	0.0	4_1
676	cat__MRDA1_method_qPCR-NPM1 D	-1.7553269296444186e-05	1.988988059325221e-05	4_1
677	cat__MRDA1_method_qPCR-NPM1 OTHER	4.0957628358251344e-05	2.5727058283240003e-05	4_1
678	cat__MRDA1_method_qPCR-inv16	-1.950363255154297e-05	0.0	4_1
679	cat__MRDA1_method_qPCR-t8/21	7.801453020594984e-06	1.890947333331057e-05	4_1
680	cat__MRDA1num_ND	-0.0005070944463406279	0.00024079286168098154	4_1
681	cat__MRDA1num_Neg	-0.00040860110195526376	0.00029723689580093943	4_1
682	cat__MRDA1num_Pos	-0.0002369691355015302	0.00019338616363454955	4_1
683	cat__MRDA1num_nan	0.0004583353649616928	0.000412387695677216	4_1
684	cat__MRDA1_specimen_PB	3.120581208246875e-05	0.0003487634533901216	4_1
685	cat__MRDA1_specimen_nan	-0.0002632990394461299	0.00023753230588156727	4_1
686	cat__MRDB1_method_nan	0.00017358232970885457	0.00038485218920641365	4_1
687	cat__MRDB1_method_qPCR-NPM1	-0.0006689745965186456	0.00021101812807817084	4_1
688	cat__MRDB1_method_qPCR-NPM1 A	-7.89897118338656e-05	6.375331465672094e-05	4_1
689	cat__MRDB1_method_qPCR-NPM1 B	0.0	0.0	4_1
690	cat__MRDB1_method_qPCR-NPM1 D	4.095762835822914e-05	1.5602906041284337e-05	4_1
691	cat__MRDB1_method_qPCR-NPM1 OTHER	-3.9007265103196964e-05	0.0	4_1
692	cat__MRDB1_method_qPCR-inv16	-2.9255448827347762e-05	8.158954864049035e-06	4_1
693	cat__MRDB1_method_qPCR-t8/21	2.7305085572137955e-05	1.890947333331057e-05	4_1
694	cat__MRDB1_specimen_BM	7.80145302057278e-06	7.620156846491654e-05	4_1
695	cat__MRDB1_specimen_nan	-0.00042907991613443385	0.0001677482480630001	4_1
696	cat__MRDB1num_ND	-0.00010141888926813447	8.126253510556235e-05	4_1
697	cat__MRDB1num_Neg	-8.776634648266501e-06	0.00010023045615119592	4_1
698	cat__MRDB1num_Pos	0.00032473548198350686	0.00013612781061579077	4_1
699	cat__MRDB1num_nan	-0.00033838802476964246	9.899894799909412e-05	4_1
700	cat__MRDC1_method_MFC (LAIP+DfN)	-0.0029743039641133783	0.0005488981984736156	4_1
701	cat__MRDC1_method_nan	-0.0015515139694768586	0.00022747875188015867	4_1
702	cat__MRDC1num_ND	0.0023550636306011842	0.001593376354753362	4_1
703	cat__MRDC1num_Neg	0.009599687941879154	0.0022169750038332652	4_1
704	cat__MRDC1num_Pos	-0.0019445121653908436	0.0031558652393724736	4_1
705	cat__MRDC1num_nan	-0.0021580769418304557	0.0005655599457872593	4_1
706	num__TestDate	-0.010718221268711314	0.003364388486899954	4_1
707	num__ITDPcnt	0.00306987176361595	0.0021266084270469454	4_1
708	num__ITDLength	0.001115607781949346	0.0014540327598121176	4_1
709	num__date_MRDA0	0.0002545224047978634	0.00038656327641922353	4_1
710	num__MRDA0hodnota	0.0011195085084596545	0.0006895754700120659	4_1
711	num__MRDA0logred	-0.0007343117655663756	0.0001276184543671972	4_1
712	num__date_MRDB0	0.0007830708469451997	0.00014433346979622914	4_1
713	num__MRDB0hodnota	-0.00018528450923986916	0.00010334164935776675	4_1
714	num__MRDB0logred	-0.0001599297869228522	0.00010032529055231777	4_1
715	num__MRDC0percentage	-0.0034940757716124702	0.0022804838684656456	4_1
716	num__date_MRDA1	0.0037203179092105687	0.000653218845628189	4_1
717	num__MRDA1hodnota	0.0029040908869276683	0.0007282236955332886	4_1
718	num__MRDA1logred	-0.0005812082500366245	0.0005547095060101445	4_1
719	num__date_MRDB1	-0.0008757131015652231	0.00014688061235129153	4_1
720	num__MRDB1hodnota	-0.0003647179287142643	0.000565230279116281	4_1
721	num__Date_MRDC1	-0.0012813886586376944	0.002739467967231296	4_1
722	num__MRDC1percentage	4.778389975130803e-05	0.004001734062799638	4_1
723	remainder__MRDnegativity_is_missing	-0.0005129455361061241	0.0003052707919009599	4_1
724	remainder__MRDguided_is_missing	-7.411380369597431e-05	0.0001300835270324232	4_1
725	remainder__Housekeeping_is_missing	-0.0005168462626164328	0.0002656542243859398	4_1
726	remainder__MRDA0_is_missing	-0.0008074503876347227	0.0001887070941341318	4_1
727	remainder__date_MRDA0_is_missing	-0.00040275001218978976	0.00015954281384096837	4_1
728	remainder__MRDA0_method_is_missing	-0.0006884782290701886	0.00028635158655780657	4_1
729	remainder__MRDA0_specimen_is_missing	-0.0008698620117997047	0.0008203219504407101	4_1
730	remainder__MRDA0num_is_missing	-0.0005226973523819289	0.0010529451088887745	4_1
731	remainder__MRDA0hodnota_is_missing	0.0002291676824808242	0.000499593837639939	4_1
732	remainder__MRDA0logred_is_missing	-4.4408920985006264e-17	0.0003050152386322798	4_1
733	remainder__MRDB0_is_missing	-0.0013301477400166073	0.00027859148763197545	4_1
734	remainder__date_MRDB0_is_missing	9.069189136472478e-05	0.0001973291529405604	4_1
735	remainder__MRDB0_method_is_missing	2.9255448827303353e-05	0.00014634224180452087	4_1
736	remainder__MRDB0_specimen_is_missing	0.000716758496269887	0.0006297816270469465	4_1
737	remainder__MRDB0num_is_missing	-0.00011409625042666516	0.00014642669563898986	4_1
738	remainder__MRDB0hodnota_is_missing	-0.0004749134526305987	0.00012839850282808223	4_1
739	remainder__MRDB0logred_is_missing	-0.0006397191476912756	0.00014139797326358675	4_1
740	remainder__MRDC0_is_missing	-0.0010317421619777001	0.00035441647747374216	4_1
741	remainder__MRDC0_method_is_missing	-0.001456921351601781	0.0006000450328021205	4_1
742	remainder__MRDC0_specimen_is_missing	-0.001626602954800349	0.0009393768262126777	4_1
743	remainder__MRDC0num_is_missing	-0.00023014286410847352	0.0007874457289898918	4_1
744	remainder__MRDC0percentage_is_missing	-0.0005012433565751984	0.0004734544463236335	4_1
745	remainder__MRDA1_is_missing	-0.001182895314252308	0.00026952086688794764	4_1
746	remainder__date_MRDA1_is_missing	0.0010687990638255985	0.0003222145308943562	4_1
747	remainder__MRDA1_method_is_missing	-0.00021844068457754773	0.00039735988928952674	4_1
748	remainder__MRDA1_specimen_is_missing	0.00010531961577839866	0.0005825075852289916	4_1
749	remainder__MRDA1num_is_missing	0.0002223414110877897	0.00017516933260568277	4_1
750	remainder__MRDA1hodnota_is_missing	0.00011409625042662075	0.00023904086809108493	4_1
751	remainder__MRDA1logred_is_missing	0.00010629479740598136	0.00027406594401200847	4_1
752	remainder__MRDB1_is_missing	-0.0014510702618362847	0.0002134422869989158	4_1
753	remainder__date_MRDB1_is_missing	-0.0007791701204349577	0.00020882097726772038	4_1
754	remainder__MRDB1_method_is_missing	-0.00019308596226050856	0.000152658758153613	4_1
755	remainder__MRDB1_specimen_is_missing	-0.00014335169925403513	0.00011248879644313598	4_1
756	remainder__MRDB1num_is_missing	0.00039982446730699726	8.640131233443493e-05	4_1
757	remainder__MRDB1hodnota_is_missing	0.0002340435906187377	0.0002633170977458561	4_1
758	remainder__MRDC1_is_missing	-0.0014569213516017587	0.0005593616654141396	4_1
759	remainder__Date_MRDC1_is_missing	-0.002459408064752089	0.001086571157947394	4_1
760	remainder__MRDC1_method_is_missing	-0.0016821883075723188	0.0004957626206045254	4_1
761	remainder__MRDC1_specimen_is_missing	-0.001820664098688396	0.0008584179949359976	4_1
762	remainder__MRDC1num_is_missing	-0.000718708859525119	0.0007110311327755963	4_1
763	remainder__MRDC1percentage_is_missing	-0.0036481544687698487	0.003163081545272615	4_1
764	remainder__TestDate_is_missing	-0.00019698668877081714	0.00045048325030688346	4_1
765	remainder__amlFLToutcomeID_is_missing	0.0002554975864254239	0.00028769676091340926	4_1
766	remainder__amlFLTTypeID_is_missing	-0.0007703934857867578	0.00019637262241554683	4_1
767	remainder__amlDDLFLTTKDID_is_missing	-8.776634648244297e-06	0.0002842683716415452	4_1
768	remainder__ITDPcnt_is_missing	-0.00022916768248091302	0.0006913136772553098	4_1
769	remainder__ITDLength_is_missing	-0.00017650787459166928	0.0015385924845543778	4_1
770	remainder__amlFLTType0ID_is_missing	0.0006172899702569179	0.0009402824439526317	4_1
771	remainder__amlDDLNPM1OutcomeID_is_missing	0.0005734067970159185	0.0005780088329810997	4_1
772	remainder__amlDDLNPM1ID_is_missing	0.0010512457945292208	0.0012144147888230048	4_1
773	cat__MRDA0_False	-0.0005011447718808127	0.00024143688310933198	5_1
774	cat__MRDA0_True	-0.0002515550227479846	0.00023951759587572186	5_1
775	cat__MRDA0_nan	-5.895820845602806e-06	0.00019832230320106616	5_1
776	cat__MRDB0_False	-0.0006573840242907192	0.0001593993195325277	5_1
777	cat__MRDB0_True	-4.81492035728115e-05	0.00015441473832655882	5_1
778	cat__MRDB0_nan	0.00020831900321327534	0.0002373551021821697	5_1
779	cat__MRDC0_False	-0.00073009914805382	0.0009536468702079398	5_1
780	cat__MRDC0_True	-0.0003743846236991644	0.0006150113322337208	5_1
781	cat__MRDC0_nan	-0.0008647203906963386	0.00017073579630018517	5_1
782	cat__MRDA1_False	4.618392995769938e-05	0.000420685627261971	5_1
783	cat__MRDA1_True	0.000819519097546384	0.0005059329643453505	5_1
784	cat__MRDA1_nan	-0.00046576984680686274	0.00015646466366434948	5_1
785	cat__MRDB1_False	-0.0007242033272081728	0.00020783639594605492	5_1
786	cat__MRDB1_True	0.0005316065129167935	0.0003403301265328879	5_1
787	cat__MRDB1_nan	-0.001505399589257772	0.00032927278234357824	5_1
788	cat__MRDC1_False	-0.001792329537079751	0.0010599795749786222	5_1
789	cat__MRDC1_True	-0.0024585572926390186	0.0012599519201093462	5_1
790	cat__MRDC1_nan	-0.0002063537295979634	0.00019904156896314773	5_1
791	cat__amlFLToutcomeID_2.0	0.0	0.0	5_1
792	cat__amlFLToutcomeID_3.0	-0.00039403735985137355	0.0011668430407297738	5_1
793	cat__amlFLToutcomeID_4.0	0.00020733636640568598	0.0008358214187354455	5_1
794	cat__amlFLToutcomeID_nan	-0.000831310739237634	0.00034328216815883135	5_1
795	cat__amlFLTTypeID_1.0	-0.0003989505438894314	0.00015590826616434578	5_1
796	cat__amlFLTTypeID_2.0	0.0004805093989211251	0.00047895254230297774	5_1
797	cat__amlFLTTypeID_nan	0.00028201676378398767	0.0008096450272492086	5_1
798	cat__amlDDLFLTTKDID_1.0	0.0012666188450087602	0.00020852747746607023	5_1
799	cat__amlDDLFLTTKDID_2.0	0.00016901353090890137	3.3264832175104636e-05	5_1
800	cat__amlDDLFLTTKDID_3.0	-3.9305472304351774e-05	7.379595882954005e-05	5_1
801	cat__amlDDLFLTTKDID_4.0	0.0	0.0	5_1
802	cat__amlDDLFLTTKDID_6.0	0.0	0.0	5_1
803	cat__amlDDLFLTTKDID_8.0	1.5722188921762914e-05	2.206014161825125e-05	5_1
804	cat__amlDDLFLTTKDID_9.0	0.0	0.0	5_1
805	cat__amlDDLFLTTKDID_99.0	-0.0004834573093438488	6.762369150739777e-05	5_1
806	cat__amlDDLFLTTKDID_nan	0.00055715506991465	0.0005655977569313291	5_1
807	cat__amlFLTType0ID_1.0	0.0006426444721766789	0.0020861298426127464	5_1
808	cat__amlFLTType0ID_2.0	-2.947910422821387e-05	4.027612395355354e-05	5_1
809	cat__amlFLTType0ID_nan	0.00017490935175457079	0.0013010148441338163	5_1
810	cat__amlDDLNPM1OutcomeID_1.0	0.006183733430286886	0.0025271894259714838	5_1
811	cat__amlDDLNPM1OutcomeID_3.0	-0.0005777904428743818	0.0026903253515746565	5_1
812	cat__amlDDLNPM1OutcomeID_5.0	3.3409651458793375e-05	5.47461879673469e-05	5_1
813	cat__amlDDLNPM1OutcomeID_7.0	0.0	0.0	5_1
814	cat__amlDDLNPM1OutcomeID_nan	-0.0009079564102311588	0.000316683582991884	5_1
815	cat__amlDDLNPM1ID_1.0	-0.0002771035797458632	0.00041518701753476755	5_1
816	cat__amlDDLNPM1ID_2.0	-0.00012086432733591224	7.409628866534337e-05	5_1
817	cat__amlDDLNPM1ID_3.0	1.2774278498972614e-05	2.1884360796066135e-05	5_1
818	cat__amlDDLNPM1ID_4.0	-3.340965145866015e-05	0.00012310050995602035	5_1
819	cat__amlDDLNPM1ID_5.0	0.0006613145715212765	0.0005866646235719763	5_1
820	cat__amlDDLNPM1ID_nan	0.0029351361443297197	0.001638814906891636	5_1
821	cat__MRDnegativity_<0.0%/not detectable	-0.00029479104228280484	0.0003678659397906118	5_1
822	cat__MRDnegativity_nan	-0.0002122495504436328	0.0002114701988007192	5_1
823	cat__MRDguided_No	-1.965273615178731e-06	0.0002340367767615089	5_1
824	cat__MRDguided_nan	-0.0006701583027896695	0.0002448047873057032	5_1
825	cat__Housekeeping_ABL	-0.000970845165918166	0.00016136200925192856	5_1
826	cat__Housekeeping_nan	-0.0002535202963632077	0.00013302304012174622	5_1
827	cat__MRDA0_method_nan	-0.0007625261627049795	0.0003225594191133296	5_1
828	cat__MRDA0_method_qPCR-NPM1	-0.0004991794982655895	0.00012967827831276047	5_1
829	cat__MRDA0_method_qPCR-NPM1 A	-0.0007340296952842662	4.625704716045075e-05	5_1
830	cat__MRDA0_method_qPCR-NPM1 B	9.433313353057748e-05	1.713285817028571e-05	5_1
831	cat__MRDA0_method_qPCR-NPM1 D	-7.861094460825946e-06	1.3036150384117372e-05	5_1
832	cat__MRDA0_method_qPCR-NPM1 OTHER	-0.00012086432733591224	3.1011494567099085e-05	5_1
833	cat__MRDA0_method_qPCR-inv16	2.9479104228347097e-05	5.523782492381258e-05	5_1
834	cat__MRDA0_method_qPCR-t8/21	-1.9652736152120376e-05	0.0	5_1
835	cat__MRDA0num_ND	9.531577033814465e-05	3.950151078883847e-05	5_1
836	cat__MRDA0num_Pos	-2.0635372959731947e-05	0.0002215927704487533	5_1
837	cat__MRDA0num_nan	0.0003203395992807501	0.00025296743642291966	5_1
838	cat__MRDA0_specimen_PB	0.0010396297424509315	0.0005061352253415878	5_1
839	cat__MRDA0_specimen_nan	-0.0001827704462153301	0.00040308954792778363	5_1
840	cat__MRDB0_method_nan	0.00016213507325562037	0.0003476229613000248	5_1
841	cat__MRDB0_method_qPCR-NPM1	-0.0001542739787946612	9.780075100785313e-05	5_1
842	cat__MRDB0_method_qPCR-NPM1 A	-0.00019456208790664676	7.151003920193789e-05	5_1
843	cat__MRDB0_method_qPCR-NPM1 B	0.0	0.0	5_1
844	cat__MRDB0_method_qPCR-NPM1 D	0.0	0.0	5_1
845	cat__MRDB0_method_qPCR-NPM1 OTHER	-2.5548556997789797e-05	2.2918831821083042e-05	5_1
846	cat__MRDB0_method_qPCR-inv16	0.00011398586968278668	3.144437784348142e-05	5_1
847	cat__MRDB0_method_qPCR-t8/21	-1.9652736152120376e-05	0.0	5_1
848	cat__MRDB0_specimen_BM	-0.000767439346742993	0.0002615254219509644	5_1
849	cat__MRDB0_specimen_nan	-0.000243693928287092	0.0002624505001417309	5_1
850	cat__MRDB0num_ND	-0.00027415566932302847	0.00017724000722888362	5_1
851	cat__MRDB0num_Pos	0.00029282576866769273	0.00028605703462348224	5_1
852	cat__MRDB0num_nan	4.22533827272531e-05	0.0002119536432833627	5_1
853	cat__MRDC0_method_MFC (LAIP+DfN)	-0.0010229249167214905	0.0005403644799861878	5_1
854	cat__MRDC0_method_nan	-0.001535861330293664	0.0005660840930906506	5_1
855	cat__MRDC0_specimen_BM	-0.0005581377067221726	0.001228424138668754	5_1
856	cat__MRDC0_specimen_BM	-1.2774278498883795e-05	3.4824737187226916e-05	5_1
857	cat__MRDC0_specimen_PB	-0.0026953727632729185	0.001045511710242266	5_1
858	cat__MRDC0_specimen_nan	-0.0002486071123251721	0.002156914876599821	5_1
859	cat__MRDC1_specimen_BM	-0.0008568592962354682	0.0021180931843179066	5_1
860	cat__MRDC1_specimen_PB	-0.0009020605893855338	0.0008297586755596382	5_1
861	cat__MRDC1_specimen_nan	0.00016704825729365602	0.0012438761504061009	5_1
862	cat__MRDC0num_Neg	0.0	0.0	5_1
863	cat__MRDC0num_Pos	-0.001087778946023721	0.0003226522036414096	5_1
864	cat__MRDC0num_nan	-0.0008322933760452234	0.0006245860932264036	5_1
865	cat__MRDA1_method_nan	0.00037536726050688694	0.00047868232017992773	5_1
866	cat__MRDA1_method_qPCR-NPM1	-0.00016213507325553157	0.00016194140791772453	5_1
867	cat__MRDA1_method_qPCR-NPM1 A	-0.00026236402763171187	6.847505140243561e-05	5_1
868	cat__MRDA1_method_qPCR-NPM1 B	7.86109446089256e-06	3.930547230446279e-06	5_1
869	cat__MRDA1_method_qPCR-NPM1 D	0.0	0.0	5_1
870	cat__MRDA1_method_qPCR-NPM1 OTHER	-2.161800976736572e-05	1.5722188921754586e-05	5_1
871	cat__MRDA1_method_qPCR-inv16	1.572218892178512e-05	1.0020968513571828e-05	5_1
872	cat__MRDA1_method_qPCR-t8/21	9.826368076115699e-06	0.0	5_1
873	cat__MRDA1num_ND	5.1097113995757226e-05	3.6317703405992556e-05	5_1
874	cat__MRDA1num_Neg	0.0012813583971228893	0.00025724448216934417	5_1
875	cat__MRDA1num_Pos	-0.0005090058663416829	0.00021648360871758522	5_1
876	cat__MRDA1num_nan	0.0007114290487093778	0.00038387534128992465	5_1
877	cat__MRDA1_specimen_PB	0.0010415950160661547	0.0005235803905909964	5_1
878	cat__MRDA1_specimen_nan	0.0010966226772923138	0.000391200535803524	5_1
879	cat__MRDB1_method_nan	0.00011496850649035384	0.00021092614372819797	5_1
880	cat__MRDB1_method_qPCR-NPM1	-0.00016508298367834406	0.0002031374344834279	5_1
881	cat__MRDB1_method_qPCR-NPM1 A	-0.00027808621655345256	9.025293073946905e-05	5_1
882	cat__MRDB1_method_qPCR-NPM1 B	0.0	0.0	5_1
883	cat__MRDB1_method_qPCR-NPM1 D	1.1791641691338838e-05	1.9054034637657967e-05	5_1
884	cat__MRDB1_method_qPCR-NPM1 OTHER	-2.947910422821387e-05	3.9305472304418385e-05	5_1
885	cat__MRDB1_method_qPCR-inv16	-4.3236019534775846e-05	1.4706761078824604e-05	5_1
886	cat__MRDB1_method_qPCR-t8/21	3.93054723044628e-06	7.861094460892558e-06	5_1
887	cat__MRDB1_specimen_BM	0.00010809004883711726	0.00030544044549396716	5_1
888	cat__MRDB1_specimen_nan	0.00018571835663827585	0.0002831869947502868	5_1
889	cat__MRDB1num_ND	3.930547230490688e-06	5.988443792269001e-05	5_1
890	cat__MRDB1num_Neg	-5.895820845602806e-06	5.0335564475181026e-05	5_1
891	cat__MRDB1num_Pos	-0.00013658651625767516	0.000318340962791221	5_1
892	cat__MRDB1num_nan	5.404502441859193e-05	0.00032114338848620027	5_1
893	cat__MRDC1_method_MFC (LAIP+DfN)	-0.00212249550443655	0.0009360150740272416	5_1
894	cat__MRDC1_method_nan	-0.0001316733322196395	0.0006938863221052721	5_1
895	cat__MRDC1num_ND	0.00311397604331467	0.0007201688784146996	5_1
896	cat__MRDC1num_Neg	0.015581671858264534	0.0030945705947312448	5_1
897	cat__MRDC1num_Pos	0.00017490935175454859	0.0020291500041659046	5_1
898	cat__MRDC1num_nan	-0.001963308341603809	0.0009925585160637865	5_1
899	num__TestDate	-0.0017599025224286579	0.004437725773132069	5_1
900	num__ITDPcnt	0.0030333998250907214	0.00046830247616145074	5_1
901	num__ITDLength	0.002092033763400747	0.00240419601265109	5_1
902	num__date_MRDA0	-0.0019161417748385645	0.0006143091360547664	5_1
903	num__MRDA0hodnota	-0.002836872463568696	0.00022000094828321045	5_1
904	num__MRDA0logred	-0.0009600361610344832	0.00019717973222977732	5_1
905	num__date_MRDB0	0.00046675248361456313	0.0002958536503448876	5_1
906	num__MRDB0hodnota	-0.00044218656342425166	0.000644702610264373	5_1
907	num__MRDB0logred	-0.0001768746253696829	0.00013227328049731098	5_1
908	num__MRDC0percentage	0.005234506274136086	0.0025875676372976294	5_1
909	num__date_MRDA1	0.0013963269036131986	0.0006895450318215181	5_1
910	num__MRDA1hodnota	0.00215983570312579	0.0009400686614603399	5_1
911	num__MRDA1logred	0.0026138139082414248	0.00024031447412082945	5_1
912	num__date_MRDB1	-0.00020733636640557496	0.00033697996016242174	5_1
913	num__MRDB1hodnota	0.0008057621822398664	0.0008935081424369314	5_1
914	num__Date_MRDC1	-0.0042056855365687484	0.0007802717892325929	5_1
915	num__MRDC1percentage	0.003849971012214226	0.0013803252818544835	5_1
916	remainder__MRDnegativity_is_missing	-0.0016626214784753123	0.0002830710421240553	5_1
917	remainder__MRDguided_is_missing	-0.0005876168109504754	0.0001645029107074308	5_1
918	remainder__Housekeeping_is_missing	-0.00016704825729358942	0.0001355540263901661	5_1
919	remainder__MRDA0_is_missing	-0.00016311771006312094	0.00012696184721049263	5_1
920	remainder__date_MRDA0_is_missing	-0.00034785342989371857	0.0002319397570062544	5_1
921	remainder__MRDA0_method_is_missing	-0.0002456592019023596	0.0001947753719258255	5_1
922	remainder__MRDA0_specimen_is_missing	0.0013619346153468826	0.0003196123459305292	5_1
923	remainder__MRDA0num_is_missing	-0.0004795267621134247	0.00026360686131987886	5_1
924	remainder__MRDA0hodnota_is_missing	-0.00037831517092963286	0.0002233635269984974	5_1
925	remainder__MRDA0logred_is_missing	-0.00018571835663814263	0.0003187956102576317	5_1
926	remainder__MRDB0_is_missing	1.3756915306584183e-05	0.0002339707555953417	5_1
927	remainder__date_MRDB0_is_missing	0.0007929879037409604	0.0002994157399544756	5_1
928	remainder__MRDB0_method_is_missing	0.0002888952214372464	0.0001041038657965724	5_1
929	remainder__MRDB0_specimen_is_missing	-0.0004981968614580001	0.00038075876656267285	5_1
930	remainder__MRDB0num_is_missing	-0.00017196144133160284	0.00024575744593827165	5_1
931	remainder__MRDB0hodnota_is_missing	0.00035964507158514625	0.00030963819782024434	5_1
932	remainder__MRDB0logred_is_missing	-0.00034195760904807135	0.00038896285097678185	5_1
933	remainder__MRDC0_is_missing	-0.0005699293484134893	0.00030374446561404683	5_1
934	remainder__MRDC0_method_is_missing	-0.0006003910894494035	0.0007710061700130042	5_1
935	remainder__MRDC0_specimen_is_missing	0.0001326559690273399	0.0016251844390536728	5_1
936	remainder__MRDC0num_is_missing	-0.001282341033930412	0.0005890086008488442	5_1
937	remainder__MRDC0percentage_is_missing	-6.583666610981975e-05	0.0006850578495270422	5_1
938	remainder__MRDA1_is_missing	-0.0008784773060028561	0.00015252726430067733	5_1
939	remainder__date_MRDA1_is_missing	0.0011388760600195224	0.0003636605936903439	5_1
940	remainder__MRDA1_method_is_missing	0.00020831900321327534	0.0003825802745203893	5_1
941	remainder__MRDA1_specimen_is_missing	0.0005994084526418586	0.000641391666230424	5_1
942	remainder__MRDA1num_is_missing	0.0005738598956440466	0.0002985243505640234	5_1
943	remainder__MRDA1hodnota_is_missing	0.00013363860583495146	0.00018528372014672758	5_1
944	remainder__MRDA1logred_is_missing	0.00038519362858300263	0.0003764486611623949	5_1
945	remainder__MRDB1_is_missing	-0.00028496467420671137	0.0003289559255761039	5_1
946	remainder__date_MRDB1_is_missing	0.0005168669608026644	0.00016587072308272608	5_1
947	remainder__MRDB1_method_is_missing	3.2427014651181804e-05	0.00021973745296156104	5_1
948	remainder__MRDB1_specimen_is_missing	2.2600646575110517e-05	0.00017419576044351754	5_1
949	remainder__MRDB1num_is_missing	0.0005217801448407444	0.00011895182828327089	5_1
950	remainder__MRDB1hodnota_is_missing	-0.00015820452602510748	0.00029958983200838375	5_1
951	remainder__MRDC1_is_missing	-0.0010494561105269362	0.000295683889673525	5_1
952	remainder__Date_MRDC1_is_missing	-0.0018444092878830754	0.0011937504524157446	5_1
953	remainder__MRDC1_method_is_missing	-0.0009217133255376986	0.0006484777585741708	5_1
954	remainder__MRDC1_specimen_is_missing	-0.0014660941169533758	0.0008655050275247762	5_1
955	remainder__MRDC1num_is_missing	-0.0021323218725126437	0.0012742568000128787	5_1
956	remainder__MRDC1percentage_is_missing	0.0003576797979699231	0.0020976831051254343	5_1
957	remainder__TestDate_is_missing	-0.0017196144133166725	0.0003239424353142287	5_1
958	remainder__amlFLToutcomeID_is_missing	-0.00128725421796847	0.0005799222411854457	5_1
959	remainder__amlFLTTypeID_is_missing	-0.0009050084998083463	0.0008099836521829894	5_1
960	remainder__amlDDLFLTTKDID_is_missing	0.001136910786404277	0.0004440235539746519	5_1
961	remainder__ITDPcnt_is_missing	-0.00013363860583484044	0.0004739468290914811	5_1
962	remainder__ITDLength_is_missing	-0.00045201293150032296	0.0008872454047478374	5_1
963	remainder__amlFLTType0ID_is_missing	0.0005129364135722181	0.0016505157140614213	5_1
964	remainder__amlDDLNPM1OutcomeID_is_missing	-0.0014346497391098945	0.00044756922296725077	5_1
965	remainder__amlDDLNPM1ID_is_missing	0.0027523656981143898	0.002117712042722986	5_1
966	cat__MRDA0_False	-0.0007487381095844902	0.00016796927241224236	1_2
967	cat__MRDA0_True	6.223021227411696e-05	0.0005738540907829837	1_2
968	cat__MRDA0_nan	-0.0005383407252289363	0.00016233905930195222	1_2
969	cat__MRDB0_False	-0.0002597864417160256	0.00045399908761058726	1_2
970	cat__MRDB0_True	0.00028546875154336073	0.0001518229584585781	1_2
971	cat__MRDB0_nan	0.0002350919130357232	0.0001631065674438513	1_2
972	cat__MRDC0_False	-0.002397344844276339	0.0005608874991110534	1_2
973	cat__MRDC0_True	-0.0008613451603663114	0.0016065846627678854	1_2
974	cat__MRDC0_nan	-5.334018194931289e-05	0.00020041005984629303	1_2
975	cat__MRDA1_False	0.000363503462172865	0.00029497467209279145	1_2
976	cat__MRDA1_True	0.00011557039422340764	0.0006097146643154876	1_2
977	cat__MRDA1_nan	-0.0004010391457669016	0.00013436728526631004	1_2
978	cat__MRDB1_False	-0.00048796388672129877	0.0002741942399546195	1_2
979	cat__MRDB1_True	-0.0003239922162845854	6.967884108991594e-05	1_2
980	cat__MRDB1_nan	-0.0003516500884064522	0.00017482331078817948	1_2
981	cat__MRDC1_False	-0.00032004109169576634	0.0005223989651509917	1_2
982	cat__MRDC1_True	-0.0017740549403874705	0.0005987485757820368	1_2
983	cat__MRDC1_nan	-0.00019261732370581263	6.424375491768456e-05	1_2
984	cat__amlFLToutcomeID_2.0	-2.2718966385859575e-05	0.00036982610577147835	1_2
985	cat__amlFLToutcomeID_3.0	0.000503768385076575	0.001193495538368586	1_2
986	cat__amlFLToutcomeID_4.0	-7.605914833517247e-05	0.0017327398872317337	1_2
987	cat__amlFLToutcomeID_nan	0.0003723934924977579	0.0005279928162528509	1_2
988	cat__amlFLTTypeID_1.0	-0.0012169463733615604	0.002212661960596081	1_2
989	cat__amlFLTTypeID_2.0	0.0002844809703961726	0.000385356201298743	1_2
990	cat__amlFLTTypeID_nan	-0.00020348291632508176	0.0010852941655767048	1_2
991	cat__amlDDLFLTTKDID_1.0	0.0002360796941829113	0.00010012222992316199	1_2
992	cat__amlDDLFLTTKDID_2.0	0.00011458261307621953	5.1364619654884565e-05	1_2
993	cat__amlDDLFLTTKDID_3.0	-3.753568359396997e-05	0.00018672983037294988	1_2
994	cat__amlDDLFLTTKDID_4.0	0.0	0.0	1_2
995	cat__amlDDLFLTTKDID_6.0	0.0	0.0	1_2
996	cat__amlDDLFLTTKDID_7.0	0.0	0.0	1_2
997	cat__amlDDLFLTTKDID_8.0	-5.729130653815417e-05	5.090667928417748e-05	1_2
998	cat__amlDDLFLTTKDID_99.0	0.00021533629009151678	0.0001629569475768658	1_2
999	cat__amlDDLFLTTKDID_nan	0.000440550391655159	0.00021154204448067324	1_2
1000	cat__amlFLTType0ID_1.0	0.0004069658326500969	0.0019741260324291133	1_2
1001	cat__amlFLTType0ID_2.0	-5.136461965493666e-05	9.678239152825122e-06	1_2
1002	cat__amlFLTType0ID_nan	-0.0008060294161225778	0.0021014992254328128	1_2
1003	cat__amlDDLNPM1OutcomeID_1.0	0.005312287009690086	0.002492531410919011	1_2
1004	cat__amlDDLNPM1OutcomeID_3.0	0.0011290338512598864	0.0028600257707750883	1_2
1005	cat__amlDDLNPM1OutcomeID_5.0	-0.00024200638106623983	8.543022140300516e-05	1_2
1006	cat__amlDDLNPM1OutcomeID_7.0	0.0	0.0	1_2
1007	cat__amlDDLNPM1OutcomeID_nan	0.0005185851022846855	0.0006735914234944812	1_2
1008	cat__amlDDLNPM1ID_1.0	-0.0013038711143159355	0.00040067890611483243	1_2
1009	cat__amlDDLNPM1ID_2.0	-0.00013730157946207911	8.533880326940256e-05	1_2
1010	cat__amlDDLNPM1ID_3.0	-5.136461965489225e-05	4.681290678734127e-05	1_2
1011	cat__amlDDLNPM1ID_4.0	-6.025464997978513e-05	3.8307574166883266e-05	1_2
1012	cat__amlDDLNPM1ID_5.0	0.0010312435176861978	0.00044773189521660835	1_2
1013	cat__amlDDLNPM1ID_nan	0.004363029327222235	0.0031334118222362934	1_2
1014	cat__MRDnegativity_<0.0%/not detectable	-0.0005106828531070917	0.0002257377100731314	1_2
1015	cat__MRDnegativity_nan	-0.0003674545867618173	0.0002415443034343051	1_2
1016	cat__MRDguided_No	1.4816717208088192e-05	0.00026288714738152046	1_2
1017	cat__MRDguided_nan	-0.0003002854687515821	0.0004528349054630127	1_2
1018	cat__Housekeeping_ABL	-0.00035955233758411254	0.0002094794817248152	1_2
1019	cat__Housekeeping_nan	-6.0254649979762934e-05	0.0001468242894588641	1_2
1020	cat__MRDA0_method_nan	-0.00033387002775671083	0.000289077490037979	1_2
1021	cat__MRDA0_method_qPCR-NPM1	-0.00021928741468044688	0.00015981309929104408	1_2
1022	cat__MRDA0_method_qPCR-NPM1 A	-0.0002686764720408963	0.0001231204911317658	1_2
1023	cat__MRDA0_method_qPCR-NPM1 B	4.1486808182722434e-05	1.4517358729237682e-05	1_2
1024	cat__MRDA0_method_qPCR-NPM1 D	0.00012939933028435213	9.440418267605824e-05	1_2
1025	cat__MRDA0_method_qPCR-NPM1 OTHER	-1.5804498355387332e-05	3.8307574166893e-05	1_2
1026	cat__MRDA0_method_qPCR-inv16	0.0	0.0	1_2
1027	cat__MRDA0_method_qPCR-t8/21	-3.951124588841282e-06	1.339891538298086e-05	1_2
1028	cat__MRDA0num_ND	-0.00011655817537070678	7.718610624804151e-05	1_2
1029	cat__MRDA0num_Pos	9.976589586806473e-05	0.00016348897035411929	1_2
1030	cat__MRDA0num_nan	0.00018175173108641028	0.0004165977966938463	1_2
1031	cat__MRDA0_specimen_PB	-0.00031510218595971474	0.0007003040923280805	1_2
1032	cat__MRDA0_specimen_nan	-0.00011359483192909802	0.000392523397942025	1_2
1033	cat__MRDB0_method_nan	0.0004020269269140453	0.000154157165264874	1_2
1034	cat__MRDB0_method_qPCR-NPM1	-0.00039017355314761024	9.042379755500226e-05	1_2
1035	cat__MRDB0_method_qPCR-NPM1 A	-8.001027292399154e-05	5.2212433345147615e-05	1_2
1036	cat__MRDB0_method_qPCR-NPM1 B	0.0	0.0	1_2
1037	cat__MRDB0_method_qPCR-NPM1 D	0.0	0.0	1_2
1038	cat__MRDB0_method_qPCR-NPM1 OTHER	0.0	0.0	1_2
1039	cat__MRDB0_method_qPCR-inv16	-3.7535683593992175e-05	1.580449835536513e-05	1_2
1040	cat__MRDB0_method_qPCR-t8/21	0.0	0.0	1_2
1041	cat__MRDB0_specimen_BM	0.0008247972579194851	0.0002529182716884576	1_2
1042	cat__MRDB0_specimen_nan	8.396139751274401e-05	0.0002919223367408532	1_2
1043	cat__MRDB0num_ND	0.00014619160978690537	1.4517358729237682e-05	1_2
1044	cat__MRDB0num_Pos	-8.890030324937292e-06	0.00023529933857597011	1_2
1045	cat__MRDB0num_nan	-2.469452868025801e-05	0.00014483714747192937	1_2
1046	cat__MRDC0_method_MFC (LAIP+DfN)	-0.0013177000503768576	0.0007559682142960139	1_2
1047	cat__MRDC0_method_nan	-0.0016061321453618937	0.0010688294107875514	1_2
1048	cat__MRDC0_specimen_BM	-0.002189910803362438	0.001924530286895074	1_2
1049	cat__MRDC0_specimen_BM	-0.00021336072779718496	8.272630250288387e-05	1_2
1050	cat__MRDC0_specimen_PB	-0.00017780060649765783	0.0033203951412274	1_2
1051	cat__MRDC0_specimen_nan	0.00024200638106617323	0.0010938934786916673	1_2
1052	cat__MRDC1_specimen_BM	-0.00023410413188855727	0.000677603467690325	1_2
1053	cat__MRDC1_specimen_PB	0.0002607742228631693	2.903471745843306e-05	1_2
1054	cat__MRDC1_specimen_nan	-0.0014322826634531217	0.0005121242785469994	1_2
1055	cat__MRDC0num_Neg	0.0	0.0	1_2
1056	cat__MRDC0num_Pos	-0.001930124361646457	0.0007836249070965937	1_2
1057	cat__MRDC0num_nan	-0.0013651135454429086	0.0008103695367061862	1_2
1058	cat__MRDA1_method_nan	0.0005719252842340206	0.0004100588762300918	1_2
1059	cat__MRDA1_method_qPCR-NPM1	-0.0005571085670259323	2.387081002716069e-05	1_2
1060	cat__MRDA1_method_qPCR-NPM1 A	0.00023904303762456447	4.489788586134456e-05	1_2
1061	cat__MRDA1_method_qPCR-NPM1 B	2.9633434416242998e-05	2.4989106039616857e-05	1_2
1062	cat__MRDA1_method_qPCR-NPM1 D	0.0	0.0	1_2
1063	cat__MRDA1_method_qPCR-NPM1 OTHER	8.099805407111305e-05	2.3706747533003278e-05	1_2
1064	cat__MRDA1_method_qPCR-inv16	-9.680255242652258e-05	2.0146861379096594e-05	1_2
1065	cat__MRDA1_method_qPCR-t8/21	1.975562294420641e-06	3.9511245888412824e-06	1_2
1066	cat__MRDA1num_ND	-0.000725031362051487	0.00024868555189966617	1_2
1067	cat__MRDA1num_Neg	0.0006074854055335254	0.00026660943284108113	1_2
1068	cat__MRDA1num_Pos	-0.000697373489929598	0.00033927658286827064	1_2
1069	cat__MRDA1num_nan	0.0005818030957060793	8.686859889533465e-05	1_2
1070	cat__MRDA1_specimen_PB	-0.00044746485968572003	0.0002904244557927276	1_2
1071	cat__MRDA1_specimen_nan	-0.0002805298458073979	8.798463384589418e-05	1_2
1072	cat__MRDB1_method_nan	-0.00013335045487323783	8.334906451089502e-05	1_2
1073	cat__MRDB1_method_qPCR-NPM1	-0.0008939419382241853	0.0001447023525172146	1_2
1074	cat__MRDB1_method_qPCR-NPM1 A	1.6792279502508833e-05	6.35259250701339e-05	1_2
1075	cat__MRDB1_method_qPCR-NPM1 B	0.0	0.0	1_2
1076	cat__MRDB1_method_qPCR-NPM1 D	0.0	0.0	1_2
1077	cat__MRDB1_method_qPCR-NPM1 OTHER	-3.8523464741158084e-05	6.234769437283904e-05	1_2
1078	cat__MRDB1_method_qPCR-inv16	-0.00022718966385810725	5.9921771242174424e-05	1_2
1079	cat__MRDB1_method_qPCR-t8/21	-1.1853373766523845e-05	3.951124588841282e-06	1_2
1080	cat__MRDB1_specimen_BM	-3.7535683593992175e-05	9.174142039767272e-05	1_2
1081	cat__MRDB1_specimen_nan	-0.0005037683850766417	5.93491268441301e-05	1_2
1082	cat__MRDB1num_ND	-4.34623704772541e-05	4.443917492300448e-05	1_2
1083	cat__MRDB1num_Neg	0.00020447069747224765	0.0001124336222933261	1_2
1084	cat__MRDB1num_Pos	0.00011260705078177668	0.0001746837268185121	1_2
1085	cat__MRDB1num_nan	-0.00010865592619302422	0.00011824528385191728	1_2
1086	cat__MRDC1_method_MFC (LAIP+DfN)	1.9755622944139794e-05	0.0006906843801046906	1_2
1087	cat__MRDC1_method_nan	-0.0015508164011182046	0.0006982711494428504	1_2
1088	cat__MRDC1num_ND	0.002930746663769135	0.0013284338099006697	1_2
1089	cat__MRDC1num_Neg	0.014156879401799705	0.0029328910655726675	1_2
1090	cat__MRDC1num_Pos	-0.0016900935428747043	0.001485211650864852	1_2
1091	cat__MRDC1num_nan	-0.0022630066082559132	0.000960859763532906	1_2
1092	num__TestDate	-0.010104013354801133	0.005894966991839419	1_2
1093	num__ITDPcnt	-0.0019538311091794824	0.0028843794719067817	1_2
1094	num__ITDLength	-0.003374260398866058	0.003027400803677665	1_2
1095	num__date_MRDA0	0.00043462370477194147	0.00022701781083510822	1_2
1096	num__MRDA0hodnota	-4.4408920985006264e-17	0.00018365824193758494	1_2
1097	num__MRDA0logred	0.0001570572024061967	0.00021926516622860638	1_2
1098	num__date_MRDB0	-0.00047709829410198524	0.00047804525610385207	1_2
1099	num__MRDB0hodnota	-2.9633434416287406e-05	0.00021845378023915236	1_2
1100	num__MRDB0logred	-5.531574424373353e-05	0.00011994120123403095	1_2
1101	num__MRDC0percentage	0.0028438219228147377	0.0033225812834696963	1_2
1102	num__date_MRDA1	0.004404516135404979	0.000685746386028656	1_2
1103	num__MRDA1hodnota	0.0004899394490156528	0.0004924304502988022	1_2
1104	num__MRDA1logred	0.0008830763456048496	0.0003145644857150407	1_2
1105	num__date_MRDB1	-0.0005264873514624569	0.00027892533001054045	1_2
1106	num__MRDB1hodnota	-0.0002153362900916056	0.00019430938184161677	1_2
1107	num__Date_MRDC1	-0.0025534142655353697	0.0015117796030733022	1_2
1108	num__MRDC1percentage	-2.9633434416309612e-05	0.001945984014512606	1_2
1109	remainder__MRDnegativity_is_missing	-0.0005185851022847743	0.0001845591823070297	1_2
1110	remainder__MRDguided_is_missing	0.0002607742228631471	0.00022592781229722233	1_2
1111	remainder__Housekeeping_is_missing	-0.00010964370734021234	0.00012937293649324425	1_2
1112	remainder__MRDA0_is_missing	-6.716911801025738e-05	0.00014441887359358522	1_2
1113	remainder__date_MRDA0_is_missing	-3.3584559005150894e-05	0.0002339477851950868	1_2
1114	remainder__MRDA0_method_is_missing	0.00031016328022361874	0.0003533358195805835	1_2
1115	remainder__MRDA0_specimen_is_missing	6.914468030450039e-06	0.00023691514346153215	1_2
1116	remainder__MRDA0num_is_missing	-0.0006242776850361231	0.00045421395164634037	1_2
1117	remainder__MRDA0hodnota_is_missing	-0.000190641761411392	0.0002526210453788193	1_2
1118	remainder__MRDA0logred_is_missing	4.4450151624353396e-05	0.00017151590183613326	1_2
1119	remainder__MRDB0_is_missing	-0.0005432796309649879	0.00022808976792866681	1_2
1120	remainder__date_MRDB0_is_missing	8.494917865995433e-05	4.3997861357661947e-05	1_2
1121	remainder__MRDB0_method_is_missing	0.0006213143415944256	6.092295878032737e-05	1_2
1122	remainder__MRDB0_specimen_is_missing	0.00017878838764480155	0.00024774212834746776	1_2
1123	remainder__MRDB0num_is_missing	0.0004040024892084437	0.0002254738941307785	1_2
1124	remainder__MRDB0hodnota_is_missing	-0.00017977616879207847	6.534304812881602e-05	1_2
1125	remainder__MRDB0logred_is_missing	-0.00030719993678205435	0.00011664185559923393	1_2
1126	remainder__MRDC0_is_missing	-0.0006223021227417025	0.00011468475180973707	1_2
1127	remainder__MRDC0_method_is_missing	-0.0025267441745607357	0.0006421990588219707	1_2
1128	remainder__MRDC0_specimen_is_missing	-0.0009650621808232618	0.0012989175607920702	1_2
1129	remainder__MRDC0num_is_missing	-0.0014243804142754612	0.00038219089472195107	1_2
1130	remainder__MRDC0percentage_is_missing	-0.0013107855823464077	0.0011295898273768303	1_2
1131	remainder__MRDA1_is_missing	-4.642571391884065e-05	0.00018226101326378468	1_2
1132	remainder__date_MRDA1_is_missing	0.0023252368205300077	0.0006951790098540585	1_2
1133	remainder__MRDA1_method_is_missing	0.0005699497219395555	0.0006705760954885109	1_2
1134	remainder__MRDA1_specimen_is_missing	0.000536365162934449	0.00040993036618779653	1_2
1135	remainder__MRDA1num_is_missing	0.0006134120924167874	0.0005384576150781982	1_2
1136	remainder__MRDA1hodnota_is_missing	-2.173118523862705e-05	0.0003005128322827408	1_2
1137	remainder__MRDA1logred_is_missing	0.00015409385896458794	0.00025284882150499734	1_2
1138	remainder__MRDB1_is_missing	-0.0006341554965082485	0.0002235006282014431	1_2
1139	remainder__date_MRDB1_is_missing	0.00041684364412217787	0.0001459310839667244	1_2
1140	remainder__MRDB1_method_is_missing	-0.000568961940792434	0.000242145436828359	1_2
1141	remainder__MRDB1_specimen_is_missing	-0.0002390430376246311	9.44661751415161e-05	1_2
1142	remainder__MRDB1num_is_missing	-0.0006025464997975627	0.00012190195891995536	1_2
1143	remainder__MRDB1hodnota_is_missing	0.00010766814504574729	8.881245707788858e-05	1_2
1144	remainder__MRDC1_is_missing	-3.259677785791837e-05	0.00023786048964677994	1_2
1145	remainder__Date_MRDC1_is_missing	-0.0020881693451999086	0.0004576892233055592	1_2
1146	remainder__MRDC1_method_is_missing	-0.0002548475359799518	0.0011747438284922958	1_2
1147	remainder__MRDC1_specimen_is_missing	-0.0006697156178077756	0.00040276284200757345	1_2
1148	remainder__MRDC1num_is_missing	-0.002054584786194824	0.001189626464708542	1_2
1149	remainder__MRDC1percentage_is_missing	-0.0020980471566720118	0.0009264597323466522	1_2
1150	remainder__TestDate_is_missing	0.0013186878315240014	0.00034934511056442126	1_2
1151	remainder__amlFLToutcomeID_is_missing	0.00109544929225478	0.00048037453618213834	1_2
1152	remainder__amlFLTTypeID_is_missing	-4.8401276213283494e-05	0.0012763546736082238	1_2
1153	remainder__amlDDLFLTTKDID_is_missing	0.00025682309827430584	0.000452421018911889	1_2
1154	remainder__ITDPcnt_is_missing	-0.0033406758398609737	0.002162547350299993	1_2
1155	remainder__ITDLength_is_missing	-0.0018313462469256025	0.002553232560835912	1_2
1156	remainder__amlFLTType0ID_is_missing	-0.00024299416221345015	0.0009358693369814486	1_2
1157	remainder__amlDDLNPM1OutcomeID_is_missing	0.00036054011873125623	0.00033729508142210483	1_2
1158	remainder__amlDDLNPM1ID_is_missing	0.0031322540177997514	0.0025183371380041774	1_2
1159	cat__MRDA0_False	-0.0007990069063358752	0.00022564150355228643	2_2
1160	cat__MRDA0_True	2.4630299208894257e-05	0.0005696195360759249	2_2
1161	cat__MRDA0_nan	-9.852119683539939e-06	0.0002658064643651791	2_2
1162	cat__MRDB0_False	-0.0009063950108865404	0.00040746585205877627	2_2
1163	cat__MRDB0_True	-0.00037043970010146586	0.00017299940642943594	2_2
1164	cat__MRDB0_nan	-0.00026797765539252614	0.00025014685148507085	2_2
1165	cat__MRDC0_False	-0.0002630515955507562	0.0007622548771494286	2_2
1166	cat__MRDC0_True	-0.0002660072314558226	0.00110745012499311	2_2
1167	cat__MRDC0_nan	-2.955635905061982e-05	0.0001414388364331967	2_2
1168	cat__MRDA1_False	-0.0007310272805193918	0.0004115262351527264	2_2
1169	cat__MRDA1_True	-0.0005320144629116896	0.00027045818168132705	2_2
1170	cat__MRDA1_nan	-0.0004078777548989443	0.00024331743900150724	2_2
1171	cat__MRDB1_False	-0.0003674840641963772	0.00029000396665721006	2_2
1172	cat__MRDB1_True	0.00039506999931040456	0.0002237841269391224	2_2
1173	cat__MRDB1_nan	-0.00010837331651902815	0.000251161430243791	2_2
1174	cat__MRDC1_False	0.0003546763086078153	0.0003318424408251744	2_2
1175	cat__MRDC1_True	-0.0005142806474812467	0.000857918825829831	2_2
1176	cat__MRDC1_nan	7.881695746858597e-06	0.00015523264395229136	2_2
1177	cat__amlFLToutcomeID_2.0	0.0	0.0	2_2
1178	cat__amlFLToutcomeID_3.0	-0.0016393927153426802	0.0008412775706221796	2_2
1179	cat__amlFLToutcomeID_4.0	-4.2364114639203976e-05	0.0007500084242853804	2_2
1180	cat__amlFLToutcomeID_nan	0.0007004857095004535	0.0002330062755634574	2_2
1181	cat__amlFLTTypeID_1.0	0.00013497403966467036	0.001226375617299337	2_2
1182	cat__amlFLTTypeID_2.0	-0.0006009793006965137	0.00029254326181565036	2_2
1183	cat__amlFLTTypeID_nan	0.0003930995753736566	0.0007992820137351342	2_2
1184	cat__amlDDLFLTTKDID_1.0	-0.0005300440389749639	0.00033665717944124677	2_2
1185	cat__amlDDLFLTTKDID_2.0	-4.433453857592973e-05	7.372651277867199e-05	2_2
1186	cat__amlDDLFLTTKDID_3.0	9.852119683562143e-06	0.00015452445927979078	2_2
1187	cat__amlDDLFLTTKDID_4.0	0.0	0.0	2_2
1188	cat__amlDDLFLTTKDID_6.0	0.0	0.0	2_2
1189	cat__amlDDLFLTTKDID_7.0	0.0	0.0	2_2
1190	cat__amlDDLFLTTKDID_8.0	9.852119683628757e-06	0.0	2_2
1191	cat__amlDDLFLTTKDID_9.0	0.0	0.0	2_2
1192	cat__amlDDLFLTTKDID_99.0	1.5763391493717193e-05	0.00020256590588586923	2_2
1193	cat__amlDDLFLTTKDID_nan	-0.00011034374045573169	0.00018247976822257405	2_2
1194	cat__amlFLTType0ID_1.0	0.00010738810455070968	0.0022716591055869113	2_2
1195	cat__amlFLTType0ID_2.0	-1.6748603462013456e-05	4.3572663101820146e-05	2_2
1196	cat__amlFLTType0ID_nan	0.0011802839380893105	0.0017891150958156607	2_2
1197	cat__amlDDLNPM1OutcomeID_1.0	0.000982256332449949	0.0021900058761894943	2_2
1198	cat__amlDDLNPM1OutcomeID_3.0	0.003791095654230037	0.002662072272812989	2_2
1199	cat__amlDDLNPM1OutcomeID_5.0	6.50239899114835e-05	2.233630023103008e-05	2_2
1200	cat__amlDDLNPM1OutcomeID_7.0	0.0	0.0	2_2
1201	cat__amlDDLNPM1OutcomeID_nan	0.0004108333908040551	0.00038537533018084217	2_2
1202	cat__amlDDLNPM1ID_1.0	-0.0004256115703293206	0.000521544826437882	2_2
1203	cat__amlDDLNPM1ID_2.0	-0.0002433473561836319	0.0003270488257721274	2_2
1204	cat__amlDDLNPM1ID_3.0	4.9260598417699695e-06	4.2260885290851015e-05	2_2
1205	cat__amlDDLNPM1ID_4.0	0.0001261071319494711	0.00015842012387850147	2_2
1206	cat__amlDDLNPM1ID_5.0	0.0010285612949626488	0.0007842584311314645	2_2
1207	cat__amlDDLNPM1ID_nan	0.0020906197968493245	0.002487139466433306	2_2
1208	cat__MRDnegativity_<0.0%/not detectable	-0.00017733815430387434	0.00018397366183700776	2_2
1209	cat__MRDnegativity_nan	-8.866907715192607e-05	0.00018989305787524654	2_2
1210	cat__MRDguided_No	-3.743805479743401e-05	7.415969996967836e-05	2_2
1211	cat__MRDguided_nan	-8.078738140506747e-05	0.0003569487000913	2_2
1212	cat__Housekeeping_ABL	-9.655077289874025e-05	8.91385467041207e-05	2_2
1213	cat__Housekeeping_nan	-0.0003270903734938324	0.00015466886589210994	2_2
1214	cat__MRDA0_method_nan	6.896483778517925e-06	0.0005422569441850254	2_2
1215	cat__MRDA0_method_qPCR-NPM1	-0.00019408675776591	7.866903686734266e-05	2_2
1216	cat__MRDA0_method_qPCR-NPM1 A	0.00034876503679770465	0.0001911768221071851	2_2
1217	cat__MRDA0_method_qPCR-NPM1 B	-2.3645087240531383e-05	1.1822543620265692e-05	2_2
1218	cat__MRDA0_method_qPCR-NPM1 D	2.9556359050664227e-05	2.2466289496632997e-05	2_2
1219	cat__MRDA0_method_qPCR-NPM1 OTHER	-4.334932660758906e-05	0.00013430719451395904	2_2
1220	cat__MRDA0_method_qPCR-inv16	0.0	0.0	2_2
1221	cat__MRDA0_method_qPCR-t8/21	4.1378902670929915e-05	2.3645087240531383e-05	2_2
1222	cat__MRDA0num_ND	-0.0005142806474812911	0.0001533136711080673	2_2
1223	cat__MRDA0num_Pos	-0.0003694544881330808	0.00044435135004548484	2_2
1224	cat__MRDA0num_nan	-0.0004167446626141214	0.0005908446860810662	2_2
1225	cat__MRDA0_specimen_PB	0.0003261051615255584	0.00037285294551313064	2_2
1226	cat__MRDA0_specimen_nan	0.00035960236844960746	0.0005987949438536491	2_2
1227	cat__MRDB0_method_nan	-0.0011783135141525181	0.00010339563745730265	2_2
1228	cat__MRDB0_method_qPCR-NPM1	-0.00035172067270270444	9.022089022523404e-05	2_2
1229	cat__MRDB0_method_qPCR-NPM1 A	-0.00017339730643046726	7.275908784202287e-05	2_2
1230	cat__MRDB0_method_qPCR-NPM1 B	0.0	0.0	2_2
1231	cat__MRDB0_method_qPCR-NPM1 D	0.0	0.0	2_2
1232	cat__MRDB0_method_qPCR-NPM1 OTHER	-0.0001714268824937193	7.229066246774726e-05	2_2
1233	cat__MRDB0_method_qPCR-inv16	0.0	0.0	2_2
1234	cat__MRDB0_method_qPCR-t8/21	3.546763086079707e-05	1.1822543620265692e-05	2_2
1235	cat__MRDB0_specimen_BM	-0.0010561472300765207	7.983257142248164e-05	2_2
1236	cat__MRDB0_specimen_nan	3.940847873424857e-05	0.00032318857129684736	2_2
1237	cat__MRDB0num_ND	1.4778179525354318e-05	5.7784172761319635e-05	2_2
1238	cat__MRDB0num_Pos	-0.00015073743115827652	2.6728130690822956e-05	2_2
1239	cat__MRDB0num_nan	-0.0001674860346203122	0.0001238000283146202	2_2
1240	cat__MRDC0_method_MFC (LAIP+DfN)	-1.576339149365058e-05	0.0011056185489378054	2_2
1241	cat__MRDC0_method_nan	-0.0011615649106904824	0.000603167011650494	2_2
1242	cat__MRDC0_specimen_BM	0.0005605856099940131	0.0006536151926408732	2_2
1243	cat__MRDC0_specimen_BM	-1.576339149365058e-05	0.00013108873708418824	2_2
1244	cat__MRDC0_specimen_PB	0.0016019546605452462	0.0007686383594788233	2_2
1245	cat__MRDC0_specimen_nan	0.0018147604457099398	0.0006037878601363886	2_2
1246	cat__MRDC1_specimen_BM	0.0001034472566773026	0.0009121381640843679	2_2
1247	cat__MRDC1_specimen_PB	0.00035172067270277106	0.0008243322174052713	2_2
1248	cat__MRDC1_specimen_nan	-0.0005832454852661151	0.0007846556183221427	2_2
1249	cat__MRDC0num_Neg	0.0	0.0	2_2
1250	cat__MRDC0num_Pos	-0.00010443246864559886	0.000585471278810393	2_2
1251	cat__MRDC0num_nan	-0.0012748642870513472	0.0005304101623290757	2_2
1252	cat__MRDA1_method_nan	0.0003783213958483689	0.0003498043618569741	2_2
1253	cat__MRDA1_method_qPCR-NPM1	0.0002630515955507784	8.8427919615829e-05	2_2
1254	cat__MRDA1_method_qPCR-NPM1 A	-0.0007192047368991039	0.00014368565893119306	2_2
1255	cat__MRDA1_method_qPCR-NPM1 B	0.0	0.0	2_2
1256	cat__MRDA1_method_qPCR-NPM1 D	5.1231022354469856e-05	2.949060511145663e-05	2_2
1257	cat__MRDA1_method_qPCR-NPM1 OTHER	-1.5763391493628377e-05	6.028338061999527e-05	2_2
1258	cat__MRDA1_method_qPCR-inv16	0.0	0.0	2_2
1259	cat__MRDA1_method_qPCR-t8/21	0.0001103437404557761	3.435551526420945e-05	2_2
1260	cat__MRDA1num_ND	-0.00043152284213943126	5.1155180680976454e-05	2_2
1261	cat__MRDA1num_Neg	0.0016462891991212425	0.0007042467160086973	2_2
1262	cat__MRDA1num_Pos	-0.00023842129634186194	0.0004854966239833836	2_2
1263	cat__MRDA1num_nan	8.768386518362981e-05	0.0002875975320501967	2_2
1264	cat__MRDA1_specimen_PB	-0.000565511669835761	0.0001846424963973337	2_2
1265	cat__MRDA1_specimen_nan	-8.078738140508968e-05	0.0003236477549117578	2_2
1266	cat__MRDB1_method_nan	-0.00036748406419639945	7.635233847941898e-05	2_2
1267	cat__MRDB1_method_qPCR-NPM1	-2.660072314553119e-05	4.412605920446404e-05	2_2
1268	cat__MRDB1_method_qPCR-NPM1 A	0.0001448261593482325	7.59060907153783e-05	2_2
1269	cat__MRDB1_method_qPCR-NPM1 B	0.0	0.0	2_2
1270	cat__MRDB1_method_qPCR-NPM1 D	-1.9704239366813425e-06	2.2809306120712754e-05	2_2
1271	cat__MRDB1_method_qPCR-NPM1 OTHER	-1.9704239366813425e-06	1.1489447187411971e-05	2_2
1272	cat__MRDB1_method_qPCR-inv16	3.349720692409352e-05	2.9621967031583e-05	2_2
1273	cat__MRDB1_method_qPCR-t8/21	-4.334932660761126e-05	3.50270220680356e-05	2_2
1274	cat__MRDB1_specimen_BM	0.00020787972532292364	0.00012737080039773956	2_2
1275	cat__MRDB1_specimen_nan	8.866907715243678e-06	0.00023656168278654357	2_2
1276	cat__MRDB1num_ND	-0.00021477620910137496	7.666949668808222e-05	2_2
1277	cat__MRDB1num_Neg	3.9408478734226374e-05	8.242874715842105e-06	2_2
1278	cat__MRDB1num_Pos	0.0004039369070255594	0.0001243086101267102	2_2
1279	cat__MRDB1num_nan	0.00011724022423429404	9.079999138918675e-05	2_2
1280	cat__MRDC1_method_MFC (LAIP+DfN)	-1.7733815430354127e-05	0.0007566825583222226	2_2
1281	cat__MRDC1_method_nan	0.00012019586013936045	0.0012038250172823717	2_2
1282	cat__MRDC1num_ND	0.000701470921468772	0.0018746116682692928	2_2
1283	cat__MRDC1num_Neg	0.015737775982502655	0.003018074937184684	2_2
1284	cat__MRDC1num_Pos	-0.00029851922641150886	0.001243252407566685	2_2
1285	cat__MRDC1num_nan	0.00019704239367104303	0.0005199548919569637	2_2
1286	num__TestDate	-0.002766475207140773	0.005400316622347442	2_2
1287	num__ITDPcnt	0.00314775223889423	0.0019481380273495249	2_2
1288	num__ITDLength	0.0036058758041793036	0.002688460961987797	2_2
1289	num__date_MRDA0	-0.001354666456488074	0.0006094075597078926	2_2
1290	num__MRDA0hodnota	-0.001164520546595571	0.0008618808635326381	2_2
1291	num__MRDA0logred	-0.0002729037152342961	0.00041651984321428373	2_2
1292	num__date_MRDB0	0.00018521985005075513	0.0004285117136917602	2_2
1293	num__MRDB0hodnota	0.0003999960591521745	0.00013818980771689967	2_2
1294	num__MRDB0logred	0.0002945783785381906	5.53299813089509e-05	2_2
1295	num__MRDC0percentage	-2.758593511391627e-05	0.002328384609447531	2_2
1296	num__date_MRDA1	0.00024334735618372071	0.0004891614628631136	2_2
1297	num__MRDA1hodnota	0.003973359868375703	0.0002622330018132736	2_2
1298	num__MRDA1logred	0.0021103240362164042	0.000410558053469259	2_2
1299	num__date_MRDB1	0.00011231416439247966	0.000302500186119032	2_2
1300	num__MRDB1hodnota	0.0039516852050719194	0.00016486926943190747	2_2
1301	num__Date_MRDC1	-0.0008935872552979119	0.0006787002186768687	2_2
1302	num__MRDC1percentage	0.005827528792819803	0.0026095529438167563	2_2
1303	remainder__MRDnegativity_is_missing	-0.00014975221918991365	0.0003956653460021803	2_2
1304	remainder__MRDguided_is_missing	-0.000183249426113985	0.0002652837588475174	2_2
1305	remainder__Housekeeping_is_missing	2.167466330385004e-05	4.912247509805646e-05	2_2
1306	remainder__MRDA0_is_missing	-0.00024236214421529122	0.00023783025078570808	2_2
1307	remainder__date_MRDA0_is_missing	-0.0007428498241396575	0.0003336859268949918	2_2
1308	remainder__MRDA0_method_is_missing	0.0004935911961458705	0.0005963129219881841	2_2
1309	remainder__MRDA0_specimen_is_missing	-0.001035457778741078	0.00038544836539295335	2_2
1310	remainder__MRDA0num_is_missing	-0.00024531778012033546	0.0006318458619328752	2_2
1311	remainder__MRDA0hodnota_is_missing	-0.00017044167052537862	0.0002402301558271135	2_2
1312	remainder__MRDA0logred_is_missing	-0.0002512290519305127	0.0002525680762816338	2_2
1313	remainder__MRDB0_is_missing	-0.00039014393946850133	0.0005129483193031518	2_2
1314	remainder__date_MRDB0_is_missing	-0.00021280578516464922	0.0001398307011691359	2_2
1315	remainder__MRDB0_method_is_missing	-0.0009556556093043067	0.00013345895295753895	2_2
1316	remainder__MRDB0_specimen_is_missing	-0.0005024581038610254	0.00011493670472674407	2_2
1317	remainder__MRDB0num_is_missing	-0.00014187052344309946	0.00017890212362430555	2_2
1318	remainder__MRDB0hodnota_is_missing	-2.4630299208827643e-05	0.000219903195650801	2_2
1319	remainder__MRDB0logred_is_missing	0.00010049162077221396	4.8725679624367375e-05	2_2
1320	remainder__MRDC0_is_missing	2.5615511177257134e-05	0.0003362359719357275	2_2
1321	remainder__MRDC0_method_is_missing	-0.0003960552112786786	0.0010030677181296173	2_2
1322	remainder__MRDC0_specimen_is_missing	0.0005152658594496984	0.000768746953290477	2_2
1323	remainder__MRDC0num_is_missing	3.9408478734226374e-05	0.0006313510112392191	2_2
1324	remainder__MRDC0percentage_is_missing	-0.000584230697234478	0.0007746711119553699	2_2
1325	remainder__MRDA1_is_missing	-0.00013103319179119666	0.00019485291074353096	2_2
1326	remainder__date_MRDA1_is_missing	-0.0006364469315573107	0.00041543247449732357	2_2
1327	remainder__MRDA1_method_is_missing	-0.00039999605915206347	9.564170677737212e-05	2_2
1328	remainder__MRDA1_specimen_is_missing	0.0002837410468862878	0.00040108655636603743	2_2
1329	remainder__MRDA1num_is_missing	-9.852119683539939e-06	8.336546753749814e-05	2_2
1330	remainder__MRDA1hodnota_is_missing	7.389089762663837e-05	0.00022360188167723857	2_2
1331	remainder__MRDA1logred_is_missing	-0.0002660072314558226	0.00019868577065490164	2_2
1332	remainder__MRDB1_is_missing	-0.0003428537649875274	0.00037488059799661145	2_2
1333	remainder__date_MRDB1_is_missing	-0.0004463010216647856	0.00018023186734757323	2_2
1334	remainder__MRDB1_method_is_missing	0.00019999802957608724	0.00016900334260696836	2_2
1335	remainder__MRDB1_specimen_is_missing	-0.00030246007428496035	7.660617009210604e-05	2_2
1336	remainder__MRDB1num_is_missing	-0.0002472882040570612	8.961638834112048e-05	2_2
1337	remainder__MRDB1hodnota_is_missing	-0.000114284588329161	0.0001538130140235247	2_2
1338	remainder__MRDC1_is_missing	-0.00027684456310772543	9.07465261597042e-05	2_2
1339	remainder__Date_MRDC1_is_missing	-0.0017664850592604697	0.0012651426014803036	2_2
1340	remainder__MRDC1_method_is_missing	-0.00016058955084181649	0.0010282734293442627	2_2
1341	remainder__MRDC1_specimen_is_missing	-0.0010659993497600605	0.0007970517049356765	2_2
1342	remainder__MRDC1num_is_missing	-0.0004748721687470647	0.0008796491969711075	2_2
1343	remainder__MRDC1percentage_is_missing	0.0014187052344312168	0.0010562832393892457	2_2
1344	remainder__TestDate_is_missing	0.0013861932394755084	0.00020383652298492264	2_2
1345	remainder__amlFLToutcomeID_is_missing	0.000377336183880006	0.0003443537812066697	2_2
1346	remainder__amlFLTTypeID_is_missing	-0.0004344784780444977	0.00043995423391658336	2_2
1347	remainder__amlDDLFLTTKDID_is_missing	0.00018521985005075513	0.00019695863285072477	2_2
1348	remainder__ITDPcnt_is_missing	5.812750613296558e-05	0.0013701652813439375	2_2
1349	remainder__ITDLength_is_missing	-0.00017930857824057788	0.0013845877516532213	2_2
1350	remainder__amlFLTType0ID_is_missing	0.0003369424931774612	0.001202211338219927	2_2
1351	remainder__amlDDLNPM1OutcomeID_is_missing	0.0007950660584624903	0.0002138749733656803	2_2
1352	remainder__amlDDLNPM1ID_is_missing	0.004760544231091335	0.00218186440293028	2_2
1353	cat__MRDA0_False	-0.000736045597484325	0.0002513764776668441	3_2
1354	cat__MRDA0_True	-8.352987421385016e-05	0.000189868052873229	3_2
1355	cat__MRDA0_nan	-0.0002702437106918643	0.0001221086837028821	3_2
1356	cat__MRDB0_False	-0.0003351022012578975	0.00022541019874546835	3_2
1357	cat__MRDB0_True	0.0002918632075471272	0.0002991297964780753	3_2
1358	cat__MRDB0_nan	-0.000532625786163532	0.00011172618702725865	3_2
1359	cat__MRDC0_False	-0.001419025157232734	0.0005332237760345246	3_2
1360	cat__MRDC0_True	-0.0006230345911949931	0.0006837984604689928	3_2
1361	cat__MRDC0_nan	-0.0001660770440251813	0.00013019998934938484	3_2
1362	cat__MRDA1_False	-0.00038128930817611374	0.00031347500286277346	3_2
1363	cat__MRDA1_True	0.0009601022012578397	0.00024292087096021631	3_2
1364	cat__MRDA1_nan	-0.00018966194968557116	0.00015920417916854117	3_2
1365	cat__MRDB1_False	-0.0005306603773585161	0.0002281906489575488	3_2
1366	cat__MRDB1_True	-0.0001444575471698517	9.444193220702475e-05	3_2
1367	cat__MRDB1_nan	-0.0002722091194968801	0.00024076458412718635	3_2
1368	cat__MRDC1_False	-0.0009296383647799056	0.0009148677154597063	3_2
1369	cat__MRDC1_True	-0.0016224449685534603	0.0007444944167407146	3_2
1370	cat__MRDC1_nan	-5.896226415114114e-06	0.00011980936048844108	3_2
1371	cat__amlFLToutcomeID_2.0	0.00020833333333329928	3.800919733845201e-05	3_2
1372	cat__amlFLToutcomeID_3.0	-0.0010249606918239396	0.0005495646424717607	3_2
1373	cat__amlFLToutcomeID_4.0	-0.0004854559748427967	0.0009684670299206834	3_2
1374	cat__amlFLToutcomeID_nan	-0.00185043238993714	0.0004892703537820445	3_2
1375	cat__amlFLTTypeID_1.0	-0.0005660377358490898	0.0006942749226952322	3_2
1376	cat__amlFLTTypeID_2.0	-0.0005090408805031865	0.00040649529302033786	3_2
1377	cat__amlFLTTypeID_nan	-0.00064170597484281	0.00043135686336517263	3_2
1378	cat__amlDDLFLTTKDID_1.0	-0.0005306603773585384	0.00029515506689384774	3_2
1379	cat__amlDDLFLTTKDID_2.0	-4.127358490568778e-05	3.2084960136240336e-05	3_2
1380	cat__amlDDLFLTTKDID_3.0	1.7688679245253526e-05	3.369974095808672e-05	3_2
1381	cat__amlDDLFLTTKDID_4.0	0.0	0.0	3_2
1382	cat__amlDDLFLTTKDID_6.0	0.0	0.0	3_2
1383	cat__amlDDLFLTTKDID_7.0	0.0	0.0	3_2
1384	cat__amlDDLFLTTKDID_8.0	2.1619496855307396e-05	2.2751251774361027e-05	3_2
1385	cat__amlDDLFLTTKDID_9.0	0.0	0.0	3_2
1386	cat__amlDDLFLTTKDID_99.0	-0.00010416666666670515	0.00019637866733616507	3_2
1387	cat__amlDDLFLTTKDID_nan	-0.0004284591194968934	0.00027832228965290817	3_2
1388	cat__amlFLTType0ID_1.0	0.00050904088050312	0.0009697286014934432	3_2
1389	cat__amlFLTType0ID_2.0	-6.878930817655337e-06	2.2751251774349514e-05	3_2
1390	cat__amlFLTType0ID_nan	-0.0001975235849056789	0.0006309115331515655	3_2
1391	cat__amlDDLNPM1OutcomeID_1.0	0.000577830188679207	0.0032132083800352437	3_2
1392	cat__amlDDLNPM1OutcomeID_3.0	-0.005920794025157239	0.0017320705224862596	3_2
1393	cat__amlDDLNPM1OutcomeID_5.0	0.00029677672955970015	0.00011700374265830363	3_2
1394	cat__amlDDLNPM1OutcomeID_7.0	0.0	0.0	3_2
1395	cat__amlDDLNPM1OutcomeID_nan	-0.0008893474842767368	0.00027531512204088314	3_2
1396	cat__amlDDLNPM1ID_1.0	-0.0009492924528302193	0.0008628816179939504	3_2
1397	cat__amlDDLNPM1ID_2.0	-5.404874213839061e-05	8.221894914838623e-05	3_2
1398	cat__amlDDLNPM1ID_3.0	-4.422169811322263e-05	3.488254589090943e-05	3_2
1399	cat__amlDDLNPM1ID_4.0	0.00011399371069178432	8.76426892354788e-05	3_2
1400	cat__amlDDLNPM1ID_5.0	-8.746069182392624e-05	0.00021665010696546587	3_2
1401	cat__amlDDLNPM1ID_nan	5.601415094336204e-05	0.0035309262511419044	3_2
1402	cat__MRDnegativity_<0.0%/not detectable	-0.0002132468553459388	0.00024846296695195635	3_2
1403	cat__MRDnegativity_nan	-0.0004019261006289465	0.00018224861860117339	3_2
1404	cat__MRDguided_No	-0.00024272798742139834	0.0002568714871186453	3_2
1405	cat__MRDguided_nan	-6.878930817633133e-06	0.00018970522447612673	3_2
1406	cat__Housekeeping_ABL	-0.00025058962264155047	0.0002262568850748758	3_2
1407	cat__Housekeeping_nan	-0.0005611242138365169	0.00024373050360739125	3_2
1408	cat__MRDA0_method_nan	-0.0007252358490566158	0.00039981217205995703	3_2
1409	cat__MRDA0_method_qPCR-NPM1	-0.00043042452830188704	6.133839046510793e-05	3_2
1410	cat__MRDA0_method_qPCR-NPM1 A	-0.00029088050314467483	0.0001565679737944274	3_2
1411	cat__MRDA0_method_qPCR-NPM1 B	2.1619496855307396e-05	7.3538863734011205e-06	3_2
1412	cat__MRDA0_method_qPCR-NPM1 D	2.0636792452788377e-05	3.46603618092537e-05	3_2
1413	cat__MRDA0_method_qPCR-NPM1 OTHER	1.867138364775034e-05	2.8208923141521743e-05	3_2
1414	cat__MRDA0_method_qPCR-inv16	9.827044025145782e-06	4.81424870830146e-05	3_2
1415	cat__MRDA0_method_qPCR-t8/21	8.254716981128673e-05	1.179245283018382e-05	3_2
1416	cat__MRDA0num_ND	-0.0006780660377358582	0.00011869995317748256	3_2
1417	cat__MRDA0num_Pos	-0.0005817610062893274	9.995606222447162e-05	3_2
1418	cat__MRDA0num_nan	-0.0009827044025157328	0.00031723244586777144	3_2
1419	cat__MRDA0_specimen_PB	0.00047366352201254623	0.00015883981148189294	3_2
1420	cat__MRDA0_specimen_nan	-0.0010259433962264142	0.0002691139191060802	3_2
1421	cat__MRDB0_method_nan	-0.00015821540880505135	8.329253184124756e-05	3_2
1422	cat__MRDB0_method_qPCR-NPM1	-0.00034394654088054644	2.4860673429009852e-05	3_2
1423	cat__MRDB0_method_qPCR-NPM1 A	0.0003321540880502738	0.000122013743672695	3_2
1424	cat__MRDB0_method_qPCR-NPM1 B	0.0	0.0	3_2
1425	cat__MRDB0_method_qPCR-NPM1 D	-3.930817610076076e-06	7.861635220152152e-06	3_2
1426	cat__MRDB0_method_qPCR-NPM1 OTHER	-1.7688679245342342e-05	3.930817610076076e-06	3_2
1427	cat__MRDB0_method_qPCR-inv16	4.5204402515675036e-05	7.861635220107744e-06	3_2
1428	cat__MRDB0_method_qPCR-t8/21	6.878930817606488e-05	3.4604592888464394e-05	3_2
1429	cat__MRDB0_specimen_BM	-0.00026827830188682624	0.00022965867063925053	3_2
1430	cat__MRDB0_specimen_nan	0.00018573113207545066	0.0002055332777107069	3_2
1431	cat__MRDB0num_ND	0.00012087264150941745	9.105804959600823e-05	3_2
1432	cat__MRDB0num_Pos	0.0002790880503144466	0.0001541436934252628	3_2
1433	cat__MRDB0num_nan	9.925314465406566e-05	0.0001423531364955486	3_2
1434	cat__MRDC0_method_MFC (LAIP+DfN)	-0.0003577044025157461	0.0008334607970335946	3_2
1435	cat__MRDC0_method_nan	-0.0005395047169811429	0.0007884841927385023	3_2
1436	cat__MRDC0_specimen_BM	-0.00046580188679248293	0.0010276071851451577	3_2
1437	cat__MRDC0_specimen_BM	-0.00013757861635224077	0.00012445864936308713	3_2
1438	cat__MRDC0_specimen_PB	0.0014848663522012417	0.0010021339849084327	3_2
1439	cat__MRDC0_specimen_nan	0.0009463443396226401	0.0004023643544921153	3_2
1440	cat__MRDC1_specimen_BM	-0.000709512578616378	0.0010950281815597551	3_2
1441	cat__MRDC1_specimen_PB	2.8498427672918324e-05	0.00036804083860110423	3_2
1442	cat__MRDC1_specimen_nan	-0.000439268867924536	0.00038487150908145983	3_2
1443	cat__MRDC0num_Neg	0.0	0.0	3_2
1444	cat__MRDC0num_Pos	-0.0005660377358490898	0.0004903921438286298	3_2
1445	cat__MRDC0num_nan	-0.0008922955974842939	0.0006493705932963174	3_2
1446	cat__MRDA1_method_nan	0.0002152122641509102	0.0003308869479117557	3_2
1447	cat__MRDA1_method_qPCR-NPM1	-0.00013168238993712666	0.0001066766253546442	3_2
1448	cat__MRDA1_method_qPCR-NPM1 A	-0.00023093553459121451	0.0001563704739065665	3_2
1449	cat__MRDA1_method_qPCR-NPM1 B	1.9654088050269358e-05	0.0	3_2
1450	cat__MRDA1_method_qPCR-NPM1 D	0.0	0.0	3_2
1451	cat__MRDA1_method_qPCR-NPM1 OTHER	-1.3757861635266266e-05	7.861635220152152e-06	3_2
1452	cat__MRDA1_method_qPCR-inv16	-1.7688679245320137e-05	9.62849741660564e-06	3_2
1453	cat__MRDA1_method_qPCR-t8/21	0.00011595911949682235	3.95042280704503e-05	3_2
1454	cat__MRDA1num_ND	0.00016705974842765592	6.722732459311106e-05	3_2
1455	cat__MRDA1num_Neg	0.0006869103773584628	0.00028084378311443606	3_2
1456	cat__MRDA1num_Pos	-0.001409198113207566	0.0002643894924654238	3_2
1457	cat__MRDA1num_nan	0.00015821540880498475	0.0002860902147533532	3_2
1458	cat__MRDA1_specimen_PB	0.0003115172955974632	0.0003388349959473858	3_2
1459	cat__MRDA1_specimen_nan	0.000578812893081726	9.685497899237445e-05	3_2
1460	cat__MRDB1_method_nan	0.00018180031446539678	0.00023457629585359023	3_2
1461	cat__MRDB1_method_qPCR-NPM1	-9.827044025159103e-05	5.125159123587998e-05	3_2
1462	cat__MRDB1_method_qPCR-NPM1 A	-0.0003351022012578975	0.00015411236531617337	3_2
1463	cat__MRDB1_method_qPCR-NPM1 B	0.0	0.0	3_2
1464	cat__MRDB1_method_qPCR-NPM1 D	0.0	0.0	3_2
1465	cat__MRDB1_method_qPCR-NPM1 OTHER	-4.913522012583993e-05	0.0	3_2
1466	cat__MRDB1_method_qPCR-inv16	4.5204402515675036e-05	7.861635220107744e-06	3_2
1467	cat__MRDB1_method_qPCR-t8/21	4.422169811320042e-05	3.543191111895441e-05	3_2
1468	cat__MRDB1_specimen_BM	-0.00045892295597487197	0.0001287905261431136	3_2
1469	cat__MRDB1_specimen_nan	-0.0005984669811321064	0.0001531380151402807	3_2
1470	cat__MRDB1num_ND	4.3238993710659204e-05	1.1792452830176417e-05	3_2
1471	cat__MRDB1num_Neg	-7.665094339626144e-05	7.178452188579692e-05	3_2
1472	cat__MRDB1num_Pos	-0.0004117531446541145	0.00018980192068409759	3_2
1473	cat__MRDB1num_nan	-0.001066234276729605	0.0004330371442706744	3_2
1474	cat__MRDC1_method_MFC (LAIP+DfN)	-0.001225432389937109	0.0007077013830020714	3_2
1475	cat__MRDC1_method_nan	-0.0009797562893081979	0.0002943622103274114	3_2
1476	cat__MRDC1num_ND	0.0042128537735848905	0.0005569220898943348	3_2
1477	cat__MRDC1num_Neg	0.0067374213836477684	0.0024770553292886013	3_2
1478	cat__MRDC1num_Pos	-0.0024823113207547375	0.0013815943211597042	3_2
1479	cat__MRDC1num_nan	-0.00047071540880507803	0.0006408965767660545	3_2
1480	num__TestDate	-0.009959709119496885	0.0011561006720731595	3_2
1481	num__ITDPcnt	0.0029147012578616184	0.0010048189757508228	3_2
1482	num__ITDLength	0.0005562106918238774	0.0018843504899872404	3_2
1483	num__date_MRDA0	-0.00028007075471701	0.0007302359973414503	3_2
1484	num__MRDA0hodnota	-0.0006426886792453068	0.00021282754837076553	3_2
1485	num__MRDA0logred	-0.0005876572327044415	0.00018950149223190865	3_2
1486	num__date_MRDB0	0.00015624999999996891	0.0002256243082931014	3_2
1487	num__MRDB0hodnota	-0.0005070754716981263	0.0001473860049788727	3_2
1488	num__MRDB0logred	-0.00012873427672961403	0.0001332062976724597	3_2
1489	num__MRDC0percentage	0.003731328616352192	0.002291096020249294	3_2
1490	num__date_MRDA1	0.003970125786163492	0.001041926216625909	3_2
1491	num__MRDA1hodnota	-0.0014111635220126263	0.000381681681498688	3_2
1492	num__MRDA1logred	0.0024872248427672884	0.00045438151800735447	3_2
1493	num__date_MRDB1	-0.0005768474842767546	0.0007536939168632222	3_2
1494	num__MRDB1hodnota	-0.00012185534591195868	0.0006069375236247486	3_2
1495	num__Date_MRDC1	-7.665094339626144e-05	0.0012852841935347993	3_2
1496	num__MRDC1percentage	-6.878930817613149e-05	0.0011943194366668185	3_2
1497	remainder__MRDnegativity_is_missing	-0.0005100235849056833	0.00023583677247881508	3_2
1498	remainder__MRDguided_is_missing	0.00016214622641506083	0.00016927065504867991	3_2
1499	remainder__Housekeeping_is_missing	8.352987421380575e-05	0.00014838511075611178	3_2
1500	remainder__MRDA0_is_missing	-0.00011497641509434775	0.00015589421441025253	3_2
1501	remainder__date_MRDA0_is_missing	-0.00034001572327044813	0.00013023706963074164	3_2
1502	remainder__MRDA0_method_is_missing	-0.0006210691823899772	0.00021004602607825257	3_2
1503	remainder__MRDA0_specimen_is_missing	-0.0007409591194968756	0.000295292453307414	3_2
1504	remainder__MRDA0num_is_missing	0.0001238207547169745	0.0005748224381795687	3_2
1505	remainder__MRDA0hodnota_is_missing	-1.7688679245297934e-05	0.00025967580327904453	3_2
1506	remainder__MRDA0logred_is_missing	-0.00031643081761008053	0.00023173078315816026	3_2
1507	remainder__MRDB0_is_missing	-0.0001916273584906092	0.00024025062692239208	3_2
1508	remainder__date_MRDB0_is_missing	8.647798742134061e-05	0.00017473357524288877	3_2
1509	remainder__MRDB0_method_is_missing	0.0004490959119496374	0.0002236079033542263	3_2
1510	remainder__MRDB0_specimen_is_missing	0.00024076257861631588	0.00022649151400767716	3_2
1511	remainder__MRDB0num_is_missing	0.00014445754716978508	0.00018296784291910837	3_2
1512	remainder__MRDB0hodnota_is_missing	7.173742138362193e-05	0.00011033455635462031	3_2
1513	remainder__MRDB0logred_is_missing	-4.2256289308206796e-05	0.00010158521091155924	3_2
1514	remainder__MRDC0_is_missing	0.00010318396226414173	0.00024263049311339192	3_2
1515	remainder__MRDC0_method_is_missing	-0.000193592767295625	0.0005317656786184933	3_2
1516	remainder__MRDC0_specimen_is_missing	6.780660377354586e-05	0.0007919609841353501	3_2
1517	remainder__MRDC0num_is_missing	-0.0012716194968553697	0.0004864178335537305	3_2
1518	remainder__MRDC0percentage_is_missing	-0.0007566823899371134	0.0006769257114502358	3_2
1519	remainder__MRDA1_is_missing	-0.0002407625786164047	0.00019199237530110949	3_2
1520	remainder__date_MRDA1_is_missing	0.0018632075471697763	0.0005045916784201946	3_2
1521	remainder__MRDA1_method_is_missing	0.0003547562893081446	0.00019320578360401805	3_2
1522	remainder__MRDA1_specimen_is_missing	0.0006259827044024835	0.0003401151152582112	3_2
1523	remainder__MRDA1num_is_missing	4.913522012572891e-06	0.00020573521606564286	3_2
1524	remainder__MRDA1hodnota_is_missing	0.0011409198113207398	0.00032350831918938913	3_2
1525	remainder__MRDA1logred_is_missing	0.00026041666666665186	0.00020098647527667292	3_2
1526	remainder__MRDB1_is_missing	-2.4567610062931067e-05	0.00011598410081620653	3_2
1527	remainder__date_MRDB1_is_missing	-0.0002407625786163825	0.000198374894243202	3_2
1528	remainder__MRDB1_method_is_missing	-0.0007851808176100982	0.0002687727980051485	3_2
1529	remainder__MRDB1_specimen_is_missing	0.00021128144654085633	0.0001704645182921248	3_2
1530	remainder__MRDB1num_is_missing	-0.00023683176100630643	0.0001366065162618318	3_2
1531	remainder__MRDB1hodnota_is_missing	-0.0006466194968553606	0.00015558417429907353	3_2
1532	remainder__MRDC1_is_missing	-0.0004805424528302016	0.000289295892034812	3_2
1533	remainder__Date_MRDC1_is_missing	-0.0012991352201257912	0.0013372783628186767	3_2
1534	remainder__MRDC1_method_is_missing	-0.0005571933962264186	0.0005378419390593794	3_2
1535	remainder__MRDC1_specimen_is_missing	-0.0007871462264151142	0.001402651416947045	3_2
1536	remainder__MRDC1num_is_missing	-0.00047464622641510965	0.00048008504648461184	3_2
1537	remainder__MRDC1percentage_is_missing	-0.002511792452830197	0.0013407862717561788	3_2
1538	remainder__TestDate_is_missing	-0.0005788128930817704	0.0003690234949637379	3_2
1539	remainder__amlFLToutcomeID_is_missing	-0.0006515330188679336	0.00038431909529429474	3_2
1540	remainder__amlFLTTypeID_is_missing	3.636006289304827e-05	0.0006389437924847009	3_2
1541	remainder__amlDDLFLTTKDID_is_missing	0.00015919811320752597	0.00034766909606544504	3_2
1542	remainder__ITDPcnt_is_missing	-0.0009610849056604254	0.0010712226259133014	3_2
1543	remainder__ITDLength_is_missing	-0.0010092374213836798	0.0006175466466828919	3_2
1544	remainder__amlFLTType0ID_is_missing	0.00037244496855344257	0.0007845182272506364	3_2
1545	remainder__amlDDLNPM1OutcomeID_is_missing	-0.0013295990566037919	0.0004286055985548422	3_2
1546	remainder__amlDDLNPM1ID_is_missing	-0.00016116352201263063	0.004182075672317915	3_2
1547	cat__MRDA0_False	-0.0003685624105550511	0.00017417587345748914	4_2
1548	cat__MRDA0_True	-0.00015683506832131489	0.000896780020112752	4_2
1549	cat__MRDA0_nan	-5.489227391248796e-05	0.00015617201879397825	4_2
1550	cat__MRDB0_False	-0.0006420435609402642	0.0005392274697527118	4_2
1551	cat__MRDB0_True	0.0007694720539512146	0.0006188669491878504	4_2
1552	cat__MRDB0_nan	-9.606147934684283e-05	0.00014060594073234936	4_2
1553	cat__MRDC0_False	-0.00035483934207694026	0.0002690982836613077	4_2
1554	cat__MRDC0_True	-0.0006057754513909775	0.0004933200735060876	4_2
1555	cat__MRDC0_nan	0.00011958673959491239	7.501078817348992e-05	4_2
1556	cat__MRDA1_False	-0.0006763512321355414	0.0005515159449587903	4_2
1557	cat__MRDA1_True	-0.00013232958889612955	0.0017696906448884558	4_2
1558	cat__MRDA1_nan	-0.00030778882158055687	0.00022346847528935951	4_2
1559	cat__MRDB1_False	-0.00048030739673394774	0.00025349612617763385	4_2
1560	cat__MRDB1_True	0.00025975808190707993	0.0004592930941768938	4_2
1561	cat__MRDB1_nan	-0.0006988962732067394	0.00047935223362942977	4_2
1562	cat__MRDC1_False	-0.0004969711227430729	0.0006564951620122311	4_2
1563	cat__MRDC1_True	-2.0584602717210743e-05	0.0006186526584585212	4_2
1564	cat__MRDC1_nan	-0.0004234546844674947	0.0001956906383338853	4_2
1565	cat__amlFLToutcomeID_2.0	-0.00038032504067910813	0.00011200264155018785	4_2
1566	cat__amlFLToutcomeID_3.0	-0.0011419553412143734	0.0008548556576828094	4_2
1567	cat__amlFLToutcomeID_4.0	0.001001783998902117	0.00043745239178598843	4_2
1568	cat__amlFLToutcomeID_nan	-9.998235605486183e-05	0.0003296015223083468	4_2
1569	cat__amlFLTTypeID_1.0	0.0015791330941598014	0.00193574898170238	4_2
1570	cat__amlFLTTypeID_2.0	0.0003744437256169686	0.00035285984339078816	4_2
1571	cat__amlFLTTypeID_nan	0.0019771020800250618	0.0006053327635041561	4_2
1572	cat__amlDDLFLTTKDID_1.0	0.0003068086024034633	0.0003099353216175788	4_2
1573	cat__amlDDLFLTTKDID_2.0	-1.0782410947141052e-05	3.136701366428102e-05	4_2
1574	cat__amlDDLFLTTKDID_3.0	2.9406575310186866e-05	9.821776588350516e-05	4_2
1575	cat__amlDDLFLTTKDID_4.0	0.0	0.0	4_2
1576	cat__amlDDLFLTTKDID_6.0	0.0	0.0	4_2
1577	cat__amlDDLFLTTKDID_7.0	0.0	0.0	4_2
1578	cat__amlDDLFLTTKDID_8.0	0.0	0.0	4_2
1579	cat__amlDDLFLTTKDID_9.0	0.0	0.0	4_2
1580	cat__amlDDLFLTTKDID_99.0	-0.0004940304652120808	0.00026277187994112064	4_2
1581	cat__amlDDLFLTTKDID_nan	-0.0006508655335333513	0.0004402635637682076	4_2
1582	cat__amlFLTType0ID_1.0	0.0004185535885823821	0.0007859353105782152	4_2
1583	cat__amlFLTType0ID_2.0	8.821972593042737e-06	4.559863298482325e-05	4_2
1584	cat__amlFLTType0ID_nan	-0.00017447901350746696	0.0006082305410250081	4_2
1585	cat__amlDDLNPM1OutcomeID_1.0	-0.001240957478092164	0.004190155976123101	4_2
1586	cat__amlDDLNPM1OutcomeID_3.0	0.0011311729302671658	0.002180103970910153	4_2
1587	cat__amlDDLNPM1OutcomeID_5.0	-0.00011762630124099172	0.00019483936685851558	4_2
1588	cat__amlDDLNPM1OutcomeID_nan	0.0013625046560410635	0.0005185442829185731	4_2
1589	cat__amlDDLNPM1ID_1.0	-0.0008047599443235853	0.0005320288013684924	4_2
1590	cat__amlDDLNPM1ID_2.0	2.352526024813617e-05	0.0001353412581630325	4_2
1591	cat__amlDDLNPM1ID_3.0	-1.9604383540205994e-05	0.00010502535031840968	4_2
1592	cat__amlDDLNPM1ID_4.0	-0.0005479425199474974	0.0001523728561769406	4_2
1593	cat__amlDDLNPM1ID_5.0	0.00027250093120816387	0.001405477073176556	4_2
1594	cat__amlDDLNPM1ID_nan	-0.0014193573683075832	0.0021118084545943	4_2
1595	cat__MRDnegativity_<0.0%/not detectable	-0.0003195514517046583	0.0004198543177709647	4_2
1596	cat__MRDnegativity_nan	-0.0006322413691701723	0.00022902333892691588	4_2
1597	cat__MRDguided_No	-0.00036072065713899093	0.0004835730278267141	4_2
1598	cat__MRDguided_nan	-0.00020584602717170774	8.994545862067663e-05	4_2
1599	cat__Housekeeping_ABL	-0.00021564821894177745	0.0004944426077138083	4_2
1600	cat__Housekeeping_nan	-0.000324452547589682	0.00031310907200998543	4_2
1601	cat__MRDA0_method_nan	-0.0006234193965771295	0.0006749035042688835	4_2
1602	cat__MRDA0_method_qPCR-NPM1	0.0003401360544217358	0.0001322242641801868	4_2
1603	cat__MRDA0_method_qPCR-NPM1 A	0.00043521731459150725	0.00011289129407661953	4_2
1604	cat__MRDA0_method_qPCR-NPM1 B	0.0	0.0	4_2
1605	cat__MRDA0_method_qPCR-NPM1 D	3.332745201820586e-05	1.9208294558101583e-05	4_2
1606	cat__MRDA0_method_qPCR-NPM1 OTHER	0.00014997353408217063	6.319183462247566e-05	4_2
1607	cat__MRDA0_method_qPCR-inv16	-6.371424650557511e-05	4.721360771155816e-05	4_2
1608	cat__MRDA0_method_qPCR-t8/21	-1.960438354053906e-06	2.9341154594464375e-05	4_2
1609	cat__MRDA0num_ND	0.0003009272873413904	0.00014125363074933792	4_2
1610	cat__MRDA0num_Pos	-0.0005685271226646638	0.00036317087437305785	4_2
1611	cat__MRDA0num_nan	-0.001017467505734304	0.0009262402160076535	4_2
1612	cat__MRDA0_specimen_PB	-0.0013879903546433424	0.0020657299964337095	4_2
1613	cat__MRDA0_specimen_nan	-0.0003019075065185062	0.0012958393714270367	4_2
1614	cat__MRDB0_method_nan	6.861534239051003e-05	0.00018819187109211862	4_2
1615	cat__MRDB0_method_qPCR-NPM1	0.0006322413691701057	3.7325634230572784e-05	4_2
1616	cat__MRDB0_method_qPCR-NPM1 A	-4.1169205434377075e-05	7.240363587843846e-05	4_2
1617	cat__MRDB0_method_qPCR-NPM1 B	1.9604383540094973e-06	3.9208767080189945e-06	4_2
1618	cat__MRDB0_method_qPCR-NPM1 D	2.9406575310142458e-05	0.0	4_2
1619	cat__MRDB0_method_qPCR-NPM1 OTHER	4.116920543428826e-05	1.9992626844658677e-05	4_2
1620	cat__MRDB0_method_qPCR-inv16	-2.4505479425251943e-05	4.0652514954860766e-05	4_2
1621	cat__MRDB0_method_qPCR-t8/21	-0.0001333098080731121	3.8014310081858396e-05	4_2
1622	cat__MRDB0_specimen_BM	0.0004224744652904011	0.00045034004304807994	4_2
1623	cat__MRDB0_specimen_nan	0.00013429002725007244	0.000274471871709622	4_2
1624	cat__MRDB0num_ND	5.195161638140711e-05	7.293252264400576e-05	4_2
1625	cat__MRDB0num_Pos	-0.0001774196710385034	0.0002010620453041843	4_2
1626	cat__MRDB0num_nan	0.0004969711227430062	0.0008158615709190715	4_2
1627	cat__MRDC0_method_MFC (LAIP+DfN)	-0.001337018957438918	0.0013743337045471864	4_2
1628	cat__MRDC0_method_nan	0.0001195867395949346	0.00035723038616381495	4_2
1629	cat__MRDC0_specimen_BM	-0.0022103942441530577	0.0019898618295850603	4_2
1630	cat__MRDC0_specimen_BM	-7.939775333767329e-05	9.988620990692234e-05	4_2
1631	cat__MRDC0_specimen_PB	0.0027740202709325423	0.0010603008681474516	4_2
1632	cat__MRDC0_specimen_nan	0.00028426356133226527	0.0012895862736173795	4_2
1633	cat__MRDC1_specimen_BM	0.0005695073418416019	0.0010038009131394853	4_2
1634	cat__MRDC1_specimen_PB	4.41098629653025e-05	0.00022425392548303425	4_2
1635	cat__MRDC1_specimen_nan	-0.0003440569311298436	0.00011087314530517251	4_2
1636	cat__MRDC0num_Neg	0.0	0.0	4_2
1637	cat__MRDC0num_Pos	-0.00043325687623756436	0.0006364982107345873	4_2
1638	cat__MRDC0num_nan	0.00017643945186138766	0.0006397084881662022	4_2
1639	cat__MRDA1_method_nan	-0.000200944931286684	0.0010286791985793294	4_2
1640	cat__MRDA1_method_qPCR-NPM1	0.0003832656982101001	0.00016054063077160815	4_2
1641	cat__MRDA1_method_qPCR-NPM1 A	0.0004901095885039286	8.87626216759576e-05	4_2
1642	cat__MRDA1_method_qPCR-NPM1 B	0.0	0.0	4_2
1643	cat__MRDA1_method_qPCR-NPM1 D	0.0	0.0	4_2
1644	cat__MRDA1_method_qPCR-NPM1 OTHER	-9.214060263880164e-05	1.8180357379064722e-05	4_2
1645	cat__MRDA1_method_qPCR-inv16	9.802191770047486e-06	2.319621942440303e-05	4_2
1646	cat__MRDA1_method_qPCR-t8/21	-3.136701366430738e-05	7.335288648642057e-06	4_2
1647	cat__MRDA1num_ND	-4.312964378840878e-05	6.779829624495166e-05	4_2
1648	cat__MRDA1num_Neg	-0.0006841929855516237	0.0002273939481071861	4_2
1649	cat__MRDA1num_Pos	-9.508126016983809e-05	0.00042615979900065596	4_2
1650	cat__MRDA1num_nan	0.00037542394479399553	0.0002950703953344225	4_2
1651	cat__MRDA1_specimen_PB	-0.0004459997255386705	0.0013285351355015952	4_2
1652	cat__MRDA1_specimen_nan	-0.00014213178066619926	0.0012339631905891634	4_2
1653	cat__MRDB1_method_nan	0.0002813229038012288	0.0003393682439855199	4_2
1654	cat__MRDB1_method_qPCR-NPM1	0.00035581956125385616	0.00012412841748143385	4_2
1655	cat__MRDB1_method_qPCR-NPM1 A	0.00028426356133226527	6.819395452147909e-05	4_2
1656	cat__MRDB1_method_qPCR-NPM1 B	0.0	0.0	4_2
1657	cat__MRDB1_method_qPCR-NPM1 D	0.0	0.0	4_2
1658	cat__MRDB1_method_qPCR-NPM1 OTHER	-7.253621909859564e-05	7.841753416082397e-06	4_2
1659	cat__MRDB1_method_qPCR-inv16	-5.097139720446897e-05	3.9208767080189945e-06	4_2
1660	cat__MRDB1_method_qPCR-t8/21	-4.9010958850459474e-05	4.065251495485005e-05	4_2
1661	cat__MRDB1_specimen_BM	0.00046560410907874327	0.00028132461149503257	4_2
1662	cat__MRDB1_specimen_nan	0.0004126722735203092	0.0002749405584884651	4_2
1663	cat__MRDB1num_ND	1.372306847806648e-05	4.4098970296237715e-05	4_2
1664	cat__MRDB1num_Neg	4.312964378829776e-05	2.9471850807460664e-05	4_2
1665	cat__MRDB1num_Pos	0.00038816679409512387	0.00023882774221311738	4_2
1666	cat__MRDB1num_nan	-0.00027740202709332086	0.0003324171671256663	4_2
1667	cat__MRDC1_method_MFC (LAIP+DfN)	-0.00017545923268449392	0.0003893012993081474	4_2
1668	cat__MRDC1_method_nan	-0.00014605265737426264	0.00043348967119234986	4_2
1669	cat__MRDC1num_ND	2.940657530969837e-06	0.0010589252919265368	4_2
1670	cat__MRDC1num_Neg	0.005731341527965617	0.006008973494407498	4_2
1671	cat__MRDC1num_Pos	0.00338077594150048	0.0006500220575476338	4_2
1672	cat__MRDC1num_nan	0.000312689917465514	0.0008374502983356779	4_2
1673	num__TestDate	-0.011834186124017366	0.00576027915680822	4_2
1674	num__ITDPcnt	0.007904487443392293	0.002555774466942362	4_2
1675	num__ITDLength	0.006526299280519066	0.003917545733630493	4_2
1676	num__date_MRDA0	-0.0013713266286342173	0.0004824371521746031	4_2
1677	num__MRDA0hodnota	-0.0010596169303456638	0.000482347521120603	4_2
1678	num__MRDA0logred	-2.940657531025348e-05	9.943307771504494e-05	4_2
1679	num__date_MRDB0	0.0004930502460349651	0.00027436683214573037	4_2
1680	num__MRDB0hodnota	0.00011664608206392035	0.00034656535846837007	4_2
1681	num__MRDB0logred	2.744613695617737e-05	0.0001296930360114235	4_2
1682	num__MRDC0percentage	-0.0026387500245054875	0.005149100387001547	4_2
1683	num__date_MRDA1	-1.666372600919175e-05	0.0022570312300591294	4_2
1684	num__MRDA1hodnota	0.00296516301044909	0.0005584755212263081	4_2
1685	num__MRDA1logred	-0.0013487815875630194	0.0005861136943553336	4_2
1686	num__date_MRDB1	0.000404830520104249	0.00037088830599077237	4_2
1687	num__MRDB1hodnota	-0.001408574957360531	0.001120560736929291	4_2
1688	num__Date_MRDC1	-0.001173322354878592	0.002192565596336133	4_2
1689	num__MRDC1percentage	0.006578250896900495	0.0026898300152282902	4_2
1690	remainder__MRDnegativity_is_missing	-0.00018330098610050972	0.0002603141771709388	4_2
1691	remainder__MRDguided_is_missing	-6.665490403661156e-05	0.0001901625203395394	4_2
1692	remainder__Housekeeping_is_missing	-7.841753416069075e-05	0.0001553577820083391	4_2
1693	remainder__MRDA0_is_missing	-0.0007547687662961877	0.00020950106855482107	4_2
1694	remainder__date_MRDA0_is_missing	-9.018016428476993e-05	0.0003529415232809544	4_2
1695	remainder__MRDA0_method_is_missing	-0.0006881138622596428	0.0012078018704561406	4_2
1696	remainder__MRDA0_specimen_is_missing	0.0006312611499931009	0.001167705611403441	4_2
1697	remainder__MRDA0num_is_missing	-0.0007332039444020166	0.002109716787758607	4_2
1698	remainder__MRDA0hodnota_is_missing	-0.00024505479425203093	0.00035519929528148584	4_2
1699	remainder__MRDA0logred_is_missing	-0.0006626281636574083	0.0003047740870406978	4_2
1700	remainder__MRDB0_is_missing	-0.00043913819129963726	0.00023929396759200314	4_2
1701	remainder__date_MRDB0_is_missing	-9.606147934684283e-05	0.00022781609592555243	4_2
1702	remainder__MRDB0_method_is_missing	0.00023819326001290887	0.0006401409123791451	4_2
1703	remainder__MRDB0_specimen_is_missing	0.0005655864651335607	0.0007242128344104487	4_2
1704	remainder__MRDB0num_is_missing	0.00037346350643998607	0.00037897103960346463	4_2
1705	remainder__MRDB0hodnota_is_missing	0.00036758219137795757	0.00017048488630365494	4_2
1706	remainder__MRDB0logred_is_missing	0.0002195690956497298	0.00018446360262385956	4_2
1707	remainder__MRDC0_is_missing	-0.00050579309533616	9.66597505194758e-05	4_2
1708	remainder__MRDC0_method_is_missing	-0.0006038150130369679	0.0003961274176400234	4_2
1709	remainder__MRDC0_specimen_is_missing	0.0012507596698621449	0.0009975982930697767	4_2
1710	remainder__MRDC0num_is_missing	-0.0006312611499931676	0.0005418174246849263	4_2
1711	remainder__MRDC0percentage_is_missing	0.0004901095885039286	0.0006309520922057753	4_2
1712	remainder__MRDA1_is_missing	-9.116038346179689e-05	0.00016728754869465567	4_2
1713	remainder__date_MRDA1_is_missing	-5.097139720449118e-05	0.000474426081671842	4_2
1714	remainder__MRDA1_method_is_missing	4.2149424611293004e-05	0.0006707851181562377	4_2
1715	remainder__MRDA1_specimen_is_missing	-0.00030288772569553313	0.0003450093020472609	4_2
1716	remainder__MRDA1num_is_missing	-0.00011272520535592357	0.000624192612085441	4_2
1717	remainder__MRDA1hodnota_is_missing	0.0005214766021682138	0.0002601849587538582	4_2
1718	remainder__MRDA1logred_is_missing	0.0003313140818286708	0.00031681860527315035	4_2
1719	remainder__MRDB1_is_missing	-0.0007165402183928693	0.0004849400957628373	4_2
1720	remainder__date_MRDB1_is_missing	-0.00016957791762244322	0.0006152981860450554	4_2
1721	remainder__MRDB1_method_is_missing	-0.0003695426297320559	0.0006179471486375155	4_2
1722	remainder__MRDB1_specimen_is_missing	3.332745201825027e-05	0.00020962486142132741	4_2
1723	remainder__MRDB1num_is_missing	0.0007086984649766981	0.0003130661076277305	4_2
1724	remainder__MRDB1hodnota_is_missing	-0.00037738438314813825	0.0006601250369057818	4_2
1725	remainder__MRDC1_is_missing	-0.0004881491501500301	0.0002007320392271497	4_2
1726	remainder__Date_MRDC1_is_missing	-0.001497774902468252	0.0005639336464173439	4_2
1727	remainder__MRDC1_method_is_missing	0.0008576917798819306	0.0005414945795712846	4_2
1728	remainder__MRDC1_specimen_is_missing	0.0013379991766158338	0.0006365012298392412	4_2
1729	remainder__MRDC1num_is_missing	1.666372600910293e-05	0.0007008162677843836	4_2
1730	remainder__MRDC1percentage_is_missing	0.0008870983551921618	0.0007706106383225178	4_2
1731	remainder__TestDate_is_missing	0.0006038150130368569	0.00021249288897743032	4_2
1732	remainder__amlFLToutcomeID_is_missing	0.0006547864102412815	0.0002731735610009062	4_2
1733	remainder__amlFLTTypeID_is_missing	0.0014281793409005594	0.0009355862132584472	4_2
1734	remainder__amlDDLFLTTKDID_is_missing	-0.0002940657531024682	0.000772217389310841	4_2
1735	remainder__ITDPcnt_is_missing	0.0019692603266090016	0.0012240830142908944	4_2
1736	remainder__ITDLength_is_missing	0.0028965476680585358	0.0016193149601653842	4_2
1737	remainder__amlFLTType0ID_is_missing	-0.00046266345154777344	0.0007403387210949556	4_2
1738	remainder__amlDDLNPM1OutcomeID_is_missing	0.0006547864102412815	0.00040022002089853124	4_2
1739	remainder__amlDDLNPM1ID_is_missing	-0.001044913642690548	0.0025380511368710483	4_2
1740	cat__MRDA0_False	-6.226226031464943e-05	0.0005902340747563556	5_2
1741	cat__MRDA0_True	3.210397797468456e-05	0.000660667535362659	5_2
1742	cat__MRDA0_nan	0.00020527088947472905	0.00013176253137599204	5_2
1743	cat__MRDB0_False	-0.0006566722767557875	0.00028572591739447394	5_2
1744	cat__MRDB0_True	-0.0001770583027697503	0.00011090465118543654	5_2
1745	cat__MRDB0_nan	-0.00010604041209836269	0.0001961778439671694	5_2
1746	cat__MRDC0_False	-0.0004689126479945127	0.0004222944009397775	5_2
1747	cat__MRDC0_True	-0.00010604041209840708	0.00039374986365032366	5_2
1748	cat__MRDC0_nan	-4.572384741856617e-05	0.00013804844217934142	5_2
1749	cat__MRDA1_False	-3.7941064879265515e-05	0.0001734672500929181	5_2
1750	cat__MRDA1_True	-1.3619869443881605e-05	0.0007273974738586389	5_2
1751	cat__MRDA1_nan	-0.0005224192779523795	0.0001146392904464501	5_2
1752	cat__MRDB1_False	-0.0006420795594945572	0.0003474033971171359	5_2
1753	cat__MRDB1_True	-0.00032298547538214264	0.00011468056174795513	5_2
1754	cat__MRDB1_nan	-0.00019943380257032574	0.0003265060476252319	5_2
1755	cat__MRDC1_False	-0.0012394081193879414	0.0006328253538617964	5_2
1756	cat__MRDC1_True	-0.001980718156258843	0.0011357363920508699	5_2
1757	cat__MRDC1_nan	-0.00042513449621079947	0.00020986471907066644	5_2
1758	cat__amlFLToutcomeID_2.0	5.0588086505576334e-05	7.719288429871839e-05	5_2
1759	cat__amlFLToutcomeID_3.0	-0.004053856855172211	0.0011274823546846382	5_2
1760	cat__amlFLToutcomeID_4.0	-0.0018211711142026355	0.0006621271141925315	5_2
1761	cat__amlFLToutcomeID_nan	-0.0017987956144020823	0.00019191010638020233	5_2
1762	cat__amlFLTTypeID_1.0	0.00046307556108993175	0.0010181464778322709	5_2
1763	cat__amlFLTTypeID_2.0	-0.0011168292943934954	0.000191816382203334	5_2
1764	cat__amlFLTTypeID_nan	-0.00014203578134277527	0.0007376047209816302	5_2
1765	cat__amlDDLFLTTKDID_1.0	0.00032006693192978555	0.00021660670208336504	5_2
1766	cat__amlDDLFLTTKDID_2.0	-3.891391269668087e-05	2.885933004680525e-05	5_2
1767	cat__amlDDLFLTTKDID_3.0	0.00027434308451124156	0.00012078993838113221	5_2
1768	cat__amlDDLFLTTKDID_4.0	7.782782539322852e-06	1.5565565078645704e-05	5_2
1769	cat__amlDDLFLTTKDID_6.0	0.0	0.0	5_2
1770	cat__amlDDLFLTTKDID_8.0	1.7511260713476418e-05	1.4625109570258267e-05	5_2
1771	cat__amlDDLFLTTKDID_9.0	0.0	0.0	5_2
1772	cat__amlDDLFLTTKDID_99.0	0.00015662849860393903	6.15590548571674e-05	5_2
1773	cat__amlDDLFLTTKDID_nan	-0.000834703427342931	0.0003029854835236192	5_2
1774	cat__amlFLTType0ID_1.0	4.7669543053330264e-05	0.0009430975609500334	5_2
1775	cat__amlFLTType0ID_2.0	6.226226031458282e-05	3.2904698904141296e-05	5_2
1776	cat__amlFLTType0ID_nan	-0.00045821132200294377	0.0006139078279547159	5_2
1777	cat__amlDDLNPM1OutcomeID_1.0	0.0034555554474613006	0.0022921760409949153	5_2
1778	cat__amlDDLNPM1OutcomeID_3.0	-0.002105242676888097	0.003212707332906755	5_2
1779	cat__amlDDLNPM1OutcomeID_5.0	-1.5565565078690113e-05	2.0955783316220646e-05	5_2
1780	cat__amlDDLNPM1OutcomeID_7.0	0.0	0.0	5_2
1781	cat__amlDDLNPM1OutcomeID_nan	-0.0007539570584973899	0.00018150848026572404	5_2
1782	cat__amlDDLNPM1ID_1.0	-0.0002908814974073914	0.00035751859478238987	5_2
1783	cat__amlDDLNPM1ID_2.0	-9.72847817437561e-07	9.35351565154167e-05	5_2
1784	cat__amlDDLNPM1ID_3.0	-1.2647021626444043e-05	3.6087278051595984e-05	5_2
1785	cat__amlDDLNPM1ID_4.0	-0.0001683026724130121	0.00010840161708463027	5_2
1786	cat__amlDDLNPM1ID_5.0	0.0002441848021713655	0.0013250008702284574	5_2
1787	cat__amlDDLNPM1ID_nan	0.0024126625871914386	0.0016792463668596916	5_2
1788	cat__MRDnegativity_<0.0%/not detectable	-2.432119543547273e-05	0.00022821525180862631	5_2
1789	cat__MRDnegativity_nan	-0.0001079861077332156	0.00012704513475441685	5_2
1790	cat__MRDguided_No	-3.59953692444348e-05	0.00031242807345654115	5_2
1791	cat__MRDguided_nan	-3.404967360960409e-05	0.00010327777355673982	5_2
1792	cat__Housekeeping_ABL	0.0006994775807220189	0.00025802301102588725	5_2
1793	cat__Housekeeping_nan	0.0006605636680253602	0.000330057888471019	5_2
1794	cat__MRDA0_method_nan	0.00011771458590728034	0.000253601852606744	5_2
1795	cat__MRDA0_method_qPCR-NPM1	-0.00029963712776415186	0.00011064834242774718	5_2
1796	cat__MRDA0_method_qPCR-NPM1 A	-0.000418324561488892	0.00013420364237770797	5_2
1797	cat__MRDA0_method_qPCR-NPM1 B	-1.3619869443814991e-05	4.765961500095835e-06	5_2
1798	cat__MRDA0_method_qPCR-NPM1 D	5.837086904492139e-05	3.975604234162657e-05	5_2
1799	cat__MRDA0_method_qPCR-NPM1 OTHER	2.0429804165722487e-05	9.875243973072463e-05	5_2
1800	cat__MRDA0_method_qPCR-inv16	-0.00014981856388207593	7.782782539322852e-06	5_2
1801	cat__MRDA0_method_qPCR-t8/21	-5.058808650570956e-05	7.280126444478151e-06	5_2
1802	cat__MRDA0num_ND	-9.7284781748197e-07	9.169574509790199e-05	5_2
1803	cat__MRDA0num_Pos	-0.0009738206652333492	0.00019208263646714735	5_2
1804	cat__MRDA0num_nan	6.71264994016374e-05	0.0006061505526398469	5_2
1805	cat__MRDA0_specimen_PB	1.0701325991546718e-05	0.0009073358930354249	5_2
1806	cat__MRDA0_specimen_nan	-0.0003463338230001112	0.0012053242896204299	5_2
1807	cat__MRDB0_method_nan	-0.0005623060384664536	0.00023829013160337994	5_2
1808	cat__MRDB0_method_qPCR-NPM1	-0.00011187749900287702	9.71387449591374e-05	5_2
1809	cat__MRDB0_method_qPCR-NPM1 A	7.977352102808143e-05	5.0513196625192476e-05	5_2
1810	cat__MRDB0_method_qPCR-NPM1 B	-1.3619869443837196e-05	1.3196349842190858e-05	5_2
1811	cat__MRDB0_method_qPCR-NPM1 D	9.728478174153565e-06	0.0	5_2
1812	cat__MRDB0_method_qPCR-NPM1 OTHER	0.00016732982459546352	2.7790092239780877e-05	5_2
1813	cat__MRDB0_method_qPCR-inv16	6.226226031456062e-05	5.2785399368635754e-05	5_2
1814	cat__MRDB0_method_qPCR-t8/21	1.945695634830713e-05	0.0	5_2
1815	cat__MRDB0_specimen_BM	-0.0006167855162417357	0.0002512585492093122	5_2
1816	cat__MRDB0_specimen_nan	-5.837086904536548e-06	0.0001599262393636553	5_2
1817	cat__MRDB0num_ND	-0.0005983014077108439	7.67872177940599e-05	5_2
1818	cat__MRDB0num_Pos	-0.0004124874745843776	0.00019455497021865395	5_2
1819	cat__MRDB0num_nan	-0.0006245682987810585	0.0003549441627943089	5_2
1820	cat__MRDC0_method_MFC (LAIP+DfN)	0.000331741105738792	0.0005431541010275207	5_2
1821	cat__MRDC0_method_nan	-0.0005049080172389253	0.0006838739586599622	5_2
1822	cat__MRDC0_specimen_BM	-0.00030158282339898257	0.0013361029731119925	5_2
1823	cat__MRDC0_specimen_BM	-7.78278253936726e-06	7.342262363091963e-05	5_2
1824	cat__MRDC0_specimen_PB	0.00014009008570785574	0.0017640802672060157	5_2
1825	cat__MRDC0_specimen_nan	-0.0025761010205173963	0.001422896277061363	5_2
1826	cat__MRDC1_specimen_BM	-0.00011187749900285482	0.0005173776283112022	5_2
1827	cat__MRDC1_specimen_PB	-0.0005039351694214877	0.00010430816047071208	5_2
1828	cat__MRDC1_specimen_nan	-0.0010107888822951771	0.0005535102275235909	5_2
1829	cat__MRDC0num_Neg	0.0	0.0	5_2
1830	cat__MRDC0num_Pos	6.518080376680669e-05	0.0007708405585554011	5_2
1831	cat__MRDC0num_nan	0.0005807901469972565	0.00043804734886456495	5_2
1832	cat__MRDA1_method_nan	0.00021013512856180583	0.0007146254272077753	5_2
1833	cat__MRDA1_method_qPCR-NPM1	-0.00026072321506751537	0.0001629803211851871	5_2
1834	cat__MRDA1_method_qPCR-NPM1 A	-0.000192623867848396	4.236079239834077e-05	5_2
1835	cat__MRDA1_method_qPCR-NPM1 B	-6.420795594952455e-05	1.1674173808984278e-05	5_2
1836	cat__MRDA1_method_qPCR-NPM1 D	-9.728478174153565e-06	0.0	5_2
1837	cat__MRDA1_method_qPCR-NPM1 OTHER	-0.00019262386784837381	5.551202972123637e-05	5_2
1838	cat__MRDA1_method_qPCR-inv16	0.00014009008570783354	4.868128923037754e-05	5_2
1839	cat__MRDA1_method_qPCR-t8/21	7.782782539300648e-06	2.8463073300856922e-05	5_2
1840	cat__MRDA1num_ND	0.0006809934721910826	2.536876732476136e-05	5_2
1841	cat__MRDA1num_Neg	0.00014009008570785574	0.0003786790603554099	5_2
1842	cat__MRDA1num_Pos	-0.0005730073644580003	0.00017809758954365426	5_2
1843	cat__MRDA1num_nan	4.280530396629789e-05	0.0002266422244506342	5_2
1844	cat__MRDA1_specimen_PB	0.00040275899641013525	0.0007243595155545744	5_2
1845	cat__MRDA1_specimen_nan	0.0003054742146685552	0.000496051276708337	5_2
1846	cat__MRDB1_method_nan	-0.00027920732359840714	0.0003541566931529618	5_2
1847	cat__MRDB1_method_qPCR-NPM1	-0.0001167417380899538	0.00012104041026934452	5_2
1848	cat__MRDB1_method_qPCR-NPM1 A	-0.00010312186864613881	9.543830466427177e-05	5_2
1849	cat__MRDB1_method_qPCR-NPM1 B	0.0	0.0	5_2
1850	cat__MRDB1_method_qPCR-NPM1 D	2.529404325279927e-05	7.782782539322852e-06	5_2
1851	cat__MRDB1_method_qPCR-NPM1 OTHER	0.0	0.0	5_2
1852	cat__MRDB1_method_qPCR-inv16	0.0	0.0	5_2
1853	cat__MRDB1_method_qPCR-t8/21	-3.8913912696725284e-05	0.0	5_2
1854	cat__MRDB1_specimen_BM	-0.00044556430037654413	0.00036179738159283303	5_2
1855	cat__MRDB1_specimen_nan	-5.739802122759485e-05	0.00021141037375016917	5_2
1856	cat__MRDB1num_ND	-0.00017803115058714347	4.579623623056923e-05	5_2
1857	cat__MRDB1num_Neg	8.366491229772066e-05	5.454892264446515e-05	5_2
1858	cat__MRDB1num_Pos	-0.0004222159527585534	0.00040679000693883446	5_2
1859	cat__MRDB1num_nan	-6.518080376691771e-05	0.00030204692268011074	5_2
1860	cat__MRDC1_method_MFC (LAIP+DfN)	-0.002128591024506088	0.0013722590056878912	5_2
1861	cat__MRDC1_method_nan	-0.0008152464709945794	0.0003337818035988219	5_2
1862	cat__MRDC1num_ND	0.00056327888628378	0.0010074326500957968	5_2
1863	cat__MRDC1num_Neg	0.017642595168837705	0.003978386183787057	5_2
1864	cat__MRDC1num_Pos	-0.0011168292943935175	0.0006840898174878022	5_2
1865	cat__MRDC1num_nan	-0.0014281405959666094	0.0006259396905559523	5_2
1866	num__TestDate	0.00047766827835118433	0.005089938851010723	5_2
1867	num__ITDPcnt	0.001706375071747468	0.0018086687841639166	5_2
1868	num__ITDLength	0.004837972196009321	0.0024787975300933004	5_2
1869	num__date_MRDA0	-0.001787121440593098	0.0005059238930337188	5_2
1870	num__MRDA0hodnota	-0.0014174392699750626	0.00024702673155622815	5_2
1871	num__MRDA0logred	0.0003297954101039391	0.0002012031804710154	5_2
1872	num__date_MRDB0	-0.000884318666031092	0.0002658456856360393	5_2
1873	num__MRDB0hodnota	-4.0859608331511585e-05	0.0001739358310109055	5_2
1874	num__MRDB0logred	0.0005525775602922111	5.694276980150467e-05	5_2
1875	num__MRDC0percentage	0.005122043758694783	0.0014962323526763056	5_2
1876	num__date_MRDA1	-0.0008677802531350531	0.00038753793019172126	5_2
1877	num__MRDA1hodnota	0.00010993180336795749	0.0004457469374260025	5_2
1878	num__MRDA1logred	-0.00046793980017711956	0.00046382910941549307	5_2
1879	num__date_MRDB1	0.00018775962876123043	0.0006174066598887232	5_2
1880	num__MRDB1hodnota	0.0009358796003540615	0.0006301516134941206	5_2
1881	num__Date_MRDC1	-0.0020770300901830296	0.0010939456338729236	5_2
1882	num__MRDC1percentage	0.0009096127092838469	0.0022138540984531488	5_2
1883	remainder__MRDnegativity_is_missing	-0.0004173517136714766	0.0001918854465615126	5_2
1884	remainder__MRDguided_is_missing	0.000331741105738792	0.00010804306127998121	5_2
1885	remainder__Housekeeping_is_missing	9.728478173487431e-07	0.0002895983474756919	5_2
1886	remainder__MRDA0_is_missing	0.00017803115058709907	3.8498232213752055e-05	5_2
1887	remainder__date_MRDA0_is_missing	-0.0005730073644580225	0.00019289391405951948	5_2
1888	remainder__MRDA0_method_is_missing	-3.2103977974773376e-05	0.00042732942522595975	5_2
1889	remainder__MRDA0_specimen_is_missing	-5.545232559276414e-05	0.00048008438062957623	5_2
1890	remainder__MRDA0num_is_missing	-0.00040762323549730083	0.0007910957747883139	5_2
1891	remainder__MRDA0hodnota_is_missing	0.00041735171367138777	9.803101254905892e-05	5_2
1892	remainder__MRDA0logred_is_missing	0.00020721658510953757	0.0002946074902523378	5_2
1893	remainder__MRDB0_is_missing	0.0007695226235759467	0.00028105706457947277	5_2
1894	remainder__date_MRDB0_is_missing	0.00044653714819384847	0.00018676144464690667	5_2
1895	remainder__MRDB0_method_is_missing	-0.0002471033456237004	0.00015222503911095528	5_2
1896	remainder__MRDB0_specimen_is_missing	-0.0003833020400619169	0.00024028356406217584	5_2
1897	remainder__MRDB0num_is_missing	-0.00016927552023042746	0.0001990038624175915	5_2
1898	remainder__MRDB0hodnota_is_missing	-0.00017316691150008888	0.00016986156908846463	5_2
1899	remainder__MRDB0logred_is_missing	-0.00017900399840453662	0.00012711960872452738	5_2
1900	remainder__MRDC0_is_missing	0.00015273710733425537	0.0002238311209730529	5_2
1901	remainder__MRDC0_method_is_missing	-0.000386220583514163	0.0006538854598411282	5_2
1902	remainder__MRDC0_specimen_is_missing	-0.0006440252551293435	0.0015469461130009727	5_2
1903	remainder__MRDC0num_is_missing	-0.0005885729295366682	0.00037533522825656493	5_2
1904	remainder__MRDC0percentage_is_missing	2.7239738887607777e-05	0.0005726975880817081	5_2
1905	remainder__MRDA1_is_missing	0.0004212431049410714	0.00019294787794760067	5_2
1906	remainder__date_MRDA1_is_missing	8.561060793255137e-05	0.0007166765909340067	5_2
1907	remainder__MRDA1_method_is_missing	0.0007452014281405627	0.0006226180429053314	5_2
1908	remainder__MRDA1_specimen_is_missing	-0.00037357356188776335	0.00040819516597461126	5_2
1909	remainder__MRDA1num_is_missing	0.000525337821404559	0.0005893161662414482	5_2
1910	remainder__MRDA1hodnota_is_missing	-0.00025002188907594645	0.00022185623304633547	5_2
1911	remainder__MRDA1logred_is_missing	-0.0009310153612670735	0.0004831303700240871	5_2
1912	remainder__MRDB1_is_missing	-0.0005652245819186997	0.00013659420820271343	5_2
1913	remainder__date_MRDB1_is_missing	-6.615365158431085e-05	0.0003851617420748483	5_2
1914	remainder__MRDB1_method_is_missing	-0.00020332519383998716	0.0004801612586296342	5_2
1915	remainder__MRDB1_specimen_is_missing	-0.00026558745415459215	0.00042420627209270606	5_2
1916	remainder__MRDB1num_is_missing	-0.00021889075891863287	0.0001754635616059354	5_2
1917	remainder__MRDB1hodnota_is_missing	8.366491229774286e-05	0.0005126584935671425	5_2
1918	remainder__MRDC1_is_missing	0.0001819225418567383	0.0001954819014521455	5_2
1919	remainder__Date_MRDC1_is_missing	-0.0010380286211828294	0.000837342272720747	5_2
1920	remainder__MRDC1_method_is_missing	-0.00044750999601137484	0.00021952758833076148	5_2
1921	remainder__MRDC1_specimen_is_missing	-0.0005360391473962167	0.0005576157982292017	5_2
1922	remainder__MRDC1num_is_missing	-0.0010740239904272197	0.0003475450321146684	5_2
1923	remainder__MRDC1percentage_is_missing	-7.588212975848663e-05	0.0011389908472782618	5_2
1924	remainder__TestDate_is_missing	-0.0012695664017277953	0.0002379602466004654	5_2
1925	remainder__amlFLToutcomeID_is_missing	-0.001300697531885131	0.00014915378365887275	5_2
1926	remainder__amlFLTTypeID_is_missing	-0.0007510385150451438	0.001041458920447616	5_2
1927	remainder__amlDDLFLTTKDID_is_missing	-0.0012997246840676935	0.00034459143102484407	5_2
1928	remainder__ITDPcnt_is_missing	0.0003093656059382166	0.0013866634397533425	5_2
1929	remainder__ITDLength_is_missing	0.0005798172991798411	0.0015230254944766416	5_2
1930	remainder__amlFLTType0ID_is_missing	-0.00018775962876131923	0.0006983841327222986	5_2
1931	remainder__amlDDLNPM1OutcomeID_is_missing	-0.0015478008775087649	0.0002173917643857105	5_2
1932	remainder__amlDDLNPM1ID_is_missing	0.0021023241334357625	0.0030173536501729805	5_2
1933	cat__MRDA0_False	-0.001594944918876995	0.0007652219657861238	1_3
1934	cat__MRDA0_True	-0.0007046059807978233	0.0003373816377925601	1_3
1935	cat__MRDA0_nan	0.00017197496044571992	0.0001814165746002175	1_3
1936	cat__MRDB0_False	-0.00011399483092409124	0.00014447567863192822	1_3
1937	cat__MRDB0_True	0.00047268546271088673	0.0005121005847281266	1_3
1938	cat__MRDB0_nan	0.00011301211686431945	0.00010065026290800366	1_3
1939	cat__MRDC0_False	4.42221326860448e-05	0.00035158647038586365	1_3
1940	cat__MRDC0_True	-0.0014151082459537222	0.0004875688047787403	1_3
1941	cat__MRDC0_nan	2.6533279611595794e-05	0.00014902300602221018	1_3
1942	cat__MRDA1_False	3.930856238731906e-06	7.690326181081006e-05	1_3
1943	cat__MRDA1_True	7.173812635732357e-05	0.0003025195491132492	1_3
1944	cat__MRDA1_nan	-0.00017983667292329475	0.00017059644355880873	1_3
1945	cat__MRDB1_False	-0.0004992187423225935	0.0005043975564832941	1_3
1946	cat__MRDB1_True	-0.0003380536365334086	0.00019061613193846323	1_3
1947	cat__MRDB1_nan	-0.00018376752916211548	0.00010799128818339279	1_3
1948	cat__MRDC1_False	-0.0008883735099598722	0.0005866267933615189	1_3
1949	cat__MRDC1_True	-0.0008264625241994006	0.0008378373641582925	1_3
1950	cat__MRDC1_nan	-0.00039210290981637195	0.00023367940247372588	1_3
1951	cat__amlFLToutcomeID_2.0	0.0001552688214309761	0.0002755387228456713	1_3
1952	cat__amlFLToutcomeID_3.0	-0.0018917245649033854	0.0013935148714651917	1_3
1953	cat__amlFLToutcomeID_4.0	-0.0015153450800420964	0.0006450722525362837	1_3
1954	cat__amlFLToutcomeID_nan	0.00019359466975892302	0.00039402544907796985	1_3
1955	cat__amlFLTTypeID_1.0	-0.0002171798071915365	0.0009812162447211535	1_3
1956	cat__amlFLTTypeID_2.0	-0.0008087736711249516	0.0007362791219242432	1_3
1957	cat__amlFLTTypeID_nan	-0.0016883027545475438	0.0006340341342359573	1_3
1958	cat__amlDDLFLTTKDID_1.0	0.00018769838540078077	0.00015085220984865498	1_3
1959	cat__amlDDLFLTTKDID_2.0	3.341227802944324e-05	4.377216256316815e-05	1_3
1960	cat__amlDDLFLTTKDID_3.0	-6.485912793958714e-05	8.392861357835148e-05	1_3
1961	cat__amlDDLFLTTKDID_4.0	5.896284358120063e-06	7.861712477502668e-06	1_3
1962	cat__amlDDLFLTTKDID_6.0	0.0	0.0	1_3
1963	cat__amlDDLFLTTKDID_8.0	-1.3757996835694896e-05	3.082653552291318e-05	1_3
1964	cat__amlDDLFLTTKDID_9.0	0.0	0.0	1_3
1965	cat__amlDDLFLTTKDID_99.0	-0.0002879352194891993	0.0002041728884134188	1_3
1966	cat__amlDDLFLTTKDID_nan	-0.0010858990359575494	0.0005487646366468617	1_3
1967	cat__amlFLTType0ID_1.0	0.00017983667292325033	0.0006526109290560424	1_3
1968	cat__amlFLTType0ID_2.0	-2.9481421790755746e-05	2.061358402048252e-05	1_3
1969	cat__amlFLTType0ID_nan	0.0005788185811574032	0.0005155869041816743	1_3
1970	cat__amlDDLNPM1OutcomeID_1.0	0.005730205682052669	0.0017101636071463436	1_3
1971	cat__amlDDLNPM1OutcomeID_3.0	0.004470366257530012	0.001525371663094039	1_3
1972	cat__amlDDLNPM1OutcomeID_5.0	-0.00010809854656592676	0.00018902882360942482	1_3
1973	cat__amlDDLNPM1OutcomeID_7.0	0.0	0.0	1_3
1974	cat__amlDDLNPM1OutcomeID_nan	0.00017394038856508587	0.0002896356934203294	1_3
1975	cat__amlDDLNPM1ID_1.0	-0.0009306302145265066	0.0006221177670410189	1_3
1976	cat__amlDDLNPM1ID_2.0	1.0809854656534945e-05	6.155901596269876e-05	1_3
1977	cat__amlDDLNPM1ID_3.0	9.827140596851968e-06	5.162757313483478e-05	1_3
1978	cat__amlDDLNPM1ID_4.0	0.00011890840122246172	6.341361768454643e-05	1_3
1979	cat__amlDDLNPM1ID_5.0	0.0011261903124047512	0.0006103548340910675	1_3
1980	cat__amlDDLNPM1ID_nan	0.0044153342701873655	0.0015289609683054371	1_3
1981	cat__MRDnegativity_<0.0%/not detectable	-0.0004471348971590183	8.007762964439581e-05	1_3
1982	cat__MRDnegativity_nan	-0.0001424935386550974	0.00011594360167651941	1_3
1983	cat__MRDguided_No	-6.584184199927012e-05	0.0001841533780086946	1_3
1984	cat__MRDguided_nan	-0.0006259888560225857	0.00016280461029021526	1_3
1985	cat__Housekeeping_ABL	-5.994555764110565e-05	0.00015320256897104933	1_3
1986	cat__Housekeeping_nan	-0.00026435008205665244	0.0002028870236627837	1_3
1987	cat__MRDA0_method_nan	1.474071089531126e-05	0.00031436099637534434	1_3
1988	cat__MRDA0_method_qPCR-NPM1	0.00040487819259227287	6.50078534912657e-05	1_3
1989	cat__MRDA0_method_qPCR-NPM1 A	-0.0004559793236962095	0.00013119876782025794	1_3
1990	cat__MRDA0_method_qPCR-NPM1 B	0.0	0.0	1_3
1991	cat__MRDA0_method_qPCR-NPM1 D	7.861712477463811e-06	3.930856238731905e-06	1_3
1992	cat__MRDA0_method_qPCR-NPM1 OTHER	-0.00038522391139852454	0.0002623239173870628	1_3
1993	cat__MRDA0_method_qPCR-inv16	3.734313426817515e-05	2.8751734663907593e-05	1_3
1994	cat__MRDA0_method_qPCR-t8/21	-9.82714059696299e-06	2.8481759345501124e-05	1_3
1995	cat__MRDA0num_ND	-0.0002653327961163354	5.5503773607994525e-05	1_3
1996	cat__MRDA0num_Pos	-0.0005680087265008904	8.041459741341001e-05	1_3
1997	cat__MRDA0num_nan	-0.0003822757692194756	0.00037028112857931535	1_3
1998	cat__MRDA0_specimen_PB	-0.00047268546271095335	0.0006216425751114393	1_3
[truncated: 901 more rows]
