# Supplementary material for: Random Survival Forest Versus Elastic-Net Regularized Cox Regression for Survival Prediction in Acute Myeloid Leukemia at Distinct Treatment Time Points: Model Performance Comparison Study
Source: JMIR Bioinform Biotechnol. 2026 Apr 29;7:e75678. doi: 10.2196/75678 (PMC13128161; doi:10.2196/75678)
Supplement: Multimedia Appendix 9 [file bioinform-v7-e75678-s009.zip › ablation_metrics/repeated_fold_feature_importance/rsf/C1__MRD_NGS_flt3_npm1__fimp.csv]

	feature	importance	std_importance	fold_repeat_idx
0	cat__MRDA0_False	-7.229583853265442e-05	0.00045172083713416154	1_1
1	cat__MRDA0_True	0.00015746627844794858	0.0007102943928477344	1_1
2	cat__MRDA0_nan	-0.0004149583060985895	0.0003736457287364052	1_1
3	cat__MRDB0_False	-0.0007467268801869542	0.00045652416949411594	1_1
4	cat__MRDB0_True	0.00023966565650570537	0.0002205311677928149	1_1
5	cat__MRDB0_nan	-0.0009051835125873486	0.00014194919775125652	1_1
6	cat__MRDC0_False	-0.0014657238497038261	0.0006689325959938925	1_1
7	cat__MRDC0_True	-0.0014984055301364263	0.00024587120089687714	1_1
8	cat__MRDC0_nan	-0.0004238714916710906	0.0001267343535805005	1_1
9	cat__MRDA1_False	-0.0004426882167686497	0.0003387763334561827	1_1
10	cat__MRDA1_True	0.001196347574623191	0.0006769531100839994	1_1
11	cat__MRDA1_nan	-0.00018816725097547948	0.00015165679116517999	1_1
12	cat__MRDB1_False	-0.00033077822013585225	0.0002446675402619455	1_1
13	cat__MRDB1_True	-0.00012379424406276928	0.00029865371001469516	1_1
14	cat__MRDB1_nan	-0.0002565016736981285	6.313457900253382e-05	1_1
15	cat__MRDC1_False	-0.0007546497118069651	0.0006059202066880907	1_1
16	cat__MRDC1_True	1.5845663240066087e-05	0.00030317450477285526	1_1
17	cat__MRDC1_nan	-0.00016241804821039984	7.8880930741544e-05	1_1
18	cat__amlFLToutcomeID_2.0	1.9807079050115915e-05	6.599057677800827e-05	1_1
19	cat__amlFLToutcomeID_3.0	-0.00011983282825278607	0.0006383781938968728	1_1
20	cat__amlFLToutcomeID_4.0	0.0016697367639194605	0.0008903794270307674	1_1
21	cat__amlFLToutcomeID_nan	0.0009616336878800702	0.00037575287109275894	1_1
22	cat__amlFLTTypeID_1.0	-0.00014261096916035054	0.001222777957487731	1_1
23	cat__amlFLTTypeID_2.0	-0.0003931705191435153	0.0006192334105101338	1_1
24	cat__amlFLTTypeID_nan	-5.6450175292588336e-05	0.0005703664999911795	1_1
25	cat__amlDDLFLTTKDID_1.0	-0.00012676530592028445	0.00038987255381598497	1_1
26	cat__amlDDLFLTTKDID_2.0	5.843088319767986e-05	0.00010464063178140383	1_1
27	cat__amlDDLFLTTKDID_3.0	0.00020401291421556778	0.0003067604382340359	1_1
28	cat__amlDDLFLTTKDID_4.0	0.0	0.0	1_1
29	cat__amlDDLFLTTKDID_6.0	0.0	0.0	1_1
30	cat__amlDDLFLTTKDID_7.0	0.0	0.0	1_1
31	cat__amlDDLFLTTKDID_8.0	4.357557391017064e-05	5.895726054681437e-05	1_1
32	cat__amlDDLFLTTKDID_9.0	0.0	0.0	1_1
33	cat__amlDDLFLTTKDID_99.0	-0.00010398716501271998	0.00014894870767145796	1_1
34	cat__amlDDLFLTTKDID_nan	-0.0003426624675658685	0.0006078014490665785	1_1
35	cat__amlFLTType0ID_1.0	0.0018727593241824937	0.0012529304424893782	1_1
36	cat__amlFLTType0ID_2.0	-6.734406877013654e-05	5.283331815455909e-05	1_1
37	cat__amlFLTType0ID_nan	0.0012349713787708216	0.0015081682806674162	1_1
38	cat__amlDDLNPM1OutcomeID_1.0	0.0013379681898310735	0.0020348638566406578	1_1
39	cat__amlDDLNPM1OutcomeID_3.0	0.004828965872402802	0.0017247246528684563	1_1
40	cat__amlDDLNPM1OutcomeID_5.0	-6.437300691264358e-05	5.240460536503632e-05	1_1
41	cat__amlDDLNPM1OutcomeID_7.0	0.0	0.0	1_1
42	cat__amlDDLNPM1OutcomeID_nan	0.0003297878661834286	0.0003609103089827908	1_1
43	cat__amlDDLNPM1ID_1.0	-0.000154495216590389	0.0005209337101707139	1_1
44	cat__amlDDLNPM1ID_2.0	6.140194505519503e-05	2.0440675263463134e-05	1_1
45	cat__amlDDLNPM1ID_3.0	-5.149840553009266e-05	4.827404126590068e-05	1_1
46	cat__amlDDLNPM1ID_4.0	9.705468734531043e-05	0.00012827282158726306	1_1
47	cat__amlDDLNPM1ID_5.0	0.0008556658149622808	0.000557080920679297	1_1
48	cat__amlDDLNPM1ID_nan	0.0030017628300354816	0.003074157255702232	1_1
49	cat__MRDnegativity_<0.0%/not detectable	-0.0004377364470061318	0.00021253651124030875	1_1
50	cat__MRDnegativity_nan	-1.9807079050049305e-05	0.00014993317779052326	1_1
51	cat__MRDguided_No	-0.00024461742626813443	0.00035356607026260594	1_1
52	cat__MRDguided_nan	-0.0012260581931982316	0.00026907025665528193	1_1
53	cat__Housekeeping_ABL	-0.0004377364470061318	8.822491909330609e-05	1_1
54	cat__Housekeeping_nan	-0.00017826371145044373	0.0002555804048678703	1_1
55	cat__MRDA0_method_nan	0.00031592291084838744	0.0007759307875841869	1_1
56	cat__MRDA0_method_qPCR-NPM1	-0.00038128627171347685	0.00011054763612315752	1_1
57	cat__MRDA0_method_qPCR-NPM1 A	-0.00038821874938099743	5.483735694300474e-05	1_1
58	cat__MRDA0_method_qPCR-NPM1 B	-2.9710618575018442e-05	4.059243276866284e-05	1_1
59	cat__MRDA0_method_qPCR-NPM1 D	7.32861924852557e-05	8.06028876715638e-05	1_1
60	cat__MRDA0_method_qPCR-NPM1 OTHER	-0.0002119357458355564	7.479631425318738e-05	1_1
61	cat__MRDA0_method_qPCR-inv16	7.72476082952167e-05	1.9203675629013865e-05	1_1
62	cat__MRDA0_method_qPCR-t8/21	8.120902410522213e-05	3.9614158100054204e-06	1_1
63	cat__MRDA0num_ND	-0.0002446174262681122	9.77193842656272e-05	1_1
64	cat__MRDA0num_Pos	-0.0002515499039356106	0.00028097792042955047	1_1
65	cat__MRDA0num_nan	0.0003159229108483652	0.0005846561918936382	1_1
66	cat__MRDA0_specimen_PB	-0.00019708043654800277	0.0005283833021335468	1_1
67	cat__MRDA0_specimen_nan	0.0003119614950383376	0.0005772922615287741	1_1
68	cat__MRDB0_method_nan	0.0001346881375404063	0.0002506867370835463	1_1
69	cat__MRDB0_method_qPCR-NPM1	-0.00032582645037328997	9.34507981229586e-05	1_1
70	cat__MRDB0_method_qPCR-NPM1 A	9.012220967776762e-05	0.0001438708562389234	1_1
71	cat__MRDB0_method_qPCR-NPM1 B	0.0	0.0	1_1
72	cat__MRDB0_method_qPCR-NPM1 D	0.0	0.0	1_1
73	cat__MRDB0_method_qPCR-NPM1 OTHER	-4.951769762506775e-05	4.728875309016431e-05	1_1
74	cat__MRDB0_method_qPCR-inv16	-1.782637114502439e-05	3.96141581000542e-06	1_1
75	cat__MRDB0_method_qPCR-t8/21	9.903539525035754e-06	1.3651087163111974e-05	1_1
76	cat__MRDB0_specimen_BM	-0.00011091964268026278	0.00032993207539439636	1_1
77	cat__MRDB0_specimen_nan	-0.00023570424069558894	0.00021403104734712123	1_1
78	cat__MRDB0num_ND	-0.0002139164537405147	0.00014974990133249423	1_1
79	cat__MRDB0num_Pos	-0.00022679105512306562	0.0001491921472041598	1_1
80	cat__MRDB0num_nan	0.00022381999326561707	0.00015448886803720523	1_1
81	cat__MRDC0_method_MFC (LAIP+DfN)	-0.000581337770119017	0.0006309541844726234	1_1
82	cat__MRDC0_method_nan	-0.0030294927407055194	0.000583959585870531	1_1
83	cat__MRDC0_specimen_BM	0.0012270485471507885	0.0016448118540001659	1_1
84	cat__MRDC0_specimen_BM	5.942123715052539e-06	9.735738489070586e-05	1_1
85	cat__MRDC0_specimen_PB	0.0006981995365143545	0.0008413871395462182	1_1
86	cat__MRDC0_specimen_nan	0.0006912670588468562	0.0013783386112827757	1_1
87	cat__MRDC1_specimen_BM	-0.002384772317626305	0.0003599579009609422	1_1
88	cat__MRDC1_specimen_PB	0.0	0.0	1_1
89	cat__MRDC1_specimen_nan	-0.0004981480381088144	0.0005052804888503425	1_1
90	cat__MRDC0num_Neg	0.0	0.0	1_1
91	cat__MRDC0num_Pos	-0.0004892348525362466	0.0001930910856573786	1_1
92	cat__MRDC0num_nan	-3.0700972527553105e-05	0.00037919565221036317	1_1
93	cat__MRDA1_method_nan	0.0005942123715015901	0.00033270586913470185	1_1
94	cat__MRDA1_method_qPCR-NPM1	-0.0008447719214847105	8.091864525843747e-05	1_1
95	cat__MRDA1_method_qPCR-NPM1 A	-0.00027531839879570976	0.00012005769770987117	1_1
96	cat__MRDA1_method_qPCR-NPM1 B	2.7729910670082348e-05	3.61987578634092e-05	1_1
97	cat__MRDA1_method_qPCR-NPM1 D	-9.90353952501355e-06	0.0	1_1
98	cat__MRDA1_method_qPCR-NPM1 OTHER	-0.00011884247430027362	0.00010866850257963428	1_1
99	cat__MRDA1_method_qPCR-inv16	2.178778695514083e-05	3.96141581000542e-06	1_1
100	cat__MRDA1_method_qPCR-t8/21	-3.9614158100076403e-05	4.697661269488758e-05	1_1
101	cat__MRDA1num_ND	-0.0004010933507635261	2.1697567988006084e-05	1_1
102	cat__MRDA1num_Neg	0.00038326697961854617	7.487495066623809e-05	1_1
103	cat__MRDA1num_Pos	0.00027927981460578176	0.00023000104370620318	1_1
104	cat__MRDA1num_nan	-0.00010893893477523787	0.0005011425860709785	1_1
105	cat__MRDA1_specimen_PB	0.00013666884544538682	0.0004902962267288158	1_1
106	cat__MRDA1_specimen_nan	0.0009547012102125718	0.0003218025600200625	1_1
107	cat__MRDB1_method_nan	-0.0004704181274386876	0.0004044962480486556	1_1
108	cat__MRDB1_method_qPCR-NPM1	0.00014657238497042257	2.5365437587595382e-05	1_1
109	cat__MRDB1_method_qPCR-NPM1 A	1.3864955335063378e-05	8.83249158852823e-05	1_1
110	cat__MRDB1_method_qPCR-NPM1 B	0.0	0.0	1_1
111	cat__MRDB1_method_qPCR-NPM1 D	1.1884247430105078e-05	2.6867629223868788e-05	1_1
112	cat__MRDB1_method_qPCR-NPM1 OTHER	-2.9710618575040648e-05	0.0	1_1
113	cat__MRDB1_method_qPCR-inv16	2.971061857515167e-05	0.0	1_1
114	cat__MRDB1_method_qPCR-t8/21	-3.96141581000542e-06	7.92283162001084e-06	1_1
115	cat__MRDB1_specimen_BM	-0.000973517935310042	0.00027785738730078715	1_1
116	cat__MRDB1_specimen_nan	-0.00030601937132326287	0.00013943958568976672	1_1
117	cat__MRDB1num_ND	-0.00016836017192543019	1.2527096718653073e-05	1_1
118	cat__MRDB1num_Neg	5.645017529265495e-05	2.5365437587637e-05	1_1
119	cat__MRDB1num_Pos	-0.0005654921068789731	0.0002546846876220502	1_1
120	cat__MRDB1num_nan	-0.0006704696258442499	0.00019002412431255622	1_1
121	cat__MRDC1_method_MFC (LAIP+DfN)	-0.0005387525501613588	0.00034825272550882686	1_1
122	cat__MRDC1_method_nan	0.0012181353615782653	0.00041416455469045054	1_1
123	cat__MRDC1num_ND	0.001176540495573164	0.0012936941786981415	1_1
124	cat__MRDC1num_Neg	-0.002984926812842881	0.0036445232672307586	1_1
125	cat__MRDC1num_Pos	-0.002488759482639069	0.0019703180864868277	1_1
126	cat__MRDC1num_nan	-0.00018816725097545728	0.00038913475668662294	1_1
127	num__TestDate	0.001412244736268753	0.00400299352487132	1_1
128	num__ITDPcnt	0.002638302929467029	0.0020169024479336343	1_1
129	num__ITDLength	0.006474934141462207	0.0023604076242011354	1_1
130	num__date_MRDA0	0.0019856596747677814	0.0004666974043653247	1_1
131	num__MRDA0hodnota	-0.0014607720799413525	0.00025891648270646365	1_1
132	num__MRDA0logred	-0.00020401291421550115	7.962347234828656e-05	1_1
133	num__date_MRDB0	-5.5459821340120284e-05	0.00012398820149391547	1_1
134	num__MRDB0hodnota	-0.0005318200724938604	0.0002726190985257135	1_1
135	num__MRDB0logred	0.0001346881375403841	0.0001018380540779199	1_1
136	num__MRDC0percentage	0.002294650107948626	0.002176951626718308	1_1
137	num__date_MRDA1	0.0027185215996197165	0.0008657812235104852	1_1
138	num__MRDA1hodnota	0.0011953572206707009	0.0008414955422167609	1_1
139	num__MRDA1logred	0.002052013389585472	0.00048803051113093546	1_1
140	num__date_MRDB1	0.0008526947531047879	0.0003351934846742741	1_1
141	num__MRDB1hodnota	0.0009933250143602025	0.00043314372990778795	1_1
142	num__Date_MRDC1	0.000849723691247295	0.0016055149606221855	1_1
143	num__MRDC1percentage	-0.002093608255590529	0.0015090323163337587	1_1
144	remainder__MRDnegativity_is_missing	-0.0007556400657594331	0.00014178327227344046	1_1
145	remainder__MRDguided_is_missing	-0.0004288232614336085	0.0001689010848623963	1_1
146	remainder__Housekeeping_is_missing	-6.140194505512841e-05	8.436048661654521e-05	1_1
147	remainder__MRDA0_is_missing	-0.0012052607601956478	0.0002754110062523325	1_1
148	remainder__date_MRDA0_is_missing	-0.0003109711410858029	0.00023459894411046432	1_1
149	remainder__MRDA0_method_is_missing	0.00014459167706541985	0.0005019775847448418	1_1
150	remainder__MRDA0_specimen_is_missing	-2.2778140907542264e-05	0.0009137302044571109	1_1
151	remainder__MRDA0num_is_missing	5.446946738765224e-05	0.0007411196534315949	1_1
152	remainder__MRDA0hodnota_is_missing	-0.00010497751896525465	0.0002188077184052364	1_1
153	remainder__MRDA0logred_is_missing	-0.00012082318220527633	0.00021093841744414244	1_1
154	remainder__MRDB0_is_missing	-0.00021589716164553962	0.00012005769770986054	1_1
155	remainder__date_MRDB0_is_missing	-0.0002050032681679914	0.00012119601910017731	1_1
156	remainder__MRDB0_method_is_missing	-0.0006932477667518144	0.00021826017090070606	1_1
157	remainder__MRDB0_specimen_is_missing	0.0002654148592707406	0.0002993196346578965	1_1
158	remainder__MRDB0num_is_missing	0.0003624695466160066	0.00020376758198909994	1_1
159	remainder__MRDB0hodnota_is_missing	0.000477350605106297	0.0001138088632842172	1_1
160	remainder__MRDB0logred_is_missing	0.0006140194505516617	0.00013022307186858994	1_1
161	remainder__MRDC0_is_missing	-0.00015944698635286247	0.0001937249792828932	1_1
162	remainder__MRDC0_method_is_missing	-0.001234971378770755	0.00045264267972620187	1_1
163	remainder__MRDC0_specimen_is_missing	0.0016558718085844192	0.0014994580252223162	1_1
164	remainder__MRDC0num_is_missing	-0.0018529522451323998	0.00028892887042249963	1_1
165	remainder__MRDC0percentage_is_missing	-0.0006991898904668226	0.00030571955424414345	1_1
166	remainder__MRDA1_is_missing	-0.00011884247430029581	0.00010196318003633224	1_1
167	remainder__date_MRDA1_is_missing	0.0002654148592707406	0.0002920553638016654	1_1
168	remainder__MRDA1_method_is_missing	-0.0005328104264463729	0.0004173798530775261	1_1
169	remainder__MRDA1_specimen_is_missing	0.000520926179016401	0.00035850813080596215	1_1
170	remainder__MRDA1num_is_missing	0.0005506367975914861	0.00043506193900827054	1_1
171	remainder__MRDA1hodnota_is_missing	0.0004377364470061984	0.00026725981754621594	1_1
172	remainder__MRDA1logred_is_missing	0.0002574920276507076	0.00010480921073006635	1_1
173	remainder__MRDB1_is_missing	-0.00034860459128089883	0.00019830833300903543	1_1
174	remainder__date_MRDB1_is_missing	-0.0014102640283636836	0.00014356375304830295	1_1
175	remainder__MRDB1_method_is_missing	-0.0006942381207043046	0.0002288639202668139	1_1
176	remainder__MRDB1_specimen_is_missing	0.00016935052587798704	0.00021000174754378682	1_1
177	remainder__MRDB1num_is_missing	-0.0005040901618238002	0.000361043445617369	1_1
178	remainder__MRDB1hodnota_is_missing	0.0005684631687365327	4.1476799158929835e-05	1_1
179	remainder__MRDC1_is_missing	-0.0008140709489571352	0.0001546221329155827	1_1
180	remainder__Date_MRDC1_is_missing	0.0005308297185414368	0.0010005535738439823	1_1
181	remainder__MRDC1_method_is_missing	0.0006041159110266481	0.0007714787367384085	1_1
182	remainder__MRDC1_specimen_is_missing	0.00011091964268030718	0.00044509331711077305	1_1
183	remainder__MRDC1num_is_missing	-0.0006674985639867348	0.0007636483122361578	1_1
184	remainder__MRDC1percentage_is_missing	-0.0028512290292550314	0.001670992737043915	1_1
185	remainder__TestDate_is_missing	8.219937805775679e-05	0.0004093481639327757	1_1
186	remainder__amlFLToutcomeID_is_missing	0.0011597044783806076	0.000439781835434723	1_1
187	remainder__amlFLTTypeID_is_missing	0.0010537366054627962	0.0008409813797770414	1_1
188	remainder__amlDDLFLTTKDID_is_missing	-0.00022282963931303802	0.0004614454317832965	1_1
189	remainder__ITDPcnt_is_missing	9.606433339279797e-05	0.0012139800600198553	1_1
190	remainder__ITDLength_is_missing	-0.0005753956464040089	0.0007569466446836055	1_1
191	remainder__amlFLTType0ID_is_missing	0.0016944956127320054	0.0013817421752497356	1_1
192	remainder__amlDDLNPM1OutcomeID_is_missing	0.0007813892685246016	0.0004930669883363327	1_1
193	remainder__amlDDLNPM1ID_is_missing	0.0016221997741993066	0.0024714651461891788	1_1
194	remainder__ASXL1	0.0	0.0	1_1
195	remainder__ASXL2	0.0	0.0	1_1
196	remainder__ASXL3	0.0	0.0	1_1
197	remainder__ATRX	0.0	0.0	1_1
198	remainder__BAGE3	0.0	0.0	1_1
199	remainder__BCOR	0.0	0.0	1_1
200	remainder__BRAF	0.0	0.0	1_1
201	remainder__CBL	0.0	0.0	1_1
202	remainder__CDKN2A	0.0	0.0	1_1
203	remainder__CEBPA	0.0	0.0	1_1
204	remainder__CREBBP	0.0	0.0	1_1
205	remainder__CSF3R	0.0	0.0	1_1
206	remainder__CTCF	0.0	0.0	1_1
207	remainder__CUL2	0.0	0.0	1_1
208	remainder__CUX1	0.0	0.0	1_1
209	remainder__DNMT3A	0.0	0.0	1_1
210	remainder__EED	0.0	0.0	1_1
211	remainder__ETV6	0.0	0.0	1_1
212	remainder__EZH2	0.0	0.0	1_1
213	remainder__FBXW7	0.0	0.0	1_1
214	remainder__FLT3	0.0	0.0	1_1
215	remainder__GATA1	0.0	0.0	1_1
216	remainder__GATA2	0.0	0.0	1_1
217	remainder__GNAS	0.0	0.0	1_1
218	remainder__GNB1	0.0	0.0	1_1
219	remainder__IDH1	0.0	0.0	1_1
220	remainder__IDH2	0.0	0.0	1_1
221	remainder__JAK2	0.0	0.0	1_1
222	remainder__JAK3	0.0	0.0	1_1
223	remainder__KANSL1	0.0	0.0	1_1
224	remainder__KDM6A	0.0	0.0	1_1
225	remainder__KIT	0.0	0.0	1_1
226	remainder__KMT2C	0.0	0.0	1_1
227	remainder__KMT2D	0.0	0.0	1_1
228	remainder__KMT2E	0.0	0.0	1_1
229	remainder__KRAS	0.0	0.0	1_1
230	remainder__LUC7L2	0.0	0.0	1_1
231	remainder__MED12	0.0	0.0	1_1
232	remainder__MLL	0.0	0.0	1_1
233	remainder__MPL	0.0	0.0	1_1
234	remainder__MYC	0.0	0.0	1_1
235	remainder__NF1	0.0	0.0	1_1
236	remainder__NFE2	0.0	0.0	1_1
237	remainder__NOTCH1	0.0	0.0	1_1
238	remainder__NPM1	0.0	0.0	1_1
239	remainder__NRAS	0.0	0.0	1_1
240	remainder__PDS5B	0.0	0.0	1_1
241	remainder__PHF6	0.0	0.0	1_1
242	remainder__PRPF8	0.0	0.0	1_1
243	remainder__PTEN	0.0	0.0	1_1
244	remainder__PTPN11	0.0	0.0	1_1
245	remainder__RAD21	0.0	0.0	1_1
246	remainder__RIT1	0.0	0.0	1_1
247	remainder__RUNX1	0.0	0.0	1_1
248	remainder__SETBP1	0.0	0.0	1_1
249	remainder__SF1	0.0	0.0	1_1
250	remainder__SF3B1	0.0	0.0	1_1
251	remainder__SMC1A	0.0	0.0	1_1
252	remainder__SMC3	0.0	0.0	1_1
253	remainder__SMG1	0.0	0.0	1_1
254	remainder__SRSF2	0.0	0.0	1_1
255	remainder__STAG2	0.0	0.0	1_1
256	remainder__STAT5B	0.0	0.0	1_1
257	remainder__SUZ12	0.0	0.0	1_1
258	remainder__TET2	0.0	0.0	1_1
259	remainder__TP53	0.0	0.0	1_1
260	remainder__U2AF1	0.0	0.0	1_1
261	remainder__WT1	0.0	0.0	1_1
262	remainder__ZRSR2	0.0	0.0	1_1
263	remainder__ngs_is_missing	0.0	0.0	1_1
264	cat__MRDA0_False	-0.0003599122165324875	0.0002255915139036042	2_1
265	cat__MRDA0_True	-0.00040965618141910467	0.0005608091337838329	2_1
266	cat__MRDA0_nan	0.00010534016093639575	8.74903665704555e-05	2_1
267	cat__MRDB0_False	-0.0002770056083881478	0.0003452788833259861	2_1
268	cat__MRDB0_True	-0.00010534016093630694	0.0002002863832833045	2_1
269	cat__MRDB0_nan	-0.0004301389904900699	0.00016467327649181718	2_1
270	cat__MRDC0_False	-0.0003452816386246615	0.0008711790825328621	2_1
271	cat__MRDC0_True	0.00012192148256529034	0.000694544214596112	2_1
272	cat__MRDC0_nan	-3.413801511820136e-05	0.00019941524799085207	2_1
273	cat__MRDA1_False	-0.00018922214094119205	0.00022428039143052088	2_1
274	cat__MRDA1_True	-0.00020970495001213508	0.00021147807455775892	2_1
275	cat__MRDA1_nan	-0.00013362594489141344	0.000507845696833451	2_1
276	cat__MRDB1_False	-0.000810534016093567	0.00021589454589450677	2_1
277	cat__MRDB1_True	-0.0004418434528163484	0.00029180739698516115	2_1
278	cat__MRDB1_nan	-0.000296513045598612	0.000249519872610571	2_1
279	cat__MRDC1_False	0.00046330163374792567	0.00043321226556107095	2_1
280	cat__MRDC1_True	-0.0015118263838087786	0.00040176560291136737	2_1
281	cat__MRDC1_nan	-5.949768349178264e-05	0.00015454027657906872	2_1
282	cat__amlFLToutcomeID_2.0	-0.0004857351865398263	0.0003168472632063295	2_1
283	cat__amlFLToutcomeID_3.0	-0.0008163862472567063	0.0006160042818983554	2_1
284	cat__amlFLToutcomeID_4.0	-0.0004418434528163484	0.0007115041895899058	2_1
285	cat__amlFLToutcomeID_nan	-0.0006808095586441798	0.00010584470102902529	2_1
286	cat__amlFLTTypeID_1.0	0.00024384296513049186	0.0010469470900265037	2_1
287	cat__amlFLTTypeID_2.0	0.0002116556937332925	0.00032182246362052585	2_1
288	cat__amlFLTTypeID_nan	-0.00042428675932695283	0.0004633478332693978	2_1
289	cat__amlDDLFLTTKDID_1.0	8.485735186545274e-05	0.00012670827555470032	2_1
290	cat__amlDDLFLTTKDID_2.0	4.681784930511412e-05	3.901487442092843e-06	2_1
291	cat__amlDDLFLTTKDID_3.0	8.290660814440632e-05	5.786841053086101e-05	2_1
292	cat__amlDDLFLTTKDID_4.0	0.0	0.0	2_1
293	cat__amlDDLFLTTKDID_6.0	0.0	0.0	2_1
294	cat__amlDDLFLTTKDID_7.0	0.0	0.0	2_1
295	cat__amlDDLFLTTKDID_8.0	-4.68178493050031e-05	2.340892465255706e-05	2_1
296	cat__amlDDLFLTTKDID_99.0	0.0002584735430383178	0.00010782161311241056	2_1
297	cat__amlDDLFLTTKDID_nan	3.999024628142944e-05	0.0006607768232303894	2_1
298	cat__amlFLTType0ID_1.0	0.00026822726164354993	0.0006919711717480307	2_1
299	cat__amlFLTType0ID_2.0	-0.00011606925140201785	4.002591471092885e-05	2_1
300	cat__amlFLTType0ID_nan	0.0007081199707388963	0.0008397798784830415	2_1
301	cat__amlDDLNPM1OutcomeID_1.0	0.000872957815167097	0.002633343262769591	2_1
302	cat__amlDDLNPM1OutcomeID_3.0	0.0009948792977322984	0.0009141841545523615	2_1
303	cat__amlDDLNPM1OutcomeID_5.0	-0.0001862960253596224	6.760389544464502e-05	2_1
304	cat__amlDDLNPM1OutcomeID_7.0	0.0	0.0	2_1
305	cat__amlDDLNPM1OutcomeID_nan	-0.000534503779565898	0.00015476173397942474	2_1
306	cat__amlDDLNPM1ID_1.0	-0.0009109973177273689	0.0004757315632272661	2_1
307	cat__amlDDLNPM1ID_2.0	-4.389173372341126e-05	7.504660936034114e-05	2_1
308	cat__amlDDLNPM1ID_3.0	1.9507437210908306e-06	3.062729767004478e-05	2_1
309	cat__amlDDLNPM1ID_4.0	0.00029943916118024827	6.782868042220754e-05	2_1
310	cat__amlDDLNPM1ID_5.0	0.0011041209461107426	0.0007847871326018807	2_1
311	cat__amlDDLNPM1ID_nan	-0.0005871738600340848	0.0018183599951940603	2_1
312	cat__MRDnegativity_<0.0%/not detectable	0.00012972445744947604	0.000114646654025178	2_1
313	cat__MRDnegativity_nan	-0.00020775420629111087	0.00022744366792729444	2_1
314	cat__MRDguided_No	-0.0007861497195805533	0.0003652946670182524	2_1
315	cat__MRDguided_nan	-0.00023701536210676277	0.00013450232958547303	2_1
316	cat__Housekeeping_ABL	-2.633504023401567e-05	0.00015744326768287123	2_1
317	cat__Housekeeping_nan	-0.0002682272616434167	0.00028215065175149696	2_1
318	cat__MRDA0_method_nan	-0.0009792733479638382	0.0007426635323531106	2_1
319	cat__MRDA0_method_qPCR-NPM1	-5.852231163072652e-06	0.0001104110606431346	2_1
320	cat__MRDA0_method_qPCR-NPM1 A	-0.00011704462326256326	0.0001073795382162047	2_1
321	cat__MRDA0_method_qPCR-NPM1 B	0.0	0.0	2_1
322	cat__MRDA0_method_qPCR-NPM1 D	4.876859302613834e-05	2.688914655369749e-05	2_1
323	cat__MRDA0_method_qPCR-NPM1 OTHER	9.753718605254313e-06	2.1369326798543404e-05	2_1
324	cat__MRDA0_method_qPCR-inv16	9.753718605232109e-06	0.0	2_1
325	cat__MRDA0_method_qPCR-t8/21	9.753718605221007e-05	0.0	2_1
326	cat__MRDA0num_ND	-0.0002760302365276024	9.863319838251007e-05	2_1
327	cat__MRDA0num_Pos	0.00013167520117050025	0.00030373086001079955	2_1
328	cat__MRDA0num_nan	-8.973421116797997e-05	0.00044411670235473697	2_1
329	cat__MRDA0_specimen_PB	-0.00012874908558881958	0.00037862272280905584	2_1
330	cat__MRDA0_specimen_nan	-0.00010534016093630694	0.00033283769784882826	2_1
331	cat__MRDB0_method_nan	-0.000967568885637582	0.00020071342350886658	2_1
332	cat__MRDB0_method_qPCR-NPM1	-0.0007061692270177611	7.449951310971453e-05	2_1
333	cat__MRDB0_method_qPCR-NPM1 A	7.900512070233568e-05	5.748904961049434e-05	2_1
334	cat__MRDB0_method_qPCR-NPM1 B	0.0	0.0	2_1
335	cat__MRDB0_method_qPCR-NPM1 D	5.852231163139265e-06	1.1704462326278532e-05	2_1
336	cat__MRDB0_method_qPCR-NPM1 OTHER	2.340892465255706e-05	1.170446232627853e-05	2_1
337	cat__MRDB0_method_qPCR-inv16	3.3162643257811375e-05	2.816782068411966e-05	2_1
338	cat__MRDB0_method_qPCR-t8/21	0.00015801024140460473	4.2916361862932455e-05	2_1
339	cat__MRDB0_specimen_BM	-0.0004857351865398263	0.00023377610527541061	2_1
340	cat__MRDB0_specimen_nan	-0.0004701292367714771	9.863319838252895e-05	2_1
341	cat__MRDB0num_ND	-0.00037161667885876604	5.099991792210574e-05	2_1
342	cat__MRDB0num_Pos	-0.0002848085832723335	0.00017741582485994063	2_1
343	cat__MRDB0num_nan	-0.0005637649353815499	0.0001787513637539147	2_1
344	cat__MRDC0_method_MFC (LAIP+DfN)	0.0005257254328213445	0.00044201028957251983	2_1
345	cat__MRDC0_method_nan	-0.0004964642770055594	0.0008519101299720483	2_1
346	cat__MRDC0_specimen_BM	0.0001092416483785108	0.0012823955391890547	2_1
347	cat__MRDC0_specimen_BM	3.413801511831238e-05	1.850637986933651e-05	2_1
348	cat__MRDC0_specimen_PB	0.0031358205315777043	0.0008245671642248034	2_1
349	cat__MRDC0_specimen_nan	0.0006252133625945566	0.0006716226772999453	2_1
350	cat__MRDC1_specimen_BM	-0.0017771275298707145	0.0009628881677665432	2_1
351	cat__MRDC1_specimen_PB	0.0	0.0	2_1
352	cat__MRDC1_specimen_nan	-7.607900512065501e-05	0.0007400148298432543	2_1
353	cat__MRDC0num_Neg	0.0	0.0	2_1
354	cat__MRDC0num_Pos	-0.0004993903925871069	0.0007664002626003553	2_1
355	cat__MRDC0num_nan	-0.00117922457937083	0.00042408378858666706	2_1
356	cat__MRDA1_method_nan	0.0005530358449159278	0.00029027105898612207	2_1
357	cat__MRDA1_method_qPCR-NPM1	-0.0005208485735186174	0.0001065970336391395	2_1
358	cat__MRDA1_method_qPCR-NPM1 A	-0.000184345281638576	8.599881958607533e-05	2_1
359	cat__MRDA1_method_qPCR-NPM1 B	0.0	0.0	2_1
360	cat__MRDA1_method_qPCR-NPM1 D	4.4408920985006264e-17	1.2337586579505011e-05	2_1
361	cat__MRDA1_method_qPCR-NPM1 OTHER	6.632528651553393e-05	4.247069701454987e-05	2_1
362	cat__MRDA1_method_qPCR-inv16	-1.9507437210353196e-05	0.0	2_1
363	cat__MRDA1_method_qPCR-t8/21	5.8522311631392654e-05	0.0	2_1
364	cat__MRDA1num_ND	6.437454279448752e-05	3.869658019968421e-05	2_1
365	cat__MRDA1num_Neg	0.0011958059009998135	0.0005184668004255495	2_1
366	cat__MRDA1num_Pos	0.00024579370885156047	0.00031979110091737015	2_1
367	cat__MRDA1num_nan	0.0006544745184101864	0.0002404919709456333	2_1
368	cat__MRDA1_specimen_PB	0.00026237503048041064	0.00017716898906476334	2_1
369	cat__MRDA1_specimen_nan	-0.0002233601560594378	0.0002245771204230574	2_1
370	cat__MRDB1_method_nan	0.000164837844428245	0.00020243137447174578	2_1
371	cat__MRDB1_method_qPCR-NPM1	-0.0006300902218970616	7.417957899765436e-05	2_1
372	cat__MRDB1_method_qPCR-NPM1 A	-4.779322116552631e-05	7.84189270606983e-05	2_1
373	cat__MRDB1_method_qPCR-NPM1 B	0.0	0.0	2_1
374	cat__MRDB1_method_qPCR-NPM1 D	-7.607900512065501e-05	3.2290554220430885e-05	2_1
375	cat__MRDB1_method_qPCR-NPM1 OTHER	0.0	0.0	2_1
376	cat__MRDB1_method_qPCR-inv16	2.5359668373625687e-05	4.526818389999638e-05	2_1
377	cat__MRDB1_method_qPCR-t8/21	2.145818093151064e-05	3.901487442092843e-06	2_1
378	cat__MRDB1_specimen_BM	-0.0001024140453547373	0.00019891369378534262	2_1
379	cat__MRDB1_specimen_nan	-7.022677395751575e-05	0.00011331117859220512	2_1
380	cat__MRDB1num_ND	-0.0002399414776883324	6.30908037212286e-05	2_1
381	cat__MRDB1num_Neg	2.9261155815696327e-05	4.490949303378352e-05	2_1
382	cat__MRDB1num_Pos	-0.00022628627164100745	0.00012515963200989783	2_1
383	cat__MRDB1num_nan	-0.0001755669348938893	0.00011000534253981971	2_1
384	cat__MRDC1_method_MFC (LAIP+DfN)	-0.0003686905632771964	0.001247494890056427	2_1
385	cat__MRDC1_method_nan	-0.00010338941721526052	0.0006324397187563567	2_1
386	cat__MRDC1num_ND	0.0008134601316752699	0.0009745492751774	2_1
387	cat__MRDC1num_Neg	0.004608632040965688	0.0010488536029558254	2_1
388	cat__MRDC1num_Pos	0.0022784686661790456	0.0012993856921678145	2_1
389	cat__MRDC1num_nan	0.000785174347720119	0.0010251942419355398	2_1
390	num__TestDate	-0.003923920994879237	0.0022271855580712056	2_1
391	num__ITDPcnt	0.0027895635210924753	0.002815503418468511	2_1
392	num__ITDLength	0.0039980492562790015	0.0026088424148503465	2_1
393	num__date_MRDA0	-0.0003082175079248461	0.000414336772389937	2_1
394	num__MRDA0hodnota	-0.0007822482321384383	0.0002008792495388328	2_1
395	num__MRDA0logred	4.194099000247587e-05	0.0004765627384429248	2_1
396	num__date_MRDB0	-0.0007217751767861103	0.00021696269535664058	2_1
397	num__MRDB0hodnota	9.851255791273327e-05	0.00026731951650167814	2_1
398	num__MRDB0logred	-0.00020482809070951902	9.816913057369594e-05	2_1
399	num__MRDC0percentage	-0.0005715679102657134	0.003406774947238678	2_1
400	num__date_MRDA1	0.00015703486954405933	0.0005307170293491465	2_1
401	num__MRDA1hodnota	0.0027407949280664036	0.0009079501893028361	2_1
402	num__MRDA1logred	0.00023408924652528195	0.0003550943033830809	2_1
403	num__date_MRDB1	0.000617410387710371	0.00033129061988187135	2_1
404	num__MRDB1hodnota	-2.8285783955084298e-05	0.001000754344351372	2_1
405	num__Date_MRDC1	-0.0027807851743476774	0.0011974388918687313	2_1
406	num__MRDC1percentage	0.011227505486466782	0.0020889960646025647	2_1
407	remainder__MRDnegativity_is_missing	9.266032674961621e-05	9.556653470987935e-05	2_1
408	remainder__MRDguided_is_missing	-0.00030529139234327653	0.0001716654474518575	2_1
409	remainder__Housekeeping_is_missing	-0.00011801999512310868	0.00020687083017944193	2_1
410	remainder__MRDA0_is_missing	-0.0003052913923432987	0.0002262694542599261	2_1
411	remainder__date_MRDA0_is_missing	-0.0005188978297975489	0.00029776171583648407	2_1
412	remainder__MRDA0_method_is_missing	-0.0006154596439892357	0.000608857085174063	2_1
413	remainder__MRDA0_specimen_is_missing	-0.0010807120214581189	0.0005865108160891315	2_1
414	remainder__MRDA0num_is_missing	5.1694708607707976e-05	0.0005473357228028603	2_1
415	remainder__MRDA0hodnota_is_missing	6.534991465501072e-05	0.0003107229201805143	2_1
416	remainder__MRDA0logred_is_missing	-0.00017264081931231968	0.0004683268073620049	2_1
417	remainder__MRDB0_is_missing	-0.00028285783955126485	9.704827477266555e-05	2_1
418	remainder__date_MRDB0_is_missing	9.656181419173126e-05	0.00019349273469535503	2_1
419	remainder__MRDB0_method_is_missing	-0.0006613021214337377	0.00010407725079030969	2_1
420	remainder__MRDB0_specimen_is_missing	-0.00029651304559858983	0.00032354423994535134	2_1
421	remainder__MRDB0num_is_missing	-0.0003960009753718241	0.00032870755261251	2_1
422	remainder__MRDB0hodnota_is_missing	0.00010534016093641796	8.034838459544932e-05	2_1
423	remainder__MRDB0logred_is_missing	-0.00046232626188726924	0.00011066925195518174	2_1
424	remainder__MRDC0_is_missing	-0.00020970495001213508	6.979192907094237e-05	2_1
425	remainder__MRDC0_method_is_missing	0.0005081687393319268	0.0007958245439045015	2_1
426	remainder__MRDC0_specimen_is_missing	0.00029748841745920186	0.0014442421745877794	2_1
427	remainder__MRDC0num_is_missing	-0.0007305535235307747	0.00037528882054197745	2_1
428	remainder__MRDC0percentage_is_missing	-0.0006408193123627725	0.0005910833950440673	2_1
429	remainder__MRDA1_is_missing	-0.0007802974884173919	0.00017953202227503906	2_1
430	remainder__date_MRDA1_is_missing	0.00013557668861257087	0.00045385091335945263	2_1
431	remainder__MRDA1_method_is_missing	-0.00017069007559127324	0.00016294841494280687	2_1
432	remainder__MRDA1_specimen_is_missing	0.0005432821263106957	0.0004022341785430711	2_1
433	remainder__MRDA1num_is_missing	-0.00013947817605459712	0.00015218926894920026	2_1
434	remainder__MRDA1hodnota_is_missing	-0.0004954889051450362	0.0001990714612718382	2_1
435	remainder__MRDA1logred_is_missing	0.0004028285783955754	0.0001301527673224717	2_1
436	remainder__MRDB1_is_missing	-7.705437698115602e-05	0.00022391954902365311	2_1
437	remainder__date_MRDB1_is_missing	-0.00036478907583510357	0.00011734497754225525	2_1
438	remainder__MRDB1_method_is_missing	-8.48573518653195e-05	0.0002473409190258372	2_1
439	remainder__MRDB1_specimen_is_missing	-2.438429651296925e-05	0.00017992901256360966	2_1
440	remainder__MRDB1num_is_missing	0.00034430626676424937	0.00020433051114983718	2_1
441	remainder__MRDB1hodnota_is_missing	8.583272372597595e-05	0.00023206062391981246	2_1
442	remainder__MRDC1_is_missing	-0.00024579370885142727	0.00012816401093089974	2_1
443	remainder__Date_MRDC1_is_missing	-0.0020004876859301968	0.0008050830651738637	2_1
444	remainder__MRDC1_method_is_missing	-0.000425262131187476	0.0012061189871234767	2_1
445	remainder__MRDC1_specimen_is_missing	-0.0011821506949523774	0.0006398513746958534	2_1
446	remainder__MRDC1num_is_missing	-0.0004896366739818969	0.0004606254926633162	2_1
447	remainder__MRDC1percentage_is_missing	0.001109973177273904	0.0009267654730393902	2_1
448	remainder__TestDate_is_missing	-0.00014435503535716875	0.00020402765070479654	2_1
449	remainder__amlFLToutcomeID_is_missing	-0.0012621311875151697	0.00027753400325100034	2_1
450	remainder__amlFLTTypeID_is_missing	-0.001878566203364973	0.0008921342041340071	2_1
451	remainder__amlDDLFLTTKDID_is_missing	0.0005218239453792295	0.00020077029357710183	2_1
452	remainder__ITDPcnt_is_missing	0.0008719824433065515	0.0008614549208325586	2_1
453	remainder__ITDLength_is_missing	0.0006925140209705471	0.0010440261206528328	2_1
454	remainder__amlFLTType0ID_is_missing	0.00034333089490372614	0.00035467342769298315	2_1
455	remainder__amlDDLNPM1OutcomeID_is_missing	-0.00015410875396240086	0.00015996098512557994	2_1
456	remainder__amlDDLNPM1ID_is_missing	0.0005452328700317422	0.0013611781722204202	2_1
457	remainder__ASXL1	0.0	0.0	2_1
458	remainder__ASXL2	0.0	0.0	2_1
459	remainder__ASXL3	0.0	0.0	2_1
460	remainder__ATRX	0.0	0.0	2_1
461	remainder__BAGE3	0.0	0.0	2_1
462	remainder__BCOR	0.0	0.0	2_1
463	remainder__BRAF	0.0	0.0	2_1
464	remainder__CBL	0.0	0.0	2_1
465	remainder__CDKN2A	0.0	0.0	2_1
466	remainder__CEBPA	0.0	0.0	2_1
467	remainder__CREBBP	0.0	0.0	2_1
468	remainder__CSF3R	0.0	0.0	2_1
469	remainder__CTCF	0.0	0.0	2_1
470	remainder__CUL2	0.0	0.0	2_1
471	remainder__CUX1	0.0	0.0	2_1
472	remainder__DNMT3A	0.0	0.0	2_1
473	remainder__EED	0.0	0.0	2_1
474	remainder__ETV6	0.0	0.0	2_1
475	remainder__EZH2	0.0	0.0	2_1
476	remainder__FBXW7	0.0	0.0	2_1
477	remainder__FLT3	0.0	0.0	2_1
478	remainder__GATA1	0.0	0.0	2_1
479	remainder__GATA2	0.0	0.0	2_1
480	remainder__GNAS	0.0	0.0	2_1
481	remainder__GNB1	0.0	0.0	2_1
482	remainder__IDH1	0.0	0.0	2_1
483	remainder__IDH2	0.0	0.0	2_1
484	remainder__JAK2	0.0	0.0	2_1
485	remainder__JAK3	0.0	0.0	2_1
486	remainder__KANSL1	0.0	0.0	2_1
487	remainder__KDM6A	0.0	0.0	2_1
488	remainder__KIT	0.0	0.0	2_1
489	remainder__KMT2C	0.0	0.0	2_1
490	remainder__KMT2D	0.0	0.0	2_1
491	remainder__KMT2E	0.0	0.0	2_1
492	remainder__KRAS	0.0	0.0	2_1
493	remainder__LUC7L2	0.0	0.0	2_1
494	remainder__MED12	0.0	0.0	2_1
495	remainder__MLL	0.0	0.0	2_1
496	remainder__MPL	0.0	0.0	2_1
497	remainder__MYC	0.0	0.0	2_1
498	remainder__NF1	0.0	0.0	2_1
499	remainder__NFE2	0.0	0.0	2_1
500	remainder__NOTCH1	0.0	0.0	2_1
501	remainder__NPM1	0.0	0.0	2_1
502	remainder__NRAS	0.0	0.0	2_1
503	remainder__PDS5B	0.0	0.0	2_1
504	remainder__PHF6	0.0	0.0	2_1
505	remainder__PRPF8	0.0	0.0	2_1
506	remainder__PTEN	0.0	0.0	2_1
507	remainder__PTPN11	0.0	0.0	2_1
508	remainder__RAD21	0.0	0.0	2_1
509	remainder__RIT1	0.0	0.0	2_1
510	remainder__RUNX1	0.0	0.0	2_1
511	remainder__SETBP1	0.0	0.0	2_1
512	remainder__SF1	0.0	0.0	2_1
513	remainder__SF3B1	0.0	0.0	2_1
514	remainder__SMC1A	0.0	0.0	2_1
515	remainder__SMC3	0.0	0.0	2_1
516	remainder__SRSF2	0.0	0.0	2_1
517	remainder__STAG2	0.0	0.0	2_1
518	remainder__STAT5B	0.0	0.0	2_1
519	remainder__SUZ12	0.0	0.0	2_1
520	remainder__TET2	0.0	0.0	2_1
521	remainder__TP53	0.0	0.0	2_1
522	remainder__U2AF1	0.0	0.0	2_1
523	remainder__WT1	0.0	0.0	2_1
524	remainder__ZRSR2	0.0	0.0	2_1
525	remainder__ngs_is_missing	0.0	0.0	2_1
526	cat__MRDA0_False	0.00012808512734621135	0.00028831572118811507	3_1
527	cat__MRDA0_True	0.00011921769545297778	0.0005133191606546049	3_1
528	cat__MRDA0_nan	0.00014089364008080808	0.00018392121117969589	3_1
529	cat__MRDB0_False	-2.955810631033451e-06	0.00010317618674083233	3_1
530	cat__MRDB0_True	0.00016059904428791238	0.00014432106743070185	3_1
531	cat__MRDB0_nan	0.00010739445292871075	0.0002324360807600666	3_1
532	cat__MRDC0_False	-0.00030149268436865386	0.0007218299630632759	3_1
533	cat__MRDC0_True	-0.001104487905808127	0.0009439197149891961	3_1
534	cat__MRDC0_nan	-0.00011330607419082205	0.0001789561013510204	3_1
535	cat__MRDA1_False	-0.0002955810631065425	0.00018898191522717496	3_1
536	cat__MRDA1_True	9.458594019413624e-05	0.00016906501860230436	3_1
537	cat__MRDA1_nan	-2.3646485048511857e-05	7.018278267308345e-05	3_1
538	cat__MRDB1_False	0.0005074141583329527	0.0002878439560173694	3_1
539	cat__MRDB1_True	-5.911621262126854e-05	0.00018146098914385443	3_1
540	cat__MRDB1_nan	-0.00030050741415830193	8.595035612618207e-05	3_1
541	cat__MRDC1_False	0.00035765308635893334	0.0006922573284848188	3_1
542	cat__MRDC1_True	5.418986156955352e-05	0.0005469625322204747	3_1
543	cat__MRDC1_nan	7.980688703881355e-05	0.00021285941440331497	3_1
544	cat__amlFLToutcomeID_2.0	1.4779053155367095e-05	9.633504359097296e-05	3_1
545	cat__amlFLToutcomeID_3.0	-0.0014611557219567084	0.0014054063648706009	3_1
546	cat__amlFLToutcomeID_4.0	-0.0006827922557760991	0.0013770278299753587	3_1
547	cat__amlFLToutcomeID_nan	-3.054337652099726e-05	0.00038660275528729164	3_1
548	cat__amlFLTTypeID_1.0	-0.001103502635597775	0.0019886306921338553	3_1
549	cat__amlFLTTypeID_2.0	-0.0008286122469086665	0.00046926590414219163	3_1
550	cat__amlFLTTypeID_nan	-0.0003182422779447025	0.001268539126461594	3_1
551	cat__amlDDLFLTTKDID_1.0	-0.00016355485491892363	0.00018710797529682992	3_1
552	cat__amlDDLFLTTKDID_2.0	2.955810631100064e-06	5.077727465084789e-05	3_1
553	cat__amlDDLFLTTKDID_3.0	2.5617025469260035e-05	0.0001815251738970535	3_1
554	cat__amlDDLFLTTKDID_4.0	0.0	0.0	3_1
555	cat__amlDDLFLTTKDID_6.0	0.0	0.0	3_1
556	cat__amlDDLFLTTKDID_7.0	0.0	0.0	3_1
557	cat__amlDDLFLTTKDID_8.0	-3.94108084140754e-06	4.826818548253533e-06	3_1
558	cat__amlDDLFLTTKDID_9.0	0.0	0.0	3_1
559	cat__amlDDLFLTTKDID_99.0	2.8572836100337894e-05	9.670716969463632e-05	3_1
560	cat__amlDDLFLTTKDID_nan	-0.0015301246366815845	0.0005793656931422684	3_1
561	cat__amlFLTType0ID_1.0	0.00022267106754030318	0.001178061019980433	3_1
562	cat__amlFLTType0ID_2.0	3.448445736244921e-05	1.869418785263292e-05	3_1
563	cat__amlFLTType0ID_nan	0.0015813586876201268	0.0009629019100055641	3_1
564	cat__amlDDLNPM1OutcomeID_1.0	0.0039016700330065657	0.003088508598486147	3_1
565	cat__amlDDLNPM1OutcomeID_3.0	0.006038721119266977	0.0017355623549755697	3_1
566	cat__amlDDLNPM1OutcomeID_5.0	8.867431893233579e-06	1.980368613451715e-05	3_1
567	cat__amlDDLNPM1OutcomeID_7.0	0.0	0.0	3_1
568	cat__amlDDLNPM1OutcomeID_nan	0.0005074141583329306	0.00042258789498584513	3_1
569	cat__amlDDLNPM1ID_1.0	-0.0007763929257598612	0.0005717420393918979	3_1
570	cat__amlDDLNPM1ID_2.0	-2.660229567956751e-05	7.396748363614256e-05	3_1
571	cat__amlDDLNPM1ID_3.0	2.561702546928224e-05	2.758756588995905e-05	3_1
572	cat__amlDDLNPM1ID_4.0	0.0001103502635597886	3.654808018325003e-05	3_1
573	cat__amlDDLNPM1ID_5.0	0.00032809498004831016	0.0005256820545210129	3_1
574	cat__amlDDLNPM1ID_nan	0.007340263067146191	0.003680635089564766	3_1
575	cat__MRDnegativity_<0.0%/not detectable	-0.00014680526134289718	0.0001250711179320837	3_1
576	cat__MRDnegativity_nan	-0.0005763830730577624	0.00014185838234339116	3_1
577	cat__MRDguided_No	-0.00012118823587363714	0.00024203579342907134	3_1
578	cat__MRDguided_nan	-0.0005803241538991699	0.00015121249784039932	3_1
579	cat__Housekeeping_ABL	1.2808512734663324e-05	0.000157784802682653	3_1
580	cat__Housekeeping_nan	-0.0008345238681707779	0.00015611481341756532	3_1
581	cat__MRDA0_method_nan	0.00035765308635895556	0.00032654833635743286	3_1
582	cat__MRDA0_method_qPCR-NPM1	-0.0006286023942065899	0.00013643769149703332	3_1
583	cat__MRDA0_method_qPCR-NPM1 A	-0.00014581999113252308	0.00012264932317527746	3_1
584	cat__MRDA0_method_qPCR-NPM1 B	-1.5764323365652367e-05	1.4746174242205898e-05	3_1
585	cat__MRDA0_method_qPCR-NPM1 D	-1.97054042070377e-06	3.94108084140754e-06	3_1
586	cat__MRDA0_method_qPCR-NPM1 OTHER	-0.00011330607419082205	4.2720298317492986e-05	3_1
587	cat__MRDA0_method_qPCR-inv16	3.1528646731415756e-05	1.9105098211393405e-05	3_1
588	cat__MRDA0_method_qPCR-t8/21	-5.911621262111311e-06	5.2358560542218195e-05	3_1
589	cat__MRDA0num_ND	-0.0007714665747080796	7.513937027413134e-05	3_1
590	cat__MRDA0num_Pos	-6.896891472480959e-05	0.00013740899237383203	3_1
591	cat__MRDA0num_nan	0.00036553524804179284	0.00015557912680613342	3_1
592	cat__MRDA0_specimen_PB	-0.0001724222868121128	0.000392837500599279	3_1
593	cat__MRDA0_specimen_nan	-7.58658061973172e-05	0.00038835897344193166	3_1
594	cat__MRDB0_method_nan	0.00017833390807431293	0.00024707308139515933	3_1
595	cat__MRDB0_method_qPCR-NPM1	0.00023252376964386646	8.04308848000884e-05	3_1
596	cat__MRDB0_method_qPCR-NPM1 A	-1.9705404206815656e-06	0.00010705494718041203	3_1
597	cat__MRDB0_method_qPCR-NPM1 B	0.0	0.0	3_1
598	cat__MRDB0_method_qPCR-NPM1 D	-5.911621262089106e-06	1.3364855378342023e-05	3_1
599	cat__MRDB0_method_qPCR-NPM1 OTHER	-0.00010049756145615873	2.3646485048534063e-05	3_1
600	cat__MRDB0_method_qPCR-inv16	5.911621262177924e-06	4.826818548307923e-06	3_1
601	cat__MRDB0_method_qPCR-t8/21	1.9705404207259747e-06	3.941080841451949e-06	3_1
602	cat__MRDB0_specimen_BM	0.0008424060298537039	0.00031019586109489714	3_1
603	cat__MRDB0_specimen_nan	0.00048770875412584846	0.00038077857526923467	3_1
604	cat__MRDB0num_ND	2.9558106310667576e-05	3.579664441515926e-05	3_1
605	cat__MRDB0num_Pos	2.3646485048578468e-05	0.00010093130348664235	3_1
606	cat__MRDB0num_nan	-0.00029262525247546466	0.0001880705085009111	3_1
607	cat__MRDC0_method_MFC (LAIP+DfN)	-0.002377457017587048	0.00047686060329201857	3_1
608	cat__MRDC0_method_nan	-0.001280851273461714	0.0005144771221853605	3_1
609	cat__MRDC0_specimen_BM	-0.002749889157101326	0.0021262884460618017	3_1
610	cat__MRDC0_specimen_BM	0.00011527661461161465	6.502783388345656e-05	3_1
611	cat__MRDC0_specimen_PB	-0.0022887826986550674	0.0006056214829882092	3_1
612	cat__MRDC0_specimen_nan	0.0006079117197892003	0.0005792064938229077	3_1
613	cat__MRDC1_specimen_BM	0.0007419084683975008	0.00032101669928255675	3_1
614	cat__MRDC1_specimen_PB	-2.7587565889919395e-05	1.6951229650795312e-05	3_1
615	cat__MRDC1_specimen_nan	0.000938962510468544	0.0007075420140596108	3_1
616	cat__MRDC0num_Neg	0.0	0.0	3_1
617	cat__MRDC0num_Pos	-0.0011517808759051729	0.0005912721378170463	3_1
618	cat__MRDC0num_nan	-0.0014237154539632258	0.0005934811731430098	3_1
619	cat__MRDA1_method_nan	-0.0005980590176855483	0.00013721811209263684	3_1
620	cat__MRDA1_method_qPCR-NPM1	-4.3351889255571765e-05	7.647118739615573e-05	3_1
621	cat__MRDA1_method_qPCR-NPM1 A	-0.00034977092467607384	0.00014027562954009836	3_1
622	cat__MRDA1_method_qPCR-NPM1 B	1.182324252426703e-05	2.3646485048534063e-05	3_1
623	cat__MRDA1_method_qPCR-NPM1 D	0.0	0.0	3_1
624	cat__MRDA1_method_qPCR-NPM1 OTHER	-9.064485935261768e-05	3.941080841451949e-06	3_1
625	cat__MRDA1_method_qPCR-inv16	-1.7734863786333933e-05	1.9105098211409438e-05	3_1
626	cat__MRDA1_method_qPCR-t8/21	0.0	0.0	3_1
627	cat__MRDA1num_ND	0.00019606877186071348	0.00016357859464693605	3_1
628	cat__MRDA1num_Neg	0.0013774077540765982	0.000304392689792428	3_1
629	cat__MRDA1num_Pos	-0.000522193211488231	0.0002416825852242045	3_1
630	cat__MRDA1num_nan	9.852702103740896e-07	0.00020597568026226376	3_1
631	cat__MRDA1_specimen_PB	3.645499778317518e-05	0.00013932431488695939	3_1
632	cat__MRDA1_specimen_nan	0.00029459579289621286	0.0002899842891042635	3_1
633	cat__MRDB1_method_nan	-0.00045519483718405864	0.00025192108875507556	3_1
634	cat__MRDB1_method_qPCR-NPM1	0.00010837972313910704	2.492558380345399e-05	3_1
635	cat__MRDB1_method_qPCR-NPM1 A	0.00016848120597077188	7.309616036646984e-05	3_1
636	cat__MRDB1_method_qPCR-NPM1 D	-9.852702103541055e-06	1.970540420708211e-05	3_1
637	cat__MRDB1_method_qPCR-NPM1 OTHER	0.0	0.0	3_1
638	cat__MRDB1_method_qPCR-inv16	-1.97054042070377e-06	3.94108084140754e-06	3_1
639	cat__MRDB1_method_qPCR-t8/21	1.3793782945015209e-05	1.1823242524267032e-05	3_1
640	cat__MRDB1_specimen_BM	-0.0003872111926695565	0.00012089550539576406	3_1
641	cat__MRDB1_specimen_nan	-0.00010049756145622535	0.00014146778537503036	3_1
642	cat__MRDB1num_ND	-6.404256367305017e-05	7.720395299930822e-05	3_1
643	cat__MRDB1num_Neg	5.91162126215572e-06	4.344136693443188e-05	3_1
644	cat__MRDB1num_Pos	-0.00010739445292866634	0.00017487921755622384	3_1
645	cat__MRDB1num_nan	-2.364648504848965e-05	0.00023254046853928064	3_1
646	cat__MRDC1_method_MFC (LAIP+DfN)	0.0015695354450958598	0.0013129722800808352	3_1
647	cat__MRDC1_method_nan	0.0003931228139317566	0.0008633654747294843	3_1
648	cat__MRDC1num_ND	0.0019803931228139725	0.0002831344999334837	3_1
649	cat__MRDC1num_Neg	0.013165180550766053	0.004347833000220852	3_1
650	cat__MRDC1num_Pos	0.001381348834918006	0.001918277326143179	3_1
651	cat__MRDC1num_nan	2.3646485048556266e-05	0.0002449422168016357	3_1
652	num__TestDate	-0.0017508251638011397	0.0028287253590485273	3_1
653	num__ITDPcnt	0.0023547958027489322	0.0017118314987	3_1
654	num__ITDLength	0.0016463865215035512	0.0034816254068503636	3_1
655	num__date_MRDA0	0.0006108675304202337	0.00020577764027944798	3_1
656	num__MRDA0hodnota	0.00037046159909359666	0.0001126573658623414	3_1
657	num__MRDA0logred	0.0002709493078477232	0.0003538341140346547	3_1
658	num__date_MRDB0	-7.783634661802097e-05	0.00026511642325267626	3_1
659	num__MRDB0hodnota	-0.0002837578205822311	0.0001976590544696507	3_1
660	num__MRDB0logred	0.00012907039755656325	7.355951112834092e-05	3_1
661	num__MRDC0percentage	-0.0009251687275234844	0.0022836778188445425	3_1
662	num__date_MRDA1	0.0017429430021183912	0.0005979981453407713	3_1
663	num__MRDA1hodnota	0.00020198039312284698	0.0005591006942590655	3_1
664	num__MRDA1logred	0.0016857973299177376	0.0002718953072067867	3_1
665	num__date_MRDB1	0.0012926745159860253	0.00035212349831382545	3_1
666	num__MRDB1hodnota	0.0012030149268437151	0.0007639142483939005	3_1
667	num__Date_MRDC1	-0.0009803438593033898	0.0014388588759807817	3_1
668	num__MRDC1percentage	0.008254593822355804	0.0018488946626116995	3_1
669	remainder__MRDnegativity_is_missing	-0.00020395093354352856	9.319010455943044e-05	3_1
670	remainder__MRDguided_is_missing	-0.00017439282723283878	0.00013704113403245104	3_1
671	remainder__Housekeeping_is_missing	-0.0005822946943198736	0.000128893529427165	3_1
672	remainder__MRDA0_is_missing	-0.00027291984826836033	7.257637070084238e-05	3_1
673	remainder__date_MRDA0_is_missing	0.0003793290309867858	0.0001031479566741257	3_1
674	remainder__MRDA0_method_is_missing	0.00041479875855956474	0.0005106647040969285	3_1
675	remainder__MRDA0_specimen_is_missing	-0.00017045174639143123	0.0003075337529867707	3_1
676	remainder__MRDA0num_is_missing	0.0010138430464555093	0.0004970236567856737	3_1
677	remainder__MRDA0hodnota_is_missing	-0.00026109660574409333	0.0003612866428635237	3_1
678	remainder__MRDA0logred_is_missing	0.00017045174639145343	0.00025990598985120756	3_1
679	remainder__MRDB0_is_missing	-0.00047982659244294457	0.00013764193101217039	3_1
680	remainder__date_MRDB0_is_missing	0.0005428838859057317	0.00010326083063458317	3_1
681	remainder__MRDB0_method_is_missing	-9.951229124582905e-05	0.00019146718250991125	3_1
682	remainder__MRDB0_specimen_is_missing	0.00014779053155331568	0.00012470578714060245	3_1
683	remainder__MRDB0num_is_missing	0.0005133257795950641	0.0001359672890290335	3_1
684	remainder__MRDB0hodnota_is_missing	-5.616040199023509e-05	0.00015034978058947861	3_1
685	remainder__MRDB0logred_is_missing	0.0002078920143849583	0.00011861769502550539	3_1
686	remainder__MRDC0_is_missing	-2.0690674417433995e-05	7.512644973923809e-05	3_1
687	remainder__MRDC0_method_is_missing	-0.001453273560273871	0.0004887476550540183	3_1
688	remainder__MRDC0_specimen_is_missing	0.0002768609291098345	0.0008254506561152736	3_1
689	remainder__MRDC0num_is_missing	-0.0013783930242868836	0.00043692484853161687	3_1
690	remainder__MRDC0percentage_is_missing	-0.0005842652347405996	0.0005810388293092772	3_1
691	remainder__MRDA1_is_missing	4.2366619045308694e-05	6.872921829288691e-05	3_1
692	remainder__date_MRDA1_is_missing	0.00013498201881869675	0.0002135242174959472	3_1
693	remainder__MRDA1_method_is_missing	-0.00023745012069555926	0.00014845900351220665	3_1
694	remainder__MRDA1_specimen_is_missing	0.00010345337208732542	0.0004026610222579003	3_1
695	remainder__MRDA1num_is_missing	0.00010739445292877736	8.54633171770067e-05	3_1
696	remainder__MRDA1hodnota_is_missing	-5.123405093845346e-05	0.00025080110780224764	3_1
697	remainder__MRDA1logred_is_missing	3.842553820387895e-05	9.165661149461233e-05	3_1
698	remainder__MRDB1_is_missing	7.980688703881355e-05	0.0002585541272670444	3_1
699	remainder__date_MRDB1_is_missing	-0.00017734863786393883	0.00026164443613497254	3_1
700	remainder__MRDB1_method_is_missing	-3.744026799346045e-05	0.00016967257020841618	3_1
701	remainder__MRDB1_specimen_is_missing	-0.0004433715946598138	0.0003235078885236274	3_1
702	remainder__MRDB1num_is_missing	4.039607862458272e-05	0.00010088320201917662	3_1
703	remainder__MRDB1hodnota_is_missing	0.0002729198482684048	0.00012882572839001532	3_1
704	remainder__MRDC1_is_missing	-0.0002197152569091587	0.00010021704411018117	3_1
705	remainder__Date_MRDC1_is_missing	-0.000765554953445946	0.0013371122316736637	3_1
706	remainder__MRDC1_method_is_missing	7.586580619738381e-05	0.000760795773657849	3_1
707	remainder__MRDC1_specimen_is_missing	0.00017045174639149785	0.0003284601848132853	3_1
708	remainder__MRDC1num_is_missing	0.0004305630819252393	0.0004949411517384774	3_1
709	remainder__MRDC1percentage_is_missing	0.00041381348834919064	0.0011511059914376958	3_1
710	remainder__TestDate_is_missing	0.0005192374008572198	0.00022479712311143074	3_1
711	remainder__amlFLToutcomeID_is_missing	0.0006059411793684522	0.0006466706018909252	3_1
712	remainder__amlFLTTypeID_is_missing	-0.00046603280949797377	0.0006564192246739778	3_1
713	remainder__amlDDLFLTTKDID_is_missing	-0.00039312281393169004	0.0006512509390322872	3_1
714	remainder__ITDPcnt_is_missing	0.00012217350608407785	0.0026391348613775743	3_1
715	remainder__ITDLength_is_missing	-6.305729346269828e-05	0.0012354141259790653	3_1
716	remainder__amlFLTType0ID_is_missing	0.0008837873786886385	0.0008832693284117763	3_1
717	remainder__amlDDLNPM1OutcomeID_is_missing	0.0004620917286566106	0.0005180910157967782	3_1
718	remainder__amlDDLNPM1ID_is_missing	0.004557859993103141	0.003118748930962971	3_1
719	remainder__ASXL1	0.0	0.0	3_1
720	remainder__ASXL2	0.0	0.0	3_1
721	remainder__ASXL3	0.0	0.0	3_1
722	remainder__ATRX	0.0	0.0	3_1
723	remainder__BAGE3	0.0	0.0	3_1
724	remainder__BCOR	0.0	0.0	3_1
725	remainder__BRAF	0.0	0.0	3_1
726	remainder__CBL	0.0	0.0	3_1
727	remainder__CDKN2A	0.0	0.0	3_1
728	remainder__CEBPA	0.0	0.0	3_1
729	remainder__CREBBP	0.0	0.0	3_1
730	remainder__CSF3R	0.0	0.0	3_1
731	remainder__CTCF	0.0	0.0	3_1
732	remainder__CUX1	0.0	0.0	3_1
733	remainder__DNMT3A	0.0	0.0	3_1
734	remainder__EED	0.0	0.0	3_1
735	remainder__ETV6	0.0	0.0	3_1
736	remainder__EZH2	0.0	0.0	3_1
737	remainder__FBXW7	0.0	0.0	3_1
738	remainder__FLT3	0.0	0.0	3_1
739	remainder__GATA1	0.0	0.0	3_1
740	remainder__GATA2	0.0	0.0	3_1
741	remainder__GNAS	0.0	0.0	3_1
742	remainder__GNB1	0.0	0.0	3_1
743	remainder__IDH1	0.0	0.0	3_1
744	remainder__IDH2	0.0	0.0	3_1
745	remainder__JAK2	0.0	0.0	3_1
746	remainder__JAK3	0.0	0.0	3_1
747	remainder__KANSL1	0.0	0.0	3_1
748	remainder__KDM6A	0.0	0.0	3_1
749	remainder__KIT	0.0	0.0	3_1
750	remainder__KMT2C	0.0	0.0	3_1
751	remainder__KMT2D	0.0	0.0	3_1
752	remainder__KMT2E	0.0	0.0	3_1
753	remainder__KRAS	0.0	0.0	3_1
754	remainder__LUC7L2	0.0	0.0	3_1
755	remainder__MED12	0.0	0.0	3_1
756	remainder__MLL	0.0	0.0	3_1
757	remainder__MPL	0.0	0.0	3_1
758	remainder__MYC	0.0	0.0	3_1
759	remainder__NF1	0.0	0.0	3_1
760	remainder__NFE2	0.0	0.0	3_1
761	remainder__NOTCH1	0.0	0.0	3_1
762	remainder__NPM1	0.0	0.0	3_1
763	remainder__NRAS	0.0	0.0	3_1
764	remainder__PHF6	0.0	0.0	3_1
765	remainder__PRPF8	0.0	0.0	3_1
766	remainder__PTEN	0.0	0.0	3_1
767	remainder__PTPN11	0.0	0.0	3_1
768	remainder__RAD21	0.0	0.0	3_1
769	remainder__RIT1	0.0	0.0	3_1
770	remainder__RUNX1	0.0	0.0	3_1
771	remainder__SETBP1	0.0	0.0	3_1
772	remainder__SF1	0.0	0.0	3_1
773	remainder__SF3B1	0.0	0.0	3_1
774	remainder__SMC1A	0.0	0.0	3_1
775	remainder__SMC3	0.0	0.0	3_1
776	remainder__SMG1	0.0	0.0	3_1
777	remainder__SRSF2	0.0	0.0	3_1
778	remainder__STAG2	0.0	0.0	3_1
779	remainder__STAT5B	0.0	0.0	3_1
780	remainder__SUZ12	0.0	0.0	3_1
781	remainder__TET2	0.0	0.0	3_1
782	remainder__TP53	0.0	0.0	3_1
783	remainder__U2AF1	0.0	0.0	3_1
784	remainder__WT1	0.0	0.0	3_1
785	remainder__ZRSR2	0.0	0.0	3_1
786	remainder__ngs_is_missing	0.0	0.0	3_1
787	cat__MRDA0_False	-0.0012043493100590385	0.00025896535224068535	4_1
788	cat__MRDA0_True	-0.001276512750499803	0.001149533579712409	4_1
789	cat__MRDA0_nan	-0.0008172022039105275	0.00029603790260491884	4_1
790	cat__MRDB0_False	-0.0014432688088156676	0.0003284495109077464	4_1
791	cat__MRDB0_True	0.0001609049685503905	0.000292440694952762	4_1
792	cat__MRDB0_nan	-0.0012150763079623594	0.00020166227906611873	4_1
793	cat__MRDC0_False	-0.0006202155151397104	0.00043859762637459975	4_1
794	cat__MRDC0_True	-0.000769418304159153	0.0003133870236617208	4_1
795	cat__MRDC0_nan	-0.00035691647569362494	0.00036774046162878064	4_1
796	cat__MRDA1_False	-0.00030718221268712933	0.0002180790456013157	4_1
797	cat__MRDA1_True	-0.00034911502267298555	0.0003982229132074679	4_1
798	cat__MRDA1_nan	-0.0006719001414013492	0.00016455449533043628	4_1
799	cat__MRDB1_False	-0.0009820078989712267	0.00028701833524238094	4_1
800	cat__MRDB1_True	-0.0003286362084938821	0.0001421759966345059	4_1
801	cat__MRDB1_nan	-0.001185820859135034	0.00032525487064374896	4_1
802	cat__MRDC1_False	-0.001197523038665982	0.0007398640733822387	4_1
803	cat__MRDC1_True	-8.77663464820877e-05	0.0006925025591201203	4_1
804	cat__MRDC1_nan	-0.0009400750889853704	0.00016687862382861455	4_1
805	cat__amlFLToutcomeID_2.0	-0.0002564727680530954	0.0001522533058561524	4_1
806	cat__amlFLToutcomeID_3.0	1.3652542786091182e-05	0.0010296384917141967	4_1
807	cat__amlFLToutcomeID_4.0	-0.0015037300697255285	0.00038207461851556346	4_1
808	cat__amlFLToutcomeID_nan	-0.0004710127261202679	0.00032764651491350535	4_1
809	cat__amlFLTTypeID_1.0	-0.0005392754400507238	0.00039585167648256995	4_1
810	cat__amlFLTTypeID_2.0	6.436198742014732e-05	0.0005105185259352367	4_1
811	cat__amlFLTTypeID_nan	-0.0006709249597737887	0.00030804936475559413	4_1
812	cat__amlDDLFLTTKDID_1.0	-0.0002398946803842339	0.00016914271623794824	4_1
813	cat__amlDDLFLTTKDID_2.0	7.801453020594984e-06	8.237832008168994e-05	4_1
814	cat__amlDDLFLTTKDID_3.0	0.0001511531522745635	0.00017433673006063868	4_1
815	cat__amlDDLFLTTKDID_4.0	0.0	0.0	4_1
816	cat__amlDDLFLTTKDID_6.0	0.0	0.0	4_1
817	cat__amlDDLFLTTKDID_7.0	0.0	0.0	4_1
818	cat__amlDDLFLTTKDID_8.0	-2.2429177434313273e-05	4.6318560971431436e-05	4_1
819	cat__amlDDLFLTTKDID_9.0	0.0	0.0	4_1
820	cat__amlDDLFLTTKDID_99.0	-0.0001540786971573782	6.118050472029619e-05	4_1
821	cat__amlDDLFLTTKDID_nan	0.00031985957384559336	0.00032635236668509816	4_1
822	cat__amlFLTType0ID_1.0	-0.00017163196645375578	0.00024166803057980947	4_1
823	cat__amlFLTType0ID_2.0	-4.4408920985006264e-17	2.3687079431475786e-05	4_1
824	cat__amlFLTType0ID_nan	-8.19152567165915e-05	0.00084123420082147	4_1
825	cat__amlDDLNPM1OutcomeID_1.0	0.00020576332341895042	0.002069827082145162	4_1
826	cat__amlDDLNPM1OutcomeID_3.0	0.0026134867619094005	0.003200237962762406	4_1
827	cat__amlDDLNPM1OutcomeID_5.0	-0.0003364376615144993	0.00020566855646147683	4_1
828	cat__amlDDLNPM1OutcomeID_nan	5.168462626161663e-05	0.00029714409876586083	4_1
829	cat__amlDDLNPM1ID_1.0	-0.0004885659954166677	0.0005018387365006778	4_1
830	cat__amlDDLNPM1ID_2.0	1.950363255143195e-06	0.00010983679810076775	4_1
831	cat__amlDDLNPM1ID_3.0	2.92554488270369e-06	4.0864648378261034e-05	4_1
832	cat__amlDDLNPM1ID_4.0	0.00017943341947432856	0.00015299477832702018	4_1
833	cat__amlDDLNPM1ID_5.0	0.00036471792871419775	0.0011954525613626207	4_1
834	cat__amlDDLNPM1ID_nan	-0.00017748305621925197	0.0013218104038453975	4_1
835	cat__MRDnegativity_<0.0%/not detectable	-0.0012521332098103465	0.00034616063318830683	4_1
836	cat__MRDnegativity_nan	-0.00038129601638310363	0.00028262439295485435	4_1
837	cat__MRDguided_No	-0.0010336925252328656	0.0005152983738700851	4_1
838	cat__MRDguided_nan	3.900726510308594e-05	0.0004079244312368431	4_1
839	cat__Housekeeping_ABL	-0.0007323614023112101	0.0002316215468614469	4_1
840	cat__Housekeeping_nan	-0.0002457457701497301	0.0002883241202859426	4_1
841	cat__MRDA0_method_nan	-0.0006465454190843101	0.0007430192896413166	4_1
842	cat__MRDA0_method_qPCR-NPM1	-0.0006280169681603498	0.00023048970130304567	4_1
843	cat__MRDA0_method_qPCR-NPM1 A	5.851089765429584e-06	5.9350037757866284e-05	4_1
844	cat__MRDA0_method_qPCR-NPM1 B	1.950363255154297e-05	0.0	4_1
845	cat__MRDA0_method_qPCR-NPM1 D	4.875908137846885e-06	9.27192106802301e-05	4_1
846	cat__MRDA0_method_qPCR-NPM1 OTHER	9.751816275778147e-05	7.628887694419835e-05	4_1
847	cat__MRDA0_method_qPCR-inv16	-4.875908137891294e-06	3.32134894259708e-05	4_1
848	cat__MRDA0_method_qPCR-t8/21	5.5585352771903016e-05	3.3724933377129144e-05	4_1
849	cat__MRDA0num_ND	-0.00042322882636891546	0.00013744180937110264	4_1
850	cat__MRDA0num_Pos	-0.00011507143205424786	0.00036691459821738316	4_1
851	cat__MRDA0num_nan	-4.875908137913498e-06	0.0006984506521486061	4_1
852	cat__MRDA0_specimen_PB	-0.0003968989224243602	0.00019023791602276914	4_1
853	cat__MRDA0_specimen_nan	0.00011409625042659854	0.00037672315153296123	4_1
854	cat__MRDB0_method_nan	-0.0002213662294602736	0.00034426259544485777	4_1
855	cat__MRDB0_method_qPCR-NPM1	-4.4858354868626546e-05	0.00018281469646221535	4_1
856	cat__MRDB0_method_qPCR-NPM1 A	-5.6560534399552334e-05	6.33192572265803e-05	4_1
857	cat__MRDB0_method_qPCR-NPM1 B	0.0	0.0	4_1
858	cat__MRDB0_method_qPCR-NPM1 D	-1.3652542786113386e-05	4.777394788174466e-06	4_1
859	cat__MRDB0_method_qPCR-NPM1 OTHER	9.166707299232968e-05	5.397962846789643e-05	4_1
860	cat__MRDB0_method_qPCR-inv16	-1.7553269296399775e-05	3.900726510286389e-06	4_1
861	cat__MRDB0_method_qPCR-t8/21	-3.9007265103196964e-05	0.0	4_1
862	cat__MRDB0_specimen_BM	-0.00024086986201181658	0.00028906528498194036	4_1
863	cat__MRDB0_specimen_nan	-0.0002447705885221252	0.000262709659037924	4_1
864	cat__MRDB0num_ND	-8.09400750890088e-05	0.00011957810565872759	4_1
865	cat__MRDB0num_Pos	-8.191525671661371e-05	4.387233655157837e-05	4_1
866	cat__MRDB0num_nan	-8.48408015993174e-05	0.0003308812961745057	4_1
867	cat__MRDC0_method_MFC (LAIP+DfN)	-6.046126090988313e-05	0.0003809654086919248	4_1
868	cat__MRDC0_method_nan	0.00013457506460576863	0.00037986547739672947	4_1
869	cat__MRDC0_specimen_BM	-0.0009985859866400658	0.0025208292287689444	4_1
870	cat__MRDC0_specimen_BM	7.80145302057278e-06	9.554789576416919e-06	4_1
871	cat__MRDC0_specimen_PB	8.874152810958157e-05	0.0020912255576840547	4_1
872	cat__MRDC0_specimen_nan	-0.00035204056755573366	0.0011399093221241836	4_1
873	cat__MRDC1_specimen_BM	-0.002265346920864042	0.0012366579629128945	4_1
874	cat__MRDC1_specimen_PB	0.00017553269296404216	0.0001230430370712444	4_1
875	cat__MRDC1_specimen_nan	-0.0009215466380613658	0.0005012661229443678	4_1
876	cat__MRDC0num_Neg	0.0	0.0	4_1
877	cat__MRDC0num_Pos	-0.0003890974694037208	0.0008729068584596717	4_1
878	cat__MRDC0num_nan	-0.0008659612852894183	0.00041315489068589184	4_1
879	cat__MRDA1_method_nan	-0.0002320932273636167	0.0004441478613420119	4_1
880	cat__MRDA1_method_qPCR-NPM1	-0.0002379443171290907	0.00012916647863706927	4_1
881	cat__MRDA1_method_qPCR-NPM1 A	-0.000288653761763169	8.843558670830178e-05	4_1
882	cat__MRDA1_method_qPCR-NPM1 B	0.0	0.0	4_1
883	cat__MRDA1_method_qPCR-NPM1 D	3.900726510308594e-05	1.2335180301975428e-05	4_1
884	cat__MRDA1_method_qPCR-NPM1 OTHER	8.971670973716428e-05	6.33192572265673e-05	4_1
885	cat__MRDA1_method_qPCR-inv16	-9.751816276271086e-07	2.232292777267545e-05	4_1
886	cat__MRDA1_method_qPCR-t8/21	2.145399580666396e-05	1.433218436460196e-05	4_1
887	cat__MRDA1num_ND	-0.00026719976595646067	0.00011214164717121569	4_1
888	cat__MRDA1num_Neg	0.00029645521478374184	0.00035284060406158834	4_1
889	cat__MRDA1num_Pos	-2.8280267199809472e-05	0.00017212439166949873	4_1
890	cat__MRDA1num_nan	-0.0006436198742015842	0.0003044691332065348	4_1
891	cat__MRDA1_specimen_PB	-0.0002554975864255127	0.0005194487811237421	4_1
892	cat__MRDA1_specimen_nan	-1.7553269296444186e-05	0.00029587724119652244	4_1
893	cat__MRDB1_method_nan	-0.00032863620849385986	0.0001255525042814879	4_1
894	cat__MRDB1_method_qPCR-NPM1	-0.0010707494270808305	0.00011817817324093034	4_1
895	cat__MRDB1_method_qPCR-NPM1 A	9.751816275738178e-06	3.713381006320966e-05	4_1
896	cat__MRDB1_method_qPCR-NPM1 B	0.0	0.0	4_1
897	cat__MRDB1_method_qPCR-NPM1 D	1.950363255143195e-06	3.90072651028639e-06	4_1
898	cat__MRDB1_method_qPCR-NPM1 OTHER	3.900726510308594e-06	7.801453020617188e-06	4_1
899	cat__MRDB1_method_qPCR-inv16	9.751816275715974e-06	1.2335180301975428e-05	4_1
900	cat__MRDB1_method_qPCR-t8/21	-9.751816275804792e-06	1.0682579501792395e-05	4_1
901	cat__MRDB1_specimen_BM	-0.0008649861036618356	0.0003465066099361619	4_1
902	cat__MRDB1_specimen_nan	-0.0008844897362134008	0.00019333698223861603	4_1
903	cat__MRDB1num_ND	-0.00012872397484036123	8.098118676492764e-05	4_1
904	cat__MRDB1num_Neg	-8.874152810962599e-05	1.0859163026639198e-05	4_1
905	cat__MRDB1num_Pos	0.0012628602077136453	0.00021145931595019498	4_1
906	cat__MRDB1num_nan	0.0003032814861767763	0.00011573068369321362	4_1
907	cat__MRDC1_method_MFC (LAIP+DfN)	-0.0008708371934272874	0.0003179989385684517	4_1
908	cat__MRDC1_method_nan	6.143644253737701e-05	0.0007026425556908612	4_1
909	cat__MRDC1num_ND	0.003756399629430951	0.001612487517552412	4_1
910	cat__MRDC1num_Neg	0.013140572431615349	0.002931719393142315	4_1
911	cat__MRDC1num_Pos	-0.0013993856355746458	0.0017240483083427246	4_1
912	cat__MRDC1num_nan	-0.0013077185625823163	0.0005953433918995702	4_1
913	num__TestDate	-0.002145399580671925	0.005219894114423484	4_1
914	num__ITDPcnt	0.0014266907211467617	0.002357174770283783	4_1
915	num__ITDLength	0.00040470037544491075	0.00200181535383426	4_1
916	num__date_MRDA0	-0.00019503632551567395	0.000664598978613811	4_1
917	num__MRDA0hodnota	0.0005061192647130008	0.00033971330656580655	4_1
918	num__MRDA0logred	0.0001540786971573116	0.0004502826587352904	4_1
919	num__date_MRDB0	5.2659807889177125e-05	0.00040314532163118733	4_1
920	num__MRDB0hodnota	-0.0008893656443512921	0.00017762231324827655	4_1
921	num__MRDB0logred	-0.00010141888926815668	0.00012663851445317734	4_1
922	num__MRDC0percentage	-6.826271393050032e-05	0.0007553283759498951	4_1
923	num__date_MRDA1	0.0005363498951679535	0.0004959735793508968	4_1
924	num__MRDA1hodnota	0.0005587790726022223	0.0004970327699627411	4_1
925	num__MRDA1logred	-0.0007089570432493364	0.000677941329845849	4_1
926	num__date_MRDB1	-0.0008776634648203441	0.00023630805957753118	4_1
927	num__MRDB1hodnota	0.0005226973523818401	0.0006812702883430003	4_1
928	num__Date_MRDC1	-0.001712418938027227	0.001593729640581498	4_1
929	num__MRDC1percentage	-0.0021931834804232555	0.0036158196203162013	4_1
930	remainder__MRDnegativity_is_missing	-0.0011955726754108386	0.0003582302863770842	4_1
931	remainder__MRDguided_is_missing	-0.00043688136915505106	0.0001558339020366517	4_1
932	remainder__Housekeeping_is_missing	-0.0006748256862840974	0.00013312568684250003	4_1
933	remainder__MRDA0_is_missing	-0.0006153396070018413	0.00023633622813733855	4_1
934	remainder__date_MRDA0_is_missing	0.00047686381588567527	0.00026872226384607795	4_1
935	remainder__MRDA0_method_is_missing	-0.0004866156321615245	0.0009049685503924966	4_1
936	remainder__MRDA0_specimen_is_missing	4.290799161339453e-05	0.0007724177229049582	4_1
937	remainder__MRDA0num_is_missing	-0.0006426446925740015	0.000879408388885976	4_1
938	remainder__MRDA0hodnota_is_missing	-0.0005461017114438027	0.00026533185009888023	4_1
939	remainder__MRDA0logred_is_missing	-1.9503632551876036e-06	0.0007105896322771014	4_1
940	remainder__MRDB0_is_missing	-0.001183870495879913	0.00017524532091699402	4_1
941	remainder__date_MRDB0_is_missing	0.00011214588717145535	0.00017490855062480501	4_1
942	remainder__MRDB0_method_is_missing	0.00034618947779021527	0.00031498517527319585	4_1
943	remainder__MRDB0_specimen_is_missing	0.00018430932761224206	0.00017594935946760128	4_1
944	remainder__MRDB0num_is_missing	1.0726997903320878e-05	0.0003649499168713512	4_1
945	remainder__MRDB0hodnota_is_missing	0.0002233165927153502	2.1006055125582798e-05	4_1
946	remainder__MRDB0logred_is_missing	-0.00021649032132238234	6.45095730012948e-05	4_1
947	remainder__MRDC0_is_missing	-0.0007372373104490793	0.00021984669022906203	4_1
948	remainder__MRDC0_method_is_missing	-0.0010219903457019397	0.0005961989634242547	4_1
949	remainder__MRDC0_specimen_is_missing	-0.0008279292018138707	0.0008312952929599881	4_1
950	remainder__MRDC0num_is_missing	-0.00037251938173490375	0.00047620027060951497	4_1
951	remainder__MRDC0percentage_is_missing	-0.0004983178116924503	0.0008660820763908853	4_1
952	remainder__MRDA1_is_missing	-0.000379345653127916	0.00032150541815062744	4_1
953	remainder__date_MRDA1_is_missing	0.00028280267199760624	0.0007045172654998098	4_1
954	remainder__MRDA1_method_is_missing	-0.0008679116485445614	0.0006414738519749821	4_1
955	remainder__MRDA1_specimen_is_missing	0.0003023063045491714	0.000349817101249554	4_1
956	remainder__MRDA1num_is_missing	-0.0006124140621191154	0.00048164101131617455	4_1
957	remainder__MRDA1hodnota_is_missing	3.510653859277735e-05	0.0005242215803417219	4_1
958	remainder__MRDA1logred_is_missing	-0.00020283777853629114	0.00020166699471296516	4_1
959	remainder__MRDB1_is_missing	-0.000598761519333002	0.000284117790690961	4_1
960	remainder__date_MRDB1_is_missing	-0.0005041689014579464	0.00020505730078774356	4_1
961	remainder__MRDB1_method_is_missing	-0.00011799697693699595	0.00040923250387561293	4_1
962	remainder__MRDB1_specimen_is_missing	-0.00012384806670244773	0.00012913702555751604	4_1
963	remainder__MRDB1num_is_missing	-0.0008591350138963394	0.0002560924247521075	4_1
964	remainder__MRDB1hodnota_is_missing	0.00027402603734940636	0.00021092797635528457	4_1
965	remainder__MRDC1_is_missing	-0.0005636549807402025	0.00038943338323547716	4_1
966	remainder__Date_MRDC1_is_missing	-0.003806133892437491	0.0011497577491004051	4_1
967	remainder__MRDC1_method_is_missing	-0.000761616851138558	0.0004050515234733606	4_1
968	remainder__MRDC1_specimen_is_missing	-0.0006962796820908279	0.0005685936115091529	4_1
969	remainder__MRDC1num_is_missing	-0.00182651518845387	0.0006433361224522253	4_1
970	remainder__MRDC1percentage_is_missing	-0.0004671119996099593	0.0019397056316785817	4_1
971	remainder__TestDate_is_missing	0.0005080696279681884	0.00030467832920843266	4_1
972	remainder__amlFLToutcomeID_is_missing	0.0007713686674142517	0.0003959453575333072	4_1
973	remainder__amlFLTTypeID_is_missing	-0.00036081720220393354	0.000531156287048601	4_1
974	remainder__amlDDLFLTTKDID_is_missing	0.0008094007508898215	0.00030334262484305605	4_1
975	remainder__ITDPcnt_is_missing	-0.0015056804329806716	0.0008686312315113892	4_1
976	remainder__ITDLength_is_missing	-5.851089765518403e-06	0.0005341236337726994	4_1
977	remainder__amlFLTType0ID_is_missing	0.0005383002584230745	0.001202635007748146	4_1
978	remainder__amlDDLNPM1OutcomeID_is_missing	0.0003890974694036542	0.00042984829184187796	4_1
979	remainder__amlDDLNPM1ID_is_missing	0.0008133014774001302	0.002214554384558943	4_1
980	remainder__ASXL1	0.0	0.0	4_1
981	remainder__ASXL2	0.0	0.0	4_1
982	remainder__ASXL3	0.0	0.0	4_1
983	remainder__ATRX	0.0	0.0	4_1
984	remainder__BAGE3	0.0	0.0	4_1
985	remainder__BCOR	0.0	0.0	4_1
986	remainder__BRAF	0.0	0.0	4_1
987	remainder__CBL	0.0	0.0	4_1
988	remainder__CDKN2A	0.0	0.0	4_1
989	remainder__CEBPA	0.0	0.0	4_1
990	remainder__CREBBP	0.0	0.0	4_1
991	remainder__CSF3R	0.0	0.0	4_1
992	remainder__CTCF	0.0	0.0	4_1
993	remainder__CUL2	0.0	0.0	4_1
994	remainder__CUX1	0.0	0.0	4_1
995	remainder__DNMT3A	0.0	0.0	4_1
996	remainder__EED	0.0	0.0	4_1
997	remainder__ETV6	0.0	0.0	4_1
998	remainder__EZH2	0.0	0.0	4_1
999	remainder__FBXW7	0.0	0.0	4_1
1000	remainder__FLT3	0.0	0.0	4_1
1001	remainder__GATA1	0.0	0.0	4_1
1002	remainder__GATA2	0.0	0.0	4_1
1003	remainder__GNAS	0.0	0.0	4_1
1004	remainder__IDH1	0.0	0.0	4_1
1005	remainder__IDH2	0.0	0.0	4_1
1006	remainder__JAK2	0.0	0.0	4_1
1007	remainder__JAK3	0.0	0.0	4_1
1008	remainder__KANSL1	0.0	0.0	4_1
1009	remainder__KDM6A	0.0	0.0	4_1
1010	remainder__KIT	0.0	0.0	4_1
1011	remainder__KMT2C	0.0	0.0	4_1
1012	remainder__KMT2D	0.0	0.0	4_1
1013	remainder__KMT2E	0.0	0.0	4_1
1014	remainder__KRAS	0.0	0.0	4_1
1015	remainder__LUC7L2	0.0	0.0	4_1
1016	remainder__MED12	0.0	0.0	4_1
1017	remainder__MLL	0.0	0.0	4_1
1018	remainder__MPL	0.0	0.0	4_1
1019	remainder__MYC	0.0	0.0	4_1
1020	remainder__NF1	0.0	0.0	4_1
1021	remainder__NFE2	0.0	0.0	4_1
1022	remainder__NOTCH1	0.0	0.0	4_1
1023	remainder__NPM1	0.0	0.0	4_1
1024	remainder__NRAS	0.0	0.0	4_1
1025	remainder__PDS5B	0.0	0.0	4_1
1026	remainder__PHF6	0.0	0.0	4_1
1027	remainder__PRPF8	0.0	0.0	4_1
1028	remainder__PTEN	0.0	0.0	4_1
1029	remainder__PTPN11	0.0	0.0	4_1
1030	remainder__RAD21	0.0	0.0	4_1
1031	remainder__RIT1	0.0	0.0	4_1
1032	remainder__RUNX1	0.0	0.0	4_1
1033	remainder__SETBP1	0.0	0.0	4_1
1034	remainder__SF1	0.0	0.0	4_1
1035	remainder__SF3B1	0.0	0.0	4_1
1036	remainder__SMC1A	0.0	0.0	4_1
1037	remainder__SMC3	0.0	0.0	4_1
1038	remainder__SMG1	0.0	0.0	4_1
1039	remainder__SRSF2	0.0	0.0	4_1
1040	remainder__STAG2	0.0	0.0	4_1
1041	remainder__STAT5B	0.0	0.0	4_1
1042	remainder__SUZ12	0.0	0.0	4_1
1043	remainder__TET2	0.0	0.0	4_1
1044	remainder__TP53	0.0	0.0	4_1
1045	remainder__U2AF1	0.0	0.0	4_1
1046	remainder__WT1	0.0	0.0	4_1
1047	remainder__ZRSR2	0.0	0.0	4_1
1048	remainder__ngs_is_missing	0.0	0.0	4_1
1049	cat__MRDA0_False	-0.00021028427682836525	0.0003986818014387856	5_1
1050	cat__MRDA0_True	0.0007143769591322124	0.000664298821068689	5_1
1051	cat__MRDA0_nan	-0.00029479104228282706	0.0003837948421283389	5_1
1052	cat__MRDB0_False	0.00023386756021113176	0.00031073082767326955	5_1
1053	cat__MRDB0_True	0.0002574508435937428	0.00010238302221845669	5_1
1054	cat__MRDB0_nan	-0.0003223048728958844	0.00014517107851799447	5_1
1055	cat__MRDC0_False	-0.000546346065030856	0.0008328181729948347	5_1
1056	cat__MRDC0_True	9.433313353055529e-05	0.0005865065985413191	5_1
1057	cat__MRDC0_nan	0.0002260064657502392	0.0002749627792827567	5_1
1058	cat__MRDA1_False	-0.000690793675749446	0.00048550214217275855	5_1
1059	cat__MRDA1_True	0.0004824746725363038	0.0008932995514463085	5_1
1060	cat__MRDA1_nan	-0.00014936079475660335	0.00019237107661136817	5_1
1061	cat__MRDB1_False	4.5201293150087805e-05	0.00023794018189343002	5_1
1062	cat__MRDB1_True	7.468039737836829e-05	0.00014744137039478884	5_1
1063	cat__MRDB1_nan	-0.00019063154067622268	0.00032653126092940815	5_1
1064	cat__MRDC1_False	-0.0016616388416676787	0.0010038220562623083	5_1
1065	cat__MRDC1_True	0.000817553823931183	0.00037060652322719046	5_1
1066	cat__MRDC1_nan	-0.0001356038794500858	0.00016160118823035336	5_1
1067	cat__amlFLToutcomeID_2.0	0.0	0.0	5_1
1068	cat__amlFLToutcomeID_3.0	-0.0014395629231479302	0.0004690276900634777	5_1
1069	cat__amlFLToutcomeID_4.0	-0.00048738785657429504	0.000705916324838375	5_1
1070	cat__amlFLToutcomeID_nan	-0.0015545314296382617	0.0003709580843362022	5_1
1071	cat__amlFLTTypeID_1.0	-0.0008784773060029005	0.0006688603109960724	5_1
1072	cat__amlFLTTypeID_2.0	0.0008598072066583918	0.00032060172946189714	5_1
1073	cat__amlFLTTypeID_nan	-0.0002800514901686757	0.00047561042636005247	5_1
1074	cat__amlDDLFLTTKDID_1.0	0.00024271129147961367	0.00012776545921091954	5_1
1075	cat__amlDDLFLTTKDID_2.0	0.00012970805860450517	3.5511140152696184e-05	5_1
1076	cat__amlDDLFLTTKDID_3.0	2.7513830613123958e-05	1.303615038416089e-05	5_1
1077	cat__amlDDLFLTTKDID_4.0	0.0	0.0	5_1
1078	cat__amlDDLFLTTKDID_6.0	0.0	0.0	5_1
1079	cat__amlDDLFLTTKDID_8.0	0.0	0.0	5_1
1080	cat__amlDDLFLTTKDID_9.0	0.0	0.0	5_1
1081	cat__amlDDLFLTTKDID_99.0	-0.0002692424852849706	0.00032260431818496236	5_1
1082	cat__amlDDLFLTTKDID_nan	0.0011428066072499243	0.00019387102974404357	5_1
1083	cat__amlFLTType0ID_1.0	-0.00036259298200786995	0.0033048537453579064	5_1
1084	cat__amlFLTType0ID_2.0	1.1791641691383248e-05	2.6658268331093403e-05	5_1
1085	cat__amlFLTType0ID_nan	0.000651488203445183	0.00167880443089573	5_1
1086	cat__amlDDLNPM1OutcomeID_1.0	0.006559100690793729	0.0028574547844615146	5_1
1087	cat__amlDDLNPM1OutcomeID_3.0	0.0005807383532972832	0.0036025352323307614	5_1
1088	cat__amlDDLNPM1OutcomeID_5.0	0.0001414997002957996	5.7498948925800436e-05	5_1
1089	cat__amlDDLNPM1OutcomeID_7.0	0.0	0.0	5_1
1090	cat__amlDDLNPM1OutcomeID_nan	-0.0020556762015190968	0.00043849830358981887	5_1
1091	cat__amlDDLNPM1ID_1.0	0.00012577751137405891	0.00037774174423486223	5_1
1092	cat__amlDDLNPM1ID_2.0	-0.0005394676073775751	0.0001651706958059948	5_1
1093	cat__amlDDLNPM1ID_3.0	5.895820845691624e-06	1.596595832565501e-05	5_1
1094	cat__amlDDLNPM1ID_4.0	6.681930291747573e-05	7.311240475887479e-05	5_1
1095	cat__amlDDLNPM1ID_5.0	0.0017215796869319844	0.000756921248523124	5_1
1096	cat__amlDDLNPM1ID_nan	0.002699303310503454	0.002049387005566367	5_1
1097	cat__MRDnegativity_<0.0%/not detectable	-0.00032033959928063905	0.00011657402753810447	5_1
1098	cat__MRDnegativity_nan	-0.0002319022865958198	0.00035654147535064495	5_1
1099	cat__MRDguided_No	-0.00011889905372073351	0.00017299431931475562	5_1
1100	cat__MRDguided_nan	-0.0005070405927264599	0.0003016775017583926	5_1
1101	cat__Housekeeping_ABL	-0.0008411371073137275	0.00036159699391025667	5_1
1102	cat__Housekeeping_nan	-0.000542415517800432	5.632832115698836e-05	5_1
1103	cat__MRDA0_method_nan	0.0003969852702743193	0.0003525242929401931	5_1
1104	cat__MRDA0_method_qPCR-NPM1	-0.00044611711065469797	0.00018289719411287492	5_1
1105	cat__MRDA0_method_qPCR-NPM1 A	-0.0001188990537207113	0.00014770309310083176	5_1
1106	cat__MRDA0_method_qPCR-NPM1 B	3.7340198689239654e-05	3.930547230446279e-06	5_1
1107	cat__MRDA0_method_qPCR-NPM1 D	2.1618009767476743e-05	3.193191665133872e-05	5_1
1108	cat__MRDA0_method_qPCR-NPM1 OTHER	-3.5374925073905496e-05	1.0020968513571828e-05	5_1
1109	cat__MRDA0_method_qPCR-inv16	5.895820845691624e-06	1.7132858170308634e-05	5_1
1110	cat__MRDA0_method_qPCR-t8/21	4.9131840380578495e-05	0.0	5_1
1111	cat__MRDA0num_ND	4.0288109112029956e-05	7.081805593844284e-05	5_1
1112	cat__MRDA0num_Pos	-0.0004893531301895182	0.0002549862048071758	5_1
1113	cat__MRDA0num_nan	-0.000141499700295733	0.0005001650308511539	5_1
1114	cat__MRDA0_specimen_PB	5.8958208456627584e-05	0.0005716886026343679	5_1
1115	cat__MRDA0_specimen_nan	0.0003478534298938296	0.0004997980987858782	5_1
1116	cat__MRDB0_method_nan	0.0007939705405485276	0.0002964177312603005	5_1
1117	cat__MRDB0_method_qPCR-NPM1	-0.0005827036269124175	0.00013489710246326713	5_1
1118	cat__MRDB0_method_qPCR-NPM1 A	-0.00023386756021102074	0.00012620668277933336	5_1
1119	cat__MRDB0_method_qPCR-NPM1 B	0.0	0.0	5_1
1120	cat__MRDB0_method_qPCR-NPM1 D	0.0	0.0	5_1
1121	cat__MRDB0_method_qPCR-NPM1 OTHER	-0.00011005532245225158	5.0258774858451476e-05	5_1
1122	cat__MRDB0_method_qPCR-inv16	5.4045024418569734e-05	3.780279277500272e-05	5_1
1123	cat__MRDB0_method_qPCR-t8/21	-1.9652736152120376e-05	0.0	5_1
1124	cat__MRDB0_specimen_BM	4.716656676531095e-05	0.00018849217814074487	5_1
1125	cat__MRDB0_specimen_nan	-1.179164169129443e-05	0.0001323316664107772	5_1
1126	cat__MRDB0num_ND	-0.00012381223775876916	7.575868510377876e-05	5_1
1127	cat__MRDB0num_Pos	0.0004028810911199443	8.337949801250171e-05	5_1
1128	cat__MRDB0num_nan	0.0002987215895133177	0.0004505408515461552	5_1
1129	cat__MRDC0_method_MFC (LAIP+DfN)	4.127074591964153e-05	0.0003757811802648353	5_1
1130	cat__MRDC0_method_nan	-0.0015083474996806067	0.0005786137337821358	5_1
1131	cat__MRDC0_specimen_BM	-0.0015515835192154049	0.0013691146027717284	5_1
1132	cat__MRDC0_specimen_BM	-9.33504967228771e-05	8.777977707560964e-05	5_1
1133	cat__MRDC0_specimen_PB	-0.0017097880452405568	0.0014460361198559582	5_1
1134	cat__MRDC0_specimen_nan	-0.0017707115273123408	0.0016581034572218602	5_1
1135	cat__MRDC1_specimen_BM	-2.161800976736572e-05	0.0012396678961373736	5_1
1136	cat__MRDC1_specimen_PB	-0.0010769699411400158	0.0008797612697407656	5_1
1137	cat__MRDC1_specimen_nan	0.0004913184038048302	0.0006368820818555405	5_1
1138	cat__MRDC0num_Neg	0.0	0.0	5_1
1139	cat__MRDC0num_Pos	-0.0005679640747982661	0.0006074778049553404	5_1
1140	cat__MRDC0num_nan	0.00033409651458728986	0.0009708879315580069	5_1
1141	cat__MRDA1_method_nan	0.0006377312881386433	0.0007463086122611323	5_1
1142	cat__MRDA1_method_qPCR-NPM1	-0.00033802706181760287	0.00018838457226169156	5_1
1143	cat__MRDA1_method_qPCR-NPM1 A	2.4565920190289248e-05	0.00021906410535447557	5_1
1144	cat__MRDA1_method_qPCR-NPM1 B	1.768746253700826e-05	3.930547230446279e-06	5_1
1145	cat__MRDA1_method_qPCR-NPM1 D	-9.826368076004677e-06	0.0	5_1
1146	cat__MRDA1_method_qPCR-NPM1 OTHER	-2.3583283382566654e-05	1.1791641691338838e-05	5_1
1147	cat__MRDA1_method_qPCR-inv16	-2.7513830613012936e-05	7.35338053943159e-06	5_1
1148	cat__MRDA1_method_qPCR-t8/21	-7.861094460870354e-06	1.5722188921740708e-05	5_1
1149	cat__MRDA1num_ND	9.236785991535434e-05	1.002096851353699e-05	5_1
1150	cat__MRDA1num_Neg	0.0005768078060668591	0.0004379033588584311	5_1
1151	cat__MRDA1num_Pos	-0.0002780862165534748	0.000220789547488004	5_1
1152	cat__MRDA1num_nan	0.000865703027504039	0.0008603960256166718	5_1
1153	cat__MRDA1_specimen_PB	0.0008480155649670973	0.0006178637093035043	5_1
1154	cat__MRDA1_specimen_nan	0.0007595782522822559	0.00028696696257450295	5_1
1155	cat__MRDB1_method_nan	0.0001228296009512464	0.0004102552801928157	5_1
1156	cat__MRDB1_method_qPCR-NPM1	6.387139249468543e-05	0.00012359368112280756	5_1
1157	cat__MRDB1_method_qPCR-NPM1 A	0.00012774278498925984	7.21418724851028e-05	5_1
1158	cat__MRDB1_method_qPCR-NPM1 B	0.0	0.0	5_1
1159	cat__MRDB1_method_qPCR-NPM1 D	1.96527361522314e-06	3.930547230446279e-06	5_1
1160	cat__MRDB1_method_qPCR-NPM1 OTHER	0.0	0.0	5_1
1161	cat__MRDB1_method_qPCR-inv16	4.3236019534909075e-05	4.813917562251496e-06	5_1
1162	cat__MRDB1_method_qPCR-t8/21	7.074985014794421e-05	1.5722188921740708e-05	5_1
1163	cat__MRDB1_specimen_BM	0.0006455923825995135	0.00011266521294380001	5_1
1164	cat__MRDB1_specimen_nan	-0.0008322933760452455	0.00036869968188063415	5_1
1165	cat__MRDB1num_ND	4.4408920985006264e-17	8.085136608417818e-05	5_1
1166	cat__MRDB1num_Neg	0.00023288492340347577	4.455583459768737e-05	5_1
1167	cat__MRDB1num_Pos	0.0003891241758134267	0.0004792145524745215	5_1
1168	cat__MRDB1num_nan	0.0005650161643755202	0.00021820290549726614	5_1
1169	cat__MRDC1_method_MFC (LAIP+DfN)	-0.001433667102302283	0.0006026167936844923	5_1
1170	cat__MRDC1_method_nan	0.0009128695942692833	0.0003099810317912933	5_1
1171	cat__MRDC1num_ND	0.005212888264368653	0.0005347476644010326	5_1
1172	cat__MRDC1num_Neg	0.01538317922312742	0.0035264793852244607	5_1
1173	cat__MRDC1num_Pos	-0.0006495229298298488	0.0014857695991539117	5_1
1174	cat__MRDC1num_nan	0.0002564682067861312	0.0007408025836374445	5_1
1175	num__TestDate	-0.009607240067998402	0.007506155790972237	5_1
1176	num__ITDPcnt	0.0016125070012873	0.0007487756951187772	5_1
1177	num__ITDLength	0.001309854864543536	0.002436587806376624	5_1
1178	num__date_MRDA0	-0.0028044454489175807	0.00025026198873476143	5_1
1179	num__MRDA0hodnota	-0.002029145007713651	0.0002715706644819964	5_1
1180	num__MRDA0logred	-4.618392995761056e-05	0.00029594501960291845	5_1
1181	num__date_MRDB0	0.0002574508435937206	0.0003434255896633182	5_1
1182	num__MRDB0hodnota	-0.0002721903957077831	0.0002916561393628806	5_1
1183	num__MRDB0logred	5.994084526423915e-05	0.0003845915436602442	5_1
1184	num__MRDC0percentage	0.0025263592323641728	0.0019943591418390668	5_1
1185	num__date_MRDA1	0.0027936364440339645	0.0013731082798737419	5_1
1186	num__MRDA1hodnota	0.0016174201853253356	0.0006326639761422187	5_1
1187	num__MRDA1logred	0.002428095551603238	0.0004814860195473993	5_1
1188	num__date_MRDB1	-0.00046478720999925115	0.00023757874019454152	5_1
1189	num__MRDB1hodnota	0.0012115911837826455	0.0004271091669870548	5_1
1190	num__Date_MRDC1	-0.005265950651979478	0.0018069870673488371	5_1
1191	num__MRDC1percentage	0.007923983216563379	0.0027729627681700284	5_1
1192	remainder__MRDnegativity_is_missing	-0.000658366661098353	0.00017464969874634247	5_1
1193	remainder__MRDguided_is_missing	-0.0004598740259612377	0.0002196055867420115	5_1
1194	remainder__Housekeeping_is_missing	-0.00011398586968265345	0.00018244789899608853	5_1
1195	remainder__MRDA0_is_missing	-0.00012774278498921542	0.0003042209278137913	5_1
1196	remainder__date_MRDA0_is_missing	-8.745467587720768e-05	0.0005236762790325409	5_1
1197	remainder__MRDA0_method_is_missing	0.000622991736024514	0.0006892368953180579	5_1
1198	remainder__MRDA0_specimen_is_missing	0.0013540735208860122	0.0008920891948398875	5_1
1199	remainder__MRDA0num_is_missing	0.0004480823842699877	0.0006406038385458727	5_1
1200	remainder__MRDA0hodnota_is_missing	-0.00020733636640555276	0.00025210715003214253	5_1
1201	remainder__MRDA0logred_is_missing	0.00019554472471434715	0.00018676304440638753	5_1
1202	remainder__MRDB0_is_missing	0.0002613813908241891	0.0003405853762907381	5_1
1203	remainder__date_MRDB0_is_missing	0.0004706830308450094	0.00022524470654565636	5_1
1204	remainder__MRDB0_method_is_missing	0.00038322835496775733	0.0003950639928719898	5_1
1205	remainder__MRDB0_specimen_is_missing	-0.00036554089243070467	0.00022264043458289782	5_1
1206	remainder__MRDB0num_is_missing	-7.271512376307853e-05	8.069596300430752e-05	5_1
1207	remainder__MRDB0hodnota_is_missing	0.0003370444250101245	0.00015625470191035076	5_1
1208	remainder__MRDB0logred_is_missing	9.924631756861313e-05	0.00032694498832518576	5_1
1209	remainder__MRDC0_is_missing	-0.0008018316350093313	0.0002335370285496028	5_1
1210	remainder__MRDC0_method_is_missing	0.001527017599025271	0.00031633275117281975	5_1
1211	remainder__MRDC0_specimen_is_missing	-0.0026079180873956665	0.002034030658746649	5_1
1212	remainder__MRDC0num_is_missing	-0.00041762064323398463	0.0006643089956673771	5_1
1213	remainder__MRDC0percentage_is_missing	-0.00102390755352908	0.0012745697146127636	5_1
1214	remainder__MRDA1_is_missing	0.00018866626706106615	0.00013842977768039735	5_1
1215	remainder__date_MRDA1_is_missing	0.0007153595959398018	0.00020533582767623905	5_1
1216	remainder__MRDA1_method_is_missing	0.0008833904900410472	0.00044001286882657025	5_1
1217	remainder__MRDA1_specimen_is_missing	0.001077952577947694	0.0002047707598865685	5_1
1218	remainder__MRDA1num_is_missing	0.0006947242229800032	0.00044066193980152096	5_1
1219	remainder__MRDA1hodnota_is_missing	0.00043629074257867106	0.00021563001450830224	5_1
1220	remainder__MRDA1logred_is_missing	0.0002810341269763761	9.135880432096639e-05	5_1
1221	remainder__MRDB1_is_missing	6.661338147750939e-17	0.0004219163716159261	5_1
1222	remainder__date_MRDB1_is_missing	0.00018277044621541893	8.862272749227579e-05	5_1
1223	remainder__MRDB1_method_is_missing	-7.762830780111418e-05	0.00016909920426524133	5_1
1224	remainder__MRDB1_specimen_is_missing	-0.0002800514901686979	0.0002901525333189196	5_1
1225	remainder__MRDB1num_is_missing	0.0002879125846296349	0.00018588725177811559	5_1
1226	remainder__MRDB1hodnota_is_missing	-0.0001414997002957552	0.00012696184721049488	5_1
1227	remainder__MRDC1_is_missing	-0.0001356038794500636	0.00023362383837656194	5_1
1228	remainder__Date_MRDC1_is_missing	-0.0023170575923432413	0.0005295546362130837	5_1
1229	remainder__MRDC1_method_is_missing	-0.0004313775585405244	0.000712810727607546	5_1
1230	remainder__MRDC1_specimen_is_missing	0.0004736309412678441	0.0005542420036732791	5_1
1231	remainder__MRDC1num_is_missing	-0.000596460542218935	0.0006090017961361501	5_1
1232	remainder__MRDC1percentage_is_missing	-0.0006023563630646267	0.0012118131134576382	5_1
1233	remainder__TestDate_is_missing	-0.000565998801183043	0.00023121007676273677	5_1
1234	remainder__amlFLToutcomeID_is_missing	-0.0011555808857487636	0.0001967826812418057	5_1
1235	remainder__amlFLTTypeID_is_missing	-0.0001896489038685667	0.0005907976633611504	5_1
1236	remainder__amlDDLFLTTKDID_is_missing	0.0011978342684760834	0.0001647609730477405	5_1
1237	remainder__ITDPcnt_is_missing	-0.00019456208790666896	0.0010078213593369596	5_1
1238	remainder__ITDLength_is_missing	-0.0030127644521307896	0.0015418958664114668	5_1
1239	remainder__amlFLTType0ID_is_missing	-2.260064657497729e-05	0.001696216147051321	5_1
1240	remainder__amlDDLNPM1OutcomeID_is_missing	-0.0016527951103991966	0.00035185533457131665	5_1
1241	remainder__amlDDLNPM1ID_is_missing	0.0039570784242436655	0.0024421966621045632	5_1
1242	remainder__ASXL1	0.0	0.0	5_1
1243	remainder__ASXL2	0.0	0.0	5_1
1244	remainder__ATRX	0.0	0.0	5_1
1245	remainder__BAGE3	0.0	0.0	5_1
1246	remainder__BCOR	0.0	0.0	5_1
1247	remainder__BRAF	0.0	0.0	5_1
1248	remainder__CBL	0.0	0.0	5_1
1249	remainder__CDKN2A	0.0	0.0	5_1
1250	remainder__CEBPA	0.0	0.0	5_1
1251	remainder__CREBBP	0.0	0.0	5_1
1252	remainder__CSF3R	0.0	0.0	5_1
1253	remainder__CTCF	0.0	0.0	5_1
1254	remainder__CUL2	0.0	0.0	5_1
1255	remainder__CUX1	0.0	0.0	5_1
1256	remainder__DNMT3A	0.0	0.0	5_1
1257	remainder__EED	0.0	0.0	5_1
1258	remainder__ETV6	0.0	0.0	5_1
1259	remainder__EZH2	0.0	0.0	5_1
1260	remainder__FBXW7	0.0	0.0	5_1
1261	remainder__FLT3	0.0	0.0	5_1
1262	remainder__GATA1	0.0	0.0	5_1
1263	remainder__GATA2	0.0	0.0	5_1
1264	remainder__GNB1	0.0	0.0	5_1
1265	remainder__IDH1	0.0	0.0	5_1
1266	remainder__IDH2	0.0	0.0	5_1
1267	remainder__JAK2	0.0	0.0	5_1
1268	remainder__JAK3	0.0	0.0	5_1
1269	remainder__KANSL1	0.0	0.0	5_1
1270	remainder__KDM6A	0.0	0.0	5_1
1271	remainder__KIT	0.0	0.0	5_1
1272	remainder__KMT2C	0.0	0.0	5_1
1273	remainder__KMT2D	0.0	0.0	5_1
1274	remainder__KMT2E	0.0	0.0	5_1
1275	remainder__KRAS	0.0	0.0	5_1
1276	remainder__LUC7L2	0.0	0.0	5_1
1277	remainder__MED12	0.0	0.0	5_1
1278	remainder__MLL	0.0	0.0	5_1
1279	remainder__MPL	0.0	0.0	5_1
1280	remainder__MYC	0.0	0.0	5_1
1281	remainder__NF1	0.0	0.0	5_1
1282	remainder__NFE2	0.0	0.0	5_1
1283	remainder__NOTCH1	0.0	0.0	5_1
1284	remainder__NPM1	0.0	0.0	5_1
1285	remainder__NRAS	0.0	0.0	5_1
1286	remainder__PDS5B	0.0	0.0	5_1
1287	remainder__PHF6	0.0	0.0	5_1
1288	remainder__PRPF8	0.0	0.0	5_1
1289	remainder__PTPN11	0.0	0.0	5_1
1290	remainder__RAD21	0.0	0.0	5_1
1291	remainder__RIT1	0.0	0.0	5_1
1292	remainder__RUNX1	0.0	0.0	5_1
1293	remainder__SETBP1	0.0	0.0	5_1
1294	remainder__SF1	0.0	0.0	5_1
1295	remainder__SF3B1	0.0	0.0	5_1
1296	remainder__SMC1A	0.0	0.0	5_1
1297	remainder__SMC3	0.0	0.0	5_1
1298	remainder__SMG1	0.0	0.0	5_1
1299	remainder__SRSF2	0.0	0.0	5_1
1300	remainder__STAG2	0.0	0.0	5_1
1301	remainder__STAT5B	0.0	0.0	5_1
1302	remainder__SUZ12	0.0	0.0	5_1
1303	remainder__TET2	0.0	0.0	5_1
1304	remainder__TP53	0.0	0.0	5_1
1305	remainder__U2AF1	0.0	0.0	5_1
1306	remainder__WT1	0.0	0.0	5_1
1307	remainder__ZRSR2	0.0	0.0	5_1
1308	remainder__ngs_is_missing	0.0	0.0	5_1
1309	cat__MRDA0_False	-7.803471062948209e-05	0.0003448672050721883	1_2
1310	cat__MRDA0_True	-0.0003773323982338095	0.0005681124321746512	1_2
1311	cat__MRDA0_nan	-0.0001234726434011124	0.00016475526263769527	1_2
1312	cat__MRDB0_False	9.087586554326065e-05	0.00048466345395261365	1_2
1313	cat__MRDB0_True	-0.00010569258275134885	0.00014643168375363136	1_2
1314	cat__MRDB0_nan	0.0006124243112696215	0.00027670216631337944	1_2
1315	cat__MRDC0_False	-0.002706520343352703	0.0006435604538447629	1_2
1316	cat__MRDC0_True	-0.0017829449707122747	0.0008276698336777506	1_2
1317	cat__MRDC0_nan	-0.0003832590851170492	0.00021020484124131044	1_2
1318	cat__MRDA1_False	-0.0003447356203759355	0.00031219822877317816	1_2
1319	cat__MRDA1_True	0.00012446042454832272	0.0006117579931155852	1_2
1320	cat__MRDA1_nan	-0.00033189446546220134	0.0003247742696739959	1_2
1321	cat__MRDB1_False	-0.000958147712792723	0.0004828926527053905	1_2
1322	cat__MRDB1_True	-0.0005284629137568108	6.77908667257003e-05	1_2
1323	cat__MRDB1_nan	5.531574424373353e-05	0.00015672448336820862	1_2
1324	cat__MRDC1_False	3.951124588863486e-06	0.0007572320224024437	1_2
1325	cat__MRDC1_True	0.0003091754990764528	0.0003242661495179755	1_2
1326	cat__MRDC1_nan	7.80347106295709e-05	0.00020181700823408634	1_2
1327	cat__amlFLToutcomeID_2.0	-0.000391161334294754	0.0003057082913408859	1_2
1328	cat__amlFLToutcomeID_3.0	6.420577456862641e-05	0.0009099818219388848	1_2
1329	cat__amlFLToutcomeID_4.0	-0.000712190207137664	0.001016538627663385	1_2
1330	cat__amlFLToutcomeID_nan	0.0015952665527426025	0.0006075054820543868	1_2
1331	cat__amlFLTTypeID_1.0	-0.0035777433151910508	0.003010157662044975	1_2
1332	cat__amlFLTTypeID_2.0	0.0002301530072997382	0.00047449082988974145	1_2
1333	cat__amlFLTTypeID_nan	-0.0012959688651382306	0.0008835734109864184	1_2
1334	cat__amlDDLFLTTKDID_1.0	4.247458933002157e-05	4.2554914168782793e-05	1_2
1335	cat__amlDDLFLTTKDID_2.0	5.630352539096606e-05	0.00011802228063844573	1_2
1336	cat__amlDDLFLTTKDID_3.0	0.00019459288600021107	0.0004425832768214048	1_2
1337	cat__amlDDLFLTTKDID_4.0	-4.938905736029398e-06	2.0719872144965184e-05	1_2
1338	cat__amlDDLFLTTKDID_6.0	0.0	0.0	1_2
1339	cat__amlDDLFLTTKDID_7.0	0.0	0.0	1_2
1340	cat__amlDDLFLTTKDID_8.0	-9.087586554319404e-05	6.939821634481964e-05	1_2
1341	cat__amlDDLFLTTKDID_99.0	8.890030324884001e-05	6.829276259646397e-05	1_2
1342	cat__amlDDLFLTTKDID_nan	0.00032102887284297666	0.000227425749728076	1_2
1343	cat__amlFLTType0ID_1.0	-0.0007951638235032199	0.002377987460353841	1_2
1344	cat__amlFLTType0ID_2.0	-0.00016792279502548803	4.0966131658050985e-05	1_2
1345	cat__amlFLTType0ID_nan	5.235240080210257e-05	0.0015492445921392634	1_2
1346	cat__amlDDLNPM1OutcomeID_1.0	0.004385748293608094	0.0031426502085880616	1_2
1347	cat__amlDDLNPM1OutcomeID_3.0	0.0039017355314756807	0.002959124258812371	1_2
1348	cat__amlDDLNPM1OutcomeID_5.0	-4.346237047718749e-05	2.2175631755805723e-05	1_2
1349	cat__amlDDLNPM1OutcomeID_7.0	0.0	0.0	1_2
1350	cat__amlDDLNPM1OutcomeID_nan	0.0024111737803372392	0.0005638439604838011	1_2
1351	cat__amlDDLNPM1ID_1.0	-0.0010697669824273337	0.000330288374857731	1_2
1352	cat__amlDDLNPM1ID_2.0	-3.160899671068584e-05	7.887418543687022e-05	1_2
1353	cat__amlDDLNPM1ID_3.0	-5.926686883239718e-06	2.5644290102921497e-05	1_2
1354	cat__amlDDLNPM1ID_4.0	-9.186364669040436e-05	3.8712956611252897e-05	1_2
1355	cat__amlDDLNPM1ID_5.0	0.001524146310143548	0.0009538488586015892	1_2
1356	cat__amlDDLNPM1ID_nan	0.003655778025820622	0.002077272047522946	1_2
1357	cat__MRDnegativity_<0.0%/not detectable	-0.0004899394490156306	0.00019126769339001068	1_2
1358	cat__MRDnegativity_nan	-0.0001817517310864325	0.0002187974261419926	1_2
1359	cat__MRDguided_No	-0.00013631379831482437	0.0003874520397761747	1_2
1360	cat__MRDguided_nan	-0.0004326481424774986	0.0003684119122716877	1_2
1361	cat__Housekeeping_ABL	-0.0002844809703961726	0.00023937343026148253	1_2
1362	cat__Housekeeping_nan	-0.0003190533105484894	0.00020941426250150008	1_2
1363	cat__MRDA0_method_nan	-0.0004622815768938082	0.0006683315854639038	1_2
1364	cat__MRDA0_method_qPCR-NPM1	0.00018372729338091975	0.00013183825829188607	1_2
1365	cat__MRDA0_method_qPCR-NPM1 A	-0.0004020269269140675	0.00020273832060509057	1_2
1366	cat__MRDA0_method_qPCR-NPM1 B	-9.877811472103204e-06	0.0	1_2
1367	cat__MRDA0_method_qPCR-NPM1 D	-9.877811472103204e-06	0.0	1_2
1368	cat__MRDA0_method_qPCR-NPM1 OTHER	-1.185337376645723e-05	3.085926953942606e-05	1_2
1369	cat__MRDA0_method_qPCR-inv16	3.9511245888412816e-05	6.247276509917379e-06	1_2
1370	cat__MRDA0_method_qPCR-t8/21	0.0	0.0	1_2
1371	cat__MRDA0num_ND	-0.00019360510485295636	0.00012211787753905643	1_2
1372	cat__MRDA0num_Pos	-0.00038819799085312303	0.0002703995637322085	1_2
1373	cat__MRDA0num_nan	-0.0004326481424775208	0.00029528874407815477	1_2
1374	cat__MRDA0_specimen_PB	-0.0007566403587620618	0.00041314057186569433	1_2
1375	cat__MRDA0_specimen_nan	4.741349506605097e-05	0.00014110411334583732	1_2
1376	cat__MRDB0_method_nan	0.00030522437448761154	0.0002826573335809377	1_2
1377	cat__MRDB0_method_qPCR-NPM1	-0.0009828422414729365	0.0001997419513037139	1_2
1378	cat__MRDB0_method_qPCR-NPM1 A	-0.00012248486225390208	3.455822611207409e-05	1_2
1379	cat__MRDB0_method_qPCR-NPM1 B	0.0	0.0	1_2
1380	cat__MRDB0_method_qPCR-NPM1 D	0.0	0.0	1_2
1381	cat__MRDB0_method_qPCR-NPM1 OTHER	0.0	0.0	1_2
1382	cat__MRDB0_method_qPCR-inv16	-0.0001471793909341157	0.0001321708757365805	1_2
1383	cat__MRDB0_method_qPCR-t8/21	0.0	0.0	1_2
1384	cat__MRDB0_specimen_BM	4.2474589329999365e-05	0.00010719132306369876	1_2
1385	cat__MRDB0_specimen_nan	0.00024793306794950175	0.00037759089114522616	1_2
1386	cat__MRDB0num_ND	9.482699013210193e-05	3.4416767368045237e-05	1_2
1387	cat__MRDB0num_Pos	-0.00016298388928945862	5.198770159900966e-05	1_2
1388	cat__MRDB0num_nan	-0.0006588500251884178	0.000215091471188776	1_2
1389	cat__MRDC0_method_MFC (LAIP+DfN)	-0.0011161926963461743	0.0008196143458304739	1_2
1390	cat__MRDC0_method_nan	-0.00046820826377704796	0.001405961341595928	1_2
1391	cat__MRDC0_specimen_BM	-0.0002015073540306167	0.0018094155534050186	1_2
1392	cat__MRDC0_specimen_BM	-3.358455900510648e-05	7.132573347111208e-05	1_2
1393	cat__MRDC0_specimen_PB	-0.00016002054584782766	0.0024209155716125347	1_2
1394	cat__MRDC0_specimen_nan	-0.0010154390193308326	0.0008366605444251463	1_2
1395	cat__MRDC1_specimen_BM	-0.00030621215563477746	0.0006442499168057036	1_2
1396	cat__MRDC1_specimen_PB	0.0002400308187718192	0.0001528222259119744	1_2
1397	cat__MRDC1_specimen_nan	-0.0008366506316860312	0.0006263233540556776	1_2
1398	cat__MRDC0num_Neg	0.0	0.0	1_2
1399	cat__MRDC0num_Pos	-0.0020743404091388973	0.0006609281965415814	1_2
1400	cat__MRDC0num_nan	-0.0009858055849145896	0.0005402955202445555	1_2
1401	cat__MRDA1_method_nan	4.9389057360493814e-05	0.0005682790015835536	1_2
1402	cat__MRDA1_method_qPCR-NPM1	-0.0011774351274731255	0.0002323617369724367	1_2
1403	cat__MRDA1_method_qPCR-NPM1 A	0.00024694528680226926	0.00011612206611956125	1_2
1404	cat__MRDA1_method_qPCR-NPM1 B	3.160899671070805e-05	4.3909066390518506e-05	1_2
1405	cat__MRDA1_method_qPCR-NPM1 D	0.0	0.0	1_2
1406	cat__MRDA1_method_qPCR-NPM1 OTHER	0.00015014273437579105	8.799572271527455e-05	1_2
1407	cat__MRDA1_method_qPCR-inv16	4.642571391886285e-05	4.895250429534265e-05	1_2
1408	cat__MRDA1_method_qPCR-t8/21	0.0	0.0	1_2
1409	cat__MRDA1num_ND	-0.0005966198129142341	0.00034909924238614535	1_2
1410	cat__MRDA1num_Neg	0.0012139830299199073	0.00027392722479716936	1_2
1411	cat__MRDA1num_Pos	-0.000894929719371329	0.0001625912972732963	1_2
1412	cat__MRDA1num_nan	0.0004049902703557429	0.0003309877608946988	1_2
1413	cat__MRDA1_specimen_PB	-0.00018570285567525157	0.0005845928842723042	1_2
1414	cat__MRDA1_specimen_nan	-0.0002479330679494351	0.0007221173384190899	1_2
1415	cat__MRDB1_method_nan	-0.0005403162875233126	0.00021710072385304374	1_2
1416	cat__MRDB1_method_qPCR-NPM1	-0.0008504795677469312	0.00012952368571299974	1_2
1417	cat__MRDB1_method_qPCR-NPM1 A	-3.1608996710641436e-05	1.3104397761096958e-05	1_2
1418	cat__MRDB1_method_qPCR-NPM1 B	0.0	0.0	1_2
1419	cat__MRDB1_method_qPCR-NPM1 D	-9.877811472103204e-06	0.0	1_2
1420	cat__MRDB1_method_qPCR-NPM1 OTHER	-1.9755622944206408e-05	0.0	1_2
1421	cat__MRDB1_method_qPCR-inv16	-5.8279087685275675e-05	6.281542556806342e-05	1_2
1422	cat__MRDB1_method_qPCR-t8/21	3.951124588841282e-06	1.1853373766523845e-05	1_2
1423	cat__MRDB1_specimen_BM	-0.0005511818801426261	0.0001391544908008365	1_2
1424	cat__MRDB1_specimen_nan	-0.00013927714175643313	0.0003121357166127001	1_2
1425	cat__MRDB1num_ND	-0.00039511245888357305	0.00010472343732588561	1_2
1426	cat__MRDB1num_Neg	0.00013038711143162907	7.051401482687463e-05	1_2
1427	cat__MRDB1num_Pos	4.346237047723189e-05	0.0002780985506052819	1_2
1428	cat__MRDB1num_nan	-0.00023904303762456447	5.343156488754175e-05	1_2
1429	cat__MRDC1_method_MFC (LAIP+DfN)	-0.0012021296561533612	0.0009979112510737644	1_2
1430	cat__MRDC1_method_nan	-0.0008386261939804518	0.0007318545112833514	1_2
1431	cat__MRDC1num_ND	0.0020051957288343527	0.0007570361414270991	1_2
1432	cat__MRDC1num_Neg	0.013857581714195443	0.0028264618364696363	1_2
1433	cat__MRDC1num_Pos	-9.186364669044877e-05	0.0013510867498419848	1_2
1434	cat__MRDC1num_nan	-0.0015201951855546847	0.0008599904270251245	1_2
1435	num__TestDate	-0.017717830437488223	0.006296080614167722	1_2
1436	num__ITDPcnt	-0.0019360510485296523	0.0014386482218383052	1_2
1437	num__ITDLength	-0.005046573881090888	0.0024124548038285325	1_2
1438	num__date_MRDA0	0.0004968539170461695	0.0004214087855275789	1_2
1439	num__MRDA0hodnota	-0.0009265387160820371	0.00014726223516440393	1_2
1440	num__MRDA0logred	-0.0008485040054525105	0.00029312977652030996	1_2
1441	num__date_MRDB0	0.00018866619911692695	0.0003039959670590088	1_2
1442	num__MRDB0hodnota	-0.0013285656429961046	0.00031404606031682115	1_2
1443	num__MRDB0logred	9.186364669047097e-05	0.00010268173884978757	1_2
1444	num__MRDC0percentage	-0.00035658899414241495	0.0007694517148228772	1_2
1445	num__date_MRDA1	0.0020071712911287733	0.0009045217193223217	1_2
1446	num__MRDA1hodnota	0.00021237294664997464	0.0004908089604271979	1_2
1447	num__MRDA1logred	-0.0011300216324070743	0.0003955739770277025	1_2
1448	num__date_MRDB1	-0.00048500054327957896	0.00013606304347390768	1_2
1449	num__MRDB1hodnota	-0.0009403676521429593	0.00035049671047326323	1_2
1450	num__Date_MRDC1	-0.002168179618123789	0.0019431264574581912	1_2
1451	num__MRDC1percentage	-0.0001758250442031928	0.004601963705517721	1_2
1452	remainder__MRDnegativity_is_missing	8.593695980720905e-05	0.0001831954584975092	1_2
1453	remainder__MRDguided_is_missing	-7.112024259903205e-05	0.00013767415676235753	1_2
1454	remainder__Housekeeping_is_missing	-0.00027262759662967096	7.420859950804572e-05	1_2
1455	remainder__MRDA0_is_missing	-0.0003022610310459362	0.0002457253270044896	1_2
1456	remainder__date_MRDA0_is_missing	-0.00017977616879198964	0.00021583865688155337	1_2
1457	remainder__MRDA0_method_is_missing	-3.9511245888324e-05	0.0005533778853750881	1_2
1458	remainder__MRDA0_specimen_is_missing	1.5804498355365126e-05	0.00038863131706364375	1_2
1459	remainder__MRDA0num_is_missing	-0.00023311635074130255	0.0006201613839650378	1_2
1460	remainder__MRDA0hodnota_is_missing	-0.0009591354939399554	0.00019352445285830474	1_2
1461	remainder__MRDA0logred_is_missing	-0.0014668550036053495	0.00032515858963054104	1_2
1462	remainder__MRDB0_is_missing	-0.0004000513646196024	0.00012580159803181315	1_2
1463	remainder__date_MRDB0_is_missing	-0.00020545847861943577	0.00032779752147768987	1_2
1464	remainder__MRDB0_method_is_missing	0.0005511818801426482	0.000174940475253499	1_2
1465	remainder__MRDB0_specimen_is_missing	0.0005719252842340428	0.000497378950687822	1_2
1466	remainder__MRDB0num_is_missing	0.0003625156810257435	0.0002165832648907411	1_2
1467	remainder__MRDB0hodnota_is_missing	0.00016891057617276494	0.0002888546369995345	1_2
1468	remainder__MRDB0logred_is_missing	0.00016495945158394586	0.00011731746569026394	1_2
1469	remainder__MRDC0_is_missing	6.618133686302486e-05	0.0002203349861232979	1_2
1470	remainder__MRDC0_method_is_missing	-0.0020911326886414727	0.0004059600258993142	1_2
1471	remainder__MRDC0_specimen_is_missing	-0.0010885348242243077	0.0010373940774680414	1_2
1472	remainder__MRDC0num_is_missing	-0.001874808617402679	0.0007617105729806485	1_2
1473	remainder__MRDC0percentage_is_missing	-0.0016634234518999812	0.00043031900876446596	1_2
1474	remainder__MRDA1_is_missing	-0.00021928741468040246	0.0001151347806994172	1_2
1475	remainder__date_MRDA1_is_missing	0.0007852860120312055	0.0005097946060778008	1_2
1476	remainder__MRDA1_method_is_missing	-0.00171083694696601	0.0005086219316879827	1_2
1477	remainder__MRDA1_specimen_is_missing	-0.00033979671463986173	0.00037330287008417333	1_2
1478	remainder__MRDA1num_is_missing	-0.00012446042454832272	0.0003143317657093442	1_2
1479	remainder__MRDA1hodnota_is_missing	0.0015261218724379687	0.00047562457174760836	1_2
1480	remainder__MRDA1logred_is_missing	-0.0002350919130357232	0.00042546429854153976	1_2
1481	remainder__MRDB1_is_missing	-0.0005442674121121538	0.00016461899596784002	1_2
1482	remainder__date_MRDB1_is_missing	-1.7780060649719153e-05	0.0001996100164934266	1_2
1483	remainder__MRDB1_method_is_missing	8.297361636557809e-05	0.0002238234485536992	1_2
1484	remainder__MRDB1_specimen_is_missing	-0.000785286012031139	0.0005112375816527348	1_2
1485	remainder__MRDB1num_is_missing	3.259677785791837e-05	0.0002462449446573388	1_2
1486	remainder__MRDB1hodnota_is_missing	-0.00027657872121849	0.00019514615944035612	1_2
1487	remainder__MRDC1_is_missing	-0.001060876952102463	0.0001728870989823797	1_2
1488	remainder__Date_MRDC1_is_missing	0.001312761144640806	0.000765657196938052	1_2
1489	remainder__MRDC1_method_is_missing	-0.000516609539990287	0.0005343667771132287	1_2
1490	remainder__MRDC1_specimen_is_missing	-0.0003190533105484894	0.00036012176042555014	1_2
1491	remainder__MRDC1num_is_missing	-0.0011132293529045433	0.0003047364873869288	1_2
1492	remainder__MRDC1percentage_is_missing	-0.0013740035757677127	0.0012671980970133077	1_2
1493	remainder__TestDate_is_missing	0.0011250827266711116	0.00016685608962665194	1_2
1494	remainder__amlFLToutcomeID_is_missing	0.0007971393857977071	0.00045778727657807113	1_2
1495	remainder__amlFLTTypeID_is_missing	-0.0013305412052905473	0.0008738631339113676	1_2
1496	remainder__amlDDLFLTTKDID_is_missing	-2.8645653269032677e-05	0.00032439851778879295	1_2
1497	remainder__ITDPcnt_is_missing	-0.0007171291128737156	0.001974078583868424	1_2
1498	remainder__ITDLength_is_missing	-0.002315359009057949	0.0017119515447113637	1_2
1499	remainder__amlFLTType0ID_is_missing	-0.00026966425318804	0.002180009942049817	1_2
1500	remainder__amlDDLNPM1OutcomeID_is_missing	0.001051986921777659	0.00020872355570704403	1_2
1501	remainder__amlDDLNPM1ID_is_missing	0.0008080049784169984	0.00176152316703301	1_2
1502	remainder__ASXL1	0.0	0.0	1_2
1503	remainder__ASXL2	0.0	0.0	1_2
1504	remainder__ASXL3	0.0	0.0	1_2
1505	remainder__ATRX	0.0	0.0	1_2
1506	remainder__BAGE3	0.0	0.0	1_2
1507	remainder__BCOR	0.0	0.0	1_2
1508	remainder__BRAF	0.0	0.0	1_2
1509	remainder__CBL	0.0	0.0	1_2
1510	remainder__CDKN2A	0.0	0.0	1_2
1511	remainder__CEBPA	0.0	0.0	1_2
1512	remainder__CREBBP	0.0	0.0	1_2
1513	remainder__CSF3R	0.0	0.0	1_2
1514	remainder__CTCF	0.0	0.0	1_2
1515	remainder__CUL2	0.0	0.0	1_2
1516	remainder__CUX1	0.0	0.0	1_2
1517	remainder__DNMT3A	0.0	0.0	1_2
1518	remainder__EED	0.0	0.0	1_2
1519	remainder__ETV6	0.0	0.0	1_2
1520	remainder__EZH2	0.0	0.0	1_2
1521	remainder__FBXW7	0.0	0.0	1_2
1522	remainder__FLT3	0.0	0.0	1_2
1523	remainder__GATA1	0.0	0.0	1_2
1524	remainder__GATA2	0.0	0.0	1_2
1525	remainder__GNAS	0.0	0.0	1_2
1526	remainder__GNB1	0.0	0.0	1_2
1527	remainder__IDH1	0.0	0.0	1_2
1528	remainder__IDH2	0.0	0.0	1_2
1529	remainder__JAK2	0.0	0.0	1_2
1530	remainder__JAK3	0.0	0.0	1_2
1531	remainder__KANSL1	0.0	0.0	1_2
1532	remainder__KDM6A	0.0	0.0	1_2
1533	remainder__KIT	0.0	0.0	1_2
1534	remainder__KMT2C	0.0	0.0	1_2
1535	remainder__KMT2D	0.0	0.0	1_2
1536	remainder__KMT2E	0.0	0.0	1_2
1537	remainder__KRAS	0.0	0.0	1_2
1538	remainder__LUC7L2	0.0	0.0	1_2
1539	remainder__MED12	0.0	0.0	1_2
1540	remainder__MLL	0.0	0.0	1_2
1541	remainder__MPL	0.0	0.0	1_2
1542	remainder__MYC	0.0	0.0	1_2
1543	remainder__NF1	0.0	0.0	1_2
1544	remainder__NFE2	0.0	0.0	1_2
1545	remainder__NOTCH1	0.0	0.0	1_2
1546	remainder__NPM1	0.0	0.0	1_2
1547	remainder__NRAS	0.0	0.0	1_2
1548	remainder__PDS5B	0.0	0.0	1_2
1549	remainder__PHF6	0.0	0.0	1_2
1550	remainder__PRPF8	0.0	0.0	1_2
1551	remainder__PTEN	0.0	0.0	1_2
1552	remainder__PTPN11	0.0	0.0	1_2
1553	remainder__RAD21	0.0	0.0	1_2
1554	remainder__RIT1	0.0	0.0	1_2
1555	remainder__RUNX1	0.0	0.0	1_2
1556	remainder__SETBP1	0.0	0.0	1_2
1557	remainder__SF1	0.0	0.0	1_2
1558	remainder__SF3B1	0.0	0.0	1_2
1559	remainder__SMC1A	0.0	0.0	1_2
1560	remainder__SMC3	0.0	0.0	1_2
1561	remainder__SRSF2	0.0	0.0	1_2
1562	remainder__STAG2	0.0	0.0	1_2
1563	remainder__STAT5B	0.0	0.0	1_2
1564	remainder__SUZ12	0.0	0.0	1_2
1565	remainder__TET2	0.0	0.0	1_2
1566	remainder__TP53	0.0	0.0	1_2
1567	remainder__U2AF1	0.0	0.0	1_2
1568	remainder__WT1	0.0	0.0	1_2
1569	remainder__ZRSR2	0.0	0.0	1_2
1570	remainder__ngs_is_missing	0.0	0.0	1_2
1571	cat__MRDA0_False	-0.0003980256352153821	0.000310136840834711	2_2
1572	cat__MRDA0_True	0.0007980216943675566	0.0006635751846911568	2_2
1573	cat__MRDA0_nan	-0.00013398882769624087	0.00013484813269602444	2_2
1574	cat__MRDB0_False	-4.729017448099615e-05	0.0004004568535233345	2_2
1575	cat__MRDB0_True	-0.0004187150865508471	0.0004191031961031532	2_2
1576	cat__MRDB0_nan	-1.9704239366813425e-06	0.00021633424299170607	2_2
1577	cat__MRDC0_False	-0.0018216569294883466	0.0006176846915959191	2_2
1578	cat__MRDC0_True	-0.00046600526103186547	0.0007993743022884454	2_2
1579	cat__MRDC0_nan	-1.1822543620199077e-05	0.00013952493841122985	2_2
1580	cat__MRDA1_False	0.00010246204470896192	0.0006163711585174695	2_2
1581	cat__MRDA1_True	-0.0007940808464940829	0.0004258965478304162	2_2
1582	cat__MRDA1_nan	-0.00039014393946852356	0.00023356797289020496	2_2
1583	cat__MRDB1_False	-0.0010482655343296622	0.00028869232436290926	2_2
1584	cat__MRDB1_True	-0.0003280755854621731	0.00017584308739673475	2_2
1585	cat__MRDB1_nan	-8.669865321520032e-05	0.0002892163526571438	2_2
1586	cat__MRDC1_False	-0.0005674820937724423	0.00041598118094403927	2_2
1587	cat__MRDC1_True	-0.0008768386518359205	0.0006713191265475116	2_2
1588	cat__MRDC1_nan	-2.8571147082256942e-05	0.0002508598090428029	2_2
1589	cat__amlFLToutcomeID_2.0	0.0	0.0	2_2
1590	cat__amlFLToutcomeID_3.0	-0.0025763292972482477	0.00140990338638255	2_2
1591	cat__amlFLToutcomeID_4.0	-0.0012325001724120543	0.0007876854406146026	2_2
1592	cat__amlFLToutcomeID_nan	0.0011182155840829377	0.00044140354963739407	2_2
1593	cat__amlFLTTypeID_1.0	-0.0026383976512546425	0.002399110700596297	2_2
1594	cat__amlFLTTypeID_2.0	-0.0006906335898168026	0.0004057279444843553	2_2
1595	cat__amlFLTTypeID_nan	-0.0019674683008048754	0.0011046708690717793	2_2
1596	cat__amlDDLFLTTKDID_1.0	-0.00024531778012033546	0.00016674257789018451	2_2
1597	cat__amlDDLFLTTKDID_2.0	0.0001261071319494711	3.6010811484626154e-05	2_2
1598	cat__amlDDLFLTTKDID_3.0	3.940847873424857e-05	0.0001778846522228215	2_2
1599	cat__amlDDLFLTTKDID_4.0	0.0	0.0	2_2
1600	cat__amlDDLFLTTKDID_6.0	0.0	0.0	2_2
1601	cat__amlDDLFLTTKDID_7.0	0.0	0.0	2_2
1602	cat__amlDDLFLTTKDID_8.0	1.0837331651947224e-05	1.0970856174483134e-05	2_2
1603	cat__amlDDLFLTTKDID_9.0	0.0	0.0	2_2
1604	cat__amlDDLFLTTKDID_99.0	3.7438054797522825e-05	0.00014346932583184766	2_2
1605	cat__amlDDLFLTTKDID_nan	-0.0004975320440192332	0.0004557284300496829	2_2
1606	cat__amlFLTType0ID_1.0	-0.0009822563324498822	0.003137295477976294	2_2
1607	cat__amlFLTType0ID_2.0	9.95064088038955e-05	9.834369878889985e-05	2_2
1608	cat__amlFLTType0ID_nan	0.0002403917202786543	0.002316087290305285	2_2
1609	cat__amlDDLNPM1OutcomeID_1.0	0.0022413572280076234	0.0033340146546628176	2_2
1610	cat__amlDDLNPM1OutcomeID_3.0	0.00171722446084277	0.003894682104191233	2_2
1611	cat__amlDDLNPM1OutcomeID_5.0	0.00016058955084190528	0.00013449496613102957	2_2
1612	cat__amlDDLNPM1OutcomeID_7.0	0.0	0.0	2_2
1613	cat__amlDDLNPM1OutcomeID_nan	0.0009704337888297276	0.00041758346129640734	2_2
1614	cat__amlDDLNPM1ID_1.0	0.00044630102166485217	0.0007428432908750809	2_2
1615	cat__amlDDLNPM1ID_2.0	0.00013891488753809967	6.69219325828783e-05	2_2
1616	cat__amlDDLNPM1ID_3.0	5.911271810177254e-06	3.4468341562219415e-05	2_2
1617	cat__amlDDLNPM1ID_4.0	-9.458034896203671e-05	0.00014831939993938532	2_2
1618	cat__amlDDLNPM1ID_5.0	0.0016620525906149153	0.0010329025425834814	2_2
1619	cat__amlDDLNPM1ID_nan	0.0009073802228549921	0.0024288610309610983	2_2
1620	cat__MRDnegativity_<0.0%/not detectable	7.783174550008986e-05	0.00016117778739948492	2_2
1621	cat__MRDnegativity_nan	-8.768386518354099e-05	0.00012100071619269753	2_2
1622	cat__MRDguided_No	0.0002443325681520836	0.0004926611529584207	2_2
1623	cat__MRDguided_nan	3.152678298741218e-05	0.0002573195623006403	2_2
1624	cat__Housekeeping_ABL	7.093526172161635e-05	0.00021575017406466938	2_2
1625	cat__Housekeeping_nan	0.00029950443837993833	0.0003384084797750264	2_2
1626	cat__MRDA0_method_nan	-0.0002837410468861989	0.00028619686991630507	2_2
1627	cat__MRDA0_method_qPCR-NPM1	-0.00013201840375951513	0.0002329437811431346	2_2
1628	cat__MRDA0_method_qPCR-NPM1 A	-0.00039309957537358997	0.00022574902049943025	2_2
1629	cat__MRDA0_method_qPCR-NPM1 B	-1.970423936703547e-05	6.231027596098659e-06	2_2
1630	cat__MRDA0_method_qPCR-NPM1 D	-5.911271810123964e-05	2.1584912759694364e-05	2_2
1631	cat__MRDA0_method_qPCR-NPM1 OTHER	-9.260992502533317e-05	6.155801165236785e-05	2_2
1632	cat__MRDA0_method_qPCR-inv16	-2.9556359050553205e-05	0.0	2_2
1633	cat__MRDA0_method_qPCR-t8/21	0.00011625501226590896	1.9103968857110218e-05	2_2
1634	cat__MRDA0num_ND	1.8719027398783615e-05	0.00015856710407760892	2_2
1635	cat__MRDA0num_Pos	4.2364114639315e-05	0.0004215924506892744	2_2
1636	cat__MRDA0num_nan	0.0010246204470892417	0.00026635365453680436	2_2
1637	cat__MRDA0_specimen_PB	-0.0010325021428360115	0.00046286722017635187	2_2
1638	cat__MRDA0_specimen_nan	0.00020492408941787942	0.00036474936834477166	2_2
1639	cat__MRDB0_method_nan	-0.0005684673057407607	0.00027560589448232556	2_2
1640	cat__MRDB0_method_qPCR-NPM1	-6.305356597466894e-05	0.00011087027632545584	2_2
1641	cat__MRDB0_method_qPCR-NPM1 A	0.00012216628407608622	0.00016784496262339495	2_2
1642	cat__MRDB0_method_qPCR-NPM1 B	0.0	0.0	2_2
1643	cat__MRDB0_method_qPCR-NPM1 D	0.0	0.0	2_2
1644	cat__MRDB0_method_qPCR-NPM1 OTHER	-0.0001635451867468829	3.9702942196863105e-05	2_2
1645	cat__MRDB0_method_qPCR-inv16	0.0	0.0	2_2
1646	cat__MRDB0_method_qPCR-t8/21	3.349720692411573e-05	4.0188920413371186e-05	2_2
1647	cat__MRDB0_specimen_BM	-0.0004620644131584584	0.00013314584807263186	2_2
1648	cat__MRDB0_specimen_nan	-0.00032216431365201804	0.00015306021801509494	2_2
1649	cat__MRDB0num_ND	0.00011625501226593115	3.0141690310012516e-05	2_2
1650	cat__MRDB0num_Pos	-0.00016847124658867508	6.218553053884867e-05	2_2
1651	cat__MRDB0num_nan	-0.000552703914247088	0.0001849051533573686	2_2
1652	cat__MRDC0_method_MFC (LAIP+DfN)	-2.2659875272124098e-05	0.00034799884690908276	2_2
1653	cat__MRDC0_method_nan	-0.001508359523551439	0.0005096832032294368	2_2
1654	cat__MRDC0_specimen_BM	-0.00021083536122790125	0.001390058326603687	2_2
1655	cat__MRDC0_specimen_BM	-0.00011034374045573169	0.00016073152784332585	2_2
1656	cat__MRDC0_specimen_PB	-6.699441384807602e-05	0.0008462770093222942	2_2
1657	cat__MRDC0_specimen_nan	-0.00027980019901279184	0.0005001966862837487	2_2
1658	cat__MRDC1_specimen_BM	-0.0011812691500575844	0.0010844959881727001	2_2
1659	cat__MRDC1_specimen_PB	2.5615511177279336e-05	0.0006284494086846655	2_2
1660	cat__MRDC1_specimen_nan	0.00015763391493683887	0.0004188715321663153	2_2
1661	cat__MRDC0num_Neg	0.0	0.0	2_2
1662	cat__MRDC0num_Pos	-0.0005743785775509158	0.0005122495915278784	2_2
1663	cat__MRDC0num_nan	2.0689451335487163e-05	0.0003818430448623086	2_2
1664	cat__MRDA1_method_nan	-3.940847873384889e-06	0.0002764112215423455	2_2
1665	cat__MRDA1_method_qPCR-NPM1	9.55655609304884e-05	0.00020011204870665143	2_2
1666	cat__MRDA1_method_qPCR-NPM1 A	-0.0005142806474812467	0.0001543233209461974	2_2
1667	cat__MRDA1_method_qPCR-NPM1 B	0.00012019586013936045	3.940847873407094e-06	2_2
1668	cat__MRDA1_method_qPCR-NPM1 D	-1.773381543033192e-05	9.653066443779576e-06	2_2
1669	cat__MRDA1_method_qPCR-NPM1 OTHER	7.8816957468808e-06	3.60108114845812e-05	2_2
1670	cat__MRDA1_method_qPCR-inv16	-9.852119683517735e-06	0.0	2_2
1671	cat__MRDA1_method_qPCR-t8/21	0.00011822543620263471	3.940847873419861e-05	2_2
1672	cat__MRDA1num_ND	-0.0001477817952532323	4.271777300454766e-05	2_2
1673	cat__MRDA1num_Neg	0.0007497463079181755	0.0004347498292595191	2_2
1674	cat__MRDA1num_Pos	-0.0001862050620190736	0.000652054039588414	2_2
1675	cat__MRDA1num_nan	7.8816957468808e-06	0.00040793724403704614	2_2
1676	cat__MRDA1_specimen_PB	0.0004531975054433701	0.0004541495908554094	2_2
1677	cat__MRDA1_specimen_nan	7.093526172159414e-05	0.00028555175389634687	2_2
1678	cat__MRDB1_method_nan	-0.0005566447621205394	0.00016296251763538974	2_2
1679	cat__MRDB1_method_qPCR-NPM1	0.000167486034620401	9.733176252630686e-05	2_2
1680	cat__MRDB1_method_qPCR-NPM1 A	-0.00014975221918991365	4.802339920574932e-05	2_2
1681	cat__MRDB1_method_qPCR-NPM1 B	0.0	0.0	2_2
1682	cat__MRDB1_method_qPCR-NPM1 D	-2.364508724046477e-05	3.390045523510753e-05	2_2
1683	cat__MRDB1_method_qPCR-NPM1 OTHER	-2.167466330376122e-05	5.0390486212146096e-05	2_2
1684	cat__MRDB1_method_qPCR-inv16	-2.9556359050553205e-05	0.0	2_2
1685	cat__MRDB1_method_qPCR-t8/21	3.743805479756723e-05	9.65306644382037e-06	2_2
1686	cat__MRDB1_specimen_BM	0.0002512290519305793	0.00022826321644240545	2_2
1687	cat__MRDB1_specimen_nan	-0.00022364311681655202	0.00015075996700240806	2_2
1688	cat__MRDB1num_ND	-7.19204736898682e-05	8.35747827526813e-05	2_2
1689	cat__MRDB1num_Neg	0.00013201840375964835	9.760064906596183e-05	2_2
1690	cat__MRDB1num_Pos	-0.00029753401444314597	0.0001843584065688577	2_2
1691	cat__MRDB1num_nan	5.4186658259580686e-05	0.00013807034840132427	2_2
1692	cat__MRDC1_method_MFC (LAIP+DfN)	-0.0003724101240381472	0.0004994412528104667	2_2
1693	cat__MRDC1_method_nan	-0.0006541807469876871	0.0007730267179999184	2_2
1694	cat__MRDC1num_ND	0.001472891892690753	0.0011901181150355234	2_2
1695	cat__MRDC1num_Neg	0.014488527206628543	0.0013601863695039313	2_2
1696	cat__MRDC1num_Pos	0.0001487670072216396	0.0011944142036891547	2_2
1697	cat__MRDC1num_nan	3.743805479754503e-05	0.00031543096339961633	2_2
1698	num__TestDate	-0.006783184402124087	0.005414138228899005	2_2
1699	num__ITDPcnt	2.6600723145620007e-05	0.0022218454352375444	2_2
1700	num__ITDLength	0.0011566388508488013	0.001650664953418061	2_2
1701	num__date_MRDA0	-0.0029477542093180762	0.0007675654867756493	2_2
1702	num__MRDA0hodnota	-0.001332991793184224	0.0003756436368443198	2_2
1703	num__MRDA0logred	-0.00012315149604433807	0.00033410163363539107	2_2
1704	num__date_MRDB0	-0.00013891488753801085	0.0002728414655013308	2_2
1705	num__MRDB0hodnota	7.980216943679342e-05	0.00021266434199687352	2_2
1706	num__MRDB0logred	-0.00012807755588610802	0.0003269657144901338	2_2
1707	num__MRDC0percentage	-0.0018778140116845865	0.0023375436558274987	2_2
1708	num__date_MRDA1	6.305356597475775e-05	0.00038028926741385106	2_2
1709	num__MRDA1hodnota	0.0034630200687678415	0.0005447963850243112	2_2
1710	num__MRDA1logred	0.0017310174283997394	0.0006796577432401334	2_2
1711	num__date_MRDB1	-0.000574378577550938	0.00039582477129151543	2_2
1712	num__MRDB1hodnota	0.002399976354912803	0.000348970924291137	2_2
1713	num__Date_MRDC1	-0.00036452842829128864	0.0018850712246551813	2_2
1714	num__MRDC1percentage	0.004708327996768546	0.0019441639881377368	2_2
1715	remainder__MRDnegativity_is_missing	1.773381543042074e-05	0.00011820901486267296	2_2
1716	remainder__MRDguided_is_missing	7.881695746845275e-05	0.00031344608190015804	2_2
1717	remainder__Housekeeping_is_missing	-7.881695746791984e-06	0.00020424088069830382	2_2
1718	remainder__MRDA0_is_missing	3.940847873473707e-06	7.653010900753004e-05	2_2
1719	remainder__date_MRDA0_is_missing	-0.0002778297750760661	0.0003326837773072531	2_2
1720	remainder__MRDA0_method_is_missing	0.000732997704456162	0.00015662701441113242	2_2
1721	remainder__MRDA0_specimen_is_missing	0.000979300696544927	0.0008936008330885608	2_2
1722	remainder__MRDA0num_is_missing	-0.00018521985005071073	0.0002902716029799211	2_2
1723	remainder__MRDA0hodnota_is_missing	-0.0006610772307661606	0.00029671732076069556	2_2
1724	remainder__MRDA0logred_is_missing	-0.0001290627678544487	0.00012967425648041474	2_2
1725	remainder__MRDB0_is_missing	-0.000308371346095071	0.00016030824706074373	2_2
1726	remainder__date_MRDB0_is_missing	-0.00018127900217730365	0.00013079222293593053	2_2
1727	remainder__MRDB0_method_is_missing	-0.0007576280036649452	0.00011700403219123544	2_2
1728	remainder__MRDB0_specimen_is_missing	-0.0003123121939684781	7.891541716635255e-05	2_2
1729	remainder__MRDB0num_is_missing	9.359513699378486e-05	0.00034083208339528005	2_2
1730	remainder__MRDB0hodnota_is_missing	-0.00018127900217725922	6.31151116857805e-05	2_2
1731	remainder__MRDB0logred_is_missing	-0.00016551561068360864	0.00019006166326303488	2_2
1732	remainder__MRDC0_is_missing	-0.0004748721687470647	0.00020549641831041566	2_2
1733	remainder__MRDC0_method_is_missing	-0.0009921084521334223	0.00036354989113954476	2_2
1734	remainder__MRDC0_specimen_is_missing	0.0011990029654880495	0.0006686650395372566	2_2
1735	remainder__MRDC0num_is_missing	-0.001693579373602172	0.0006727879731110136	2_2
1736	remainder__MRDC0percentage_is_missing	-0.0013724002719184502	0.0004147800890635522	2_2
1737	remainder__MRDA1_is_missing	0.000137929675569759	0.00012336805227533855	2_2
1738	remainder__date_MRDA1_is_missing	0.0002059093013862423	0.00024854693535045425	2_2
1739	remainder__MRDA1_method_is_missing	-0.00027782977507604387	0.00026308295810713745	2_2
1740	remainder__MRDA1_specimen_is_missing	-0.00029162274263305754	0.0003918543594729661	2_2
1741	remainder__MRDA1num_is_missing	7.881695746845275e-05	0.00018147700731627818	2_2
1742	remainder__MRDA1hodnota_is_missing	0.00028177062294956203	0.0009189836283673849	2_2
1743	remainder__MRDA1logred_is_missing	0.0004926059841775076	0.00020360782502353562	2_2
1744	remainder__MRDB1_is_missing	0.00019704239367104303	0.00014178155279809916	2_2
1745	remainder__date_MRDB1_is_missing	-0.00022561354075325556	0.00012440227479663062	2_2
1746	remainder__MRDB1_method_is_missing	-0.00032610516152544735	0.00020225420313662446	2_2
1747	remainder__MRDB1_specimen_is_missing	-6.403877794303181e-05	0.00016707986660780572	2_2
1748	remainder__MRDB1num_is_missing	-0.0007379237642978431	0.00023894995633235615	2_2
1749	remainder__MRDB1hodnota_is_missing	9.852119683551042e-05	0.00037822388834829967	2_2
1750	remainder__MRDC1_is_missing	5.3201446291217816e-05	0.0003259458814173658	2_2
1751	remainder__Date_MRDC1_is_missing	-0.0032787854306853604	0.0028751054505984624	2_2
1752	remainder__MRDC1_method_is_missing	9.063950108869622e-05	0.0004905089303132854	2_2
1753	remainder__MRDC1_specimen_is_missing	-6.600920187975756e-05	0.0007275681992166522	2_2
1754	remainder__MRDC1num_is_missing	-0.00021083536122794565	0.0005756825455069504	2_2
1755	remainder__MRDC1percentage_is_missing	-0.00047290174481033896	0.001968763154643889	2_2
1756	remainder__TestDate_is_missing	0.0002669924434242299	0.0004920874898104714	2_2
1757	remainder__amlFLToutcomeID_is_missing	0.00011526980029754607	0.0002921381920150824	2_2
1758	remainder__amlFLTTypeID_is_missing	-0.0020768268292922663	0.0009795137725325655	2_2
1759	remainder__amlDDLFLTTKDID_is_missing	-0.0002886671067279689	0.0002765376098532622	2_2
1760	remainder__ITDPcnt_is_missing	-0.002403917202786143	0.0013265651415424536	2_2
1761	remainder__ITDLength_is_missing	-0.0027802681746977196	0.002050821360460608	2_2
1762	remainder__amlFLTType0ID_is_missing	-0.0004748721687470647	0.0024537308819616807	2_2
1763	remainder__amlDDLNPM1OutcomeID_is_missing	0.001017723963310746	0.0002678001135412022	2_2
1764	remainder__amlDDLNPM1ID_is_missing	-0.000688663165880099	0.0038699289148152656	2_2
1765	remainder__ASXL1	0.0	0.0	2_2
1766	remainder__ASXL2	0.0	0.0	2_2
1767	remainder__ATRX	0.0	0.0	2_2
1768	remainder__BAGE3	0.0	0.0	2_2
1769	remainder__BCOR	0.0	0.0	2_2
1770	remainder__BRAF	0.0	0.0	2_2
1771	remainder__CBL	0.0	0.0	2_2
1772	remainder__CDKN2A	0.0	0.0	2_2
1773	remainder__CEBPA	0.0	0.0	2_2
1774	remainder__CREBBP	0.0	0.0	2_2
1775	remainder__CSF3R	0.0	0.0	2_2
1776	remainder__CTCF	0.0	0.0	2_2
1777	remainder__CUL2	0.0	0.0	2_2
1778	remainder__CUX1	0.0	0.0	2_2
1779	remainder__DNMT3A	0.0	0.0	2_2
1780	remainder__EED	0.0	0.0	2_2
1781	remainder__ETV6	0.0	0.0	2_2
1782	remainder__EZH2	0.0	0.0	2_2
1783	remainder__FBXW7	0.0	0.0	2_2
1784	remainder__FLT3	0.0	0.0	2_2
1785	remainder__GATA1	0.0	0.0	2_2
1786	remainder__GATA2	0.0	0.0	2_2
1787	remainder__GNAS	0.0	0.0	2_2
1788	remainder__IDH1	0.0	0.0	2_2
1789	remainder__IDH2	0.0	0.0	2_2
1790	remainder__JAK2	0.0	0.0	2_2
1791	remainder__JAK3	0.0	0.0	2_2
1792	remainder__KANSL1	0.0	0.0	2_2
1793	remainder__KDM6A	0.0	0.0	2_2
1794	remainder__KIT	0.0	0.0	2_2
1795	remainder__KMT2C	0.0	0.0	2_2
1796	remainder__KMT2D	0.0	0.0	2_2
1797	remainder__KMT2E	0.0	0.0	2_2
1798	remainder__KRAS	0.0	0.0	2_2
1799	remainder__LUC7L2	0.0	0.0	2_2
1800	remainder__MED12	0.0	0.0	2_2
1801	remainder__MLL	0.0	0.0	2_2
1802	remainder__MPL	0.0	0.0	2_2
1803	remainder__MYC	0.0	0.0	2_2
1804	remainder__NF1	0.0	0.0	2_2
1805	remainder__NFE2	0.0	0.0	2_2
1806	remainder__NOTCH1	0.0	0.0	2_2
1807	remainder__NPM1	0.0	0.0	2_2
1808	remainder__NRAS	0.0	0.0	2_2
1809	remainder__PDS5B	0.0	0.0	2_2
1810	remainder__PHF6	0.0	0.0	2_2
1811	remainder__PRPF8	0.0	0.0	2_2
1812	remainder__PTEN	0.0	0.0	2_2
1813	remainder__PTPN11	0.0	0.0	2_2
1814	remainder__RAD21	0.0	0.0	2_2
1815	remainder__RIT1	0.0	0.0	2_2
1816	remainder__RUNX1	0.0	0.0	2_2
1817	remainder__SETBP1	0.0	0.0	2_2
1818	remainder__SF1	0.0	0.0	2_2
1819	remainder__SF3B1	0.0	0.0	2_2
1820	remainder__SMC1A	0.0	0.0	2_2
1821	remainder__SMC3	0.0	0.0	2_2
1822	remainder__SMG1	0.0	0.0	2_2
1823	remainder__SRSF2	0.0	0.0	2_2
1824	remainder__STAG2	0.0	0.0	2_2
1825	remainder__STAT5B	0.0	0.0	2_2
1826	remainder__SUZ12	0.0	0.0	2_2
1827	remainder__TET2	0.0	0.0	2_2
1828	remainder__TP53	0.0	0.0	2_2
1829	remainder__U2AF1	0.0	0.0	2_2
1830	remainder__WT1	0.0	0.0	2_2
1831	remainder__ZRSR2	0.0	0.0	2_2
1832	remainder__ngs_is_missing	0.0	0.0	2_2
1833	cat__MRDA0_False	-0.0005070754716980819	0.0002824552990832038	3_2
1834	cat__MRDA0_True	-7.959905660372967e-05	0.0008096518211132907	3_2
1835	cat__MRDA0_nan	-0.0006977201257861055	0.0003152475287543327	3_2
1836	cat__MRDB0_False	-0.0002781053459119276	0.0002024848053960877	3_2
1837	cat__MRDB0_True	7.173742138366634e-05	8.45696932938239e-05	3_2
1838	cat__MRDB0_nan	-0.0008972091194968223	0.00021634232399612817	3_2
1839	cat__MRDC0_False	0.00011497641509439216	0.0009462152424402595	3_2
1840	cat__MRDC0_True	-0.00018081761006285557	0.0006983592829383154	3_2
1841	cat__MRDC0_nan	-2.2602201257826415e-05	0.00027818693660579356	3_2
1842	cat__MRDA1_False	-7.272012578614095e-05	0.0002606927900062532	3_2
1843	cat__MRDA1_True	0.0007419418238993946	0.00041740073064958457	3_2
1844	cat__MRDA1_nan	-7.665094339619483e-05	4.562966496167159e-05	3_2
1845	cat__MRDB1_False	-0.0006800314465408742	0.0003802774008419576	3_2
1846	cat__MRDB1_True	0.0001336477987421869	9.680511286180689e-05	3_2
1847	cat__MRDB1_nan	-0.0007851808176099872	0.00010966734572643005	3_2
1848	cat__MRDC1_False	-0.0023860062893081404	0.00038194978213830884	3_2
1849	cat__MRDC1_True	-9.827044024746101e-07	0.0009229650568617642	3_2
1850	cat__MRDC1_nan	3.1446540880542e-05	9.927746604057576e-05	3_2
1851	cat__amlFLToutcomeID_2.0	0.00011988993710694284	1.3037047131900363e-05	3_2
1852	cat__amlFLToutcomeID_3.0	-0.0001552672955974499	0.0008779329556257599	3_2
1853	cat__amlFLToutcomeID_4.0	-0.000923742138364747	0.0005232566444117461	3_2
1854	cat__amlFLToutcomeID_nan	-0.0012372248427672482	0.00021303163863697837	3_2
1855	cat__amlFLTTypeID_1.0	0.00010908018867925585	0.0008631501760900545	3_2
1856	cat__amlFLTTypeID_2.0	-0.0005227987421383418	0.00039198205052656246	3_2
1857	cat__amlFLTTypeID_nan	-0.000751768867924496	0.0007291375292963019	3_2
1858	cat__amlDDLFLTTKDID_1.0	-0.00026041666666662964	0.00010084098688969417	3_2
1859	cat__amlDDLFLTTKDID_2.0	2.358490566041205e-05	1.822645144556058e-05	3_2
1860	cat__amlDDLFLTTKDID_3.0	4.4221698113244834e-05	3.570342398702373e-05	3_2
1861	cat__amlDDLFLTTKDID_4.0	0.0	0.0	3_2
1862	cat__amlDDLFLTTKDID_6.0	0.0	0.0	3_2
1863	cat__amlDDLFLTTKDID_7.0	0.0	0.0	3_2
1864	cat__amlDDLFLTTKDID_8.0	0.0	0.0	3_2
1865	cat__amlDDLFLTTKDID_9.0	0.0	0.0	3_2
1866	cat__amlDDLFLTTKDID_99.0	-0.0003409984276729006	6.33520497692067e-05	3_2
1867	cat__amlDDLFLTTKDID_nan	0.0003144654088050425	0.0001764221272799737	3_2
1868	cat__amlFLTType0ID_1.0	0.000983687106918274	0.0012348782547071545	3_2
1869	cat__amlFLTType0ID_2.0	-9.63050314465086e-05	4.584081678338499e-05	3_2
1870	cat__amlFLTType0ID_nan	0.0010701650943396369	0.0008874283255810252	3_2
1871	cat__amlDDLNPM1OutcomeID_1.0	-0.0029638364779873915	0.002640300884408887	3_2
1872	cat__amlDDLNPM1OutcomeID_3.0	-0.0072946147798741865	0.00320849089688056	3_2
1873	cat__amlDDLNPM1OutcomeID_5.0	6.878930817613149e-05	3.930817610059978e-05	3_2
1874	cat__amlDDLNPM1OutcomeID_7.0	0.0	0.0	3_2
1875	cat__amlDDLNPM1OutcomeID_nan	-0.0002938286163521431	0.0005470001414313215	3_2
1876	cat__amlDDLNPM1ID_1.0	-0.00010613207547167658	0.0004981894574633931	3_2
1877	cat__amlDDLNPM1ID_2.0	-5.1100628930766945e-05	3.999015320240363e-05	3_2
1878	cat__amlDDLNPM1ID_3.0	-6.191037735845396e-05	6.6650255337146585e-06	3_2
1879	cat__amlDDLNPM1ID_4.0	-0.0001071147798741734	0.00010429637705523345	3_2
1880	cat__amlDDLNPM1ID_5.0	0.00015133647798746264	0.0007222803822412608	3_2
1881	cat__amlDDLNPM1ID_nan	-0.0035632861635219726	0.003634531136677307	3_2
1882	cat__MRDnegativity_<0.0%/not detectable	-0.00024076257861631588	0.00018114843607869722	3_2
1883	cat__MRDnegativity_nan	-0.0007163915094339446	0.00023834177985148318	3_2
1884	cat__MRDguided_No	-0.00021226415094337535	0.00010004297635711373	3_2
1885	cat__MRDguided_nan	-7.173742138364415e-05	0.00019440665124021957	3_2
1886	cat__Housekeeping_ABL	-0.00041764937106911757	0.00024117335961971757	3_2
1887	cat__Housekeeping_nan	-0.000911949685534541	0.0002659409462518208	3_2
1888	cat__MRDA0_method_nan	-0.0004333726415093997	0.00018409387426514184	3_2
1889	cat__MRDA0_method_qPCR-NPM1	-0.0010338050314464774	7.59675632471986e-05	3_2
1890	cat__MRDA0_method_qPCR-NPM1 A	-0.0002830188679245005	7.962938121021549e-05	3_2
1891	cat__MRDA0_method_qPCR-NPM1 B	2.1619496855396213e-05	3.930817610031667e-06	3_2
1892	cat__MRDA0_method_qPCR-NPM1 D	-1.4740566037718671e-05	1.1204554098840483e-05	3_2
1893	cat__MRDA0_method_qPCR-NPM1 OTHER	1.2775157232747247e-05	0.00010077392879950725	3_2
1894	cat__MRDA0_method_qPCR-inv16	4.618710691830508e-05	2.5550314465450086e-05	3_2
1895	cat__MRDA0_method_qPCR-t8/21	5.110062893085576e-05	3.070066696501833e-05	3_2
1896	cat__MRDA0num_ND	-0.00011006289308173045	0.00022479242382910603	3_2
1897	cat__MRDA0num_Pos	-0.0006534984276729272	5.524162469557822e-05	3_2
1898	cat__MRDA0num_nan	-0.0013394261006289155	0.00011803093993412258	3_2
1899	cat__MRDA0_specimen_PB	-0.00011890723270437941	0.0001844607103259061	3_2
1900	cat__MRDA0_specimen_nan	0.0007969732704402821	0.0002864275694938559	3_2
1901	cat__MRDB0_method_nan	0.0001965408805032043	0.00011510652880774585	3_2
1902	cat__MRDB0_method_qPCR-NPM1	-0.0005955188679244606	5.5798229428368905e-05	3_2
1903	cat__MRDB0_method_qPCR-NPM1 A	4.520440251574165e-05	8.165321571480267e-05	3_2
1904	cat__MRDB0_method_qPCR-NPM1 B	0.0	0.0	3_2
1905	cat__MRDB0_method_qPCR-NPM1 D	0.0	0.0	3_2
1906	cat__MRDB0_method_qPCR-NPM1 OTHER	0.00010318396226420834	2.1076661349753932e-05	3_2
1907	cat__MRDB0_method_qPCR-inv16	1.9654088050602426e-06	1.1460204195840299e-05	3_2
1908	cat__MRDB0_method_qPCR-t8/21	0.0001591981132075926	3.537735849055146e-05	3_2
1909	cat__MRDB0_specimen_BM	-0.0009483097484276559	0.000329301298036414	3_2
1910	cat__MRDB0_specimen_nan	0.0003292059748427834	0.00024773118447241077	3_2
1911	cat__MRDB0num_ND	-0.00023879716981130007	8.999125961826464e-05	3_2
1912	cat__MRDB0num_Pos	-0.00021324685534589437	0.00016445551569928258	3_2
1913	cat__MRDB0num_nan	7.763364779878046e-05	0.00021479229794308112	3_2
1914	cat__MRDC0_method_MFC (LAIP+DfN)	-0.0005385220125786016	0.0007932171771781709	3_2
1915	cat__MRDC0_method_nan	-0.0003380503144653657	0.00042598167245739454	3_2
1916	cat__MRDC0_specimen_BM	-0.00024764150943392684	0.00048704479898557687	3_2
1917	cat__MRDC0_specimen_BM	-0.00018966194968548234	0.00010870327680050151	3_2
1918	cat__MRDC0_specimen_PB	-0.00011104559748424947	0.0012478202348972102	3_2
1919	cat__MRDC0_specimen_nan	0.002198309748427718	0.0005940413568080599	3_2
1920	cat__MRDC1_specimen_BM	-0.0029716981132075215	0.0008089179505132449	3_2
1921	cat__MRDC1_specimen_PB	0.0002604166666666741	0.00018572853231018554	3_2
1922	cat__MRDC1_specimen_nan	-0.0012932389937106547	0.0004489077179554221	3_2
1923	cat__MRDC0num_Neg	0.0	0.0	3_2
1924	cat__MRDC0num_Pos	-0.0017384040880502826	0.0005079583752323934	3_2
1925	cat__MRDC0num_nan	-0.0007861635220125285	0.000734994573557976	3_2
1926	cat__MRDA1_method_nan	4.8152515723298704e-05	0.0003251162825250137	3_2
1927	cat__MRDA1_method_qPCR-NPM1	-0.00032822327044019773	0.00015974312717149112	3_2
1928	cat__MRDA1_method_qPCR-NPM1 A	-0.00014249213836472485	0.00021514270077032258	3_2
1929	cat__MRDA1_method_qPCR-NPM1 B	1.1792452830250432e-05	1.5723270440259896e-05	3_2
1930	cat__MRDA1_method_qPCR-NPM1 D	0.0	0.0	3_2
1931	cat__MRDA1_method_qPCR-NPM1 OTHER	2.7515723270488125e-05	3.851398966639876e-05	3_2
1932	cat__MRDA1_method_qPCR-inv16	9.040880503150551e-05	3.930817610031667e-06	3_2
1933	cat__MRDA1_method_qPCR-t8/21	1.7688679245297934e-05	1.1460204195836489e-05	3_2
1934	cat__MRDA1num_ND	0.0002358490566037874	4.2153322699544096e-05	3_2
1935	cat__MRDA1num_Neg	0.0005227987421384083	0.00030433071805993053	3_2
1936	cat__MRDA1num_Pos	-0.0001827830188679158	0.00023361510797697424	3_2
1937	cat__MRDA1num_nan	-0.00033313679245279283	0.0004334539688233355	3_2
1938	cat__MRDA1_specimen_PB	-0.00044319968553452327	0.00012885799302797326	3_2
1939	cat__MRDA1_specimen_nan	-7.763364779869164e-05	0.0004524006489089165	3_2
1940	cat__MRDB1_method_nan	-0.000738993710691771	7.07001012130501e-05	3_2
1941	cat__MRDB1_method_qPCR-NPM1	-0.00012971698113204422	0.00012788756670594376	3_2
1942	cat__MRDB1_method_qPCR-NPM1 A	-0.00041273584905656693	8.274581145840154e-05	3_2
1943	cat__MRDB1_method_qPCR-NPM1 B	0.0	0.0	3_2
1944	cat__MRDB1_method_qPCR-NPM1 D	0.0	0.0	3_2
1945	cat__MRDB1_method_qPCR-NPM1 OTHER	0.0	0.0	3_2
1946	cat__MRDB1_method_qPCR-inv16	2.948113207545955e-05	0.0	3_2
1947	cat__MRDB1_method_qPCR-t8/21	-7.370283018863777e-05	5.181378272982112e-05	3_2
1948	cat__MRDB1_specimen_BM	8.451257861639139e-05	9.955915992070256e-05	3_2
1949	cat__MRDB1_specimen_nan	-0.0011438679245282745	0.00029096017097006427	3_2
1950	cat__MRDB1num_ND	-0.00014937106918238018	9.433962264152422e-05	3_2
1951	cat__MRDB1num_Neg	0.00017492138364783028	3.901225086730742e-05	3_2
1952	cat__MRDB1num_Pos	-0.0006358097484276293	0.00024840465919196553	3_2
1953	cat__MRDB1num_nan	-0.00033018867924525794	0.00030470809711141125	3_2
1954	cat__MRDC1_method_MFC (LAIP+DfN)	0.00022503930817614483	0.0006255081420943209	3_2
1955	cat__MRDC1_method_nan	-0.0016381682389936757	0.0006098518157302216	3_2
1956	cat__MRDC1num_ND	0.0021334512578616628	0.00040523183662260494	3_2
1957	cat__MRDC1num_Neg	0.0027722091194968936	0.003424139540818587	3_2
1958	cat__MRDC1num_Pos	-0.0033097484276729317	0.001991296198346194	3_2
1959	cat__MRDC1num_nan	0.0007930424528302283	0.00020944748507963022	3_2
1960	num__TestDate	-0.012179638364779843	0.003575304161237657	3_2
1961	num__ITDPcnt	0.0016597877358490941	0.0011059088316736306	3_2
1962	num__ITDLength	-0.0004913522012577997	0.0017377342867941918	3_2
1963	num__date_MRDA0	-0.000577830188679207	0.00044787608892507324	3_2
1964	num__MRDA0hodnota	-0.0004697327044024924	0.00035434091477162485	3_2
1965	num__MRDA0logred	-0.0003783411949685123	0.00010136632828792598	3_2
1966	num__date_MRDB0	-0.001625393081760973	0.00041913696412112974	3_2
1967	num__MRDB0hodnota	-0.0005837264150942767	0.00022893849148493357	3_2
1968	num__MRDB0logred	-9.040880503143888e-05	0.00022896379927556405	3_2
1969	num__MRDC0percentage	0.0011625393081761137	0.0006599546017841586	3_2
1970	num__date_MRDA1	0.003857114779874227	0.0010116272426851148	3_2
1971	num__MRDA1hodnota	0.00035180817610067636	0.0002066157915456909	3_2
1972	num__MRDA1logred	0.001327633647798776	0.0002792229665480084	3_2
1973	num__date_MRDB1	1.9654088050358175e-05	0.0003905307355310046	3_2
1974	num__MRDB1hodnota	-0.0015664308176100094	0.0003595462808106616	3_2
1975	num__Date_MRDC1	-0.001022012578616316	0.0009925898233034771	3_2
1976	num__MRDC1percentage	0.0018691037735849348	0.0016228600797864384	3_2
1977	remainder__MRDnegativity_is_missing	-0.0005827437106918021	0.00019311079181707388	3_2
1978	remainder__MRDguided_is_missing	-0.00011202830188674628	0.00013660651626184556	3_2
1979	remainder__Housekeeping_is_missing	-8.844339622635645e-05	0.0002420127821545756	3_2
1980	remainder__MRDA0_is_missing	-0.000235849056603743	0.00020596977915183655	3_2
1981	remainder__date_MRDA0_is_missing	-0.0010966981132075394	0.00033841862797337696	3_2
1982	remainder__MRDA0_method_is_missing	0.00022110849056606875	0.0002823800715891887	3_2
1983	remainder__MRDA0_specimen_is_missing	-0.0007419418238993503	0.000528225326817239	3_2
1984	remainder__MRDA0num_is_missing	-0.0004884040880502649	0.00039775377989989926	3_2
1985	remainder__MRDA0hodnota_is_missing	-8.156446540876771e-05	0.00016277334891368845	3_2
1986	remainder__MRDA0logred_is_missing	-0.0005571933962263742	9.42372020026556e-05	3_2
1987	remainder__MRDB0_is_missing	-0.0001975235849056123	7.937429444304558e-05	3_2
1988	remainder__date_MRDB0_is_missing	-0.0003488600628930749	8.133326138583045e-05	3_2
1989	remainder__MRDB0_method_is_missing	0.00045695754716985616	0.00014352195099807404	3_2
1990	remainder__MRDB0_specimen_is_missing	-0.00018966194968546014	0.0004135609639509366	3_2
1991	remainder__MRDB0num_is_missing	-7.56682389936536e-05	0.00019152906283984483	3_2
1992	remainder__MRDB0hodnota_is_missing	0.00010514937106924638	0.00013245018115322086	3_2
1993	remainder__MRDB0logred_is_missing	-0.00025353773584901873	0.00024260263040051447	3_2
1994	remainder__MRDC0_is_missing	-0.00034591194968551785	0.0001277742481084648	3_2
1995	remainder__MRDC0_method_is_missing	-0.0011576257861634742	0.0008867163509570331	3_2
1996	remainder__MRDC0_specimen_is_missing	0.001256878930817651	0.0006213490035188871	3_2
1997	remainder__MRDC0num_is_missing	-0.0012283805031445994	0.00036203022247663087	3_2
1998	remainder__MRDC0percentage_is_missing	9.630503144657521e-05	0.0002723633993918125	3_2
[truncated: 1,930 more rows]
