# Supplementary material for: Random Survival Forest Versus Elastic-Net Regularized Cox Regression for Survival Prediction in Acute Myeloid Leukemia at Distinct Treatment Time Points: Model Performance Comparison Study
Source: JMIR Bioinform Biotechnol. 2026 Apr 29;7:e75678. doi: 10.2196/75678 (PMC13128161; doi:10.2196/75678)
Supplement: Multimedia Appendix 9 [file bioinform-v7-e75678-s009.zip › ablation_metrics/repeated_fold_feature_importance/rsf/C1__MRD_NGS__fimp.csv]

	feature	importance	std_importance	fold_repeat_idx
0	cat__MRDA0_False	-0.00015152415473289603	0.0031679170648869297	1_1
1	cat__MRDA0_True	0.0008120902410521325	0.002470497436426442	1_1
2	cat__MRDA0_nan	-0.0005575692752590067	0.0007611345312516605	1_1
3	cat__MRDB0_False	-3.862380414758615e-05	0.0009776825181271231	1_1
4	cat__MRDB0_True	6.338265296019774e-05	0.000883367968639301	1_1
5	cat__MRDB0_nan	0.0004109968902886063	0.0010267969529234387	1_1
6	cat__MRDC0_False	-0.0026076019569394094	0.0006436889300326132	1_1
7	cat__MRDC0_True	-0.0008596272307722863	0.0007426967966621288	1_1
8	cat__MRDC0_nan	0.0006843345811793133	0.0010577304761946846	1_1
9	cat__MRDA1_False	0.0006655178560817764	0.001774123398594714	1_1
10	cat__MRDA1_True	0.0017182641075920602	0.0015188394455436483	1_1
11	cat__MRDA1_nan	0.0008051577633846341	0.0012377705032419475	1_1
12	cat__MRDB1_False	-0.0007803989145720891	0.001007130079253685	1_1
13	cat__MRDB1_True	-0.0011973379285756592	0.0010076694517506893	1_1
14	cat__MRDB1_nan	0.0004060451205260884	0.0012000581072309016	1_1
15	cat__MRDC1_False	-0.0027838849604848504	0.0014189750512251542	1_1
16	cat__MRDC1_True	-0.00236694594648128	0.0013298429212416395	1_1
17	cat__MRDC1_nan	0.0002743280448432195	0.0010601996938987346	1_1
18	cat__MRDnegativity_<0.0%/not detectable	0.000631845821696686	0.0011303518407924636	1_1
19	cat__MRDnegativity_nan	-0.0005437043199239433	0.0008217634611860182	1_1
20	cat__MRDguided_No	0.0016420068532493558	0.0010464185026968886	1_1
21	cat__MRDguided_nan	-8.021867015273187e-05	0.0006100081934645212	1_1
22	cat__Housekeeping_ABL	0.0005645017529264829	0.0010702927034217775	1_1
23	cat__Housekeeping_nan	-0.00016142769425790958	0.0008179184541418589	1_1
24	cat__MRDA0_method_nan	-0.0007803989145720669	0.002956452218783452	1_1
25	cat__MRDA0_method_qPCR-NPM1	-3.070097252759752e-05	0.0006655252247459526	1_1
26	cat__MRDA0_method_qPCR-NPM1 A	0.00033077822013585225	0.0016466921051191618	1_1
27	cat__MRDA0_method_qPCR-NPM1 B	-8.814150177274271e-05	0.00038078304561164385	1_1
28	cat__MRDA0_method_qPCR-NPM1 D	4.0604512052611066e-05	0.000297079775138186	1_1
29	cat__MRDA0_method_qPCR-NPM1 OTHER	-0.00024164636441064146	6.059800955012449e-05	1_1
30	cat__MRDA0_method_qPCR-inv16	0.00016439875611544695	0.00035098792383676553	1_1
31	cat__MRDA0_method_qPCR-t8/21	5.942123715019232e-05	0.0	1_1
32	cat__MRDA0num_ND	0.000591241309644075	0.0008635443520929321	1_1
33	cat__MRDA0num_Pos	-0.00023966565650563877	0.0009631649165767364	1_1
34	cat__MRDA0num_nan	-0.0004357557391011735	0.002987248017603035	1_1
35	cat__MRDA0_specimen_PB	-0.00033275892804089934	0.0011228770948096753	1_1
36	cat__MRDA0_specimen_nan	-0.0009883732445976402	0.0029046806233484134	1_1
37	cat__MRDB0_method_nan	0.0012518073959633335	0.0006879674630627738	1_1
38	cat__MRDB0_method_qPCR-NPM1	-0.00191237348228257	0.0008266068629545139	1_1
39	cat__MRDB0_method_qPCR-NPM1 A	0.0002386753025531485	0.0004567819059032405	1_1
40	cat__MRDB0_method_qPCR-NPM1 B	0.0	0.0	1_1
41	cat__MRDB0_method_qPCR-NPM1 D	0.0	0.0	1_1
42	cat__MRDB0_method_qPCR-NPM1 OTHER	-8.418008596271509e-05	8.478956877215836e-05	1_1
43	cat__MRDB0_method_qPCR-inv16	-0.00016241804821044427	7.922831620010841e-06	1_1
44	cat__MRDB0_method_qPCR-t8/21	4.159486600514572e-05	1.5845663240066087e-05	1_1
45	cat__MRDB0_specimen_BM	4.555628181512894e-05	0.000945652683866635	1_1
46	cat__MRDB0_specimen_nan	0.0012300196090082815	0.0010039160912491429	1_1
47	cat__MRDB0num_ND	-0.0020599362212054386	0.0005067768040089839	1_1
48	cat__MRDB0num_Pos	0.0005189454711113983	0.0006386853989434034	1_1
49	cat__MRDB0num_nan	-0.0007843603303820723	0.0007512838399795323	1_1
50	cat__MRDC0_method_MFC (LAIP+DfN)	-1.2874601382528717e-05	0.0009503611149254565	1_1
51	cat__MRDC0_method_nan	-0.0014776080971339312	0.0006919846220902366	1_1
52	cat__MRDC0_specimen_BM	-0.005647988591122454	0.0018228636820878863	1_1
53	cat__MRDC0_specimen_BM	0.0001594469863529069	0.0003306269638417815	1_1
54	cat__MRDC0_specimen_PB	0.0008229841345296585	0.0014930432455846892	1_1
55	cat__MRDC0_specimen_nan	-0.0008635886465822917	0.002093516901175121	1_1
56	cat__MRDC1_specimen_BM	-0.0036544060847346627	0.0016167357653766828	1_1
57	cat__MRDC1_specimen_PB	0.0	0.0	1_1
58	cat__MRDC1_specimen_nan	-0.002682868857329601	0.0022411699004411716	1_1
59	cat__MRDC0num_Neg	0.0	0.0	1_1
60	cat__MRDC0num_Pos	-0.0003070097252757975	0.000675875760061652	1_1
61	cat__MRDC0num_nan	-0.00021391645374055913	0.0008272532737441053	1_1
62	cat__MRDA1_method_nan	0.00191237348228257	0.0017271369743851498	1_1
63	cat__MRDA1_method_qPCR-NPM1	-0.0004714084813912223	0.0006739895279375553	1_1
64	cat__MRDA1_method_qPCR-NPM1 A	0.0007982252857171134	0.0009976379586210718	1_1
65	cat__MRDA1_method_qPCR-NPM1 B	-2.772991067003794e-05	1.9203675629013865e-05	1_1
66	cat__MRDA1_method_qPCR-NPM1 D	-7.92283162001084e-06	1.1549412511810618e-05	1_1
67	cat__MRDA1_method_qPCR-NPM1 OTHER	-0.00020203220631052066	3.789317343019749e-05	1_1
68	cat__MRDA1_method_qPCR-inv16	-5.94212371500813e-06	1.188424743001626e-05	1_1
69	cat__MRDA1_method_qPCR-t8/21	3.169132648004336e-05	1.1549412511810618e-05	1_1
70	cat__MRDA1num_ND	9.111256363023568e-05	4.030144383580482e-05	1_1
71	cat__MRDA1num_Neg	0.0013141996949709745	0.0019258796873157036	1_1
72	cat__MRDA1num_Pos	-0.001161685186285588	0.0006631053907600492	1_1
73	cat__MRDA1num_nan	0.0019975439221977752	0.0019585550850345895	1_1
74	cat__MRDA1_specimen_PB	0.0027462515102897765	0.0018234635147422469	1_1
75	cat__MRDA1_specimen_nan	0.0003139422029433403	0.0022611422590042844	1_1
76	cat__MRDB1_method_nan	-0.0006407590072691871	0.0008838852156838172	1_1
77	cat__MRDB1_method_qPCR-NPM1	-0.001537029334284079	0.0007679593067245255	1_1
78	cat__MRDB1_method_qPCR-NPM1 A	0.0004961673302038116	0.000506422507332939	1_1
79	cat__MRDB1_method_qPCR-NPM1 B	0.0	0.0	1_1
80	cat__MRDB1_method_qPCR-NPM1 D	-1.98070790500271e-06	3.96141581000542e-06	1_1
81	cat__MRDB1_method_qPCR-NPM1 OTHER	-9.90353952501355e-06	0.0	1_1
82	cat__MRDB1_method_qPCR-inv16	3.9614158100076403e-05	1.2527096718653073e-05	1_1
83	cat__MRDB1_method_qPCR-t8/21	-2.9710618575062854e-05	1.5342497459596756e-05	1_1
84	cat__MRDB1_specimen_BM	-0.000597183433359083	0.0008851382291225969	1_1
85	cat__MRDB1_specimen_nan	0.0008031770554796092	0.0010884138625252093	1_1
86	cat__MRDB1num_ND	-0.0004109968902885619	0.0005820973326034374	1_1
87	cat__MRDB1num_Neg	0.00036147919266344976	0.00036301572391326885	1_1
88	cat__MRDB1num_Pos	-0.0012191257155307333	0.0006611560263291809	1_1
89	cat__MRDB1num_nan	-0.0007873313922395653	0.0012056598466402895	1_1
90	cat__MRDC1_method_MFC (LAIP+DfN)	-0.0017697625131221973	0.0022315481035606816	1_1
91	cat__MRDC1_method_nan	0.00021985857745558944	0.0013040656540711335	1_1
92	cat__MRDC1num_ND	0.0026224572662269852	0.0014795722327581484	1_1
93	cat__MRDC1num_Neg	0.003161209816388366	0.004436319906917243	1_1
94	cat__MRDC1num_Pos	-0.004838869411927816	0.00226839356763991	1_1
95	cat__MRDC1num_nan	0.0011280131519004755	0.0008230872154590587	1_1
96	num__date_MRDA0	0.000916077406064919	0.0008704698586847411	1_1
97	num__MRDA0hodnota	0.0029106502664052237	0.0015297150900396358	1_1
98	num__MRDA0logred	0.0007487075880919791	0.002161902982130734	1_1
99	num__date_MRDB0	-5.2488759482627324e-05	0.0010209660678751702	1_1
100	num__MRDB0hodnota	-0.0005852991859290446	0.0015420781009815331	1_1
101	num__MRDB0logred	-2.5749202765057434e-05	0.0005782632545037414	1_1
102	num__MRDC0percentage	-0.00467546100976488	0.0016727145688482563	1_1
103	num__date_MRDA1	0.00487353180026544	0.0030535447084145597	1_1
104	num__MRDA1hodnota	0.0022619684275159814	0.0016549090136237174	1_1
105	num__MRDA1logred	0.0023679363004337926	0.0014674840168799452	1_1
106	num__date_MRDB1	-0.0017489650801196133	0.0010123839692666363	1_1
107	num__MRDB1hodnota	-0.00031988432665832625	0.0011215232715825966	1_1
108	num__Date_MRDC1	0.0010923604096104045	0.0027058267929809254	1_1
109	num__MRDC1percentage	0.0008606175847247766	0.005754991384600221	1_1
110	remainder__MRDnegativity_is_missing	0.0008566561689147712	0.0011784005239185874	1_1
111	remainder__MRDguided_is_missing	-0.00020896468397806344	0.0006983182284242607	1_1
112	remainder__Housekeeping_is_missing	0.000294135123893291	0.0006873270480483033	1_1
113	remainder__MRDA0_is_missing	0.0002208489314081019	0.0008538126257104161	1_1
114	remainder__date_MRDA0_is_missing	0.0008715114782023248	0.001520540062725177	1_1
115	remainder__MRDA0_method_is_missing	-0.000966585457642588	0.0031319924567121222	1_1
116	remainder__MRDA0_specimen_is_missing	-0.0005605403371164996	0.002798774963485677	1_1
117	remainder__MRDA0num_is_missing	-0.00039416087309604995	0.002820921319451967	1_1
118	remainder__MRDA0hodnota_is_missing	0.0001901479588805044	0.0016812074381417394	1_1
119	remainder__MRDA0logred_is_missing	0.0012735951829183634	0.0017336213121822604	1_1
120	remainder__MRDB0_is_missing	-0.00015548557054292366	0.0007186353857627255	1_1
121	remainder__date_MRDB0_is_missing	0.0012963733238259278	0.0005806836335129397	1_1
122	remainder__MRDB0_method_is_missing	-0.0005506367975914639	0.0012751067704664272	1_1
123	remainder__MRDB0_specimen_is_missing	0.0013310357121635087	0.000951381244845564	1_1
124	remainder__MRDB0num_is_missing	0.002208489314080864	0.000674953647172034	1_1
125	remainder__MRDB0hodnota_is_missing	0.0003644502545209649	0.0008133248295474649	1_1
126	remainder__MRDB0logred_is_missing	-0.0010061996157426866	0.0005222030368318224	1_1
127	remainder__MRDC0_is_missing	-0.00026442450531820593	0.00075237314266458	1_1
128	remainder__MRDC0_method_is_missing	-0.00041000653633607167	0.0010208161939622871	1_1
129	remainder__MRDC0_specimen_is_missing	-0.00025551131974566044	0.0022205241856159325	1_1
130	remainder__MRDC0num_is_missing	-0.0006853249351318035	0.0006007751882789402	1_1
131	remainder__MRDC0percentage_is_missing	-0.0005367718422564227	0.0008346433779954786	1_1
132	remainder__MRDA1_is_missing	9.408362548775084e-05	0.0007292193440471108	1_1
133	remainder__date_MRDA1_is_missing	0.002599679125319376	0.001274755201605365	1_1
134	remainder__MRDA1_method_is_missing	0.0016786499494919616	0.002649638280401334	1_1
135	remainder__MRDA1_specimen_is_missing	0.0023263414344286693	0.000663103911655701	1_1
136	remainder__MRDA1num_is_missing	0.0007397944025194336	0.001953651339033824	1_1
137	remainder__MRDA1hodnota_is_missing	-0.0014221482757937665	0.0012728510449047485	1_1
138	remainder__MRDA1logred_is_missing	-0.0005179551171588636	0.0005793917658857785	1_1
139	remainder__MRDB1_is_missing	-2.277814090756447e-05	0.0010631559231979487	1_1
140	remainder__date_MRDB1_is_missing	-0.0018945471111375012	0.001433629622372222	1_1
141	remainder__MRDB1_method_is_missing	-0.00010200645710776169	0.0011349499504758281	1_1
142	remainder__MRDB1_specimen_is_missing	-0.0002723473369382168	0.0010007133431917876	1_1
143	remainder__MRDB1num_is_missing	-0.0010170935092202126	0.0012764759649431794	1_1
144	remainder__MRDB1hodnota_is_missing	0.0006358072375066692	0.0008944360215810067	1_1
145	remainder__MRDC1_is_missing	9.804504129775626e-05	0.000670882755567063	1_1
146	remainder__Date_MRDC1_is_missing	0.0010200645710777057	0.0017606421096930448	1_1
147	remainder__MRDC1_method_is_missing	-0.0005169647632063512	0.0010702633786769508	1_1
148	remainder__MRDC1_specimen_is_missing	-0.0024164636441064147	0.0016073722287538008	1_1
149	remainder__MRDC1num_is_missing	-0.0013052865093984734	0.0017244437064956259	1_1
150	remainder__MRDC1percentage_is_missing	-0.004814110563115248	0.0016801914477674433	1_1
151	remainder__ASXL1	0.0	0.0	1_1
152	remainder__ASXL2	0.0	0.0	1_1
153	remainder__ASXL3	0.0	0.0	1_1
154	remainder__ATRX	0.0	0.0	1_1
155	remainder__BAGE3	0.0	0.0	1_1
156	remainder__BCOR	0.0	0.0	1_1
157	remainder__BRAF	0.0	0.0	1_1
158	remainder__CBL	0.0	0.0	1_1
159	remainder__CDKN2A	0.0	0.0	1_1
160	remainder__CEBPA	0.0	0.0	1_1
161	remainder__CREBBP	0.0	0.0	1_1
162	remainder__CSF3R	0.0	0.0	1_1
163	remainder__CTCF	0.0	0.0	1_1
164	remainder__CUL2	0.0	0.0	1_1
165	remainder__CUX1	0.0	0.0	1_1
166	remainder__DNMT3A	0.0	0.0	1_1
167	remainder__EED	0.0	0.0	1_1
168	remainder__ETV6	0.0	0.0	1_1
169	remainder__EZH2	0.0	0.0	1_1
170	remainder__FBXW7	0.0	0.0	1_1
171	remainder__FLT3	0.0	0.0	1_1
172	remainder__GATA1	0.0	0.0	1_1
173	remainder__GATA2	0.0	0.0	1_1
174	remainder__GNAS	0.0	0.0	1_1
175	remainder__GNB1	0.0	0.0	1_1
176	remainder__IDH1	0.0	0.0	1_1
177	remainder__IDH2	0.0	0.0	1_1
178	remainder__JAK2	0.0	0.0	1_1
179	remainder__JAK3	0.0	0.0	1_1
180	remainder__KANSL1	0.0	0.0	1_1
181	remainder__KDM6A	0.0	0.0	1_1
182	remainder__KIT	0.0	0.0	1_1
183	remainder__KMT2C	0.0	0.0	1_1
184	remainder__KMT2D	0.0	0.0	1_1
185	remainder__KMT2E	0.0	0.0	1_1
186	remainder__KRAS	0.0	0.0	1_1
187	remainder__LUC7L2	0.0	0.0	1_1
188	remainder__MED12	0.0	0.0	1_1
189	remainder__MLL	0.0	0.0	1_1
190	remainder__MPL	0.0	0.0	1_1
191	remainder__MYC	0.0	0.0	1_1
192	remainder__NF1	0.0	0.0	1_1
193	remainder__NFE2	0.0	0.0	1_1
194	remainder__NOTCH1	0.0	0.0	1_1
195	remainder__NPM1	0.0	0.0	1_1
196	remainder__NRAS	0.0	0.0	1_1
197	remainder__PDS5B	0.0	0.0	1_1
198	remainder__PHF6	0.0	0.0	1_1
199	remainder__PRPF8	0.0	0.0	1_1
200	remainder__PTEN	0.0	0.0	1_1
201	remainder__PTPN11	0.0	0.0	1_1
202	remainder__RAD21	0.0	0.0	1_1
203	remainder__RIT1	0.0	0.0	1_1
204	remainder__RUNX1	0.0	0.0	1_1
205	remainder__SETBP1	0.0	0.0	1_1
206	remainder__SF1	0.0	0.0	1_1
207	remainder__SF3B1	0.0	0.0	1_1
208	remainder__SMC1A	0.0	0.0	1_1
209	remainder__SMC3	0.0	0.0	1_1
210	remainder__SMG1	0.0	0.0	1_1
211	remainder__SRSF2	0.0	0.0	1_1
212	remainder__STAG2	0.0	0.0	1_1
213	remainder__STAT5B	0.0	0.0	1_1
214	remainder__SUZ12	0.0	0.0	1_1
215	remainder__TET2	0.0	0.0	1_1
216	remainder__TP53	0.0	0.0	1_1
217	remainder__U2AF1	0.0	0.0	1_1
218	remainder__WT1	0.0	0.0	1_1
219	remainder__ZRSR2	0.0	0.0	1_1
220	remainder__ngs_is_missing	0.0	0.0	1_1
221	cat__MRDA0_False	0.00022726164350159728	0.0021573995281198286	2_1
222	cat__MRDA0_True	0.0015781516703243347	0.0009556235358254469	2_1
223	cat__MRDA0_nan	-0.00019800048768590096	0.001058908003069918	2_1
224	cat__MRDB0_False	0.001234820775420653	0.0016018100616509605	2_1
225	cat__MRDB0_True	0.0016288710070714752	0.0014069853190858633	2_1
226	cat__MRDB0_nan	0.0003365032918800859	0.00107833524007509	2_1
227	cat__MRDC0_False	0.0022726164350158617	0.0017199072505554227	2_1
228	cat__MRDC0_True	-0.0004691538649109761	0.002035677016833695	2_1
229	cat__MRDC0_nan	3.803950256036082e-05	0.0010371161603118593	2_1
230	cat__MRDA1_False	-0.0003599122165325319	0.002105704284091947	2_1
231	cat__MRDA1_True	0.0027876127773714065	0.0009397575007978758	2_1
232	cat__MRDA1_nan	0.0003287003169959002	0.001070719318965709	2_1
233	cat__MRDB1_False	0.0007676176542307011	0.0008323905976440893	2_1
234	cat__MRDB1_True	-6.339917093391989e-05	0.00042618281622044274	2_1
235	cat__MRDB1_nan	0.0006505730309680713	0.0013970328483652414	2_1
236	cat__MRDC1_False	0.0007442087295781886	0.001446212377748154	2_1
237	cat__MRDC1_True	0.0011236283833211847	0.002097291287672145	2_1
238	cat__MRDC1_nan	6.730065837603493e-05	0.001090644572654704	2_1
239	cat__MRDnegativity_<0.0%/not detectable	0.0016025359668373706	0.001560212706168119	2_1
240	cat__MRDnegativity_nan	-0.00012192148256520152	0.001119618988043409	2_1
241	cat__MRDguided_No	0.0015615703486954625	0.001557328329470509	2_1
242	cat__MRDguided_nan	4.1940990002498066e-05	0.0010247839967829303	2_1
243	cat__Housekeeping_ABL	-0.00013947817605461932	0.001101602959684548	2_1
244	cat__Housekeeping_nan	7.705437698128925e-05	0.0010522513068805138	2_1
245	cat__MRDA0_method_nan	0.0028929529383077356	0.000699460644602239	2_1
246	cat__MRDA0_method_qPCR-NPM1	-9.363569861007282e-05	0.00037627616458062624	2_1
247	cat__MRDA0_method_qPCR-NPM1 A	-0.00037259205071931144	0.0002373703243283899	2_1
248	cat__MRDA0_method_qPCR-NPM1 B	0.0	0.0	2_1
249	cat__MRDA0_method_qPCR-NPM1 D	2.633504023410449e-05	0.00044369879277118563	2_1
250	cat__MRDA0_method_qPCR-NPM1 OTHER	-0.0001658132162887016	0.00012773275643704495	2_1
251	cat__MRDA0_method_qPCR-inv16	-9.753718605232109e-06	0.0	2_1
252	cat__MRDA0_method_qPCR-t8/21	0.00025944891489884105	0.00024061061719153187	2_1
253	cat__MRDA0num_ND	0.0005374298951475564	0.001015859977194181	2_1
254	cat__MRDA0num_Pos	0.00043404047793222934	0.0012080247269768616	2_1
255	cat__MRDA0num_nan	0.0016659351377713127	0.0012095067284188248	2_1
256	cat__MRDA0_specimen_PB	0.0014786637405511005	0.0014257067571445306	2_1
257	cat__MRDA0_specimen_nan	0.0010397464033162994	0.001243897053018395	2_1
258	cat__MRDB0_method_nan	0.001293343087051957	0.0005699243926350949	2_1
259	cat__MRDB0_method_qPCR-NPM1	0.00033552792001956266	0.0002490237252921023	2_1
260	cat__MRDB0_method_qPCR-NPM1 A	0.0004896366739819858	0.00022557464472584455	2_1
261	cat__MRDB0_method_qPCR-NPM1 B	0.0	0.0	2_1
262	cat__MRDB0_method_qPCR-NPM1 D	0.0	0.0	2_1
263	cat__MRDB0_method_qPCR-NPM1 OTHER	-0.0002009266032674928	0.00026941105622619747	2_1
264	cat__MRDB0_method_qPCR-inv16	0.0001833699097781194	0.00019020001373879053	2_1
265	cat__MRDB0_method_qPCR-t8/21	2.1458180931488437e-05	2.3408924652512652e-05	2_1
266	cat__MRDB0_specimen_BM	0.0014825652279931933	0.001340375302256061	2_1
267	cat__MRDB0_specimen_nan	-0.00047207998049254575	0.0010073584667090007	2_1
268	cat__MRDB0num_ND	-0.00021068032187268048	0.0005459416913274672	2_1
269	cat__MRDB0num_Pos	0.0015801024140453812	0.0009105241290406396	2_1
270	cat__MRDB0num_nan	0.001435747378688168	0.001186389022870044	2_1
271	cat__MRDC0_method_MFC (LAIP+DfN)	1.2679834186801742e-05	0.0020180974136837994	2_1
272	cat__MRDC0_method_nan	-0.0007656669105095881	0.0020840960235318433	2_1
273	cat__MRDC0_specimen_BM	-0.002753474762253072	0.0029307394175123597	2_1
274	cat__MRDC0_specimen_BM	-9.75371860523211e-07	0.00018305835621483358	2_1
275	cat__MRDC0_specimen_PB	0.0008261399658620272	0.002059614029619356	2_1
276	cat__MRDC0_specimen_nan	0.0012660326749573513	0.0012785432400472367	2_1
277	cat__MRDC1_specimen_BM	-2.6335040234082285e-05	0.0023065958694272136	2_1
278	cat__MRDC1_specimen_PB	0.0	0.0	2_1
279	cat__MRDC1_specimen_nan	0.0019029504998780756	0.0016347313857119378	2_1
280	cat__MRDC0num_Neg	0.0	0.0	2_1
281	cat__MRDC0num_Pos	0.00031602048280909845	0.0017768571674885829	2_1
282	cat__MRDC0num_nan	0.0006603267495732812	0.0018829088306387982	2_1
283	cat__MRDA1_method_nan	0.002184832967568928	0.0013493415728231192	2_1
284	cat__MRDA1_method_qPCR-NPM1	-0.0003940502316507999	0.0006365106674728054	2_1
285	cat__MRDA1_method_qPCR-NPM1 A	2.7310412094649906e-05	0.00038682564287406316	2_1
286	cat__MRDA1_method_qPCR-NPM1 B	0.0	0.0	2_1
287	cat__MRDA1_method_qPCR-NPM1 D	-5.462082418918879e-05	7.802974884185688e-06	2_1
288	cat__MRDA1_method_qPCR-NPM1 OTHER	4.096561814197486e-05	3.901487442092844e-06	2_1
289	cat__MRDA1_method_qPCR-inv16	0.0002379907339673304	0.00021323422480323616	2_1
290	cat__MRDA1_method_qPCR-t8/21	0.0001931236283833515	3.511338697879118e-05	2_1
291	cat__MRDA1num_ND	-3.9014874420817414e-05	0.0002535216440288171	2_1
292	cat__MRDA1num_Neg	0.0026900755913192185	0.0012999207864711558	2_1
293	cat__MRDA1num_Pos	-0.00020482809070958562	0.00046141377969755975	2_1
294	cat__MRDA1num_nan	0.0014250182882223905	0.0013175660149791475	2_1
295	cat__MRDA1_specimen_PB	0.0026315532796879148	0.0009441710446912186	2_1
296	cat__MRDA1_specimen_nan	0.0020755913191904617	0.0011205261097163575	2_1
297	cat__MRDB1_method_nan	-0.00036478907583514797	0.0006745625528972802	2_1
298	cat__MRDB1_method_qPCR-NPM1	-0.00030236527676172906	0.0003954769067586059	2_1
299	cat__MRDB1_method_qPCR-NPM1 A	-0.00014045354791512033	0.0003392191328769596	2_1
300	cat__MRDB1_method_qPCR-NPM1 B	0.0	0.0	2_1
301	cat__MRDB1_method_qPCR-NPM1 D	3.901487442092844e-06	7.802974884185688e-06	2_1
302	cat__MRDB1_method_qPCR-NPM1 OTHER	0.0	0.0	2_1
303	cat__MRDB1_method_qPCR-inv16	-7.802974884163482e-06	1.5605949768326964e-05	2_1
304	cat__MRDB1_method_qPCR-t8/21	0.00018727139722023444	3.901487442092843e-06	2_1
305	cat__MRDB1_specimen_BM	0.001106071689831789	0.0013279837427629434	2_1
306	cat__MRDB1_specimen_nan	-0.00026139965861984307	0.0010419857002444922	2_1
307	cat__MRDB1num_ND	-0.0001463057790782374	0.0004881928601617574	2_1
308	cat__MRDB1num_Neg	-9.753718605010064e-07	0.0002890031925071926	2_1
309	cat__MRDB1num_Pos	3.999024628138503e-05	8.404061147442978e-05	2_1
310	cat__MRDB1num_nan	0.0004915874177030321	0.0011031209956403746	2_1
311	cat__MRDC1_method_MFC (LAIP+DfN)	0.002562301877590878	0.002574489545304045	2_1
312	cat__MRDC1_method_nan	0.0024920751036332954	0.001615970713212606	2_1
313	cat__MRDC1num_ND	0.0002799317239698063	0.002043197090872804	2_1
314	cat__MRDC1num_Neg	0.020227261643501592	0.003099887067199924	2_1
315	cat__MRDC1num_Pos	0.006551572787125104	0.0030695521179818744	2_1
316	cat__MRDC1num_nan	0.002405267008046841	0.0022383740803017037	2_1
317	num__date_MRDA0	0.001470860765666937	0.0013715878725740112	2_1
318	num__MRDA0hodnota	0.002124359912216556	0.001673180989383243	2_1
319	num__MRDA0logred	0.0008163862472568173	0.0009448458980120175	2_1
320	num__date_MRDB0	0.0007929773226042381	0.0007473576449365019	2_1
321	num__MRDB0hodnota	0.0008095586442331548	0.0006908084543347149	2_1
322	num__MRDB0logred	-0.0008583272372591821	0.00016520968234361063	2_1
323	num__MRDC0percentage	-0.002298951475249922	0.003787290687825493	2_1
324	num__date_MRDA1	0.0028968544257498285	0.0016120657415044956	2_1
325	num__MRDA1hodnota	0.006048280907095837	0.0015649761715296026	2_1
326	num__MRDA1logred	0.003025603511338737	0.0015791164992172144	2_1
327	num__date_MRDB1	0.000525725432821278	0.0016548568422867242	2_1
328	num__MRDB1hodnota	-0.0005559619604974086	0.002117496142400932	2_1
329	num__Date_MRDC1	0.0005071933674713591	0.0026760318434235486	2_1
330	num__MRDC1percentage	0.018225798585710808	0.005834542396731329	2_1
331	remainder__MRDnegativity_is_missing	-0.00010241404535475951	0.001252443555446639	2_1
332	remainder__MRDguided_is_missing	1.8532065349918803e-05	0.001044410589868828	2_1
333	remainder__Housekeeping_is_missing	-0.0002643257742013905	0.0011443876390821288	2_1
334	remainder__MRDA0_is_missing	-0.0009002682272616136	0.0010749668811444986	2_1
335	remainder__date_MRDA0_is_missing	0.0012923677151914336	0.0006980078881209449	2_1
336	remainder__MRDA0_method_is_missing	0.0008524750060961095	0.0011624141209671606	2_1
337	remainder__MRDA0_specimen_is_missing	0.0008544257498171781	0.0012466854998161234	2_1
338	remainder__MRDA0num_is_missing	0.002592538405267053	0.0014693438882473285	2_1
339	remainder__MRDA0hodnota_is_missing	0.0005881492318946746	0.001451360538848822	2_1
340	remainder__MRDA0logred_is_missing	0.0006018044379419773	0.00105136128685988	2_1
341	remainder__MRDB0_is_missing	0.0005783955132894647	0.0013966991287140483	2_1
342	remainder__date_MRDB0_is_missing	0.0007637161667886083	0.0006599354763970546	2_1
343	remainder__MRDB0_method_is_missing	0.0016093635698610554	0.0011420600750811191	2_1
344	remainder__MRDB0_specimen_is_missing	-0.0005618141916605479	0.000925989093032571	2_1
345	remainder__MRDB0num_is_missing	-0.0006222872470128982	0.001113572275475421	2_1
346	remainder__MRDB0hodnota_is_missing	0.0015137771275298916	0.0007377745248117848	2_1
347	remainder__MRDB0logred_is_missing	-0.0009968300414533004	0.0003686157255656075	2_1
348	remainder__MRDC0_is_missing	0.0002448183369909929	0.0012642994144315685	2_1
349	remainder__MRDC0_method_is_missing	0.0022560351133870116	0.0018086208659458516	2_1
350	remainder__MRDC0_specimen_is_missing	0.0011080224335528355	0.001654425623309733	2_1
351	remainder__MRDC0num_is_missing	0.000662277493294372	0.002339822156355673	2_1
352	remainder__MRDC0percentage_is_missing	0.002210192635942465	0.001518523994331868	2_1
353	remainder__MRDA1_is_missing	-0.00026627651792241467	0.00123976094402603	2_1
354	remainder__date_MRDA1_is_missing	0.00241111923920998	0.001504827148535761	2_1
355	remainder__MRDA1_method_is_missing	0.0026861741038771035	0.0013459403660573846	2_1
356	remainder__MRDA1_specimen_is_missing	0.001854181906852026	0.0016002532294017969	2_1
357	remainder__MRDA1num_is_missing	0.001431845891246053	0.0011361997911710129	2_1
358	remainder__MRDA1hodnota_is_missing	0.0017702999268471408	0.0010797767386634307	2_1
359	remainder__MRDA1logred_is_missing	0.0016756888563765004	0.001088318331023764	2_1
360	remainder__MRDB1_is_missing	0.0006232626188734436	0.0013777050708332873	2_1
361	remainder__date_MRDB1_is_missing	0.0007617654230675619	0.0007567553182513464	2_1
362	remainder__MRDB1_method_is_missing	-0.0008251645940014374	0.0008731969937122683	2_1
363	remainder__MRDB1_specimen_is_missing	0.001181175323091943	0.0010692380281860127	2_1
364	remainder__MRDB1num_is_missing	0.0005696171665447558	0.0010007638506378154	2_1
365	remainder__MRDB1hodnota_is_missing	0.0016834918312606862	0.0015370709341878288	2_1
366	remainder__MRDC1_is_missing	-0.00023701536210678497	0.0011724059023452851	2_1
367	remainder__Date_MRDC1_is_missing	-0.0012572543282126202	0.0024141436781545105	2_1
368	remainder__MRDC1_method_is_missing	0.002149719580590137	0.0012162202678581134	2_1
369	remainder__MRDC1_specimen_is_missing	0.0010836381370397774	0.0017267619358285265	2_1
370	remainder__MRDC1num_is_missing	0.0008485735186540167	0.0013546752932661603	2_1
371	remainder__MRDC1percentage_is_missing	0.0023984394050232003	0.0026720550219753053	2_1
372	remainder__ASXL1	0.0	0.0	2_1
373	remainder__ASXL2	0.0	0.0	2_1
374	remainder__ASXL3	0.0	0.0	2_1
375	remainder__ATRX	0.0	0.0	2_1
376	remainder__BAGE3	0.0	0.0	2_1
377	remainder__BCOR	0.0	0.0	2_1
378	remainder__BRAF	0.0	0.0	2_1
379	remainder__CBL	0.0	0.0	2_1
380	remainder__CDKN2A	0.0	0.0	2_1
381	remainder__CEBPA	0.0	0.0	2_1
382	remainder__CREBBP	0.0	0.0	2_1
383	remainder__CSF3R	0.0	0.0	2_1
384	remainder__CTCF	0.0	0.0	2_1
385	remainder__CUL2	0.0	0.0	2_1
386	remainder__CUX1	0.0	0.0	2_1
387	remainder__DNMT3A	0.0	0.0	2_1
388	remainder__EED	0.0	0.0	2_1
389	remainder__ETV6	0.0	0.0	2_1
390	remainder__EZH2	0.0	0.0	2_1
391	remainder__FBXW7	0.0	0.0	2_1
392	remainder__FLT3	0.0	0.0	2_1
393	remainder__GATA1	0.0	0.0	2_1
394	remainder__GATA2	0.0	0.0	2_1
395	remainder__GNAS	0.0	0.0	2_1
396	remainder__GNB1	0.0	0.0	2_1
397	remainder__IDH1	0.0	0.0	2_1
398	remainder__IDH2	0.0	0.0	2_1
399	remainder__JAK2	0.0	0.0	2_1
400	remainder__JAK3	0.0	0.0	2_1
401	remainder__KANSL1	0.0	0.0	2_1
402	remainder__KDM6A	0.0	0.0	2_1
403	remainder__KIT	0.0	0.0	2_1
404	remainder__KMT2C	0.0	0.0	2_1
405	remainder__KMT2D	0.0	0.0	2_1
406	remainder__KMT2E	0.0	0.0	2_1
407	remainder__KRAS	0.0	0.0	2_1
408	remainder__LUC7L2	0.0	0.0	2_1
409	remainder__MED12	0.0	0.0	2_1
410	remainder__MLL	0.0	0.0	2_1
411	remainder__MPL	0.0	0.0	2_1
412	remainder__MYC	0.0	0.0	2_1
413	remainder__NF1	0.0	0.0	2_1
414	remainder__NFE2	0.0	0.0	2_1
415	remainder__NOTCH1	0.0	0.0	2_1
416	remainder__NPM1	0.0	0.0	2_1
417	remainder__NRAS	0.0	0.0	2_1
418	remainder__PDS5B	0.0	0.0	2_1
419	remainder__PHF6	0.0	0.0	2_1
420	remainder__PRPF8	0.0	0.0	2_1
421	remainder__PTEN	0.0	0.0	2_1
422	remainder__PTPN11	0.0	0.0	2_1
423	remainder__RAD21	0.0	0.0	2_1
424	remainder__RIT1	0.0	0.0	2_1
425	remainder__RUNX1	0.0	0.0	2_1
426	remainder__SETBP1	0.0	0.0	2_1
427	remainder__SF1	0.0	0.0	2_1
428	remainder__SF3B1	0.0	0.0	2_1
429	remainder__SMC1A	0.0	0.0	2_1
430	remainder__SMC3	0.0	0.0	2_1
431	remainder__SRSF2	0.0	0.0	2_1
432	remainder__STAG2	0.0	0.0	2_1
433	remainder__STAT5B	0.0	0.0	2_1
434	remainder__SUZ12	0.0	0.0	2_1
435	remainder__TET2	0.0	0.0	2_1
436	remainder__TP53	0.0	0.0	2_1
437	remainder__U2AF1	0.0	0.0	2_1
438	remainder__WT1	0.0	0.0	2_1
439	remainder__ZRSR2	0.0	0.0	2_1
440	remainder__ngs_is_missing	0.0	0.0	2_1
441	cat__MRDA0_False	0.0004551948371840808	0.004189487341288836	3_1
442	cat__MRDA0_True	-0.0008335385979604925	0.002500885583423975	3_1
443	cat__MRDA0_nan	-0.0002640524163751934	0.0013921230037710927	3_1
444	cat__MRDB0_False	0.0016631361150795554	0.0007660474301475847	3_1
445	cat__MRDB0_True	-0.0006956007685107845	0.0014591762003147192	3_1
446	cat__MRDB0_nan	-0.0004167692989802685	0.0014622107030201718	3_1
447	cat__MRDC0_False	0.0012995714074584663	0.0008852991400264837	3_1
448	cat__MRDC0_True	-0.010427114636188995	0.005311826091182218	3_1
449	cat__MRDC0_nan	-0.00028966944184445343	0.0009461744306818135	3_1
450	cat__MRDA1_False	0.00039115227351100846	0.0007620834200651789	3_1
451	cat__MRDA1_True	-0.0007359968471353451	0.001336349703325322	3_1
452	cat__MRDA1_nan	-0.00015665796344650486	0.0027263361411517264	3_1
453	cat__MRDB1_False	0.0004276072712941392	0.000846463522859397	3_1
454	cat__MRDB1_True	0.0003872111926695787	0.0016902556702610547	3_1
455	cat__MRDB1_nan	3.3499187152075113e-05	0.001513085720615772	3_1
456	cat__MRDC1_False	-0.0006335287452583938	0.001060123275627254	3_1
457	cat__MRDC1_True	-0.006297847184590366	0.004183032646186501	3_1
458	cat__MRDC1_nan	0.0013577023498694274	0.0006993100642974421	3_1
459	cat__MRDnegativity_<0.0%/not detectable	-3.7440267993504864e-05	0.0015013933990494076	3_1
460	cat__MRDnegativity_nan	0.00023547958027485548	0.0011716780979269717	3_1
461	cat__MRDguided_No	0.00043351889255627274	0.001336881340431099	3_1
462	cat__MRDguided_nan	-0.0005123405093847344	0.0015206425629951633	3_1
463	cat__Housekeeping_ABL	6.89689147248318e-05	0.0016793727697514593	3_1
464	cat__Housekeeping_nan	5.5175131779860996e-05	0.0014801054284088175	3_1
465	cat__MRDA0_method_nan	0.0005438691561160169	0.0018240771241249322	3_1
466	cat__MRDA0_method_qPCR-NPM1	0.0008670377851125455	0.0009248166284083222	3_1
467	cat__MRDA0_method_qPCR-NPM1 A	-0.00019212769101928373	0.0011902700308496414	3_1
468	cat__MRDA0_method_qPCR-NPM1 B	-1.97054042070377e-06	3.94108084140754e-06	3_1
469	cat__MRDA0_method_qPCR-NPM1 D	0.00013498201881863016	0.00017755651751946027	3_1
470	cat__MRDA0_method_qPCR-NPM1 OTHER	0.00042760727129416144	0.0002897498609025656	3_1
471	cat__MRDA0_method_qPCR-inv16	-9.360066998376215e-05	0.0003894373205479821	3_1
472	cat__MRDA0_method_qPCR-t8/21	0.000137937829449708	8.812524666209327e-06	3_1
473	cat__MRDA0num_ND	-0.00371151288240803	0.0014884645039578044	3_1
474	cat__MRDA0num_Pos	-0.0004896792945465522	0.0018903137588828793	3_1
475	cat__MRDA0num_nan	-1.773486378642275e-05	0.0029544516310301403	3_1
476	cat__MRDA0_specimen_PB	-0.00021872998669887346	0.002365692250393814	3_1
477	cat__MRDA0_specimen_nan	-0.0011665599290605622	0.0021634151272547815	3_1
478	cat__MRDB0_method_nan	-0.00035075619488647016	0.0018836073158748552	3_1
479	cat__MRDB0_method_qPCR-NPM1	0.0006463372579929682	0.0006996486944408088	3_1
480	cat__MRDB0_method_qPCR-NPM1 A	-3.744026799348266e-05	5.758565129791053e-05	3_1
481	cat__MRDB0_method_qPCR-NPM1 B	0.0	0.0	3_1
482	cat__MRDB0_method_qPCR-NPM1 D	0.0	0.0	3_1
483	cat__MRDB0_method_qPCR-NPM1 OTHER	0.0002699640376373047	0.0001346039222262464	3_1
484	cat__MRDB0_method_qPCR-inv16	7.882161682839505e-05	1.2462791901735772e-05	3_1
485	cat__MRDB0_method_qPCR-t8/21	0.00011823242524260369	3.237928316693633e-05	3_1
486	cat__MRDB0_specimen_BM	-0.0007724518449184981	0.0015265502053272571	3_1
487	cat__MRDB0_specimen_nan	0.00040396078624560516	0.0012181582204188297	3_1
488	cat__MRDB0num_ND	-1.0837972313915145e-05	0.00018088230147082546	3_1
489	cat__MRDB0num_Pos	-0.0011419281738016761	0.0013501092657172485	3_1
490	cat__MRDB0num_nan	-0.00014187891029115995	0.0020230152816782874	3_1
491	cat__MRDC0_method_MFC (LAIP+DfN)	-0.009250702005024891	0.004964623390710035	3_1
492	cat__MRDC0_method_nan	-0.006964875117000835	0.003398841505066266	3_1
493	cat__MRDC0_specimen_BM	-0.00709591605497808	0.0030698727239990373	3_1
494	cat__MRDC0_specimen_BM	0.0003320360608896733	0.00044922919566721235	3_1
495	cat__MRDC0_specimen_PB	0.0003527267353071073	0.002696532829140839	3_1
496	cat__MRDC0_specimen_nan	-0.005872210453716975	0.0026144772073461364	3_1
497	cat__MRDC1_specimen_BM	-0.005575644120400014	0.005383217810654287	3_1
498	cat__MRDC1_specimen_PB	-4.630769988671624e-05	0.0004525555331303835	3_1
499	cat__MRDC1_specimen_nan	-0.0052455785999310665	0.004947571812805007	3_1
500	cat__MRDC0num_Neg	0.0	0.0	3_1
501	cat__MRDC0num_Pos	-0.008145228829006368	0.004535076447280897	3_1
502	cat__MRDC0num_nan	-0.009199467954086438	0.0050448861691171415	3_1
503	cat__MRDA1_method_nan	-0.0002571555249027302	0.0018670061975228332	3_1
504	cat__MRDA1_method_qPCR-NPM1	-0.00013990836987047838	0.0004796009590462034	3_1
505	cat__MRDA1_method_qPCR-NPM1 A	-0.00013301147839797078	0.002192105546794479	3_1
506	cat__MRDA1_method_qPCR-NPM1 B	0.0004926351051776079	0.0	3_1
507	cat__MRDA1_method_qPCR-NPM1 D	0.0	0.0	3_1
508	cat__MRDA1_method_qPCR-NPM1 OTHER	1.5764323365652367e-05	7.882161682853939e-06	3_1
509	cat__MRDA1_method_qPCR-inv16	3.744026799348266e-05	3.94108084140754e-06	3_1
510	cat__MRDA1_method_qPCR-t8/21	2.955810631064537e-05	1.526374046487152e-05	3_1
511	cat__MRDA1num_ND	5.5175131779860996e-05	8.60293805722312e-05	3_1
512	cat__MRDA1num_Neg	0.001979407852603554	0.0008009974129288874	3_1
513	cat__MRDA1num_Pos	-0.0013094241095620517	0.0004524675772485145	3_1
514	cat__MRDA1num_nan	0.0002827725503719014	0.0013738942167890451	3_1
515	cat__MRDA1_specimen_PB	0.00036356470762102246	0.0013382907531943869	3_1
516	cat__MRDA1_specimen_nan	-0.0010512833144489919	0.001248942602738671	3_1
517	cat__MRDB1_method_nan	0.0005409133454849835	0.0009645055623550655	3_1
518	cat__MRDB1_method_qPCR-NPM1	-0.0001241440465047816	0.00020897021394303646	3_1
519	cat__MRDB1_method_qPCR-NPM1 A	0.0003852406522488527	0.001202527841691042	3_1
520	cat__MRDB1_method_qPCR-NPM1 D	-7.882161682881695e-06	3.7075496767778416e-05	3_1
521	cat__MRDB1_method_qPCR-NPM1 OTHER	0.0	0.0	3_1
522	cat__MRDB1_method_qPCR-inv16	-2.364648504853406e-05	1.1823242524267032e-05	3_1
523	cat__MRDB1_method_qPCR-t8/21	2.5617025469237832e-05	7.882161682859489e-06	3_1
524	cat__MRDB1_specimen_BM	0.0003113453864722171	0.0005808366361355927	3_1
525	cat__MRDB1_specimen_nan	0.0005822946943199181	0.002300924285909324	3_1
526	cat__MRDB1num_ND	-0.0010562096655007736	0.0009025397807835213	3_1
527	cat__MRDB1num_Neg	0.0004630769988668959	4.272029831751603e-05	3_1
528	cat__MRDB1num_Pos	-0.0003931228139317566	0.00029968091186986096	3_1
529	cat__MRDB1num_nan	0.0003615941672003409	0.0018719267976058166	3_1
530	cat__MRDC1_method_MFC (LAIP+DfN)	-0.00042662200108380957	0.003300678145229975	3_1
531	cat__MRDC1_method_nan	0.00025321444406127823	0.0025468607939830184	3_1
532	cat__MRDC1num_ND	0.007465392383861236	0.0010930044353938857	3_1
533	cat__MRDC1num_Neg	0.01606680132026206	0.0044309416524558	3_1
534	cat__MRDC1num_Pos	0.0027912705059362384	0.0030891868107654056	3_1
535	cat__MRDC1num_nan	-0.006540223656337751	0.004152714189638236	3_1
536	num__date_MRDA0	0.0022641509433961814	0.0015354373319900253	3_1
537	num__MRDA0hodnota	-0.0021853293265678307	0.0016273866469250534	3_1
538	num__MRDA0logred	-0.0003970638947731864	0.0008476450892115411	3_1
539	num__date_MRDB0	-0.0007557022513424716	0.0009743400825263619	3_1
540	num__MRDB0hodnota	-0.0016493423321346067	0.001043202498170561	3_1
541	num__MRDB0logred	0.0003931228139317122	0.0005714431319104973	3_1
542	num__MRDC0percentage	-0.022531159170402514	0.00543872511736142	3_1
543	num__date_MRDA1	0.0031558204837676797	0.003120490283763519	3_1
544	num__MRDA1hodnota	-0.002264150943396248	0.0013532090034963893	3_1
545	num__MRDA1logred	0.004870190649785689	0.0014724783357768245	3_1
546	num__date_MRDB1	0.0009931523720380087	0.0013282399896606767	3_1
547	num__MRDB1hodnota	-0.000429577811714843	0.0013276398180620207	3_1
548	num__Date_MRDC1	0.002567614168185606	0.005411855633194711	3_1
549	num__MRDC1percentage	0.020075865806197336	0.0042280359040128175	3_1
550	remainder__MRDnegativity_is_missing	0.000673924823882932	0.0012035687616840025	3_1
551	remainder__MRDguided_is_missing	4.7292970097045914e-05	0.001456036703835591	3_1
552	remainder__Housekeeping_is_missing	-0.0003389329523622031	0.0014717292171278692	3_1
553	remainder__MRDA0_is_missing	-0.00041479875855956474	0.001507857478423643	3_1
554	remainder__date_MRDA0_is_missing	-0.0007044682004039738	0.0019118939312722455	3_1
555	remainder__MRDA0_method_is_missing	0.00013596728902898203	0.0018309719322078801	3_1
556	remainder__MRDA0_specimen_is_missing	-0.00021281836543673993	0.0028677616027390175	3_1
557	remainder__MRDA0num_is_missing	-0.0005064288881226009	0.001842848832536881	3_1
558	remainder__MRDA0hodnota_is_missing	-0.0008739346765850753	0.0014105498043809172	3_1
559	remainder__MRDA0logred_is_missing	-0.00012315877629445193	0.001451584259489557	3_1
560	remainder__MRDB0_is_missing	0.0003665205182521225	0.001533881245117295	3_1
561	remainder__date_MRDB0_is_missing	-0.00021577417606779558	0.000687302069921773	3_1
562	remainder__MRDB0_method_is_missing	0.0006798364451450877	0.0013489461071461326	3_1
563	remainder__MRDB0_specimen_is_missing	-0.0005300753731711128	0.0011621703802800307	3_1
564	remainder__MRDB0num_is_missing	-0.0005143110498054381	0.0016762646218340008	3_1
565	remainder__MRDB0hodnota_is_missing	-4.926351051803835e-06	0.0005716265709388852	3_1
566	remainder__MRDB0logred_is_missing	-0.00032021281836545066	0.0005941922767945093	3_1
567	remainder__MRDC0_is_missing	-0.0004138134883491684	0.0014594409568205486	3_1
568	remainder__MRDC0_method_is_missing	-0.010194590866545172	0.004937230805976457	3_1
569	remainder__MRDC0_specimen_is_missing	-0.003269126557958524	0.0032539070416122634	3_1
570	remainder__MRDC0num_is_missing	-0.0077747672299128155	0.004912051170357021	3_1
571	remainder__MRDC0percentage_is_missing	-0.00804768707818122	0.005410508530637101	3_1
572	remainder__MRDA1_is_missing	0.0003330213311000474	0.001490537016154365	3_1
573	remainder__date_MRDA1_is_missing	-0.0009143307552096358	0.0016332101252097778	3_1
574	remainder__MRDA1_method_is_missing	-0.0018099413764225193	0.0016825478739146465	3_1
575	remainder__MRDA1_specimen_is_missing	-0.00038721119266962314	0.0016954052711748559	3_1
576	remainder__MRDA1num_is_missing	-0.0010276368294004801	0.0018622717326497581	3_1
577	remainder__MRDA1hodnota_is_missing	0.0005497807773781726	0.0008311243340837154	3_1
578	remainder__MRDA1logred_is_missing	0.0007143209025075147	0.0008964442985755098	3_1
579	remainder__MRDB1_is_missing	0.00011527661461154803	0.001411519849832647	3_1
580	remainder__date_MRDB1_is_missing	-0.000690674417459003	0.0011548375630389596	3_1
581	remainder__MRDB1_method_is_missing	-0.0005547071284299765	0.0008501837213594176	3_1
582	remainder__MRDB1_specimen_is_missing	-0.0003537120055175036	0.002025518584715648	3_1
583	remainder__MRDB1num_is_missing	-0.0016168284151928836	0.00213893834680861	3_1
584	remainder__MRDB1hodnota_is_missing	-0.0008936400807921574	0.0021524187849205866	3_1
585	remainder__MRDC1_is_missing	0.0007172767131385704	0.0014798830716298288	3_1
586	remainder__Date_MRDC1_is_missing	-0.004477067835853998	0.0031188749907405	3_1
587	remainder__MRDC1_method_is_missing	-0.006132321789250739	0.005585514463140108	3_1
588	remainder__MRDC1_specimen_is_missing	-0.0022503571604512553	0.0032443683876453707	3_1
589	remainder__MRDC1num_is_missing	-0.002247401349820222	0.004568914158800641	3_1
590	remainder__MRDC1percentage_is_missing	0.008386620030543334	0.004423490844957091	3_1
591	remainder__ASXL1	0.0	0.0	3_1
592	remainder__ASXL2	0.0	0.0	3_1
593	remainder__ASXL3	0.0	0.0	3_1
594	remainder__ATRX	0.0	0.0	3_1
595	remainder__BAGE3	0.0	0.0	3_1
596	remainder__BCOR	0.0	0.0	3_1
597	remainder__BRAF	0.0	0.0	3_1
598	remainder__CBL	0.0	0.0	3_1
599	remainder__CDKN2A	0.0	0.0	3_1
600	remainder__CEBPA	0.0	0.0	3_1
601	remainder__CREBBP	0.0	0.0	3_1
602	remainder__CSF3R	0.0	0.0	3_1
603	remainder__CTCF	0.0	0.0	3_1
604	remainder__CUX1	0.0	0.0	3_1
605	remainder__DNMT3A	0.0	0.0	3_1
606	remainder__EED	0.0	0.0	3_1
607	remainder__ETV6	0.0	0.0	3_1
608	remainder__EZH2	0.0	0.0	3_1
609	remainder__FBXW7	0.0	0.0	3_1
610	remainder__FLT3	0.0	0.0	3_1
611	remainder__GATA1	0.0	0.0	3_1
612	remainder__GATA2	0.0	0.0	3_1
613	remainder__GNAS	0.0	0.0	3_1
614	remainder__GNB1	0.0	0.0	3_1
615	remainder__IDH1	0.0	0.0	3_1
616	remainder__IDH2	0.0	0.0	3_1
617	remainder__JAK2	0.0	0.0	3_1
618	remainder__JAK3	0.0	0.0	3_1
619	remainder__KANSL1	0.0	0.0	3_1
620	remainder__KDM6A	0.0	0.0	3_1
621	remainder__KIT	0.0	0.0	3_1
622	remainder__KMT2C	0.0	0.0	3_1
623	remainder__KMT2D	0.0	0.0	3_1
624	remainder__KMT2E	0.0	0.0	3_1
625	remainder__KRAS	0.0	0.0	3_1
626	remainder__LUC7L2	0.0	0.0	3_1
627	remainder__MED12	0.0	0.0	3_1
628	remainder__MLL	0.0	0.0	3_1
629	remainder__MPL	0.0	0.0	3_1
630	remainder__MYC	0.0	0.0	3_1
631	remainder__NF1	0.0	0.0	3_1
632	remainder__NFE2	0.0	0.0	3_1
633	remainder__NOTCH1	0.0	0.0	3_1
634	remainder__NPM1	0.0	0.0	3_1
635	remainder__NRAS	0.0	0.0	3_1
636	remainder__PHF6	0.0	0.0	3_1
637	remainder__PRPF8	0.0	0.0	3_1
638	remainder__PTEN	0.0	0.0	3_1
639	remainder__PTPN11	0.0	0.0	3_1
640	remainder__RAD21	0.0	0.0	3_1
641	remainder__RIT1	0.0	0.0	3_1
642	remainder__RUNX1	0.0	0.0	3_1
643	remainder__SETBP1	0.0	0.0	3_1
644	remainder__SF1	0.0	0.0	3_1
645	remainder__SF3B1	0.0	0.0	3_1
646	remainder__SMC1A	0.0	0.0	3_1
647	remainder__SMC3	0.0	0.0	3_1
648	remainder__SMG1	0.0	0.0	3_1
649	remainder__SRSF2	0.0	0.0	3_1
650	remainder__STAG2	0.0	0.0	3_1
651	remainder__STAT5B	0.0	0.0	3_1
652	remainder__SUZ12	0.0	0.0	3_1
653	remainder__TET2	0.0	0.0	3_1
654	remainder__TP53	0.0	0.0	3_1
655	remainder__U2AF1	0.0	0.0	3_1
656	remainder__WT1	0.0	0.0	3_1
657	remainder__ZRSR2	0.0	0.0	3_1
658	remainder__ngs_is_missing	0.0	0.0	3_1
659	cat__MRDA0_False	0.0026008094007508474	0.0027764254984074966	4_1
660	cat__MRDA0_True	0.0025471744112340435	0.0021037780191237193	4_1
661	cat__MRDA0_nan	0.0005675557072504445	0.001500790267733693	4_1
662	cat__MRDB0_False	0.00017553269296401996	0.0015827801659610628	4_1
663	cat__MRDB0_True	0.002098590862548133	0.0011379939235624218	4_1
664	cat__MRDB0_nan	0.00017748305621918538	0.001447721419694716	4_1
665	cat__MRDC0_False	0.0022146374762299194	0.0020012247691197594	4_1
666	cat__MRDC0_True	0.0014500950802086576	0.0033213154426146494	4_1
667	cat__MRDC0_nan	-0.00047978936076849	0.0015202252740794246	4_1
668	cat__MRDA1_False	-0.0014091374518504507	0.0012511128026523163	4_1
669	cat__MRDA1_True	0.0009039933687648771	0.0018676843912323435	4_1
670	cat__MRDA1_nan	0.00036471792871419775	0.0015286742650750852	4_1
671	cat__MRDB1_False	0.0018723487249499905	0.003050378419088529	4_1
672	cat__MRDB1_True	0.0008133014774001302	0.0015936520676340291	4_1
673	cat__MRDB1_nan	0.0016948656687307607	0.003121081862905345	4_1
674	cat__MRDC1_False	0.0008015992978692044	0.0011702975902169092	4_1
675	cat__MRDC1_True	0.001200448583548641	0.0022653710588944765	4_1
676	cat__MRDC1_nan	-8.581598322690009e-05	0.0013674035588816412	4_1
677	cat__MRDnegativity_<0.0%/not detectable	0.0003257106636110896	0.0011703902225013007	4_1
678	cat__MRDnegativity_nan	-0.0006982300453459711	0.0015753014105816512	4_1
679	cat__MRDguided_No	0.0004973426300648231	0.0013562950041933195	4_1
680	cat__MRDguided_nan	0.0008347554732068607	0.0030371364467538	4_1
681	cat__Housekeeping_ABL	0.0002554975864254239	0.0009134157286510807	4_1
682	cat__Housekeeping_nan	0.0002993807596664455	0.0013986110522373513	4_1
683	cat__MRDA0_method_nan	0.0030786483982641276	0.0036112433276934783	4_1
684	cat__MRDA0_method_qPCR-NPM1	0.0011682675898385896	0.0011691187321944121	4_1
685	cat__MRDA0_method_qPCR-NPM1 A	0.0004242040079964537	0.0006433908135131833	4_1
686	cat__MRDA0_method_qPCR-NPM1 B	-9.751816275826997e-06	0.0	4_1
687	cat__MRDA0_method_qPCR-NPM1 D	0.00048173972402354437	0.0009016681415981468	4_1
688	cat__MRDA0_method_qPCR-NPM1 OTHER	1.5602906041212174e-05	9.944940296617394e-06	4_1
689	cat__MRDA0_method_qPCR-inv16	2.1453995806686167e-05	0.00023340478752326848	4_1
690	cat__MRDA0_method_qPCR-t8/21	-5.363498951684864e-05	0.0002834911863952777	4_1
691	cat__MRDA0num_ND	-0.0006719001414013714	0.0002495283803173466	4_1
692	cat__MRDA0num_Pos	0.0022195133843678104	0.0025436961784804013	4_1
693	cat__MRDA0num_nan	0.002780242820225243	0.003750757465115518	4_1
694	cat__MRDA0_specimen_PB	0.003934857867277741	0.0026281968055608374	4_1
695	cat__MRDA0_specimen_nan	0.0029772295089960155	0.002711060348092476	4_1
696	cat__MRDB0_method_nan	0.0017260714808132517	0.0007502626888476122	4_1
697	cat__MRDB0_method_qPCR-NPM1	0.0003725193817348149	0.0008494811579789647	4_1
698	cat__MRDB0_method_qPCR-NPM1 A	0.00033838802476957584	0.00043192510562191084	4_1
699	cat__MRDB0_method_qPCR-NPM1 B	0.0	0.0	4_1
700	cat__MRDB0_method_qPCR-NPM1 D	0.0	0.0	4_1
701	cat__MRDB0_method_qPCR-NPM1 OTHER	1.950363255154297e-05	0.0	4_1
702	cat__MRDB0_method_qPCR-inv16	0.00012287288507482064	0.0006196003549838783	4_1
703	cat__MRDB0_method_qPCR-t8/21	0.00013652542786091182	3.263581945623595e-05	4_1
704	cat__MRDB0_specimen_BM	-5.851089765471773e-05	0.0008501939692039276	4_1
705	cat__MRDB0_specimen_nan	-0.0010317421619777001	0.0016699329781101604	4_1
706	cat__MRDB0num_ND	0.00025452240479784116	0.0010750217556622411	4_1
707	cat__MRDB0num_Pos	0.002565702862158048	0.0007242416000207718	4_1
708	cat__MRDB0num_nan	0.0007879467550831354	0.0007380173011240114	4_1
709	cat__MRDC0_method_MFC (LAIP+DfN)	-0.0034004583353649752	0.003260340939855127	4_1
710	cat__MRDC0_method_nan	-0.001083426788239339	0.0029722208221787567	4_1
711	cat__MRDC0_specimen_BM	-0.0005597542542298717	0.002080344705949488	4_1
712	cat__MRDC0_specimen_BM	-0.0003032814861768207	0.00026907592037921075	4_1
713	cat__MRDC0_specimen_PB	-0.0048330001462773	0.005195280830228678	4_1
714	cat__MRDC0_specimen_nan	-0.00036179238383151626	0.0023106092677485706	4_1
715	cat__MRDC1_specimen_BM	0.0013272221951338148	0.003950964219978976	4_1
716	cat__MRDC1_specimen_PB	0.0002398946803841673	0.0002244485965632746	4_1
717	cat__MRDC1_specimen_nan	0.0034131356965234395	0.0038920865843935213	4_1
718	cat__MRDC0num_Neg	0.0	0.0	4_1
719	cat__MRDC0num_Pos	-0.0003871471061485554	0.002996780265964479	4_1
720	cat__MRDC0num_nan	-0.0006640986883807321	0.002725245165653453	4_1
721	cat__MRDA1_method_nan	0.0012745623872445933	0.001633979601666656	4_1
722	cat__MRDA1_method_qPCR-NPM1	0.0011877712223901326	0.0008703166861966317	4_1
723	cat__MRDA1_method_qPCR-NPM1 A	0.0003335121166317068	0.0004569805574518204	4_1
724	cat__MRDA1_method_qPCR-NPM1 B	0.0	0.0	4_1
725	cat__MRDA1_method_qPCR-NPM1 D	9.751816275715974e-06	0.0	4_1
726	cat__MRDA1_method_qPCR-NPM1 OTHER	-1.1702179530970191e-05	3.90072651028639e-06	4_1
727	cat__MRDA1_method_qPCR-inv16	9.361743624745067e-05	0.000579863364986172	4_1
728	cat__MRDA1_method_qPCR-t8/21	-2.4379540689500877e-05	0.0007556556522005612	4_1
729	cat__MRDA1num_ND	0.00010336925252327767	0.00044818481898647186	4_1
730	cat__MRDA1num_Neg	0.00018430932761224206	0.0014736456124561552	4_1
731	cat__MRDA1num_Pos	0.0019523136184113944	0.00045989507657726605	4_1
732	cat__MRDA1num_nan	-1.2677361158530686e-05	0.001400727480953577	4_1
733	cat__MRDA1_specimen_PB	0.002793895363011334	0.0018996628214193948	4_1
734	cat__MRDA1_specimen_nan	0.0013447754644302368	0.0016288055610735532	4_1
735	cat__MRDB1_method_nan	0.0005207469891266748	0.0004312949533210873	4_1
736	cat__MRDB1_method_qPCR-NPM1	-0.003613047930177027	0.0023212313646956678	4_1
737	cat__MRDB1_method_qPCR-NPM1 A	-0.00013847579111612163	0.00019841052200746044	4_1
738	cat__MRDB1_method_qPCR-NPM1 B	0.0	0.0	4_1
739	cat__MRDB1_method_qPCR-NPM1 D	3.705690184789834e-05	1.1372474318301445e-05	4_1
740	cat__MRDB1_method_qPCR-NPM1 OTHER	0.0	0.0	4_1
741	cat__MRDB1_method_qPCR-inv16	-5.8510897654739935e-06	1.1702179530947987e-05	4_1
742	cat__MRDB1_method_qPCR-t8/21	2.340435906182936e-05	1.4595182161116696e-05	4_1
743	cat__MRDB1_specimen_BM	0.0008757131015651343	0.000839764453077463	4_1
744	cat__MRDB1_specimen_nan	0.001406211906967636	0.0011149938623545266	4_1
745	cat__MRDB1num_ND	0.00042712955287917966	0.0003489951473670534	4_1
746	cat__MRDB1num_Neg	-0.00027110049246679144	0.0005646091088312842	4_1
747	cat__MRDB1num_Pos	0.000743088400214531	0.0005936734032233232	4_1
748	cat__MRDB1num_nan	0.0009147203666682646	0.00023882196068408137	4_1
749	cat__MRDC1_method_MFC (LAIP+DfN)	0.000959578721536869	0.002820157826203028	4_1
750	cat__MRDC1_method_nan	-0.0003383880247696647	0.004240162832273136	4_1
751	cat__MRDC1num_ND	0.0029528499683066033	0.0020097464196231676	4_1
752	cat__MRDC1num_Neg	0.02424789116973034	0.005557129640332196	4_1
753	cat__MRDC1num_Pos	0.0126159247159783	0.00571118481656375	4_1
754	cat__MRDC1num_nan	-0.0011702179530937995	0.004216232473774123	4_1
755	num__date_MRDA0	0.0025705787702959395	0.0019975147811500515	4_1
756	num__MRDA0hodnota	0.0038295382514992983	0.002289137040403927	4_1
757	num__MRDA0logred	0.0028689843483348464	0.002887406584514108	4_1
758	num__date_MRDB0	0.0025471744112340435	0.0013252951527941159	4_1
759	num__MRDB0hodnota	0.0009781071724608737	0.0007977772496150439	4_1
760	num__MRDB0logred	0.0022614461943536667	0.0007914750956269475	4_1
761	num__MRDC0percentage	-0.005680432980642669	0.0036079651194642877	4_1
762	num__date_MRDA1	0.006353308303671534	0.002193293830570281	4_1
763	num__MRDA1hodnota	0.0011029304207908375	0.0016141727582159758	4_1
764	num__MRDA1logred	0.0019415866205080511	0.0008848632798435725	4_1
765	num__date_MRDB1	0.0005070944463405836	0.000845944066048947	4_1
766	num__MRDB1hodnota	-0.00044760836705839415	0.001906043320113315	4_1
767	num__Date_MRDC1	0.008607928226632167	0.004415998424388716	4_1
768	num__MRDC1percentage	0.00435028524062604	0.008574763456205966	4_1
769	remainder__MRDnegativity_is_missing	-0.0005148958993612673	0.0012931239321442743	4_1
770	remainder__MRDguided_is_missing	0.0004154273733482317	0.001413291541348636	4_1
771	remainder__Housekeeping_is_missing	-7.021307718566572e-05	0.0009375274649420765	4_1
772	remainder__MRDA0_is_missing	0.000483690087278732	0.0013695744634470016	4_1
773	remainder__date_MRDA0_is_missing	0.004653566726802838	0.002758338080640418	4_1
774	remainder__MRDA0_method_is_missing	0.002819250085328373	0.002906349495946745	4_1
775	remainder__MRDA0_specimen_is_missing	0.002448681066848657	0.0019284161823607759	4_1
776	remainder__MRDA0num_is_missing	0.002694426836998343	0.002771437362324879	4_1
777	remainder__MRDA0hodnota_is_missing	0.002379443171290618	0.0019096486596632517	4_1
778	remainder__MRDA0logred_is_missing	0.0026076356721439044	0.002102886871354485	4_1
779	remainder__MRDB0_is_missing	0.00047978936076840115	0.001369613347115637	4_1
780	remainder__date_MRDB0_is_missing	0.0016314788629381738	0.0003995936870012355	4_1
781	remainder__MRDB0_method_is_missing	0.0019776683407284334	0.000742654432849615	4_1
782	remainder__MRDB0_specimen_is_missing	-0.0002691501292116039	0.0019061331251155876	4_1
783	remainder__MRDB0num_is_missing	0.002283875371787958	0.0009335121915579226	4_1
784	remainder__MRDB0hodnota_is_missing	0.0030006338680578894	0.0015703985333045797	4_1
785	remainder__MRDB0logred_is_missing	6.826271393012285e-06	0.0008681176175271798	4_1
786	remainder__MRDC0_is_missing	-0.000468087181237542	0.001391731442905815	4_1
787	remainder__MRDC0_method_is_missing	-0.0008766882831927836	0.0016170422816464893	4_1
788	remainder__MRDC0_specimen_is_missing	0.0016275781364278874	0.0025716084979093526	4_1
789	remainder__MRDC0num_is_missing	0.00045638500170654963	0.0029886438926870727	4_1
790	remainder__MRDC0percentage_is_missing	-0.0027032034716466093	0.002874375928079215	4_1
791	remainder__MRDA1_is_missing	-0.0003842215612658295	0.0013323222476870804	4_1
792	remainder__date_MRDA1_is_missing	0.0032337022770490887	0.0031667413401667193	4_1
793	remainder__MRDA1_method_is_missing	5.558535277194743e-05	0.002378510970834758	4_1
794	remainder__MRDA1_specimen_is_missing	0.0021619776683406977	0.0022144173945837673	4_1
795	remainder__MRDA1num_is_missing	0.0028094982690525907	0.002451216352858571	4_1
796	remainder__MRDA1hodnota_is_missing	0.0009254473645716077	0.0005553006498381395	4_1
797	remainder__MRDA1logred_is_missing	0.000566580525622884	0.0010575052302023475	4_1
798	remainder__MRDB1_is_missing	4.680871812372534e-05	0.0009022385477659473	4_1
799	remainder__date_MRDB1_is_missing	0.000458335364961715	0.000924562701701626	4_1
800	remainder__MRDB1_method_is_missing	0.0025998342191232648	0.0004599343634366193	4_1
801	remainder__MRDB1_specimen_is_missing	0.001203374128431367	0.0009950312938118856	4_1
802	remainder__MRDB1num_is_missing	0.0019893705202593593	0.0008366012649976174	4_1
803	remainder__MRDB1hodnota_is_missing	0.0033097664440001396	0.0005168499425339694	4_1
804	remainder__MRDC1_is_missing	0.0004466331854307448	0.0010349181355486308	4_1
805	remainder__Date_MRDC1_is_missing	0.001947437710273503	0.0051432826347883485	4_1
806	remainder__MRDC1_method_is_missing	-0.0016675605831586227	0.0019680411968463797	4_1
807	remainder__MRDC1_specimen_is_missing	0.0017455751133648167	0.003886079820588835	4_1
808	remainder__MRDC1num_is_missing	-0.002131747037885834	0.0033848207316722395	4_1
809	remainder__MRDC1percentage_is_missing	0.006327953581354495	0.004634813094344068	4_1
810	remainder__ASXL1	0.0	0.0	4_1
811	remainder__ASXL2	0.0	0.0	4_1
812	remainder__ASXL3	0.0	0.0	4_1
813	remainder__ATRX	0.0	0.0	4_1
814	remainder__BAGE3	0.0	0.0	4_1
815	remainder__BCOR	0.0	0.0	4_1
816	remainder__BRAF	0.0	0.0	4_1
817	remainder__CBL	0.0	0.0	4_1
818	remainder__CDKN2A	0.0	0.0	4_1
819	remainder__CEBPA	0.0	0.0	4_1
820	remainder__CREBBP	0.0	0.0	4_1
821	remainder__CSF3R	0.0	0.0	4_1
822	remainder__CTCF	0.0	0.0	4_1
823	remainder__CUL2	0.0	0.0	4_1
824	remainder__CUX1	0.0	0.0	4_1
825	remainder__DNMT3A	0.0	0.0	4_1
826	remainder__EED	0.0	0.0	4_1
827	remainder__ETV6	0.0	0.0	4_1
828	remainder__EZH2	0.0	0.0	4_1
829	remainder__FBXW7	0.0	0.0	4_1
830	remainder__FLT3	0.0	0.0	4_1
831	remainder__GATA1	0.0	0.0	4_1
832	remainder__GATA2	0.0	0.0	4_1
833	remainder__GNAS	0.0	0.0	4_1
834	remainder__IDH1	0.0	0.0	4_1
835	remainder__IDH2	0.0	0.0	4_1
836	remainder__JAK2	0.0	0.0	4_1
837	remainder__JAK3	0.0	0.0	4_1
838	remainder__KANSL1	0.0	0.0	4_1
839	remainder__KDM6A	0.0	0.0	4_1
840	remainder__KIT	0.0	0.0	4_1
841	remainder__KMT2C	0.0	0.0	4_1
842	remainder__KMT2D	0.0	0.0	4_1
843	remainder__KMT2E	0.0	0.0	4_1
844	remainder__KRAS	0.0	0.0	4_1
845	remainder__LUC7L2	0.0	0.0	4_1
846	remainder__MED12	0.0	0.0	4_1
847	remainder__MLL	0.0	0.0	4_1
848	remainder__MPL	0.0	0.0	4_1
849	remainder__MYC	0.0	0.0	4_1
850	remainder__NF1	0.0	0.0	4_1
851	remainder__NFE2	0.0	0.0	4_1
852	remainder__NOTCH1	0.0	0.0	4_1
853	remainder__NPM1	0.0	0.0	4_1
854	remainder__NRAS	0.0	0.0	4_1
855	remainder__PDS5B	0.0	0.0	4_1
856	remainder__PHF6	0.0	0.0	4_1
857	remainder__PRPF8	0.0	0.0	4_1
858	remainder__PTEN	0.0	0.0	4_1
859	remainder__PTPN11	0.0	0.0	4_1
860	remainder__RAD21	0.0	0.0	4_1
861	remainder__RIT1	0.0	0.0	4_1
862	remainder__RUNX1	0.0	0.0	4_1
863	remainder__SETBP1	0.0	0.0	4_1
864	remainder__SF1	0.0	0.0	4_1
865	remainder__SF3B1	0.0	0.0	4_1
866	remainder__SMC1A	0.0	0.0	4_1
867	remainder__SMC3	0.0	0.0	4_1
868	remainder__SMG1	0.0	0.0	4_1
869	remainder__SRSF2	0.0	0.0	4_1
870	remainder__STAG2	0.0	0.0	4_1
871	remainder__STAT5B	0.0	0.0	4_1
872	remainder__SUZ12	0.0	0.0	4_1
873	remainder__TET2	0.0	0.0	4_1
874	remainder__TP53	0.0	0.0	4_1
875	remainder__U2AF1	0.0	0.0	4_1
876	remainder__WT1	0.0	0.0	4_1
877	remainder__ZRSR2	0.0	0.0	4_1
878	remainder__ngs_is_missing	0.0	0.0	4_1
879	cat__MRDA0_False	-0.0001257775113739479	0.0017397295379831554	5_1
880	cat__MRDA0_True	-0.0015191565045642897	0.0014097444773643608	5_1
881	cat__MRDA0_nan	0.0002731730325154835	0.0014056158431298427	5_1
882	cat__MRDB0_False	-0.00035178397712414266	0.001827082547998726	5_1
883	cat__MRDB0_True	-0.001988856898601665	0.0011449612231151623	5_1
884	cat__MRDB0_nan	0.00010809004883709506	0.0012640926492242617	5_1
885	cat__MRDC0_False	0.0012263307358967523	0.0011403101121117284	5_1
886	cat__MRDC0_True	-0.0035276661393181864	0.002158083860557168	5_1
887	cat__MRDC0_nan	0.00010219422799147004	0.001381170751322241	5_1
888	cat__MRDA1_False	0.0004362907425786933	0.0009109387705918632	5_1
889	cat__MRDA1_True	0.0009118869574617161	0.0012559105602031936	5_1
890	cat__MRDA1_nan	0.00027906885336117517	0.0013984492659966773	5_1
891	cat__MRDB1_False	8.254149183923864e-05	0.0019515557872893906	5_1
892	cat__MRDB1_True	-0.0014012400876511455	0.0007950825250777342	5_1
893	cat__MRDB1_nan	0.0003301659673568658	0.0013420833229577907	5_1
894	cat__MRDC1_False	-0.00031444377843499184	0.0022481282783702143	5_1
895	cat__MRDC1_True	0.0008558766594279676	0.001732331560826649	5_1
896	cat__MRDC1_nan	0.0003223048728959732	0.0014556881297699174	5_1
897	cat__MRDnegativity_<0.0%/not detectable	0.00038912417581340455	0.0012720057934660096	5_1
898	cat__MRDnegativity_nan	-0.00011005532245222938	0.0012328611109107667	5_1
899	cat__MRDguided_No	-0.0008647203906963386	0.0014549795403195965	5_1
900	cat__MRDguided_nan	0.0005306238761092041	0.0012870666781988496	5_1
901	cat__Housekeeping_ABL	0.0005365196969548292	0.0012514040816060544	5_1
902	cat__Housekeeping_nan	0.0002672772116698585	0.0014515764228825966	5_1
903	cat__MRDA0_method_nan	0.0002947910422829381	0.0018535327838069971	5_1
904	cat__MRDA0_method_qPCR-NPM1	-0.0023013354034214784	0.0009470223090349806	5_1
905	cat__MRDA0_method_qPCR-NPM1 A	0.0011997995420912843	0.0006202407888601652	5_1
906	cat__MRDA0_method_qPCR-NPM1 B	-1.5722188921674098e-05	7.861094460892558e-06	5_1
907	cat__MRDA0_method_qPCR-NPM1 D	3.6357561881605883e-05	0.0002496477721211574	5_1
908	cat__MRDA0_method_qPCR-NPM1 OTHER	-0.0001503434315642149	0.0002936851392149883	5_1
909	cat__MRDA0_method_qPCR-inv16	-0.00019554472471428053	0.00019741953591674406	5_1
910	cat__MRDA0_method_qPCR-t8/21	0.0005895820845657207	0.0	5_1
911	cat__MRDA0num_ND	0.00020144054556001656	0.00028109252938951956	5_1
912	cat__MRDA0num_Pos	0.00036259298200795874	0.0013018747358053368	5_1
913	cat__MRDA0num_nan	-0.0010494561105269362	0.0011009944452873108	5_1
914	cat__MRDA0_specimen_PB	-0.0016901353090883696	0.0018998641676123025	5_1
915	cat__MRDA0_specimen_nan	-0.0007861094460875906	0.002105034192190171	5_1
916	cat__MRDB0_method_nan	3.930547230490688e-06	0.0010674864455599367	5_1
917	cat__MRDB0_method_qPCR-NPM1	-0.0017294407813927438	0.0004842415843184465	5_1
918	cat__MRDB0_method_qPCR-NPM1 A	0.0005384849705700745	0.0008259622060322347	5_1
919	cat__MRDB0_method_qPCR-NPM1 B	0.0	0.0	5_1
920	cat__MRDB0_method_qPCR-NPM1 D	0.0	0.0	5_1
921	cat__MRDB0_method_qPCR-NPM1 OTHER	-2.3583283382566654e-05	7.861094460892558e-06	5_1
922	cat__MRDB0_method_qPCR-inv16	0.00018571835663825365	0.00019946317013914942	5_1
923	cat__MRDB0_method_qPCR-t8/21	9.040258630015341e-05	3.930547230446279e-06	5_1
924	cat__MRDB0_specimen_BM	-0.000624957009639604	0.0009665840207239311	5_1
925	cat__MRDB0_specimen_nan	-0.0014680593905686435	0.0009425397758560164	5_1
926	cat__MRDB0num_ND	0.0010710741202944573	0.0013479506431154278	5_1
927	cat__MRDB0num_Pos	-0.00046871775722969746	0.0013141590840010247	5_1
928	cat__MRDB0num_nan	0.0007743178043963627	0.0012932583035352007	5_1
929	cat__MRDC0_method_MFC (LAIP+DfN)	-0.003975748523588107	0.002223929621545047	5_1
930	cat__MRDC0_method_nan	-0.0025882653512434794	0.0014916653300955976	5_1
931	cat__MRDC0_specimen_BM	-0.003632808277732402	0.003069059018892532	5_1
932	cat__MRDC0_specimen_BM	2.3583283382699882e-05	0.00016935596429340236	5_1
933	cat__MRDC0_specimen_PB	-0.005799522438511451	0.0012325830440494507	5_1
934	cat__MRDC0_specimen_nan	0.0012410702880109258	0.004236982014964616	5_1
935	cat__MRDC1_specimen_BM	-0.0030854795758939123	0.0029065443349924783	5_1
936	cat__MRDC1_specimen_PB	-0.0011359281495965767	0.0013261935165391919	5_1
937	cat__MRDC1_specimen_nan	0.0006878457653267444	0.0022794484233159863	5_1
938	cat__MRDC0num_Neg	0.0	0.0	5_1
939	cat__MRDC0num_Pos	-0.0016095590908643763	0.0013567314477553622	5_1
940	cat__MRDC0num_nan	-0.0038951723053641586	0.002296044817154367	5_1
941	cat__MRDA1_method_nan	0.0008470329281594413	0.0016440738370769167	5_1
942	cat__MRDA1_method_qPCR-NPM1	-0.0011536156121335407	0.0004176194871891546	5_1
943	cat__MRDA1_method_qPCR-NPM1 A	0.0005738598956440022	0.000916892291981762	5_1
944	cat__MRDA1_method_qPCR-NPM1 B	4.913184038048968e-05	1.965273615218699e-05	5_1
945	cat__MRDA1_method_qPCR-NPM1 D	1.572218892178512e-05	7.861094460892558e-06	5_1
946	cat__MRDA1_method_qPCR-NPM1 OTHER	1.5722188921807322e-05	0.00013166599890493684	5_1
947	cat__MRDA1_method_qPCR-inv16	9.826368076097936e-05	2.485896339806616e-05	5_1
948	cat__MRDA1_method_qPCR-t8/21	7.861094460881457e-05	0.0	5_1
949	cat__MRDA1num_ND	-0.000489353130189496	3.4824737187233184e-05	5_1
950	cat__MRDA1num_Neg	0.0010022895437617808	0.0011318124898459258	5_1
951	cat__MRDA1num_Pos	0.001174250985093428	0.00033974232432283354	5_1
952	cat__MRDA1num_nan	0.0004834573093439376	0.000966969540933244	5_1
953	cat__MRDA1_specimen_PB	0.0016429687423232143	0.0011873798709300504	5_1
954	cat__MRDA1_specimen_nan	0.00025155502274811783	0.001196484498391131	5_1
955	cat__MRDB1_method_nan	-0.0011614767065944332	0.0005068786984143185	5_1
956	cat__MRDB1_method_qPCR-NPM1	-0.0021293739620898535	0.0009788197108647207	5_1
957	cat__MRDB1_method_qPCR-NPM1 A	-0.00042253382727206466	0.0006239705041711836	5_1
958	cat__MRDB1_method_qPCR-NPM1 B	0.0	0.0	5_1
959	cat__MRDB1_method_qPCR-NPM1 D	3.3409651458793375e-05	7.861094460892558e-06	5_1
960	cat__MRDB1_method_qPCR-NPM1 OTHER	0.0	0.0	5_1
961	cat__MRDB1_method_qPCR-inv16	0.00013953442668062087	3.0062905540650163e-05	5_1
962	cat__MRDB1_method_qPCR-t8/21	9.629840714582283e-05	3.930547230446279e-06	5_1
963	cat__MRDB1_specimen_BM	-0.00033606178820242414	0.000686261896517809	5_1
964	cat__MRDB1_specimen_nan	-0.0008588245698506914	0.0008832773538645968	5_1
965	cat__MRDB1num_ND	-0.0003026521367436752	4.708460915899394e-05	5_1
966	cat__MRDB1num_Neg	0.00023091964978827484	0.00030077355387937797	5_1
967	cat__MRDB1num_Pos	-0.0018650446608428517	0.0007268962385042425	5_1
968	cat__MRDB1num_nan	0.0001100553224523182	0.0006747975230142617	5_1
969	cat__MRDC1_method_MFC (LAIP+DfN)	0.0026049701769729205	0.001893182867928023	5_1
970	cat__MRDC1_method_nan	8.941994949251963e-05	0.002588535431703886	5_1
971	cat__MRDC1num_ND	0.008155885503159243	0.0015522458331332792	5_1
972	cat__MRDC1num_Neg	0.018627845961854073	0.004482945491123934	5_1
973	cat__MRDC1num_Pos	0.001167372527440169	0.003101614282933915	5_1
974	cat__MRDC1num_nan	0.0003999331806971318	0.0018383755986068073	5_1
975	num__date_MRDA0	-0.00199966590348537	0.0006652603588820817	5_1
976	num__MRDA0hodnota	-0.002258099383886658	0.002497913403856514	5_1
977	num__MRDA0logred	0.00026236402763180067	0.0009483010320040896	5_1
978	num__date_MRDB0	0.0008843731268486366	0.0016086127697903627	5_1
979	num__MRDB0hodnota	-0.000483457309343871	0.0008638187980599171	5_1
980	num__MRDB0logred	-0.00040975954877313646	0.001166769389953499	5_1
981	num__MRDC0percentage	-0.0069226763096091656	0.006050790705789589	5_1
982	num__date_MRDA1	0.005184391796947985	0.0037952244937776115	5_1
983	num__MRDA1hodnota	0.002361276248685762	0.0011535528355016906	5_1
984	num__MRDA1logred	0.0031631078836951375	0.0011276732469091535	5_1
985	num__date_MRDB1	-0.0011388760600194114	0.00109110037153077	5_1
986	num__MRDB1hodnota	9.924631756861313e-05	0.00045980053229324654	5_1
987	num__Date_MRDC1	-0.004640993642339808	0.003529442923279109	5_1
988	num__MRDC1percentage	0.015347804298053469	0.004116839436059203	5_1
989	remainder__MRDnegativity_is_missing	0.0005129364135722625	0.0012669980448885233	5_1
990	remainder__MRDguided_is_missing	0.00015623925240995095	0.0013249843523577805	5_1
991	remainder__Housekeeping_is_missing	0.0005257106920711685	0.0012497540988136073	5_1
992	remainder__MRDA0_is_missing	0.0003714367132764629	0.0014204374488543175	5_1
993	remainder__date_MRDA0_is_missing	-0.00044906502107751046	0.0008380895449133713	5_1
994	remainder__MRDA0_method_is_missing	-0.0017196144133166502	0.001505369442787608	5_1
995	remainder__MRDA0_specimen_is_missing	-0.0022030717226605434	0.0017754199608856927	5_1
996	remainder__MRDA0num_is_missing	-0.000522762781648245	0.0014272967912431966	5_1
997	remainder__MRDA0hodnota_is_missing	0.000517849597610276	0.0011773596498275544	5_1
998	remainder__MRDA0logred_is_missing	-0.00027612094293822943	0.0009789568204235963	5_1
999	remainder__MRDB0_is_missing	0.0004009158175047434	0.0012498607147309678	5_1
1000	remainder__date_MRDB0_is_missing	-0.00020144054555988334	0.0010841160741356596	5_1
1001	remainder__MRDB0_method_is_missing	-1.6704825729330074e-05	0.0001781691523390515	5_1
1002	remainder__MRDB0_specimen_is_missing	-0.0006996374070179723	0.001539477363999983	5_1
1003	remainder__MRDB0num_is_missing	-0.0007684219835506045	0.0008621404703380556	5_1
1004	remainder__MRDB0hodnota_is_missing	7.173248695553358e-05	0.0004255010268948075	5_1
1005	remainder__MRDB0logred_is_missing	-0.000393054723043762	0.001476677876197582	5_1
1006	remainder__MRDC0_is_missing	0.0007084811382865209	0.0013003422636302872	5_1
1007	remainder__MRDC0_method_is_missing	-0.0037222282272248775	0.0018454395385330783	5_1
1008	remainder__MRDC0_specimen_is_missing	-0.00013265596902722887	0.003599844044637771	5_1
1009	remainder__MRDC0num_is_missing	-0.003950199966590295	0.0022044313040397437	5_1
1010	remainder__MRDC0percentage_is_missing	-0.003500152308705107	0.002604485485473662	5_1
1011	remainder__MRDA1_is_missing	-0.0004205685536568415	0.0014507646632845894	5_1
1012	remainder__date_MRDA1_is_missing	0.0008234496447768524	0.0009852892948957804	5_1
1013	remainder__MRDA1_method_is_missing	0.000907956410231292	0.0017987284190826055	5_1
1014	remainder__MRDA1_specimen_is_missing	-0.0003635756188154593	0.0018784176301740341	5_1
1015	remainder__MRDA1num_is_missing	0.0004421865634243405	0.0015355346929871794	5_1
1016	remainder__MRDA1hodnota_is_missing	0.0007359949688995782	0.001300253154028169	5_1
1017	remainder__MRDA1logred_is_missing	0.0012341918303576227	0.0007697277057524506	5_1
1018	remainder__MRDB1_is_missing	0.00039501999665907394	0.0012359391549744902	5_1
1019	remainder__date_MRDB1_is_missing	0.0007821788988572331	0.0006194774996496103	5_1
1020	remainder__MRDB1_method_is_missing	0.0006229917360244918	0.000820330490549425	5_1
1021	remainder__MRDB1_specimen_is_missing	-0.001183094716361821	0.0006142651238960114	5_1
1022	remainder__MRDB1num_is_missing	-0.0014169622765728862	0.0009558212834880784	5_1
1023	remainder__MRDB1hodnota_is_missing	-0.000513919050379763	0.0007028539451022747	5_1
1024	remainder__MRDC1_is_missing	9.826368076102377e-05	0.0014808828978969167	5_1
1025	remainder__Date_MRDC1_is_missing	-8.057621822392669e-05	0.002212152260652303	5_1
1026	remainder__MRDC1_method_is_missing	0.0002741556693231173	0.00171771659628131	5_1
1027	remainder__MRDC1_specimen_is_missing	0.0014769031218371698	0.002582246510911473	5_1
1028	remainder__MRDC1num_is_missing	0.0004923010406124417	0.0015994610863580565	5_1
1029	remainder__MRDC1percentage_is_missing	0.0004932836774200533	0.0021684383254628164	5_1
1030	remainder__ASXL1	0.0	0.0	5_1
1031	remainder__ASXL2	0.0	0.0	5_1
1032	remainder__ATRX	0.0	0.0	5_1
1033	remainder__BAGE3	0.0	0.0	5_1
1034	remainder__BCOR	0.0	0.0	5_1
1035	remainder__BRAF	0.0	0.0	5_1
1036	remainder__CBL	0.0	0.0	5_1
1037	remainder__CDKN2A	0.0	0.0	5_1
1038	remainder__CEBPA	0.0	0.0	5_1
1039	remainder__CREBBP	0.0	0.0	5_1
1040	remainder__CSF3R	0.0	0.0	5_1
1041	remainder__CTCF	0.0	0.0	5_1
1042	remainder__CUL2	0.0	0.0	5_1
1043	remainder__CUX1	0.0	0.0	5_1
1044	remainder__DNMT3A	0.0	0.0	5_1
1045	remainder__EED	0.0	0.0	5_1
1046	remainder__ETV6	0.0	0.0	5_1
1047	remainder__EZH2	0.0	0.0	5_1
1048	remainder__FBXW7	0.0	0.0	5_1
1049	remainder__FLT3	0.0	0.0	5_1
1050	remainder__GATA1	0.0	0.0	5_1
1051	remainder__GATA2	0.0	0.0	5_1
1052	remainder__GNB1	0.0	0.0	5_1
1053	remainder__IDH1	0.0	0.0	5_1
1054	remainder__IDH2	0.0	0.0	5_1
1055	remainder__JAK2	0.0	0.0	5_1
1056	remainder__JAK3	0.0	0.0	5_1
1057	remainder__KANSL1	0.0	0.0	5_1
1058	remainder__KDM6A	0.0	0.0	5_1
1059	remainder__KIT	0.0	0.0	5_1
1060	remainder__KMT2C	0.0	0.0	5_1
1061	remainder__KMT2D	0.0	0.0	5_1
1062	remainder__KMT2E	0.0	0.0	5_1
1063	remainder__KRAS	0.0	0.0	5_1
1064	remainder__LUC7L2	0.0	0.0	5_1
1065	remainder__MED12	0.0	0.0	5_1
1066	remainder__MLL	0.0	0.0	5_1
1067	remainder__MPL	0.0	0.0	5_1
1068	remainder__MYC	0.0	0.0	5_1
1069	remainder__NF1	0.0	0.0	5_1
1070	remainder__NFE2	0.0	0.0	5_1
1071	remainder__NOTCH1	0.0	0.0	5_1
1072	remainder__NPM1	0.0	0.0	5_1
1073	remainder__NRAS	0.0	0.0	5_1
1074	remainder__PDS5B	0.0	0.0	5_1
1075	remainder__PHF6	0.0	0.0	5_1
1076	remainder__PRPF8	0.0	0.0	5_1
1077	remainder__PTPN11	0.0	0.0	5_1
1078	remainder__RAD21	0.0	0.0	5_1
1079	remainder__RIT1	0.0	0.0	5_1
1080	remainder__RUNX1	0.0	0.0	5_1
1081	remainder__SETBP1	0.0	0.0	5_1
1082	remainder__SF1	0.0	0.0	5_1
1083	remainder__SF3B1	0.0	0.0	5_1
1084	remainder__SMC1A	0.0	0.0	5_1
1085	remainder__SMC3	0.0	0.0	5_1
1086	remainder__SMG1	0.0	0.0	5_1
1087	remainder__SRSF2	0.0	0.0	5_1
1088	remainder__STAG2	0.0	0.0	5_1
1089	remainder__STAT5B	0.0	0.0	5_1
1090	remainder__SUZ12	0.0	0.0	5_1
1091	remainder__TET2	0.0	0.0	5_1
1092	remainder__TP53	0.0	0.0	5_1
1093	remainder__U2AF1	0.0	0.0	5_1
1094	remainder__WT1	0.0	0.0	5_1
1095	remainder__ZRSR2	0.0	0.0	5_1
1096	remainder__ngs_is_missing	0.0	0.0	5_1
1097	cat__MRDA0_False	0.00024398194336061607	0.00037246815812307625	1_2
1098	cat__MRDA0_True	-0.0001807639499392888	0.0015337528235371478	1_2
1099	cat__MRDA0_nan	-0.001318687831524068	0.0015216896012340208	1_2
1100	cat__MRDB0_False	0.0012594209626914932	0.0009517003515833287	1_2
1101	cat__MRDB0_True	0.0011379238815847348	0.0010259979641946409	1_2
1102	cat__MRDB0_nan	-0.0008959175005186282	0.001390442229562057	1_2
1103	cat__MRDC0_False	-0.0006223021227417469	0.0014016193325568312	1_2
1104	cat__MRDC0_True	-0.0011270582889655102	0.0009971766875555154	1_2
1105	cat__MRDC0_nan	-0.00045931823345222165	0.0008540851845633565	1_2
1106	cat__MRDA1_False	-0.0008554184734830272	0.001958796166284129	1_2
1107	cat__MRDA1_True	0.0003091754990764084	0.001655459317901938	1_2
1108	cat__MRDA1_nan	-9.383920898489161e-05	0.0013763091861485938	1_2
1109	cat__MRDB1_False	-0.0003921491154420087	0.0006711723946560366	1_2
1110	cat__MRDB1_True	0.00027163981548246064	0.0010470946084552384	1_2
1111	cat__MRDB1_nan	-0.0005798275334117475	0.0013187954841762425	1_2
1112	cat__MRDC1_False	-0.002086193782905488	0.0021362182700498653	1_2
1113	cat__MRDC1_True	0.0022946156049665546	0.0007987027575623684	1_2
1114	cat__MRDC1_nan	0.0005245117891679474	0.000671447095705342	1_2
1115	cat__MRDnegativity_<0.0%/not detectable	0.00039610024003078337	0.0008375219211070431	1_2
1116	cat__MRDnegativity_nan	-0.0008287483825084152	0.0014351219340443082	1_2
1117	cat__MRDguided_No	0.00014520382863971725	0.0009500359734191162	1_2
1118	cat__MRDguided_nan	0.00035658899414241495	0.0007996904377933593	1_2
1119	cat__Housekeeping_ABL	-0.0007852860120312055	0.0012430981438934132	1_2
1120	cat__Housekeeping_nan	-0.00012149708110673619	0.0012166945914058275	1_2
1121	cat__MRDA0_method_nan	-0.0007299702677874941	0.0014277671761739506	1_2
1122	cat__MRDA0_method_qPCR-NPM1	-0.002350919130357498	0.0002805194113053971	1_2
1123	cat__MRDA0_method_qPCR-NPM1 A	0.0009482699013206198	0.001203610415888805	1_2
1124	cat__MRDA0_method_qPCR-NPM1 B	0.000138289360609245	0.00018181614018342008	1_2
1125	cat__MRDA0_method_qPCR-NPM1 D	-0.00018471507452813007	0.00024815924930623757	1_2
1126	cat__MRDA0_method_qPCR-NPM1 OTHER	-2.6670090974700857e-05	0.0002181095929003596	1_2
1127	cat__MRDA0_method_qPCR-inv16	-0.00045042820312732876	3.830757416689414e-05	1_2
1128	cat__MRDA0_method_qPCR-t8/21	1.9755622944095386e-05	0.0	1_2
1129	cat__MRDA0num_ND	-0.00022916522615250566	0.00019208724493901606	1_2
1130	cat__MRDA0num_Pos	-0.00021928741468044688	0.0010623566721386412	1_2
1131	cat__MRDA0num_nan	0.00013927714175645533	0.0013958798097949894	1_2
1132	cat__MRDA0_specimen_PB	-0.0007368847358179443	0.0011383653821263637	1_2
1133	cat__MRDA0_specimen_nan	-0.0015932909904481818	0.0006909216685098732	1_2
1134	cat__MRDB0_method_nan	0.00018965398026411507	0.00048101595060884284	1_2
1135	cat__MRDB0_method_qPCR-NPM1	-0.0009769155545897635	0.0003316415441559517	1_2
1136	cat__MRDB0_method_qPCR-NPM1 A	4.840127621317247e-05	0.00022106003599257657	1_2
1137	cat__MRDB0_method_qPCR-NPM1 B	0.0	0.0	1_2
1138	cat__MRDB0_method_qPCR-NPM1 D	0.0	0.0	1_2
1139	cat__MRDB0_method_qPCR-NPM1 OTHER	0.0	0.0	1_2
1140	cat__MRDB0_method_qPCR-inv16	-9.87781147232525e-07	0.00025257855592507924	1_2
1141	cat__MRDB0_method_qPCR-t8/21	-3.951124588839061e-05	8.451159017437983e-05	1_2
1142	cat__MRDB0_specimen_BM	-0.0003378211523455077	0.0007041819678559722	1_2
1143	cat__MRDB0_specimen_nan	0.0003951124588835953	0.0008997271151446249	1_2
1144	cat__MRDB0num_ND	-7.902249177704767e-06	0.000720041642735142	1_2
1145	cat__MRDB0num_Pos	-0.0006183509981529279	0.0006110238845361188	1_2
1146	cat__MRDB0num_nan	0.00030028546875151554	0.0006943925825896581	1_2
1147	cat__MRDC0_method_MFC (LAIP+DfN)	-0.0004217825498582961	0.0014463848328300029	1_2
1148	cat__MRDC0_method_nan	-0.00019953179173626268	0.0016219131822413717	1_2
1149	cat__MRDC0_specimen_BM	-0.002574157669626742	0.00174690541104806	1_2
1150	cat__MRDC0_specimen_BM	-0.00027460315892415823	0.0002852892538990918	1_2
1151	cat__MRDC0_specimen_PB	-0.003434515048845799	0.0028859401857934276	1_2
1152	cat__MRDC0_specimen_nan	0.0005679741596451571	0.00311507399284277	1_2
1153	cat__MRDC1_specimen_BM	-0.001439197131483594	0.0007264631729517065	1_2
1154	cat__MRDC1_specimen_PB	0.0011596550668233618	0.0002152003139744692	1_2
1155	cat__MRDC1_specimen_nan	-0.0013018955520215148	0.0009314184368680664	1_2
1156	cat__MRDC0num_Neg	0.0	0.0	1_2
1157	cat__MRDC0num_Pos	0.0006232899038888906	0.0012597962636085726	1_2
1158	cat__MRDC0num_nan	-0.00029337100072110987	0.0016264607724360476	1_2
1159	cat__MRDA1_method_nan	-0.0003052243744876337	0.0015487368915287124	1_2
1160	cat__MRDA1_method_qPCR-NPM1	-0.002272884419727994	0.000369467122970803	1_2
1161	cat__MRDA1_method_qPCR-NPM1 A	0.000499817260487756	0.0008923245524380852	1_2
1162	cat__MRDA1_method_qPCR-NPM1 B	-5.926686883261922e-06	1.9356478305650243e-05	1_2
1163	cat__MRDA1_method_qPCR-NPM1 D	0.0	0.0	1_2
1164	cat__MRDA1_method_qPCR-NPM1 OTHER	1.2841154913667551e-05	0.00024122092916326887	1_2
1165	cat__MRDA1_method_qPCR-inv16	-3.951124588839061e-05	0.00033411250135090536	1_2
1166	cat__MRDA1_method_qPCR-t8/21	-5.926686883261922e-06	1.722255279609784e-05	1_2
1167	cat__MRDA1num_ND	-0.000146191609786972	0.0002808774407239861	1_2
1168	cat__MRDA1num_Neg	0.0014767328150774527	0.0013498165814773782	1_2
1169	cat__MRDA1num_Pos	0.00022718966385801843	0.00034240546904066834	1_2
1170	cat__MRDA1num_nan	0.0004691960449242583	0.0015269863356944108	1_2
1171	cat__MRDA1_specimen_PB	0.0009611110562343539	0.0014106974243210666	1_2
1172	cat__MRDA1_specimen_nan	-0.0005580963481731427	0.0012706452090307902	1_2
1173	cat__MRDB1_method_nan	-0.0009097464365795283	0.0006076050517925981	1_2
1174	cat__MRDB1_method_qPCR-NPM1	-0.0033396880587137413	0.00036175453271311244	1_2
1175	cat__MRDB1_method_qPCR-NPM1 A	-4.34623704772541e-05	1.4783754503902133e-05	1_2
1176	cat__MRDB1_method_qPCR-NPM1 B	0.0	0.0	1_2
1177	cat__MRDB1_method_qPCR-NPM1 D	4.148680818274464e-05	3.270137470935391e-05	1_2
1178	cat__MRDB1_method_qPCR-NPM1 OTHER	-9.877811472103204e-06	0.0	1_2
1179	cat__MRDB1_method_qPCR-inv16	-0.00010964370734023454	0.0002124625172141539	1_2
1180	cat__MRDB1_method_qPCR-t8/21	5.926686883239718e-06	1.1853373766479435e-05	1_2
1181	cat__MRDB1_specimen_BM	-0.0003565889941424816	0.0009294773909105334	1_2
1182	cat__MRDB1_specimen_nan	-0.0006489722137163589	0.0006917190948055171	1_2
1183	cat__MRDB1num_ND	-0.0001481671720813704	0.00019971752550708316	1_2
1184	cat__MRDB1num_Neg	-2.370674753304769e-05	1.339891538298086e-05	1_2
1185	cat__MRDB1num_Pos	0.0003249799974317291	0.0004938253757454305	1_2
1186	cat__MRDB1num_nan	-0.00111322935290461	0.0008624783243068414	1_2
1187	cat__MRDC1_method_MFC (LAIP+DfN)	0.000573900846528419	0.002143392682118554	1_2
1188	cat__MRDC1_method_nan	0.002166204055829368	0.001446998576275453	1_2
1189	cat__MRDC1num_ND	0.002826041862164996	0.0009526451445237342	1_2
1190	cat__MRDC1num_Neg	0.019563005620474704	0.005945143645445151	1_2
1191	cat__MRDC1num_Pos	0.0012791765856356551	0.002714263708962272	1_2
1192	cat__MRDC1num_nan	-0.0008741863152800456	0.0018017382650235257	1_2
1193	num__date_MRDA0	0.0014579649732804566	0.0015873842803447885	1_2
1194	num__MRDA0hodnota	0.00011458261307621953	0.0010764068304008056	1_2
1195	num__MRDA0logred	-0.0003318944654622902	0.0008053803181263248	1_2
1196	num__date_MRDB0	0.0016999713543466965	0.0012714489322471156	1_2
1197	num__MRDB0hodnota	-0.00013335045487326003	0.0006872146142990616	1_2
1198	num__MRDB0logred	0.00011458261307619732	0.0003179427999904294	1_2
1199	num__MRDC0percentage	-0.005115718561395588	0.004778984212291743	1_2
1200	num__date_MRDA1	0.005426869622766351	0.0023241703262075995	1_2
1201	num__MRDA1hodnota	-0.0003970880211780603	0.0012515331364388127	1_2
1202	num__MRDA1logred	0.0005758764088228396	0.0021771010205821335	1_2
1203	num__date_MRDB1	0.0009640743996759849	0.0012970525620809201	1_2
1204	num__MRDB1hodnota	-0.0005610596916147293	0.0007128646204320349	1_2
1205	num__Date_MRDC1	-0.010927822831573453	0.0014784467274864014	1_2
1206	num__MRDC1percentage	0.008838665705226356	0.002511715170601276	1_2
1207	remainder__MRDnegativity_is_missing	-0.0009670377431176824	0.0012897804577730657	1_2
1208	remainder__MRDguided_is_missing	-0.00024694528680229143	0.0008273219951985421	1_2
1209	remainder__Housekeeping_is_missing	-0.0009640743996760292	0.0012744803906012253	1_2
1210	remainder__MRDA0_is_missing	-0.0005067317285182505	0.0007803321018802834	1_2
1211	remainder__date_MRDA0_is_missing	-0.0007250313620514204	0.0008799927085838449	1_2
1212	remainder__MRDA0_method_is_missing	-0.0007852860120312277	0.001610222644080255	1_2
1213	remainder__MRDA0_specimen_is_missing	0.0003447356203759355	0.001542072854120785	1_2
1214	remainder__MRDA0num_is_missing	-0.0005600719104675633	0.0013434244855044905	1_2
1215	remainder__MRDA0hodnota_is_missing	0.00014619160978690537	0.0009780011112049004	1_2
1216	remainder__MRDA0logred_is_missing	-0.0003674545867618173	0.0007620755557026563	1_2
1217	remainder__MRDB0_is_missing	-0.0007991149480921055	0.0014031305158696745	1_2
1218	remainder__date_MRDB0_is_missing	0.00031016328022361874	0.0006959224885230676	1_2
1219	remainder__MRDB0_method_is_missing	0.00053932850637608	0.0010834045583883668	1_2
1220	remainder__MRDB0_specimen_is_missing	-0.0004998172604878226	0.0010212739932085023	1_2
1221	remainder__MRDB0num_is_missing	0.0010845836996354885	0.0015235274609311882	1_2
1222	remainder__MRDB0hodnota_is_missing	-0.00011655817537070678	0.0004725642463911193	1_2
1223	remainder__MRDB0logred_is_missing	0.00026867647204080746	0.0005900088812380607	1_2
1224	remainder__MRDC0_is_missing	-0.0009848178037674237	0.0012878696506723158	1_2
1225	remainder__MRDC0_method_is_missing	-0.0008168950087419135	0.0015557399412938358	1_2
1226	remainder__MRDC0_specimen_is_missing	0.0010144512381836447	0.0006900950437806089	1_2
1227	remainder__MRDC0num_is_missing	0.00012544820569551085	0.001959404273947544	1_2
1228	remainder__MRDC0percentage_is_missing	-0.0012870788348134043	0.0015624955610395333	1_2
1229	remainder__MRDA1_is_missing	3.062121556345332e-05	0.0013812218343405463	1_2
1230	remainder__date_MRDA1_is_missing	0.001012475675889224	0.00200997080669669	1_2
1231	remainder__MRDA1_method_is_missing	0.0002657131285991987	0.001548629787018103	1_2
1232	remainder__MRDA1_specimen_is_missing	0.0014925373134328178	0.0017909738889440032	1_2
1233	remainder__MRDA1num_is_missing	7.013246145182173e-05	0.0015275881349506278	1_2
1234	remainder__MRDA1hodnota_is_missing	0.002183984116479132	0.0011092892231537909	1_2
1235	remainder__MRDA1logred_is_missing	0.0008277606013611383	0.0005277247934786917	1_2
1236	remainder__MRDB1_is_missing	-0.00026176200401040184	0.0009802651717799012	1_2
1237	remainder__date_MRDB1_is_missing	-0.0001432282663453188	0.0008680342861627845	1_2
1238	remainder__MRDB1_method_is_missing	-0.0010994004168436878	0.0009303545614443575	1_2
1239	remainder__MRDB1_specimen_is_missing	-3.852346474118029e-05	0.00042954739601072493	1_2
1240	remainder__MRDB1num_is_missing	-0.00020150735403066112	0.0008802310623617193	1_2
1241	remainder__MRDB1hodnota_is_missing	0.0012139830299198406	0.0010462248521327627	1_2
1242	remainder__MRDC1_is_missing	0.00014520382863971725	0.000753098753795439	1_2
1243	remainder__Date_MRDC1_is_missing	0.0031213884251805046	0.0027592124166895657	1_2
1244	remainder__MRDC1_method_is_missing	4.2474589329932755e-05	0.0019587642864738308	1_2
1245	remainder__MRDC1_specimen_is_missing	0.0009937078340922722	0.0017971140861640959	1_2
1246	remainder__MRDC1num_is_missing	0.003267580034967432	0.001366535866899203	1_2
1247	remainder__MRDC1percentage_is_missing	0.00018965398026411507	0.0023284132584680144	1_2
1248	remainder__ASXL1	0.0	0.0	1_2
1249	remainder__ASXL2	0.0	0.0	1_2
1250	remainder__ASXL3	0.0	0.0	1_2
1251	remainder__ATRX	0.0	0.0	1_2
1252	remainder__BAGE3	0.0	0.0	1_2
1253	remainder__BCOR	0.0	0.0	1_2
1254	remainder__BRAF	0.0	0.0	1_2
1255	remainder__CBL	0.0	0.0	1_2
1256	remainder__CDKN2A	0.0	0.0	1_2
1257	remainder__CEBPA	0.0	0.0	1_2
1258	remainder__CREBBP	0.0	0.0	1_2
1259	remainder__CSF3R	0.0	0.0	1_2
1260	remainder__CTCF	0.0	0.0	1_2
1261	remainder__CUL2	0.0	0.0	1_2
1262	remainder__CUX1	0.0	0.0	1_2
1263	remainder__DNMT3A	0.0	0.0	1_2
1264	remainder__EED	0.0	0.0	1_2
1265	remainder__ETV6	0.0	0.0	1_2
1266	remainder__EZH2	0.0	0.0	1_2
1267	remainder__FBXW7	0.0	0.0	1_2
1268	remainder__FLT3	0.0	0.0	1_2
1269	remainder__GATA1	0.0	0.0	1_2
1270	remainder__GATA2	0.0	0.0	1_2
1271	remainder__GNAS	0.0	0.0	1_2
1272	remainder__GNB1	0.0	0.0	1_2
1273	remainder__IDH1	0.0	0.0	1_2
1274	remainder__IDH2	0.0	0.0	1_2
1275	remainder__JAK2	0.0	0.0	1_2
1276	remainder__JAK3	0.0	0.0	1_2
1277	remainder__KANSL1	0.0	0.0	1_2
1278	remainder__KDM6A	0.0	0.0	1_2
1279	remainder__KIT	0.0	0.0	1_2
1280	remainder__KMT2C	0.0	0.0	1_2
1281	remainder__KMT2D	0.0	0.0	1_2
1282	remainder__KMT2E	0.0	0.0	1_2
1283	remainder__KRAS	0.0	0.0	1_2
1284	remainder__LUC7L2	0.0	0.0	1_2
1285	remainder__MED12	0.0	0.0	1_2
1286	remainder__MLL	0.0	0.0	1_2
1287	remainder__MPL	0.0	0.0	1_2
1288	remainder__MYC	0.0	0.0	1_2
1289	remainder__NF1	0.0	0.0	1_2
1290	remainder__NFE2	0.0	0.0	1_2
1291	remainder__NOTCH1	0.0	0.0	1_2
1292	remainder__NPM1	0.0	0.0	1_2
1293	remainder__NRAS	0.0	0.0	1_2
1294	remainder__PDS5B	0.0	0.0	1_2
1295	remainder__PHF6	0.0	0.0	1_2
1296	remainder__PRPF8	0.0	0.0	1_2
1297	remainder__PTEN	0.0	0.0	1_2
1298	remainder__PTPN11	0.0	0.0	1_2
1299	remainder__RAD21	0.0	0.0	1_2
1300	remainder__RIT1	0.0	0.0	1_2
1301	remainder__RUNX1	0.0	0.0	1_2
1302	remainder__SETBP1	0.0	0.0	1_2
1303	remainder__SF1	0.0	0.0	1_2
1304	remainder__SF3B1	0.0	0.0	1_2
1305	remainder__SMC1A	0.0	0.0	1_2
1306	remainder__SMC3	0.0	0.0	1_2
1307	remainder__SRSF2	0.0	0.0	1_2
1308	remainder__STAG2	0.0	0.0	1_2
1309	remainder__STAT5B	0.0	0.0	1_2
1310	remainder__SUZ12	0.0	0.0	1_2
1311	remainder__TET2	0.0	0.0	1_2
1312	remainder__TP53	0.0	0.0	1_2
1313	remainder__U2AF1	0.0	0.0	1_2
1314	remainder__WT1	0.0	0.0	1_2
1315	remainder__ZRSR2	0.0	0.0	1_2
1316	remainder__ngs_is_missing	0.0	0.0	1_2
1317	cat__MRDA0_False	-0.00023251002453177349	0.0008675427745653098	2_2
1318	cat__MRDA0_True	0.0013743706958552204	0.0007242346721851416	2_2
1319	cat__MRDA0_nan	0.0008187111457030217	0.0009173344560327265	2_2
1320	cat__MRDB0_False	0.00041280381474078086	0.0018666462538500911	2_2
1321	cat__MRDB0_True	-0.0019497344853744991	0.0006746896718392025	2_2
1322	cat__MRDB0_nan	0.0003615727923862888	0.0011524099819549842	2_2
1323	cat__MRDC0_False	0.0009980197239436218	0.001300511891858811	2_2
1324	cat__MRDC0_True	0.0028748485236598674	0.001765505894899905	2_2
1325	cat__MRDC0_nan	0.0007881695746840168	0.0008771430184387867	2_2
1326	cat__MRDA1_False	0.0008699421680574693	0.001356084777498153	2_2
1327	cat__MRDA1_True	0.000551718702278814	0.0005563526093384658	2_2
1328	cat__MRDA1_nan	0.0007901399986207202	0.0008763603061113357	2_2
1329	cat__MRDB1_False	-7.783174550002325e-05	0.0013188393471891316	2_2
1330	cat__MRDB1_True	-0.0003093565580634783	0.0009107132318798971	2_2
1331	cat__MRDB1_nan	0.0005329996748800303	0.001629781222170706	2_2
1332	cat__MRDC1_False	-0.000994078876070148	0.0009741968041591996	2_2
1333	cat__MRDC1_True	0.0003083713460951376	0.002716091277745861	2_2
1334	cat__MRDC1_nan	0.0018807696475896974	0.0007749955642303329	2_2
1335	cat__MRDnegativity_<0.0%/not detectable	0.0025250982748938446	0.0009191008605531296	2_2
1336	cat__MRDnegativity_nan	0.0008403858090068273	0.0008878864505502908	2_2
1337	cat__MRDguided_No	0.0008226519935764287	0.0008828950545503656	2_2
1338	cat__MRDguided_nan	0.0009349661579688862	0.0010086877080750355	2_2
1339	cat__Housekeeping_ABL	0.001342843912867897	0.0012497661381219514	2_2
1340	cat__Housekeeping_nan	2.0689451335487163e-05	0.001063693170993728	2_2
1341	cat__MRDA0_method_nan	-0.0002285691766583442	0.0008675103275629169	2_2
1342	cat__MRDA0_method_qPCR-NPM1	-0.0020541669540201425	0.0011490080779157405	2_2
1343	cat__MRDA0_method_qPCR-NPM1 A	3.8423266765863497e-05	0.0010322670941426307	2_2
1344	cat__MRDA0_method_qPCR-NPM1 B	9.852119683539939e-06	6.2310275961337676e-06	2_2
1345	cat__MRDA0_method_qPCR-NPM1 D	2.1674663303827835e-05	9.653066443806771e-06	2_2
1346	cat__MRDA0_method_qPCR-NPM1 OTHER	2.3645087240553585e-05	1.6007799735261922e-05	2_2
1347	cat__MRDA0_method_qPCR-inv16	9.852119683628758e-07	0.0001310887370842063	2_2
1348	cat__MRDA0_method_qPCR-t8/21	7.093526172159414e-05	4.009219603626718e-05	2_2
1349	cat__MRDA0num_ND	-0.0005980236647914472	0.0005826643867036749	2_2
1350	cat__MRDA0num_Pos	0.0006768406222598999	0.0007141706352979169	2_2
1351	cat__MRDA0num_nan	0.0009595964571777804	0.0007694650541108838	2_2
1352	cat__MRDA0_specimen_PB	0.0007231455847725776	0.00047985385848326747	2_2
1353	cat__MRDA0_specimen_nan	0.0003192086777470182	0.0014453378574077484	2_2
1354	cat__MRDB0_method_nan	0.0010827479532221408	0.0012267428055872712	2_2
1355	cat__MRDB0_method_qPCR-NPM1	-0.0016837272539186542	0.0011074606425377953	2_2
1356	cat__MRDB0_method_qPCR-NPM1 A	-0.0003389129171140981	0.00035433953463099297	2_2
1357	cat__MRDB0_method_qPCR-NPM1 B	0.0	0.0	2_2
1358	cat__MRDB0_method_qPCR-NPM1 D	0.0	0.0	2_2
1359	cat__MRDB0_method_qPCR-NPM1 OTHER	2.9556359050664227e-05	0.0004748271984366502	2_2
1360	cat__MRDB0_method_qPCR-inv16	-4.92605984176997e-05	0.0	2_2
1361	cat__MRDB0_method_qPCR-t8/21	0.0002591107476773935	0.0002867559248129348	2_2
1362	cat__MRDB0_specimen_BM	-0.002426577078058334	0.0014145208069202015	2_2
1363	cat__MRDB0_specimen_nan	-0.0004876799243357155	0.0009485652348229142	2_2
1364	cat__MRDB0num_ND	-0.0025300243347356143	0.0006314017435879121	2_2
1365	cat__MRDB0num_Pos	5.812750613296558e-05	0.0003049927295744796	2_2
1366	cat__MRDB0num_nan	-0.0013191988256272991	0.0009676035536530798	2_2
1367	cat__MRDC0_method_MFC (LAIP+DfN)	-0.0003546763086077709	0.0015682736438842066	2_2
1368	cat__MRDC0_method_nan	0.00017142688249378591	0.0018436246055595926	2_2
1369	cat__MRDC0_specimen_BM	-0.0034571087969576418	0.0019416285922267528	2_2
1370	cat__MRDC0_specimen_BM	-8.669865321522252e-05	0.00020001501526801176	2_2
1371	cat__MRDC0_specimen_PB	0.0035083398193121564	0.0021888993329462593	2_2
1372	cat__MRDC0_specimen_nan	0.0016482596230579238	0.002739861199011976	2_2
1373	cat__MRDC1_specimen_BM	9.359513699378486e-05	0.0024191438028105033	2_2
1374	cat__MRDC1_specimen_PB	0.00044925665756991864	0.0011826459189425355	2_2
1375	cat__MRDC1_specimen_nan	0.0018157456576782583	0.0020634807815072017	2_2
1376	cat__MRDC0num_Neg	0.0	0.0	2_2
1377	cat__MRDC0num_Pos	-0.0011714170303740667	0.0020033441739193275	2_2
1378	cat__MRDC0num_nan	0.0006482694751775986	0.0014562772665601673	2_2
1379	cat__MRDA1_method_nan	0.0007211751608358963	0.0010866338672174348	2_2
1380	cat__MRDA1_method_qPCR-NPM1	-0.0014029418429374995	0.0004125956685670857	2_2
1381	cat__MRDA1_method_qPCR-NPM1 A	0.001986187328203681	0.0005176761576906434	2_2
1382	cat__MRDA1_method_qPCR-NPM1 B	0.0	0.0	2_2
1383	cat__MRDA1_method_qPCR-NPM1 D	-4.53197505442926e-05	5.3456261381660644e-05	2_2
1384	cat__MRDA1_method_qPCR-NPM1 OTHER	-1.9704239367257516e-06	1.910396885710106e-05	2_2
1385	cat__MRDA1_method_qPCR-inv16	-9.852119683517735e-06	0.0	2_2
1386	cat__MRDA1_method_qPCR-t8/21	4.827538644940344e-05	5.6286566071622325e-05	2_2
1387	cat__MRDA1num_ND	-0.0004640348370951841	0.00028350148451277123	2_2
1388	cat__MRDA1num_Neg	0.0023113072777608324	0.0010122227136969406	2_2
1389	cat__MRDA1num_Pos	-0.001965497876868172	0.001488433252619688	2_2
1390	cat__MRDA1num_nan	1.576339149369499e-05	0.0007827160319493769	2_2
1391	cat__MRDA1_specimen_PB	0.0012965389503551972	0.0006880236792301224	2_2
1392	cat__MRDA1_specimen_nan	-0.0012630417434310814	0.001678659534970961	2_2
1393	cat__MRDB1_method_nan	0.00038620309159518305	0.0008122330300790805	2_2
1394	cat__MRDB1_method_qPCR-NPM1	-0.0012334853843804171	0.0003309139134429016	2_2
1395	cat__MRDB1_method_qPCR-NPM1 A	-8.571344124685965e-05	0.0005636893527116925	2_2
1396	cat__MRDB1_method_qPCR-NPM1 B	0.0	0.0	2_2
1397	cat__MRDB1_method_qPCR-NPM1 D	0.00022659875272164066	0.000272104059600668	2_2
1398	cat__MRDB1_method_qPCR-NPM1 OTHER	3.940847873407094e-06	4.826533221889788e-06	2_2
1399	cat__MRDB1_method_qPCR-inv16	-4.92605984176997e-05	0.0	2_2
1400	cat__MRDB1_method_qPCR-t8/21	1.5763391493672785e-05	1.717775763213529e-05	2_2
1401	cat__MRDB1_specimen_BM	0.000727086432646007	0.0008533073228278161	2_2
1402	cat__MRDB1_specimen_nan	0.00029950443837996056	0.000930326016126317	2_2
1403	cat__MRDB1num_ND	-0.00022265790484818915	0.00033244736662904834	2_2
1404	cat__MRDB1num_Neg	0.0006995004975320684	0.0003348561418902157	2_2
1405	cat__MRDB1num_Pos	-0.0007359533403611396	0.0006346447668573644	2_2
1406	cat__MRDB1num_nan	0.0010049162077221175	0.0009215814097333916	2_2
1407	cat__MRDC1_method_MFC (LAIP+DfN)	0.0033733657796475303	0.0036647440650292365	2_2
1408	cat__MRDC1_method_nan	0.00037536575994328024	0.0021570302023743745	2_2
1409	cat__MRDC1num_ND	-0.00021477620910137496	0.0022958833998769	2_2
1410	cat__MRDC1num_Neg	0.03096816780130247	0.00717201940981499	2_2
1411	cat__MRDC1num_Pos	0.005298469965813157	0.003387982809154869	2_2
1412	cat__MRDC1num_nan	0.001872887951842861	0.0038348385897749716	2_2
1413	num__date_MRDA0	-0.005845262608250157	0.0018937470652765898	2_2
1414	num__MRDA0hodnota	-0.0004039369070255372	0.0009013478102862313	2_2
1415	num__MRDA0logred	0.0006965448616270021	0.0005409038021282178	2_2
1416	num__date_MRDB0	0.00013497403966467036	0.0006574221356300293	2_2
1417	num__MRDB0hodnota	0.0015842208451148476	0.0014188646382458981	2_2
1418	num__MRDB0logred	0.0005783194254243895	0.0006378713023745145	2_2
1419	num__MRDC0percentage	0.002582240569058447	0.002680027191720052	2_2
1420	num__date_MRDA1	0.0015004778278046693	0.0022264452125686884	2_2
1421	num__MRDA1hodnota	0.007431453877301752	0.000651847092418516	2_2
1422	num__MRDA1logred	0.004208825528812565	0.0009307860135791525	2_2
1423	num__date_MRDB1	-0.00028374104688622115	0.001362486530570203	2_2
1424	num__MRDB1hodnota	0.002533965182609088	0.0013292499446910225	2_2
1425	num__Date_MRDC1	-0.0015024482517413506	0.004040172779087753	2_2
1426	num__MRDC1percentage	0.011004817686525259	0.003696987399620253	2_2
1427	remainder__MRDnegativity_is_missing	0.0018019526901213111	0.000886446624274809	2_2
1428	remainder__MRDguided_is_missing	0.0008482675047536859	0.000789095130489313	2_2
1429	remainder__Housekeeping_is_missing	0.0007911252105890609	0.0008781417057470308	2_2
1430	remainder__MRDA0_is_missing	0.0012443227160323866	0.0009041519490810934	2_2
1431	remainder__date_MRDA0_is_missing	-0.0004916207722091226	0.00033536881675250927	2_2
1432	remainder__MRDA0_method_is_missing	-0.0001477817952532101	0.0009457829641487246	2_2
1433	remainder__MRDA0_specimen_is_missing	0.0009142767066334434	0.0008281267753153196	2_2
1434	remainder__MRDA0num_is_missing	-0.00105023595826641	0.00048175152685979065	2_2
1435	remainder__MRDA0hodnota_is_missing	-0.0003241347375887882	0.000853237932110133	2_2
1436	remainder__MRDA0logred_is_missing	0.001277819922956458	0.0006340403555197427	2_2
1437	remainder__MRDB0_is_missing	0.0007261012206776441	0.0008649330681413962	2_2
1438	remainder__date_MRDB0_is_missing	-0.0010256056590575158	0.0008530331397123228	2_2
1439	remainder__MRDB0_method_is_missing	0.0004935911961458928	0.0009163286982529286	2_2
1440	remainder__MRDB0_specimen_is_missing	-0.0032344508921094304	0.0006968214185715884	2_2
1441	remainder__MRDB0num_is_missing	-0.000860090048373885	0.0007154741995049199	2_2
1442	remainder__MRDB0hodnota_is_missing	8.965428912033335e-05	0.0008286060231856119	2_2
1443	remainder__MRDB0logred_is_missing	0.0003162530418419962	0.0008094426225773594	2_2
1444	remainder__MRDC0_is_missing	0.0018236273534251168	0.0008314301807888314	2_2
1445	remainder__MRDC0_method_is_missing	0.0015054038876464392	0.0024325013183997104	2_2
1446	remainder__MRDC0_specimen_is_missing	0.003932966177673159	0.00435838733782321	2_2
1447	remainder__MRDC0num_is_missing	0.0017260913685579692	0.002443724103715042	2_2
1448	remainder__MRDC0percentage_is_missing	-0.00228470655461519	0.0029951957266823874	2_2
1449	remainder__MRDA1_is_missing	0.00016255997477860885	0.000921897326354574	2_2
1450	remainder__date_MRDA1_is_missing	0.002959576752938409	0.001074912762808708	2_2
1451	remainder__MRDA1_method_is_missing	0.0008630456842789958	0.0010258956924651134	2_2
1452	remainder__MRDA1_specimen_is_missing	0.0007743766071270253	0.0006255390019936264	2_2
1453	remainder__MRDA1num_is_missing	-0.0004975320440192554	0.000824440539332462	2_2
1454	remainder__MRDA1hodnota_is_missing	0.0006748701983231963	0.001050856846445104	2_2
1455	remainder__MRDA1logred_is_missing	0.00177338154303901	0.0008920440170896491	2_2
1456	remainder__MRDB1_is_missing	0.0018472724406656481	0.0010393589372229414	2_2
1457	remainder__date_MRDB1_is_missing	0.0005862011211712481	0.0005681607316549804	2_2
1458	remainder__MRDB1_method_is_missing	0.00021871705697480427	0.0008119581267189873	2_2
1459	remainder__MRDB1_specimen_is_missing	-3.349720692404912e-05	0.000708807804713682	2_2
1460	remainder__MRDB1num_is_missing	-0.0017635294233554256	0.0009017138748467328	2_2
1461	remainder__MRDB1hodnota_is_missing	0.0005192067073230833	0.0006590368515946702	2_2
1462	remainder__MRDC1_is_missing	0.0008226519935764731	0.0008940384705650756	2_2
1463	remainder__Date_MRDC1_is_missing	-0.00754770888956755	0.0019930411985522034	2_2
1464	remainder__MRDC1_method_is_missing	0.0014748623166274566	0.002271052709259104	2_2
1465	remainder__MRDC1_specimen_is_missing	-0.0032403621639195634	0.004775799544835442	2_2
1466	remainder__MRDC1num_is_missing	0.002016728899222708	0.002486993112882165	2_2
1467	remainder__MRDC1percentage_is_missing	0.00719598821686489	0.00236137326059255	2_2
1468	remainder__ASXL1	0.0	0.0	2_2
1469	remainder__ASXL2	0.0	0.0	2_2
1470	remainder__ATRX	0.0	0.0	2_2
1471	remainder__BAGE3	0.0	0.0	2_2
1472	remainder__BCOR	0.0	0.0	2_2
1473	remainder__BRAF	0.0	0.0	2_2
1474	remainder__CBL	0.0	0.0	2_2
1475	remainder__CDKN2A	0.0	0.0	2_2
1476	remainder__CEBPA	0.0	0.0	2_2
1477	remainder__CREBBP	0.0	0.0	2_2
1478	remainder__CSF3R	0.0	0.0	2_2
1479	remainder__CTCF	0.0	0.0	2_2
1480	remainder__CUL2	0.0	0.0	2_2
1481	remainder__CUX1	0.0	0.0	2_2
1482	remainder__DNMT3A	0.0	0.0	2_2
1483	remainder__EED	0.0	0.0	2_2
1484	remainder__ETV6	0.0	0.0	2_2
1485	remainder__EZH2	0.0	0.0	2_2
1486	remainder__FBXW7	0.0	0.0	2_2
1487	remainder__FLT3	0.0	0.0	2_2
1488	remainder__GATA1	0.0	0.0	2_2
1489	remainder__GATA2	0.0	0.0	2_2
1490	remainder__GNAS	0.0	0.0	2_2
1491	remainder__IDH1	0.0	0.0	2_2
1492	remainder__IDH2	0.0	0.0	2_2
1493	remainder__JAK2	0.0	0.0	2_2
1494	remainder__JAK3	0.0	0.0	2_2
1495	remainder__KANSL1	0.0	0.0	2_2
1496	remainder__KDM6A	0.0	0.0	2_2
1497	remainder__KIT	0.0	0.0	2_2
1498	remainder__KMT2C	0.0	0.0	2_2
1499	remainder__KMT2D	0.0	0.0	2_2
1500	remainder__KMT2E	0.0	0.0	2_2
1501	remainder__KRAS	0.0	0.0	2_2
1502	remainder__LUC7L2	0.0	0.0	2_2
1503	remainder__MED12	0.0	0.0	2_2
1504	remainder__MLL	0.0	0.0	2_2
1505	remainder__MPL	0.0	0.0	2_2
1506	remainder__MYC	0.0	0.0	2_2
1507	remainder__NF1	0.0	0.0	2_2
1508	remainder__NFE2	0.0	0.0	2_2
1509	remainder__NOTCH1	0.0	0.0	2_2
1510	remainder__NPM1	0.0	0.0	2_2
1511	remainder__NRAS	0.0	0.0	2_2
1512	remainder__PDS5B	0.0	0.0	2_2
1513	remainder__PHF6	0.0	0.0	2_2
1514	remainder__PRPF8	0.0	0.0	2_2
1515	remainder__PTEN	0.0	0.0	2_2
1516	remainder__PTPN11	0.0	0.0	2_2
1517	remainder__RAD21	0.0	0.0	2_2
1518	remainder__RIT1	0.0	0.0	2_2
1519	remainder__RUNX1	0.0	0.0	2_2
1520	remainder__SETBP1	0.0	0.0	2_2
1521	remainder__SF1	0.0	0.0	2_2
1522	remainder__SF3B1	0.0	0.0	2_2
1523	remainder__SMC1A	0.0	0.0	2_2
1524	remainder__SMC3	0.0	0.0	2_2
1525	remainder__SMG1	0.0	0.0	2_2
1526	remainder__SRSF2	0.0	0.0	2_2
1527	remainder__STAG2	0.0	0.0	2_2
1528	remainder__STAT5B	0.0	0.0	2_2
1529	remainder__SUZ12	0.0	0.0	2_2
1530	remainder__TET2	0.0	0.0	2_2
1531	remainder__TP53	0.0	0.0	2_2
1532	remainder__U2AF1	0.0	0.0	2_2
1533	remainder__WT1	0.0	0.0	2_2
1534	remainder__ZRSR2	0.0	0.0	2_2
1535	remainder__ngs_is_missing	0.0	0.0	2_2
1536	cat__MRDA0_False	-6.878930817588724e-06	0.001566415404980877	3_2
1537	cat__MRDA0_True	-0.0021069182389936714	0.002317194059584364	3_2
1538	cat__MRDA0_nan	0.0007311320754717521	0.0007454148119247178	3_2
1539	cat__MRDB0_False	0.0008284198113208019	0.0009826582143233657	3_2
1540	cat__MRDB0_True	-0.0016136006289307891	0.0009775740689115322	3_2
1541	cat__MRDB0_nan	-0.0009718946540880236	0.0007172153481368144	3_2
1542	cat__MRDC0_False	-0.0020135613207546755	0.0015881013948133467	3_2
1543	cat__MRDC0_True	-0.0034492924528301437	0.0026277008563523646	3_2
1544	cat__MRDC0_nan	3.636006289313709e-05	0.0005394823416446091	3_2
1545	cat__MRDA1_False	-0.0010416666666666296	0.001879749388314924	3_2
1546	cat__MRDA1_True	0.00022503930817614483	0.0036212722568487537	3_2
1547	cat__MRDA1_nan	0.0012175707547170012	0.001213468449040831	3_2
1548	cat__MRDB1_False	-0.00110161163522009	0.0008919708563199755	3_2
1549	cat__MRDB1_True	-0.0014642295597483868	0.0008013711885957334	3_2
1550	cat__MRDB1_nan	0.0007468553459119897	0.0007465643570001382	3_2
1551	cat__MRDC1_False	-7.861635220107744e-06	0.0005312296765716379	3_2
1552	cat__MRDC1_True	-0.0017108883647798168	0.0015326956752934847	3_2
1553	cat__MRDC1_nan	-0.0004962657232703727	0.0007696526827515957	3_2
1554	cat__MRDnegativity_<0.0%/not detectable	-0.0009601022012578175	0.0007086218690004659	3_2
1555	cat__MRDnegativity_nan	0.0007576650943396546	0.0007865221273313166	3_2
1556	cat__MRDguided_No	0.0007163915094340112	0.0007431636665469448	3_2
1557	cat__MRDguided_nan	-0.00074783805031442	0.0009824410024355165	3_2
1558	cat__Housekeeping_ABL	-0.0005296776729559304	0.0005155818374864625	3_2
1559	cat__Housekeeping_nan	-0.0008009040880502472	0.0007722080940219963	3_2
1560	cat__MRDA0_method_nan	-0.003174135220125729	0.00243687906281664	3_2
1561	cat__MRDA0_method_qPCR-NPM1	-0.0017158018867923896	0.0002263507658331829	3_2
1562	cat__MRDA0_method_qPCR-NPM1 A	-0.0011812106918238862	0.0012135726975746417	3_2
1563	cat__MRDA0_method_qPCR-NPM1 B	3.5377358490618074e-05	0.0001516488343114352	3_2
1564	cat__MRDA0_method_qPCR-NPM1 D	3.14465408805642e-05	2.3584905660367637e-05	3_2
1565	cat__MRDA0_method_qPCR-NPM1 OTHER	0.00047759433962273333	0.00038419092232597294	3_2
1566	cat__MRDA0_method_qPCR-inv16	1.6705974842823323e-05	3.930817610076076e-06	3_2
1567	cat__MRDA0_method_qPCR-t8/21	6.485849056605541e-05	7.861635220107742e-06	3_2
1568	cat__MRDA0num_ND	5.3066037735871594e-05	0.0010109081669374975	3_2
1569	cat__MRDA0num_Pos	0.0016312893081761536	0.0005382942208627921	3_2
1570	cat__MRDA0num_nan	-0.0025275157232703903	0.0024283232263500316	3_2
1571	cat__MRDA0_specimen_PB	-0.0031249999999999555	0.0026210902128871883	3_2
1572	cat__MRDA0_specimen_nan	-0.002128537735849023	0.0019481737432599999	3_2
1573	cat__MRDB0_method_nan	-0.0001985062893081535	0.000960171098736235	3_2
1574	cat__MRDB0_method_qPCR-NPM1	-0.0004186320754716366	3.265182336053361e-05	3_2
1575	cat__MRDB0_method_qPCR-NPM1 A	-0.000204402515723201	0.0012649188452191892	3_2
1576	cat__MRDB0_method_qPCR-NPM1 B	0.0	0.0	3_2
1577	cat__MRDB0_method_qPCR-NPM1 D	0.0	0.0	3_2
1578	cat__MRDB0_method_qPCR-NPM1 OTHER	0.00022012578616357193	0.00021880129239241025	3_2
1579	cat__MRDB0_method_qPCR-inv16	5.699685534599208e-05	3.930817610076076e-06	3_2
1580	cat__MRDB0_method_qPCR-t8/21	0.0005817610062893274	2.358490566036764e-05	3_2
1581	cat__MRDB0_specimen_BM	0.00039897798742143386	0.0009669601594979829	3_2
1582	cat__MRDB0_specimen_nan	-0.001613600628930767	0.0009882831038521371	3_2
1583	cat__MRDB0num_ND	-9.433962264147056e-05	6.59511074511418e-05	3_2
1584	cat__MRDB0num_Pos	-6.289308176095076e-05	0.0007825585585952226	3_2
1585	cat__MRDB0num_nan	0.0016175314465409318	0.001485878303470739	3_2
1586	cat__MRDC0_method_MFC (LAIP+DfN)	-0.0035672169811320044	0.00232865281350048	3_2
1587	cat__MRDC0_method_nan	-0.002946147798742094	0.002480073356133995	3_2
1588	cat__MRDC0_specimen_BM	-0.0017423349056603144	0.0030623481696044094	3_2
1589	cat__MRDC0_specimen_BM	0.00018278301886798243	0.00012570936629673426	3_2
1590	cat__MRDC0_specimen_PB	0.00489386792452835	0.0036664001953366815	3_2
1591	cat__MRDC0_specimen_nan	-0.0002584512578616138	0.002948726678834004	3_2
1592	cat__MRDC1_specimen_BM	-0.0052967767295597264	0.003012025063395299	3_2
1593	cat__MRDC1_specimen_PB	0.00030660377358493474	0.0005011272170552452	3_2
1594	cat__MRDC1_specimen_nan	-0.006127161949685478	0.0013788747059519163	3_2
1595	cat__MRDC0num_Neg	0.0	0.0	3_2
1596	cat__MRDC0num_Pos	-0.0038099449685534024	0.0019965051784044973	3_2
1597	cat__MRDC0num_nan	-0.004606918238993662	0.0018677785645250158	3_2
1598	cat__MRDA1_method_nan	-0.0005060927672955629	0.0008810261478089469	3_2
1599	cat__MRDA1_method_qPCR-NPM1	-0.0016185141509433398	0.0007090374003329001	3_2
1600	cat__MRDA1_method_qPCR-NPM1 A	-0.0007468553459119232	0.0006718493503074391	3_2
1601	cat__MRDA1_method_qPCR-NPM1 B	0.0	0.0	3_2
1602	cat__MRDA1_method_qPCR-NPM1 D	-0.00015428459119495307	0.00014742531315531737	3_2
1603	cat__MRDA1_method_qPCR-NPM1 OTHER	-1.9654088050158335e-06	3.930817610031667e-06	3_2
1604	cat__MRDA1_method_qPCR-inv16	4.127358490570998e-05	0.0002289637992755483	3_2
1605	cat__MRDA1_method_qPCR-t8/21	0.000738993710691882	4.948772921386767e-05	3_2
1606	cat__MRDA1num_ND	-0.0001768867924527573	0.00046210100659389326	3_2
1607	cat__MRDA1num_Neg	0.002847877358490636	0.001186505591639386	3_2
1608	cat__MRDA1num_Pos	-0.0013757861635219858	0.0009270502287080413	3_2
1609	cat__MRDA1num_nan	-0.00027613993710688954	0.0017309757148737126	3_2
1610	cat__MRDA1_specimen_PB	0.0006908411949686055	0.001556749559393478	3_2
1611	cat__MRDA1_specimen_nan	-0.002054834905660341	0.0008498058128066638	3_2
1612	cat__MRDB1_method_nan	-0.0014779874213836086	0.000513442126277639	3_2
1613	cat__MRDB1_method_qPCR-NPM1	-0.0014249213836477592	8.407723913605018e-05	3_2
1614	cat__MRDB1_method_qPCR-NPM1 A	-0.0005237814465408386	0.0010559779550501842	3_2
1615	cat__MRDB1_method_qPCR-NPM1 B	0.0	0.0	3_2
1616	cat__MRDB1_method_qPCR-NPM1 D	0.0	0.0	3_2
1617	cat__MRDB1_method_qPCR-NPM1 OTHER	0.0	0.0	3_2
1618	cat__MRDB1_method_qPCR-inv16	0.0	0.0	3_2
1619	cat__MRDB1_method_qPCR-t8/21	0.0007665094339623258	2.4071243541527698e-05	3_2
1620	cat__MRDB1_specimen_BM	-0.0021835691823898886	0.0015453713357524571	3_2
1621	cat__MRDB1_specimen_nan	-0.0025255503144653744	0.00038146149584146596	3_2
1622	cat__MRDB1num_ND	-6.97720125785617e-05	4.613480579523319e-05	3_2
1623	cat__MRDB1num_Neg	-0.0007920597484276426	0.0004910317351165751	3_2
1624	cat__MRDB1num_Pos	-0.00023093553459114792	0.0007344228055074877	3_2
1625	cat__MRDB1num_nan	-0.0014681603773584405	0.0016361435127216157	3_2
1626	cat__MRDC1_method_MFC (LAIP+DfN)	0.0008696933962264897	0.001948301629426534	3_2
1627	cat__MRDC1_method_nan	0.001761988993710739	0.0015988531169034404	3_2
1628	cat__MRDC1num_ND	0.0052397798742138905	0.0003809117424844029	3_2
1629	cat__MRDC1num_Neg	0.00047857704402520795	0.006077148110841477	3_2
1630	cat__MRDC1num_Pos	0.005411753144654119	0.0037749033929738505	3_2
1631	cat__MRDC1num_nan	0.0050216194968554	0.0027893402772237643	3_2
1632	num__date_MRDA0	0.00018278301886796023	0.0018204831800895738	3_2
1633	num__MRDA0hodnota	0.0008539701257862075	0.0027307627867379533	3_2
1634	num__MRDA0logred	-0.0002633647798741645	0.00172863989350527	3_2
1635	num__date_MRDB0	-0.0022405660377357917	0.0012134111483227189	3_2
1636	num__MRDB0hodnota	0.0005503144654088521	0.0015459224023787028	3_2
1637	num__MRDB0logred	-0.00039406446540877214	0.0008166586956349978	3_2
1638	num__MRDC0percentage	-0.005323309748427629	0.00459149700560526	3_2
1639	num__date_MRDA1	0.005228970125786181	0.0047635468499978495	3_2
1640	num__MRDA1hodnota	0.00038718553459125	0.0010786603294755102	3_2
1641	num__MRDA1logred	0.006519261006289345	0.0029909483095997644	3_2
1642	num__date_MRDB1	-0.007127555031446487	0.0012039055445028138	3_2
1643	num__MRDB1hodnota	-0.0024262971698112866	0.0011465065325022175	3_2
1644	num__Date_MRDC1	0.0017256289308176464	0.0038808891793640824	3_2
1645	num__MRDC1percentage	0.01438187893081766	0.0049129588906872326	3_2
1646	remainder__MRDnegativity_is_missing	-0.0012332940251571945	0.000793426552179063	3_2
1647	remainder__MRDguided_is_missing	-0.0007222877358490143	0.0007915255428105071	3_2
1648	remainder__Housekeeping_is_missing	0.0007468553459119897	0.0007434923560430951	3_2
1649	remainder__MRDA0_is_missing	-0.0005060927672955407	0.0006103852261505425	3_2
1650	remainder__date_MRDA0_is_missing	-0.0009748427672955584	0.0016777633724744136	3_2
1651	remainder__MRDA0_method_is_missing	-0.0007802672955974366	0.0018433538692229259	3_2
1652	remainder__MRDA0_specimen_is_missing	-0.003706761006289261	0.0023080515354682004	3_2
1653	remainder__MRDA0num_is_missing	-0.0027731918238993237	0.002424323196684456	3_2
1654	remainder__MRDA0hodnota_is_missing	0.0006191037735849391	0.0036737415390264753	3_2
1655	remainder__MRDA0logred_is_missing	-0.0008117138364779342	0.0018829995985811994	3_2
1656	remainder__MRDB0_is_missing	0.0007537342767296007	0.0007470531536294655	3_2
1657	remainder__date_MRDB0_is_missing	-0.0004284591194968268	0.0007190039212206354	3_2
1658	remainder__MRDB0_method_is_missing	-0.00018081761006285557	0.0009939286277192495	3_2
1659	remainder__MRDB0_specimen_is_missing	0.0006112421383648092	0.0024690780079279157	3_2
1660	remainder__MRDB0num_is_missing	-0.00023584905660372079	0.0013567123166205225	3_2
1661	remainder__MRDB0hodnota_is_missing	0.0007154088050314699	0.0005744207752493807	3_2
1662	remainder__MRDB0logred_is_missing	-0.0003734276729559172	0.0006487933246223132	3_2
1663	remainder__MRDC0_is_missing	0.00012873427672961403	0.0006739833565676569	3_2
1664	remainder__MRDC0_method_is_missing	-0.0033058176100628557	0.002935228657846253	3_2
1665	remainder__MRDC0_specimen_is_missing	0.0012735849056604298	0.002052124453844008	3_2
1666	remainder__MRDC0num_is_missing	-0.003634040880503098	0.002057125900498437	3_2
1667	remainder__MRDC0percentage_is_missing	-0.0029726808176100184	0.003827291136652199	3_2
1668	remainder__MRDA1_is_missing	-0.0004726808176100272	0.0003006882778386274	3_2
1669	remainder__date_MRDA1_is_missing	0.0021088836477987983	0.002305641919409966	3_2
1670	remainder__MRDA1_method_is_missing	-0.0005984669811320176	0.0015679029494547127	3_2
1671	remainder__MRDA1_specimen_is_missing	-0.0011232311320754419	0.0037204111478423806	3_2
1672	remainder__MRDA1num_is_missing	-0.0002525550314464775	0.0015258921843674192	3_2
1673	remainder__MRDA1hodnota_is_missing	0.001870086477987476	0.001169627148244345	3_2
1674	remainder__MRDA1logred_is_missing	-8.451257861630257e-05	0.0011532252842154503	3_2
1675	remainder__MRDB1_is_missing	-0.00032134433962258677	0.0008470296312027412	3_2
1676	remainder__date_MRDB1_is_missing	-0.0024410377358490276	0.000590787633156801	3_2
1677	remainder__MRDB1_method_is_missing	-0.001018081761006262	0.00040835358857476024	3_2
1678	remainder__MRDB1_specimen_is_missing	-0.0011930031446540478	0.0011081943212242359	3_2
1679	remainder__MRDB1num_is_missing	-3.930817610058313e-05	0.0006465866396423657	3_2
1680	remainder__MRDB1hodnota_is_missing	-0.0021599842767295206	0.0009536972821305614	3_2
1681	remainder__MRDC1_is_missing	-0.0006161556603773377	0.0007175868772402477	3_2
1682	remainder__Date_MRDC1_is_missing	-0.00524371069182381	0.0036013098398185533	3_2
1683	remainder__MRDC1_method_is_missing	-0.0024420204402515466	0.002059714201519621	3_2
1684	remainder__MRDC1_specimen_is_missing	-0.006121265723270408	0.0031768621943495984	3_2
1685	remainder__MRDC1num_is_missing	0.0039602987421384125	0.0029131442859478326	3_2
1686	remainder__MRDC1percentage_is_missing	0.0024076257861635588	0.004380910113871193	3_2
1687	remainder__ASXL1	0.0	0.0	3_2
1688	remainder__ASXL2	0.0	0.0	3_2
1689	remainder__ASXL3	0.0	0.0	3_2
1690	remainder__ATRX	0.0	0.0	3_2
1691	remainder__BAGE3	0.0	0.0	3_2
1692	remainder__BCOR	0.0	0.0	3_2
1693	remainder__BRAF	0.0	0.0	3_2
1694	remainder__CBL	0.0	0.0	3_2
1695	remainder__CDKN2A	0.0	0.0	3_2
1696	remainder__CEBPA	0.0	0.0	3_2
1697	remainder__CREBBP	0.0	0.0	3_2
1698	remainder__CSF3R	0.0	0.0	3_2
1699	remainder__CTCF	0.0	0.0	3_2
1700	remainder__CUL2	0.0	0.0	3_2
1701	remainder__CUX1	0.0	0.0	3_2
1702	remainder__DNMT3A	0.0	0.0	3_2
1703	remainder__EED	0.0	0.0	3_2
1704	remainder__ETV6	0.0	0.0	3_2
1705	remainder__EZH2	0.0	0.0	3_2
1706	remainder__FBXW7	0.0	0.0	3_2
1707	remainder__FLT3	0.0	0.0	3_2
1708	remainder__GATA1	0.0	0.0	3_2
1709	remainder__GATA2	0.0	0.0	3_2
1710	remainder__GNAS	0.0	0.0	3_2
1711	remainder__GNB1	0.0	0.0	3_2
1712	remainder__IDH1	0.0	0.0	3_2
1713	remainder__IDH2	0.0	0.0	3_2
1714	remainder__JAK2	0.0	0.0	3_2
1715	remainder__JAK3	0.0	0.0	3_2
1716	remainder__KANSL1	0.0	0.0	3_2
1717	remainder__KDM6A	0.0	0.0	3_2
1718	remainder__KIT	0.0	0.0	3_2
1719	remainder__KMT2C	0.0	0.0	3_2
1720	remainder__KMT2D	0.0	0.0	3_2
1721	remainder__KMT2E	0.0	0.0	3_2
1722	remainder__KRAS	0.0	0.0	3_2
1723	remainder__LUC7L2	0.0	0.0	3_2
1724	remainder__MED12	0.0	0.0	3_2
1725	remainder__MLL	0.0	0.0	3_2
1726	remainder__MPL	0.0	0.0	3_2
1727	remainder__MYC	0.0	0.0	3_2
1728	remainder__NF1	0.0	0.0	3_2
1729	remainder__NFE2	0.0	0.0	3_2
1730	remainder__NOTCH1	0.0	0.0	3_2
1731	remainder__NPM1	0.0	0.0	3_2
1732	remainder__NRAS	0.0	0.0	3_2
1733	remainder__PDS5B	0.0	0.0	3_2
1734	remainder__PHF6	0.0	0.0	3_2
1735	remainder__PRPF8	0.0	0.0	3_2
1736	remainder__PTEN	0.0	0.0	3_2
1737	remainder__PTPN11	0.0	0.0	3_2
1738	remainder__RAD21	0.0	0.0	3_2
1739	remainder__RIT1	0.0	0.0	3_2
1740	remainder__RUNX1	0.0	0.0	3_2
1741	remainder__SETBP1	0.0	0.0	3_2
1742	remainder__SF1	0.0	0.0	3_2
1743	remainder__SF3B1	0.0	0.0	3_2
1744	remainder__SMC1A	0.0	0.0	3_2
1745	remainder__SMC3	0.0	0.0	3_2
1746	remainder__SMG1	0.0	0.0	3_2
1747	remainder__SRSF2	0.0	0.0	3_2
1748	remainder__STAG2	0.0	0.0	3_2
1749	remainder__STAT5B	0.0	0.0	3_2
1750	remainder__SUZ12	0.0	0.0	3_2
1751	remainder__TET2	0.0	0.0	3_2
1752	remainder__TP53	0.0	0.0	3_2
1753	remainder__U2AF1	0.0	0.0	3_2
1754	remainder__WT1	0.0	0.0	3_2
1755	remainder__ZRSR2	0.0	0.0	3_2
1756	remainder__ngs_is_missing	0.0	0.0	3_2
1757	cat__MRDA0_False	0.00022937128741986612	0.0018757036304830356	4_2
1758	cat__MRDA0_True	-0.0004342370954144803	0.002256631031814532	4_2
1759	cat__MRDA0_nan	-3.0386794487236023e-05	0.001432778695970285	4_2
1760	cat__MRDB0_False	0.0011488168754533624	0.002040421281624544	4_2
1761	cat__MRDB0_True	0.00036366131467000515	0.001982071043533921	4_2
1762	cat__MRDB0_nan	0.00047736673920293347	0.0015264615579387202	4_2
1763	cat__MRDC0_False	0.0005812699719657921	0.001504706998061883	4_2
1764	cat__MRDC0_True	-0.0025426885451586443	0.0016385600133092485	4_2
1765	cat__MRDC0_nan	7.841753416069075e-05	0.0013088660795780211	4_2
1766	cat__MRDA1_False	0.00024211413672101668	0.002366898693726022	4_2
1767	cat__MRDA1_True	0.00034307671195279445	0.0014809032464127645	4_2
1768	cat__MRDA1_nan	0.000200944931286684	0.0012738211266325572	4_2
1769	cat__MRDB1_False	0.000324452547589682	0.0021682293096890533	4_2
1770	cat__MRDB1_True	0.00016467682173737508	0.0013315425167087147	4_2
1771	cat__MRDB1_nan	0.00025583720519910534	0.001534105331395834	4_2
1772	cat__MRDC1_False	-0.0023946754494304614	0.0016464169347011153	4_2
1773	cat__MRDC1_True	-0.0022378403811091907	0.0014664275454738828	4_2
1774	cat__MRDC1_nan	0.0004754063008489018	0.0013032197356444078	4_2
1775	cat__MRDnegativity_<0.0%/not detectable	-0.0004636436707247338	0.0014920777696536905	4_2
1776	cat__MRDnegativity_nan	2.254504107122024e-05	0.0012429689362709988	4_2
1777	cat__MRDguided_No	0.00048128761591090805	0.0013008007073668972	4_2
1778	cat__MRDguided_nan	9.508126016981589e-05	0.0012643596350559508	4_2
1779	cat__Housekeeping_ABL	7.93977533376955e-05	0.0012995148299101624	4_2
1780	cat__Housekeeping_nan	8.135819169170499e-05	0.0013616214673423783	4_2
1781	cat__MRDA0_method_nan	-0.0013419200533238752	0.0038600047971920053	4_2
1782	cat__MRDA0_method_qPCR-NPM1	-0.0011105883275499772	0.0011949856771009623	4_2
1783	cat__MRDA0_method_qPCR-NPM1 A	5.881315062050696e-05	0.0007935235984394989	4_2
1784	cat__MRDA0_method_qPCR-NPM1 B	-1.9604383539872927e-06	1.1431221735080968e-05	4_2
1785	cat__MRDA0_method_qPCR-NPM1 D	2.940657531025348e-05	6.199450411021501e-06	4_2
1786	cat__MRDA0_method_qPCR-NPM1 OTHER	-8.233841086862093e-05	4.4532598920217e-05	4_2
1787	cat__MRDA0_method_qPCR-inv16	0.00012350761630304242	2.28624434701448e-05	4_2
1788	cat__MRDA0_method_qPCR-t8/21	-8.527906839967958e-05	0.00012127018756856643	4_2
1789	cat__MRDA0num_ND	0.000513634848752198	0.0009436991083428226	4_2
1790	cat__MRDA0num_Pos	-0.0008400478346958007	0.001193618007453632	4_2
1791	cat__MRDA0num_nan	-0.0018712384089081934	0.0040626997493114925	4_2
1792	cat__MRDA0_specimen_PB	-0.0007224215334548534	0.0037729253689170903	4_2
1793	cat__MRDA0_specimen_nan	-0.0022339195044011493	0.0024182136229491287	4_2
1794	cat__MRDB0_method_nan	0.0008733752867141398	0.001731613150150818	4_2
1795	cat__MRDB0_method_qPCR-NPM1	-0.0001813405477464558	9.564046280187127e-05	4_2
1796	cat__MRDB0_method_qPCR-NPM1 A	-0.0001872218628085065	0.0007000192548461512	4_2
1797	cat__MRDB0_method_qPCR-NPM1 B	0.0	0.0	4_2
1798	cat__MRDB0_method_qPCR-NPM1 D	0.0	0.0	4_2
1799	cat__MRDB0_method_qPCR-NPM1 OTHER	3.920876708107812e-06	1.1762630124101393e-05	4_2
1800	cat__MRDB0_method_qPCR-inv16	-0.0002068262463486681	0.00013145174078485768	4_2
1801	cat__MRDB0_method_qPCR-t8/21	6.861534239077649e-06	0.00011765080416828432	4_2
1802	cat__MRDB0_specimen_BM	0.0010458938618675307	0.0019379694185032792	4_2
1803	cat__MRDB0_specimen_nan	0.001032170793389442	0.002465900271988651	4_2
1804	cat__MRDB0num_ND	0.00036072065713894653	0.0007187861072668022	4_2
1805	cat__MRDB0num_Pos	-0.0016105001078240866	0.001473222791785287	4_2
1806	cat__MRDB0num_nan	8.919994510774299e-05	0.0018986782202268268	4_2
1807	cat__MRDC0_method_MFC (LAIP+DfN)	-0.0019016252033954295	0.0012140480468459493	4_2
1808	cat__MRDC0_method_nan	-0.0019878844909721138	0.001520732262233288	4_2
1809	cat__MRDC0_specimen_BM	-0.014540571271736335	0.0028561935131219233	4_2
1810	cat__MRDC0_specimen_BM	9.802191770083012e-05	0.00030558637440687497	4_2
1811	cat__MRDC0_specimen_PB	-0.002593659942363069	0.00154155290091351	4_2
1812	cat__MRDC0_specimen_nan	-0.005150071555999891	0.0006603607901379261	4_2
1813	cat__MRDC1_specimen_BM	-0.0013703464094571237	0.00237693469299749	4_2
1814	cat__MRDC1_specimen_PB	-0.00013232958889604075	0.00036325023574803976	4_2
1815	cat__MRDC1_specimen_nan	-0.002304495285145691	0.0018014428459286625	4_2
1816	cat__MRDC0num_Neg	0.0	0.0	4_2
1817	cat__MRDC0num_Pos	-0.002660314846399636	0.0015355232743477097	4_2
1818	cat__MRDC0num_nan	-0.001656570409143443	0.0020465347347001545	4_2
1819	cat__MRDA1_method_nan	-0.00018624164363147954	0.0018827558407073482	4_2
1820	cat__MRDA1_method_qPCR-NPM1	0.0006410633417632594	0.0010186330911685203	4_2
1821	cat__MRDA1_method_qPCR-NPM1 A	-0.0003862063557411144	0.0006631267858115844	4_2
1822	cat__MRDA1_method_qPCR-NPM1 B	0.0	0.0	4_2
1823	cat__MRDA1_method_qPCR-NPM1 D	-0.00011076476700186966	0.0006421715004672696	4_2
1824	cat__MRDA1_method_qPCR-NPM1 OTHER	-1.1762630124056983e-05	2.659267965703294e-05	4_2
1825	cat__MRDA1_method_qPCR-inv16	0.00010194279440884912	1.9208294558060794e-05	4_2
1826	cat__MRDA1_method_qPCR-t8/21	-5.293183555838965e-05	4.321866275567392e-05	4_2
1827	cat__MRDA1num_ND	-4.1169205434310464e-05	3.4739056140429484e-05	4_2
1828	cat__MRDA1num_Neg	0.0002587778627301418	0.0010922404198230459	4_2
1829	cat__MRDA1num_Pos	-0.0009880609304240063	0.00015416576095463283	4_2
1830	cat__MRDA1num_nan	-0.0007371248211099912	0.001505731520937468	4_2
1831	cat__MRDA1_specimen_PB	-0.0008449489305808689	0.0010238557051806614	4_2
1832	cat__MRDA1_specimen_nan	-0.0014370013134936688	0.0027597137432968585	4_2
1833	cat__MRDB1_method_nan	0.00045090082142371644	0.0016884570525270545	4_2
1834	cat__MRDB1_method_qPCR-NPM1	7.54768766296543e-05	0.0005244090148002671	4_2
1835	cat__MRDB1_method_qPCR-NPM1 A	0.00016075594502933387	0.0003628982682351844	4_2
1836	cat__MRDB1_method_qPCR-NPM1 B	0.0	0.0	4_2
1837	cat__MRDB1_method_qPCR-NPM1 D	0.0	0.0	4_2
1838	cat__MRDB1_method_qPCR-NPM1 OTHER	-1.9604383540094972e-05	0.0	4_2
1839	cat__MRDB1_method_qPCR-inv16	1.9604383540183788e-05	3.2213289272787105e-05	4_2
1840	cat__MRDB1_method_qPCR-t8/21	-4.116920543428826e-05	4.357292001586783e-05	4_2
1841	cat__MRDB1_specimen_BM	-0.0002764218079162273	0.0016396948647728945	4_2
1842	cat__MRDB1_specimen_nan	0.00039992942421926967	0.001361088596520753	4_2
1843	cat__MRDB1num_ND	-0.0005822501911426859	2.9471850807460664e-05	4_2
1844	cat__MRDB1num_Neg	-0.0003352349585366898	0.0005212388632509132	4_2
1845	cat__MRDB1num_Pos	-0.0027504950106843618	0.0012774606531113768	4_2
1846	cat__MRDB1num_nan	-0.000772412711482251	0.0019300378692681962	4_2
1847	cat__MRDC1_method_MFC (LAIP+DfN)	-0.0017261659707110244	0.0015092396184060726	4_2
1848	cat__MRDC1_method_nan	-0.0017849791213314869	0.0018827568613700902	4_2
1849	cat__MRDC1num_ND	0.0015173792860083911	0.0015526145753443762	4_2
1850	cat__MRDC1num_Neg	0.011660687329686947	0.009341452962874785	4_2
1851	cat__MRDC1num_Pos	0.0007753533690133763	0.0035513848069179004	4_2
1852	cat__MRDC1num_nan	-0.0007439863553490023	0.0020483705600790117	4_2
1853	num__date_MRDA0	-0.0008831774784841429	0.0017662325613211447	4_2
1854	num__MRDA0hodnota	-0.0008253445470407072	0.0014781419180917837	4_2
1855	num__MRDA0logred	-0.0005048128761590664	0.0011652781921217728	4_2
1856	num__date_MRDB0	0.0018388911760669924	0.002137494625436461	4_2
1857	num__MRDB0hodnota	-0.0002470152326059516	0.0016129017334203988	4_2
1858	num__MRDB0logred	-0.0008498500264658926	0.001605713306932527	4_2
1859	num__MRDC0percentage	-0.009149365798192432	0.003255231587648449	4_2
1860	num__date_MRDA1	-0.0010351114509203896	0.00527812976220986	4_2
1861	num__MRDA1hodnota	0.0027936246544727704	0.0009484855229397802	4_2
1862	num__MRDA1logred	-0.0026946225175948912	0.0018584898726728219	4_2
1863	num__date_MRDB1	0.002516222627379516	0.001079094438823297	4_2
1864	num__MRDB1hodnota	-0.00029602619145638884	0.002095122129080944	4_2
1865	num__Date_MRDC1	-0.0015007155599991995	0.0028193230212586362	4_2
1866	num__MRDC1percentage	0.008805308867062722	0.003976913131366353	4_2
1867	remainder__MRDnegativity_is_missing	0.0006626281636574527	0.001446726467017271	4_2
1868	remainder__MRDguided_is_missing	-7.939775333760668e-05	0.001237564657489648	4_2
1869	remainder__Housekeeping_is_missing	7.74373149836638e-05	0.0013015686712297921	4_2
1870	remainder__MRDA0_is_missing	-7.351643827557819e-05	0.0013142396223729572	4_2
1871	remainder__date_MRDA0_is_missing	-0.0012654629575172605	0.0012694553617176164	4_2
1872	remainder__MRDA0_method_is_missing	-0.001399752984767355	0.003931736709733873	4_2
1873	remainder__MRDA0_specimen_is_missing	-0.003337646297712138	0.004125536289898053	4_2
1874	remainder__MRDA0num_is_missing	-0.0014124958340684835	0.0040890925918740315	4_2
1875	remainder__MRDA0hodnota_is_missing	-0.00021858887647274727	0.0013631342485102978	4_2
1876	remainder__MRDA0logred_is_missing	-0.00035581956125385616	0.0010743962359590997	4_2
1877	remainder__MRDB0_is_missing	-7.939775333760668e-05	0.001289159278887076	4_2
1878	remainder__date_MRDB0_is_missing	0.0006665490403654717	0.001950623847895749	4_2
1879	remainder__MRDB0_method_is_missing	-4.901095885001539e-06	0.0021259731464699314	4_2
1880	remainder__MRDB0_specimen_is_missing	0.0008302456429257754	0.0019744193580586693	4_2
1881	remainder__MRDB0num_is_missing	-0.0004087513968122902	0.002274572357425346	4_2
1882	remainder__MRDB0hodnota_is_missing	-0.0008831774784841207	0.0013473054644737646	4_2
1883	remainder__MRDB0logred_is_missing	-0.0007831951224293255	0.0016712935310278757	4_2
1884	remainder__MRDC0_is_missing	0.00016565704091437984	0.0013368637231029384	4_2
1885	remainder__MRDC0_method_is_missing	-0.0023976161069614753	0.0019171277921197975	4_2
1886	remainder__MRDC0_specimen_is_missing	-0.002585818188947009	0.0016174109493065148	4_2
1887	remainder__MRDC0num_is_missing	-0.0007067380266227108	0.0025434230366382293	4_2
1888	remainder__MRDC0percentage_is_missing	-0.0010272696975043073	0.0018757886620955151	4_2
1889	remainder__MRDA1_is_missing	0.0001391911231351628	0.0012959246379926845	4_2
1890	remainder__date_MRDA1_is_missing	-0.0015007155599991774	0.002326932557417691	4_2
1891	remainder__MRDA1_method_is_missing	-0.0012115509027818216	0.002622401232249704	4_2
1892	remainder__MRDA1_specimen_is_missing	-0.0002528965476680245	0.0018992226539661116	4_2
1893	remainder__MRDA1num_is_missing	-0.0014487639436177701	0.0018997082624016926	4_2
1894	remainder__MRDA1hodnota_is_missing	-0.002595620380717101	0.0021271108475001918	4_2
1895	remainder__MRDA1logred_is_missing	-0.0003264129859436471	0.0013687650864621305	4_2
1896	remainder__MRDB1_is_missing	0.00042051402693645825	0.001261981846098025	4_2
1897	remainder__date_MRDB1_is_missing	0.0003979689858652602	0.0013931028610698938	4_2
1898	remainder__MRDB1_method_is_missing	-0.00015683506832124826	0.00140264877480509	4_2
1899	remainder__MRDB1_specimen_is_missing	-0.0005273579172302867	0.0020074797806614838	4_2
1900	remainder__MRDB1num_is_missing	-0.0003862063557410922	0.0015363427676489086	4_2
1901	remainder__MRDB1hodnota_is_missing	0.000262698739438183	0.00176297153785969	4_2
1902	remainder__MRDC1_is_missing	0.00047834695837991605	0.001323494096216969	4_2
1903	remainder__Date_MRDC1_is_missing	-0.0022035327099138692	0.0015642793270254792	4_2
1904	remainder__MRDC1_method_is_missing	-0.0005224568213451963	0.0018379974755329087	4_2
1905	remainder__MRDC1_specimen_is_missing	-0.003010253092591464	0.0020274416135626144	4_2
1906	remainder__MRDC1num_is_missing	-0.0014771902997509744	0.0017580295841122366	4_2
1907	remainder__MRDC1percentage_is_missing	0.0033062792840479415	0.0039955513208420786	4_2
1908	remainder__ASXL1	0.0	0.0	4_2
1909	remainder__ASXL2	0.0	0.0	4_2
1910	remainder__ASXL3	0.0	0.0	4_2
1911	remainder__ATRX	0.0	0.0	4_2
1912	remainder__BAGE3	0.0	0.0	4_2
1913	remainder__BCOR	0.0	0.0	4_2
1914	remainder__BRAF	0.0	0.0	4_2
1915	remainder__CBL	0.0	0.0	4_2
1916	remainder__CDKN2A	0.0	0.0	4_2
1917	remainder__CEBPA	0.0	0.0	4_2
1918	remainder__CREBBP	0.0	0.0	4_2
1919	remainder__CSF3R	0.0	0.0	4_2
1920	remainder__CTCF	0.0	0.0	4_2
1921	remainder__CUL2	0.0	0.0	4_2
1922	remainder__CUX1	0.0	0.0	4_2
1923	remainder__DNMT3A	0.0	0.0	4_2
1924	remainder__EED	0.0	0.0	4_2
1925	remainder__ETV6	0.0	0.0	4_2
1926	remainder__EZH2	0.0	0.0	4_2
1927	remainder__FBXW7	0.0	0.0	4_2
1928	remainder__FLT3	0.0	0.0	4_2
1929	remainder__GATA1	0.0	0.0	4_2
1930	remainder__GATA2	0.0	0.0	4_2
1931	remainder__GNAS	0.0	0.0	4_2
1932	remainder__GNB1	0.0	0.0	4_2
1933	remainder__IDH1	0.0	0.0	4_2
1934	remainder__IDH2	0.0	0.0	4_2
1935	remainder__JAK2	0.0	0.0	4_2
1936	remainder__JAK3	0.0	0.0	4_2
1937	remainder__KANSL1	0.0	0.0	4_2
1938	remainder__KDM6A	0.0	0.0	4_2
1939	remainder__KIT	0.0	0.0	4_2
1940	remainder__KMT2C	0.0	0.0	4_2
1941	remainder__KMT2D	0.0	0.0	4_2
1942	remainder__KMT2E	0.0	0.0	4_2
1943	remainder__KRAS	0.0	0.0	4_2
1944	remainder__LUC7L2	0.0	0.0	4_2
1945	remainder__MED12	0.0	0.0	4_2
1946	remainder__MLL	0.0	0.0	4_2
1947	remainder__MPL	0.0	0.0	4_2
1948	remainder__MYC	0.0	0.0	4_2
1949	remainder__NF1	0.0	0.0	4_2
1950	remainder__NFE2	0.0	0.0	4_2
1951	remainder__NOTCH1	0.0	0.0	4_2
1952	remainder__NPM1	0.0	0.0	4_2
1953	remainder__NRAS	0.0	0.0	4_2
1954	remainder__PDS5B	0.0	0.0	4_2
1955	remainder__PHF6	0.0	0.0	4_2
1956	remainder__PRPF8	0.0	0.0	4_2
1957	remainder__PTEN	0.0	0.0	4_2
1958	remainder__PTPN11	0.0	0.0	4_2
1959	remainder__RAD21	0.0	0.0	4_2
1960	remainder__RIT1	0.0	0.0	4_2
1961	remainder__RUNX1	0.0	0.0	4_2
1962	remainder__SETBP1	0.0	0.0	4_2
1963	remainder__SF1	0.0	0.0	4_2
1964	remainder__SF3B1	0.0	0.0	4_2
1965	remainder__SMC1A	0.0	0.0	4_2
1966	remainder__SMC3	0.0	0.0	4_2
1967	remainder__SMG1	0.0	0.0	4_2
1968	remainder__SRSF2	0.0	0.0	4_2
1969	remainder__STAG2	0.0	0.0	4_2
1970	remainder__STAT5B	0.0	0.0	4_2
1971	remainder__SUZ12	0.0	0.0	4_2
1972	remainder__TET2	0.0	0.0	4_2
1973	remainder__TP53	0.0	0.0	4_2
1974	remainder__U2AF1	0.0	0.0	4_2
1975	remainder__WT1	0.0	0.0	4_2
1976	remainder__ZRSR2	0.0	0.0	4_2
1977	remainder__ngs_is_missing	0.0	0.0	4_2
1978	cat__MRDA0_False	-0.0003813563444270862	0.0012749488925217515	5_2
1979	cat__MRDA0_True	0.0018396552227334605	0.0033544991853933985	5_2
1980	cat__MRDA0_nan	0.0003677364749831824	0.0011208904144872503	5_2
1981	cat__MRDB0_False	-0.00019651525911807967	0.00206349622034529	5_2
1982	cat__MRDB0_True	0.00027920732359831835	0.0009657963550314734	5_2
1983	cat__MRDB0_nan	0.0006780749287388366	0.0009586900668808862	5_2
1984	cat__MRDC0_False	-0.0015020770300902208	0.0010724975437719582	5_2
1985	cat__MRDC0_True	-6.712649940172621e-05	0.002760470724589643	5_2
1986	cat__MRDC0_nan	0.0005554961037444572	0.0008598422851662628	5_2
1987	cat__MRDA1_False	-0.00022667354145795572	0.0015629780422093907	5_2
1988	cat__MRDA1_True	0.0008852915138484408	0.0016576082156266273	5_2
1989	cat__MRDA1_nan	-0.0006625093636602797	0.000865054835071484	5_2
1990	cat__MRDB1_False	0.00047474973489893826	0.0014308259940805676	5_2
1991	cat__MRDB1_True	7.880067321064388e-05	0.001621096692914417	5_2
1992	cat__MRDB1_nan	0.0005282563648568272	0.0009237475626297594	5_2
1993	cat__MRDC1_False	-0.0002879629539551232	0.0014488490298794352	5_2
1994	cat__MRDC1_True	-0.0015769863120312256	0.0015609354599020366	5_2
1995	cat__MRDC1_nan	0.0006936404938175267	0.0008245859477738248	5_2
1996	cat__MRDnegativity_<0.0%/not detectable	3.891391269617017e-06	0.0008790227812206818	5_2
1997	cat__MRDnegativity_nan	0.0005691159731882722	0.0008774041061824674	5_2
1998	cat__MRDguided_No	-6.128941249723407e-05	0.0009733953766425943	5_2
[truncated: 1,294 more rows]
