# Supplementary material for: Random Survival Forest Versus Elastic-Net Regularized Cox Regression for Survival Prediction in Acute Myeloid Leukemia at Distinct Treatment Time Points: Model Performance Comparison Study
Source: JMIR Bioinform Biotechnol. 2026 Apr 29;7:e75678. doi: 10.2196/75678 (PMC13128161; doi:10.2196/75678)
Supplement: Multimedia Appendix 10 [file bioinform-v7-e75678-s010.zip]

Archive with 55 entries (48 files):
- missingness_visualisation/
- missingness_visualisation/C1/
- missingness_visualisation/C1/c1_missingness_Clinical_bar.png
- missingness_visualisation/C1/c1_missingness_Clinical_heatmap.png
- missingness_visualisation/C1/c1_missingness_FLT3_NPM1_bar.png
- missingness_visualisation/C1/c1_missingness_FLT3_NPM1_heatmap.png
- missingness_visualisation/C1/c1_missingness_MRD_bar.png
- missingness_visualisation/C1/c1_missingness_MRD_heatmap.png
- missingness_visualisation/C1/c1_missingness_NGS_bar.png
- missingness_visualisation/C1/c1_missingness_NGS_heatmap.png
- missingness_visualisation/C2/
- missingness_visualisation/C2/c2_missingness_Clinical_bar.png
- missingness_visualisation/C2/c2_missingness_Clinical_heatmap.png
- missingness_visualisation/C2/c2_missingness_FLT3_NPM1_bar.png
- missingness_visualisation/C2/c2_missingness_FLT3_NPM1_heatmap.png
- missingness_visualisation/C2/c2_missingness_MRD_bar.png
- missingness_visualisation/C2/c2_missingness_MRD_heatmap.png
- missingness_visualisation/C2/c2_missingness_NGS_bar.png
- missingness_visualisation/C2/c2_missingness_NGS_heatmap.png
- missingness_visualisation/C3/
- missingness_visualisation/C3/c3_missingness_Clinical_bar.png
- missingness_visualisation/C3/c3_missingness_Clinical_heatmap.png
- missingness_visualisation/C3/c3_missingness_FLT3_NPM1_bar.png
- missingness_visualisation/C3/c3_missingness_FLT3_NPM1_heatmap.png
- missingness_visualisation/C3/c3_missingness_MRD_bar.png
- missingness_visualisation/C3/c3_missingness_MRD_heatmap.png
- missingness_visualisation/C3/c3_missingness_NGS_bar.png
- missingness_visualisation/C3/c3_missingness_NGS_heatmap.png
- missingness_visualisation/C4/
- missingness_visualisation/C4/c4_missingness_Clinical_bar.png
- missingness_visualisation/C4/c4_missingness_Clinical_heatmap.png
- missingness_visualisation/C4/c4_missingness_FLT3_NPM1_bar.png
- missingness_visualisation/C4/c4_missingness_FLT3_NPM1_heatmap.png
- missingness_visualisation/C4/c4_missingness_MRD_bar.png
- missingness_visualisation/C4/c4_missingness_MRD_heatmap.png
- missingness_visualisation/C4/c4_missingness_NGS_bar.png
- missingness_visualisation/C4/c4_missingness_NGS_heatmap.png
- missingness_visualisation/induction/
- missingness_visualisation/induction/induction_Clinical_bar.png
- missingness_visualisation/induction/induction_Clinical_heatmap.png
- missingness_visualisation/induction/induction_FLT3_NPM1_bar.png
- missingness_visualisation/induction/induction_FLT3_NPM1_heatmap.png
- missingness_visualisation/induction/induction_MRD_bar.png
- missingness_visualisation/induction/induction_MRD_heatmap.png
- missingness_visualisation/induction/induction_NGS_bar.png
- missingness_visualisation/induction/NGS_heatmap.png
- missingness_visualisation/whole_cohort/
- missingness_visualisation/whole_cohort/Clinical_bar.png
- missingness_visualisation/whole_cohort/Clinical_heatmap.png
- missingness_visualisation/whole_cohort/FLT3_NPM1_bar.png
- missingness_visualisation/whole_cohort/FLT3_NPM1_heatmap.png
- missingness_visualisation/whole_cohort/MRD_bar.png
- missingness_visualisation/whole_cohort/MRD_heatmap.png
- missingness_visualisation/whole_cohort/NGS_bar.png
- missingness_visualisation/whole_cohort/NGS_heatmap.png
