# Supplementary material for: Random Survival Forest Versus Elastic-Net Regularized Cox Regression for Survival Prediction in Acute Myeloid Leukemia at Distinct Treatment Time Points: Model Performance Comparison Study
Source: JMIR Bioinform Biotechnol. 2026 Apr 29;7:e75678. doi: 10.2196/75678 (PMC13128161; doi:10.2196/75678)
Supplement: Multimedia Appendix 11 [file bioinform-v7-e75678-s011.zip]

Archive with 66 entries (48 files):
- final_stage_model_measurements/
- final_stage_model_measurements/feature_importance/
- final_stage_model_measurements/feature_importance/model_average_feature_importance_pre_stable_selections_and_reduction/
- final_stage_model_measurements/feature_importance/model_average_feature_importance_pre_stable_selections_and_reduction/cnet/
- final_stage_model_measurements/feature_importance/model_average_feature_importance_pre_stable_selections_and_reduction/cnet/C1__C1_flt3_npm1__fimp.csv
- final_stage_model_measurements/feature_importance/model_average_feature_importance_pre_stable_selections_and_reduction/cnet/C2__C2_MRD_flt3_npm1__fimp.csv
- final_stage_model_measurements/feature_importance/model_average_feature_importance_pre_stable_selections_and_reduction/cnet/C3__C3_flt3_npm1__fimp.csv
- final_stage_model_measurements/feature_importance/model_average_feature_importance_pre_stable_selections_and_reduction/cnet/initial_diagnosis__initial_diagnosis_flt3_npm1__fimp.csv
- final_stage_model_measurements/feature_importance/model_average_feature_importance_pre_stable_selections_and_reduction/rsf/
- final_stage_model_measurements/feature_importance/model_average_feature_importance_pre_stable_selections_and_reduction/rsf/C1__C1_MRD_flt3_npm1__fimp.csv
- final_stage_model_measurements/feature_importance/model_average_feature_importance_pre_stable_selections_and_reduction/rsf/C2__C2_MRD_flt3_npm1__fimp.csv
- final_stage_model_measurements/feature_importance/model_average_feature_importance_pre_stable_selections_and_reduction/rsf/C3__C3_MRD_flt3_npm1__fimp.csv
- final_stage_model_measurements/feature_importance/model_average_feature_importance_pre_stable_selections_and_reduction/rsf/initial_diagnosis__initial_diagnosis_MRD_NGS_flt3_npm1__fimp.csv
- final_stage_model_measurements/feature_importance/post_feature_reduction_measurements/
- final_stage_model_measurements/feature_importance/post_feature_reduction_measurements/feature_overlap_summary.csv
- final_stage_model_measurements/feature_importance/post_feature_reduction_measurements/stable_features_heatmap.png
- final_stage_model_measurements/feature_importance/post_feature_reduction_measurements/stageC1_model_overlap.png
- final_stage_model_measurements/feature_importance/post_feature_reduction_measurements/stageC2_model_overlap.png
- final_stage_model_measurements/feature_importance/post_feature_reduction_measurements/stageC3_model_overlap.png
- final_stage_model_measurements/feature_importance/post_feature_reduction_measurements/stageinitial_diagnosis_model_overlap.png
- final_stage_model_measurements/feature_importance/post_feature_reduction_measurements/top_30_stable_features_per_stage_model.svg
- final_stage_model_measurements/performance_metrics/
- final_stage_model_measurements/performance_metrics/all_final_model_average_fold_run_times/
- final_stage_model_measurements/performance_metrics/all_final_model_average_fold_run_times/final_model_build_run_times.json
- final_stage_model_measurements/performance_metrics/cnet/
- final_stage_model_measurements/performance_metrics/cnet/dynamic_auc_plots/
- final_stage_model_measurements/performance_metrics/cnet/dynamic_auc_plots/dynamic_auc_merged_plots_grid.svg
- final_stage_model_measurements/performance_metrics/cnet/dynamic_auc_plots/individual_stages/
- final_stage_model_measurements/performance_metrics/cnet/dynamic_auc_plots/individual_stages/cnet__post_C1__C1_flt3_npm1__dynamic_auc.png
- final_stage_model_measurements/performance_metrics/cnet/dynamic_auc_plots/individual_stages/cnet__post_C2__C2_MRD_flt3_npm1__dynamic_auc.png
- final_stage_model_measurements/performance_metrics/cnet/dynamic_auc_plots/individual_stages/cnet__post_C2__FINAL_FULL_TRAINING_SET_C2_MRD_flt3_npm1__dynamic_auc.png
- final_stage_model_measurements/performance_metrics/cnet/dynamic_auc_plots/individual_stages/cnet__post_C3__C3_flt3_npm1__dynamic_auc.png
- final_stage_model_measurements/performance_metrics/cnet/dynamic_auc_plots/individual_stages/cnet__post_initial_diagnosis__initial_diagnosis_flt3_npm1__dynamic_auc.png
- final_stage_model_measurements/performance_metrics/cnet/dynamic_briers_plots/
- final_stage_model_measurements/performance_metrics/cnet/dynamic_briers_plots/dynamic_briers_merged_plots_grid.svg
- final_stage_model_measurements/performance_metrics/cnet/dynamic_briers_plots/individual_stages/
- final_stage_model_measurements/performance_metrics/cnet/dynamic_briers_plots/individual_stages/cnet__post_C1__C1_flt3_npm1__dynamic_briers.png
- final_stage_model_measurements/performance_metrics/cnet/dynamic_briers_plots/individual_stages/cnet__post_C2__C2_MRD_flt3_npm1__dynamic_briers.png
- final_stage_model_measurements/performance_metrics/cnet/dynamic_briers_plots/individual_stages/cnet__post_C2__FINAL_FULL_TRAINING_SET_C2_MRD_flt3_npm1__dynamic_briers.png
- final_stage_model_measurements/performance_metrics/cnet/dynamic_briers_plots/individual_stages/cnet__post_C3__C3_flt3_npm1__dynamic_briers.png
- final_stage_model_measurements/performance_metrics/cnet/dynamic_briers_plots/individual_stages/cnet__post_initial_diagnosis__initial_diagnosis_flt3_npm1__dynamic_briers.png
- final_stage_model_measurements/performance_metrics/cnet/raw_JSON_metrics/
- final_stage_model_measurements/performance_metrics/cnet/raw_JSON_metrics/cnet__post_C1__C1_flt3_npm1__SUMMARISED.json
- final_stage_model_measurements/performance_metrics/cnet/raw_JSON_metrics/cnet__post_C2__C2_MRD_flt3_npm1__SUMMARISED.json
- final_stage_model_measurements/performance_metrics/cnet/raw_JSON_metrics/cnet__post_C2__FINAL_FULL_TRAINING_SET_C2_MRD_flt3_npm1__SUMMARISED.json
- final_stage_model_measurements/performance_metrics/cnet/raw_JSON_metrics/cnet__post_C3__C3_flt3_npm1__SUMMARISED.json
- final_stage_model_measurements/performance_metrics/cnet/raw_JSON_metrics/cnet__post_initial_diagnosis__initial_diagnosis_flt3_npm1__SUMMARISED.json
- final_stage_model_measurements/performance_metrics/rsf/
- final_stage_model_measurements/performance_metrics/rsf/dynamic_auc_plots/
- final_stage_model_measurements/performance_metrics/rsf/dynamic_auc_plots/rsf__post_C1__C1_MRD_flt3_npm1__dynamic_auc.png
- final_stage_model_measurements/performance_metrics/rsf/dynamic_auc_plots/rsf__post_C2__C2_MRD_flt3_npm1__dynamic_auc.png
- final_stage_model_measurements/performance_metrics/rsf/dynamic_auc_plots/rsf__post_C2__FINAL_FULL_TRAINING_SET_C2_MRD_flt3_npm1__dynamic_auc.png
- final_stage_model_measurements/performance_metrics/rsf/dynamic_auc_plots/rsf__post_C3__C3_MRD_flt3_npm1__dynamic_auc.png
- final_stage_model_measurements/performance_metrics/rsf/dynamic_auc_plots/rsf__post_initial_diagnosis__initial_diagnosis_MRD_NGS_flt3_npm1__dynamic_auc.png
- final_stage_model_measurements/performance_metrics/rsf/dynamic_briers_plots/
- final_stage_model_measurements/performance_metrics/rsf/dynamic_briers_plots/rsf__post_C1__C1_MRD_flt3_npm1__dynamic_briers.png
- final_stage_model_measurements/performance_metrics/rsf/dynamic_briers_plots/rsf__post_C2__C2_MRD_flt3_npm1__dynamic_briers.png
- final_stage_model_measurements/performance_metrics/rsf/dynamic_briers_plots/rsf__post_C2__FINAL_FULL_TRAINING_SET_C2_MRD_flt3_npm1__dynamic_briers.png
- final_stage_model_measurements/performance_metrics/rsf/dynamic_briers_plots/rsf__post_C3__C3_MRD_flt3_npm1__dynamic_briers.png
- final_stage_model_measurements/performance_metrics/rsf/dynamic_briers_plots/rsf__post_initial_diagnosis__initial_diagnosis_MRD_NGS_flt3_npm1__dynamic_briers.png
- final_stage_model_measurements/performance_metrics/rsf/raw_JSON_metrics/
- final_stage_model_measurements/performance_metrics/rsf/raw_JSON_metrics/rsf__post_C1__C1_MRD_flt3_npm1__SUMMARISED.json
- final_stage_model_measurements/performance_metrics/rsf/raw_JSON_metrics/rsf__post_C2__C2_MRD_flt3_npm1__SUMMARISED.json
- final_stage_model_measurements/performance_metrics/rsf/raw_JSON_metrics/rsf__post_C2__FINAL_FULL_TRAINING_SET_C2_MRD_flt3_npm1__SUMMARISED.json
- final_stage_model_measurements/performance_metrics/rsf/raw_JSON_metrics/rsf__post_C3__C3_MRD_flt3_npm1__SUMMARISED.json
- final_stage_model_measurements/performance_metrics/rsf/raw_JSON_metrics/rsf__post_initial_diagnosis__initial_diagnosis_MRD_NGS_flt3_npm1__SUMMARISED.json
