# Supplementary material for: Random Survival Forest Versus Elastic-Net Regularized Cox Regression for Survival Prediction in Acute Myeloid Leukemia at Distinct Treatment Time Points: Model Performance Comparison Study
Source: JMIR Bioinform Biotechnol. 2026 Apr 29;7:e75678. doi: 10.2196/75678 (PMC13128161; doi:10.2196/75678)
Supplement: Multimedia Appendix 11 [file bioinform-v7-e75678-s011.zip › final_stage_model_measurements/feature_importance/post_feature_reduction_measurements/feature_overlap_summary.csv]

feature	num_stages	stages
cat__CNSinvolveentry_2.0	4	induction, C1, C2, C3
remainder__amlFLTType0ID_is_missing	4	induction, C1, C2, C3
remainder__ITDPcnt_is_missing	4	induction, C1, C2, C3
cat__ComorObe_0.0	4	induction, C1, C2, C3
cat__CytoResult_Intermediate	4	induction, C1, C2, C3
cat__ComorPsyc_1.0	4	induction, C1, C2, C3
cat__CytoResult_Adverse	4	induction, C1, C2, C3
cat__sexID_True	4	induction, C1, C2, C3
cat__sexID_False	4	induction, C1, C2, C3
cat__amlDDLNPM1OutcomeID_1.0	4	induction, C1, C2, C3
cat__amlDDLNPM1ID_nan	4	induction, C1, C2, C3
num__BloodDateEntry	4	induction, C1, C2, C3
cat__amlDDLNPM1ID_5.0	4	induction, C1, C2, C3
cat__amlType_De novo	4	induction, C1, C2, C3
cat__amlAgeGroup_60+	4	induction, C1, C2, C3
cat__amlAgeGroup_30-39	4	induction, C1, C2, C3
cat__amlFLTTypeID_2.0	4	induction, C1, C2, C3
num__LocalImmPcnt	4	induction, C1, C2, C3
num__MarrowDateEntry	4	induction, C1, C2, C3
num__MarrowBlastsEntry	4	induction, C1, C2, C3
num__TestDate	4	induction, C1, C2, C3
num__SmokePerDay	4	induction, C1, C2, C3
num__PlateletEntry	4	induction, C1, C2, C3
cat__Localimmentry_1.0	4	induction, C1, C2, C3
cat__Localcytoentry_1.0	4	induction, C1, C2, C3
cat__Localcytoentry_2.0	4	induction, C1, C2, C3
cat__IsSec_True	4	induction, C1, C2, C3
num__Weight	4	induction, C1, C2, C3
cat__FABtype_6	4	induction, C1, C2, C3
cat__FABtype_8	4	induction, C1, C2, C3
cat__ComorPsyc_0.0	4	induction, C1, C2, C3
num__WBCEntry	4	induction, C1, C2, C3
num__amlAgeAtRand1	4	induction, C1, C2, C3
cat__CytoResult_t(8;21) / inv(16) [CBF]	4	induction, C1, C2, C3
cat__FABtype_2	4	induction, C1, C2, C3
cat__FABtype_1	4	induction, C1, C2, C3
cat__amlDDLNPM1OutcomeID_3.0	4	induction, C1, C2, C3
cat__amlFLTType0ID_1.0	4	induction, C1, C2, C3
cat__amlFLTType0ID_nan	4	induction, C1, C2, C3
remainder__amlDDLNPM1ID_is_missing	4	induction, C1, C2, C3
cat__SmokeHist_3.0	4	induction, C1, C2, C3
remainder__amlDDLFLTTKDID_is_missing	4	induction, C1, C2, C3
cat__PrevBloodDis_nan	4	induction, C1, C2, C3
num__HemoglobinEntry	4	induction, C1, C2, C3
num__ITDLength	4	induction, C1, C2, C3
num__ITDPcnt	4	induction, C1, C2, C3
ordinal__cellularity2C1	3	C1, C2, C3
ordinal__RenahaemgradeC1	3	C1, C2, C3
cat__ComorRheu_1.0	3	induction, C1, C2
ordinal__cellularity1C1	3	C1, C2, C3
ordinal__RenaprotgradeC1	3	C1, C2, C3
ordinal__LiverASTgradeC1	3	C1, C2, C3
remainder__cellularity2C1_is_missing	3	C1, C2, C3
remainder__Platrecovery100dateC1_is_missing	3	C1, C2, C3
cat__ComorInf_1.0	3	induction, C2, C3
remainder__MRDA0num_is_missing	3	C1, C2, C3
remainder__MRDC0percentage_is_missing	3	induction, C1, C2
remainder__MRDC1percentage_is_missing	3	C1, C2, C3
remainder__MRDC0num_is_missing	3	induction, C2, C3
remainder__PrevBloodDis_is_missing	3	induction, C1, C2
remainder__cellularity1C1_is_missing	3	C1, C2, C3
remainder__date_MRDA0_is_missing	3	induction, C2, C3
cat__ComorInf_0.0	3	induction, C2, C3
cat__CD33entry_1.0	3	induction, C1, C3
cat__CNSinvolveentry_0.0	3	induction, C1, C2
remainder__MRDB0_is_missing	3	induction, C1, C2
remainder__MRDB0hodnota_is_missing	3	induction, C2, C3
remainder__ITDLength_is_missing	3	induction, C1, C2
num__mylotargdateC1	3	C1, C2, C3
num__marrexamdate2C1	3	C1, C2, C3
num__marrexamdate1C1	3	C1, C2, C3
ordinal__RenaCreatgradeC1	3	C1, C2, C3
ordinal__OralgradeC1	3	C1, C2, C3
ordinal__NauseagradeC1	3	C1, C2, C3
ordinal__LiverBilgradeC1	3	C1, C2, C3
cat__CytoResult_Normal	3	induction, C1, C2
cat__MRDA0_method_qPCR-NPM1 OTHER	3	induction, C1, C2
cat__MRDA0_specimen_PB	3	C1, C2, C3
cat__MRDA1_specimen_PB	3	C1, C2, C3
cat__MRDA0num_Pos	3	C1, C2, C3
cat__Localimmentry_3.0	3	C1, C2, C3
cat__Localimmentry_2.0	3	induction, C2, C3
num__UnitsbloodC1	3	C1, C2, C3
num__RenaprotstartC1	3	C1, C2, C3
num__RenahaemstartC1	3	C1, C2, C3
num__RenaCreatstopC1	3	C1, C2, C3
num__RenaCreatstartC1	3	C1, C2, C3
cat__FABtype_5a	3	induction, C2, C3
num__UnitsplateletsC1	3	C1, C2, C3
cat__Housekeeping_ABL	3	C1, C2, C3
cat__FABtype_X	3	induction, C1, C2
num__chemodateC1	3	C1, C2, C3
cat__Localcytoentry_4.0	3	induction, C1, C3
cat__Localcytoentry_5.0	3	induction, C1, C2
ordinal__CardiacgradeC1	3	C1, C2, C3
ordinal__AlopeciagradeC1	3	C1, C2, C3
cat__IsSec_False	3	induction, C1, C2
cat__FABtype_5	3	induction, C1, C2
ordinal__DiarrheagradeC1	3	C1, C2, C3
ordinal__LiverALTgradeC1	3	C1, C2, C3
num__Height	3	induction, C1, C2
num__MRDA1hodnota	3	C1, C2, C3
num__LiverBilstopC1	3	C1, C2, C3
num__LiverBilstartC1	3	C1, C2, C3
num__NauseastartC1	3	C1, C2, C3
num__NauseastopC1	3	C1, C2, C3
num__Marrblastperc1C1	3	C1, C2, C3
num__Marrblastperc2C1	3	C1, C2, C3
cat__MRDA1num_Neg	3	C1, C2, C3
num__MRDB1hodnota	3	C1, C2, C3
num__MRDC1percentage	3	C1, C2, C3
num__MRDC0percentage	3	C1, C2, C3
num__Platrecovery50dateC1	3	C1, C2, C3
num__OralstartC1	3	C1, C2, C3
num__OralstopC1	3	C1, C2, C3
num__Platrecovery100dateC1	3	C1, C2, C3
num__RenahaemstopC1	3	C1, C2, C3
cat__MRDA0_method_nan	3	induction, C1, C2
cat__MRDA0_True	3	induction, C2, C3
num__NeutrecoverydateC1	3	C1, C2, C3
karyotype_encoding__Karyotype_46,XY[20]	3	induction, C1, C3
num__DischargeddateC1	3	C1, C2, C3
num__DiarrheastopC1	3	C1, C2, C3
num__DiarrheastartC1	3	C1, C2, C3
cat__MRDB1_True	3	C1, C2, C3
cat__MRDB1_nan	3	C1, C2, C3
num__DaysIVantibC1	3	C1, C2, C3
num__LiverALTstartC1	3	C1, C2, C3
num__LiverALTstopC1	3	C1, C2, C3
num__LiverASTstartC1	3	C1, C2, C3
num__LiverASTstopC1	3	C1, C2, C3
cat__MRDB0_specimen_BM	3	induction, C1, C2
karyotype_encoding__Karyotype_46,XX[20]	3	induction, C2, C3
num__CompmarrrespC1	3	C1, C2, C3
cat__drugdoseC1yn_False	3	C1, C2, C3
cat__drugdoseC1yn_True	3	C1, C2, C3
num__AlopeciastartC1	3	C1, C2, C3
num__AlopeciastopC1	3	C1, C2, C3
num__CardiacstartC1	3	C1, C2, C3
num__CardiacstopC1	3	C1, C2, C3
cat__MRDC0_specimen_PB	3	induction, C1, C2
karyotype_encoding__Karyotype___rare_class__	3	C1, C2, C3
cat__MRDC0_False	3	induction, C1, C2
num__DaysinhospC1	3	C1, C2, C3
cat__amlFLToutcomeID_4.0	3	C1, C2, C3
cat__amlFLToutcomeID_3.0	3	induction, C2, C3
cat__amlFLTTypeID_nan	3	C1, C2, C3
cat__amlFLTTypeID_1.0	3	induction, C1, C2
cat__amlAgeGroup_50-59	3	induction, C1, C2
cat__amlAgeGroup_40-49	3	induction, C1, C3
cat__MRDC1_specimen_BM	3	C1, C2, C3
cat__MRDC1num_Neg	3	C1, C2, C3
cat__amlType_Secondary	3	induction, C1, C2
cat__MRDnegativity_nan	3	induction, C1, C2
cat__amlDDLNPM1ID_4.0	3	induction, C1, C2
cat__amlDDLFLTTKDID_nan	3	induction, C1, C3
cat__TreatmentC1_DA Standard dose (60mg)	3	C1, C2, C3
cat__TreatmentC1_DA High dose (90mg)	3	C1, C2, C3
cat__Marrresult1C1_CR	3	C1, C2, C3
cat__PrevDiag_True	3	induction, C1, C2
cat__ComorHepM_1.0	3	induction, C2, C3
cat__SmokeHist_2.0	3	induction, C1, C2
remainder__RenahaemstartC1_is_missing	3	C1, C2, C3
cat__CD33entry_3.0	3	induction, C1, C2
cat__ComorDiab_1.0	2	induction, C1
cat__ComorHVD_0.0	2	induction, C1
cat__ComorHepM_0.0	2	induction, C3
remainder__amlDDLNPM1OutcomeID_is_missing	2	induction, C1
remainder__RenaCreatstopC1_is_missing	2	C1, C3
remainder__RenahaemstopC1_is_missing	2	C1, C2
cat__Platrecovery50C1_True	2	C1, C3
cat__ComorCard_0.0	2	induction, C2
cat__ComorDiab_0.0	2	induction, C3
remainder__OralstopC2_is_missing	2	C2, C3
remainder__Platrecovery100dateC2_is_missing	2	C2, C3
remainder__Platrecovery50dateC2_is_missing	2	C2, C3
remainder__MRDC2percentage_is_missing	2	C2, C3
remainder__MRDguided_is_missing	2	C1, C2
remainder__Marrblastperc2C1_is_missing	2	C1, C2
remainder__MarrowBlastsEntry_is_missing	2	induction, C1
remainder__Marrresult2C1_is_missing	2	C1, C2
remainder__NauseagradeC1_is_missing	2	C1, C2
remainder__NauseastartC2_is_missing	2	C2, C3
remainder__NauseastopC1_is_missing	2	C1, C3
remainder__MRDB0num_is_missing	2	induction, C1
remainder__MRDB1hodnota_is_missing	2	C1, C3
remainder__MRDC0_is_missing	2	induction, C2
cat__PrevDiag_False	2	induction, C2
cat__TissuetypesibsresultC2_1.0	2	C2, C3
cat__Marrresult1C2_nan	2	C2, C3
cat__Marrresult2C1_CR	2	C1, C2
cat__Platrecovery100C1_False	2	C1, C2
cat__Platrecovery100C1_True	2	C1, C3
remainder__MRDC1_method_is_missing	2	C1, C2
remainder__MRDA1_specimen_is_missing	2	C1, C3
remainder__MRDA2hodnota_is_missing	2	C2, C3
remainder__MRDB0_method_is_missing	2	induction, C1
remainder__MRDB0_specimen_is_missing	2	induction, C1
cat__TransplantTypeC2_3.0	2	C2, C3
cat__TransplantTypeC2_nan	2	C2, C3
cat__TreatmentC1_ADE Alone	2	C1, C2
cat__Platrecovery50C2_True	2	C2, C3
cat__PrevBloodDis_Myelodysplastic syndrome (MDS)/myelodysplasia/pre-leukaemic phase	2	induction, C3
remainder__LiverASTstopC1_is_missing	2	C1, C2
remainder__MRDA0_method_is_missing	2	induction, C1
remainder__MRDA0_specimen_is_missing	2	C1, C2
remainder__DiarrheastartC2_is_missing	2	C2, C3
remainder__FABtype_is_missing	2	induction, C1
remainder__Housekeeping_is_missing	2	induction, C2
remainder__LiverALTstartC1_is_missing	2	C1, C2
cat__ComorRen_0.0	2	induction, C1
cat__ComorRen_1.0	2	induction, C1
cat__ComorRheu_0.0	2	induction, C1
cat__ComorSPul_0.0	2	induction, C2
cat__ComorSPul_2.0	2	C1, C2
cat__MRDguided_No	2	induction, C3
cat__MRDguided_nan	2	C1, C3
cat__MRDnegativity_<0.0%/not detectable	2	induction, C2
cat__Marrresult1C1_PR	2	C1, C2
cat__MRDC0_specimen_nan	2	induction, C3
cat__TissuetypingdoneYNC2_False	2	C2, C3
cat__TransplantSchedYNC2_False	2	C2, C3
ordinal__RenahaemgradeC2	2	C2, C3
ordinal__RenaprotgradeC2	2	C2, C3
ordinal__cellularity1C2	2	C2, C3
remainder__AlopeciastartC1_is_missing	2	C1, C2
remainder__CD33entry_is_missing	2	induction, C2
remainder__CardiacstartC1_is_missing	2	C1, C2
ordinal__LiverASTgradeC2	2	C2, C3
ordinal__LiverBilgradeC2	2	C2, C3
ordinal__NauseagradeC2	2	C2, C3
ordinal__OralgradeC2	2	C2, C3
cat__MRDC2_method_nan	2	C2, C3
cat__MRDC2_specimen_BM	2	C2, C3
cat__amlDDLFLTTKDID_1.0	2	induction, C1
cat__MRDC2num_Pos	2	C2, C3
ordinal__RenaCreatgradeC2	2	C2, C3
num__marrexamdate1C2	2	C2, C3
ordinal__AlopeciagradeC2	2	C2, C3
ordinal__CardiacgradeC2	2	C2, C3
ordinal__DiarrheagradeC2	2	C2, C3
ordinal__LiverALTgradeC2	2	C2, C3
cat__FABtype_0	2	induction, C2
cat__FABtype_4	2	C2, C3
cat__FABtype_4e	2	induction, C1
cat__FABtype_R	2	C1, C2
num__UnitsplateletsC2	2	C2, C3
num__chemodateC2	2	C2, C3
num__date_MRDA0	2	C1, C2
num__date_MRDA1	2	C1, C2
num__date_MRDB1	2	C1, C2
num__Platrecovery50dateC2	2	C2, C3
cat__FABtype_nan	2	induction, C1
cat__amlType_High risk MDS	2	C1, C2
cat__MRDC0num_Pos	2	induction, C1
cat__MRDC1_True	2	C2, C3
cat__MRDC1_method_nan	2	C1, C2
cat__MRDC1_nan	2	C2, C3
cat__MRDC1_specimen_nan	2	C2, C3
cat__MRDC1num_Pos	2	C1, C2
cat__Localcytoentry_3.0	2	induction, C1
num__RenaCreatstartC2	2	C2, C3
num__RenaCreatstopC2	2	C2, C3
num__TransplantSchedDateC2	2	C2, C3
num__UnitsbloodC2	2	C2, C3
num__NauseastopC2	2	C2, C3
cat__MRDA0_nan	2	C1, C2
cat__MRDA0num_nan	2	induction, C1
num__AlopeciastartC2	2	C2, C3
num__AlopeciastopC2	2	C2, C3
num__CardiacstartC2	2	C2, C3
num__CompmarrrespC2	2	C2, C3
num__Date_MRDC1	2	C2, C3
cat__drugdoseC2yn_False	2	C2, C3
cat__MRDA1_method_nan	2	C1, C2
cat__MRDA1_method_qPCR-NPM1	2	C1, C2
cat__MRDA1_nan	2	C2, C3
num__NeutrecoverydateC2	2	C2, C3
num__OralstartC2	2	C2, C3
num__OralstopC2	2	C2, C3
num__Platrecovery100dateC2	2	C2, C3
cat__MRDA1num_Pos	2	C1, C2
cat__MRDB2num_nan	2	C2, C3
cat__MRDC0_True	2	induction, C1
cat__MRDC0_method_nan	2	induction, C1
cat__MRDC0_nan	2	induction, C2
cat__MRDC0_specimen_BM	2	induction, C1
cat__MRDB0_method_nan	2	C1, C2
cat__MRDA1num_nan	2	C1, C3
cat__MRDA2_nan	2	C2, C3
cat__MRDA2_specimen_PB	2	C2, C3
cat__MRDA2num_Pos	2	C2, C3
cat__MRDB0_True	2	C1, C2
num__MRDB2hodnota	2	C2, C3
num__MRDC2percentage	2	C2, C3
cat__MRDB1_method_qPCR-NPM1	2	C1, C3
cat__MRDB1_specimen_BM	2	C1, C3
cat__MRDA1_specimen_nan	2	C1, C2
num__DaysIVantibC2	2	C2, C3
num__DaysinhospC2	2	C2, C3
num__DiarrheastartC2	2	C2, C3
num__DiarrheastopC2	2	C2, C3
num__DischargeddateC2	2	C2, C3
num__Marrclastperc1C2	2	C2, C3
num__NauseastartC2	2	C2, C3
num__LiverBilstartC2	2	C2, C3
num__LiverBilstopC2	2	C2, C3
num__MRDA0hodnota	2	C1, C2
num__MRDA0logred	2	C1, C2
num__MRDA2hodnota	2	C2, C3
num__MRDA2logred	2	C2, C3
num__LiverALTstartC2	2	C2, C3
num__LiverALTstopC2	2	C2, C3
num__LiverASTstartC2	2	C2, C3
num__LiverASTstopC2	2	C2, C3
cat__MRDB0_method_qPCR-NPM1	2	induction, C1
cat__MRDB0_specimen_nan	2	induction, C2
cat__MRDB0num_nan	2	induction, C2
cat__ComorInf_2.0	2	C1, C2
cat__ComorMPul_0.0	2	C1, C3
cat__ComorPrep_1.0	2	induction, C1
remainder__NeutrecoverydateC1_is_missing	2	C1, C2
remainder__OralstartC1_is_missing	2	C1, C2
remainder__mylotargdateC1_is_missing	2	C2, C3
remainder__amlFLTTypeID_is_missing	2	C2, C3
remainder__date_MRDA1_is_missing	2	C1, C3
remainder__marrexamdate2C1_is_missing	2	C1, C2
remainder__NauseastopC2_is_missing	2	C2, C3
cat__ComorIBD_1.0	2	C1, C2
remainder__RenaCreatgradeC2_is_missing	1	C2
cat__ComorIBD_0.0	1	C1
cat__ComorHepS_0.0	1	induction
cat__CD33entry_nan	1	induction
remainder__marrexamdate1C2_is_missing	1	C3
remainder__marrexamdate1C1_is_missing	1	C1
remainder__date_MRDB2_is_missing	1	C3
remainder__date_MRDB1_is_missing	1	C3
remainder__date_MRDB0_is_missing	1	C2
remainder__chemodateC2_is_missing	1	C2
remainder__amlFLToutcomeID_is_missing	1	induction
cat__CepTreatmentGivenC3_False	1	C3
cat__CepTreatmentGivenC3_True	1	C3
cat__CepTreatmentGivenC3_nan	1	C3
cat__ComorCVD_1.0	1	induction
cat__ComorCVD_nan	1	induction
cat__ComorCard_1.0	1	C1
cat__ComorCard_nan	1	induction
remainder__OralstartC3_is_missing	1	C3
remainder__Platrecovery100C3date_is_missing	1	C3
remainder__Platrecovery50C2_is_missing	1	C2
remainder__Platrecovery50dateC1_is_missing	1	C3
remainder__MRDC2_method_is_missing	1	C3
remainder__MRDC3_method_is_missing	1	C3
remainder__MRDC3percentage_is_missing	1	C3
remainder__MRDnegativity_is_missing	1	C2
remainder__Marrblastperc1C1_is_missing	1	C1
num__Date_MRDC3	1	C3
num__DaysIVantibC3	1	C3
num__DaysinhospC3	1	C3
num__DiarrheastartC3	1	C3
num__DiarrheastopC3	1	C3
num__MRDC3percentage	1	C3
num__NauseastartC3	1	C3
num__LiverASTstopC3	1	C3
num__LiverBilstartC3	1	C3
num__LiverBilstopC3	1	C3
num__MRDA1logred	1	C2
num__MRDA3hodnota	1	C3
num__MRDB0hodnota	1	C2
num__DischargeddateC3	1	C3
num__LiverALTstartC3	1	C3
num__LiverALTstopC3	1	C3
cat__MRDB3_nan	1	C3
cat__MRDC0_method_MFC (LAIP+DfN)	1	C1
karyotype_encoding__Karyotype_46,XY[20]	1	induction
karyotype_encoding__Karyotype_46,XY[25]	1	induction
cat__MRDA2_method_nan	1	C2
cat__MRDA2_method_qPCR-NPM1	1	C2
cat__MRDA2_method_qPCR-NPM1 A	1	C2
cat__MRDA2num_Neg	1	C2
cat__MRDA2num_nan	1	C3
cat__MRDA3_nan	1	C3
cat__MRDA3num_Pos	1	C3
cat__MRDB0_False	1	C2
cat__MRDA0_False	1	C3
cat__MRDB1_False	1	C2
cat__MRDB1_method_nan	1	C1
cat__MRDB1_specimen_nan	1	C2
karyotype_encoding__Karyotype_46,XX[25]	1	induction
karyotype_encoding__Karyotype_46,XX[30]	1	induction
cat__MRDA1_True	1	C1
cat__FABtype_RT	1	induction
num__NauseastopC3	1	C3
num__NeutrecoverydateC3	1	C3
num__OralstartC3	1	C3
num__OralstopC3	1	C3
num__Platrecovery100C3date	1	C3
num__MRDB0logred	1	induction
cat__MRDB1num_nan	1	C2
cat__MRDB2_True	1	C3
cat__MRDB2_specimen_BM	1	C2
cat__MRDB2_specimen_nan	1	C2
cat__MRDB2num_Pos	1	C2
cat__MRDB3_False	1	C3
cat__Localcytoentry_nan	1	induction
cat__Localimmentry_nan	1	induction
num__Platrecovery50dateC3	1	C3
num__RenaCreatstartC3	1	C3
num__RenaCreatstopC3	1	C3
cat__MRDA0_method_qPCR-NPM1 A	1	C3
cat__MRDA0num_ND	1	C1
cat__MRDA1_False	1	C1
num__AlopeciastartC3	1	C3
cat__mTORGivenC3_False	1	C3
cat__mTORGivenC3_True	1	C3
cat__mTORGivenC3_nan	1	C3
cat__mylodoseC1_nan	1	C1
cat__mylotargC1yn_False	1	C2
karyotype_encoding__Karyotype_46,XX [20]	1	C1
karyotype_encoding__Karyotype_46,XX,inv(16)(p13q22)[10]	1	induction
cat__FABtype_3	1	C1
cat__FABtype_7	1	induction
num__UnitsplateletsC3	1	C3
num__chemodateC3	1	C3
num__date_MRDA2	1	C2
num__date_MRDA3	1	C3
num__date_MRDB0	1	C2
karyotype_encoding__Karyotype_46,XY [20]	1	C1
cat__amlDDLNPM1OutcomeID_5.0	1	C1
cat__amlDDLNPM1OutcomeID_nan	1	induction
cat__amlFLToutcomeID_nan	1	induction
cat__TreatmentC3_Ara-C 3g/m2	1	C3
cat__MRDC0num_nan	1	C3
cat__MRDC1_False	1	C2
cat__MRDC1_method_MFC (LAIP+DfN)	1	C3
cat__MRDC2_False	1	C2
cat__TreatmentC3_Other	1	C3
cat__amlAgeGroup_15-29	1	induction
cat__amlDDLFLTTKDID_3.0	1	C1
cat__amlDDLNPM1ID_1.0	1	induction
cat__amlDDLNPM1ID_2.0	1	induction
cat__TissuetypesibsresultC2_2.0	1	C3
cat__MRDC2num_Neg	1	C2
cat__MRDC2num_nan	1	C3
ordinal__RenaCreatgradeC3	1	C3
num__date_MRDB2	1	C2
ordinal__AlopeciagradeC3	1	C3
ordinal__CardiacgradeC3	1	C3
ordinal__DiarrheagradeC3	1	C3
num__UnitsbloodC3	1	C3
cat__CytoResult_Not done	1	C1
cat__CytoResult_nan	1	induction
remainder__DaysIVantibC2_is_missing	1	C2
ordinal__RenahaemgradeC3	1	C3
ordinal__RenaprotgradeC3	1	C3
remainder__AlopeciagradeC2_is_missing	1	C2
remainder__AlopeciastartC2_is_missing	1	C3
remainder__CNSinvolveentry_is_missing	1	induction
remainder__CardiacstartC2_is_missing	1	C2
ordinal__LiverALTgradeC3	1	C3
ordinal__LiverASTgradeC3	1	C3
ordinal__LiverBilgradeC3	1	C3
ordinal__NauseagradeC3	1	C3
ordinal__OralgradeC3	1	C3
cat__MRDC2_method_MFC (LAIP+DfN)	1	C2
cat__MRDB1num_Pos	1	C3
cat__TreatmentC3_Flag-Ida	1	C3
cat__TreatmentC3_MACE	1	C3
cat__MRDC3num_Neg	1	C3
cat__MRDC3num_Pos	1	C3
cat__Marrresult1C1_RD	1	C1
cat__TissuetypesibsresultC2_3.0	1	C2
cat__TissuetypesibsresultC2_nan	1	C3
cat__TissuetypingdoneYNC2_nan	1	C2
remainder__ComorInf_is_missing	1	induction
remainder__ComorPrep_is_missing	1	induction
remainder__ComorPsyc_is_missing	1	C1
remainder__ComorRen_is_missing	1	induction
remainder__ComorRheu_is_missing	1	induction
remainder__CompmarrrespC1_is_missing	1	C3
remainder__CompmarrrespC2_is_missing	1	C2
remainder__CytoResult_is_missing	1	induction
remainder__Date_MRDC1_is_missing	1	C3
remainder__Date_MRDC2_is_missing	1	C2
remainder__Karyotype_is_missing	1	induction
remainder__CepTreatmentGivenC3_is_missing	1	C3
cat__ComorPsyc_nan	1	induction
cat__ComorRheu_2.0	1	induction
cat__ComorRheu_nan	1	induction
cat__ComorSPul_1.0	1	induction
cat__ComorSPul_nan	1	induction
cat__CytoResult_Failed	1	induction
cat__ComorHepM_nan	1	induction
remainder__ComorArr_is_missing	1	induction
remainder__ComorCard_is_missing	1	induction
remainder__ComorHepM_is_missing	1	induction
remainder__ComorIBD_is_missing	1	induction
cat__MRDC3_method_MFC (LAIP+DfN)	1	C3
cat__MRDC3_nan	1	C3
cat__MRDC3_specimen_nan	1	C3
remainder__LiverBilstartC2_is_missing	1	C2
remainder__LiverBilstopC1_is_missing	1	C2
remainder__LiverBilstopC3_is_missing	1	C3
remainder__LocalImmPcnt_is_missing	1	C1
remainder__Localcytoentry_is_missing	1	induction
remainder__Localimmentry_is_missing	1	induction
remainder__MRDA0_is_missing	1	C3
remainder__DaysinhospC1_is_missing	1	C1
remainder__DaysinhospC2_is_missing	1	C2
remainder__DiarrheagradeC2_is_missing	1	C2
remainder__DiarrheastartC1_is_missing	1	C2
remainder__DiarrheastopC1_is_missing	1	C1
remainder__DiarrheastopC2_is_missing	1	C2
remainder__DischargeddateC1_is_missing	1	C2
remainder__DischargeddateC2_is_missing	1	C2
remainder__HemoglobinEntry_is_missing	1	induction
cat__TransplantTypeC2_2.0	1	C2
cat__TreatmentC1_ADE and Mylotarg 3mg per m2	1	C3
cat__TreatmentC1_DA Mylotarg 6mg per m2	1	C2
cat__Platrecovery50C2_nan	1	C2
cat__Platrecovery50C3_False	1	C3
cat__Platrecovery50C3_True	1	C3
cat__PrevBloodDis_Chronic myelomonocytic leukaemia (CMML)	1	C1
cat__PrevBloodDis_Myelofibrosis	1	induction
cat__PrevBloodDis_Myeloproliferative syndrome	1	induction
remainder__MRDB0logred_is_missing	1	C1
remainder__LiverALTstartC3_is_missing	1	C3
remainder__LiverASTgradeC1_is_missing	1	C1
remainder__LiverASTgradeC2_is_missing	1	C2
remainder__LiverASTgradeC3_is_missing	1	C3
remainder__LiverASTstartC1_is_missing	1	C1
remainder__LiverASTstopC2_is_missing	1	C2
cat__NeutrecoveryC1_True	1	C2
cat__Platrecovery100C2_False	1	C2
cat__Platrecovery100C2_True	1	C2
remainder__MRDC1_specimen_is_missing	1	C1
remainder__MRDC1num_is_missing	1	C1
remainder__MRDC2_is_missing	1	C2
remainder__MRDA0hodnota_is_missing	1	C2
remainder__MRDA0logred_is_missing	1	C2
remainder__MRDA1_is_missing	1	C1
remainder__MRDA1hodnota_is_missing	1	C1
remainder__MRDA1num_is_missing	1	C2
remainder__MRDA2_specimen_is_missing	1	C3
remainder__MRDA3_is_missing	1	C3
remainder__MRDA3num_is_missing	1	C3
cat__TransplantSchedYNC2_nan	1	C2
cat__TransplantTypeC2_1.0	1	C2
remainder__Marrclastperc1C2_is_missing	1	C2
remainder__Marrresult1C1_is_missing	1	C3
remainder__Marrresult1C2_is_missing	1	C3
remainder__MRDB1num_is_missing	1	C1
remainder__MRDB2_is_missing	1	C3
remainder__MRDB2_method_is_missing	1	C2
remainder__MRDB2hodnota_is_missing	1	C2
remainder__MRDC0_specimen_is_missing	1	C1
remainder__MRDC1_is_missing	1	C2
cat__PrevBloodDis_Refractory anaemia with excess of blasts (RAEB, RAEB-t)	1	induction
cat__SmokeHist_nan	1	C2
cat__Marrresult1C1_nan	1	C3
cat__Marrresult1C2_CR	1	C2
cat__Marrresult1C2_PR	1	C2
cat__Marrresult1C2_RD	1	C2
cat__NeutrecoveryC1_False	1	C2
remainder__OralstartC2_is_missing	1	C3
remainder__RenaCreatstartC1_is_missing	1	C3
remainder__RenaCreatstartC2_is_missing	1	C2
remainder__RenaCreatstopC2_is_missing	1	C2
remainder__SmokeHist_is_missing	1	induction
remainder__SmokePerDay_is_missing	1	C1
remainder__TestDate_is_missing	1	induction
remainder__TissuetypesibsresultC2_is_missing	1	C3
remainder__TransplantSchedYNC2_is_missing	1	C2
remainder__UnitsplateletsC1_is_missing	1	C1
cat__Platrecovery100C3_False	1	C3
cat__Platrecovery50C1_False	1	C3
cat__Platrecovery50C2_False	1	C2
cat__MRDC2num_ND	1	C2
cat__CD33entry_2.0	1	induction
cat__CNSinvolveentry_nan	1	induction
num__LiverASTstartC3	1	C3
num__Date_MRDC2	1	C2
cat__MRDB0_method_qPCR-NPM1 OTHER	1	induction
cat__MRDB0_method_qPCR-t8/21	1	induction
cat__MRDB0_nan	1	C2
cat__MRDB0num_ND	1	C1
cat__ComorInf_nan	1	induction
cat__ComorMPul_2.0	1	C1
cat__ComorObe_1.0	1	induction
cat__ComorPST_0.0	1	C1
cat__ComorPST_nan	1	induction
cat__ComorPrep_0.0	1	induction
remainder__PrevDiag_is_missing	1	induction
remainder__NauseastopC3_is_missing	1	C3
remainder__NeutrecoverydateC3_is_missing	1	C3
remainder__OralgradeC1_is_missing	1	C1
