# Supplementary material for: Random Survival Forest Versus Elastic-Net Regularized Cox Regression for Survival Prediction in Acute Myeloid Leukemia at Distinct Treatment Time Points: Model Performance Comparison Study
Source: JMIR Bioinform Biotechnol. 2026 Apr 29;7:e75678. doi: 10.2196/75678 (PMC13128161; doi:10.2196/75678)
Supplement: Multimedia Appendix 11 [file bioinform-v7-e75678-s011.zip › final_stage_model_measurements/performance_metrics/all_final_model_average_fold_run_times/final_model_build_run_times.json]

{"initial_diagnosis__initial_diagnosis_flt3_npm1__cnet": 5276.849865416065, "initial_diagnosis__initial_diagnosis_MRD_NGS_flt3_npm1__rsf": 28272.075333017856, "C1__C1_flt3_npm1__cnet": 4641.185600416735, "C1__C1_MRD_flt3_npm1__rsf": 31616.93409932591, "C2__C2_MRD_flt3_npm1__cnet": 6091.48330659233, "C2__C2_MRD_flt3_npm1__rsf": 39360.8698428683, "C3__C3_flt3_npm1__cnet": 1837.4444008190185, "C3__C3_MRD_flt3_npm1__rsf": 13916.125050857663}
