# Supplementary material for: Random Survival Forest Versus Elastic-Net Regularized Cox Regression for Survival Prediction in Acute Myeloid Leukemia at Distinct Treatment Time Points: Model Performance Comparison Study
Source: JMIR Bioinform Biotechnol. 2026 Apr 29;7:e75678. doi: 10.2196/75678 (PMC13128161; doi:10.2196/75678)
Supplement: Multimedia Appendix 11 [file bioinform-v7-e75678-s011.zip › final_stage_model_measurements/performance_metrics/cnet/raw_JSON_metrics/cnet__post_C1__C1_flt3_npm1__SUMMARISED.json]

{"mean_c_index": 0.6760417805935293, "lower_ci_c_index": 0.6156905873260542, "upper_ci_c_index": 0.7397802593474101, "mean_ipcw_c_index": 0.6760417805935293, "lower_ci_ipcw_c_index": 0.6156905873260542, "upper_ci_ipcw_c_index": 0.7397802593474101, "mean_auc_curve": [NaN, NaN, NaN, NaN, NaN, NaN, NaN, NaN, NaN, NaN, NaN, NaN, NaN, NaN, NaN, NaN, NaN, NaN, NaN, NaN, NaN, NaN, NaN, 0.7699284711693032, 0.7585835409516787, 0.7527356718608749, 0.7509366701139396, 0.7457868727076373, 0.745617918525127, 0.7460132234548598, 0.7387663891061549, 0.7268007694419683, 0.7309735178093066, 0.73549157813519, 0.7383838994011451, 0.7424370588657094, 0.7442043166038516, 0.7440214415778962, 0.7395572518692111, 0.7419821780654935, 0.7446331895184886, 0.7417925941533331, 0.7403935200197336, 0.7387018379823725, 0.7407213365389493, 0.7433372208327726, 0.7403338521860887, 0.7401812640097082, 0.7406760843403563, 0.7426567829509056, 0.7442232027076894, 0.7420060405828743, 0.737400800014938, 0.7367092244300268, 0.7364815932560902, 0.7344414346080619, 0.7311487529759161, 0.7313241984305381, 0.7310083002100752, 0.7282388977678592, 0.7293660055415153, 0.7300511460665856, 0.7293447455432857, 0.7296602070115015, 0.7286047098224553, 0.7285117125713916, 0.7305518703810905, 0.7324161150283605, 0.7309839849739166, 0.7312137001283532, 0.7307903178245495, 0.7303345741168784, 0.7313263898112163, 0.7317999386733348, 0.7310188024172165, 0.7341064777355443, 0.7337907837123648, 0.7329729009653183, 0.7349445862605521, 0.7365238127878246, 0.7394994987970255, 0.7392633117939582, 0.7371652851104333, 0.7363453879510226, 0.7342427471276836, 0.7343762463814524, 0.7365122540805406, 0.7360686216011569, 0.7350900802622135, 0.7307589930286134, 0.7314275993566003, 0.7295311292867579, 0.7273309268550364, 0.7268472131946613, 0.7277659769154162, 0.7275794634833134, 0.7247958956101059, 0.7246984324622953, 0.7256961830082063, 0.7272414859070115, 0.7273146029686328, 0.7292715115575984, 0.7295418318074735, 0.7284220372207587, 0.7288376412057475, 0.7300277991017492, 0.729852283193247, 0.728888905352069, 0.7282333105182197, 0.7273118455758109, 0.7276618437390729, 0.7280596793331503, 0.7272126286135725, 0.7274444147911342, 0.7271570318272009, 0.7258058185204086, 0.7260246856413795, 0.7264044783965327, 0.7261733078129976, 0.7251065768538935, 0.7258080797254045, 0.7242435723769274, 0.7230574404512433, 0.7240106190170854, 0.724287794413856, 0.723969343095026, 0.723743176858823, 0.7243742290843129, 0.724557968147124, 0.7239917642155363, 0.7231948966123832, 0.725050119217084, 0.7245083031151791, 0.7237559295282364, 0.7238726302409543, 0.7236862511533573, 0.72242050059866, 0.7213596589047228, 0.7221532611751098, 0.7220243147617361, 0.7221400482427318, 0.7218885097745728, 0.7217741938741069, 0.7217140121818438, 0.7194183727517868, 0.7192473093983672, 0.7197147888235166, 0.7185627748020289, 0.7180704741526904, 0.7172878861439977, 0.7172942726750269, 0.7165555275625957, 0.7166069640545452, 0.7159270271780016, 0.7154472540298265, 0.7144878152065469, 0.7148426222359511, 0.7145980011380381, 0.714546939764437, 0.7151000701518924, 0.7161650946263443, 0.7166621619152151, 0.7159604534367212, 0.7156540465748309, 0.7165861517726014, 0.7166716458474983, 0.7161521616054797, 0.717095635607103, 0.7173319590713189, 0.7180265690746764, 0.7177223757548562, 0.7180619799417829, 0.7190813201640086, 0.7190185444302148, 0.7189218827938801, 0.7191366776937136, 0.7197570218544213, 0.717921632923062, 0.718083629032963, 0.7165173375396281, 0.7173964653371893, 0.7178482171168483, 0.7173282477590021, 0.7173898440545734, 0.717328976216131, 0.7176724051325232, 0.7176422294305841, 0.7167525573910375, 0.7172266762169314, 0.7177146619538265, 0.7178720827950201, 0.7176990364153522, 0.7177019825846046, 0.7181107232899457, 0.7187896956847829, 0.7185856681161211, 0.7186732143257665, 0.71817747647985, 0.7182068676053721, 0.7181703535521092, 0.7182108713582693, 0.7159864661765077, 0.7147457506785948, 0.7159433331453626, 0.7155561184732789, 0.7157673979291532, 0.715626208573783, 0.7146170387168824, 0.7146755568839218, 0.7150060175184011, 0.7154867180013352, 0.7153640075917849, 0.7151169823956217, 0.7155492581137496, 0.7169348310443704, 0.7175609219347634, 0.7178590097772467, 0.7178525858129244, 0.7178931468831117, 0.7185002943440619, 0.7182445550105265, 0.7182940815923924, 0.7182710863881949, 0.7176992385715564, 0.7173619187264056, 0.7168235503154384, 0.7168724859148504, 0.7170878372998017, 0.7171305315974114, 0.7169679456157323, 0.7171919351808717, 0.7169113981139664, 0.7170085904150247, 0.7176693009208996, 0.7182168818773175, 0.7184619420943397, 0.7184689453599751, 0.7172138813370863, 0.7168640699902538, 0.7158702336637116, 0.7163725734233288, 0.7163589016653339, 0.7166577178811869, 0.7166593184303345, 0.7170399438504542, 0.7179123858893357, 0.7180573272162455, 0.7171966134885133, 0.717062611879379, 0.7170027295091328, 0.7166310017220601, 0.7159718057586533, 0.7152870701332833, 0.7152750005855825, 0.7151505714462134, 0.7154099870421485, 0.7149680706260071, 0.7144060774817904, 0.7142417330752638, 0.7143857230593915, 0.7147329136771506, 0.7147530900193247, 0.7143696867606621, 0.7143907374903926, 0.7152078246333934, 0.7153184324964298, 0.7149127231200477, 0.714691426465132, 0.7142850899616489, 0.7144410681970078, 0.7145059981802071, 0.7147961095271027, 0.71509902158423, 0.7151340463034171, 0.7149377224159024, 0.7152028016174533, 0.7154905863460715, 0.7148377503566339, 0.714370611878839, 0.7138874724067122, 0.7140506936028939, 0.7143190142935173, 0.7143539118944059, 0.7144290304401604, 0.7148991801646893, 0.7154045174074093, 0.7154564329442705, 0.7149928575103254, 0.7136930409620807, 0.7140256027237859, 0.7139779148637996, 0.7144002769306508, 0.71459349437791, 0.7144726061218009, 0.7143022094082229, 0.7142610401070661, 0.7150623216687929, 0.7160095723206088, 0.7156957712600694, 0.7159503199008654, 0.7169766378570913, 0.7165868156611775, 0.7166416118435679, 0.7168034810542404, 0.7167596197771537, 0.7168882938949724, 0.7169690575755758, 0.7169338888233623, 0.7169993380610953, 0.7170481305475606, 0.7165395271812524, 0.7168708444261541, 0.7170298814864351, 0.7168990427170204, 0.7168426176867082, 0.7165190455717094, 0.7164897122959881, 0.7165365361057455, 0.7161097126459897, 0.7155019689772278, 0.7152414901319903, 0.7142808833507623, 0.713875246606948, 0.7141855912849522, 0.7142240897723462, 0.7142151479642381, 0.7142215338450989, 0.7141967084434399, 0.7140806812200162, 0.7137461747375456, 0.713916854482721, 0.7138546763610417, 0.7139841318191169, 0.7139991827176398, 0.7139942001758481, 0.7140317715866327, 0.7140912638691709, 0.7150586891913339, 0.7151309993243108, 0.7150371095725151, 0.7144755266540457, 0.7147137680225635, 0.7142136253739273, 0.7142469107169614, 0.7145506258107156, 0.7144756344754032, 0.7144870869076463, 0.714513705004038, 0.7142730495325724, 0.7143111749775438, 0.71343348715375, 0.7134346317962779, 0.7134024179062964, 0.712894478918447, 0.7131350084130451, 0.7132998619077923, 0.7132459269367832, 0.7137012953101212, 0.7136894006871269, 0.713647867414317, 0.7136802363841445, 0.7135793835169383, 0.7138905076082249, 0.714649105797429, 0.7147533477539776, 0.7144765244292397, 0.7138426202123211, 0.7141625046593438, 0.7143423482753665, 0.7143260201421442, 0.7143162482165061, 0.7149289303379035, 0.7149746545005778, 0.7149680599583222, 0.7152632980593959, 0.7155123673811077, 0.7155580712918874, 0.7156859587249812, 0.716557384552494, 0.7169850187630031, 0.7169459862606812, 0.7169610757114405, 0.7168190224879228, 0.7168010275014716, 0.716846721313059, 0.7165841183969609, 0.7162403245983713, 0.716218732755302, 0.716216308481667, 0.7162407916473429, 0.716003305120736, 0.7160348763333887, 0.7157570016158568, 0.7154006007193934, 0.715564876932259, 0.7156262119820576, 0.7156135542953745, 0.7156167488691155, 0.7156161549239881, 0.7156155396436211, 0.7156182186394439, 0.7156095573453877, 0.7156356029357465, 0.7151284829452713, 0.7151545620232703, 0.7151609531443139, 0.7151601021567615, 0.7151601153435082, 0.7151601717637356, 0.7151601116898513, 0.7151602830547802, 0.7151595377130173, 0.715162844476774, 0.715145971162394, 0.7147965364867678, 0.7155569571388437, 0.7155618193155113, 0.7149791775681649, 0.7143925112477414, 0.7144720246991556, 0.7144405250223398, 0.7143617162894783, 0.7139258918941372, 0.7137680236526512, 0.7138146552539015, 0.7132234027748454, 0.7131553580769909, 0.7132293517974394, 0.7134415403010956, 0.7128932843403506, 0.7130563295172748, 0.7127221181389398, 0.712566273461289, 0.7125972608169232, 0.7125929694499233, 0.7127648079424178, 0.7127722403034242, 0.7129746287105051, 0.7132385521965691, 0.713220884658722, 0.7132210389183627, 0.7132539285353505, 0.7131945726051102, 0.7133984657591982, 0.7150550491360769, 0.7158198646197684, 0.7154189937975078, 0.715103384793981, 0.7150526005562245, 0.71506461606733, 0.7150550778543675, 0.7150726939967569, 0.7144157520254221, 0.7144033238988857, 0.7143939528165025, 0.7144340603197286, 0.7143695658448722, 0.7149584371301038, 0.7147759250569358, 0.7143717136343186, 0.7145867542099616, 0.7144520567425667, 0.7142300276352962, 0.7142340769085764, 0.7140857860317357, 0.7141194862030827, 0.7140985714291439, 0.7141474912574374, 0.7137254196113632, 0.7135930009551659, 0.7136584389234815, 0.7134024696962843, 0.7133150499216091, 0.7133344038329269, 0.7137815517565831, 0.7140535701433511, 0.7140281057938347, 0.7140347820320813, 0.7140329406369177, 0.7140339266230368, 0.7140317147293237, 0.7140603738942579, 0.7142013376609806, 0.7140703974785235, 0.7140730909696721, 0.714041081330995, 0.7148425201984079, 0.7149002116352755, 0.7148825190134159, 0.7149011195654774, 0.7145842668989606, 0.7150090474162674, 0.7150321802563221, 0.7150270642253654, 0.7150277920144663, 0.715028939143303, 0.715024902592055, 0.7156769307037286, 0.7159141057456844, NaN], "lower_ci_auc_curve": [NaN, NaN, NaN, NaN, NaN, NaN, NaN, NaN, NaN, NaN, NaN, NaN, NaN, NaN, NaN, NaN, NaN, NaN, NaN, NaN, NaN, NaN, NaN, 0.5298862130513795, 0.5321513831502294, 0.5468510475908746, 0.5504490620704898, 0.5346380902301153, 0.5339273300223512, 0.5480466554660521, 0.5499865456925694, 0.5500462271929152, 0.5564696300315771, 0.5598304443142522, 0.564843260907885, 0.57101044519396, 0.5794269941046938, 0.5774781146557865, 0.578226304448078, 0.5816554829861802, 0.5902931506618254, 0.5858329062351376, 0.5894988918249295, 0.5859276324736301, 0.5994569010970903, 0.6032120855447601, 0.5961132661111949, 0.5967039217328187, 0.5971365983043133, 0.600800479826574, 0.6036578633605151, 0.5983295652563485, 0.5937055270161606, 0.6016862601998746, 0.6017027195724058, 0.601461891722814, 0.5982475273108105, 0.5979399264784954, 0.6048056915233064, 0.605109298281438, 0.6094142728104476, 0.6084020961057146, 0.6082461776012149, 0.6096101896443105, 0.6108251749894175, 0.6112111098447928, 0.6170846010335563, 0.6113844200951775, 0.6090220461067127, 0.6081125075632116, 0.6093630426392139, 0.6128799434151021, 0.6177342445794909, 0.618038098046449, 0.6160230340299837, 0.6273695180442033, 0.6217688631938018, 0.6193673520078176, 0.6247974525836655, 0.6251216780748637, 0.630820591917239, 0.6260543410985997, 0.6184548787740434, 0.6161749365681036, 0.6114121208524796, 0.6048695296987863, 0.6059075182435982, 0.6107802387910455, 0.6119078663928451, 0.6020353185741143, 0.6060482377171952, 0.6084500917020172, 0.6027735093834979, 0.5971015893959196, 0.5987296515228009, 0.5969917544706436, 0.5897064800976004, 0.5914171167011399, 0.592015056453426, 0.5973832031832512, 0.5998740548295217, 0.6025078438714908, 0.5985609394117517, 0.5963363557873171, 0.5961581287934299, 0.5971300331243677, 0.601526012860206, 0.5999281448999324, 0.602284371067393, 0.6029224654270958, 0.6059619644858216, 0.6116407767214952, 0.6133126679847631, 0.6141235296219938, 0.6141685341083755, 0.6155647920906103, 0.622273607174303, 0.6221576213412326, 0.6226139576883772, 0.6227703896072433, 0.6231294875273165, 0.6224835598311934, 0.6207860870194527, 0.6223809703465201, 0.6270613940190393, 0.6240853895467979, 0.6233335289064106, 0.6202697680367874, 0.6216234010014464, 0.620958393037625, 0.6203748754445588, 0.6272841989232456, 0.628100408738983, 0.6275215950337992, 0.6281904307354778, 0.6304131026340122, 0.6311934396825581, 0.6302515729287824, 0.6306405769764201, 0.6288541048542837, 0.6291613790062937, 0.6291584642439472, 0.6287348006394743, 0.6287292945506134, 0.6281010027017647, 0.6283507440471041, 0.6285392742526362, 0.6289431207582904, 0.6289388476003844, 0.6279022235997771, 0.6278963555459975, 0.6270055761947306, 0.6271036315970746, 0.6255165743918826, 0.6257206753492031, 0.6258591978581644, 0.6267149253950268, 0.6267033296100386, 0.6258889814036157, 0.6253011716072687, 0.6268685978614101, 0.6269673077657637, 0.6269307656241577, 0.6261587199828615, 0.629091882244078, 0.6318147467968356, 0.630815491953769, 0.6329588554176239, 0.6321939215859103, 0.6310187685651177, 0.6311547003653775, 0.6315614511444186, 0.6340329746686159, 0.6333765719723627, 0.6341793138509334, 0.635078895439603, 0.6350623762571673, 0.6334244013933673, 0.6334244148439246, 0.6336326762685137, 0.6359118959048755, 0.6359118912762902, 0.6356276832883369, 0.6353624208008453, 0.6353639221557023, 0.6394095821704779, 0.6397120568604043, 0.6397121829697535, 0.6394216655073997, 0.6395775778301228, 0.6395363553855535, 0.6399779372283192, 0.6398953484472676, 0.6399763424765476, 0.639972335931024, 0.6399864915046396, 0.6399339774832431, 0.6400419850053505, 0.6389238695961631, 0.6380092296050054, 0.637696152453713, 0.6364607695155177, 0.6356661327410231, 0.6380983654208388, 0.6362303502458582, 0.6357918228090531, 0.6362959423517035, 0.6339534281655576, 0.6339212736554597, 0.6348160587775367, 0.6358650357139572, 0.6368555993932472, 0.6358680564674635, 0.6367757466678607, 0.6400041846946344, 0.6406897588312302, 0.6416170776011679, 0.6422000225177463, 0.6422135908685249, 0.6431924790953621, 0.6426298590715764, 0.6433346860770283, 0.6434356313399249, 0.6434095702266746, 0.6427316972789618, 0.6414655939861164, 0.641315522243354, 0.6413560481027147, 0.6421763750637006, 0.6418239519340024, 0.642345859322453, 0.6417746138796385, 0.6411477717051903, 0.6416564077650497, 0.6421207726659273, 0.6431487734814668, 0.6432184033673017, 0.6419566243033024, 0.6416404431447472, 0.6407778875638755, 0.6414640177571135, 0.6439743337159757, 0.6450639204979155, 0.645063519802251, 0.6445028835354748, 0.6455858877104347, 0.6457639677148148, 0.6428754580098225, 0.6423090415537482, 0.6422912248602264, 0.6416024120283446, 0.6410129146455503, 0.641036906122458, 0.6405931984891531, 0.6405931967627218, 0.6413417477744645, 0.641717254016087, 0.6413460066843517, 0.6401846737651264, 0.6401942649033109, 0.6401907076202363, 0.6401919735027047, 0.6401912614768063, 0.6398349603094149, 0.6398115959870885, 0.6407951086503857, 0.6402928896080586, 0.6404630665930914, 0.6390135290282465, 0.6390135296788402, 0.637865200125617, 0.6378981830851139, 0.6381858687550397, 0.6387642364794139, 0.6377769044290703, 0.6377770939478441, 0.6379759388681211, 0.6368779536241594, 0.6368642663359574, 0.6370314465582734, 0.6370508036937439, 0.6374857209029131, 0.6379571588482993, 0.6380059267376077, 0.6385444489295374, 0.6391448929590406, 0.6391449009551173, 0.6387936113890537, 0.6374971058710829, 0.6374971145932652, 0.6374971122479947, 0.6377295876002876, 0.6377295057603268, 0.6377295286946975, 0.637729522296405, 0.6377295240945036, 0.6379298830986049, 0.6379298832475028, 0.6380055464866923, 0.6379298832178343, 0.6412433615859475, 0.6417842199911097, 0.6407376689755834, 0.6407376683423339, 0.6407376685125741, 0.6407376684668077, 0.6407376684791112, 0.6407376684758028, 0.6407376684766957, 0.6412382496248775, 0.6401358190711471, 0.640737668476356, 0.6412382455461284, 0.6412382456154163, 0.6412032380785528, 0.6407081755073991, 0.641617695041034, 0.6416176948871378, 0.6426450708282676, 0.6416176933039203, 0.6396326931572983, 0.639570700777233, 0.6395066173047288, 0.6400452821754103, 0.6400408789892834, 0.6400405534148017, 0.6400462045352834, 0.6400240312185309, 0.6389888163475664, 0.639022586835572, 0.6388961746721221, 0.6396177371875845, 0.6405127046246264, 0.640512709848878, 0.6405126987445174, 0.6405127299754082, 0.640464325683754, 0.6416681836166337, 0.6421118732990106, 0.6412002742230847, 0.6396707477249549, 0.6398423565756967, 0.6380239426315037, 0.6375682089312715, 0.637531723052238, 0.6374495692516767, 0.6374693699909025, 0.6374643811769547, 0.6374656259456185, 0.637465340091218, 0.6368898749368286, 0.6370505664616238, 0.6377456929341758, 0.636305686918082, 0.6363056869180821, 0.6363056869180796, 0.6363056869180896, 0.6363056869180519, 0.636305686918193, 0.6363056869176655, 0.6363056869196393, 0.6363056869122529, 0.6368898967061153, 0.6368898427592792, 0.636889477736972, 0.6363056857747758, 0.6363056911966474, 0.6371965520847825, 0.6372840860133879, 0.6372849751957737, 0.6372848018874412, 0.6372083693877898, 0.6371143302735149, 0.6371377651952995, 0.6371317842836616, 0.6371333382784484, 0.6371328216974865, 0.6371333945903145, 0.6371316614937159, 0.6371377813511334, 0.6371159959105435, 0.6371925379931892, 0.6370747134047424, 0.6370747129807633, 0.6370747147246647, 0.6370747076055692, 0.6370747364797564, 0.6370746200264112, 0.6370750873894544, 0.6370732198726283, 0.6370806532697838, 0.6370511687296826, 0.6351063500825417, 0.6349835157476085, 0.6352352393361792, 0.635267928243363, 0.6352594008026379, 0.6352616210212896, 0.6352610441176916, 0.635261193708585, 0.6352611550092763, 0.6352611649727093, 0.6352611625245231, 0.6352611626494358, 0.635261164742479, 0.6352611553519886, 0.6352611942951848, 0.6352610347609648, 0.6352616835858564, 0.6352590607916897, 0.6352696070553219, 0.6352273987265246, 0.6353956207880803, 0.6349285374997823, 0.6340639807888008, 0.6348878518315869, 0.6350854250491348, 0.6340605750377372, 0.6340774789063722, 0.63400966001798, 0.634279969275223, 0.633503309100298, 0.6330035673179473, 0.6320437793906267, 0.6323104846705342, 0.6321368022431123, 0.6321807816865458, 0.6321697695683598, 0.6321724866157644, 0.6321718496268717, 0.6324085856432157, 0.6324254942009566, 0.6324255264669049, 0.6324251318056365, 0.632306882967059, 0.6323074634008419, 0.6323069568777261, 0.6323071815434261, 0.632936839538244, 0.6329368836570456, 0.6329367148205468, 0.6331166166523626, 0.6331143269015288, 0.6331227300478919, 0.6331382523499048, 0.634697927378707, 0.6345811078266482, 0.6346305697791933, 0.6346174613090931, 0.6346209323547412, 0.6346200140340841, 0.6346202567797525, 0.6343799020377571, 0.6343811684045485, 0.6343724285217367, 0.6344212890157803, 0.63462020599197, 0.6366215731886616, 0.6369116669549775, 0.6369116704023983, 0.6369926556163736, 0.6369117049966373, 0.6369115295733185, 0.6369121784895709, 0.6369097803035744, 0.6369186345648229, 0.6368859774592647, 0.6370062974024183, 0.6365316409063325, 0.6363941803461203, 0.636394174448021, 0.6359571421417725, 0.6359978397759867, 0.6359591942851098, 0.636074731487009, 0.6359972038724491, 0.6359972171373586, 0.6359972137483745, 0.6359972146122821, 0.6359972143925888, 0.6359972144483107, 0.6359972144342182, 0.635997214437771, 0.6359972144368785, 0.6359972144371019, 0.635959339741832, 0.6371157398785943, 0.6371157399612907, 0.6371157396551186, 0.637115740776286, 0.6361880110058032, 0.6371157511765623, 0.6371157005324797, 0.6371158741592577, 0.6371152955749346, 0.6371171487827142, 0.637111559242562, 0.6371267482227465, 0.6375056271896901, NaN], "upper_ci_auc_curve": [NaN, NaN, NaN, NaN, NaN, NaN, NaN, NaN, NaN, NaN, NaN, NaN, NaN, NaN, NaN, NaN, NaN, NaN, NaN, NaN, NaN, NaN, NaN, 0.9345161017203023, 0.9163474646479574, 0.9163820748239728, 0.9157139284568242, 0.9153862493755379, 0.9200193817834593, 0.9192215288696748, 0.9064660804071961, 0.8796894201708996, 0.8822555945447065, 0.8852931862317865, 0.8827911787777477, 0.8871438668035025, 0.8876157722149968, 0.8841251442141164, 0.8788384363294757, 0.8775273003717942, 0.8774895000555608, 0.8767556476171087, 0.8712970381261552, 0.8697439577187716, 0.8690481505230657, 0.8682516825524167, 0.865578455048422, 0.8635235974567091, 0.8619749536278433, 0.8624843945626185, 0.8644422223039585, 0.8610447177738335, 0.8607746028029043, 0.8587015044107871, 0.8586780301116267, 0.8579420853995073, 0.8561463394448404, 0.8502929052442181, 0.8478400587745561, 0.846278472245516, 0.845813281042684, 0.8463479781361597, 0.8463247028779038, 0.8467201725214706, 0.8451385613531062, 0.8394847001263354, 0.8393537098811148, 0.8393228969865478, 0.8396586986251912, 0.8422402835551545, 0.8423297019688081, 0.8418527448683699, 0.8436334911028709, 0.8448114076211733, 0.8447661658911146, 0.8476254900633532, 0.8484245191447493, 0.8490422891548062, 0.8383501711501375, 0.8367142120478545, 0.8404297167602178, 0.8488909629058141, 0.8501684587737177, 0.8501898537211192, 0.8485077353722633, 0.852960816738628, 0.8516454296280774, 0.8483618448264777, 0.8488670954430755, 0.8485434408579701, 0.8488818752625784, 0.8438856925615927, 0.8428761227167808, 0.8428402006573418, 0.8438823066945718, 0.8348261173372342, 0.830301125245057, 0.8314786748909305, 0.8373620839963866, 0.8339065139924153, 0.8336546035970267, 0.8337038482056275, 0.8358117855306882, 0.8344834191376203, 0.834402572296808, 0.8369634997932571, 0.8375514496024234, 0.8353294917790068, 0.8291881491168186, 0.8289025069279112, 0.828774302495023, 0.8291959375638926, 0.8268854161533071, 0.8280928001872343, 0.8244509310359458, 0.8218192887912155, 0.8204826072654127, 0.8192271587231861, 0.8212622417768535, 0.8147963408158229, 0.8144190205248546, 0.8145112204264103, 0.8139066231956527, 0.814614934642476, 0.8146104161086812, 0.8144838577915093, 0.8145728221889912, 0.8146116226423653, 0.8142893742750675, 0.8130604507249929, 0.810333810988719, 0.8120972231281528, 0.8132421460316535, 0.8126420835307017, 0.8090806072413038, 0.8084148876007784, 0.8088118033621413, 0.8104648674648414, 0.8108077259947812, 0.8089425229576629, 0.8089421015784444, 0.8062920403709248, 0.8062997069278718, 0.8060701243122657, 0.8041484874669053, 0.8035906608057318, 0.8037522377823282, 0.7995706476820889, 0.7987404974309429, 0.8020022785287584, 0.8020013983839818, 0.8020754644658505, 0.8019810319932951, 0.8022816480374562, 0.8010571261557387, 0.8010982176340897, 0.8048247395276754, 0.8048008256899384, 0.8047487006598192, 0.8048176977929657, 0.8037541070863083, 0.8039840100239096, 0.797574089608201, 0.7951128157998498, 0.7961623239349059, 0.7945130637865067, 0.794265506784801, 0.7944766320385155, 0.7946874739291967, 0.7946874450903764, 0.7934680960157203, 0.7938154662857224, 0.7947810388867467, 0.7946485240955272, 0.7947530864143261, 0.7947330563426963, 0.7946913317207543, 0.7932170279809847, 0.7931094552607627, 0.7918108255711376, 0.7919890138473247, 0.793088366256143, 0.7913947676295559, 0.7915006218850159, 0.7915012862508678, 0.7935735035477329, 0.7932478967775447, 0.7897280005762563, 0.7918295536002465, 0.7911327864006026, 0.7921825538072507, 0.7939948662994483, 0.7939706879548641, 0.7939769851067046, 0.793975347741047, 0.7938728050360246, 0.7938125572067035, 0.7930256547675515, 0.7946899252405041, 0.793118147724748, 0.7934906960471206, 0.7933831677004255, 0.7927594353981107, 0.793228002537256, 0.7923806658264435, 0.7906432482923963, 0.7903909640905843, 0.790382743920016, 0.7905063419100297, 0.7904698149573327, 0.7906103570341659, 0.7912889524914507, 0.7911790635864808, 0.791308122461794, 0.7914324540167964, 0.7913280502189366, 0.7912100196537102, 0.7912557515604738, 0.7912370238602797, 0.7914206375659083, 0.7924053001966801, 0.792262966500205, 0.7919881535202705, 0.7904672172949343, 0.7905343204849883, 0.7905090800763155, 0.7908654425997655, 0.7919794216108973, 0.792136323825026, 0.7929879085961488, 0.792935839216458, 0.7918146626302361, 0.7934991968558042, 0.7991587169753983, 0.7976993287790869, 0.7976482940564218, 0.7976189975285785, 0.7966335152071794, 0.7965036140733568, 0.7971713397701188, 0.7954037626225456, 0.7949754497543817, 0.7948182033297783, 0.7953817937689778, 0.7973631958217331, 0.7980857566149325, 0.7983603932882265, 0.7993879297142534, 0.7989962890128831, 0.7991516457249409, 0.7990637231008882, 0.798638635266726, 0.7983216977440862, 0.7996230181304267, 0.8016790176818342, 0.8011677548109479, 0.7972460147939827, 0.7926873897381617, 0.7942922074712235, 0.7969928743874468, 0.8010006564014698, 0.800820584399213, 0.8007515000349364, 0.80072710184013, 0.801255403619714, 0.8012658108739923, 0.8012119006679815, 0.8011298104077839, 0.8009982319820476, 0.8033682233246304, 0.8061235571737791, 0.8053088470497206, 0.8055272746582712, 0.8054687182610343, 0.8054844147987079, 0.8054802075675161, 0.8054813351599743, 0.8054810329759553, 0.8054811139516405, 0.8054810922545332, 0.8054810980677075, 0.8054810965103463, 0.8054810969275327, 0.8054810968157858, 0.8054810968457143, 0.8054810968377045, 0.804528043498829, 0.8045280434984914, 0.804528043498319, 0.804528043499352, 0.8045280434953711, 0.8045280435103379, 0.8045280434541695, 0.8045280436649198, 0.8045280428742306, 0.8045280458404829, 0.8045280347135375, 0.8054811324175238, 0.8062637394849609, 0.8056342614297858, 0.8057958062518905, 0.8057551565902683, 0.8057606648161633, 0.8057781384934232, 0.8057027555568893, 0.8064671789914566, 0.8064671765129726, 0.8064671853881806, 0.806467153756675, 0.8064672658878872, 0.806466870843427, 0.8064682526040279, 0.806463460643686, 0.8064799093179992, 0.8064241572626045, 0.8066101369723145, 0.8043428437717499, 0.8016631901343454, 0.8019181621454952, 0.8016835479849128, 0.8017428383802332, 0.8014198992941957, 0.80085994911194, 0.8004636694328592, 0.8005045762766725, 0.8004931782811524, 0.8004963463603062, 0.8004954678335607, 0.8002414728708543, 0.8004956438542031, 0.7964702334392367, 0.7954323161545301, 0.7954323146396066, 0.7954323224461909, 0.7954322915997423, 0.7954324116014448, 0.7954319457716553, 0.795433751689841, 0.7954267591505749, 0.7954538019425285, 0.7953493395307277, 0.7957524018271731, 0.7930270155869663, 0.7914089672378597, 0.7956757267624747, 0.7947868390077776, 0.7950462887469735, 0.7949850619155953, 0.7950085950095488, 0.7950023306714473, 0.7950478726700098, 0.7950063011795085, 0.7953282560755229, 0.7948877832706609, 0.7948006647702353, 0.7947561307007999, 0.7947542794014157, 0.7948078625325216, 0.7943365861866933, 0.7942868714934919, 0.7942869343739651, 0.794286917630954, 0.7942869220886835, 0.7951215165348198, 0.7951215166309572, 0.7951215166053679, 0.7951215166121786, 0.7951215166103663, 0.7951215166108483, 0.7951215166107201, 0.7951215166107543, 0.7951215166107451, 0.7952415853593922, 0.7951215166107468, 0.7951631898948316, 0.7952415853593919, 0.7952415853593918, 0.7952415853593919, 0.7958996669434909, 0.7964370779990677, 0.7964361845063072, 0.7964395020356188, 0.7964272031429661, 0.7964727244505436, 0.7963403307099063, 0.7965074142516666, 0.7958302239623146, 0.7952415853593918, 0.795241585359392, 0.7952415853593919, 0.7950123283699377, 0.7946707740718407, 0.7946724237106345, 0.794671986079608, 0.7946721019440013, 0.7946720702093742, 0.7946720907243094, 0.7946720060618105, 0.7946724590439437, 0.7946702095231677, 0.7946807405261025, 0.7946334474748306, 0.7948393142254366, 0.7945060302253714, 0.794461827474954, 0.794460963349164, 0.7944643624136892, 0.7944626654382536, 0.7944633158383598, 0.794463086629051, 0.7944631927576901, 0.7944630141120012, 0.7944637043640077, 0.7944607777885166, 0.7944730958447661, 0.7944218814250386, 0.7946079413459493, 0.7946079413459493, 0.7946079413459493, 0.7946079413459494, 0.7946079413459493, 0.7946079413459493, 0.7946079413459494, 0.7946079413459493, 0.7946079413459493, 0.7946079413459493, 0.7946079413459494, 0.7946079413459494, 0.7946079413459493, 0.7941382453127038, 0.7946889398993774, 0.7925501052110104, 0.791221897116885, 0.791314745995779, 0.7912902798332568, 0.791296725062232, 0.7912950276358599, 0.7912954745460806, 0.7912953569147897, 0.7912953878672369, 0.7912953797252049, 0.7912953818662815, 0.7912953813034369, 0.7916334144873742, 0.7935328732610817, 0.7954260582687734, 0.7952816677040979, 0.7942057829299298, 0.7941904913888181, 0.7941904913792623, 0.7941904914169315, 0.7941904912728341, 0.7941904918222074, 0.7941904897309096, 0.7941904976808899, 0.7943360788207501, 0.7941905819238472, 0.794190148684377, 0.7941917868934598, 0.7941856004431506, 0.7941080858762275, 0.794104722772143, 0.7948687684981464, 0.794620342751577, 0.7944742311432699, 0.7944955852036427, 0.7944165441817055, 0.7947087717988439, 0.7935852797755895, 0.7929864047867555, 0.7930104101856559, 0.7929866022231313, 0.7929850231421869, 0.7929906936558793, 0.792970242029366, 0.7936332803745788, 0.7937982949558579, 0.79376919738422, 0.7937766255226981, 0.793774733331818, 0.7937752141944766, 0.7937750923113192, 0.7937751231156024, 0.7937751153552686, 0.7937751173032392, 0.7937751168162551, 0.7937751169374355, 0.7937751169074414, 0.7937751169148197, 0.7937751169130178, 0.7937751169134541, 0.7937751169133497, 0.7937751169133743, 0.7937751169133686, 0.7937751169133699, 0.7937751169133694, 0.7937751169133694, 0.7947045101794098, 0.7947905442356301, NaN], "mean_briers_curve": [NaN, NaN, NaN, NaN, NaN, NaN, NaN, NaN, NaN, NaN, NaN, NaN, NaN, NaN, NaN, NaN, NaN, NaN, NaN, NaN, NaN, NaN, NaN, 0.042860327201157164, 0.046047388599799156, 0.047762687879390274, 0.0498991830916803, 0.052617780564371205, 0.053829761036725245, 0.055427820070741526, 0.05818252559807512, 0.06035487190611581, 0.06203765570633602, 0.06398497131580823, 0.06636782209402846, 0.06724800349836023, 0.0684700921075279, 0.0701585211833865, 0.07270230276837382, 0.07418738342879765, 0.0752615692785377, 0.07621129099785623, 0.0778481896259017, 0.07933850436830735, 0.08057510154834864, 0.08227450702487925, 0.08565373168027218, 0.08789148358548332, 0.0895137734784048, 0.09027410991385788, 0.0916575468217866, 0.09340750061218898, 0.09461714634553248, 0.09677716409225712, 0.09808801810276581, 0.0993336561478523, 0.1010136551154618, 0.1017176750085063, 0.10380789876786885, 0.10545241805002056, 0.10766414598436569, 0.10968538704253755, 0.11044368390125972, 0.11070944647888406, 0.11223938138846949, 0.11388185453210013, 0.11530893936938441, 0.11668468532874374, 0.11773009383076653, 0.11888579717470865, 0.11961805842384052, 0.12143107971532677, 0.12257378294410054, 0.1234601130068382, 0.12421823471348521, 0.12460807182972218, 0.12624111418484565, 0.12784652965662024, 0.12935953034376924, 0.13021194276044626, 0.1316287931019845, 0.1330870769980224, 0.13400695009839625, 0.13500670544114274, 0.13690645021491382, 0.13800641405879271, 0.13931701211107111, 0.1403564970236547, 0.1414588452013953, 0.14328444944184449, 0.14437839895488908, 0.1457105588833395, 0.1468215337202669, 0.14760671537026843, 0.14858234021788408, 0.15025995829148722, 0.15281496034115627, 0.15381687225015703, 0.15377915269851705, 0.15446239639238235, 0.15476276344358963, 0.15513197789595592, 0.15605468779942425, 0.15673929225583913, 0.15720108264919871, 0.15796424952960178, 0.15860928840665894, 0.1599003717317465, 0.1611153548141952, 0.16173822026663576, 0.16235960330973404, 0.16341353872145878, 0.16450333302811343, 0.16515992892290499, 0.1657300484139492, 0.16675260218250057, 0.16761377208554135, 0.1679761682983478, 0.1684009497590896, 0.1693217130025551, 0.17014551870953154, 0.17174602987245124, 0.1726864392403379, 0.17311740898221573, 0.17381172285800153, 0.17411679355389656, 0.1742864640844196, 0.17456564881527903, 0.1747220467880075, 0.17508664469718638, 0.17541768103998825, 0.17567144596576137, 0.17629686677216239, 0.17662718946475858, 0.17699377361966573, 0.17776220640316365, 0.17866488579716047, 0.17938000982930075, 0.1800017393508358, 0.180657534810739, 0.18076534032069005, 0.18137551456989004, 0.18188469290348, 0.1822426897288118, 0.18335729691999136, 0.18358292624566122, 0.18374094017192427, 0.1843830613242186, 0.18485422587290695, 0.1855323346806926, 0.1857590109024498, 0.1860414959959234, 0.18629516466486878, 0.18669683778089186, 0.18716237145237122, 0.18787888606245118, 0.1881609632522507, 0.18827916364734756, 0.18854099779234967, 0.18879308900027938, 0.1888420093275782, 0.1886738211220054, 0.18921932259039972, 0.1895734371880391, 0.1897916615052475, 0.19003425788833525, 0.190233812656164, 0.190193054644171, 0.19050262291029574, 0.1904891174302505, 0.19098751522105495, 0.19130101315141285, 0.19126152249241288, 0.19124004708380654, 0.19165000417502007, 0.19168405185870818, 0.191605600808327, 0.1924165370326434, 0.19229069147810265, 0.19308717261792735, 0.1933282641684395, 0.19348154168793713, 0.19396072376265877, 0.19405752364466305, 0.19409813181895716, 0.19444320886190242, 0.19460835379960822, 0.19515153390443185, 0.19526882424165284, 0.19540820615319682, 0.19569742452849118, 0.19616836757621245, 0.19622564825227978, 0.1961043909393297, 0.19605592758501722, 0.1963841866202178, 0.19649327084326812, 0.19684162337074784, 0.19723413968938033, 0.19783329938548047, 0.19806315229896557, 0.19892932672313116, 0.19966893985798886, 0.19977026997134328, 0.20019406899420455, 0.20042305035054778, 0.20105343771785447, 0.20157495371322195, 0.20190206000721972, 0.20197794869098795, 0.20200102102871484, 0.20230971238480125, 0.2025385261418917, 0.20239275136696555, 0.2021588058098119, 0.20229927956224034, 0.2024230751344722, 0.20248489374057382, 0.20254525353011552, 0.20241030149955025, 0.20282036086829108, 0.2029457662773079, 0.20292110084644321, 0.2032482124725953, 0.20351950821073359, 0.20384367515277102, 0.20385983819077103, 0.2038841357523415, 0.2040235961344661, 0.204171979639206, 0.20411262897875396, 0.2045119114894721, 0.20459615993305116, 0.20454471161155413, 0.20480958903399898, 0.204954718921187, 0.20493588313886088, 0.20543759043254536, 0.20558805729873122, 0.20589358254962403, 0.2057559653783746, 0.20599344384531892, 0.20600950029215687, 0.20617571532839354, 0.20610749443961754, 0.20589082414289994, 0.20605282363418823, 0.2066990447130174, 0.206763697120784, 0.20679281335590866, 0.2070777604890847, 0.20734228229059143, 0.20762532297002492, 0.2077950021654331, 0.20803323448992356, 0.2082279650040179, 0.20870307055096926, 0.20906809460469314, 0.2092654693976445, 0.2094084127579213, 0.209360419129407, 0.20934996841916204, 0.20956211583104226, 0.20977993704145662, 0.20959085483811296, 0.2097933755106396, 0.21011487743820476, 0.21043572799454285, 0.21061930241158136, 0.21064822875205103, 0.21077237103216778, 0.21073664523993, 0.21064833297412053, 0.21068883059769716, 0.2108347587723747, 0.2108292062927689, 0.21074426770891008, 0.2110238118022354, 0.2114120784213303, 0.21166310463035462, 0.21165945398347066, 0.21172591573821772, 0.2117360558937803, 0.21175085393249693, 0.2115897413497619, 0.21153557419327762, 0.21157158696641745, 0.21172748155429505, 0.21216479131553864, 0.21208465429766452, 0.2121178964061759, 0.21199480764699227, 0.21198973564737567, 0.2120457481249517, 0.21213770415504216, 0.21214640330654738, 0.21187974034967116, 0.211493178035433, 0.21165222969169178, 0.21165598085644896, 0.21140855518563811, 0.21152665183199904, 0.21161407138517543, 0.21158699422570101, 0.2115935384826446, 0.21160374217347308, 0.21160945715758636, 0.21160323882074603, 0.21174196618584962, 0.21178380723872264, 0.211976298755653, 0.2120171090206711, 0.21221939258876418, 0.21235543330036655, 0.212387987255187, 0.21258394105219364, 0.21266493760465566, 0.21272363955368398, 0.2129375422548009, 0.21318394742533178, 0.2132761912823952, 0.21367922938776093, 0.2139160801755075, 0.21388493722657845, 0.21386677921429734, 0.21387219230945595, 0.21386688158693673, 0.21389013994653333, 0.21398872991984522, 0.21418734617732563, 0.21413644554085268, 0.2142152281598109, 0.2142520221613705, 0.21426115498258677, 0.2142542507944857, 0.2143098636212562, 0.21431066943391996, 0.21399571126132966, 0.21397390064060254, 0.2140009145004574, 0.214167871896442, 0.21414925593060644, 0.21445371594391596, 0.21448850146142542, 0.21443451278226894, 0.21446488916698378, 0.2144600911293136, 0.21445098184154052, 0.21454900594374685, 0.2145418253627263, 0.2149052356031613, 0.21490275222503322, 0.21494142692619256, 0.2150965924322694, 0.21492408258493195, 0.21485813070889878, 0.2148791551625631, 0.2147382911358629, 0.2147813785811276, 0.21481582680558264, 0.21480117316840203, 0.2148343425030553, 0.21480767142800872, 0.21460483322903168, 0.21459566404713543, 0.21473000860116842, 0.2149581121705752, 0.21488094953516604, 0.21486777487642833, 0.2148668917374855, 0.21487339146926396, 0.21457617955295855, 0.21455710112056314, 0.21456183973445223, 0.21449743450931494, 0.21442490123471974, 0.21443843126216872, 0.21442896773133915, 0.21411868862258404, 0.21403030496711872, 0.2140607081943311, 0.21405259828461207, 0.21408901371307623, 0.21409457333224174, 0.21407972153104535, 0.2141675133151967, 0.21431563312138227, 0.214331052593859, 0.21432968172340797, 0.21432303435685363, 0.2144092156725725, 0.21443651297818023, 0.21457990560476525, 0.21472207843413904, 0.21467284912180415, 0.21465505576941324, 0.21465869026535284, 0.2146577744650174, 0.21465793855457943, 0.21465813840957174, 0.21465728917893792, 0.21466004561537574, 0.21465168480517965, 0.21481432971301428, 0.21482108585494855, 0.21481899160948512, 0.21481931400452695, 0.2148192866996949, 0.21481928047056445, 0.214819283555747, 0.21481927796783798, 0.21481934219888876, 0.21481890778908927, 0.2148219044565049, 0.21492157276700757, 0.21454527050199665, 0.21454302926695956, 0.21481103497652013, 0.21500736121628583, 0.2149840431210339, 0.21501150453818654, 0.21503799151222047, 0.21519653929596694, 0.21524919860122357, 0.21523328219104673, 0.21545873151278594, 0.21548372578447195, 0.2154610585065922, 0.21540280371946977, 0.21561400871720257, 0.2155593515302334, 0.21568827126528398, 0.21574639286229336, 0.21574081420543761, 0.2157913507113185, 0.21575865639151218, 0.21575867458700218, 0.2157380306724545, 0.2156768172030763, 0.21567914708142694, 0.21568025215984876, 0.21566450758108274, 0.21569310225939345, 0.2156292237019545, 0.21493463606016533, 0.2146025242024111, 0.21476690119196723, 0.21488820450579943, 0.21490922573467933, 0.21490436872448787, 0.21490798469268368, 0.2149013607533877, 0.2151360887629316, 0.21514261616813257, 0.21514493195113504, 0.21513493969713546, 0.21520181527116244, 0.2149222808938341, 0.21497693026802112, 0.21514851528022033, 0.21514450535737706, 0.21522626939019843, 0.2153061457040952, 0.21531258754902202, 0.2153692556468515, 0.21535668964733046, 0.21536452551378976, 0.21534613960896334, 0.2155111916706194, 0.2155614050448487, 0.21553855895807855, 0.21562777373918243, 0.21565355573132028, 0.21566198845489518, 0.21551757716367206, 0.2154589524705796, 0.21547498670307857, 0.21547091278240987, 0.2154721003751744, 0.21547125989847135, 0.21547345976947974, 0.21545856530547766, 0.21545737015588345, 0.21552080484590508, 0.21551833309497972, 0.21552596142608696, 0.21531123362964455, 0.2152992075314529, 0.21530358460258717, 0.2152972064672675, 0.21542111252049995, 0.2153042986211829, 0.2152977406892385, 0.21529917344475052, 0.21529903623905158, 0.2152984980146126, 0.2153002535349303, 0.215020611546739, 0.21497220064069036, NaN], "lower_ci_briers_curve": [NaN, NaN, NaN, NaN, NaN, NaN, NaN, NaN, NaN, NaN, NaN, NaN, NaN, NaN, NaN, NaN, NaN, NaN, NaN, NaN, NaN, NaN, NaN, 0.019898059155994543, 0.022886221764868594, 0.02370755327654739, 0.024417263278758556, 0.025202998547162892, 0.025508398359628266, 0.025584537381487027, 0.027895001330943324, 0.029615025613484294, 0.03076007102355963, 0.03178117939163407, 0.03365419298307028, 0.037150794547484295, 0.037705783264539626, 0.03802183887235489, 0.038460735523780334, 0.03941877158171438, 0.04254663154928183, 0.04213598229579302, 0.04408816210494139, 0.04821450406115518, 0.051003868863773553, 0.05407943381052048, 0.05655174887709565, 0.05794300222558127, 0.05909084630524486, 0.05918503264761938, 0.061304672574045684, 0.06328710855567406, 0.06461202617922521, 0.06565049821411321, 0.06725848030173188, 0.06814113185406663, 0.06835510272201886, 0.06843396475607055, 0.07288629494870216, 0.07621461377165235, 0.08181679873553703, 0.08480514446161341, 0.08683290602769178, 0.08703756947507829, 0.08938126238410574, 0.09176058484566182, 0.09413521650969998, 0.09511822495199312, 0.09605872663776956, 0.09678687061495304, 0.09914656194016119, 0.10089970992884677, 0.10168867601020014, 0.10277822638914043, 0.10280106003234467, 0.1034215533605915, 0.1052094842285884, 0.10601368090405638, 0.10939785559155997, 0.11153648924513672, 0.11269238527610466, 0.11343801024998669, 0.1133994573835126, 0.11371182025727274, 0.1153640591364745, 0.1155470459745986, 0.11872397981402918, 0.11983935251246572, 0.12045945326605731, 0.1213969314186514, 0.1214872019119258, 0.1228329836051401, 0.12314562106903004, 0.12322264716339631, 0.12292249354068552, 0.12487948364988816, 0.1271633684530887, 0.1284788895200969, 0.1291024139614979, 0.13103890102667298, 0.1309690529401003, 0.13151620930218333, 0.13247419254621387, 0.13334920761274066, 0.13339168282095995, 0.1338300537003467, 0.13329634176735658, 0.13538767800356238, 0.13722034511566894, 0.13766903453451307, 0.1375500841016663, 0.13756675549297348, 0.1393625099583828, 0.1396368372781921, 0.1406652290151182, 0.1409675299825889, 0.1406980238552604, 0.14196814971583827, 0.14197382068883974, 0.1447149822829982, 0.14548252949581505, 0.14651764835058811, 0.1470971804235107, 0.1480687777520787, 0.14869448334289365, 0.14869036345015088, 0.14866240621598675, 0.1486866840862329, 0.14835748777414764, 0.14887468063683104, 0.14991483809592965, 0.1505111519352983, 0.1510969117013316, 0.1511368104322287, 0.15195749561039745, 0.1520910428999922, 0.15200924735071233, 0.15287133450793253, 0.15325484807969303, 0.15356811887726235, 0.15358416917459367, 0.15463996874663205, 0.15533429492569595, 0.1553843492285057, 0.155897354532728, 0.15682949096613288, 0.15732608590585614, 0.15928409207659752, 0.15933339249322143, 0.15927995653689966, 0.1593095009600716, 0.1590395786688639, 0.1599061256239465, 0.15992582179861753, 0.16003668341860658, 0.1600734144640626, 0.16028101013612117, 0.16025816980082336, 0.16033283353857833, 0.1602705594770339, 0.16022018663835455, 0.16073802521050395, 0.16185179336185768, 0.16242912715345248, 0.1625271545357656, 0.16315297053521804, 0.16372328648617132, 0.1637867068407919, 0.16382925079799573, 0.16421269627304924, 0.1648468405768027, 0.16492040568424735, 0.1647825967807924, 0.1648564335228603, 0.16491549181408713, 0.16474856891260503, 0.16504604154743063, 0.1658239953092705, 0.16639353975974241, 0.167231828677161, 0.16730719028791693, 0.16739718671010945, 0.168047513043652, 0.16814702199600196, 0.16822832088032746, 0.16848480638762384, 0.16851417583297795, 0.17131027126368256, 0.17110590093852107, 0.17144103111171496, 0.17131773195294375, 0.17084203651374508, 0.17132129829500467, 0.17113699289963932, 0.17118032229716623, 0.17113639822818041, 0.17113498459256402, 0.17122873515375572, 0.1713257651861653, 0.17183444907285023, 0.1717559383235969, 0.17180500399327772, 0.17188474169120635, 0.171892406643893, 0.17192896696163787, 0.17315886392199534, 0.17336870302535426, 0.17385209447451444, 0.173800596320425, 0.17376360016959505, 0.17382109462738873, 0.17442768185036703, 0.17435256469768465, 0.17440145658783512, 0.17416134560274768, 0.17467973551639668, 0.1759596155985093, 0.17566690739147311, 0.1757089778384524, 0.17558904259963876, 0.17558804445409756, 0.17561838154483347, 0.17586480138004226, 0.1774066360353255, 0.1776939248263329, 0.17769913255667394, 0.1777018113453008, 0.17772388628079241, 0.17769894125103747, 0.17770410530544212, 0.17765243580899726, 0.17778033860028006, 0.17704961414277914, 0.17478130993674254, 0.17574983163775507, 0.17595713651860018, 0.17586318938682802, 0.17585123891210278, 0.1759280673693801, 0.17563010213376515, 0.17627963524611903, 0.17764854146247552, 0.17758027130287335, 0.17743781098289393, 0.17656076849775254, 0.17659638177388362, 0.17680219003717285, 0.1769702903192033, 0.17693027372033726, 0.17692515155766958, 0.17692868281819915, 0.1769723034934129, 0.17701975999200245, 0.17673549464719968, 0.17654660841747083, 0.1771297151219503, 0.17849730744130954, 0.1814880759354563, 0.1806896033536286, 0.18042701544968318, 0.17957311414752247, 0.17962705829802042, 0.17959046988545418, 0.17950616550431978, 0.17941233088650282, 0.17928939806423522, 0.1797031918597757, 0.1802107994963202, 0.18021739016265492, 0.1797477769074314, 0.17906232327223923, 0.17915595148116584, 0.17910130121130816, 0.17908680823501968, 0.17905089472667135, 0.17900867387656347, 0.17899414659178015, 0.17894747763076568, 0.17885783554236323, 0.17882798123307497, 0.17881586991783047, 0.17878727041672712, 0.1787881060570588, 0.1787570642240936, 0.1789968698698813, 0.1789804592605698, 0.17896465557584307, 0.17896131048710695, 0.1789482967007309, 0.17893962932131166, 0.17893259627915914, 0.1789288943737168, 0.17892164317637924, 0.17892096575144656, 0.1789169957183825, 0.17891906605956057, 0.1789047807525697, 0.17887552341731122, 0.17886948894356045, 0.17883495000553662, 0.17881445803127188, 0.1788043356033691, 0.1787834730247257, 0.178770254289755, 0.17876722729843436, 0.17879316679855603, 0.17882347424902434, 0.17882287699879018, 0.17879801632791817, 0.17877203478577255, 0.17875792773585367, 0.17870319527985734, 0.17865765167085967, 0.1786318736213809, 0.17861780116719764, 0.17854115403414308, 0.1794073095668073, 0.18009754382103285, 0.18001577000650273, 0.1800344896216319, 0.1800664883530202, 0.17995600995188674, 0.18065516085830732, 0.18109638412817228, 0.1810018088030163, 0.1810301578161514, 0.1810450975210123, 0.18098235179017838, 0.18132010049323893, 0.18093261758944382, 0.182551513178723, 0.182645250129692, 0.1826347521456923, 0.18263078990944287, 0.18263233562978975, 0.18262789211247388, 0.18262006978431458, 0.1826108144201775, 0.1826131086378362, 0.182593471569398, 0.18267255846992375, 0.1824689319175465, 0.18451554679226564, 0.18420692047457693, 0.1825836431065401, 0.18286088069763493, 0.18275907716080228, 0.1827823897550467, 0.18276215306959934, 0.182758488762716, 0.18275682466318185, 0.18293655509979498, 0.18328252939024411, 0.1833204484954488, 0.18344288506132697, 0.18331648582219107, 0.18336229417277503, 0.1833065162416334, 0.18365208613112943, 0.18381691620306886, 0.1837803385088057, 0.18379026735032009, 0.1837936163336216, 0.1837921984729299, 0.1837950117740753, 0.18379346040364355, 0.18379561084653437, 0.18380264191584508, 0.18380272439323145, 0.18380274795399082, 0.18380264023590753, 0.1837953073426384, 0.18360301257413603, 0.1836031147952721, 0.1836025822945928, 0.18360240734564107, 0.18365495614512423, 0.18376023787324153, 0.18360404902423316, 0.1835983061554746, 0.18359728178809456, 0.18359760896605729, 0.1835911332478876, 0.18358831562423955, 0.18359604908259872, 0.18345012005747757, 0.1839135625052203, 0.18410993016109076, 0.18410999442293055, 0.18411090083223078, 0.18411678510282456, 0.18412665638809914, 0.1841093892127501, 0.1841028984149325, 0.18389363201502332, 0.18389194484268773, 0.18389240955713776, 0.18389228223104007, 0.18389231541612625, 0.18389231317230012, 0.18389228718056846, 0.1838923974793073, 0.18389196769195865, 0.18389460379656197, 0.18390169577569856, 0.18390085606860132, 0.18390108414073203, 0.18390102168843012, 0.18390104097018256, 0.18390102666461985, 0.18390106539871418, 0.1839009212996983, 0.18390147191338896, 0.1838994888628974, 0.18391653081495554, 0.1838772111429014, 0.18406199234914422, 0.18433523919265354, 0.18433569793419324, 0.18433542592482186, 0.18433239913338065, 0.18433223147318442, 0.1843271271047884, 0.18432736936048558, 0.18432716600932572, 0.18432527822534592, 0.18432522103777846, 0.18432575982258514, 0.1843214360073085, 0.18433098339199186, 0.18428788231688192, 0.1852010776512565, 0.18566056400920053, 0.18564492007000213, 0.18563156071043393, 0.18561893213789715, 0.18562013786290593, 0.1856106358587417, 0.18559330031695895, 0.18559389139179006, 0.18559476594539778, 0.18558680583386158, 0.18558080745612127, 0.18556212011935283, 0.1853049280274664, 0.18508654687340395, 0.18523434945538358, 0.18534042125307676, 0.1853701110817367, 0.18536213747391345, 0.18536414987159416, 0.18536411773830147, 0.18535275785316593, 0.18535726410026968, 0.18535545474741727, 0.18536075467701277, 0.185342130936798, 0.18533211274496722, 0.18534209824865544, 0.18531912601518477, 0.18535090460032796, 0.18537959278213645, 0.18539482866648338, 0.18535290755670863, 0.18536130492422712, 0.18535267807027062, 0.18536204418479996, 0.18532209835399407, 0.1855048819076005, 0.18552349791333683, 0.18552364418463363, 0.1855181635928502, 0.18552007400690523, 0.18552608472913162, 0.18550836642481244, 0.18550519076653896, 0.1855052416512607, 0.18550522940107408, 0.18550522978566367, 0.1855052394908243, 0.18550520207174118, 0.1855053358392584, 0.1855025408212291, 0.18550271708117505, 0.18550271390358905, 0.1855025749258377, 0.1855036863584813, 0.1855038851637642, 0.18550385402331487, 0.1855038034375992, 0.18550482885378755, 0.1855060901677427, 0.18550644887293782, 0.1855054698436936, 0.1855085363916582, 0.18550010583519938, 0.18552619956198352, 0.18528806622828942, 0.18528114954070465, NaN], "upper_ci_briers_curve": [NaN, NaN, NaN, NaN, NaN, NaN, NaN, NaN, NaN, NaN, NaN, NaN, NaN, NaN, NaN, NaN, NaN, NaN, NaN, NaN, NaN, NaN, NaN, 0.06990436848287129, 0.07225135521101383, 0.07313660369060038, 0.07491585366185244, 0.07879003447183162, 0.08089836840174533, 0.08530757663694853, 0.09218280981064371, 0.09430068184007968, 0.09451340330221245, 0.09587118820783452, 0.09975388904557164, 0.0992651986437351, 0.1002732745319752, 0.1027236299692526, 0.10822581121493954, 0.1089337755382606, 0.10902499657695731, 0.10905494128932537, 0.10896363079460446, 0.10927314366234052, 0.11035294846652224, 0.11247181493227079, 0.11613553765201998, 0.11769763349766724, 0.11963701683143893, 0.12129066583014042, 0.12491005141594594, 0.12781334253183085, 0.12873409320875823, 0.12839158114990296, 0.1286130888263669, 0.12844923504871034, 0.12860177770628825, 0.128696835313712, 0.12999275541477123, 0.13147350726435186, 0.13193336833695818, 0.13321145404071152, 0.13307960908090746, 0.13320682636548534, 0.1338604581253456, 0.1352821018242384, 0.13643850576947003, 0.13875446015950701, 0.13973557395798242, 0.1401530938995235, 0.14019902187065555, 0.14184657563392405, 0.1430574935295573, 0.1428991271402627, 0.1445020656267388, 0.14439805513566162, 0.14603051380064558, 0.14787424563455123, 0.1487505676311917, 0.14920218849374667, 0.14978058925495627, 0.1524017412628385, 0.15397688669702916, 0.15626644581057142, 0.1578465118006497, 0.15886903512656528, 0.15996555296441176, 0.16118236875956415, 0.16341325409108537, 0.16688247035216028, 0.1685554171796309, 0.16934042837895907, 0.17119883217619464, 0.17255643785493194, 0.17306902651223596, 0.17524251553994524, 0.17880735565968658, 0.17876553221039918, 0.17893605128882026, 0.17825858126505903, 0.17811054604995652, 0.1783982364655532, 0.17939282217666128, 0.18035267899402832, 0.18050202213679012, 0.18167081564315737, 0.18232298064050415, 0.18329913275586407, 0.18645663322516248, 0.18715841668967212, 0.18740173972506832, 0.18865592192456815, 0.18941646753234978, 0.1895451536478866, 0.18964161652877679, 0.19081448184504504, 0.19210889843409734, 0.19244990673038406, 0.19279988758274902, 0.19322059750344733, 0.19352548199022582, 0.19555483301294435, 0.1963267952581785, 0.19661043672808134, 0.19739207040834514, 0.19744634204512784, 0.19755888449826178, 0.19796187979266758, 0.19822709820686207, 0.19933887183922802, 0.19939956895221247, 0.19954436787918106, 0.2008226705008111, 0.20155219867045937, 0.20170571958420075, 0.20291721742040525, 0.20447952709182657, 0.20481740303287727, 0.20542734489450873, 0.2077326650754197, 0.20768398538797647, 0.2082205331648099, 0.2090336333021966, 0.20967995913579165, 0.21091965925755524, 0.2109463906049676, 0.21098042157175517, 0.21134600592201008, 0.2117066136251057, 0.21151185101264272, 0.21174462487387896, 0.21262554794502006, 0.2128756158996768, 0.2133821016387228, 0.21365218592792778, 0.21423807854022753, 0.2141937086806617, 0.2141895733964375, 0.21475957472394247, 0.21524428161032838, 0.2150020276567627, 0.2147402815406524, 0.21484222594766525, 0.21512453859893796, 0.2150408177293157, 0.21485399979079012, 0.21503266577054314, 0.21537558165046974, 0.21582073271567714, 0.21589146154623978, 0.21579617463200954, 0.21656176461596455, 0.2162301148566703, 0.21624995154979726, 0.21649863151852478, 0.2165652092932814, 0.21659162709889698, 0.21681986224495234, 0.2160792942323238, 0.2164098968794347, 0.2169396230441214, 0.21734454148889168, 0.21745013082721426, 0.21746599323547197, 0.21754923137828533, 0.21777457647193862, 0.21794409246653812, 0.21850961549223374, 0.21830077418589044, 0.21830437628521698, 0.2182754355975975, 0.2189107064961329, 0.21890604095656455, 0.21871146783685544, 0.21874277103123768, 0.21958502577100147, 0.2196164242764627, 0.22036055197409535, 0.2209332710849915, 0.221099866632737, 0.2215627750563975, 0.2231885841560066, 0.22367996893512723, 0.22407389154730034, 0.22442696015258104, 0.22492693191452287, 0.22507624060846, 0.22530311586218837, 0.22576852352744656, 0.22567429625529511, 0.22579445965928824, 0.22569098532311963, 0.22599113295511958, 0.22576869595178456, 0.22555000633102748, 0.22593595779527095, 0.225952826595766, 0.22598715156871904, 0.22596877581182334, 0.22611375756887794, 0.22659129257464314, 0.22709869724147702, 0.22696273703998976, 0.22715772333766449, 0.22720189534497526, 0.22790395733569765, 0.22790443841109767, 0.2279207823532467, 0.227965285889511, 0.22827541137786309, 0.22854597187367273, 0.2288230205185034, 0.2292319234874939, 0.22936110288710645, 0.2294990127584012, 0.22964092429873884, 0.22952238573027917, 0.23057317546442174, 0.23081718070445872, 0.2314298584800394, 0.2308601651786103, 0.23085313494336718, 0.23055339887744083, 0.23068156855294786, 0.2306908329164489, 0.23033178504253096, 0.23071601076276, 0.2316923725549909, 0.23175954387951314, 0.23174139714317402, 0.23177889866431653, 0.2318319659805567, 0.23294676062319533, 0.23314424817065257, 0.23274919173364336, 0.23267270021704906, 0.23302551860837722, 0.23323729916655256, 0.23394041267783958, 0.23402761602410646, 0.23402785587982103, 0.2340268730602636, 0.23418403402174398, 0.23440284227207236, 0.23468612754833537, 0.2348397415384044, 0.23519636587693205, 0.23571239617713377, 0.23625312482267302, 0.23625814932073325, 0.2364363673759016, 0.23643221092743458, 0.23641925767079422, 0.23644265108263715, 0.23676147619928498, 0.2364728575964083, 0.236504690302521, 0.23716357820470552, 0.23732515791021416, 0.2374422844992084, 0.2374820613417871, 0.23751947581307245, 0.23753643647709477, 0.23756489422969101, 0.23772463892460677, 0.23767861413191932, 0.23788813261790237, 0.23803689366824854, 0.23823451380040297, 0.23843677785320191, 0.23848096033842042, 0.23806387446841626, 0.23791275790078478, 0.2379416450659118, 0.2379232808062608, 0.23805014607907382, 0.2374782175946113, 0.2370279924318933, 0.2370864940691143, 0.23722743830290946, 0.23681052772589348, 0.23678951944496146, 0.2369539426279143, 0.23684066603823759, 0.23684084920662335, 0.23685147885818342, 0.23685031215997032, 0.23685465562894328, 0.23687210757619245, 0.2369843312025133, 0.2369996296897687, 0.23721332799891845, 0.2373908750993688, 0.237598868052028, 0.23777561920453733, 0.23821970912119597, 0.23782474088155972, 0.23783998880501436, 0.23850673403439263, 0.2385913376434226, 0.23894566915873164, 0.2392647148389944, 0.23936355276894422, 0.2394144930190807, 0.2394043807204859, 0.23940739537300126, 0.23940686325796884, 0.2395185377979887, 0.2395545148035662, 0.23955073213308123, 0.23939861014725652, 0.239436230859393, 0.23947492464059886, 0.23947430366210787, 0.23947437239278294, 0.23949262926012094, 0.23951043010820033, 0.23931281009803584, 0.2393128109936341, 0.23931281212529168, 0.2394307476717768, 0.23946004939092655, 0.23954279084205338, 0.23955277332339098, 0.23960196270803694, 0.2396040949406276, 0.23960639372628448, 0.23959565202410338, 0.23966049971878028, 0.2396026410387273, 0.2403691466451585, 0.24037055213009126, 0.23998768630476217, 0.24047447141875733, 0.2401389389121768, 0.2401853487432886, 0.24016690217638362, 0.24016025665078633, 0.24020459497750576, 0.2402143182445488, 0.24021683826129367, 0.2402221890765833, 0.2404200697772637, 0.24044740496792824, 0.24049164270192142, 0.24066122764595738, 0.24105367259526672, 0.24102640521149746, 0.241030983005618, 0.2410298923645608, 0.24103022228700813, 0.24102607836296644, 0.24102595624145876, 0.24102606368272866, 0.2410245943297964, 0.24102336553670953, 0.24119614468191566, 0.24102197094816247, 0.24086102064539208, 0.24085012613389897, 0.24086117976506377, 0.24084669790959282, 0.24099899761585297, 0.24101759888566118, 0.241014132306422, 0.24101154944738404, 0.24102876178835822, 0.24102777459682823, 0.24102790790823994, 0.24102848678194091, 0.2410309545851405, 0.24103164802953594, 0.24103236241531725, 0.24180172867743802, 0.24158104563473387, 0.24167120521380434, 0.24164649157879875, 0.24165318733541963, 0.24165138788438562, 0.2416518852494928, 0.24165166770478996, 0.24165210077113206, 0.24165038658068266, 0.2416567664538763, 0.2416875067583613, 0.24168384834397666, 0.24168489868628829, 0.24168463126645678, 0.24168456897354312, 0.24168514719122575, 0.24168272770245033, 0.24169244648606397, 0.24167150537551013, 0.24182010771875487, 0.24185433742816034, 0.24167890024846825, 0.24178321113269224, 0.24186426737249128, 0.24187563507492993, 0.24189279805012218, 0.241923855258035, 0.24212035969732013, 0.242354158517326, 0.24235520428957372, 0.24235430418696133, 0.2423562766517813, 0.2423527543703219, 0.24236460170045102, 0.2423297202867862, 0.24320156956844444, 0.24321535745405207, 0.2432292799664144, 0.24323112213815545, 0.24323056610495583, 0.24324326317282896, 0.2432580538986472, 0.2432575287372397, 0.2432679387548277, 0.24288595625139228, 0.24295664832536806, 0.2429436076138843, 0.24279196611517745, 0.24274578370711603, 0.24285717875751484, 0.24274133277543763, 0.2424101318513123, 0.24283960015977163, 0.24282335295435503, 0.24281901271473758, 0.24282005597959444, 0.24281936531109138, 0.24282109899459542, 0.24324761006704443, 0.24324151929297422, 0.2432438279693313, 0.2432371810809408, 0.24323857748780972, 0.24157241147580977, 0.24157911075710467, 0.2416190980910018, 0.24164616501037273, 0.24169689346904735, 0.24174367566768956, 0.24174814215719384, 0.24175128647630342, 0.24174113974755193, 0.24177905361993243, 0.24172937064327538, 0.2420121893150103, 0.24200626552701995, 0.2420083308258025, 0.24227418979437224, 0.24238479087176726, 0.24236846176733443, 0.2422910255937008, 0.24187508048768452, 0.24206182610491705, 0.2420621663240236, 0.24206211111267553, 0.24206200823042381, 0.24206246238117796, 0.24208718847320856, 0.24188922180589126, 0.2419502453809805, 0.24196317956311222, 0.24195968192130493, 0.24152027912915064, 0.24152125605100805, 0.24152109405338043, 0.24148077805920398, 0.241937516731257, 0.2414705941841629, 0.24146671015070445, 0.2414676161247068, 0.24146740985112455, 0.24146745402075906, 0.2414674489459435, 0.24148405969971715, 0.24150104477043802, NaN]}
