# Supplementary material for: Random Survival Forest Versus Elastic-Net Regularized Cox Regression for Survival Prediction in Acute Myeloid Leukemia at Distinct Treatment Time Points: Model Performance Comparison Study
Source: JMIR Bioinform Biotechnol. 2026 Apr 29;7:e75678. doi: 10.2196/75678 (PMC13128161; doi:10.2196/75678)
Supplement: Multimedia Appendix 11 [file bioinform-v7-e75678-s011.zip › final_stage_model_measurements/performance_metrics/cnet/raw_JSON_metrics/cnet__post_C2__C2_MRD_flt3_npm1__SUMMARISED.json]

{"mean_c_index": 0.6614845989537794, "lower_ci_c_index": 0.580809961677793, "upper_ci_c_index": 0.7354098822958871, "mean_ipcw_c_index": 0.6614845989537794, "lower_ci_ipcw_c_index": 0.580809961677793, "upper_ci_ipcw_c_index": 0.7354098822958871, "mean_auc_curve": [NaN, NaN, NaN, NaN, NaN, NaN, NaN, NaN, NaN, NaN, NaN, NaN, NaN, NaN, NaN, NaN, NaN, NaN, NaN, NaN, NaN, NaN, NaN, NaN, NaN, NaN, NaN, NaN, NaN, NaN, 0.7122787071723665, 0.7152566173480807, 0.7184371525949214, 0.7203970769768326, 0.7194083576625083, 0.7089714882192522, 0.7081353776686466, 0.7129011306302873, 0.7150973869022149, 0.7175784324631413, 0.7178006029335875, 0.7162634788558828, 0.711356960281127, 0.7110896306173725, 0.7096870243532521, 0.7054586727915618, 0.6980903456013475, 0.6957117992827193, 0.7008788502047749, 0.6977815959181641, 0.6995813004390057, 0.7013155897580701, 0.7008243347998928, 0.7016334976659833, 0.7056490380663251, 0.7068525161397363, 0.7075618635557899, 0.7069214994978071, 0.7057620005386851, 0.7069309362602431, 0.7072516019400432, 0.707253931379211, 0.7081652366099686, 0.7099677523600874, 0.7113219172239045, 0.7136497169305571, 0.715443534183713, 0.7128709397649783, 0.7140911907912523, 0.7168653458227213, 0.7208358537138727, 0.7245802940381482, 0.7235833770477854, 0.7221467117132603, 0.718574923241494, 0.7145660749732686, 0.7145414571920696, 0.7150414170950544, 0.7160833926539998, 0.7157820332110555, 0.7140443635111302, 0.713681588403173, 0.7127539554804594, 0.7127419699410614, 0.7104971194584941, 0.7106685416528784, 0.7058598570028196, 0.7032656730501573, 0.7049826777844199, 0.7065748188098272, 0.7068638661650528, 0.7044397827977458, 0.7052450039487165, 0.7064907367249202, 0.7073863682563553, 0.708358912241968, 0.7085063700229652, 0.7068880374470153, 0.7058135680819128, 0.7061171166663784, 0.7061379006756644, 0.7058920630817989, 0.7070334874733782, 0.7029887487985664, 0.6992790478566985, 0.7009994495915083, 0.6998829442992939, 0.6991249437135081, 0.700435779623167, 0.7008265729226177, 0.7010797306251793, 0.7041042357400865, 0.7070700046744942, 0.7073227881571972, 0.7078076687940527, 0.7100256797600912, 0.7107673194753631, 0.7108171154837781, 0.710229070094399, 0.7114692605203857, 0.7128845615275865, 0.7126578023720257, 0.7127435406125237, 0.7147201474628193, 0.7145899848310301, 0.7155604424088113, 0.7131420674607952, 0.7112709165419139, 0.7091127304405125, 0.7064657195956943, 0.7073799241596626, 0.7074768401114476, 0.7067141514468385, 0.7055342949869767, 0.7049335965074267, 0.7059575010465435, 0.7042323650950885, 0.7031727447867949, 0.7036507019691741, 0.701480264160455, 0.7017525405532496, 0.7021050119677895, 0.701101584200735, 0.7006336393911698, 0.7003030940796244, 0.6984009659185535, 0.6975968121010279, 0.6974972207627359, 0.697628372496771, 0.6979484304941738, 0.698951939175407, 0.6983957961657802, 0.6985029981819719, 0.6990065887946839, 0.6993547909549491, 0.7006737693248523, 0.7004062420417354, 0.701473617729385, 0.7004012018169123, 0.7003917227758746, 0.7008029151058744, 0.7012132584068527, 0.7013502068652258, 0.7011218292825179, 0.7012193182512603, 0.7019489016158966, 0.7018568646464345, 0.7029289638388049, 0.7040579444764629, 0.7043662082946294, 0.7046801259431779, 0.7019969349704955, 0.7008946109667693, 0.7024136779740672, 0.7025067065287929, 0.699691985486223, 0.6991230308475426, 0.698933099817802, 0.6991031530223809, 0.6991409870153453, 0.6987360094711745, 0.6983015404105986, 0.6983702980057095, 0.697877145927217, 0.6963890246157339, 0.6955806148673216, 0.6959520247044093, 0.6967356434249643, 0.6978758858850078, 0.698364989628962, 0.6973242238479976, 0.6974670302241154, 0.6974765307568221, 0.6974933911446636, 0.6966143811933745, 0.6947996133079418, 0.6944274385023347, 0.6935102330975803, 0.6933786557374619, 0.6920970035649401, 0.6910391103608647, 0.6915292932563959, 0.6917783539950632, 0.69282188950069, 0.6932884056742253, 0.6942086856084552, 0.693807637608969, 0.6944900887101653, 0.6953467685210104, 0.6955717956969587, 0.6959758706099178, 0.6961371928346707, 0.6967374486403197, 0.6973265650595932, 0.6980358695425608, 0.6981397838926966, 0.6979827391460591, 0.6971633729831314, 0.696098573274839, 0.6951225867976197, 0.6949050755599508, 0.6956208068876276, 0.6958547894650364, 0.6955352644753977, 0.6956679453859277, 0.695801697000215, 0.6976685903695322, 0.6980837716453907, 0.6985470738380337, 0.6992073230258867, 0.6992344217508001, 0.6985000183944856, 0.6987919417666866, 0.6993901094894845, 0.6993247212907475, 0.6992787719213361, 0.6995766143486563, 0.6997961038480837, 0.7002194343953257, 0.7011242126743467, 0.7020570598529847, 0.701768873935897, 0.7015640051693628, 0.7016470509083427, 0.7012243451034609, 0.6999013071429917, 0.7000733628425151, 0.7002370788200732, 0.7002623879891482, 0.7001260850486362, 0.7007901276896942, 0.700134394379794, 0.6999685798281733, 0.6996720186925469, 0.700218776873088, 0.7004025931017421, 0.7003037966968773, 0.6988019761464689, 0.6982263615993074, 0.6971089516608596, 0.6958481998763271, 0.6975922430001238, 0.6977900470650407, 0.6972875460668971, 0.6981652363532961, 0.6985953864797557, 0.6991608842650935, 0.6997127286502479, 0.6994931821552492, 0.699124196670341, 0.6992414725754681, 0.69936720970879, 0.6990570859350006, 0.6989444809046618, 0.6991057575273159, 0.6992595947729342, 0.6995915211782207, 0.6990826379502819, 0.6989948645170662, 0.6997131594544831, 0.700458179149104, 0.700792877801033, 0.7004955226358424, 0.699134287143614, 0.6991457770925713, 0.6990673900488478, 0.6991434552783794, 0.6991863820272023, 0.699204273378448, 0.6988585114300159, 0.6987593833880547, 0.6987677721151433, 0.6988199377420911, 0.6983340350762831, 0.6974185399753662, 0.6980264101841919, 0.697263740411478, 0.6968008286338209, 0.6972909456294681, 0.6974946083635504, 0.6974959999529043, 0.6975306270418061, 0.6975350810200689, 0.6974944186860909, 0.6974079438583659, 0.6970624361143261, 0.696760394255334, 0.6968618094022441, 0.695920703416634, 0.6959661250732687, 0.6949261797891878, 0.6947466292921204, 0.6953516072124825, 0.6952303656143699, 0.695295988338272, 0.69543244791304, 0.6954595203935509, 0.6945413199035277, 0.6941570994176202, 0.6943498059368559, 0.694463799417118, 0.6944373739099818, 0.6944404819917702, 0.6944584555578748, 0.6947054580127449, 0.6945013533291955, 0.6940714394367896, 0.6928233405641242, 0.6926094131700058, 0.6926691867010681, 0.6925926623874239, 0.6928942900684224, 0.6932199890881008, 0.6935764825853014, 0.6940786986595685, 0.6940968886762258, 0.693545580213052, 0.6936186984932462, 0.6928231448515213, 0.6924371681130856, 0.6927126451181675, 0.692641923399941, 0.6926609635908706, 0.6926542967519087, 0.6926631409263119, 0.692654569602091, 0.6920738450562385, 0.6920221461804614, 0.6926581330931231, 0.6920059919292485, 0.6911873889629304, 0.6911882385920991, 0.6911840311695384, 0.6911858925084284, 0.6916780331509943, 0.6918291440859137, 0.6918470785205068, 0.6918762039170474, 0.691755750336256, 0.692924692985568, 0.6933871462695148, 0.6933857197908649, 0.6932947439443057, 0.6927124658562236, 0.6923035581151035, 0.692235044047991, 0.692245954016682, 0.6922555741554127, 0.6917002328054355, 0.6916842609008568, 0.6917009223635112, 0.6917876615731821, 0.6923772149869155, 0.6925382744553155, 0.6923834532158553, 0.6930077151056208, 0.6929911643916395, 0.6928175247954707, 0.6928570557161597, 0.6928468233900367, 0.692848277380678, 0.6928533391174558, 0.6928276367750559, 0.6926446229057001, 0.6926493893263445, 0.692647225731227, 0.6926492331382965, 0.6926366551462778, 0.692236547799191, 0.6922407499053909, 0.692240826178622, 0.6922305375651246, 0.6920461551855696, 0.6920529387772953, 0.69205077784641, 0.6920514662359627, 0.6920511664283651, 0.6920515879978951, 0.6920502885860363, 0.6920547874833157, 0.692039453096761, 0.6923289240775898, 0.6923708431209231, 0.6923611259464553, 0.692363638690038, 0.6923629496033151, 0.692363307188905, 0.6923624714763082, 0.6923657095289337, 0.6923527268737087, 0.6924043993275724, 0.6921445623339846, 0.6917675661083541, 0.6925705555737973, 0.6927613295664926, 0.6921296993562164, 0.6918551452248048, 0.691904072597474, 0.6920572824319203, 0.6913911695834795, 0.6909387440647001, 0.6913376172866912, 0.691302107816534, 0.6913197401203539, 0.6912676752022419, 0.6914935528163458, 0.6923155142275036, 0.6922647009114005, 0.6923107707569088, 0.6923133902314783, 0.6923159182729206, 0.6923048140009787, 0.6923707913533679, 0.6928356051359037, 0.6931124160705661, 0.6930351894443737, 0.6936897222464883, 0.693966165366307, 0.6938979997478046, 0.6939346873365229, 0.6938534041941672, 0.6942151556906475, 0.6945979864205744, 0.6955158933900482, 0.6960891361297539, 0.6955427557335723, 0.6950419962182406, 0.6950888279035624, 0.6950808597312669, 0.695062316515804, 0.6951418327341998, 0.6940893221537336, 0.6939592396460877, 0.6939872186469483, 0.6939941566924185, 0.6939001426534142, 0.6947314744016206, 0.6951971419875084, 0.6946672229136055, 0.694441327613605, 0.6940393496410767, 0.6940985004675156, 0.6941235332838863, 0.693900526028699, 0.6946496840387237, 0.6947328146321842, 0.6946896612141314, 0.6948014758970683, 0.6944685526972201, 0.694504940197962, 0.6940218168505762, 0.6933421299753687, 0.6935948874160515, 0.694072313167417, 0.6942124362624195, 0.694350698085827, 0.6943216680346392, 0.6943291088257433, 0.694328020403255, 0.6943251342482243, 0.6943374189486456, 0.6940082405376831, 0.6937662330321991, 0.6937276868005668, 0.6937402255626516, 0.6937245770819472, 0.6938722584422193, 0.6938912244994807, 0.6938891424369529, 0.6938805028895572, 0.6939593488299873, 0.694226079791225, 0.6942368969710051, 0.6942349790192216, 0.694233710164266, 0.6942392018426399, 0.6942229929455682, 0.6948822665485508, 0.6948965191248964, NaN], "lower_ci_auc_curve": [NaN, NaN, NaN, NaN, NaN, NaN, NaN, NaN, NaN, NaN, NaN, NaN, NaN, NaN, NaN, NaN, NaN, NaN, NaN, NaN, NaN, NaN, NaN, NaN, NaN, NaN, NaN, NaN, NaN, NaN, 0.40091514517315724, 0.40887084880629937, 0.41086074206095025, 0.4166860452070458, 0.417700095121787, 0.41005082266464565, 0.4153449998219878, 0.4276482313776724, 0.42780767718017687, 0.4283865477323648, 0.43352234080941315, 0.4473248432061924, 0.44800694632841775, 0.45371619620942183, 0.45541506280011645, 0.45590667388931516, 0.45406633652665107, 0.45944192661579286, 0.465501268697272, 0.4661728677685884, 0.4763389659522277, 0.48598346828883765, 0.48702124851966666, 0.49273320554214284, 0.5244427220810096, 0.527384993411091, 0.5290245253887897, 0.5321511838651664, 0.512964447590557, 0.5153243126448813, 0.5175876272072678, 0.522535891391491, 0.5268428759929695, 0.5268880961634652, 0.526893142925213, 0.5242805502993372, 0.5283539911028015, 0.5272889591037148, 0.5332250649085695, 0.5340372162132556, 0.5451108422139244, 0.5746648485420834, 0.5756885112110067, 0.5763704352170715, 0.5607640805484074, 0.5505016947432927, 0.5546813144354859, 0.5621644689551343, 0.56683134996677, 0.5709607764757598, 0.5691229793508379, 0.5704211143203692, 0.5691397956345345, 0.5685714612456432, 0.5558313795405914, 0.560921302267872, 0.5645067652535837, 0.5640499869154612, 0.5673586103430662, 0.5713002285531034, 0.5741161430804278, 0.5733743540102341, 0.5739231098585698, 0.5731275895843516, 0.5812076597602917, 0.58413471917259, 0.5796336329394532, 0.577116421974307, 0.5821484084057653, 0.5855056059426358, 0.5849828804125287, 0.5843941811041156, 0.585573954775446, 0.5825472101102916, 0.5750259574557822, 0.5742459509534579, 0.5725439592834229, 0.5796796571398258, 0.5804262331273928, 0.5806008116633571, 0.5803628845808576, 0.5797529023092511, 0.5804072329245084, 0.5793559024169035, 0.5762034734990323, 0.5918993245828531, 0.5926349303512555, 0.5926388542488471, 0.5926381351092418, 0.593135495656919, 0.5932971336356351, 0.5924057519136879, 0.5895774821027259, 0.5895774491858763, 0.5907537617992106, 0.5931776476608837, 0.5925046104844313, 0.5895765386880171, 0.5862639548432171, 0.5872086735578405, 0.5915521731100615, 0.5911029419445212, 0.5915000422684843, 0.590317910559623, 0.5901037251041381, 0.5906367852838375, 0.5897147752902173, 0.5914761239785833, 0.5948627548086607, 0.5940193539721027, 0.5948420390943264, 0.5953085770068571, 0.595045446571151, 0.5953833982729935, 0.5937544016519718, 0.5900490298450981, 0.5906855995748582, 0.5914053995559532, 0.5914243890338658, 0.5915131274232713, 0.5913635361525262, 0.5942128382604902, 0.5922666701600681, 0.59207324203342, 0.5952157254935935, 0.5958497787998115, 0.595861446353169, 0.5962890515210338, 0.5957245064270854, 0.5961730428861609, 0.5936191910291262, 0.5882849079653751, 0.589615962154455, 0.5898713000267881, 0.5906763198890945, 0.5914517035925398, 0.5913831814043372, 0.5919985442266131, 0.5919985466155403, 0.5919985377667536, 0.5925413349181354, 0.5894724943442862, 0.5895421283912428, 0.5876210725342244, 0.5860384436224, 0.575804927376245, 0.5730084068270861, 0.5734401002054127, 0.5721628700129924, 0.5728075652594331, 0.5691732023865634, 0.5690665358992011, 0.5720195680109842, 0.5724541482361657, 0.5689430975967283, 0.5683278896623606, 0.5689046750563738, 0.568327795920848, 0.5688153357925476, 0.5692570255433775, 0.566476269226954, 0.5704532918146883, 0.5711605460059157, 0.5709038582416852, 0.5709791551941634, 0.5696168776990067, 0.5704341975834115, 0.5708112972269984, 0.5705318060426955, 0.5712214581601763, 0.5702253553161853, 0.5724409531582288, 0.5740042165518934, 0.573699517887371, 0.5708759087889226, 0.5708665764898779, 0.5708759161616757, 0.5702303880250174, 0.5708759044423748, 0.5708790842478415, 0.5708757345559378, 0.5708765978421444, 0.5708733949164964, 0.5707015684208894, 0.5726371474456707, 0.5728147975046867, 0.5716183475756182, 0.5754890179911818, 0.5780352217737817, 0.5757612160168454, 0.5752995384421771, 0.5757876319382652, 0.5771196532064223, 0.5771096963338134, 0.5772835675844014, 0.5768784856299586, 0.5803125425009397, 0.5806832678063685, 0.5839233468964787, 0.5840564310972634, 0.5841024589128184, 0.5837508049081043, 0.5845824183962413, 0.5839308190190392, 0.5839850386082618, 0.5854598500149767, 0.5867734076301032, 0.5867733892363312, 0.5872023369685222, 0.5876654073885597, 0.5875350038817667, 0.5882110095194139, 0.5882111589607486, 0.5882105950444921, 0.5899069400823004, 0.589908230860291, 0.5899026920538064, 0.5899250579437837, 0.5898354959268237, 0.5893482637702975, 0.5900650736662603, 0.5903751417688767, 0.5885721197882977, 0.5867457139302346, 0.5867587683192507, 0.5867552311465286, 0.5869306723223905, 0.5867559286026233, 0.5866171287623708, 0.5863914544047941, 0.5863534083583679, 0.5867561952315633, 0.5868741940892029, 0.5867590039594794, 0.5867448270991126, 0.5867947420106033, 0.5867151224913588, 0.5893427517628114, 0.5897017761453152, 0.5891996937442686, 0.5894163748674834, 0.5893070475898096, 0.5893359138256249, 0.5893283085170361, 0.5893303081434035, 0.5893297834261779, 0.5893299208556942, 0.5893298849286132, 0.5893298943027907, 0.5893298918616637, 0.5893298924960678, 0.5893298923315444, 0.5893298923741177, 0.5893298923631264, 0.5893298923659573, 0.5893298923652299, 0.5893298923654163, 0.5893298923653687, 0.5893298923653809, 0.5893298923653778, 0.5893298923653786, 0.5893298923653784, 0.5893298923653784, 0.5893298923653785, 0.5893298923653784, 0.5893298923653784, 0.5893298923653782, 0.5893298923653788, 0.5893298923653773, 0.5893298923653822, 0.5893298923653649, 0.5893298923654243, 0.5893298923652281, 0.5893298923658464, 0.5893298923640312, 0.5893298923687017, 0.5893298923601624, 0.5893298923548097, 0.5893298925285116, 0.5893298912580373, 0.58904128871478, 0.5890412887167806, 0.5890412887092904, 0.589041288737334, 0.5890412886323391, 0.5890412890254346, 0.5890412875537214, 0.5875605044879301, 0.5898407152769842, 0.5911219904273196, 0.5906097740854844, 0.5907912661358934, 0.5905680791971509, 0.5911139127479772, 0.591932270387377, 0.5905674625822447, 0.590567479805716, 0.5899329553801432, 0.5895257168011235, 0.5895255904794329, 0.589525652759868, 0.5895258833912477, 0.5895245193922076, 0.5895294461491875, 0.5895041546957989, 0.5895896330544382, 0.5891518558809477, 0.5917017982169178, 0.592708290566624, 0.5958396728577677, 0.596473394911461, 0.5965029169895505, 0.5965256407077926, 0.5964349705433908, 0.5968456148254776, 0.5969498368968387, 0.591752426952244, 0.5911029131558596, 0.591752318202251, 0.5869390319155272, 0.582486218015394, 0.5822858434803463, 0.5824862180153941, 0.5824862180153941, 0.5824862180153942, 0.5824862180153935, 0.5824862180153967, 0.5824862180153848, 0.582486218015429, 0.5827138817391868, 0.5827138817398273, 0.5827138817372736, 0.5827138817468736, 0.5827138817109352, 0.5827138818454317, 0.5827138813421028, 0.5827138832257017, 0.5827138761767967, 0.5798212801327691, 0.5796466796462652, 0.5796463926950259, 0.5796474692653665, 0.5796433950247384, 0.5796588185042291, 0.5796004481295098, 0.5826788839732768, 0.5826788602669943, 0.5823160957401003, 0.582316095739984, 0.5823160957400152, 0.5823160957400069, 0.5823160957400091, 0.5823160957400086, 0.5823160957400086, 0.5823160957400088, 0.5823160957400089, 0.5823160957400088, 0.5823160957400086, 0.5823160957400086, 0.5823160957400086, 0.5823160957400086, 0.5823160957400086, 0.5823160957400086, 0.5823160957400086, 0.5823160957400086, 0.5823160957400088, 0.5823160957400089, 0.5823160957400088, 0.5823160957400086, 0.5823160957400086, 0.5823160957400086, 0.5823160957400086, 0.5823160957400088, 0.5823160957400086, 0.5823160957400086, 0.5823160957400086, 0.5823160957400089, 0.5823160957400088, 0.5823160957400086, 0.5823160957400086, 0.5823160957400088, 0.5823160957400085, 0.5823160957400096, 0.5823160957400052, 0.5823160957400215, 0.5823160957399605, 0.5823160957401889, 0.5823160957393347, 0.5823160957425302, 0.5823160957305761, 0.5823160957752962, 0.5826758193699729, 0.5826919039036679, 0.582891881404636, 0.5825823457590726, 0.5826244119854949, 0.5846195833596824, 0.5846120858756526, 0.5846182010916403, 0.5846004466029884, 0.5846399637377545, 0.5844071578810256, 0.5857526465325408, 0.5872939149112215, 0.5889007486726147, 0.5889465440545275, 0.5889465436689262, 0.5889465437727922, 0.5889465437448662, 0.5889465437521617, 0.5889465437512602, 0.5889465437466468, 0.5889465437693769, 0.5889465436705309, 0.5889465440893117, 0.5889465423454032, 0.5889465495033819, 0.5889465204918297, 0.588946636751425, 0.5889461756782565, 0.5891807502682708, 0.5830276392660393, 0.5825555006221984, 0.5826458761655152, 0.5826222247954914, 0.5826284111576084, 0.5873988856244533, 0.5875846988218041, 0.5876373509737457, 0.5876103314739339, 0.5876207214414514, 0.5876398678642911, 0.5876715537362596, 0.5876654508649508, 0.5876646181128412, 0.5876721991108304, 0.5876438673025329, 0.587746733989016, 0.585209032731628, 0.5852089967442734, 0.5852090061209738, 0.5852090036807442, 0.5852090043210957, 0.5852090041290401, 0.58520900427594, 0.5852090038778884, 0.5852090053109812, 0.5852090000385763, 0.5852090194196244, 0.5852089483611536, 0.5852092081290782, 0.5839800163608891, 0.5838179744671723, 0.5838683529098225, 0.5838589004026322, 0.583861266574166, 0.5840169358246329, 0.5840176012841948, 0.5840174375877327, 0.584017477487541, 0.5840174678649837, 0.5840174701567461, 0.5840174696191203, 0.584017469742895, 0.5840174697150797, 0.5840174697211303, 0.5840174697198738, 0.5840174697201186, 0.5840174697200714, NaN], "upper_ci_auc_curve": [NaN, NaN, NaN, NaN, NaN, NaN, NaN, NaN, NaN, NaN, NaN, NaN, NaN, NaN, NaN, NaN, NaN, NaN, NaN, NaN, NaN, NaN, NaN, NaN, NaN, NaN, NaN, NaN, NaN, NaN, 0.9464096907142941, 0.9464019624926658, 0.9470545424258919, 0.945767453362314, 0.9544917059176847, 0.9289597202127707, 0.928995516003447, 0.9288676564967359, 0.9278540701060725, 0.9272519026422398, 0.9095207738861352, 0.9030711929040303, 0.8866783890186815, 0.883111052640614, 0.8761170785082752, 0.8683523000445994, 0.8651369159661221, 0.8595849340171521, 0.8601724391574933, 0.8527140888546579, 0.8495973378594659, 0.8482957956042034, 0.8467121987140201, 0.8441121152623555, 0.8423921246636084, 0.83594305390973, 0.8314770276143768, 0.8284859009616412, 0.8292430220930328, 0.8285875492979068, 0.8286768452930646, 0.8280606546107223, 0.82907668175187, 0.831811699711694, 0.8320449689231385, 0.8353354529419833, 0.8363754562939146, 0.8381548939370829, 0.8390918976018882, 0.847728059436054, 0.8518293856699994, 0.8420606235254992, 0.8414670183119629, 0.8393344292274536, 0.8390113501666414, 0.838142860003217, 0.8374781309409508, 0.8388710916338301, 0.8410111314171715, 0.8367764419319292, 0.8329198074107975, 0.8330023379500312, 0.8329081799304915, 0.8343928987325548, 0.836486568320232, 0.8348298214007579, 0.8252559546629694, 0.8213583277648078, 0.8213652642720061, 0.8214742569595896, 0.8197336970917338, 0.8198393529302033, 0.8211425876635152, 0.8196973157077093, 0.8198339350438303, 0.8184982405731516, 0.8203183589263678, 0.8211169161924915, 0.8212386240629326, 0.8225908012185219, 0.8208863254974539, 0.8214942885065889, 0.8236165081393405, 0.8137721887861474, 0.8094412953224609, 0.8108572162823242, 0.8083722210721863, 0.8060660077724833, 0.8067734531702251, 0.8060213020686451, 0.8060183009899596, 0.8082648817008781, 0.8146988165248528, 0.8133392232959523, 0.8156997251200783, 0.8132679698967394, 0.8140255020254755, 0.8151227161852793, 0.8124228611798011, 0.8152500889347956, 0.8186155579893852, 0.8173564806742097, 0.8181112924938015, 0.8185605018850347, 0.8179512047273164, 0.8182330841866982, 0.8140399024082372, 0.8151838214155338, 0.815711748750124, 0.8093881328327248, 0.8100559207343228, 0.8099120445002774, 0.8092705655083922, 0.8084489093191425, 0.8090604076564558, 0.8085373540632285, 0.806848884336126, 0.8033915155367258, 0.8038541881612197, 0.7989459417052063, 0.7970786573347911, 0.7971248285673442, 0.7970792986830829, 0.7969402691651841, 0.7970112825651757, 0.7961964568055846, 0.7958210459891293, 0.7950878458018807, 0.7951765286692372, 0.7953713443488488, 0.7999645789027354, 0.8010677412047189, 0.8013177579322274, 0.8015373139312211, 0.8016190790089, 0.8027306594511148, 0.8027301411075377, 0.8027415324478161, 0.8026872738953694, 0.8032452600233982, 0.804594958228569, 0.8055324928471094, 0.8070603319437057, 0.8069054584539432, 0.8052581122276536, 0.8056192766400726, 0.8052675003254807, 0.8061829569823872, 0.8060446449125537, 0.8058669400743355, 0.8064614465106359, 0.8047006865808368, 0.8021557650657148, 0.8053761886072252, 0.8062902422582151, 0.8049816146230515, 0.8053235984045266, 0.8048875729004924, 0.8058351784999447, 0.8042103118715211, 0.8043453423633948, 0.8039573869349834, 0.80383409675895, 0.8045269964718946, 0.8032616221037319, 0.8008947887876089, 0.8013008463461415, 0.8026748975876369, 0.8032984409504078, 0.8051592077265534, 0.8030180874525802, 0.8016103066527854, 0.8008559037089639, 0.8015184945429716, 0.7997552917921316, 0.7990144399227558, 0.7988408611622895, 0.7968564077843439, 0.796730829429351, 0.794533211747026, 0.7942600972618767, 0.7946605663615536, 0.7942467246492941, 0.7946098132084898, 0.794607361544127, 0.7949567563929686, 0.7945751546627328, 0.7950081873293902, 0.7950851894525077, 0.7937024434354133, 0.7957613368251345, 0.794792152774481, 0.7960505026579597, 0.7961395668720881, 0.7959777459013152, 0.7965717435230781, 0.7937958460075657, 0.7908844622658661, 0.7903545996263824, 0.7903562649087457, 0.7902058262437973, 0.790352375254225, 0.7903501474610818, 0.7905431543935139, 0.7906568744748126, 0.7948177521932822, 0.7968848019445751, 0.7989245382545311, 0.7991528635416338, 0.7992134195656985, 0.7999464265124162, 0.7984940980601662, 0.7982561178473754, 0.798954795976344, 0.7993767589943339, 0.7980124207421092, 0.7969384231746542, 0.7972139535832982, 0.7984910482865091, 0.7986806084569287, 0.7990374501988236, 0.7990076204072674, 0.7996137450491442, 0.7994484027442854, 0.7979348292247113, 0.7979264524249797, 0.797802009701186, 0.7985336017412756, 0.7959658035923047, 0.7958258889249552, 0.794543644930345, 0.7949941021179044, 0.7950232648451723, 0.7946678428165377, 0.7959756030503078, 0.7959389051263315, 0.7961025336959031, 0.7957194521682492, 0.7972065194963607, 0.7905768620890038, 0.7868722149710596, 0.7879684215390045, 0.7869280060863089, 0.7861175913543819, 0.7864076597390667, 0.7872567049030139, 0.7887336351872818, 0.7887361758668004, 0.7878717990043995, 0.7879070248486719, 0.7877833557014847, 0.7882146312734507, 0.7856206314082742, 0.7887562479983382, 0.789592853796126, 0.7895070902416992, 0.7896231123145407, 0.789522053776555, 0.7895248348461725, 0.7894193385554088, 0.7902603315856715, 0.7906545433600918, 0.7909760038726463, 0.7903140962450935, 0.790300454147439, 0.7907554621252322, 0.7909683099606291, 0.7913106225459134, 0.7913494244789647, 0.7913107351587022, 0.7913172087728821, 0.7913152576296019, 0.7913156566852432, 0.7913155772743254, 0.7913155914836842, 0.7917732478988992, 0.7914635069658317, 0.7915861505017291, 0.7914966757919838, 0.791510702798147, 0.7915092579649667, 0.7915088602966055, 0.7916364259353857, 0.7915070754836777, 0.7913649811896972, 0.7913086873000477, 0.7914278688976183, 0.7918079570846603, 0.7915165784817929, 0.791415103513802, 0.7910700265387245, 0.791129671625399, 0.7911109154230291, 0.7911267031935594, 0.7910805048250866, 0.7912553640546232, 0.7907680994791877, 0.7917654510375309, 0.787867196258289, 0.7893998677899022, 0.7900169395821568, 0.7900169395821566, 0.7900169395821565, 0.7900169395821567, 0.7900169395821567, 0.790319428693166, 0.7889900462030767, 0.7875691718229256, 0.7875691628845913, 0.7875691968201463, 0.7875690680892499, 0.7882725118994991, 0.7884023528983376, 0.7882771661349324, 0.7888850608146974, 0.7883436076453438, 0.787135201853706, 0.7870490204029138, 0.7864923320696783, 0.785371853546909, 0.7853718535469112, 0.7853718535469105, 0.7853718535469106, 0.7853718535469107, 0.7853718535469106, 0.7853718535469107, 0.7853718535469107, 0.7853718535469105, 0.7851246951872307, 0.7846561194260585, 0.7847536335265884, 0.7848230904807151, 0.7848069139246397, 0.78480670869618, 0.7869497620501767, 0.7866619499462147, 0.7867054164276286, 0.7868057166709472, 0.7863913680381504, 0.7895844569739172, 0.7904430721686696, 0.7903847045109224, 0.7910778070459596, 0.7891722925165644, 0.7884017808771928, 0.7874972746342935, 0.7877166245256185, 0.7876603780847575, 0.7876747710368408, 0.7876710962237794, 0.7876720322227089, 0.7877161936459547, 0.7892639281769642, 0.7904917432803777, 0.7904917474049594, 0.7904917463923758, 0.7904917465682446, 0.7904917467971176, 0.7904917457804529, 0.7904917493903975, 0.7904917368374584, 0.7904917800601914, 0.7904916328455398, 0.7904921275628034, 0.7904904932807439, 0.7904957713374122, 0.7904792508809911, 0.7905286208432023, 0.7887478572338857, 0.7886582863255301, 0.7886716039104978, 0.788670812641861, 0.7873182234210765, 0.7873182376293156, 0.7873181849860902, 0.787318380017419, 0.7873176575385024, 0.7873203336494198, 0.7873104221268196, 0.7873471277965285, 0.7872112083516651, 0.7909836188953284, 0.7911588079019618, 0.7911130171111844, 0.7911251397662875, 0.7911219535719719, 0.7911227065399717, 0.7911228431591318, 0.7911215639153827, 0.7911265009255491, 0.7911081860566294, 0.7911759334125333, 0.7903803549914752, 0.7943504734512674, 0.7951385622988487, 0.7940039414086554, 0.7940039414086553, 0.7940039414086553, 0.7941012716458912, 0.7894132223988934, 0.7873528829718724, 0.7873786007218808, 0.7873784340650345, 0.7873784750824068, 0.787378465064962, 0.7873784674896157, 0.7873784669089282, 0.787378467046239, 0.7873784670142646, 0.7873784670216056, 0.7873784670198251, 0.7873784670206734, 0.7873784670191227, 0.787378467023106, 0.7873784670144418, 0.7873784670224541, 0.788404679187917, 0.7886607742224333, 0.7886607742223508, 0.7886607742226862, 0.7886607742214444, 0.7886607742260118, 0.788660774209223, 0.7912146375722057, 0.7919766260480103, 0.7911092371019383, 0.7914626291020713, 0.7913693270191406, 0.7913924064407406, 0.7913867549464939, 0.7913881254904391, 0.7913877423770803, 0.7913882431787218, 0.7913857905641386, 0.7913982077860037, 0.7914026279522556, 0.7916291880416865, 0.7916098235607669, 0.7919955171086773, 0.7919658001297537, 0.7924092196356531, 0.7923689257700335, 0.7929680173522292, 0.7917459957680565, 0.7917098673995752, 0.7917192805564947, 0.7917168309005302, 0.79271664958498, 0.793026026721976, 0.7930260268721107, 0.7924987794063275, 0.7924987794176162, 0.7924987794147014, 0.792498779415453, 0.7924987794152595, 0.7924987794153093, 0.7924987794152965, 0.7924987794152998, 0.792498779415299, 0.7924987794152991, 0.7924987794152989, 0.7924987794152992, 0.7917758864871444, 0.7917173363598311, 0.7917173363598311, 0.7917173363598311, 0.791717336359831, 0.7917173363598311, 0.7917173363598311, 0.7917173363598312, 0.7917173363598311, 0.7917920556585727, 0.7917173363598312, 0.7917173363598313, 0.7917173363598311, 0.791717336359831, 0.7917173363598311, 0.7934728841016738, 0.7935921450633784, NaN], "mean_briers_curve": [NaN, NaN, NaN, NaN, NaN, NaN, NaN, NaN, NaN, NaN, NaN, NaN, NaN, NaN, NaN, NaN, NaN, NaN, NaN, NaN, NaN, NaN, NaN, NaN, NaN, NaN, NaN, NaN, NaN, NaN, 0.042142079554407366, 0.043333023806494744, 0.04547511266297055, 0.04729934980568832, 0.047567450833810435, 0.05068232955573204, 0.05232703762407157, 0.053562910242209126, 0.054923395606741345, 0.05571772791666674, 0.05752362634532573, 0.059016714842673235, 0.060917347898362596, 0.062422466722159356, 0.0635615448743431, 0.06541134598045535, 0.06740056222988408, 0.06828330230335196, 0.07084102801259222, 0.0729172924674916, 0.07459721190845248, 0.07697064843659124, 0.07809526755256915, 0.07863968451468421, 0.08066311889715438, 0.08314351088289527, 0.08522979580469726, 0.08645221278426622, 0.08746534587902209, 0.08846632423044817, 0.0891488668723914, 0.08974323011771342, 0.09068611058746144, 0.0910076157950594, 0.09139735906800542, 0.09114333749907096, 0.09254397491471371, 0.09457127905394172, 0.09736031536930197, 0.09858781035130193, 0.09971784503541202, 0.1029251583301061, 0.10398198611106113, 0.10566176830591108, 0.1074483308975332, 0.10907829820236027, 0.11084734836120684, 0.11345246063173996, 0.11414117839517521, 0.11585567298149001, 0.11751367523971441, 0.11895024127571073, 0.11926972707710934, 0.11950239513787826, 0.1209399056801274, 0.12238812888359252, 0.12576636002972, 0.1288678239874355, 0.1298750304269132, 0.1305361179619473, 0.13176660483720168, 0.13235624651087266, 0.13298281899071157, 0.13452841874993698, 0.13529390783236075, 0.13591819058226465, 0.13699057345774682, 0.13776335418442495, 0.13908649633500225, 0.14025519801062156, 0.14111814035026327, 0.14167996869820274, 0.14214972491453312, 0.14420088999539568, 0.14591574107356395, 0.14639025511526668, 0.14744329402568226, 0.14925656790789235, 0.1497684558244263, 0.15041810221918334, 0.15115241276125668, 0.15148602074496145, 0.15199498978389642, 0.15380023607137022, 0.15431181634530178, 0.15456401277789772, 0.15524131254795356, 0.15515594456703447, 0.1557649880538129, 0.1559654449611569, 0.15598069504128878, 0.15623380010822432, 0.15667339920146245, 0.1569602899361685, 0.15761385369875416, 0.15794387999781906, 0.15931272497194604, 0.16029680734885682, 0.16130284476432877, 0.16269623056415258, 0.1635377083272506, 0.16414861230713867, 0.16481655652946986, 0.16594189796518163, 0.16645802568650925, 0.1666630919427089, 0.16766217705593786, 0.16837113615957908, 0.16854482345307606, 0.1696297621420495, 0.1699694644699205, 0.17044906549107586, 0.17106922600153068, 0.17152269127459807, 0.17197404075914288, 0.1728089539713279, 0.17329055419404854, 0.1740706549315516, 0.174683801745334, 0.174954052502877, 0.17487985434985406, 0.17554970823056507, 0.17585140439539718, 0.17571704429621177, 0.17604070539145084, 0.17629423132537603, 0.17701681314861814, 0.1769407273953287, 0.17747366334600095, 0.17762740200455956, 0.1779688588698619, 0.17836509118162724, 0.17872739667680965, 0.17948879943272963, 0.17968691928954805, 0.17937643745872847, 0.17956421529526476, 0.17946011521056981, 0.1791465499137999, 0.17927012238172188, 0.17932621849469088, 0.18052828983559358, 0.18119973199343725, 0.18110470219705482, 0.18139151316982635, 0.18272092489460462, 0.18286720486069474, 0.18334352997653794, 0.18422236999465644, 0.18437863224429377, 0.18520733849779528, 0.18550742182471489, 0.1860348756234079, 0.1863339841382441, 0.1873938195828636, 0.18788665094868995, 0.18774394501150574, 0.18777450936463677, 0.18815056301363495, 0.18829485600153176, 0.18872024317684938, 0.1893552991722159, 0.19002115282168422, 0.19050552140693114, 0.19101386649693275, 0.19228613937879757, 0.19265778997614263, 0.19345768560490978, 0.1941291656577002, 0.1956781121870219, 0.19650294383633646, 0.1967445850112679, 0.19708671290984128, 0.19686025679140362, 0.1971677586461049, 0.19745405173230662, 0.19762667045050084, 0.19741539908145647, 0.1975021954973046, 0.1978864115742182, 0.1978759057488998, 0.1979636330145537, 0.19784429722890215, 0.19814452787574707, 0.19836102229500183, 0.19830427282677832, 0.1983661789667042, 0.19887333117410144, 0.19949059731986055, 0.20003892466723983, 0.20009077733064937, 0.19996137687204768, 0.20019284276454508, 0.2005701618138041, 0.20046940981904848, 0.20095139625411818, 0.20102060807325595, 0.2012707004223074, 0.20160506173493437, 0.2014305424011096, 0.20139500423631984, 0.20186900453770684, 0.20225332047674582, 0.20232529525751722, 0.2024116463023533, 0.2030699872167652, 0.20334471744156513, 0.20362999378865268, 0.20359912810647704, 0.20343876596546512, 0.20347582736466396, 0.20408048727744343, 0.20422354900319636, 0.2041583447289053, 0.20476460392203322, 0.20530794998531057, 0.20539599830799218, 0.20564541524525987, 0.20584927845718085, 0.2064000792208002, 0.2065669093973603, 0.20711186290561273, 0.20740773595502943, 0.20783161133588346, 0.20780246010071107, 0.20780100534024515, 0.20787274717998075, 0.20867736830807046, 0.2090720864787208, 0.20973613697901847, 0.2104963202396038, 0.21018354891695837, 0.21040739802761008, 0.21062040432368762, 0.21028993707212396, 0.21032529743708892, 0.21035312531725478, 0.21037058112017362, 0.21049972918801418, 0.21075878790773953, 0.21084410521007538, 0.21083314169739506, 0.211349990981794, 0.21179795719234873, 0.21190699112658348, 0.21191438889488598, 0.212100179259025, 0.21231931139019813, 0.2124749266463177, 0.2122184842190771, 0.21207474939613766, 0.2121511212618599, 0.2123173005047839, 0.21306537477213422, 0.2131911252200451, 0.21321719861531122, 0.21325720211511243, 0.21330838933869456, 0.21329864288958658, 0.21348981469334896, 0.21353677915914424, 0.21353422467941507, 0.21350423886358177, 0.21374814507876105, 0.21417192772592408, 0.21427010660012824, 0.21465457968345175, 0.2149453437878565, 0.21491795437783662, 0.2149721441307354, 0.21504252419263112, 0.21512489755426664, 0.21510320653052448, 0.21515948817708855, 0.2154152391133373, 0.21555371569023124, 0.21581762055026715, 0.21587685220032843, 0.21656391340747563, 0.2166342238899026, 0.21712969330070211, 0.21737347563025036, 0.21750191513445127, 0.21764539282849735, 0.21771337538676688, 0.2180094337325466, 0.21796785994517157, 0.21862567605883626, 0.21898262138910543, 0.21903224387929182, 0.21900940577674374, 0.21901514627240393, 0.21901359967317285, 0.21901662066966224, 0.2190623629407257, 0.21925081274708463, 0.21942349510082193, 0.2199613742253601, 0.22006233066978154, 0.2200370254008229, 0.22006295022364306, 0.21996916791903134, 0.21989209190385178, 0.21973107198848638, 0.21950601632099712, 0.2195069262021576, 0.2197278749456595, 0.2199443998392807, 0.2203536186686103, 0.22070444346378162, 0.22063615323156435, 0.2206544730485299, 0.2206506177551957, 0.22064721287282937, 0.22067165182728116, 0.22075993895083332, 0.22108365117838674, 0.22118606161719603, 0.22092872445089426, 0.22126808081398094, 0.22168279257646661, 0.22169751799785536, 0.2216953380722238, 0.22170058965291894, 0.22152489843219353, 0.22159986598116854, 0.22164863078460267, 0.22162797923040742, 0.22166877809997462, 0.221419280203872, 0.22137626209282085, 0.2214994055743781, 0.22160062210093645, 0.22194543350440565, 0.2222056245893328, 0.2222517873387538, 0.2222444949835493, 0.22223912580941002, 0.22251767662121097, 0.22253299511117314, 0.22252590893371518, 0.22259318070314293, 0.22243620428751085, 0.2224366664033289, 0.22256497311601997, 0.22231753089367334, 0.22237740765962766, 0.22246011360066897, 0.2224417195635758, 0.2224463021116553, 0.22244641768058035, 0.2224406649724964, 0.2224679991577545, 0.22266987359227228, 0.2226658596720731, 0.22266835008264899, 0.22266504812584023, 0.22268402984189917, 0.22290661302362832, 0.2229028441804976, 0.22290159707789545, 0.22291554623632642, 0.22308510217672026, 0.22307896804051494, 0.22308091923401543, 0.22308033098559352, 0.22308047726789265, 0.223080547349016, 0.22308009058480593, 0.22308190273815334, 0.22307495688283516, 0.22313425082195734, 0.22317733216708072, 0.22317044566907757, 0.22317227605908038, 0.22317181290632157, 0.2231718441211516, 0.22317220812811264, 0.22317060558511867, 0.2231770649659755, 0.22315140340504616, 0.2232802944135473, 0.22346979373396314, 0.22312806570787977, 0.22302834405905045, 0.22349070857732245, 0.22369113501014898, 0.22365026770736876, 0.2237066437918988, 0.22401803696284672, 0.2243092982644604, 0.22424055517407496, 0.2242410172902723, 0.22431863681577105, 0.22436628001965922, 0.22427085234335756, 0.2239633030027839, 0.22397092105909178, 0.2240968049863838, 0.22412599421248383, 0.22411972746140219, 0.22412163961333106, 0.22412102437846004, 0.22408607273952502, 0.22406167029680799, 0.22410106614003436, 0.2239588489808812, 0.22384722209632135, 0.22387470180967126, 0.22386192763500112, 0.22388607631663687, 0.22378362995039633, 0.2237192313693593, 0.2233428147211325, 0.22306435914923953, 0.22334655278228038, 0.2236925384703259, 0.22367241292108153, 0.22367658006698485, 0.22368486458515657, 0.22364858316548913, 0.2241294136776161, 0.2241902822617213, 0.2241795379605483, 0.22416960646052003, 0.22435328630805093, 0.22400436847708236, 0.22393516493965326, 0.2242368038115229, 0.22438543466275399, 0.22473108939748607, 0.22483965205434134, 0.22483389505232654, 0.22497181997083665, 0.22465601852289047, 0.22462728527553286, 0.22462634966513115, 0.22470253616070995, 0.2249234034850941, 0.22489038866780295, 0.22512014057455537, 0.2254197640893752, 0.22532266258989123, 0.22515549756198297, 0.22525637490782868, 0.22527950876210487, 0.2252786307059365, 0.22527891972319639, 0.22527850913486192, 0.22527988607379446, 0.22527485056963323, 0.2254296555956913, 0.2256214334577229, 0.22565476995176798, 0.2256463094559421, 0.22565257874293407, 0.22566618142763825, 0.2256658619078079, 0.22566687428786766, 0.22566331029891293, 0.22569567548496183, 0.22567195765876738, 0.22566907014462534, 0.22566951666204146, 0.2256701697795797, 0.2256677289219562, 0.22567488545060924, 0.22537212122502745, 0.2253728311811321, NaN], "lower_ci_briers_curve": [NaN, NaN, NaN, NaN, NaN, NaN, NaN, NaN, NaN, NaN, NaN, NaN, NaN, NaN, NaN, NaN, NaN, NaN, NaN, NaN, NaN, NaN, NaN, NaN, NaN, NaN, NaN, NaN, NaN, NaN, 0.017310420783406662, 0.017766940331965107, 0.0189046634694925, 0.020163867954017138, 0.019663657714674588, 0.021706963447030544, 0.021752880047041134, 0.02204866342214987, 0.022233319550201382, 0.022309793992261344, 0.02473584980109157, 0.026624983403177722, 0.030365645737578318, 0.030264698117221697, 0.031091512639151855, 0.034611831526651274, 0.035075485009425436, 0.037848698650230404, 0.04180253559922017, 0.04381346928751836, 0.045912892729059886, 0.04847458214520768, 0.048608431745988945, 0.04899970610784317, 0.05112421193540996, 0.05342124526935411, 0.05628656710318619, 0.05793350435145958, 0.05926853300149552, 0.05998093083325298, 0.060515903490368214, 0.06138765745560793, 0.06174527526887534, 0.062211527375510244, 0.06299896602559764, 0.06297249827120388, 0.06261853149813972, 0.06524464083289067, 0.06748639034254617, 0.06787717740603345, 0.069276035110138, 0.07311438386441216, 0.07661239526697115, 0.07746831916982051, 0.07803253402367734, 0.0785253504467878, 0.07890510946629757, 0.08179759254801026, 0.0829670478923445, 0.08378760945408552, 0.08535182527274814, 0.08631088699051594, 0.08563407051117816, 0.08609585812843427, 0.08752933822107797, 0.08993034962956858, 0.09325588233813434, 0.0973899943966715, 0.09827475517951767, 0.09903404064987736, 0.10074107912913892, 0.10041337270364617, 0.10246642855995232, 0.1044702913389935, 0.10426619558361261, 0.10456655139903354, 0.1051054989654722, 0.1057508146456871, 0.10528462014700567, 0.1067095581894189, 0.11054081816274591, 0.11030801535034714, 0.11045226646615752, 0.11763508617035077, 0.12036467333253976, 0.12050805580043109, 0.12272812858314915, 0.12513465435529983, 0.12665130170557168, 0.1272526694701678, 0.12708731407373108, 0.12707285623913372, 0.12747451862083137, 0.1285502640638109, 0.12846302447097743, 0.1292806988196373, 0.12981052866616352, 0.12957971848974797, 0.12999403183555827, 0.12953108245973416, 0.12865922737706842, 0.12894170519037296, 0.1288943221560981, 0.1290826175517643, 0.12944283357941203, 0.12942254249818877, 0.1304252950291323, 0.1306580336607601, 0.1310371067434788, 0.13234579395366927, 0.13250239128997446, 0.13358324886616335, 0.13477530064281604, 0.13446305541439418, 0.13457475801747573, 0.13459676347843375, 0.1362786142072375, 0.13642506402436827, 0.13604325887166022, 0.13978277501616018, 0.14076993202980312, 0.14110444153730622, 0.14117313317989724, 0.14145978963164513, 0.14126765798350083, 0.14169411712286636, 0.14188450321099413, 0.1420187047485144, 0.14279375433930083, 0.14335977429718044, 0.14362693360330983, 0.1438878155482641, 0.1439406234051158, 0.1439555769251118, 0.14399721616854524, 0.14418254903862057, 0.14435985869818047, 0.1443454366331002, 0.14536251597770977, 0.14544363367626212, 0.1451085277649671, 0.14538586075899174, 0.1451729103906, 0.14514232000514252, 0.14670194025698782, 0.14709846535809626, 0.1471178562672011, 0.1468836433969287, 0.1467258578820118, 0.1469229369191478, 0.14681779765586755, 0.14814400400190586, 0.14849183166156354, 0.1469030589497545, 0.14542986719127723, 0.1457025657127822, 0.1456306053633533, 0.14629502884817683, 0.14618742574342425, 0.14857493948981637, 0.14978170446123593, 0.1501629861867605, 0.15092967007744915, 0.15097691529621604, 0.1511168080902633, 0.15140213460315213, 0.1514296258117615, 0.15137831095346196, 0.15175609575417326, 0.15102029284158947, 0.15244549239048383, 0.1533234005353175, 0.15390149177302803, 0.15390699787124493, 0.15405564698003232, 0.15451351806956296, 0.15453803176289896, 0.1549719949896591, 0.15692826339631147, 0.15834047134190346, 0.15919435150904596, 0.1598482961682309, 0.1605230226848059, 0.16048034201075495, 0.1605813626958398, 0.16146973606716766, 0.1619388401361927, 0.16136159136601386, 0.1613717870702881, 0.16248220218952047, 0.1623634671850691, 0.1625757752785876, 0.16232859882290132, 0.16303422844058743, 0.16360886058411242, 0.1632077711319126, 0.16388139698882742, 0.16420137065601043, 0.1649342202479233, 0.16505519918020803, 0.16504309906610212, 0.1651026348445242, 0.16510094972827946, 0.1652647603988876, 0.16506465894851963, 0.16632172550472987, 0.1654022074765932, 0.16631931336133166, 0.16754642368568207, 0.16710593310426267, 0.167039131347697, 0.16766817420251728, 0.1677364017909725, 0.1674431248165639, 0.16779896532248811, 0.16815925533216086, 0.16908437520280764, 0.16909189687716916, 0.16889433490739877, 0.16913146105926596, 0.16898915705439266, 0.16971142513061097, 0.16972333912236484, 0.16974071147537081, 0.17005514447307954, 0.17064560080059543, 0.1708907972159893, 0.170939430891154, 0.17150873194378408, 0.17142619603334996, 0.17148112729782386, 0.17169982313407828, 0.17169807166079842, 0.17188704681596895, 0.17190058560002916, 0.17190579514170015, 0.17189473391813592, 0.172219789552964, 0.1719806715371786, 0.17396256676028996, 0.1761995517365182, 0.17614910797143885, 0.17684504367868176, 0.17729783524854936, 0.17714084890560652, 0.17717944416804252, 0.17718574247415886, 0.17714473101881506, 0.17717672821868644, 0.17716532390596929, 0.17739710367185, 0.1773370437766077, 0.17852232735957219, 0.17824285423091768, 0.17843093528678444, 0.1782667885276125, 0.17822454050049835, 0.17828892704740987, 0.1782630529605163, 0.17817647300287248, 0.17762201444778897, 0.1774970778611326, 0.1776152877316696, 0.1778343871260772, 0.17791673815480089, 0.17788433572409473, 0.17806666059652673, 0.17845118965415477, 0.1784037886441236, 0.17841727794153128, 0.17841412840311385, 0.17841463861414436, 0.17822001755008635, 0.17841053169214385, 0.17865114338493385, 0.17885572246043865, 0.17889864627379762, 0.17896642666426496, 0.1789034896617458, 0.17885847888709744, 0.17886965081247722, 0.17888827988837702, 0.178772962916516, 0.1790002492644121, 0.17950020204100528, 0.1795354899581695, 0.17970675089953358, 0.1798529340852486, 0.18083529420365896, 0.18106337314796578, 0.18120103690384004, 0.18068018651733064, 0.18113473585485804, 0.1808132993078798, 0.18082524535441238, 0.1806770812976985, 0.18098094322627667, 0.180699433609808, 0.18259935854900672, 0.18288367461399693, 0.18256255712329303, 0.18266714386745234, 0.18263851740644826, 0.18264806113506304, 0.18264856412060024, 0.182649218690702, 0.18334670836679065, 0.18364446521225894, 0.18361850175725558, 0.18364432913738754, 0.18364522858822757, 0.1835989656647572, 0.1834647391621776, 0.18331262371922305, 0.18310983595993502, 0.18330836209073784, 0.18330300705737543, 0.1832852268186441, 0.1837887071088247, 0.1852846184564667, 0.18483435504468443, 0.18503390688484425, 0.18498161074836, 0.18499508186640723, 0.18499228504316004, 0.18499217775616691, 0.18495070758230603, 0.18475074609515774, 0.1848054794881414, 0.18509219612797634, 0.1850945991501283, 0.18509829336369765, 0.18509812437673842, 0.1850953056871978, 0.18469762131884573, 0.18461683951772348, 0.1847075429271437, 0.18464044714472583, 0.18481452220850603, 0.18395003821219139, 0.18395068590734187, 0.18400975723105437, 0.18451318253063861, 0.18487703292999447, 0.18518237129411036, 0.18518399664490212, 0.1851837475951554, 0.1851834452028753, 0.18519134687387373, 0.18519171978748886, 0.18519155956876643, 0.1851999368153059, 0.18489796426831726, 0.18469486607101895, 0.18497972367651536, 0.18487616400875273, 0.18488386761844516, 0.18489127528941998, 0.1848896994380694, 0.1848901749580452, 0.18488980569574423, 0.1848907895017195, 0.18488741169187584, 0.18505432094174437, 0.18505496494766835, 0.18505463380494175, 0.18505525990126817, 0.18505271945895255, 0.1850440611421456, 0.18504295633240234, 0.1850426623082042, 0.1850468621712488, 0.18537002116013504, 0.1853632951407939, 0.18536490186628893, 0.1853645148776912, 0.18536459952169382, 0.1853646154112772, 0.18536445418735853, 0.18536517094064664, 0.18536201418670442, 0.18531418577132164, 0.18546707601061702, 0.18543757580158693, 0.18544500428079297, 0.1854431381734886, 0.18544366265075285, 0.18544330125977468, 0.18544419813392712, 0.18544127466118113, 0.1854506119773899, 0.18542450019424853, 0.185709912720795, 0.18396770842901625, 0.18357230783159478, 0.18419586743943078, 0.1842867161530997, 0.18417143650681123, 0.1841668635498412, 0.1848461604583475, 0.1858401949825473, 0.18578924844760072, 0.18579686887268487, 0.1857873807732886, 0.1857583087990853, 0.18575355643999128, 0.1857638697376481, 0.18573051813568048, 0.18621421071568492, 0.18619886514460432, 0.18620055302047447, 0.18620111587517385, 0.18619611218159773, 0.18616159753787415, 0.18614425477888316, 0.1861352443558788, 0.18564846005739516, 0.18564843547058194, 0.18564833889415203, 0.1856479394044461, 0.18564966923002651, 0.18564055840028776, 0.18562227284247068, 0.18548419516582454, 0.1848187986039369, 0.1852636799932935, 0.18553665883226664, 0.18553305772651338, 0.18553394059257733, 0.18553334053830192, 0.18553485425479002, 0.1855214634389828, 0.18551734393924688, 0.18552318585650904, 0.1855038179934389, 0.18585336590271614, 0.1862465744499797, 0.18620402480589276, 0.1862671543714883, 0.186377416585664, 0.1862150390603613, 0.18617844389951402, 0.18617704525324366, 0.18638984515100007, 0.18617222890024707, 0.186167486314565, 0.18616926826834201, 0.1861641422081989, 0.1861579009703213, 0.18615948443735972, 0.1863784299023861, 0.1863781701032116, 0.18637826861967485, 0.18637742383064854, 0.18632545124471642, 0.1862779446170865, 0.18629477591296503, 0.18629224124102065, 0.18629288113676243, 0.1862927428449967, 0.18629268333808238, 0.18628748479902987, 0.18633510791705044, 0.18633396094500262, 0.18633360186857395, 0.18633666039090324, 0.1863201017015939, 0.18631795372130933, 0.1863183075200566, 0.18631878408923858, 0.1863044705158831, 0.18630760460761056, 0.1863077148908364, 0.18630904447271673, 0.18630444914339866, 0.18631862051445983, 0.1862892663569594, 0.18608248464871655, 0.18610463758439152, NaN], "upper_ci_briers_curve": [NaN, NaN, NaN, NaN, NaN, NaN, NaN, NaN, NaN, NaN, NaN, NaN, NaN, NaN, NaN, NaN, NaN, NaN, NaN, NaN, NaN, NaN, NaN, NaN, NaN, NaN, NaN, NaN, NaN, NaN, 0.07365291396844495, 0.07624572649450108, 0.07806533600127764, 0.08153705098329808, 0.08092206072032017, 0.08411948845929118, 0.08882642490987616, 0.08990189365353783, 0.0929893738631801, 0.09518808073805354, 0.09671273641136045, 0.09948013993174384, 0.0988330729439548, 0.09999136621178333, 0.10246596795134558, 0.10163326683498355, 0.1053629770584726, 0.10605538542351525, 0.10729071667079566, 0.10826819210299247, 0.10846243246806457, 0.1095456788419217, 0.11113946804609262, 0.11023008588103947, 0.11221009114511453, 0.11679628669315126, 0.11751626532696748, 0.11771576764219668, 0.11872475282445676, 0.11946183466402042, 0.12154373677323291, 0.1221167115283108, 0.12252995976946533, 0.12264591351993133, 0.12286162719426824, 0.12219614167730224, 0.12585888497361145, 0.1262894398514125, 0.1298389372874748, 0.1309179803129752, 0.13132803132318865, 0.1328563581772916, 0.13270935789685764, 0.13508196578107232, 0.13811043537548034, 0.1402331832349571, 0.1423655752210407, 0.14348709911669402, 0.14350923579611113, 0.14612219661898257, 0.14689067721319768, 0.14779267111711794, 0.14829041496500558, 0.14872980668770938, 0.1497705131080532, 0.1516830397159138, 0.15370059600459499, 0.15546757694063792, 0.15703617684200624, 0.15825938300912992, 0.1581848460154844, 0.1584748718610467, 0.15891943971137304, 0.1622195303129126, 0.16265844982483624, 0.16433703910368974, 0.16495367599241556, 0.1649087628830433, 0.1661188526750286, 0.1669437082063572, 0.167069347164803, 0.16710058469732592, 0.1671933169122789, 0.16803698977322354, 0.16979847535807, 0.1699560109172419, 0.17047400989411518, 0.17339665789910336, 0.17394504614412906, 0.17416060025658925, 0.1761352337453074, 0.17646504901890797, 0.1788945068134667, 0.18170390932482186, 0.1837795126343339, 0.18281624399510438, 0.18362880204541765, 0.18435727767454832, 0.1849734799350413, 0.18497220685707855, 0.18507983866677222, 0.1853118539439615, 0.18728835797228038, 0.1872102780198387, 0.1876191825150892, 0.1877336665347608, 0.1894649013324529, 0.19029786511014427, 0.19232217936304655, 0.19322136967615222, 0.19391841892416317, 0.19437027769954446, 0.1947928876133427, 0.19685834893207851, 0.1996279236956344, 0.19885247885935295, 0.1990922635554036, 0.19926214976654008, 0.19909206806443672, 0.1997902730467109, 0.19969369585495628, 0.20111391687618232, 0.20213090279543025, 0.20271691422539298, 0.2034150930179394, 0.20390883140386024, 0.20419972644791673, 0.20544632425089002, 0.20597018538672, 0.2061769036657192, 0.20620480858639625, 0.20780583150290455, 0.2084261818203173, 0.20841287081012577, 0.2084202612028751, 0.20796158686884927, 0.20921081979910575, 0.20875135861925076, 0.21108871058720025, 0.2115868326791959, 0.21239036135856604, 0.21289284739643768, 0.21290240684453715, 0.21559940326203844, 0.2141008677575077, 0.21365099634997847, 0.21394085409128188, 0.21409139149376807, 0.2140261114312882, 0.2140363676730591, 0.2140620039021041, 0.21715347643637675, 0.2182343327091022, 0.219756302494075, 0.22049012822263056, 0.22429971479836988, 0.22430074962195806, 0.22474400986897974, 0.2250153741098293, 0.2249814990991812, 0.22604827398548058, 0.22672186187287932, 0.22710007455194084, 0.22727899489037012, 0.23145722594410748, 0.2322253624872183, 0.23210329079113345, 0.23295710898893618, 0.2355250105656734, 0.2352918067176438, 0.2353183192058141, 0.2359078695599611, 0.23598468115403862, 0.23604861311615194, 0.23604856582853997, 0.2367285189871832, 0.2365581342093874, 0.23647700880418834, 0.2365572504300097, 0.2381191506149411, 0.23882147425758682, 0.23904081327333504, 0.2392252776758575, 0.23909019143574065, 0.23963283823045414, 0.23966154391082892, 0.2396551554783747, 0.23966611362687243, 0.23975581270996044, 0.23978212255002465, 0.23980846221125462, 0.23983706900068572, 0.23986663350220105, 0.23992899053408906, 0.2397987884314552, 0.23980764852938455, 0.23977540685648238, 0.24015533925383098, 0.24016867536927866, 0.2410379578725081, 0.24142968545022184, 0.2412654994711347, 0.24142483216398716, 0.24153254585542916, 0.24153112456812845, 0.24178688229285308, 0.2419883105372317, 0.24222131425343987, 0.24185074312118335, 0.24198839085560267, 0.24167589520256266, 0.24219434046668292, 0.24238280169567433, 0.2437723468153255, 0.24402955588144323, 0.24446229007540304, 0.24416899073369225, 0.24458228608613222, 0.2445363021010806, 0.2446623169660315, 0.24467833190336827, 0.24491692801420661, 0.24492655199695176, 0.24493929131825284, 0.24534004756276404, 0.24544085668732557, 0.24548219814195338, 0.24607553277795058, 0.24615079105291804, 0.24770761287200493, 0.24830370794305617, 0.24827176520137806, 0.25009318626873417, 0.2511972864036762, 0.2512474477667529, 0.25130165944477284, 0.2513016590549184, 0.2518190976688911, 0.25206123449575457, 0.2521206690959816, 0.2522412824695227, 0.25242696199458614, 0.2522218799312434, 0.25226179966702184, 0.2522962717283055, 0.2523705071296461, 0.25239706260012096, 0.25257941467842954, 0.25275381486016246, 0.2529977444287398, 0.25305515923748745, 0.2530467430630454, 0.2532135792903321, 0.25347749164119465, 0.25385515297501726, 0.25374488470274786, 0.25370176846564096, 0.2540928686747328, 0.25385655417022435, 0.25374253238626143, 0.2537800258360465, 0.25384548398867884, 0.2538547885661829, 0.25402854875247827, 0.25414615042431155, 0.25425443907876977, 0.25426155961526825, 0.2543024361480692, 0.2543014367377813, 0.2543136612435937, 0.25431319654417983, 0.25431426119245387, 0.25431046809172997, 0.2543312023761251, 0.25449193704515577, 0.25462104197091884, 0.2547086767688736, 0.2547968819233463, 0.2548848244565546, 0.2550447657778596, 0.25509295256955794, 0.2551480244395596, 0.25514876361456335, 0.2551423592395489, 0.25533022746680634, 0.25552124892426886, 0.25567574812159566, 0.25567574821187783, 0.2559117396270369, 0.25599152143400467, 0.25724082834511575, 0.25745879260545024, 0.2576214137793396, 0.2577216498311955, 0.25782526883460316, 0.25790972320166083, 0.257860282240247, 0.2591266321421359, 0.25936413659638474, 0.25942925422208746, 0.25941337584772856, 0.2594183156435014, 0.2594150163125202, 0.25942433139285637, 0.25949702908019695, 0.26045702020330874, 0.26047439877812945, 0.26081217376530674, 0.26141138474642817, 0.2612192402640962, 0.26127928156307717, 0.2612852526110448, 0.26132543876806374, 0.2613899515168804, 0.2614063385426163, 0.26140150624879754, 0.26144231407184093, 0.2607963993920992, 0.261511442607212, 0.2606574584133522, 0.26068053619804765, 0.26067326193145757, 0.2606814847174, 0.26066031075118934, 0.2607862298034578, 0.26111201799151706, 0.2632429704881941, 0.2638648850246385, 0.26355919798694905, 0.2642472742919011, 0.2666871312604994, 0.2671376196788536, 0.2672679916256279, 0.26722707153275993, 0.2672581041361944, 0.2672802931585906, 0.26728286176338184, 0.26728315468650365, 0.2672796015368518, 0.2673485277880476, 0.26736570951078414, 0.26730614883726156, 0.26740652537799653, 0.2674409272935019, 0.2675046313202291, 0.26750463139919783, 0.2675046306598707, 0.26750463354586274, 0.26859398064640483, 0.26879340172337224, 0.26879171938774354, 0.26884559100149835, 0.2689224067849288, 0.26886369053831843, 0.26924700942820573, 0.26739200880738745, 0.26754964819554017, 0.2678211892338665, 0.2677719505947626, 0.26778508529580786, 0.267781373813141, 0.2677831915272961, 0.26777961766087094, 0.2681018297741619, 0.2681049776119194, 0.26810542129599935, 0.2681006945670827, 0.26813595449233174, 0.2681503733991878, 0.26814745485621694, 0.26814692055425937, 0.26815553277383586, 0.2681888527325934, 0.26819240911424463, 0.2681914879350428, 0.2681917509409284, 0.2681916315587797, 0.2681918400933866, 0.26819113896034774, 0.2681936792808045, 0.268184456657122, 0.26826897128041893, 0.2682840525687674, 0.26828036836988906, 0.26828129263011075, 0.26828106064012064, 0.26828112161866197, 0.2682810956131959, 0.268281138854779, 0.2682810057320177, 0.26828143584270486, 0.2682800858626814, 0.26832257318988373, 0.26837188771673753, 0.2683702488472785, 0.2684455320430748, 0.2684697975647587, 0.26846635350965475, 0.26852439410706297, 0.26859085888116246, 0.26865760753686224, 0.26870441984393645, 0.2686573465507783, 0.26877869346644245, 0.26877869152386635, 0.26877869221225964, 0.2687753904156237, 0.26877655277752766, 0.26882349120027504, 0.2688277496099859, 0.2688268590747939, 0.26882629675953434, 0.2688537836356959, 0.26889254891589737, 0.2687405509138525, 0.2687356034927895, 0.2688268334923421, 0.26884585275421685, 0.26884151510230686, 0.26884318530335904, 0.26884065694921794, 0.2688566685231294, 0.2689100918916522, 0.26899791904185516, 0.2690001561306822, 0.26905069168332324, 0.2691048294828295, 0.2691227851886754, 0.2690734466932902, 0.26924947823650625, 0.2689533509500653, 0.2728076900939796, 0.27317793124620904, 0.27314027466330987, 0.2731492799057141, 0.2731804808902292, 0.2713680164640214, 0.27139189786218415, 0.2714556254078657, 0.27148877058219556, 0.27155089682170874, 0.2713231771952113, 0.27132308411025485, 0.2713215538242052, 0.271321755068436, 0.2713203868540497, 0.2713206753172702, 0.27167619808821575, 0.2723416253260129, 0.27240557282311295, 0.27241746829548213, 0.27242632747696477, 0.27242234601687393, 0.2724520937385547, 0.272484563779763, 0.2725192431076671, 0.27252161260146945, 0.27252145903473124, 0.2725199245302273, 0.2725259274847789, 0.2725044357564853, 0.27356988860868653, 0.273918672427808, 0.2738870839306127, 0.27390696247841734, 0.2738957517923425, 0.2739664074949548, 0.2739750053102847, 0.27397491695169957, 0.27397438191552537, 0.2740338586086231, 0.27409542470703446, 0.27409591174373665, 0.274095805553117, 0.274095807148912, 0.2740958751058237, 0.27409566600396723, 0.2741568990474113, 0.2742190768376724, NaN]}
