# Supplementary material for: Random Survival Forest Versus Elastic-Net Regularized Cox Regression for Survival Prediction in Acute Myeloid Leukemia at Distinct Treatment Time Points: Model Performance Comparison Study
Source: JMIR Bioinform Biotechnol. 2026 Apr 29;7:e75678. doi: 10.2196/75678 (PMC13128161; doi:10.2196/75678)
Supplement: Multimedia Appendix 11 [file bioinform-v7-e75678-s011.zip › final_stage_model_measurements/performance_metrics/cnet/raw_JSON_metrics/cnet__post_C2__FINAL_FULL_TRAINING_SET_C2_MRD_flt3_npm1__SUMMARISED.json]

{"mean_c_index": 0.6809602295903121, "lower_ci_c_index": 0.6290192121724417, "upper_ci_c_index": 0.7304580646798264, "mean_ipcw_c_index": 0.6809602295903121, "lower_ci_ipcw_c_index": 0.6290192121724417, "upper_ci_ipcw_c_index": 0.7304580646798264, "mean_auc_curve": [NaN, NaN, NaN, NaN, NaN, NaN, NaN, NaN, NaN, NaN, NaN, NaN, NaN, NaN, NaN, NaN, NaN, NaN, NaN, NaN, NaN, NaN, NaN, NaN, NaN, NaN, NaN, NaN, NaN, NaN, NaN, NaN, NaN, NaN, NaN, NaN, 0.6262394398427948, 0.6157295357586497, 0.6168385503022886, 0.6217916207897624, 0.628887830598422, 0.6273561480113377, 0.6284413049043034, 0.6255970830892793, 0.6381992402514721, 0.6570261064836328, 0.6537421712978803, 0.6547016311095951, 0.6541829223140464, 0.6552928162036784, 0.6508529595876962, 0.6566744152342296, 0.6761106647174184, 0.6987268052491518, 0.7122008642458532, 0.709250366800797, 0.7119923251205043, 0.7149624249727909, 0.7144754175063465, 0.7146617310323542, 0.7144122640420311, 0.715743478070716, 0.7265147206955299, 0.7327530987566223, 0.7312776087094025, 0.7323870658928398, 0.7284152240547679, 0.7218761622825437, 0.7336341168038325, 0.7420304868888546, 0.7450725468133769, 0.751233354590817, 0.7510234168082243, 0.7513263367577313, 0.7505001429039606, 0.7544884742124001, 0.76129259828064, 0.7617987629870956, 0.7617249346727202, 0.7617419579914142, 0.7617372642674436, 0.7617420785511957, 0.7617255214108519, 0.761792061822384, 0.761515429089776, 0.7619070049258914, 0.7662006340034743, 0.7664007718567729, 0.7744061286039227, 0.783170385946184, 0.7854837055710675, 0.7858029874645784, 0.7855240747019033, 0.7863782215280453, 0.786419405625864, 0.7828212504593028, 0.7830270859163309, 0.7802187762826581, 0.7638766920606447, 0.7570390719290914, 0.7573276338844375, 0.7561554677513539, 0.7567791412221588, 0.7553509057727903, 0.7642871966380661, 0.7744966856897418, 0.7679469098959989, 0.7577273856724703, 0.7585007637391021, 0.7584612213818821, 0.7575293513909541, 0.7560686460020087, 0.7561048822118358, 0.756522982549654, 0.7548850944279917, 0.7692060456757882, 0.7764925735879431, 0.7746394574652447, 0.7752571161687647, 0.7746037717230625, 0.7781806780422158, 0.7802431643877203, 0.7797987718195128, 0.7799176565562428, 0.7798823424810181, 0.7799060506770995, 0.7798458038316168, 0.780064553591032, 0.779244669816071, 0.7834874664517584, 0.7884433168618208, 0.7878027655459962, 0.7878938781881825, 0.7881886036987873, 0.7869167002852572, 0.79301540055399, 0.7843901015430783, 0.7729202161224488, 0.7749565716239968, 0.7741830123114306, 0.7751876590686216, 0.7660653271749863, 0.7623986935766167, 0.763226683668193, 0.7629980127990499, 0.7630942413744737, 0.7629390829200599, 0.7642312736558461, 0.7643550372438048, 0.7657172246629337, 0.7572136594278991, 0.7501401797503449, 0.75147249922225, 0.7511009300845107, 0.7512611843527703, 0.7509878686026966, 0.7522721189767179, 0.7534897543878757, 0.7541365276709199, 0.7496189852203516, 0.7449361373259332, 0.7457931366370141, 0.7449173622767963, 0.7447570854236607, 0.7447640015121104, 0.7448632534017552, 0.744300451384061, 0.7437127152540212, 0.7438214337319317, 0.743789831120235, 0.7438066687689885, 0.7437708019093388, 0.7438985362516226, 0.7434193753648719, 0.745222778796128, 0.7356816570063224, 0.7279740019929766, 0.7295913201231805, 0.7291703957128113, 0.7292414843359972, 0.729376968655961, 0.7287629369031057, 0.7321608638302669, 0.7345097013368193, 0.7339936103507422, 0.7341186864650054, 0.7341303657649305, 0.733959235577702, 0.7346331382086173, 0.7308753062193862, 0.728591075468041, 0.729151308199273, 0.7288477795504439, 0.7298392075876774, 0.7303605049225596, 0.7302196974598282, 0.7303313053768725, 0.7300266781420187, 0.7322127955006684, 0.7372361016674618, 0.7386758595965446, 0.7383491770912747, 0.7384340777830677, 0.7384165275287015, 0.7384030697512455, 0.7384739952063383, 0.7382045121623764, 0.739870596822263, 0.740667790780718, 0.7404838379516889, 0.7405325939992796, 0.7405196840204109, 0.7405230994317077, 0.7405221963573851, 0.7405224358382596, 0.7405223691212226, 0.7405223998192191, 0.7405223427361833, 0.7405225408915418, 0.7405218048409259, 0.7405245501121561, 0.7405143181952849, 0.7405524099120162, 0.7404107846132529, 0.7409365931077682, 0.737478432238698, 0.7361691925119386, 0.7341642333650018, 0.7251809559874183, 0.7233923842105712, 0.7238144508534481, 0.72370458383933, 0.7237305071884644, 0.7237345475281193, 0.7236929656923469, 0.7238551645671458, 0.7232481990925428, 0.7274861878734611, 0.7291587541077581, 0.730214098467254, 0.7370174972631874, 0.7387587715946909, 0.7383494651334372, 0.738457891505316, 0.7384291686757929, 0.7384367779381696, 0.7384347603155273, 0.7384353021376464, 0.7384351310464314, 0.7384352791266334, 0.738434857424061, 0.7384363910795803, 0.7384307048485861, 0.738451790395975, 0.7383737076288738, 0.7386623969698798, 0.7369461407621384, 0.7368991314808128, 0.7266633577073235, 0.7243245805810138, 0.7248922073829347, 0.7247441470609532, 0.7247827301463428, 0.7247729243654522, 0.7247744464160112, 0.7247779804198252, 0.7247622264185861, 0.7248222470292931, 0.7245959472282183, 0.7260798682588505, 0.7272183622363934, 0.7271878927855828, 0.7249404992449702, 0.7244488143036649, 0.7245666899980818, 0.7245358501311735, 0.7245438756072621, 0.7245419341353533, 0.7245418511460042, 0.7245440915029827, 0.7245351773572977, 0.7245687420371704, 0.7244429532783228, 0.724913691952843, 0.7217092829109877, 0.7197083670901635, 0.7200833471488882, 0.719982932381922, 0.7200097955897731, 0.7200026152096008, 0.7200045329814686, 0.7200040211296898, 0.7200041577325483, 0.7200041209483379, 0.7200041323025005, 0.7200041228924248, 0.72000415136792, 0.7200040390724144, 0.7200044880948681, 0.7200027019391151, 0.7200097645627225, 0.7199819976180217, 0.7200905677490493, 0.7194478221403396, 0.7150793029550824, 0.7145191490055374, 0.7145674019916708, 0.7148931614869461, 0.7123185738432462, 0.7112986390178044, 0.711533863951527, 0.7114673143474585, 0.711562792479579, 0.713445096002285, 0.7139131710228378, 0.7138796492701669, 0.7138887856605772, 0.7138864251318214, 0.713887035821265, 0.7138868775430766, 0.7138869186494162, 0.7138869079507714, 0.7138869107420319, 0.7138869100096343, 0.7138869102117045, 0.7138869101209236, 0.7138869102842038, 0.713886909726887, 0.7138869117683133, 0.7138869042634601, 0.7138869318129653, 0.7138868308715642, 0.7138871999967225, 0.7138858529060347, 0.7138907586394792, 0.7138729326516502, 0.7139375571316025, 0.7137038472453392, 0.7145329200047558, 0.7050503934669411, 0.7030850370853929, 0.7035762331720877, 0.7034286532781355, 0.7035390423967729, 0.7032437869690752, 0.7043071521295957, 0.695065039033778, 0.6915736188924033, 0.6992209410616935, 0.7009538685058452, 0.7005639893935196, 0.700666545697495, 0.7006395872227148, 0.7006466690953892, 0.7006448098332259, 0.7006452976868911, 0.7006451697464547, 0.7006452032824064, 0.7006451944955028, 0.7006451967986533, 0.7006451961883866, 0.7006451963752877, 0.7006451962257036, 0.7006451966370062, 0.700645195155825, 0.7006452006046232, 0.7006451805627621, 0.7006452541452434, 0.7006449845753191, 0.7006459697721947, 0.7006423787973717, 0.7006554286514458, 0.7006081627766508, 0.7007787145605494, 0.7001659202932576, 0.7083689921934108, 0.7092806654951247, 0.7090536322405062, 0.709111338912651, 0.7090966785729148, 0.7091004022036235, 0.7090994564981653, 0.7090996966933638, 0.7090996356761706, 0.7090996511817802, 0.7090996472394584, 0.7090996482425002, 0.7090996479870859, 0.7090996480521843, 0.7090996480355757, 0.7090996480398191, 0.7090996480387323, 0.7090996480390105, 0.7090996480389404, 0.7090996480389584, 0.7090996480389538, 0.7090996480389543, 0.7090996480389541, 0.7090996480389542, 0.7090996480389542, 0.7090996480389542, 0.7090996480389541, 0.7090996480389542, 0.7090996480389542, 0.7090996480389542, 0.7090996480389542, 0.7090996480389541, 0.7090996480389542, 0.7090996480389542, 0.7090996480389542, 0.7090996480389542, 0.7090996480389542, 0.7090996480389542, 0.7090996480389542, 0.7090996480389542, 0.7090996480389543, 0.7090996480389541, 0.7090996480389542, 0.7090996480389542, 0.7090996480389542, 0.7090996480389542, 0.7090996480389542, 0.7090996480389542, 0.7090996480389542, 0.7090996480389543, 0.7090996480389542, 0.7090996480389542, 0.7090996480389544, 0.7090996480389542, 0.7090996480389542, 0.7090996480389543, 0.7090996480389542, 0.7090996480389543, 0.7090996480389542, 0.7090996480389546, 0.7090996480389531, 0.7090996480389605, 0.7090996480389308, 0.7090996480390415, 0.7090996480386255, 0.7090996480401907, 0.7090996480343024, 0.7090996480564704, 0.7090996479729618, 0.7090996482876587, 0.7090996471014664, 0.7090996515731546, 0.7090996347159954, 0.7090996982514621, 0.7090994588748818, 0.7091003602322579, 0.7090969688251382, 0.7091097167395092, 0.7090618562389682, 0.7092412867264034, 0.7085697069075068, 0.717401375204232, 0.7196775010814971, 0.7192563913915955, 0.7192683197457791, 0.7229629690431453, 0.7234671462693627, 0.7227094064714447, 0.719993343257703, 0.7199975684309453, 0.719997982689015, 0.7199879910278794, 0.720027746666103, 0.7198813852846226, 0.7204146745417922, 0.7110744588433862, 0.7098048368407757, 0.710090424561223, 0.7100171794368807, 0.710035927593371, 0.7100311380438622, 0.7100323592239811, 0.7100320484903166, 0.7100321273897001, 0.7100321074010648, 0.710032112452992, 0.7100321111794521, 0.7100321114995819, 0.7100321114193693, 0.7100321114393934, 0.7100321114344155, 0.7100321114356473, 0.7100321114353432, 0.7100321114354184, 0.7100321114354005, 0.7100321114354047, 0.7100321114354037, 0.710032111435404, 0.7100321114354039, 0.7100321114354039, 0.7100321114354039, 0.7100321114354037, 0.7100321114354039, 0.7100321114354038, NaN], "lower_ci_auc_curve": [NaN, NaN, NaN, NaN, NaN, NaN, NaN, NaN, NaN, NaN, NaN, NaN, NaN, NaN, NaN, NaN, NaN, NaN, NaN, NaN, NaN, NaN, NaN, NaN, NaN, NaN, NaN, NaN, NaN, NaN, NaN, NaN, NaN, NaN, NaN, NaN, 0.43639149694179735, 0.4317554214435317, 0.4308091292041666, 0.44577462925886385, 0.46510358428372356, 0.465034595193754, 0.46508358629293683, 0.4598505388328691, 0.4824768019072523, 0.4979334419314576, 0.49667458660702085, 0.49805191959594597, 0.4974616163455229, 0.4979145256674279, 0.49735602809575374, 0.5142438329991466, 0.5314006910166859, 0.5628417829155725, 0.5759592612226874, 0.5705313879498836, 0.5787649604607793, 0.591165819032796, 0.5890329114821895, 0.588685015565081, 0.5887932671396661, 0.5887364818208916, 0.5994459393948923, 0.6059227876453345, 0.6041387121749566, 0.6042936753736688, 0.6036827472457148, 0.6010359882576536, 0.6109094296440993, 0.6170218074628555, 0.6260953282701713, 0.6420055485970971, 0.6455992304984729, 0.6450389741443444, 0.6435586632226452, 0.6503403402365227, 0.6590787288311093, 0.658789680028389, 0.6590933244604459, 0.6588096399997349, 0.6588777504279647, 0.6588586295019397, 0.658857123327002, 0.6588822730662958, 0.6588654261520518, 0.6607531593063499, 0.6681707172730457, 0.6699231199323147, 0.6808805894392562, 0.688455046691922, 0.6940816174553912, 0.6949607927500322, 0.6948712393243685, 0.6996078968216434, 0.7039266858184038, 0.7010752442459105, 0.70140843394553, 0.6993368552447268, 0.6808782377718171, 0.6669247768273722, 0.6687117771833814, 0.6685333007603539, 0.6685500839023393, 0.667186294098675, 0.6767860030791075, 0.6903226061691374, 0.6855863423659525, 0.6685430728962991, 0.6732209421731936, 0.6725594986674773, 0.6703549453512223, 0.6709313900705615, 0.6706912271338455, 0.6711612814476052, 0.6679206952729903, 0.68750958915241, 0.6958663565022548, 0.6948497831567231, 0.6952649742587959, 0.6944637179737726, 0.6981318476586739, 0.698732564048232, 0.6981323967552563, 0.698138934760637, 0.6981375967730667, 0.6981371502564967, 0.698137398162575, 0.6984412516726248, 0.6980632546192306, 0.7045098639347682, 0.7097200956850106, 0.7074583769680086, 0.7079563225802726, 0.7082187324821648, 0.7069652307287965, 0.7153267542094359, 0.7090669755586139, 0.6939304790133565, 0.6967199276916755, 0.6955810557511, 0.6960473014744913, 0.6866323560451251, 0.6819091456523452, 0.6823822023835547, 0.6820250925971574, 0.6821833980055774, 0.6819508483344684, 0.6835279527809062, 0.6841890405461764, 0.6856567741219821, 0.6804141004010779, 0.6675472163070137, 0.669169562822545, 0.6682533793234, 0.6684526601373811, 0.6683686160735176, 0.6710496309761046, 0.6731363105373617, 0.6738904821934047, 0.6679451573963016, 0.6646140701182071, 0.6650030436243345, 0.664571326560438, 0.6646391163513091, 0.6645810013794382, 0.6649105288066695, 0.6648622063777136, 0.6639202519392694, 0.6639236899217491, 0.6639201943685908, 0.6639307449444661, 0.6638920384815464, 0.6640363045095256, 0.6634979900623813, 0.6649668185824699, 0.6565253329906414, 0.6459372666550173, 0.6491520244157737, 0.6487614783519736, 0.6488154174959152, 0.6489890964095806, 0.6476790958446543, 0.6529850256912378, 0.6556173327497637, 0.6554854260060655, 0.6554855281091891, 0.6554854078384234, 0.6554857869260449, 0.6554843911817568, 0.6544031070438577, 0.6533468480322835, 0.6533792408369601, 0.6532539459310892, 0.6537300432509933, 0.6542756815735699, 0.6541989274999952, 0.6544883982950527, 0.6540609824189689, 0.6564939816940403, 0.6638505816525933, 0.6658892087399783, 0.6655279049542756, 0.6656213503160241, 0.6656077809401639, 0.6655689277141176, 0.6657061079045072, 0.6653226858791709, 0.6673953578334173, 0.6678695948364811, 0.6676770784761937, 0.6677284894087063, 0.6677147604947911, 0.6677184266916385, 0.66771744747447, 0.6677177097801194, 0.6677176366540575, 0.6677176676823767, 0.6677176165025412, 0.6677177901306164, 0.6677171472518193, 0.6677195433537891, 0.6677106086363227, 0.6677439254764359, 0.6676196914780341, 0.6682393733178298, 0.6652414891910582, 0.6631924357404618, 0.6600388997064714, 0.6539008973103031, 0.6501613389607065, 0.6507499228313944, 0.6505953061284845, 0.6506362459416343, 0.6506252886727437, 0.6506283218197515, 0.6506271082947176, 0.650591327501829, 0.6527436345475711, 0.6545201324341621, 0.6537167156243453, 0.6657555699919275, 0.6677457151121635, 0.6664746526942211, 0.6668092607821171, 0.6667186063789522, 0.6667425627321186, 0.6667360818279671, 0.6667378173061643, 0.6667373318229923, 0.6667375447396381, 0.6667371772124788, 0.6667384332913604, 0.6667337823731303, 0.6667515021242083, 0.6666865441149358, 0.6669343654896246, 0.6663503792373906, 0.6668352975574122, 0.6573165005547751, 0.6542126714845129, 0.6551821966806347, 0.655208069382354, 0.6552001294649459, 0.6552025304026593, 0.6552017697227198, 0.6552021774297504, 0.655201368912866, 0.6552041752362785, 0.6551937791450634, 0.6555152627749772, 0.6557955794842991, 0.6557955791892515, 0.6546364655203482, 0.6541153111442961, 0.6542460962501186, 0.6542112182017392, 0.6542205184270052, 0.6542180418987482, 0.6542186890133403, 0.6542185659389003, 0.654218414452925, 0.6542191412853311, 0.6542163909010817, 0.6542266457745829, 0.6515337871840485, 0.6492844480161751, 0.64928999994688, 0.6492885198063953, 0.6492889144048213, 0.6492888091896862, 0.6492888373216895, 0.6492888294943479, 0.6492888328570012, 0.6492888270153814, 0.649288847673861, 0.6492887686168941, 0.649289072043528, 0.6492879104223647, 0.6492923447583577, 0.6492754656740704, 0.6493395321383957, 0.6490970543101224, 0.6500121406357713, 0.6481107059662408, 0.6441906335710706, 0.6439052552849744, 0.644130296752634, 0.6444617202780291, 0.6415512327369799, 0.6403067566759263, 0.6405739747238429, 0.6406630682118251, 0.6405666511603042, 0.642335483441081, 0.643910823997371, 0.6439104547244395, 0.6439163943056986, 0.6439142763976959, 0.6439145857827879, 0.6439144659231576, 0.6439144799256218, 0.643914473568921, 0.6439144740077972, 0.643914473705733, 0.6439144736992195, 0.6439144736857871, 0.643914473690352, 0.6439144736734985, 0.6439144737863471, 0.6439144735370013, 0.6439144751055269, 0.6439144716489135, 0.6439144933833726, 0.6439144455503892, 0.6439147458784376, 0.6439140848620273, 0.6439182226229198, 0.6438255623801384, 0.6441640188799758, 0.6345040511449341, 0.6316912381060621, 0.6321624465545218, 0.6320197949415014, 0.6321240079965185, 0.6318441693439389, 0.6328687705451063, 0.6243642284788733, 0.6190694736211892, 0.6281448581412031, 0.6293378011856673, 0.6290314787347292, 0.629112854453465, 0.6290912381716937, 0.6290969798297639, 0.6290954548507245, 0.6290958598560186, 0.6290957523016395, 0.6290957808623847, 0.6290957732777835, 0.6290957752951447, 0.6290957747462463, 0.6290957749413598, 0.6290957747062401, 0.6290957754489764, 0.6290957727273526, 0.6290957828164396, 0.62909574538806, 0.629095884234804, 0.6290953692068281, 0.6290972794287709, 0.629090195180755, 0.6291164651595939, 0.629019060254181, 0.6293801840868914, 0.6287665548016668, 0.6394465671791569, 0.6406292911848761, 0.6403195523970685, 0.6403908496554601, 0.6403748182246729, 0.6403783101613959, 0.640377583744428, 0.6403777241791017, 0.6403777005165308, 0.6403777032802189, 0.6403777034494346, 0.6403777031741935, 0.6403777033058257, 0.64037770325602, 0.6403777032730051, 0.6403777032675455, 0.6403777032692343, 0.640377703268726, 0.6403777032688758, 0.6403777032688321, 0.6403777032688448, 0.6403777032688415, 0.6403777032688424, 0.6403777032688421, 0.640377703268842, 0.6403777032688419, 0.6403777032688421, 0.6403777032688419, 0.640377703268842, 0.6403777032688422, 0.640377703268842, 0.640377703268842, 0.640377703268842, 0.640377703268842, 0.640377703268842, 0.6403777032688421, 0.6403777032688421, 0.640377703268842, 0.6403777032688421, 0.6403777032688421, 0.640377703268842, 0.640377703268842, 0.6403777032688421, 0.6403777032688419, 0.6403777032688419, 0.640377703268842, 0.6403777032688421, 0.6403777032688422, 0.640377703268842, 0.6403777032688419, 0.6403777032688419, 0.6403777032688419, 0.640377703268842, 0.640377703268842, 0.640377703268842, 0.6403777032688421, 0.640377703268842, 0.640377703268842, 0.640377703268842, 0.6403777032688417, 0.6403777032688425, 0.640377703268841, 0.6403777032688442, 0.6403777032688386, 0.6403777032688373, 0.6403777032689287, 0.640377703268244, 0.6403777032721604, 0.640377703252179, 0.6403777033477747, 0.6403777029091535, 0.6403777048629077, 0.6403776963518009, 0.6403777327880155, 0.6403775789870548, 0.6403782206500741, 0.6403755699823905, 0.6403864267374344, 0.6403422891833818, 0.6405205486034037, 0.6398637447015518, 0.6482208528827328, 0.6497898353709531, 0.6490033984701383, 0.649564079855964, 0.6554867948966141, 0.655481544697584, 0.6551246710821129, 0.6520936159727183, 0.6522643754675722, 0.6523033230635267, 0.6523036934047828, 0.6523267832612065, 0.6522563419056053, 0.6524832264694606, 0.6433929319528753, 0.6413828087642182, 0.6426663097742666, 0.6423423949162823, 0.6425039264030549, 0.642461923502561, 0.6424728122729109, 0.6424699983660549, 0.6424707231605788, 0.6424705371125231, 0.642470584696104, 0.642470572573073, 0.642470575648946, 0.642470574872008, 0.6424705750673044, 0.6424705750184744, 0.6424705750306114, 0.6424705750276145, 0.6424705750283491, 0.6424705750281707, 0.6424705750282136, 0.6424705750282035, 0.6424705750282058, 0.6424705750282051, 0.6424705750282054, 0.6424705750282054, 0.6424705750282054, 0.6424705750282054, 0.6424705750282053, NaN], "upper_ci_auc_curve": [NaN, NaN, NaN, NaN, NaN, NaN, NaN, NaN, NaN, NaN, NaN, NaN, NaN, NaN, NaN, NaN, NaN, NaN, NaN, NaN, NaN, NaN, NaN, NaN, NaN, NaN, NaN, NaN, NaN, NaN, NaN, NaN, NaN, NaN, NaN, NaN, 0.7916108532500661, 0.7909089269803224, 0.7929457952329836, 0.7839891654128988, 0.7826004595043082, 0.7825994723347839, 0.7826076925218812, 0.782582696439604, 0.7870748380611268, 0.8009576516362766, 0.7990802815831786, 0.7998474063922768, 0.7990104691099299, 0.8020461480111123, 0.797439804651138, 0.7939538338497124, 0.8017808185319335, 0.8202601799041246, 0.8331499114219086, 0.8339271957277569, 0.8259619695414885, 0.8270822738097802, 0.8250238957515479, 0.8243384037962926, 0.8245809984347763, 0.8293691341623792, 0.8375622290174437, 0.8403529920449092, 0.8397047399979318, 0.8408462893776641, 0.83308777235485, 0.8250514273323398, 0.8342920995009547, 0.8422112977396469, 0.8434203976569418, 0.8450780667909863, 0.8442221423654892, 0.8442964024742105, 0.8438681239370958, 0.8459268260403342, 0.8502778051183881, 0.8517257001165798, 0.8517151517720227, 0.8517208074398421, 0.8517188461711815, 0.851721131026556, 0.8517139121779219, 0.8514919550889746, 0.8509905186857489, 0.8450860952199608, 0.8468539699237461, 0.8477449684523072, 0.8573267009225082, 0.8628683591339114, 0.864265731562881, 0.8637032692788563, 0.864096440749906, 0.8643149816968448, 0.8633336255372387, 0.8597294927413839, 0.8596344302035716, 0.8550720358019657, 0.8428343271174126, 0.8412809465733792, 0.8387695082255016, 0.838155396634985, 0.8390753225035527, 0.8376088563067926, 0.8447236914632684, 0.8517240271735786, 0.8432397613181714, 0.8311647875466496, 0.8323277905583453, 0.8320911590217467, 0.83168158652149, 0.8309081378844289, 0.8309511893757195, 0.8313612418080808, 0.8301299678399607, 0.8410638207265904, 0.8486398886938241, 0.846008638314922, 0.8465131107136129, 0.8460706344285165, 0.848831361156984, 0.8501613867789604, 0.8501252272668471, 0.8501330192422237, 0.850131429068881, 0.8501317249185577, 0.8501316794748008, 0.8501316822737718, 0.8501316915553835, 0.8518808091821185, 0.8555247340417563, 0.8546124095454333, 0.8546979031038561, 0.8551355467570778, 0.8541873336322046, 0.8592751303000746, 0.8547606548009774, 0.8475018655813998, 0.8487792751046909, 0.8477991884842845, 0.8510280573398241, 0.8368676874801738, 0.8347210598851919, 0.835096690451116, 0.8350895686634087, 0.8350861687917869, 0.8351064897304917, 0.835021709525692, 0.8349297003192708, 0.8384162559909566, 0.8289066065795593, 0.8264827044912948, 0.827052936699464, 0.8270423537543272, 0.8270466064855982, 0.8269560824000965, 0.8272631690202726, 0.8273671226738066, 0.8291051979148927, 0.8245931635988759, 0.8207415031730493, 0.8221019652792948, 0.8207241437912867, 0.819986846773499, 0.8201516741009172, 0.8201357848322622, 0.8198724288361846, 0.8198583619433056, 0.8198658450173462, 0.8198586546473878, 0.8198828397931484, 0.8197932925277239, 0.8201249787943669, 0.8187301869090514, 0.8221746671757297, 0.8109876381214216, 0.8038859033765422, 0.8038882595904735, 0.8038958873499275, 0.8038669673724497, 0.803976546130589, 0.803561619214322, 0.8056838250493763, 0.8083498033614761, 0.8078907638572915, 0.8080045307837743, 0.8080072280599752, 0.8078830474034019, 0.8083768422883991, 0.8050487609889369, 0.8028584789930994, 0.8030234904117624, 0.803016497215713, 0.8030149100604843, 0.8030282239786624, 0.8029765811489912, 0.8031697612498588, 0.8027548626032522, 0.8055072496639312, 0.808723109318959, 0.810615185228045, 0.8104350906404452, 0.8104853589361376, 0.8104724642614787, 0.8104767884575822, 0.8104723499019, 0.8104857831468042, 0.8106125510953046, 0.8111232405459647, 0.8109276291099711, 0.8109798665690767, 0.8109659169534803, 0.8109696420265295, 0.8109686473091456, 0.8109689129274757, 0.8109688419969411, 0.8109688609583935, 0.8109688557915016, 0.810968857647441, 0.8109688550357139, 0.8109688649197865, 0.81096882310667, 0.8109689989379266, 0.8109682679464381, 0.8111575351957317, 0.8097437669976681, 0.8090863528105583, 0.8058437225119339, 0.793207461737721, 0.7914405668055187, 0.7915993018629915, 0.7913776101111817, 0.7913846784311331, 0.7914034341282495, 0.7913746603523645, 0.791803171151366, 0.7910538009302556, 0.7975410774431051, 0.7995429602210077, 0.7997542799586002, 0.8064666992536895, 0.807115948835549, 0.8070318012046729, 0.8070284326701602, 0.807029221148613, 0.8070290399033654, 0.8070290806870923, 0.8070290714433491, 0.8070290744815536, 0.8070290710917967, 0.8070290766812503, 0.8070290784217735, 0.8070289859704491, 0.8070296601627213, 0.8070233749013086, 0.807167505652013, 0.8046170086176608, 0.8045970739449182, 0.7947154037857339, 0.7920205693157629, 0.7926517994108708, 0.7924385131671038, 0.7924953832493199, 0.7924802283966268, 0.7924842345984714, 0.7924832959625063, 0.7924830626768893, 0.7924849295026208, 0.7924776969935287, 0.7935341440788881, 0.7949311150299334, 0.7944454543513924, 0.7924816504308098, 0.7922888150469665, 0.7922208007356093, 0.792239568878838, 0.7922343310404708, 0.7922360611405216, 0.7922344525288307, 0.7922392924042673, 0.7922209320754917, 0.7922918291927719, 0.7921643746587752, 0.7932629689265669, 0.7896401494879669, 0.788507018372966, 0.7886857831507426, 0.7886077059274057, 0.7886286482138452, 0.7886230653326933, 0.7886245535980444, 0.7886241568726843, 0.7886242626243107, 0.788624234435843, 0.7886242419493374, 0.7886242399467908, 0.7886242404802148, 0.7886242403392166, 0.7886242403724351, 0.7886242403798122, 0.7886242403174274, 0.7886213460033563, 0.78862423965738, 0.7873085936700444, 0.7835472165430977, 0.7841026684692656, 0.7838520731528056, 0.784305506984112, 0.7789152089263373, 0.7772521268075843, 0.7773342796795074, 0.7773757012748983, 0.7771992489518718, 0.7791181545845415, 0.7793874318931291, 0.7796909607791488, 0.7797364109708831, 0.7797247460376109, 0.7797278546644631, 0.7797270262197793, 0.7797272470033518, 0.77972718816234, 0.7797272038455397, 0.7797271996607946, 0.7797272007943707, 0.7797272004243381, 0.7797272007755656, 0.7797271997423483, 0.7797272035125965, 0.7797271895091636, 0.7797272415850124, 0.7797270479174834, 0.7797277681262018, 0.779725089956795, 0.7797350484880088, 0.7796980205315669, 0.7798356910833478, 0.7793186322112045, 0.7810736813698539, 0.770810799512573, 0.7685468336866215, 0.7691915489778477, 0.7690268464321556, 0.7691229530426855, 0.7689142333106719, 0.7700000383330525, 0.759616190913871, 0.7580562038498528, 0.7657573370407899, 0.7667652185727916, 0.7660638528198835, 0.7662503882752361, 0.7662007798077031, 0.7662139723210559, 0.7662104641859746, 0.7662113970145367, 0.7662111489846561, 0.7662112149301122, 0.7662111973962699, 0.766211202063297, 0.7662112008013718, 0.7662112012158669, 0.7662112008121111, 0.7662112020096085, 0.7662111976433085, 0.7662112138338704, 0.7662111537282017, 0.7662113768701818, 0.7662105485011895, 0.7662136234662419, 0.7662022096791733, 0.7662445732121443, 0.7660880416396403, 0.7666699418668798, 0.7655690902038067, 0.772944975979711, 0.7741337756388872, 0.7738187216622713, 0.7739023746733967, 0.7738801648083029, 0.7738860610801427, 0.7738844958586495, 0.7738849113292671, 0.7738848010559338, 0.773884830322099, 0.7738848225555927, 0.7738848246164576, 0.7738848240696474, 0.7738848242147203, 0.7738848241762346, 0.7738848241864433, 0.7738848241837356, 0.7738848241844538, 0.7738848241842634, 0.7738848241843138, 0.7738848241843004, 0.7738848241843038, 0.7738848241843032, 0.7738848241843032, 0.7738848241843033, 0.7738848241843032, 0.773884824184303, 0.7738848241843033, 0.7738848241843032, 0.7738848241843033, 0.7738848241843032, 0.773884824184303, 0.7738848241843033, 0.7738848241843032, 0.7738848241843034, 0.7738848241843033, 0.7738848241843032, 0.7738848241843032, 0.7738848241843034, 0.7738848241843033, 0.7738848241843033, 0.773884824184303, 0.7738848241843033, 0.7738848241843032, 0.7738848241843033, 0.773884824184303, 0.7738848241843032, 0.7738848241843033, 0.7738848241843034, 0.7738848241843035, 0.7738848241843033, 0.7738848241843033, 0.7738848241843035, 0.773884824184303, 0.7738848241843032, 0.7738848241843035, 0.7738848241843033, 0.7738848241843033, 0.7738848241843034, 0.7738848241843035, 0.773884824184302, 0.7738848241843086, 0.7738848241842834, 0.7738848241843767, 0.7738848241840339, 0.7738848241852944, 0.7738848241806597, 0.7738848241976948, 0.7738848241350994, 0.773884824365034, 0.7738848235206817, 0.7738848266202002, 0.7738848152462798, 0.7738848569683441, 0.7738847039812562, 0.7738852647328073, 0.7738832102342977, 0.7738907343124852, 0.7738631917153614, 0.7739639665447943, 0.7733568065990428, 0.783401898884075, 0.7848383375098816, 0.7839845976417266, 0.7840626356705148, 0.7875998850518493, 0.7886705654213687, 0.7877800033848179, 0.787490787455097, 0.7874830958822445, 0.7874891570665747, 0.7874728390083059, 0.7875305499010303, 0.787321812596519, 0.7879886226860738, 0.778712506631184, 0.7784830918116667, 0.7786706395969148, 0.7786706377000365, 0.7786706381875056, 0.7786706380624596, 0.7786706380944746, 0.7786706380862949, 0.7786706380883802, 0.7786706380878499, 0.7786706380879843, 0.7786706380879502, 0.7786706380879589, 0.7786706380879564, 0.7786706380879573, 0.7786706380879572, 0.7786706380879572, 0.7786706380879573, 0.7786706380879571, 0.778670638087957, 0.7786706380879572, 0.778670638087957, 0.7786706380879571, 0.7786706380879572, 0.778670638087957, 0.7786706380879572, 0.778670638087957, 0.7786706380879571, 0.7786706380879573, NaN], "mean_briers_curve": [NaN, NaN, NaN, NaN, NaN, NaN, NaN, NaN, NaN, NaN, NaN, NaN, NaN, NaN, NaN, NaN, NaN, NaN, NaN, NaN, NaN, NaN, NaN, NaN, NaN, NaN, NaN, NaN, NaN, NaN, NaN, NaN, NaN, NaN, NaN, NaN, 0.04443011602680799, 0.046078101250493275, 0.045570691165556454, 0.04836975062750813, 0.05123504968101323, 0.050996269852234405, 0.05153081497918426, 0.05132293750019758, 0.0533806652538016, 0.05624342404273697, 0.05601544244175298, 0.05633187257035961, 0.05697938440198297, 0.05699434681592437, 0.05950139406199697, 0.06488583079486357, 0.06761017276417047, 0.07086999455118846, 0.07245525847136328, 0.07180670608351358, 0.07565633425236816, 0.07998964416759068, 0.07924273836791657, 0.07957180149154307, 0.0795795190732153, 0.07986306586816681, 0.08131943631189886, 0.08211081067817871, 0.08216343469772869, 0.08167647156646846, 0.08458274926501111, 0.08720497644770972, 0.08790207172144643, 0.08871714859544096, 0.09021906418436576, 0.09428533023275941, 0.09578022898148703, 0.09565904026653156, 0.09577944867061639, 0.09665328580279142, 0.09815038398155387, 0.09846291551657314, 0.0985885703695534, 0.0988111155780287, 0.09899069661814554, 0.0991537365769285, 0.09920473420637897, 0.099495434458676, 0.09918232500629001, 0.10267971715845985, 0.10553744799220445, 0.1068169821680025, 0.10860031275679541, 0.1092921059005478, 0.11090984124942375, 0.11102623153654209, 0.11063714317343899, 0.11355481048007231, 0.11837037586406451, 0.12059940647446034, 0.12044762610725432, 0.12258194344852824, 0.12760750885942987, 0.12890330810023481, 0.13118566904766163, 0.13268476303144516, 0.1324259888173568, 0.1324770586624591, 0.13356084664915197, 0.13544479305636625, 0.13914891236474247, 0.14213478883517222, 0.14198076233448617, 0.14174027637974373, 0.14331136793226795, 0.14556582567028134, 0.14536878165576625, 0.14536509973192102, 0.14578732169747996, 0.1419858814930643, 0.14250710515641454, 0.1438797987528677, 0.14358084785618383, 0.143469052130013, 0.14462162643011292, 0.1453158702634755, 0.14514518036546212, 0.1451355444459262, 0.1450904174340592, 0.14507214272082997, 0.14505200740945345, 0.14502413842618087, 0.14507932543681992, 0.14477495726740894, 0.14440781856478843, 0.14444307301863174, 0.14443832208656948, 0.14438630552345866, 0.14460460581391196, 0.14378362652484333, 0.14875684158004568, 0.15256263944661516, 0.15186308897111078, 0.15210649116441324, 0.15172291107051614, 0.15506656616235853, 0.15639987133371125, 0.15609266619231033, 0.15615282306016898, 0.1561640074058646, 0.15602291066461715, 0.15758899408908866, 0.15840869388978687, 0.157754615938341, 0.16063881590817147, 0.16297948728674416, 0.16253816021744086, 0.16264215334387816, 0.1626574219663429, 0.1624929514310169, 0.16342578750993209, 0.16473415796063287, 0.1641684776777611, 0.16640048567407348, 0.16864318290184438, 0.16818495712553394, 0.17039922358035373, 0.1710436434807019, 0.17096508080253833, 0.1707038975781372, 0.17225647810757805, 0.17378389690497553, 0.17349262374342134, 0.17356440260374945, 0.17353567004041084, 0.1735447026209073, 0.17349270568399908, 0.17365708152787815, 0.17305189779928076, 0.1763239503348721, 0.17895278519584074, 0.1784066206887504, 0.17857988269180727, 0.17854924474352338, 0.17860859755127426, 0.1785727233348423, 0.17884746560645298, 0.1790422958266826, 0.17902233900612044, 0.17905421085720233, 0.1790211018358955, 0.17916197998311476, 0.17875420568195693, 0.1812291165300242, 0.18269637535243596, 0.18246569360373266, 0.182336543487173, 0.18380407220606737, 0.1846525637912404, 0.18448761872522085, 0.18457652643728542, 0.18449249716554056, 0.18520553172856064, 0.18587114387688689, 0.1859362882356799, 0.18593729639950646, 0.18595576627335322, 0.1859604696597912, 0.18597198978448032, 0.18605360797509804, 0.18587847975689015, 0.18699857973853226, 0.18754682414970933, 0.18743858326045024, 0.18747556530303286, 0.18747118986877015, 0.18748865717938118, 0.18750913934716282, 0.18753693977574407, 0.18754386198094242, 0.18753932692908645, 0.1875703156104096, 0.1876210670954705, 0.18763860273755859, 0.18762952172323588, 0.18766217273975902, 0.18764974866235792, 0.1877793265975777, 0.18742998478924353, 0.18980104732104636, 0.19066304327588687, 0.1923390016047105, 0.19684451760726934, 0.197591442588368, 0.19742169519983327, 0.19748446789738575, 0.19752049386406517, 0.1975508962086748, 0.19756482772812997, 0.1976185437941697, 0.19773116636022448, 0.19735876118375373, 0.19703330993306362, 0.1979423375086107, 0.19692495428097848, 0.19643362930871128, 0.19655115082945224, 0.1965192971276202, 0.19653178459055595, 0.19653400973384336, 0.19653761637775508, 0.19654566244841007, 0.19655645767360883, 0.1965862655099175, 0.19663170559327367, 0.19667519813013465, 0.1967124573033939, 0.1967174949234528, 0.19679605327914113, 0.1965681686530284, 0.19806083034418992, 0.1987306009119239, 0.2026265478195806, 0.20358152910427577, 0.20337779397903294, 0.20347335471636147, 0.2035001079652925, 0.2035119937179469, 0.20352325017993025, 0.20356078574386513, 0.20357618822258022, 0.20361362637633712, 0.20356212431998597, 0.203968842803461, 0.2043318207112343, 0.2041744045878173, 0.2060486482034137, 0.20646198030890048, 0.20639320790973267, 0.2064156374859799, 0.20643142631072842, 0.20644662757161852, 0.20645970256180993, 0.20647595260395118, 0.20650758189274593, 0.20651274185634055, 0.2065878865473589, 0.20634634771381088, 0.20831013840960583, 0.20953664880145184, 0.20931765126058222, 0.2093861616458007, 0.2093688287975014, 0.20938754753158934, 0.2093880442986548, 0.20938890960877515, 0.20938509187484505, 0.20941015581355338, 0.20942318952601233, 0.20945117837451963, 0.20947566056731545, 0.20949188689015322, 0.20951937513110894, 0.20953612946476585, 0.20955161383023196, 0.20957380672348505, 0.2095164209090798, 0.2098451205701632, 0.212074096061688, 0.21235393406127295, 0.21238200414786915, 0.2121463904120156, 0.21411217191331472, 0.2149139806234073, 0.21475457070604945, 0.21480218997692185, 0.2149014583555113, 0.21502497068404045, 0.2161077468527154, 0.2165169966218067, 0.21643234573415254, 0.21646934661357353, 0.21647972096915316, 0.21649141307882194, 0.2164923323181955, 0.21649206050670478, 0.21649239335595727, 0.21649158469849566, 0.2165068571600487, 0.21651108441649597, 0.21651682452679394, 0.2165306711799481, 0.21653267736005732, 0.21653228856799728, 0.21653221028643543, 0.21653345457449072, 0.21654190409792587, 0.21655323755902384, 0.21655524901611864, 0.21656148078912257, 0.2165443190202995, 0.21666419067712508, 0.2163455349872876, 0.22023495835528473, 0.22104092871130548, 0.22083920828000436, 0.2209007916470103, 0.22085159626464068, 0.22099379858848248, 0.22052692994256842, 0.22460940440604746, 0.22613560636900423, 0.22298351570299135, 0.22229207084541122, 0.2224596974569365, 0.22241939693275145, 0.22243003617625529, 0.22242746191413643, 0.22243520995759725, 0.22244429761238307, 0.2224457985490502, 0.2224460500947087, 0.22244386285697249, 0.22247134716899514, 0.22248690286813794, 0.22249949853959922, 0.2225017252374171, 0.2225214145772635, 0.22254078549865752, 0.2225426590202711, 0.2225425793452483, 0.2225413208717594, 0.22255538453798349, 0.2225576983429255, 0.2225575632088092, 0.22256604334842908, 0.22260246593747685, 0.2225450227468961, 0.22280951185257544, 0.21932868580831658, 0.21895262300975338, 0.21904988173021148, 0.21902516887830345, 0.21903145711100083, 0.2190298213016471, 0.2190303681420942, 0.2190297967180042, 0.21904053203082566, 0.21904125703726357, 0.2190412571999389, 0.21904057720880635, 0.21904839829120346, 0.21905317893068485, 0.2190526304905477, 0.2190527719508751, 0.21905292327679632, 0.2190645622053026, 0.21906509803359958, 0.21906496430813044, 0.21906500044056962, 0.21906498422189793, 0.2190650141518479, 0.219064910992341, 0.21906529055600024, 0.2190639077079568, 0.21908552333439701, 0.21909231724649655, 0.21909114793306414, 0.21909145918071118, 0.21909137675413048, 0.21909139745031597, 0.21909139670476807, 0.21909137788982777, 0.21909145874599625, 0.21909113606771874, 0.2190926590362562, 0.21910444278036234, 0.21911749101077768, 0.21911919712439784, 0.2191441318794071, 0.21915337966355453, 0.2191514240413563, 0.21916976921113665, 0.21918447082836667, 0.21920206960085617, 0.21922350066927576, 0.21922118291603726, 0.2192377537680321, 0.21924257407247946, 0.21924195517363995, 0.21926077835458643, 0.21926068859353948, 0.219278460772661, 0.2192829004852931, 0.2192823365340283, 0.2192810469930515, 0.21929972482567311, 0.21930512335852126, 0.21932448735699714, 0.21932536519207538, 0.21936685437948633, 0.21937155811872255, 0.21937051054570386, 0.2193708054922138, 0.219370603259258, 0.21937191398510592, 0.21941107102596255, 0.2194412217729675, 0.21944398503207552, 0.219466458790557, 0.21949447626672813, 0.2194969292599227, 0.21949631757858523, 0.21949675838300498, 0.21949576573960064, 0.2195228278647591, 0.21951892018515315, 0.21954298487844534, 0.2194522131589455, 0.21983574101147035, 0.2151963893904492, 0.21401425302929156, 0.21430536517478202, 0.21429138104846263, 0.21365508107743525, 0.213538094234127, 0.21398103309177985, 0.2156588865500363, 0.21566863866776906, 0.21567377901577595, 0.21567499769037016, 0.21568054666888653, 0.21576004734696858, 0.21553974548481422, 0.21938549472182323, 0.21990695027265353, 0.2197887010820192, 0.21983621320367092, 0.2198486664020049, 0.21986831993605443, 0.21986835833828006, 0.2198683712924902, 0.2198683190050149, 0.21986851073461972, 0.21986780400909595, 0.21988528722075887, 0.21990687018468832, 0.21990839875541632, 0.2199081236590821, 0.21990824239575835, 0.21992821518194614, 0.219929106544888, 0.2199290449256786, 0.21992854058275702, 0.21994885316898147, 0.2199718240037756, 0.2199726378419922, 0.21997247888186952, 0.21997245316379405, 0.21997265158703394, 0.21997205197992029, 0.22000314019809705, 0.22001861817722662, NaN], "lower_ci_briers_curve": [NaN, NaN, NaN, NaN, NaN, NaN, NaN, NaN, NaN, NaN, NaN, NaN, NaN, NaN, NaN, NaN, NaN, NaN, NaN, NaN, NaN, NaN, NaN, NaN, NaN, NaN, NaN, NaN, NaN, NaN, NaN, NaN, NaN, NaN, NaN, NaN, 0.024594926999265715, 0.025596215373801537, 0.025472833910795526, 0.028254431754835448, 0.029650298543121418, 0.03003493091659934, 0.0304098364954031, 0.03045882415229719, 0.031944976615577714, 0.034764391187428655, 0.03511814403599162, 0.035369620227721665, 0.03615708873556343, 0.03629492869983902, 0.0381867108739167, 0.04251516797017465, 0.045114746821540846, 0.04840609709644141, 0.050521047816253946, 0.050035180759889, 0.05293167651242692, 0.05618212687773684, 0.055800442253865094, 0.05613668148137265, 0.05615016732424807, 0.05666490016746605, 0.058350667455648327, 0.0588960521597249, 0.05911591621098235, 0.05836337208105233, 0.062143036031678145, 0.06380732605288995, 0.06445712033289822, 0.06501664583080166, 0.06788316929353332, 0.07176328594491972, 0.07286498171067037, 0.07318274154355932, 0.07310918798698071, 0.07371874206062132, 0.07569435723143678, 0.0761169907261501, 0.07626785982687989, 0.07648110990501902, 0.0767659412683269, 0.07694148334505517, 0.07695659645915623, 0.07729304165241192, 0.07740445457879509, 0.08098279524373629, 0.08305140648801032, 0.08529597641606451, 0.08618247863500011, 0.08669311255342564, 0.08914405828534448, 0.08918526542704737, 0.08887157127534369, 0.09158068966309604, 0.09695049888888069, 0.09878323773762979, 0.09851215777830172, 0.10058689072232212, 0.10690072287996259, 0.10786859859996607, 0.10993879067649584, 0.11156302900883044, 0.11140582334907208, 0.11121501347893865, 0.1116643861359348, 0.11365565559102507, 0.11869017614992847, 0.12148368151855692, 0.12090824407742091, 0.12099848206616053, 0.12162587239079237, 0.1226945179939952, 0.12251713533005922, 0.12226244206436487, 0.12233625394090969, 0.12113328654150851, 0.121324996924887, 0.12217840403886172, 0.12194736441037737, 0.12159257913961485, 0.12288401281612851, 0.12349460349642756, 0.12346250795466829, 0.12331017080669168, 0.12320389495261123, 0.12311687613288436, 0.12304078474132094, 0.12310281391114591, 0.12318434882912026, 0.12262925583497125, 0.12219825771363106, 0.12213528679590464, 0.12205546729082006, 0.12200346675255816, 0.12211180641654404, 0.12126345548445033, 0.12582070742215815, 0.12850769399482267, 0.1283268102823119, 0.12834210316217234, 0.12745210312005933, 0.1322304102929759, 0.13287399286595478, 0.13252969896672864, 0.1324975780424668, 0.13254251429791278, 0.1324729162450631, 0.13336469768422324, 0.13417860660708747, 0.1329371497893447, 0.13502333272646896, 0.13568074022734558, 0.13510699695853165, 0.13510151485473607, 0.13514246953394085, 0.13515918226036208, 0.13643025220325902, 0.1376867012602907, 0.1370607865290608, 0.1396373286370979, 0.14157537656474564, 0.1413759467091068, 0.14325311520084102, 0.14409878485888775, 0.14384198420477162, 0.14361329914052293, 0.14480901801334514, 0.14683002792859268, 0.14646059752890134, 0.14655588478741371, 0.14653230594066086, 0.1465503987140631, 0.14648657197781842, 0.14668444026225577, 0.14596172365936427, 0.1487404524942471, 0.15071871387412358, 0.15043963657665033, 0.15057219224195892, 0.1506180977703315, 0.15067977104706368, 0.1506350685701703, 0.1508378742431823, 0.1510836365155431, 0.1510133774539878, 0.15109202858579016, 0.15104853764419757, 0.15123942560100836, 0.15077415827161691, 0.1526709197319194, 0.15435510905556576, 0.15424447736175437, 0.1543239703302608, 0.15479869905148752, 0.15517934247011905, 0.1550599687085145, 0.15514520830493955, 0.15519952571684106, 0.15605007572707633, 0.15695187598238564, 0.15678062062076153, 0.15674690600986738, 0.15667675776638612, 0.15668071368965544, 0.15666407481793349, 0.15699463552177906, 0.15654502652636001, 0.15761069272408162, 0.15874163498753063, 0.15860849393882143, 0.15864092233317234, 0.15863164054423667, 0.1586324620720498, 0.15865096594656308, 0.15873213676075362, 0.15872925540078106, 0.1587349209566146, 0.15882371030514086, 0.15885628793160078, 0.15892071817211675, 0.15891268031771352, 0.15892703810165168, 0.15891162471326714, 0.15909875581750088, 0.15868039408958726, 0.16063896909811518, 0.16140896405940372, 0.16397079246938548, 0.1675978999963575, 0.16860710513047253, 0.1685191333051288, 0.16866300396045275, 0.16865684825783334, 0.16865134229718548, 0.16865213086612207, 0.16865132104238004, 0.16897679561924348, 0.16874518152248097, 0.1685465357040239, 0.16949233179497342, 0.1681336979408752, 0.1674246882995438, 0.1674945998420039, 0.16746008415744815, 0.16757976696082846, 0.16766268849530921, 0.16769867138603953, 0.1677923556158506, 0.16788917212075666, 0.16807797752385456, 0.16808509234807106, 0.16788308871014387, 0.16797728945859447, 0.16805170100077385, 0.16815874669927308, 0.16805985094189196, 0.16958962997289606, 0.1707871547695432, 0.17525406566231638, 0.17586807509459934, 0.1756347066551889, 0.17575465511476668, 0.17584967210279961, 0.1758624791818876, 0.1758905200632722, 0.17592758576814294, 0.17589223042624033, 0.17595637692833593, 0.1758968314312418, 0.17608840413365937, 0.17613686329333408, 0.1761314191474647, 0.17763518990908614, 0.17819464788520153, 0.1780526483887819, 0.17805634756796532, 0.17803936737568618, 0.17803342165738337, 0.17803713064361107, 0.17803048412634948, 0.17803238148497577, 0.1780100940882263, 0.178189828021016, 0.17760611717383554, 0.17952644463974565, 0.1816408972545847, 0.18130930917389718, 0.18139758182276902, 0.1813743226549021, 0.18138899653104326, 0.18138560799800393, 0.18138693107568551, 0.18138500004886388, 0.18139204786353244, 0.18141041364390809, 0.18142678714975258, 0.1814424232102694, 0.18139379122321495, 0.18133579832838229, 0.18128204096600772, 0.18122416361191718, 0.18122224571593898, 0.18122275110449643, 0.18193278410292854, 0.18452617767766621, 0.18494833945363331, 0.18471620942096942, 0.18438802063775192, 0.18641716758652405, 0.18713841969962836, 0.18690613865369318, 0.18705741189403408, 0.18713305356073062, 0.18727345539308196, 0.18809968087467924, 0.18836551596003842, 0.18822822238929873, 0.1882282113076807, 0.18818874907301184, 0.18818805216854395, 0.1881879649269912, 0.18818797977391255, 0.1881880019876895, 0.18818789873040076, 0.18818874250364823, 0.18818882803664702, 0.18818990363898971, 0.18819220062355888, 0.1881925586010703, 0.18819245691644096, 0.18819252387356503, 0.18819235771414722, 0.18819444969313423, 0.18819884720545244, 0.18819721045207952, 0.18820516524755226, 0.18817797656895652, 0.18830182379415397, 0.18808148933689767, 0.19297039833862023, 0.19341049852497408, 0.19322460718304962, 0.19329016370596874, 0.19321219151371735, 0.19345011341505974, 0.19304457851134, 0.19832611392989738, 0.1988239760359331, 0.1960556601260315, 0.19518370022240591, 0.195157575174662, 0.19515785382165038, 0.19515776342777155, 0.1951576635457898, 0.19514309899673676, 0.19513056494712222, 0.1951310371708815, 0.19513182776756996, 0.19512681505009005, 0.1951034548288704, 0.19509025141506708, 0.1950748564600868, 0.1950741023238795, 0.19506907501782164, 0.19508156193148077, 0.19508218072817504, 0.19508228119628854, 0.19508127651062307, 0.19509183632816254, 0.19509230203719835, 0.19509586778192217, 0.19508838078172774, 0.19516629729782467, 0.1950255470308208, 0.19560180949526237, 0.19149367929124514, 0.19146488352608868, 0.1914592301088723, 0.1914626301087849, 0.19146123463672612, 0.19146173264118754, 0.19146156788219573, 0.19146161619190438, 0.1914616991677397, 0.19146170483007197, 0.19146170569920137, 0.19146169507543595, 0.19146173809672196, 0.1914624784462, 0.1914624409356368, 0.1914624185628879, 0.19146255475924231, 0.19146391714787864, 0.1914638004665298, 0.1914638332956221, 0.1914638238169707, 0.19146382760604128, 0.19146382206866278, 0.1914638411249716, 0.1914637675597859, 0.19146407074179286, 0.19146648428174032, 0.1914687009976546, 0.19146845776228838, 0.19146852438659562, 0.1914685064549618, 0.19146851016483518, 0.19146851374953677, 0.19146849505623276, 0.19146856833462142, 0.19146828625620851, 0.19146945177436436, 0.19147185109778797, 0.19147297746745243, 0.19147550140199643, 0.19147859063863917, 0.1914863436096002, 0.1914865310261656, 0.19149447617607535, 0.1914972502652195, 0.19150274912576942, 0.19151456204267991, 0.19151155720231983, 0.19151613865105066, 0.1915212447539847, 0.19152423984950884, 0.1915313046438622, 0.19152898339084448, 0.1915342345859601, 0.1915407129641715, 0.19153967485491608, 0.19153914827563334, 0.1915433803862525, 0.1915562694144526, 0.1915517132372856, 0.19155185090173138, 0.19153895232654608, 0.191538068772276, 0.1915382947855958, 0.19153826622120057, 0.19153815599973684, 0.19153862374902936, 0.1915282220892854, 0.19152333832116536, 0.19152364548150408, 0.1915209634168977, 0.19155460333747637, 0.19155691760346658, 0.19155614294781267, 0.19155697175605116, 0.1915544615182793, 0.19161337507778406, 0.19161547377957255, 0.191617389250049, 0.19160995117611168, 0.1920464784716439, 0.1879575009280008, 0.18587244774023695, 0.18642594473557722, 0.18632255501243705, 0.1862925177739212, 0.18627118285982106, 0.18619784206276738, 0.1881015374609879, 0.1882164540458705, 0.1882171086950278, 0.1882183505651717, 0.18824583276537887, 0.1883144292699808, 0.1881729607431352, 0.19198296046870786, 0.19198259728620912, 0.19198477880917755, 0.19196530263024125, 0.19194158543052575, 0.191917507972237, 0.19191388341120227, 0.19191473711547244, 0.19191462821918936, 0.19191426281860366, 0.19191577293058837, 0.19189714341766131, 0.19187399335888097, 0.19187205857972464, 0.19187212022048544, 0.1918735521922336, 0.19185390252050527, 0.19185196008151442, 0.19185220091638874, 0.1918529328031412, 0.1918347279562779, 0.19181481790707833, 0.19181404191758333, 0.19181419570710137, 0.1918142382774173, 0.19181399248634945, 0.1918147258194392, 0.19179460233118856, 0.19183096501914548, NaN], "upper_ci_briers_curve": [NaN, NaN, NaN, NaN, NaN, NaN, NaN, NaN, NaN, NaN, NaN, NaN, NaN, NaN, NaN, NaN, NaN, NaN, NaN, NaN, NaN, NaN, NaN, NaN, NaN, NaN, NaN, NaN, NaN, NaN, NaN, NaN, NaN, NaN, NaN, NaN, 0.0678338585911456, 0.06924668614688417, 0.06849317645079171, 0.0711220428246092, 0.07689386164935037, 0.07558630503649684, 0.07609537901052128, 0.07613728148377874, 0.07729407540233735, 0.08112497466301387, 0.08067564994924371, 0.08088389199731011, 0.08153126241266798, 0.08149681820896879, 0.08418892152081735, 0.09039338588952228, 0.09295140372312707, 0.09523779791215897, 0.09619824951939514, 0.09597516301655043, 0.09960581155535474, 0.10442155623820609, 0.10353556549186688, 0.10378902013620166, 0.10381537840724572, 0.10440801879205393, 0.10502004162154056, 0.10643737070713888, 0.10618507368565502, 0.10613917301213674, 0.10819892351835934, 0.11171848199410173, 0.11201914602246275, 0.11258540165572395, 0.11377592543280317, 0.11751960790079559, 0.11922399275823634, 0.1183393684756586, 0.118968839839724, 0.11944856901727154, 0.12075147822971613, 0.12085633339620099, 0.1209275283440339, 0.12134890531960485, 0.12155769149681846, 0.12173681100196922, 0.12173045508839377, 0.12201934282016028, 0.12184247190484018, 0.12418731256552494, 0.12821931577823514, 0.12883899434561077, 0.13067698593988947, 0.13163589987429292, 0.1334270616093852, 0.13327916217547978, 0.13315841931655567, 0.13591756461439217, 0.1417512333556164, 0.14328335932822964, 0.1425578924248782, 0.14562912793107502, 0.1500093873177873, 0.1517917755093467, 0.153099522795818, 0.1562866507870798, 0.15574150348791807, 0.15583509555279193, 0.15681567965851914, 0.1583613881155775, 0.16076338044410987, 0.16379907573927624, 0.1642415278447215, 0.1639635525569819, 0.16602911856231645, 0.16901266414223712, 0.1693408447763757, 0.1692696453143852, 0.17035013520464456, 0.16377730935457713, 0.16467343561792402, 0.16669256747531233, 0.16604906128185928, 0.16586370158586233, 0.16737390160702245, 0.16814405332744906, 0.16794954570301557, 0.1678071719298908, 0.16764260811982934, 0.1676206780941165, 0.1677214524894686, 0.16777414418008416, 0.1678573956690015, 0.167930492931792, 0.16798168828201135, 0.1680719358707575, 0.1681269447503322, 0.1681075626724114, 0.16797621871332274, 0.16754065584805025, 0.17235846746182348, 0.17827374091877352, 0.17685005671739398, 0.17752243346382843, 0.17671191887666188, 0.18059317245868986, 0.18237377254925913, 0.18209806532664044, 0.18211445428722609, 0.1822279036846534, 0.1820832028515148, 0.18357153706471704, 0.1840835376620849, 0.1836992801172515, 0.18688831434960185, 0.19089137403900347, 0.18991485762857052, 0.1901652931433349, 0.19006308101340394, 0.1900634716163273, 0.19094795693883648, 0.19156125066121435, 0.1911697975893619, 0.19342041556382045, 0.19496497312191713, 0.19472724399201463, 0.1964604031495972, 0.19679290533556706, 0.19651142413669584, 0.19629718773487828, 0.19798903145480884, 0.20074108593769371, 0.20003668390968907, 0.20039302452321509, 0.20029438502169272, 0.2002411172808217, 0.2000450185601455, 0.19990096788216563, 0.19982556826989964, 0.20359283981011553, 0.20685464515539825, 0.2058353650684273, 0.20653508020052275, 0.20651318890889445, 0.20666363826549397, 0.20659388832123707, 0.20702323864728428, 0.20757256230534704, 0.20751498249642464, 0.20757363434764264, 0.20756176824494904, 0.2076222851613214, 0.20749111208312151, 0.2094031623102828, 0.21156527110538706, 0.21121217977747564, 0.21143225148531034, 0.21278180237891586, 0.21372816693453256, 0.21367720008984728, 0.2137428951418212, 0.2137756575968374, 0.2140108150976309, 0.21483133210608255, 0.21490043721452715, 0.2148996933542962, 0.21482151815866826, 0.2148381492043165, 0.21490838205399815, 0.21506063085961413, 0.21489845732205262, 0.21596907237510848, 0.21657718267954643, 0.21652402865925902, 0.21657652493920218, 0.216583771242859, 0.21665213602462835, 0.2167249528985878, 0.21677757754155777, 0.2167875914024445, 0.21678086617848488, 0.2168232769439642, 0.21705497947875385, 0.21708860538483815, 0.2170760820351257, 0.21711893875380692, 0.21715355416002627, 0.21726842867380378, 0.21720875090143643, 0.21827103866935565, 0.2188272055451619, 0.22106448248079283, 0.22637059404028453, 0.2267717917365835, 0.22681730555904897, 0.22682461754208885, 0.2268949777936972, 0.2269312177885255, 0.22694728785423965, 0.22701899380328563, 0.22715339810279622, 0.22661262393177825, 0.22621237114424697, 0.22705296103148087, 0.22565169841783153, 0.2253327298298697, 0.22537769620354509, 0.22536149640849323, 0.2254932699900665, 0.2255460502300029, 0.22554408063286552, 0.22563534878930788, 0.2256800896945583, 0.22596072007539064, 0.2260742149766768, 0.2261662843295207, 0.22624692260550436, 0.22624140243482982, 0.22643706194901872, 0.22582834192438117, 0.22774887343497527, 0.22889173519696313, 0.23327920180242046, 0.23368767868461676, 0.23369688652691867, 0.23375578534307725, 0.23381536156018815, 0.2338235019453306, 0.23383626552614944, 0.2338872473201025, 0.2339141356927166, 0.23396206895670363, 0.2338936493609063, 0.23442708598007694, 0.23481314066031772, 0.2343669145274826, 0.2366496384693392, 0.237293659943132, 0.23718529352743917, 0.23722049297290942, 0.23724426630199175, 0.2372729916555009, 0.237291828959839, 0.23731245834284273, 0.23735941759977114, 0.23736928770697002, 0.23745409632087805, 0.2371806462262842, 0.23929777771739835, 0.23974235982376133, 0.239559414218666, 0.23957248860930064, 0.23956454698252022, 0.2396016132323152, 0.23961102149995567, 0.2396113059964926, 0.2396013884551659, 0.2396776875401736, 0.23968939344645046, 0.23975642386489443, 0.23981392234779217, 0.23985434569467354, 0.239900337075105, 0.2399440812747604, 0.2399948872544468, 0.2400367231175665, 0.2400951166082789, 0.2399538522170241, 0.24243484240087732, 0.2427919308582255, 0.24289914216723962, 0.24248870669534936, 0.24459512681386295, 0.24499194907733202, 0.2446061791735807, 0.24465170994882945, 0.2446722546748494, 0.24489734056508736, 0.24536790250852566, 0.2456780027071506, 0.24555181718156993, 0.24569000107061836, 0.24585052665833443, 0.24593564206520296, 0.24594618968882867, 0.24594247622180296, 0.2459474707204901, 0.24593131264154533, 0.246065217722677, 0.24608906730435404, 0.24614058858705778, 0.24617122959204024, 0.24617653994613198, 0.2461759817144534, 0.24617389785148378, 0.2461871819512357, 0.24619183321438184, 0.24620512606666362, 0.24620971657948482, 0.24621688434364422, 0.24619063236730815, 0.24634544345363035, 0.24612423605036218, 0.2503175539374987, 0.2509847681388651, 0.2509575429877892, 0.2509807492946203, 0.2509072480005258, 0.2512051078370175, 0.25036461309736424, 0.2549161247455972, 0.2569856316629371, 0.2537365905196832, 0.25323046734511234, 0.25322854020351027, 0.25323217077969684, 0.25322974048792823, 0.25322973272356575, 0.25324472255979374, 0.25326523933737993, 0.25326763599903823, 0.2532684259988439, 0.2532631128916756, 0.2533180109559787, 0.25334625122377125, 0.25336864484989446, 0.2533692923509397, 0.25340868841244085, 0.25343823927881637, 0.253440058455812, 0.2534401836250103, 0.25343802940553506, 0.25346961283983527, 0.25348176717128257, 0.25347645062160606, 0.2535339278733156, 0.25365807844258986, 0.2535724713152702, 0.2541955183838246, 0.24979722387864575, 0.24971572669275358, 0.2497157138898431, 0.24971575354008524, 0.24971572642499457, 0.24971577399590744, 0.2497155828925208, 0.24971643795154375, 0.2497371102907142, 0.2497362967685976, 0.2497366648978967, 0.2497360605849348, 0.24973907164117157, 0.24975893185503342, 0.24975761432692842, 0.2497574315490806, 0.24975976489261661, 0.24978096838582226, 0.24977931600488487, 0.2497797801490836, 0.24977964779534895, 0.2497796957854846, 0.249779638355109, 0.24977982799381288, 0.24977909316891417, 0.2497821455876983, 0.24980753733242864, 0.24982499619818566, 0.24982314148665727, 0.24982364720731814, 0.2498235113897199, 0.24982354053064953, 0.24982356283934642, 0.2498234402000404, 0.24982392250158572, 0.24982206425468623, 0.24982975515945333, 0.24984959579009727, 0.24991291838166035, 0.24991269778513717, 0.24991810922842309, 0.2499232488246712, 0.2499232174464429, 0.2499570615975778, 0.24996958720454024, 0.25000336924604116, 0.25004620273329625, 0.2500463835530058, 0.25009786775090537, 0.2501047070511859, 0.25009892674625284, 0.250167447016177, 0.2501685422078754, 0.25023491645592155, 0.25024000167644744, 0.2502396968514778, 0.25023599147261477, 0.25030533824293005, 0.2503058853493939, 0.25037558843690616, 0.2503732565959752, 0.25051182180574877, 0.25052123655993275, 0.2505188808750522, 0.2505190981995402, 0.25052052242512374, 0.25051470090866435, 0.25065381658125785, 0.25073394144155575, 0.2507329329388733, 0.25073236653194614, 0.2507285042300527, 0.25072699145198657, 0.25072713597273644, 0.25072770757962853, 0.25072527946499445, 0.2507350763413886, 0.2506930150397529, 0.25084373263445003, 0.2506029350547857, 0.2511622813410839, 0.24503365103970393, 0.24437224488322293, 0.2445460707396553, 0.24455139495524025, 0.24393661320421908, 0.24415019433877086, 0.24413267042584055, 0.24611557788702149, 0.24584011456266047, 0.24591997368494523, 0.24591360636217674, 0.24587401680787793, 0.24613738892585107, 0.24577183731764146, 0.24920586741102815, 0.24956772800319957, 0.24944566557860198, 0.24948964357456485, 0.2495075975501943, 0.24953345028669513, 0.2495335260310657, 0.24953351296449372, 0.24953349411109077, 0.2495335780090449, 0.2495332755342299, 0.24955747087776334, 0.24958305437623207, 0.24958332343131306, 0.24958334281501565, 0.24958303397110637, 0.24960874948295253, 0.2496090451876995, 0.24960902012576502, 0.24960886340212196, 0.24963494082616797, 0.24966202908377835, 0.24966217199387372, 0.24966214083929864, 0.2496621411950389, 0.24966216149476395, 0.2496620991669722, 0.24968948979692696, 0.24971759282255507, NaN]}
