# Supplementary material for: Random Survival Forest Versus Elastic-Net Regularized Cox Regression for Survival Prediction in Acute Myeloid Leukemia at Distinct Treatment Time Points: Model Performance Comparison Study
Source: JMIR Bioinform Biotechnol. 2026 Apr 29;7:e75678. doi: 10.2196/75678 (PMC13128161; doi:10.2196/75678)
Supplement: Multimedia Appendix 11 [file bioinform-v7-e75678-s011.zip › final_stage_model_measurements/performance_metrics/cnet/raw_JSON_metrics/cnet__post_C3__C3_flt3_npm1__SUMMARISED.json]

{"mean_c_index": 0.627842314944753, "lower_ci_c_index": 0.4904704190860334, "upper_ci_c_index": 0.7742126683459231, "mean_ipcw_c_index": 0.627842314944753, "lower_ci_ipcw_c_index": 0.4904704190860334, "upper_ci_ipcw_c_index": 0.7742126683459231, "mean_auc_curve": [NaN, NaN, NaN, NaN, NaN, NaN, NaN, NaN, NaN, NaN, NaN, NaN, NaN, NaN, NaN, NaN, NaN, NaN, NaN, NaN, NaN, NaN, NaN, NaN, NaN, NaN, NaN, NaN, NaN, NaN, NaN, NaN, NaN, NaN, NaN, NaN, NaN, NaN, NaN, NaN, NaN, NaN, NaN, NaN, NaN, NaN, NaN, NaN, NaN, NaN, NaN, NaN, NaN, NaN, NaN, NaN, NaN, NaN, NaN, NaN, NaN, NaN, NaN, NaN, NaN, NaN, NaN, NaN, NaN, NaN, NaN, NaN, NaN, NaN, NaN, NaN, 0.6767269071559951, 0.6793393218286894, 0.6819156551608238, 0.6840568856265496, 0.6751081324232819, 0.6781347098647427, 0.6852168978059626, 0.6806549459346664, 0.6720562836879319, 0.6691425001666966, 0.6704231316095965, 0.6711015194614351, 0.6700060009198734, 0.6736361577617082, 0.6746140644963851, 0.6744290605024077, 0.6744830824052364, 0.6743968924827276, 0.6747286805756171, 0.6713102989193094, 0.669061371114, 0.6707582772211705, 0.6706087329088369, 0.6688148324312561, 0.6684069744836257, 0.6727845276380783, 0.6688182999302573, 0.6624725569634243, 0.6640705836881415, 0.6653316335766029, 0.6613473197721594, 0.6602985467149649, 0.661241134827953, 0.666808791719584, 0.6733565619624432, 0.6729152371169682, 0.6712229702454022, 0.6703112849448448, 0.6692326608083685, 0.6715236787621504, 0.6724987976722285, 0.6704445199439308, 0.6683569019292331, 0.6693288446205874, 0.6704641922337339, 0.6680137965287011, 0.6709181023854691, 0.6738575811547806, 0.668444833551444, 0.6673468178123013, 0.6619268750699374, 0.6601962809323908, 0.6618046897048706, 0.6631562763996423, 0.6553647133575615, 0.6531157349513348, 0.6520929240172435, 0.6486329160672804, 0.6488673516788569, 0.6493826811029509, 0.6436095995820937, 0.6425345401691147, 0.6455186879157946, 0.6452529645919818, 0.6448083724612629, 0.6447655510811594, 0.6451690669802282, 0.6461099986269716, 0.6476649923280225, 0.6479430501233402, 0.6476974329208152, 0.6477627743635157, 0.6477611229937003, 0.6477423726719654, 0.6477980925055055, 0.6476824032395516, 0.6499546827284223, 0.6515423460968794, 0.65541137387913, 0.6547156843163148, 0.6565470256422193, 0.6615602519932445, 0.6622978590649894, 0.6619382821343307, 0.6632232089059621, 0.6667488147664193, 0.666335911488343, 0.6663110552987304, 0.6654054258856124, 0.6654603423088628, 0.665444155116129, 0.6654137435611487, 0.6656195171687967, 0.6646171841038262, 0.6617935630210511, 0.6633177802708834, 0.664087420332453, 0.6633388354602292, 0.6631613640313451, 0.6633764565026109, 0.6622431858309146, 0.661287883697735, 0.6614803995674795, 0.6613766065400086, 0.6616254307320977, 0.6601753638990187, 0.6606901972316547, 0.6613061321423664, 0.6611700966406947, 0.6611995600984663, 0.6612042987991061, 0.6611571511551693, 0.6613433974055888, 0.6599352428076969, 0.6577876167296951, 0.657798188565015, 0.6573024259518407, 0.6572268723324867, 0.657526447700808, 0.6581726812456163, 0.6592325374210881, 0.6545588968151779, 0.6559930153935588, 0.6560408297196522, 0.6566292779625229, 0.6565509073269168, 0.6573248870395514, 0.6586006667501877, 0.65823587920243, 0.6612969219280043, 0.6634292747190479, 0.6631785698188143, 0.6632788072282593, 0.6631246137231389, 0.6636649275588455, 0.660532309680227, 0.6584574175360306, 0.658868578143741, 0.6585977362173284, 0.6566401394417498, 0.6568277797463985, 0.6567766174162151, 0.6567646607740906, 0.6569128946656987, 0.6570900025198182, 0.6570784456936046, 0.6571470144281616, 0.6614314947980647, 0.6636196964272968, 0.6644895303814755, 0.662299934415832, 0.6624363380658783, 0.662350041860734, 0.6612731409083564, 0.6607539491834308, 0.660455110123559, 0.661249282873068, 0.6615731616641597, 0.6635385978982239, 0.6643926297000126, 0.6642422393923983, 0.6642706229168669, 0.6642635571543375, 0.6642723906248325, 0.6642548349291818, 0.6642414955368614, 0.6629083884236638, 0.6623914803927577, 0.6637897201738625, 0.6657554226428383, 0.6650897122553001, 0.6655397341680152, 0.667046410661775, 0.6661062529317087, 0.6672768766835732, 0.6646466590463355, 0.6640943226208932, 0.6641671501091081, 0.6641592507093254, 0.6640946567092797, 0.6640590831181444, 0.6640771452584561, 0.6640261616299878, 0.6659122010122019, 0.6663499611283988, 0.6654803778427482, 0.6625420373770655, 0.6628546033659858, 0.6629170718120291, 0.6621230837320861, 0.660899010301877, 0.6609919669887263, 0.6623059456158773, 0.6626565469191603, 0.6620027298997746, 0.6615056144065147, 0.6606815947677698, 0.6609146009316285, 0.6607398727004555, 0.6612033322387699, 0.6589500421713385, 0.6593927849259796, 0.6598019375977517, 0.6592224909417491, 0.6593314385587643, 0.6592666299030336, 0.6594795094634095, 0.6598079790640896, 0.6598181052542205, 0.6598096587071218, 0.6598471037839169, 0.6596152999882955, 0.6594102168483524, 0.6594669669236074, 0.6593942961276413, 0.6595451440279922, 0.6562184300607352, 0.6575934982049592, 0.6567869309092201, 0.6561416418561994, 0.6569535502703353, 0.6579099441045083, 0.6594453845855632, 0.6591938626098501, 0.6592585271397532, 0.6591685594698085, 0.6575779580185819, 0.6577057375997746, 0.6576609509703852, 0.6576745692645836, 0.6576688912044174, 0.6576828032589015, 0.6576096814013486, 0.6549367533667068, 0.6555252042753179, 0.6569646188829044, 0.6567431736702147, 0.6551286320667722, 0.6551191177669405, 0.6550722547975638, 0.6551497222297271, 0.6525062495945863, 0.6535600670637902, 0.6535807292034204, 0.6535923821483828, 0.6535853235599727, 0.6535902901262203, 0.6535779243376042, 0.6536285149877146, 0.6533564433602082, 0.6528846185945417, 0.6529635887537262, 0.6529433545272636, 0.6529481932633225, 0.6529480049616098, 0.6529443073574283, 0.6529581876292497, 0.652913901952014, 0.6530318745162419, 0.6515274226813869, 0.6519840187461323, 0.6526636838133648, 0.6528968204559112, 0.6528448153352043, 0.6528576418109622, 0.6528556202791729, 0.6528509503688894, 0.652874433983255, 0.6527746551161635, 0.6532726309316547, 0.6540534116239448, 0.6557400166790153, 0.6558161373207658, 0.6556933391793289, 0.6557005204294694, 0.6557163694696921, 0.6557231879666554, 0.657408833977696, 0.6575945566545317, 0.6575666054694406, 0.657569717365189, 0.6575700019010717, 0.6575695073678419, 0.6575692776824571, 0.6575760238601852, 0.6575296650019262, 0.6577673510341139, 0.6562107860159141, 0.6545782874259461, 0.6547792209424347, 0.6548204149410015, 0.6526951508115931, 0.652493237924674, 0.6524928020141024, 0.6522691976889438, 0.6521843738876133, 0.6522016262414926, 0.652197644324996, 0.6521985283187605, 0.6521983417945227, 0.6521983783787283, 0.6521983720290905, 0.6521983728704273, 0.6521983728505554, 0.6521983728086083, 0.6521983728304389, 0.6521983728222878, 0.6521983728249544, 0.6521983728241442, 0.652198372824379, 0.652198372824313, 0.652198372824331, 0.6521983728243264, 0.6521983728243275, 0.6521983728243274, 0.6521983728243272, 0.6521983728243271, 0.6521983728243271, 0.6521983728243267, 0.6521983728243265, 0.6521983728243395, 0.6521983728242344, 0.6521983728248761, 0.652198372821416, 0.6521983728388474, 0.6521983727548027, 0.652198373138701, 0.6521983715093318, 0.6521983778205213, 0.6521983562631752, 0.6521984144031707, 0.6521983540867339, 0.6521976881495706, 0.6522043512805502, 0.652163054883001, 0.6523719020892208, 0.6510833634181634, 0.649774340067688, 0.6500237768738438, 0.6474618441173811, 0.6470144164609515, 0.6478289525523917, 0.6491114209919604, 0.6488527023967607, 0.6469699347070592, 0.6469901613383559, 0.646957818769629, 0.6470255864899274, 0.6467920790509588, 0.6484682459427512, 0.6497196295181644, 0.6495046266181884, 0.6495545224504393, 0.6495430102499863, 0.6495464651603282, 0.6495438208975298, 0.6496040332226362, 0.6496001839844104, 0.6496021485086154, 0.6496011099238571, 0.6495887494320807, 0.6495910749425453, 0.649590455976353, 0.6495906128998344, 0.6495906408806429, 0.649590168768916, 0.6495928517951308, 0.6495794725627217, 0.6496416470054407, 0.6493248608430108, 0.6486649730824325, 0.6487582474225944, 0.6487330074882337, 0.6487395791715853, 0.6487379448127937, 0.6487382367471588, 0.6487385881488817, 0.6487368924302702, 0.6487434076049883, 0.6487189480920424, 0.6488095254929633, 0.6482538770602249, 0.6457691872111921, 0.6440820784599585, 0.6436881516197539, 0.6437057822227746, 0.6437007366149011, 0.6437019949374836, 0.6437017170275543, 0.6437017695065774, 0.643701762223139, 0.6437017623180801, 0.6437017627488223, 0.6437017625351948, 0.6437017626102294, 0.6437017625878512, 0.6437017625938719, 0.6437017625923656, 0.6437017625927374, 0.6437017625925754, 0.6437017625929299, 0.6437017625916422, 0.6437017625961686, 0.6437017625818906, 0.6437017626191922, 0.6437017625618109, 0.6437017623930921, 0.6437017647157963, 0.6437017490639297, 0.643701833480973, 0.6437014340881694, 0.6437031432379253, 0.6436964900906699, 0.6437196532934235, 0.6436514134211355, 0.6444883355878694, 0.644887217088471, 0.6448239812336114, 0.6448142366504587, 0.6449035324845387, 0.6445887161360144, 0.6472481720821956, 0.6476578079279816, NaN], "lower_ci_auc_curve": [NaN, NaN, NaN, NaN, NaN, NaN, NaN, NaN, NaN, NaN, NaN, NaN, NaN, NaN, NaN, NaN, NaN, NaN, NaN, NaN, NaN, NaN, NaN, NaN, NaN, NaN, NaN, NaN, NaN, NaN, NaN, NaN, NaN, NaN, NaN, NaN, NaN, NaN, NaN, NaN, NaN, NaN, NaN, NaN, NaN, NaN, NaN, NaN, NaN, NaN, NaN, NaN, NaN, NaN, NaN, NaN, NaN, NaN, NaN, NaN, NaN, NaN, NaN, NaN, NaN, NaN, NaN, NaN, NaN, NaN, NaN, NaN, NaN, NaN, NaN, NaN, 0.3589953363994662, 0.38929938967386724, 0.3896822571845751, 0.3971203532717044, 0.35420696459184753, 0.3563415599917282, 0.3775493339826272, 0.38766454417982793, 0.37359110316573946, 0.37863107452604855, 0.3758268574725731, 0.3781027773348514, 0.373707939164869, 0.3919188929497556, 0.393127222708646, 0.39312712145720285, 0.39312714045413816, 0.3931271373459532, 0.39312713808756, 0.3919188236266721, 0.38954790441431025, 0.39028381210519664, 0.3902842286385563, 0.3902803932494522, 0.390302347565607, 0.3920655794453307, 0.3922016517933531, 0.3921127882762131, 0.3975654369820704, 0.40538348567751503, 0.3808651479942208, 0.3735193660586691, 0.3888567205484006, 0.39916453415117137, 0.4072896052367603, 0.4104060145737928, 0.41219918043479176, 0.420366966641835, 0.42037753049062054, 0.42240537044277177, 0.42244549649542995, 0.42240539108622255, 0.4224051817350824, 0.422406572398949, 0.42239109517553947, 0.4224156734368674, 0.4234983705504631, 0.42606565631671556, 0.42585595622778727, 0.41843194994459376, 0.3847704819032941, 0.3834313580835129, 0.3839613803501086, 0.40154153475217713, 0.4007733369376436, 0.4011978603813941, 0.40105807281319056, 0.40162413646023754, 0.4016117803507039, 0.4016124928711353, 0.401612230107138, 0.401612503219697, 0.40162848694617653, 0.4015298548965038, 0.4021178330351442, 0.40000485836174543, 0.4051949266320214, 0.41131940538054984, 0.411026078316911, 0.41283050631543705, 0.4127425874164842, 0.41277073353510957, 0.4127624361033555, 0.41276474914012384, 0.4127641253913512, 0.4127642905826136, 0.4127641492761988, 0.4127642606460132, 0.41276290453794107, 0.41118041332421257, 0.4141921691992925, 0.41424424899047046, 0.4141420255744108, 0.4140502190861124, 0.4145177496920121, 0.4253433661826019, 0.42534332098826716, 0.42534320311105506, 0.42534482525618506, 0.42533400010426253, 0.4253932834699321, 0.42509852786221025, 0.4259895833333334, 0.4233473250348333, 0.42340281466192914, 0.4232113199742726, 0.42382528444786605, 0.4155274460092325, 0.415675889696917, 0.41566160533958635, 0.4156597169604605, 0.41566145332323945, 0.41566073487452954, 0.4156609765261863, 0.4156609031368723, 0.4156609240316293, 0.4127444118571578, 0.4127443995487567, 0.4127444457131409, 0.4127442950424244, 0.4127447474043549, 0.4127435712912313, 0.4137334058496483, 0.41274812268263955, 0.4126950364435874, 0.41307936507275483, 0.41566091954023, 0.41566091954023054, 0.4156609195402254, 0.41566091954025325, 0.41566091954011924, 0.41566091954072404, 0.4174342105254088, 0.4174342105300377, 0.417434210511582, 0.41630681020506644, 0.4156609190608085, 0.41566092121510073, 0.4156609140677189, 0.41743421743524817, 0.4174341943603779, 0.4174342243340205, 0.4174343746188694, 0.41743266500178466, 0.4174437619394088, 0.41738398852772707, 0.4176124126042229, 0.41372059381199, 0.426897110386903, 0.444417236910565, 0.4444170250364603, 0.4444180518672216, 0.44441340326923046, 0.4466139825290633, 0.4466139825290633, 0.44661398252906337, 0.44661398252906337, 0.4509227543219691, 0.4506146427212355, 0.45153058078167563, 0.45468019031825757, 0.45461629727171166, 0.45502872042919346, 0.4541734064883974, 0.45192514221666175, 0.4532011585691026, 0.4534211053646167, 0.4505662346209833, 0.4682981121447398, 0.47223066995394575, 0.4724161695949663, 0.4723257763560689, 0.47235944691384274, 0.4723343472916933, 0.4724068274477586, 0.47136804652178105, 0.47321746501738055, 0.47318754653310574, 0.48310096875640773, 0.4917397971173519, 0.4912167548310963, 0.4915950542484234, 0.48628832248037723, 0.48718010849424725, 0.4867049167816214, 0.48481600843798306, 0.48395863014113866, 0.48396072056675354, 0.4839603257541595, 0.48479909197442955, 0.4847913727363582, 0.4848114376890886, 0.48480201724868116, 0.48570258460500815, 0.485701416016827, 0.4857015451114776, 0.4857025111493973, 0.4856979583218988, 0.485716778180894, 0.48563710082105194, 0.48592736522381275, 0.48480458511951147, 0.49505963272248094, 0.495973581973582, 0.495973581973582, 0.495973581973582, 0.49761397456709916, 0.4976139745670997, 0.49761397456709955, 0.49761397456709966, 0.495973581973582, 0.4979799107142857, 0.4982628452208967, 0.49922187953555874, 0.4987427345612087, 0.49883559592023285, 0.49877341458775354, 0.49878789527622064, 0.4987845379585808, 0.49878576887474674, 0.49878403243297054, 0.49878728088893276, 0.49878884572212995, 0.49874273394320345, 0.4992200394712262, 0.49826283670034477, 0.49379183582710434, 0.4940549128232468, 0.4940549128259182, 0.4929777272576702, 0.4953839686231966, 0.4976139745670996, 0.4976139745670996, 0.4976139745670996, 0.4976139745670996, 0.4976139745670996, 0.4976139745670996, 0.49761397456709955, 0.4976139745670996, 0.49761397456709955, 0.4976139745670996, 0.4976139745670996, 0.49761397456709966, 0.4950140989851399, 0.49645729798398947, 0.4976139745670996, 0.49761397456709955, 0.49503139977407035, 0.4959225855017905, 0.4953622954832278, 0.4960919879382924, 0.4876645120897125, 0.48747448695560774, 0.48736476722716304, 0.48741639401612935, 0.48739489935750707, 0.48740209615477725, 0.4873999303629706, 0.48740053933352345, 0.4874003766174639, 0.487219567654952, 0.4872195676549521, 0.4872195676549521, 0.4872195676549521, 0.4872195676549521, 0.48721956765495206, 0.48721956765495206, 0.48721956765495206, 0.48721956765495206, 0.48721956765495206, 0.4874004099862493, 0.48740040998625433, 0.4874004099862529, 0.48740040998625317, 0.487400409986253, 0.48740040998625317, 0.48740040998625317, 0.4874004099862531, 0.48740040998625317, 0.487400409986253, 0.487400409986254, 0.48740040998624834, 0.48740040998627787, 0.4874004099861369, 0.4874004099867759, 0.4876778711484637, 0.48826192402371993, 0.49173855126732047, 0.4906394969331687, 0.4909825818911147, 0.49089426221797, 0.49091565697450573, 0.4909107934259677, 0.4909118175882047, 0.4909116237476491, 0.4909116546123535, 0.4909116518293991, 0.48959606562656366, 0.4895959609866537, 0.4895965706164452, 0.4895935003155199, 0.4885644555694618, 0.4885644555694618, 0.4885644555694619, 0.48719585247302216, 0.4872320278536991, 0.48714303596134073, 0.48716395755591374, 0.48716001556178795, 0.48716076063589303, 0.48716066931610547, 0.4871606722821587, 0.4871606763773051, 0.48716067442309435, 0.48716067513652406, 0.4871606749340327, 0.4871606749928227, 0.48716067497865606, 0.4871606749822772, 0.4871606749815138, 0.48716067498168275, 0.4871606749816538, 0.4871606749816584, 0.48716067498165805, 0.48716067498165805, 0.487160674981658, 0.4871606749816581, 0.48716067498165805, 0.4871606749816581, 0.4871606749816581, 0.48716067498165805, 0.48716067498165805, 0.48716067498165805, 0.48716067498165805, 0.4871606749816581, 0.48716067498165805, 0.48716067498165805, 0.4871606749816581, 0.48716067498165805, 0.487160674981658, 0.48716067498165805, 0.48716067498165816, 0.4871606749816581, 0.4871606749816581, 0.48716067498165816, 0.48716067498165805, 0.4870359360009029, 0.48670394449300697, 0.48703593600090295, 0.48703593600090295, 0.486703944493007, 0.48703593600090284, 0.48703593600090284, 0.48703593600090295, 0.48670394449300697, 0.48670394449300697, 0.4867039444930071, 0.48670394449300697, 0.486251489186217, 0.4893280606359026, 0.49387480194798644, 0.4921320884434549, 0.49239146531168154, 0.49219956955355326, 0.49223561830976015, 0.4922350713294822, 0.4922148783452788, 0.4922596244509884, 0.4919408636275664, 0.4922595862564758, 0.4922595794946866, 0.49225958126368197, 0.49225958084680616, 0.4922595809348209, 0.49225958091879835, 0.49225958092101574, 0.49225958092091, 0.49225958092092803, 0.49225958092034444, 0.49225958092363936, 0.4922595809082932, 0.49225958097229755, 0.4922595807323114, 0.49225958151596577, 0.4922595795424857, 0.4922595809955972, 0.4922596070087604, 0.49225936928067743, 0.4922607995664029, 0.4922536365686995, 0.4933433018030389, 0.491080974206411, 0.48774085399330236, 0.48670394449300697, 0.48689868735429576, 0.486703944493007, 0.48673208738877566, 0.48670394449300697, 0.48670654076186187, 0.4867039444930069, 0.48670414561793224, 0.4867039444930071, 0.4867039584420496, 0.48670394449300713, 0.48670394537414, 0.4867039444930089, 0.4867039445433805, 0.48670394449302234, 0.4867039444955313, 0.48670394449267607, 0.4867039444957193, 0.48670394447835735, 0.48670394456172145, 0.486703944212507, 0.48670394547728907, 0.4867039417956218, 0.4867039474969645, 0.4867039742055514, 0.48670364481455664, 0.48670577693979006, 0.48669487558464747, 0.4867427368293356, 0.48655985435807, 0.486816803570833, 0.48650568181818177, 0.48718691118355223, 0.48718691118355234, 0.48718691118355234, 0.48718691118355223, 0.4871869111835523, 0.48718691118355234, 0.4882634943181818, 0.48863636363636365, NaN], "upper_ci_auc_curve": [NaN, NaN, NaN, NaN, NaN, NaN, NaN, NaN, NaN, NaN, NaN, NaN, NaN, NaN, NaN, NaN, NaN, NaN, NaN, NaN, NaN, NaN, NaN, NaN, NaN, NaN, NaN, NaN, NaN, NaN, NaN, NaN, NaN, NaN, NaN, NaN, NaN, NaN, NaN, NaN, NaN, NaN, NaN, NaN, NaN, NaN, NaN, NaN, NaN, NaN, NaN, NaN, NaN, NaN, NaN, NaN, NaN, NaN, NaN, NaN, NaN, NaN, NaN, NaN, NaN, NaN, NaN, NaN, NaN, NaN, NaN, NaN, NaN, NaN, NaN, NaN, 0.9014832790223104, 0.9015616959931514, 0.9024413779210179, 0.9028636951744127, 0.903016214901383, 0.9022662229415025, 0.9038801324284893, 0.8979812167224173, 0.8983076966204434, 0.8971923157153853, 0.8975296443801419, 0.9054779334497705, 0.9048449195469022, 0.9058521549456396, 0.9057639068023149, 0.9057851916767515, 0.9057806657088788, 0.9057811998934955, 0.9057810395425693, 0.9057878290888675, 0.9061088277017416, 0.906058217037091, 0.9057420024614905, 0.9002318636877616, 0.8986453268024185, 0.8999406942126317, 0.8950126571582466, 0.8932508367374342, 0.9023106594338502, 0.9017242415903867, 0.9023120047867337, 0.9023411800474053, 0.9023339569781677, 0.9032670038763371, 0.9036414246025354, 0.9020964712828302, 0.9006997253459076, 0.8789070574912324, 0.8797026943378634, 0.8804930924164064, 0.882508161691929, 0.8768303949689735, 0.8759471722662502, 0.8758885216288297, 0.8757026707512066, 0.8753779693410686, 0.8773329356795928, 0.8773461306191742, 0.872031938367261, 0.8736646468630499, 0.8707626405397808, 0.8762902392203317, 0.8761137582588844, 0.8716647258002589, 0.8656006649928528, 0.8602944908133516, 0.8592315588088048, 0.852693564941571, 0.8526165567486725, 0.8514097599893132, 0.8312500000010623, 0.8289743190084348, 0.8310520126882193, 0.8309417691667542, 0.830941769119407, 0.8309417691262083, 0.8309417691259428, 0.8284153000498331, 0.8284153005617392, 0.8284153004192423, 0.8284153019268742, 0.8284152922676709, 0.8284153452719427, 0.8284150897284199, 0.8284162930103106, 0.8284110406395514, 0.8290008456848107, 0.8295536684989563, 0.8331173287046841, 0.8318575896735702, 0.834209873454779, 0.8364473749672896, 0.8364776620339534, 0.8364752401601228, 0.8364753054209644, 0.8364753090742082, 0.8364749626630977, 0.8364583313041795, 0.8319098944367505, 0.8319074015198376, 0.8319857771385039, 0.8319046815245491, 0.8320979930818571, 0.8308741352300654, 0.8305335620648424, 0.8301294699007563, 0.8308258928401197, 0.8317954543123405, 0.8314207176719636, 0.8316555925235856, 0.8312499999999517, 0.8312500000000138, 0.8312499999999968, 0.8312500000000012, 0.8312499999999998, 0.8312500000000002, 0.8335579799433521, 0.8354543641709585, 0.8349209594272924, 0.8350421611714739, 0.8350150388796014, 0.8350209969215094, 0.835045797914064, 0.8350199843809953, 0.8350199319287358, 0.8350199415411227, 0.8327824317574634, 0.8327824343733815, 0.8338026321317962, 0.8350199419685062, 0.8356387168383946, 0.8368665596957231, 0.8372553974180835, 0.8368030848453363, 0.8380498184363178, 0.8374724032350002, 0.8379990806287918, 0.8374325118676971, 0.8376421482452985, 0.8384028332602755, 0.8455752895326, 0.8455355565506788, 0.8455362360993199, 0.8455344933680234, 0.8455380516070389, 0.8451107593264904, 0.8449992653642657, 0.8455725364567553, 0.8442760836891144, 0.8429119079988605, 0.8438075447917974, 0.8434576608859402, 0.8436877837149142, 0.843542575483495, 0.843034876967591, 0.8432378688380414, 0.8429814340916572, 0.8502181441838962, 0.8520709508592811, 0.8502181440424855, 0.8502181440461142, 0.8502181440435431, 0.8502181440445966, 0.8495506732280179, 0.8495522087027784, 0.8495518065742894, 0.8507558583019804, 0.854855777868011, 0.8541577075886634, 0.8542942446363232, 0.8542714337060396, 0.8542740790931996, 0.854274159726338, 0.8542740188174934, 0.8542738199441393, 0.8542752470050667, 0.8542684279898766, 0.8542981924154144, 0.8540988459040114, 0.8546459238388309, 0.8507558790565135, 0.8497371167888972, 0.8503185971672994, 0.8502181440001623, 0.8500010572990367, 0.8500004046244874, 0.8499997885980917, 0.8500000823549771, 0.849999978083494, 0.8500000063799253, 0.8499999986110233, 0.8500000003340079, 0.8499999999509528, 0.849999999978537, 0.8505585106966018, 0.849171451778895, 0.847197040798231, 0.8471970414787601, 0.8471970398522466, 0.8457329939827933, 0.8409278846145275, 0.8411393440400432, 0.8409278846153223, 0.8409278846154019, 0.8400588820529807, 0.8409278846153941, 0.8288046884649699, 0.828630398677378, 0.8285148320334906, 0.8287078650189833, 0.8271507201856968, 0.8269128567069768, 0.826907480075893, 0.8269088125573874, 0.8269084820024531, 0.8269085554721495, 0.8269085384456075, 0.826908541826323, 0.8269085410924504, 0.8269085412148753, 0.8270807120024333, 0.8269085411943348, 0.8269085411943952, 0.8269085411941964, 0.8269085411942761, 0.8269085411942495, 0.826908541194257, 0.8271565570672712, 0.8261542277167273, 0.8244697398190042, 0.8248605732475354, 0.82471570722372, 0.8247510020176944, 0.8247425497836491, 0.8247445325540926, 0.8238326322283953, 0.8238327290157651, 0.8238327520032451, 0.8238326193962157, 0.8238329683284245, 0.8238323672213317, 0.8238316060075598, 0.8238470197893102, 0.8225315066514564, 0.8225315500127997, 0.8244695685330203, 0.8244704927005815, 0.8244668226746169, 0.8244794183429729, 0.8244457274908233, 0.8244798604500817, 0.8248719334819588, 0.8284202569916856, 0.8287763216845877, 0.8287763216845876, 0.8287763216845876, 0.8287763216845878, 0.8287763216845878, 0.8287763216845877, 0.8287763216845875, 0.8287763216845886, 0.8287763216845843, 0.828776321684602, 0.8287763216845297, 0.8287763216848151, 0.8287763216837309, 0.8287763216876828, 0.828776321673987, 0.8294043063307337, 0.8224423865898407, 0.8212847788495448, 0.821460721229805, 0.8214836376396494, 0.8214625772221483, 0.8214709840938361, 0.8214682825964071, 0.8214690590379612, 0.82146885224311, 0.8214689039580526, 0.82181509636801, 0.8213420756353448, 0.8315487831844499, 0.8379425828667999, 0.8363429194926948, 0.8368738513752639, 0.8368100867421804, 0.8368195826472536, 0.8368188110098758, 0.836818620618112, 0.8368187574550687, 0.836818702088797, 0.8368187209092521, 0.8368187150609114, 0.8368187167768131, 0.8368187162942046, 0.8368187164253091, 0.8368187163907957, 0.8354334603480718, 0.8354334603455402, 0.8354334603461125, 0.8354334603459901, 0.8354334603460142, 0.8354334603460102, 0.8354334603460107, 0.8354334603460106, 0.8354334603460107, 0.8354334603460107, 0.8354334603460107, 0.8354334603460108, 0.8354334603460106, 0.8354334603460107, 0.8354334603460106, 0.8354334603460107, 0.8354334603460107, 0.8354334603460107, 0.8354334603460107, 0.8354334603460107, 0.8354334603460105, 0.8354334603460107, 0.8354334603460107, 0.8354334603460105, 0.8354334603460108, 0.8354334603460106, 0.8354334603460107, 0.8354334603460108, 0.8354334603460105, 0.835433460346011, 0.8354334603460104, 0.8354334603460076, 0.835433460346042, 0.8354334603458227, 0.8354334603468918, 0.8354334603426113, 0.835433460356072, 0.835433460333133, 0.835433460236107, 0.8354334614986342, 0.8354334533826623, 0.8354334932985773, 0.8354333320087681, 0.8354338466078294, 0.8354329184498545, 0.835429647359683, 0.8354755156195286, 0.8351755771477094, 0.8366764904646512, 0.8350268817204296, 0.8350268817204298, 0.8316123188405793, 0.8316123188405794, 0.8316123188405792, 0.8316123188405793, 0.8316123188405792, 0.8316123188405792, 0.8295583995636591, 0.8295583995636588, 0.829558399563659, 0.8295583995636591, 0.829558399563659, 0.8295583995636588, 0.829558399563659, 0.829558399563659, 0.829558399563659, 0.8295583995636591, 0.8295583995636588, 0.829558399563659, 0.829558399563659, 0.8295583995636588, 0.829558399563659, 0.8295583995636592, 0.829558399563659, 0.829558399563659, 0.829558399563659, 0.829558399563659, 0.8295583995636588, 0.829558399563659, 0.829558399563659, 0.829558399563659, 0.8295583995636591, 0.829558399563659, 0.829558399563659, 0.829558399563659, 0.8295583995636591, 0.8295583995636591, 0.8295583995636591, 0.829558399563659, 0.8295583995636591, 0.829558399563659, 0.829558399563659, 0.829558399563659, 0.829558399563659, 0.8295583995636588, 0.8295583995636591, 0.829558399563659, 0.8295583995636591, 0.8295583995636591, 0.829558399563659, 0.829558399563659, 0.829558399563659, 0.829558399563659, 0.8295583995636591, 0.829558399563659, 0.8295583995636591, 0.8295583995636591, 0.8295583995636591, 0.8295583995636591, 0.8295583995636591, 0.829558399563659, 0.829558399563659, 0.829558399563659, 0.829558399563659, 0.829558399563659, 0.8295583995636588, 0.829558399563659, 0.829558399563659, 0.8295583995636591, 0.829558399563659, 0.829558399563659, 0.8295583995636591, 0.829558399563659, 0.829558399563659, 0.829558399563659, 0.8295583995636591, 0.829558399563659, 0.8295583995636588, 0.8295583995636588, 0.8295583995636591, 0.8295583995636588, 0.829558399563659, 0.8295583995636591, 0.8295583995636588, 0.8295583995636591, 0.8295583995636588, NaN], "mean_briers_curve": [NaN, NaN, NaN, NaN, NaN, NaN, NaN, NaN, NaN, NaN, NaN, NaN, NaN, NaN, NaN, NaN, NaN, NaN, NaN, NaN, NaN, NaN, NaN, NaN, NaN, NaN, NaN, NaN, NaN, NaN, NaN, NaN, NaN, NaN, NaN, NaN, NaN, NaN, NaN, NaN, NaN, NaN, NaN, NaN, NaN, NaN, NaN, NaN, NaN, NaN, NaN, NaN, NaN, NaN, NaN, NaN, NaN, NaN, NaN, NaN, NaN, NaN, NaN, NaN, NaN, NaN, NaN, NaN, NaN, NaN, NaN, NaN, NaN, NaN, NaN, NaN, 0.1128087530698188, 0.11294064870115644, 0.11369730429437061, 0.1150892426805017, 0.11715424936096477, 0.11755460008550753, 0.11891120432905682, 0.12490196048173982, 0.12718410959240975, 0.12807766220234898, 0.12927432211255574, 0.1318806836410631, 0.1321089939917333, 0.13402794182225222, 0.1348618998739196, 0.1347474553877462, 0.13476006028125098, 0.13479218596953155, 0.13467441503220706, 0.13702885601545287, 0.14021342426334896, 0.1409890887649316, 0.14133814930097294, 0.1437765993871099, 0.14381704732937298, 0.1437755988252517, 0.1447967570089384, 0.14642801962866533, 0.14807127655838312, 0.1489952388088663, 0.1503205499728663, 0.15070177611320287, 0.1529085495836795, 0.1542275465327272, 0.15420701361103803, 0.1550777783854333, 0.15645182860094814, 0.1578558231058499, 0.15829048410874547, 0.16015139757196617, 0.16004439657738714, 0.16082336209932696, 0.16151254859092823, 0.1611405134981839, 0.1620626541593994, 0.16437780187365378, 0.16369825844848304, 0.16290637293311602, 0.16431147733907883, 0.16816134705176425, 0.17099875050697275, 0.1725825395989569, 0.17246589937315768, 0.17391957931458185, 0.17578428180783726, 0.1772531610825729, 0.1790131465862305, 0.18162402630636654, 0.18166686177201072, 0.18140635272532102, 0.1842847890632706, 0.18488426782060885, 0.18398789431184726, 0.18419499193552122, 0.18524177780927625, 0.185194791975297, 0.1852635078149531, 0.1865537768659985, 0.18781590460898204, 0.18823612901516018, 0.18909651230306898, 0.18952171464636497, 0.18943566072391332, 0.1894631097582777, 0.1894320236884225, 0.18950987263397728, 0.18877839989561032, 0.1888176618748325, 0.1879272063355693, 0.18801349291577152, 0.1882058480675806, 0.18758186626119247, 0.18885534664035275, 0.18918288279625628, 0.18921172858876295, 0.1895006078179456, 0.18947809429431614, 0.18964379474069434, 0.1908531710863294, 0.1908266511939174, 0.19086170704998157, 0.19079166681093715, 0.19107836790986824, 0.19239535613796457, 0.1936508492476293, 0.1933142713331821, 0.19386367943541966, 0.19519895605835944, 0.1952521187034469, 0.19511778781159167, 0.1959427580558654, 0.19673788939167802, 0.19659144797962583, 0.19666142786979246, 0.19650856355854454, 0.19744814950828857, 0.19823538653849349, 0.1981332014990021, 0.19815865488122877, 0.1981541651618471, 0.19814901855716335, 0.1981736944685144, 0.19808300962186517, 0.1989916301834159, 0.2006675523329205, 0.2007652545283795, 0.20193409381067295, 0.2019726060823139, 0.20224628255532331, 0.20276591472074562, 0.20306610248320708, 0.20648172391473318, 0.20712630920459407, 0.2071264314193695, 0.20772705604829034, 0.20808607675970692, 0.20849451020993842, 0.2088670811476342, 0.20885549355360164, 0.2076653390524282, 0.20770975574441858, 0.20779201300194233, 0.20775824937939538, 0.20783640548505672, 0.2075447869258473, 0.20945434072062732, 0.21075133094853798, 0.21041856027330913, 0.21115306786870988, 0.2125651490465767, 0.21245147071982634, 0.21251131498369952, 0.21239461639435775, 0.213149006741925, 0.21371998306231205, 0.21362796533994613, 0.2136816904169959, 0.21496841471220776, 0.21516844664734622, 0.2163700561201924, 0.21818474619947675, 0.21802440012052, 0.21811550812405217, 0.21930663606112094, 0.22054022741854215, 0.22070959876634416, 0.22088735605514956, 0.22115721223517554, 0.22074185472687707, 0.22059758597870538, 0.2206236646821375, 0.2206185674313845, 0.2206223847686791, 0.2206118653945182, 0.22063784467220132, 0.22061706805038345, 0.2224641501609691, 0.22286649292326183, 0.22227494896117106, 0.22138227224339474, 0.22218247926532203, 0.22296524701766562, 0.22441289454161759, 0.22587952857105617, 0.22589227314866553, 0.22763983856684422, 0.22788055906970445, 0.22786868914301345, 0.22782685504510194, 0.2289675680107223, 0.2291322020028617, 0.22910878876985344, 0.2291256039595211, 0.22824595809108758, 0.22820680534699556, 0.2285255328894047, 0.2297335625011509, 0.22964865686532085, 0.22956348061931298, 0.23018221816155074, 0.23108180058731032, 0.23099618815369577, 0.23110386393456464, 0.23090083942165093, 0.23181651010642285, 0.23259814602694984, 0.2337036371655931, 0.23374323974618733, 0.23380045051256548, 0.23358024484896575, 0.23468535287772901, 0.2346464746691328, 0.23543990462242176, 0.2362919445033125, 0.23616966414670534, 0.23708685143122712, 0.2377617242751431, 0.23821006675501435, 0.23819391149282265, 0.2382308290470237, 0.23809859569938643, 0.23891367571897565, 0.2395993266954285, 0.23946550380196266, 0.239523329527422, 0.23949233367932754, 0.24179097520342874, 0.2411298399984145, 0.24147201798808324, 0.24179207239887168, 0.2421369367293858, 0.24203273757585528, 0.24132017115152257, 0.24143549287525654, 0.24141079719968214, 0.24145227381970336, 0.24273953271566145, 0.2427038205914497, 0.24272611490442725, 0.2427182504377056, 0.24272272375148865, 0.24270932656690908, 0.24278554477562356, 0.24419886995266188, 0.24392387682710975, 0.24321023561558947, 0.2433309799236354, 0.24464756068629878, 0.24469343208008196, 0.244707504095509, 0.24468736532530974, 0.24617750707316824, 0.2460740847989649, 0.2460633419869126, 0.2460607019088033, 0.24606325849751118, 0.24605920533786974, 0.2460732142067476, 0.24601949758246158, 0.24646401866953624, 0.24697687781199948, 0.2468911372010158, 0.24691284685483447, 0.24690761410830508, 0.2469082301575296, 0.2469105392348808, 0.24690146745754657, 0.2469305654383802, 0.24685326474022362, 0.24795521343304672, 0.2479936151154473, 0.24827488629694552, 0.2485167365886637, 0.2484863580448244, 0.24849438722001252, 0.24849186022947034, 0.2484947049070815, 0.248484655691823, 0.24852543262689392, 0.24833432200404915, 0.24817038694607535, 0.24738033437718127, 0.2481524025537759, 0.2482478649292388, 0.2482497523631698, 0.24822886383629114, 0.2482953405174131, 0.2478072733376845, 0.24771460066994677, 0.2477309602137262, 0.2477283521566371, 0.247728587500641, 0.24772865598038413, 0.24772903095335308, 0.24772495418858348, 0.247750091059746, 0.24762594774557423, 0.24848695614538177, 0.24933948921784496, 0.24923605399907478, 0.2491995019991031, 0.2504249528366328, 0.2506263235257344, 0.2506394883783096, 0.2514452799623702, 0.2516651989016053, 0.25162439423656646, 0.2516328244648101, 0.25163120066366534, 0.25163147958459703, 0.2516314421615284, 0.25163144348737476, 0.2516314451057556, 0.25163144424184564, 0.2516314445632731, 0.2516314444589542, 0.2516314444903924, 0.2516314444813587, 0.2516314444838686, 0.251631444483189, 0.251631444483369, 0.2516314444833221, 0.25163144448333413, 0.25163144448333113, 0.2516314444833318, 0.25163144448333163, 0.25163144448333175, 0.2516314444833316, 0.25163144448333163, 0.2516314444833327, 0.25163144448332303, 0.251631444483388, 0.25163144448302144, 0.25163144448490576, 0.2516314444757437, 0.251631444518581, 0.25163144432871287, 0.25163144510682145, 0.2516314422398001, 0.2516314511814924, 0.25163143258379783, 0.2516314072208394, 0.25163201748806013, 0.2516273771149116, 0.2516538772166673, 0.25152462212840027, 0.25231985213062347, 0.25313472896863287, 0.25302972049157607, 0.2543045885098073, 0.254476240327045, 0.25426022095455003, 0.2537126123564357, 0.2538569784812052, 0.2551531468964728, 0.25512980714364963, 0.2551520626223869, 0.2551161132768461, 0.2552322518384906, 0.254407461230745, 0.25380716612643045, 0.25391110882081847, 0.2538890063212863, 0.25388866825962647, 0.2539007329349286, 0.2538921078744307, 0.2548804140956799, 0.2549310040708004, 0.2548643607966548, 0.2552600269185981, 0.25566976117147056, 0.25561588787890005, 0.2556301157630042, 0.2556265007842093, 0.2556273244479944, 0.2556275817961132, 0.25562499133953714, 0.25563826996630146, 0.25557588344863014, 0.2559045843492943, 0.2566682269575664, 0.2565780741977558, 0.2566032026545977, 0.2565965330951308, 0.2565982273718824, 0.2565978655812035, 0.2565977275748284, 0.2565986289619275, 0.2565950637342433, 0.25660885384725557, 0.256555529582387, 0.25690725130124525, 0.25880769160008354, 0.2603911738386242, 0.2615484744608823, 0.26152074620837956, 0.2615371665159077, 0.2615316779995969, 0.261533308401562, 0.26153286010438215, 0.2615329762832025, 0.26153294756808476, 0.2615329543948384, 0.26153295282040634, 0.26153295317565245, 0.2615329530964749, 0.26153295311398234, 0.26153295311014557, 0.2615329531109741, 0.2615329531108061, 0.2615329531107996, 0.26153295311100166, 0.2615329531100277, 0.261532953114419, 0.26153295309522523, 0.26153295317701175, 0.26153295283633704, 0.26153295422559625, 0.2615329486727524, 0.26153297044027823, 0.26153288687908516, 0.26153319818798193, 0.26153209072172723, 0.26153577888586715, 0.26152489101366405, 0.2616863701481061, 0.2617261571272803, 0.26171580737008804, 0.26172950291062885, 0.26168448499857866, 0.2618367939104763, 0.2606077279538744, 0.2604108074371951, NaN], "lower_ci_briers_curve": [NaN, NaN, NaN, NaN, NaN, NaN, NaN, NaN, NaN, NaN, NaN, NaN, NaN, NaN, NaN, NaN, NaN, NaN, NaN, NaN, NaN, NaN, NaN, NaN, NaN, NaN, NaN, NaN, NaN, NaN, NaN, NaN, NaN, NaN, NaN, NaN, NaN, NaN, NaN, NaN, NaN, NaN, NaN, NaN, NaN, NaN, NaN, NaN, NaN, NaN, NaN, NaN, NaN, NaN, NaN, NaN, NaN, NaN, NaN, NaN, NaN, NaN, NaN, NaN, NaN, NaN, NaN, NaN, NaN, NaN, NaN, NaN, NaN, NaN, NaN, NaN, 0.054289141907911176, 0.05308626823467115, 0.054374798387466096, 0.0563285366931319, 0.056517176477564005, 0.057178369989645234, 0.05740261313496453, 0.059020966392299805, 0.05944165769264101, 0.0596007032624191, 0.06018610189995314, 0.05877965754883128, 0.058993389466395256, 0.05903739262424155, 0.059133081852116715, 0.05913560277977774, 0.05914822861077759, 0.059134242883033455, 0.05954541696928188, 0.060392157819470556, 0.0618963083334632, 0.062465261986238856, 0.06317488955369018, 0.06675980238155005, 0.06685831178669249, 0.06688389484620444, 0.06874291472480654, 0.06882054939688731, 0.06481008155918558, 0.06595663721086995, 0.06580479574119473, 0.0659246425758153, 0.0662623098301225, 0.06676585000717707, 0.06697496721452642, 0.06751669511314175, 0.06591223017826842, 0.07704223020721862, 0.07913099874223536, 0.08066660770457834, 0.08066073312750642, 0.08198157247773209, 0.08331046048396987, 0.08295558056147447, 0.08604281629512996, 0.08668013116925505, 0.08608239877317565, 0.08532186525085035, 0.0914667211659572, 0.09130424444610097, 0.09218163372325405, 0.09442230586252788, 0.09404284415845557, 0.09489754504489206, 0.09890542051911952, 0.100070969854219, 0.10094375134099322, 0.10363931975998758, 0.10384074567341359, 0.10326237638022241, 0.10999376982151193, 0.11104624465448767, 0.11106258907725104, 0.11104662984380138, 0.1111502808943286, 0.11116450547303466, 0.11115918319953433, 0.11121334603056861, 0.112222236998466, 0.1124343898182482, 0.11256914153804198, 0.11256175522939452, 0.1125640036294864, 0.1125649144810224, 0.11255660185853406, 0.11259391183558382, 0.11265614903509137, 0.11268782416551229, 0.11276475016437823, 0.11279475716776738, 0.11272678963457505, 0.11296261845075829, 0.11310140720348023, 0.11303744753757491, 0.11305370366056332, 0.11306132950194095, 0.11306327394868952, 0.11362374059249468, 0.115835223246777, 0.11584132751909755, 0.11583899442548128, 0.11584254704038335, 0.11582823736991481, 0.11775313644563633, 0.11811184769131672, 0.11842623128747001, 0.11877236973113567, 0.11911984605806943, 0.11911984574343788, 0.11911984613348521, 0.11932626472579964, 0.11933627952011694, 0.1193346273084483, 0.11933463047137462, 0.11933552578980113, 0.11927909118533708, 0.11919841605629254, 0.11919146985687967, 0.11919365840916933, 0.1191931479087831, 0.11919284202760015, 0.1191945752905709, 0.11918816062508565, 0.1191977554376925, 0.1192632402469539, 0.11912399938978481, 0.12180716728056137, 0.12171318783291415, 0.12169973580861665, 0.12267668071600484, 0.1227235333025092, 0.12297025521713767, 0.12315901688753436, 0.12295167880839838, 0.12338753749712453, 0.12340445699693346, 0.12321268253891679, 0.12323674724286814, 0.12303796573448741, 0.12352803666691832, 0.12318042158480909, 0.12385743423098933, 0.12384810952234304, 0.12381606836132998, 0.1238240836482544, 0.12411455592760055, 0.12428457236556212, 0.12407718295477693, 0.12542678370998056, 0.12941183251749241, 0.1292044705377407, 0.1292141566075066, 0.12890369086899545, 0.12962241414364764, 0.1297463535116103, 0.1297420136676596, 0.130051282648497, 0.13055576568701988, 0.13063296680298092, 0.13148697262841597, 0.13181688228368652, 0.13182459187613293, 0.13182330896514155, 0.13182060866086445, 0.13183068988206126, 0.1318298853507741, 0.13183637801610812, 0.13183744799313052, 0.1318478914358411, 0.13185213891428027, 0.1318511690426016, 0.13185138230176444, 0.1318514214619894, 0.1318510902686912, 0.13185229056760672, 0.13184815675720274, 0.13202667190933662, 0.13204603090677552, 0.1321664926538804, 0.1321792710290054, 0.13237230961492297, 0.13442875906290058, 0.1355413971124771, 0.13579504396753447, 0.13608926300115964, 0.1362406804388409, 0.13627803594078383, 0.1362629736037695, 0.13628434084428948, 0.1366764423501244, 0.13669420093384754, 0.13671215644217496, 0.13667258009999875, 0.13655441322555847, 0.13540209326701036, 0.13766223569877464, 0.14447558238845784, 0.14436413552088573, 0.14319696074667124, 0.14625802727423134, 0.14895659964863953, 0.14798496543927914, 0.1485961699538971, 0.14775993241446844, 0.1514633444150076, 0.1513847295909879, 0.15776348916934696, 0.15765695062406782, 0.15788057206036873, 0.15679802082704242, 0.1602411405751104, 0.16069394478832155, 0.16143947276927634, 0.16133965872159606, 0.1614120999586247, 0.16156193919828832, 0.16192995165054616, 0.16201978226484948, 0.1620015825245711, 0.1620150453733963, 0.1619260107405286, 0.1634402399723515, 0.16465792586980588, 0.1643463152185805, 0.16437952497061828, 0.16441107265316288, 0.1642763605094447, 0.16436705208079658, 0.1650190351072942, 0.16496165708079452, 0.16507571085042416, 0.16478914324062413, 0.16489225320460996, 0.1648493409142621, 0.16491893531739857, 0.1651564153316359, 0.16596121764474087, 0.1661678912953742, 0.16613047840454945, 0.16613921688889446, 0.16614219131203622, 0.16612285166696367, 0.16621957217626887, 0.1663146570796977, 0.1660490527997629, 0.16558113024940682, 0.16559572522554825, 0.16577610169363766, 0.16572398409664546, 0.16575422536824544, 0.1656518446425457, 0.16570785491567988, 0.16339030088055567, 0.16289728957319335, 0.16289751420599013, 0.1629026613073013, 0.16290114559644914, 0.16290168921719964, 0.1628840599434955, 0.1632339434446956, 0.16322660915809267, 0.16322871002705386, 0.16322807792793392, 0.16322833894605768, 0.1632279619058624, 0.16322926228826384, 0.1632242383428452, 0.16334702616879604, 0.16317051497444082, 0.16976251259821004, 0.1699976155079512, 0.16990433281656636, 0.1698402980255363, 0.1698526701652218, 0.16984824499921677, 0.16984746628487227, 0.16985780183249052, 0.169811204492748, 0.17000240735293257, 0.16955300660785558, 0.1704906474095918, 0.16177922781361068, 0.1602078512361933, 0.16032137729103663, 0.160281372668793, 0.16031075085675736, 0.1603269135723485, 0.16004249561710224, 0.16003481935329933, 0.1600322732157619, 0.16003387037110875, 0.16003325326064144, 0.16003356136600938, 0.16003295080584637, 0.160035319521262, 0.16002599189255654, 0.16006051125926124, 0.15989113836868946, 0.15992997740568662, 0.1599122915717601, 0.15977667503251303, 0.159821625987927, 0.15992293364816032, 0.15957607228618934, 0.1599115083384965, 0.15989738167893244, 0.15989986051192212, 0.15989939199876863, 0.15989946334152944, 0.15989945756972898, 0.15989945625319535, 0.15989945713667225, 0.15989945681429732, 0.1598994569107531, 0.15989945688504653, 0.15989945689130058, 0.1598994568899107, 0.1598994568901872, 0.15989945689014085, 0.15989945689014615, 0.15989945689014634, 0.15989945689014595, 0.15989945689014612, 0.1598994568901461, 0.1598994568901461, 0.1598994568901461, 0.1598994568901461, 0.15989945689014612, 0.15989945689014606, 0.15989945689014612, 0.15989945689014623, 0.15989945689014434, 0.1598994568901574, 0.15989945689008728, 0.15989945689041737, 0.15989945688900564, 0.15989945689453242, 0.15989945687496848, 0.1598994569346553, 0.15989945680330447, 0.15989945677198847, 0.15989945949438963, 0.15989943811582105, 0.15989956057408197, 0.1598989594706825, 0.15990161608847825, 0.15988615095901676, 0.1598759153046144, 0.15987946763040625, 0.15980700935751604, 0.1598281696042648, 0.15978238101735553, 0.15942236141744276, 0.15947923107983994, 0.15969089916211665, 0.15965556593659708, 0.1596626953000995, 0.15966039251033348, 0.15965965300513862, 0.1595801675922138, 0.15961976956994534, 0.15960991824276058, 0.15961256724773187, 0.1596120138907057, 0.1596111402797544, 0.1596162157759227, 0.15969074403498218, 0.15970120901566018, 0.1597003492898442, 0.15970366672588496, 0.15980502465560764, 0.15979710070607095, 0.15979989944334583, 0.1597990362667426, 0.15979923872759938, 0.15979939015327196, 0.1597984897166724, 0.15980216417877702, 0.1597879530389008, 0.15987201920084687, 0.15990996139211613, 0.15990264031761983, 0.15990409659507362, 0.15990384006766328, 0.15990387523774255, 0.15990387461211625, 0.15990386376370572, 0.15990392778835458, 0.15990358128898066, 0.15990528468243068, 0.1598974632339403, 0.15993910384364093, 0.16007032557609566, 0.16004269845949587, 0.16017541785990344, 0.1601974829656903, 0.16019304216928879, 0.1601940426985882, 0.16019383223644554, 0.1601938723376604, 0.16019386591935486, 0.16019386656138201, 0.16019386663873536, 0.16019386656445797, 0.1601938665950917, 0.16019386658489562, 0.16019386658794887, 0.16019386658709417, 0.16019386658732218, 0.16019386658726137, 0.16019386658728782, 0.1601938665872311, 0.16019386658746587, 0.16019386658644, 0.1601938665908437, 0.16019386657275816, 0.16019386664242488, 0.16019386639717373, 0.16019386714719483, 0.16019386542607353, 0.16019386597656152, 0.16019389320333408, 0.16019365311325032, 0.16019518080657696, 0.16018672220125335, 0.16019684732513073, 0.16022798840750077, 0.16022177883982233, 0.1602229785375865, 0.160223573796655, 0.16022090004140704, 0.16027581449366385, 0.1602874080454206, NaN], "upper_ci_briers_curve": [NaN, NaN, NaN, NaN, NaN, NaN, NaN, NaN, NaN, NaN, NaN, NaN, NaN, NaN, NaN, NaN, NaN, NaN, NaN, NaN, NaN, NaN, NaN, NaN, NaN, NaN, NaN, NaN, NaN, NaN, NaN, NaN, NaN, NaN, NaN, NaN, NaN, NaN, NaN, NaN, NaN, NaN, NaN, NaN, NaN, NaN, NaN, NaN, NaN, NaN, NaN, NaN, NaN, NaN, NaN, NaN, NaN, NaN, NaN, NaN, NaN, NaN, NaN, NaN, NaN, NaN, NaN, NaN, NaN, NaN, NaN, NaN, NaN, NaN, NaN, NaN, 0.18503655063932276, 0.1854732553729067, 0.18963180258103216, 0.18978256977564403, 0.19427776031952407, 0.1950530445197514, 0.19637095227956966, 0.20543279264171888, 0.21143361111495718, 0.211417074024078, 0.21272337421627505, 0.2136221408553434, 0.21406977976360847, 0.2160911183583422, 0.21690567662583166, 0.21678094980945506, 0.21679834137916262, 0.21679701567751478, 0.21680351490846272, 0.21804394811485453, 0.2210672421578232, 0.22049588974221299, 0.22133648500519643, 0.2223722928834257, 0.22215183650677855, 0.2226336313411871, 0.22353150432544155, 0.22419602927216076, 0.2301318327876597, 0.23033828710461562, 0.23457197281704023, 0.2344794656749991, 0.23891466946869508, 0.2415689244919736, 0.2427547327622154, 0.24359632799921083, 0.2441600821955938, 0.2465838860649365, 0.24595606685308813, 0.2467092013207878, 0.2467521103082006, 0.24728116683839169, 0.2475943163761595, 0.2474278421123294, 0.24903261335680704, 0.2501919637595457, 0.2509244324735241, 0.25151442972489874, 0.2515506988350461, 0.26394848553781086, 0.27243680860464775, 0.2728165656880907, 0.2729212243042873, 0.27702700709204764, 0.2766169874476442, 0.27733455113777283, 0.27815963362017754, 0.2791142106390911, 0.2790176018945605, 0.27896314511300085, 0.27999080205792365, 0.27998852784855705, 0.28014687855060666, 0.2800871678599257, 0.2806129272663615, 0.2805728861308958, 0.28163337695726437, 0.2858007990969473, 0.28789373370789323, 0.28761481947417333, 0.28813861879121205, 0.28797282485015385, 0.2879923102251909, 0.28798073558832926, 0.287985638626696, 0.2880185874722705, 0.28723928744578475, 0.2863786993970365, 0.28290324215834706, 0.282935382864258, 0.2834506522543476, 0.2838819842037229, 0.28514019034093513, 0.2856073344725689, 0.28546483553734964, 0.28800542062814827, 0.2877854398333524, 0.2878619302003648, 0.2881727836753078, 0.28818670133963925, 0.28818790489449075, 0.28818239886957436, 0.28822037656832006, 0.2885314594618026, 0.2886022719195437, 0.2890676312751893, 0.29061734545010914, 0.2992544839461303, 0.3006263079565213, 0.3003819594669587, 0.3003738001350867, 0.3007919496967749, 0.3007466867736845, 0.30077506803269244, 0.3007041675001854, 0.3010459825514039, 0.3029899109801831, 0.30250948884808887, 0.3025939096777634, 0.3025848812978506, 0.3025837428362741, 0.30258596289113193, 0.302583334112018, 0.3027031674401676, 0.30289338594384585, 0.30292905042679735, 0.30331475477355957, 0.3032892526994376, 0.3033540958823677, 0.30410134815665774, 0.3045674098146513, 0.3104522537203423, 0.3111552831808859, 0.3112227866314608, 0.31165530583104795, 0.3117689060016814, 0.3129749532953502, 0.3132549871971092, 0.3131863088747561, 0.3134428454691122, 0.3143183411882819, 0.3143757336288546, 0.31437566640106435, 0.31436402159746846, 0.3144247101558718, 0.31516175746430003, 0.3161792993250493, 0.31613457329580935, 0.3139637429584006, 0.30957284671820007, 0.3101360161789283, 0.31007512484156463, 0.3099970291995258, 0.31062992831665737, 0.31068321356815837, 0.3107227756438101, 0.31058116921352136, 0.312394835440639, 0.3129916830154583, 0.3141018039252297, 0.3159917785468433, 0.3157982813399315, 0.31628043643295845, 0.31856197391017693, 0.31913900160417086, 0.31961732720424174, 0.3196453421677558, 0.32045882128859327, 0.31628783907705504, 0.31536802256283863, 0.3155870531328415, 0.3155419973022888, 0.31555098365863987, 0.3155481628636341, 0.31554889194231767, 0.31557043045051963, 0.3208730286502916, 0.32247802273176285, 0.31665358078543965, 0.3125075208959924, 0.3141083847671945, 0.315584164636807, 0.3166174359939228, 0.31673630477558035, 0.3186137711471013, 0.321908636097267, 0.3226493907641733, 0.3226548863169495, 0.3226410771266418, 0.3227254788919642, 0.3226936385914569, 0.3226978014206629, 0.32270386658549355, 0.32265666191981734, 0.32267013150697, 0.32268387991629593, 0.3226620565018865, 0.3226542749336173, 0.32265125207842776, 0.3226722631635747, 0.3227243010429275, 0.322787814956067, 0.3228878015396388, 0.3227830724782285, 0.32295598102364614, 0.32301227610188804, 0.32325733526446454, 0.32328338785049904, 0.3232812732631369, 0.3232736821704377, 0.3233479959298439, 0.3210754514066756, 0.32080308598008794, 0.3218551728492591, 0.3217037110433732, 0.32220309149090004, 0.3229011704109168, 0.32459754437014166, 0.32456357633106375, 0.324581455141107, 0.3245416000288643, 0.3247712753519752, 0.32489033049320176, 0.3248378174511338, 0.32496080276648315, 0.3248843895710653, 0.32760741949350775, 0.32721089534906767, 0.327996869058711, 0.32794168070074886, 0.32823934639171504, 0.3279407988623546, 0.3279174912797867, 0.32791766224449315, 0.3279182354582924, 0.32791823001851816, 0.3280026196370062, 0.3279589263302163, 0.32796907649997403, 0.3279655676780044, 0.32796988291089124, 0.3279539507802814, 0.3280347584152524, 0.3295388560087898, 0.3296865164890748, 0.3294815610667873, 0.32945683121991964, 0.33001787971914637, 0.3301273619925159, 0.3301116862188296, 0.33009849239097017, 0.3319413455758572, 0.33201027169256814, 0.33207766300958863, 0.33204598142026426, 0.3320572226129599, 0.33205379246761796, 0.3320557514794613, 0.332043321159411, 0.33276953368238155, 0.3332629370667381, 0.333262954397153, 0.33326275125598487, 0.3332628683420154, 0.3332627361660184, 0.3332631479240163, 0.3332615477028639, 0.33326780677607515, 0.33324366466851923, 0.33338934180563423, 0.3336347969053103, 0.33383750553284464, 0.33387946114655276, 0.3338716893469309, 0.3338731706271048, 0.33387290871169967, 0.3338729407837084, 0.3338733429419938, 0.33387000704985065, 0.3338910409901872, 0.3341071566269662, 0.33422861175353447, 0.3343353435311416, 0.3344890186004837, 0.33446273246217445, 0.3344569620612204, 0.3345302132660775, 0.3336938379981879, 0.33382984735943266, 0.33368968257268083, 0.3336894901798783, 0.33368951769487887, 0.333689514635956, 0.33368953829922876, 0.3336893617139278, 0.3336903623378319, 0.3336853502252298, 0.33438194120301545, 0.33898432248813487, 0.33791139675728954, 0.33826969727460454, 0.33902559858203596, 0.33920043817334383, 0.3391355048270171, 0.339783500605453, 0.34078408392944365, 0.34078710476270024, 0.34078480083141305, 0.3407856998394912, 0.3407854118271851, 0.34078549500739236, 0.34078547262142284, 0.34078547831101835, 0.3407854769401636, 0.34078547725233344, 0.34078547718585994, 0.34078547719879004, 0.3407854771966115, 0.3407854771968818, 0.34078547719687996, 0.3407854771968655, 0.34078547719687236, 0.3407854771968699, 0.3407854771968707, 0.34078547719687047, 0.3407854771968706, 0.34078547719687047, 0.3407854771968708, 0.3407854771968694, 0.3407854771968748, 0.340785477196854, 0.3407854771969306, 0.3407854771966628, 0.3407854771975359, 0.3407854771949974, 0.34078547720074903, 0.3407854771974466, 0.34078547712600055, 0.34078547775282325, 0.34078547395250974, 0.34078549379256995, 0.34078539874876357, 0.3407858276687216, 0.34078398075194627, 0.3407916194355592, 0.3407088850917724, 0.3417605012577786, 0.34343077631475455, 0.34256903291450164, 0.34300053868495445, 0.34302598612350443, 0.34354101160830575, 0.3435563717703414, 0.3436238112374004, 0.34452412828020956, 0.34449067066919, 0.344499020911562, 0.3445067996035802, 0.3449311284132212, 0.3429090886484353, 0.3400910604843184, 0.34233039169057555, 0.34158877284535066, 0.3418080922673775, 0.34177262422553945, 0.341734959788569, 0.3426139599296874, 0.3426380450841716, 0.34263300815969816, 0.34267472389877457, 0.3429670043529442, 0.34293722770812585, 0.3429460239139885, 0.34294365622890627, 0.3429441751362825, 0.3429444722106277, 0.3429424208555991, 0.3429516663050002, 0.3429128350037721, 0.34315053994273637, 0.34403411776185655, 0.3437865587283135, 0.34379819693692987, 0.34379569343915045, 0.3437961830880118, 0.34379609752619483, 0.3437960966822392, 0.34379627323042067, 0.34379500772944777, 0.3438021624855515, 0.3437664176431205, 0.34395960010110754, 0.3458048325851936, 0.3489251216606217, 0.34934257145044234, 0.34903570837737646, 0.34906189060352405, 0.34906603930595315, 0.34906262322582293, 0.3490639300596916, 0.3490635109371665, 0.34906363156490144, 0.34906359936177145, 0.34906360742883163, 0.34906360553194743, 0.3490636059471827, 0.349063605864342, 0.34906360587863877, 0.3490636058768326, 0.3490636058768206, 0.34906360587701196, 0.34906360587669705, 0.3490636058771357, 0.3490636058787426, 0.34906360585748936, 0.3490636059999314, 0.34906360523723656, 0.34906360882493026, 0.3490635935111285, 0.3490636532466767, 0.34906344325940186, 0.3490640740713877, 0.3490627526816059, 0.34906185336784173, 0.34909466871437794, 0.34949216144594925, 0.3494306745312364, 0.34944946539447014, 0.3494403616659175, 0.3494590680771876, 0.35017853379590685, 0.3477503687748132, 0.34782445897577324, NaN]}
