# Supplementary material for: Random Survival Forest Versus Elastic-Net Regularized Cox Regression for Survival Prediction in Acute Myeloid Leukemia at Distinct Treatment Time Points: Model Performance Comparison Study
Source: JMIR Bioinform Biotechnol. 2026 Apr 29;7:e75678. doi: 10.2196/75678 (PMC13128161; doi:10.2196/75678)
Supplement: Multimedia Appendix 11 [file bioinform-v7-e75678-s011.zip › final_stage_model_measurements/performance_metrics/cnet/raw_JSON_metrics/cnet__post_initial_diagnosis__initial_diagnosis_flt3_npm1__SUMMARISED.json]

{"mean_c_index": 0.66808205726156, "lower_ci_c_index": 0.6152537508343672, "upper_ci_c_index": 0.7242666037137362, "mean_ipcw_c_index": 0.66808205726156, "lower_ci_ipcw_c_index": 0.6152537508343672, "upper_ci_ipcw_c_index": 0.7242666037137362, "mean_auc_curve": [NaN, NaN, NaN, NaN, NaN, NaN, NaN, NaN, NaN, 0.6247315220907268, 0.6321223151638892, 0.6370165036623348, 0.638662693408935, 0.6376415012364659, 0.6407618936812024, 0.6513460241059371, 0.6619182510719261, 0.6652613734651978, 0.6624827093875036, 0.6695179135651651, 0.6763673050000872, 0.6808527443419509, 0.6826809917602737, 0.6870500836482492, 0.6837810235505533, 0.6920361935410309, 0.6954070855376069, 0.6946988734458653, 0.6984462964959216, 0.7001272370939756, 0.6995372638911254, 0.69697541636493, 0.69808558549017, 0.6983547988894834, 0.6970798607772462, 0.696361069726725, 0.6967369745489753, 0.6973685964646755, 0.6956369942936299, 0.6912488087115104, 0.6908710647793065, 0.6929940978814223, 0.694944897021857, 0.6969572618589566, 0.6997258205176327, 0.7005286474131023, 0.699250124398383, 0.7010686495640838, 0.7048523619091898, 0.7045548964142211, 0.7040633819460662, 0.7024997862356422, 0.7041590715541999, 0.706444018245004, 0.7067111276741564, 0.7072781635326302, 0.7086722975974908, 0.7101981850308785, 0.7101339448520374, 0.709078340858819, 0.7069390268768222, 0.7059351349631519, 0.7059679965919546, 0.7034646197600068, 0.7026653529936127, 0.7031725015484208, 0.7031599576970547, 0.7019248440086536, 0.703208409580032, 0.7033042087908268, 0.7019877741006694, 0.7018582284269212, 0.7026988015409003, 0.7037203829402631, 0.7047213260498695, 0.7057447402793954, 0.7055781088913293, 0.7052596725162393, 0.7061496547411579, 0.7072362943715523, 0.708857087804022, 0.7090415999230565, 0.7072213925737119, 0.7104650393762293, 0.7103225060405474, 0.7104378105770927, 0.7132321287606095, 0.7143657545526715, 0.7173367657499576, 0.7166016518776187, 0.7161704657440928, 0.7131080192907153, 0.7123424576682157, 0.7141054561671356, 0.714493056254735, 0.713822445083695, 0.7114184489346165, 0.709831420004666, 0.7093854938001435, 0.7094683462584973, 0.7091943910862191, 0.7090360203187062, 0.7086356566461032, 0.7072934881380442, 0.7063613577122877, 0.7084854236599073, 0.7090472331444415, 0.7090929924443432, 0.7098965991172951, 0.7114055002355348, 0.7111277462826603, 0.7117935882299073, 0.7129933881381941, 0.7133210370229791, 0.7130958813675705, 0.7123461469596841, 0.7117759471894095, 0.7121287104331765, 0.7120350401530733, 0.7121692562819816, 0.7128971742294261, 0.71377881133309, 0.7130730079875894, 0.7127316271984983, 0.7132657536877836, 0.7135741862421469, 0.7130613399656025, 0.7136009225305217, 0.7149332168454255, 0.7139402160641356, 0.7151618688491198, 0.7150077044018949, 0.7149048858386882, 0.7147199195343252, 0.7149921600507937, 0.7143652879448855, 0.7140707948206187, 0.7141765448741259, 0.7147109251330352, 0.7138113495053167, 0.7140511128206627, 0.7145113534544689, 0.7144812298834966, 0.7129076044153079, 0.712935782006393, 0.712610819405062, 0.713374869377626, 0.7141372365382622, 0.7137344179934315, 0.713849912274797, 0.7127497191638045, 0.7111360166006686, 0.7116911288665304, 0.7113754137688144, 0.7113924944431763, 0.7114669630247878, 0.7114160087733993, 0.7108556498633919, 0.7110602578171256, 0.7097928056213929, 0.7095739979638566, 0.7085498169521819, 0.7085206328522727, 0.708460597433309, 0.7091334800315738, 0.7095195068932842, 0.710919292992525, 0.7110841464923696, 0.7109338329721897, 0.7111771609364483, 0.7120367049462057, 0.712296672182032, 0.7114865553391277, 0.7119217970120245, 0.7124633896904868, 0.7138069476131836, 0.7141751379769304, 0.7143613617285646, 0.7146709683028233, 0.7147619641272736, 0.7143371604838187, 0.7147841977545013, 0.7144312640271351, 0.7145686958109317, 0.7150449702189715, 0.713831420047692, 0.7153555333679965, 0.715372361834199, 0.7147162499432926, 0.7146057628099641, 0.7148577378566232, 0.7150546918293595, 0.7144151329345576, 0.7137772537265727, 0.7146264877984271, 0.7157699537707691, 0.7159881598239678, 0.7155079313810855, 0.7155576841841286, 0.7167606608046069, 0.717038417896015, 0.7172937296354139, 0.7165546928091149, 0.7165670050554048, 0.716819465575677, 0.7173201702291564, 0.7163808574013095, 0.7157821730948426, 0.7160174252472502, 0.7159909732785823, 0.7153897878359424, 0.7156153971551161, 0.7157043679940814, 0.7158490439146942, 0.7155403006276171, 0.7162038001812563, 0.7160026145336995, 0.7158573672174798, 0.7158037941093884, 0.7167609018080757, 0.7176238240116034, 0.7178465712200823, 0.7178642240356237, 0.7178151756993326, 0.7181675416655943, 0.7185730295848427, 0.7186568674928531, 0.7187339854124666, 0.718212389442579, 0.717943149294248, 0.7181014693859514, 0.7181127747352412, 0.7184222565694208, 0.718530732826782, 0.7185992336522575, 0.7186280225015568, 0.7177812776791681, 0.718223166264368, 0.7187006177768686, 0.7188135850517948, 0.7192240722547558, 0.7193623933535395, 0.7182736348003439, 0.7176019798630696, 0.7175895445955593, 0.7178799345246446, 0.7182866474380518, 0.7184905550705498, 0.7185593780891271, 0.7184827548634474, 0.7194074868314337, 0.719062763751302, 0.719030899699297, 0.7191912478410937, 0.71879318159483, 0.7179583672419785, 0.7179409601801615, 0.7177758647582729, 0.7180582811753772, 0.7186019569459567, 0.7177345373831285, 0.7167755257275957, 0.716223269966523, 0.7158717225893997, 0.7164400499153557, 0.7167099131385791, 0.7163955119918827, 0.7157203152569794, 0.716334272506995, 0.716575171332769, 0.7167180820400294, 0.7166469318278645, 0.7165986184082181, 0.7168036523162564, 0.7173135097353364, 0.7172493809434688, 0.7178326544583635, 0.7182112399923041, 0.7180508745808938, 0.7186891572672656, 0.7189455517262698, 0.7188585181427393, 0.718509121771226, 0.7182132585748263, 0.7184513070613346, 0.7188337511158155, 0.7186531451876286, 0.7183349231568276, 0.7183659940241616, 0.7189656497585567, 0.719128295650242, 0.7186823188017746, 0.7184543260786712, 0.7180882373221863, 0.7178672306952912, 0.7184278244401976, 0.7185407674293212, 0.7183866799714833, 0.718366636466556, 0.718313250159881, 0.7193787445355481, 0.7198365430979231, 0.7190778196412037, 0.7192353651747407, 0.7194612545680661, 0.7193466308255047, 0.7192664211261046, 0.7196179714631123, 0.7198928082172862, 0.7205275143152299, 0.7204670787076005, 0.7203826645474287, 0.7206374276591729, 0.7203306609020274, 0.7200102892889142, 0.7203417726397926, 0.7203811669361332, 0.7203123694353338, 0.719895275238123, 0.7191244103323815, 0.7195643093608651, 0.7198594581627118, 0.7192394606070877, 0.7191518557909973, 0.7184826491402312, 0.718476217163679, 0.7187582626185698, 0.7188044928542989, 0.7187925115997525, 0.7188019564170187, 0.7187538771631766, 0.7184069558250334, 0.7183798047061534, 0.7187957349972879, 0.7186534989411631, 0.7185488855450725, 0.7185226659719595, 0.7185111314843591, 0.7186760272120497, 0.7188690081130604, 0.719419167334877, 0.7194805839273243, 0.7192550133815508, 0.7190729886328756, 0.7198363124541848, 0.7195165175641928, 0.719369078756564, 0.7191021895870104, 0.7190588339738937, 0.7190756212198606, 0.7190513596905339, 0.7191956618157266, 0.718662008503381, 0.7187557460217061, 0.7189747227725827, 0.7181347940901075, 0.7176125351377708, 0.7173993308907113, 0.7174188168693936, 0.7174740686225379, 0.7178312860604519, 0.7176271511813056, 0.7176010759815137, 0.7175506520620318, 0.7179092863386048, 0.7184840766229306, 0.7185684188595822, 0.7187456251293898, 0.7183606600845265, 0.7179277470102343, 0.7182069280246356, 0.7182309151083556, 0.7182005132656676, 0.7183161369535804, 0.7186679982727526, 0.7186154451237652, 0.7188299005330847, 0.71908842172487, 0.7189963721783019, 0.7193798178246372, 0.7196517197240033, 0.7204935911556976, 0.7206747773749289, 0.7206344328247757, 0.7206751007504333, 0.7206826893053462, 0.7206842121315792, 0.7206248444340749, 0.7200662991651592, 0.7200231738646562, 0.7200325951057837, 0.7200360105198833, 0.7199288735019658, 0.7203259456697628, 0.7200803619976979, 0.719926674339002, 0.7197754663708011, 0.7197692611810802, 0.7197703671235124, 0.7197707425010459, 0.7197681762284022, 0.7197779854350234, 0.7197416879732225, 0.7200527940551376, 0.7201714866325631, 0.720079777813477, 0.7200256334962426, 0.7200394242240764, 0.7200357716751092, 0.7200367421046179, 0.7200364728664415, 0.7200365887629007, 0.7200363969533287, 0.7200370288629727, 0.7200347678672554, 0.72008897604253, 0.7202134858982123, 0.7205921354830463, 0.7208717386142793, 0.7202749297350359, 0.7201541780307688, 0.7200800972130018, 0.7201172948415768, 0.7198277478940072, 0.7192851543460047, 0.7193582593845346, 0.7188498052865625, 0.7187779329964807, 0.7187990664689996, 0.7190711440722547, 0.7187647870694629, 0.7185567830587276, 0.7183511750527946, 0.7183283574247489, 0.7183319830013658, 0.7183455351978566, 0.7186527772797527, 0.7186197545773876, 0.719080664220066, 0.7191870555206354, 0.7191684715068897, 0.7191587739624284, 0.7193007501247225, 0.7193451697820777, 0.7191833982050703, 0.7201483391003816, 0.7211531152623315, 0.7207442156227497, 0.7207163019257896, 0.7207259759861175, 0.7207238515856229, 0.7207230457570876, 0.7207279586769634, 0.7204374633079068, 0.7204666403394809, 0.7204537252077517, 0.7204975211024555, 0.7204895067926977, 0.721152617529854, 0.7207767741031978, 0.7206241683364533, 0.7206096883455785, 0.7209475270900467, 0.7209865087472882, 0.7206400222656366, 0.7206162190134237, 0.7212750098609922, 0.721314944774819, 0.7213002654436964, 0.7221518945109086, 0.7221609906987578, 0.7221583723104068, 0.7219141279802821, 0.7218894889077483, 0.722272420625331, 0.7224092396858284, 0.7225869282320025, 0.7226115114385729, 0.7226055225770468, 0.7226066472794869, 0.7226077852464867, 0.7226024283789659, 0.7227841743499223, 0.722929258675274, 0.7229338118278997, 0.7229115197192834, 0.7238080382906905, 0.7238324794482643, 0.7238254905469869, 0.7238306221672904, 0.7236554467579677, 0.7236521998595074, 0.7236649894888226, 0.7236651713496097, 0.7236640656825919, 0.723667557102968, 0.7236574763354868, 0.7243234831747833, 0.7246397284085461, NaN], "lower_ci_auc_curve": [NaN, NaN, NaN, NaN, NaN, NaN, NaN, NaN, NaN, 0.42988172058391977, 0.42527302406909384, 0.437576246427304, 0.45118144640708613, 0.45174629438015723, 0.46376765261386116, 0.4801154022413593, 0.5081114246337799, 0.5168766201026493, 0.5070728021795946, 0.516339603387769, 0.5296280589178526, 0.5232053264555525, 0.5224224568707371, 0.52812303017695, 0.5294408527519456, 0.5469860023005625, 0.5546478479500297, 0.544337589144347, 0.5446578939259938, 0.552883267924655, 0.5521574779466657, 0.5466566739447936, 0.5526529360614254, 0.5595214968619527, 0.5557770093794807, 0.5578802914306011, 0.5587214142979033, 0.5580040024779699, 0.5686121980210603, 0.5667082983748332, 0.568492778624599, 0.5688599906870364, 0.5703573816236036, 0.5721919280254069, 0.5758130562016648, 0.5772301161710204, 0.5768238962219631, 0.5878560075474962, 0.5894333792460905, 0.5886906751766056, 0.5943812350873396, 0.5963200636978793, 0.5973245657006335, 0.5995398155656969, 0.6025236781807999, 0.6054479200094677, 0.6103672084615197, 0.6125837091723635, 0.6099424362001653, 0.610247571747386, 0.6076963951495569, 0.6038076910755424, 0.6038506971891454, 0.5967395237494396, 0.5979518178125917, 0.5992270504973581, 0.598076946018065, 0.5991534728617351, 0.6035877505695401, 0.6047714682030041, 0.6050476696186781, 0.6050275390364392, 0.6053319401736874, 0.6082044491389937, 0.610535705965509, 0.6138625570291685, 0.6131328463131857, 0.6145084940228985, 0.6153258666916133, 0.616371760913379, 0.6206011753809672, 0.6209421220902729, 0.6168080304166608, 0.6224098243101813, 0.6222741862545312, 0.6226593613297273, 0.6255887066101639, 0.6278036895517976, 0.6334380397851707, 0.6311927771614799, 0.6314130971465041, 0.6287157804083587, 0.6280782365729353, 0.6320994606567699, 0.6320011978317606, 0.6312577230536035, 0.6288795547946124, 0.6282351573271764, 0.6282678982981428, 0.6291619804009508, 0.627858774402834, 0.6281091300784026, 0.6258692913370364, 0.6293452774693912, 0.6264681854717188, 0.6295748918032967, 0.6275456616802321, 0.6250745942047832, 0.6255268390743979, 0.63095308958569, 0.6302353031314551, 0.6310434769086377, 0.6315471088664927, 0.6327035459199697, 0.6286490260540845, 0.6284605246909445, 0.6282340759188825, 0.6288945176736369, 0.6288857175989423, 0.6287891035478242, 0.6292388318017132, 0.6300418058366699, 0.6287253264276228, 0.6284641082337167, 0.628843437879549, 0.6272677643221926, 0.6266840240915004, 0.6281352986323623, 0.629644676145505, 0.6270302485176884, 0.6273957448421716, 0.6278445368279704, 0.6285154891609778, 0.627082791755439, 0.6260883229134007, 0.6244955572945066, 0.6239718313766158, 0.6239288357730873, 0.626123308629068, 0.6260416421983348, 0.6259493998731704, 0.6263050286239269, 0.6259572473223617, 0.6255847692717698, 0.6271720165288146, 0.6262788968606143, 0.6270983950887202, 0.6273617895275109, 0.6273318960315442, 0.6278316481834008, 0.6272652156615807, 0.6190140967479517, 0.6212623534563916, 0.6206600916699164, 0.6212778942042809, 0.6216564698664359, 0.6216633940940434, 0.6212489667634463, 0.6212272833762235, 0.6207879218397591, 0.6207879912112824, 0.6211129728042307, 0.6207880589770942, 0.6207876465696996, 0.6226468168652336, 0.6241523251870199, 0.6245278581102601, 0.6242872105083257, 0.6248775158538364, 0.6250253205778031, 0.6250253176464209, 0.623400691148828, 0.6220708348258609, 0.6219598008842523, 0.621708177281011, 0.624870208092616, 0.6269932146412046, 0.6282877618947186, 0.6285780885049328, 0.6284753398515811, 0.6285007335302544, 0.6285038708299773, 0.6284648719328584, 0.6301176141282665, 0.6296931483014659, 0.6298870576065969, 0.6306472817786979, 0.6303150712602624, 0.6297104645700387, 0.6291860524790945, 0.6307576656482141, 0.6312546159550478, 0.6312824431303221, 0.6312980622042161, 0.6336582626392295, 0.6337999183040054, 0.6337999186094802, 0.6332864532964295, 0.6337999185493721, 0.6337342340614226, 0.6342014997973784, 0.6343784797319048, 0.6339669932293185, 0.6339669932169443, 0.6343784797620926, 0.6350907469516621, 0.6349075348439974, 0.6335539398611212, 0.6338290066554888, 0.6342147510364152, 0.6357769289455413, 0.6374866684312473, 0.6367507682496265, 0.6382285498743628, 0.6383134622653248, 0.638387217513002, 0.6380354200324371, 0.63833321986367, 0.6376201267467442, 0.6386936410133096, 0.6402145296024685, 0.640215009778751, 0.6402150084046921, 0.6402150087757972, 0.6402592219851101, 0.6406852555194336, 0.6410714938886153, 0.64107245148707, 0.6410724512331715, 0.6410724521850825, 0.6418171973348409, 0.6418172306224156, 0.6432104157701066, 0.6432087427121268, 0.6443950330092286, 0.6442316485892654, 0.6442316453449095, 0.6439830169878394, 0.6443853768152381, 0.6449663914186279, 0.6459172666724491, 0.6459172587233312, 0.6450399741588134, 0.6449052380095572, 0.6449534635388142, 0.6445510188721744, 0.6462322682128283, 0.6480005364062266, 0.6472062341796174, 0.6465982199357221, 0.6484202820586208, 0.6484394362983128, 0.6478793230464647, 0.648129113514818, 0.6477854121577886, 0.648080274920595, 0.6473627532332356, 0.6473454544749611, 0.6471186264639079, 0.6469923519292662, 0.6460836229294484, 0.6433149144498995, 0.6426829671654967, 0.6424062059727625, 0.6424064057418256, 0.6424056609806422, 0.6424084355713878, 0.6421912889945538, 0.6441070640118914, 0.6453547689860534, 0.6456374372715727, 0.6456220852649653, 0.6449921999110503, 0.6455869537945013, 0.645200186883393, 0.6448827001062265, 0.6455364617233076, 0.6455376521054783, 0.645537334674246, 0.6463525198345994, 0.6464993740614656, 0.6469491484533542, 0.6469038440632949, 0.6460171693292343, 0.6465141554631393, 0.6465141548180552, 0.6455373912627107, 0.6455374390471458, 0.6455372638625024, 0.6470918781600241, 0.6471999968361635, 0.6468039991940018, 0.6468561558675003, 0.6468918827243112, 0.6466904250952378, 0.6473623506447691, 0.6481607661999226, 0.6480690104432574, 0.6480934035174298, 0.6484503751371032, 0.6489588338549255, 0.6491248360742903, 0.6488186714005962, 0.6489226722963423, 0.6487896732505096, 0.649115269209491, 0.6486499172605028, 0.648649917261312, 0.648649917258282, 0.6507840430551699, 0.6507855701598885, 0.650517998573465, 0.6505179983946626, 0.650517998348131, 0.6505179987512678, 0.6507194274172422, 0.6508009709884987, 0.6506687002861075, 0.6506662773751021, 0.6506608309421186, 0.6508335521318496, 0.6509172149520431, 0.6501448517779089, 0.6498563844458015, 0.6487595774108076, 0.649680037861725, 0.6497023778607168, 0.6496787408393326, 0.6496786059341589, 0.6496786429186813, 0.6496786327903761, 0.6496276753284744, 0.6501803098516995, 0.6502701456348882, 0.649356009931068, 0.6493560078849947, 0.6493560084295465, 0.6493560082846231, 0.6493560083231903, 0.6493560083129272, 0.6493560083156581, 0.6493560083149313, 0.6493560083151247, 0.6493560083150735, 0.6493560083150871, 0.6493125895389753, 0.6491370220513356, 0.6482851211438865, 0.64828512090449, 0.648285121816904, 0.6482851183411028, 0.6484444391088122, 0.6476866124786531, 0.6477527599142534, 0.646954149142547, 0.6450395037816067, 0.6450968697486209, 0.6449572921949276, 0.6449546001353124, 0.6449543508925781, 0.6451169750396197, 0.6451133841158689, 0.6451262709561989, 0.6450786294930704, 0.6452556639337764, 0.6445386903813966, 0.6450151134947586, 0.6450656219958942, 0.6445228802881888, 0.6445463324965711, 0.6445235388314633, 0.644589852008085, 0.6443510449279913, 0.6450063745226622, 0.6454053453138717, 0.6450673723915129, 0.6452073875473755, 0.6462298697463513, 0.6461887582853969, 0.6463717852953884, 0.6464294823157887, 0.6483791657093271, 0.648381506007947, 0.6483822255185151, 0.6483770690289964, 0.6483968267306104, 0.648323486644411, 0.6482329363885446, 0.6466312991503197, 0.646631853498172, 0.6466317060333165, 0.646631745255249, 0.6459943117106212, 0.6463087101275765, 0.6456466242213923, 0.6451323993636209, 0.6451324303839047, 0.6451324221607817, 0.6451324243404171, 0.6451324237627363, 0.6451324239158357, 0.6451324238752302, 0.6451324238861275, 0.6451324238827265, 0.6451324238855293, 0.6451047409321132, 0.6451047409320615, 0.6451047409320751, 0.6451047409320717, 0.6451047409320726, 0.6451047409320723, 0.6451047409320726, 0.6451047409320723, 0.6451047409320725, 0.6451047409320724, 0.6451047409320724, 0.6451047409320724, 0.6450906924631087, 0.6451047409320722, 0.6451047409320728, 0.6451047409320704, 0.6451047409320798, 0.645104740932045, 0.6451047409321747, 0.6442872254810859, 0.644470247650729, 0.6443925370501925, 0.6441844597624667, 0.6442613377283568, 0.645104741207106, 0.6451047399076447, 0.6451047447466853, 0.6451047267319774, 0.6451047937767516, 0.6451045443345611, 0.6451054721028884, 0.6451020224845304, 0.6451140287105435, 0.6450343475563297, 0.64500159314374, 0.6450103379015927, 0.6450050202221467, 0.645017500673973, 0.6449735038974279, 0.6456602011419238, 0.6471565260978012, 0.6476100783278531, 0.6472863018366192, 0.6472301544352905, 0.6472277191648579, 0.647228349075229, 0.6472282069790434, 0.6472281598690525, 0.6479019694876681, 0.6479020567852829, 0.6479017706794028, 0.6483428557845511, 0.6486305967832143, 0.6490172222744615, 0.6491235667983571, 0.6488123144127724, 0.6488356064900189, 0.6488295389401336, 0.6488311183830269, 0.6488307075842725, 0.6488308142146357, 0.6497174869298122, 0.6497214497986006, 0.6497074172517492, 0.6507452777092058, 0.6507600835302882, 0.6507568440021512, 0.650755572339133, 0.6507635093728941, 0.6507340418931143, 0.6513728513197057, 0.6515417890748216, 0.6516199902920744, 0.6516003286346749, 0.6516053302555576, 0.6516040610447913, 0.6516043822517313, 0.6516043012008379, 0.6516043215963161, 0.6516043164428259, 0.651575103535876, 0.6516043169908118, 0.6516043190659297, 0.6516043121421997, 0.6516043358285473, 0.6516042553850732, 0.6516045254004221, 0.6516036325451432, 0.6516065280148702, 0.6515973821098873, 0.6516252055392292, 0.6515453422911567, 0.6521774766765552, 0.6521774766765553, NaN], "upper_ci_auc_curve": [NaN, NaN, NaN, NaN, NaN, NaN, NaN, NaN, NaN, 0.8061449912133791, 0.8110039553577311, 0.8015536659468422, 0.8012131966521547, 0.8013919613520832, 0.8030631305269621, 0.8055179301776552, 0.8060169995324464, 0.8047427311923848, 0.807972487165387, 0.8086609591255661, 0.8103681605381251, 0.8109187589224918, 0.812138973829818, 0.8131777556612383, 0.8137206712361201, 0.813314853541943, 0.8125820235235127, 0.8162753810342611, 0.8188732506412065, 0.8242095172622959, 0.8226019051764344, 0.8189409560642105, 0.81712711179992, 0.8158951198898404, 0.8175753278890722, 0.8156367476020098, 0.8161809301766886, 0.8101700583096476, 0.8051546437770203, 0.7998249943328912, 0.7963234398154504, 0.801073757837533, 0.8043891693076025, 0.8066992148676975, 0.8111154833246647, 0.8097827723592019, 0.8087464161696583, 0.8066892452352513, 0.8099624823537602, 0.8072537067695248, 0.8051644292556039, 0.7964242178422455, 0.8009344562322519, 0.8017226412431891, 0.7927659863704493, 0.7914804397321668, 0.7924020895245291, 0.7937682758535467, 0.7954276580705296, 0.7944847207972054, 0.7918134776415474, 0.7930324314934728, 0.7932175160903184, 0.7910784611421974, 0.7898403016682317, 0.7894887502964544, 0.7882069852965994, 0.7877134853786714, 0.7907692498881019, 0.7891160189741804, 0.7876495051930437, 0.78775429752222, 0.7887621856111887, 0.7886916670548366, 0.7870897301755684, 0.7868635062149972, 0.7884181795576947, 0.7874276754199214, 0.7882912366196486, 0.7878519645811521, 0.7909836046274012, 0.7933266434630095, 0.792364705281944, 0.795120917032147, 0.7947806502079163, 0.7924085696599714, 0.8000798612922796, 0.8009916354248163, 0.8015254583799786, 0.8010283298995413, 0.801428681366878, 0.7952518279162123, 0.7932224311995585, 0.7950187719194226, 0.7974726686006416, 0.7954257805735823, 0.7959066153256354, 0.7923826064107358, 0.7920568061745126, 0.7929026325527219, 0.789873853918832, 0.790254699573877, 0.7900198749855781, 0.7915431433386534, 0.7895131265641397, 0.7879863577106274, 0.7887712371811856, 0.7887489992213894, 0.788777622348568, 0.791839719547177, 0.7937355448154579, 0.7954165492894574, 0.7964742739514498, 0.7982709666520524, 0.7969457834816402, 0.7951725819193254, 0.7957030990235519, 0.7948541183078636, 0.796239904115752, 0.7985161213132402, 0.8018392385121735, 0.802559437581232, 0.8034655091276616, 0.8042463638894455, 0.8052791829525321, 0.807894605608447, 0.8090650354210763, 0.8083551958942014, 0.8090442924327809, 0.808822732565871, 0.8122701383240043, 0.8139202432234135, 0.8137041345734684, 0.8145626170321809, 0.8150904546972847, 0.8150251130397151, 0.814832791670893, 0.814876184060773, 0.8126263173733826, 0.8112621878914457, 0.8113013782043725, 0.8113487462331365, 0.8115476146650609, 0.8114639579786559, 0.8108583711766326, 0.811053789931852, 0.8109872900752861, 0.8111970612820498, 0.8103391528513295, 0.8104570236783578, 0.8104240822864355, 0.8103855003702773, 0.8104068063513084, 0.8092031024985425, 0.8094288189696199, 0.807451643936458, 0.8065986875171032, 0.806513025150242, 0.8068625048159555, 0.8044261204085953, 0.8037758999226481, 0.7992466901788227, 0.7998686615329342, 0.7997939583753358, 0.798559943148904, 0.7973199882764835, 0.7983985240022231, 0.7995938403519457, 0.7962296911030383, 0.7950989536161541, 0.7966825874148423, 0.7977948848510337, 0.7971400208012642, 0.7983937910905048, 0.8021416165496257, 0.8026198474739042, 0.7995834414406265, 0.7996134003545396, 0.8018876846522575, 0.8019979010056849, 0.8009828249160476, 0.8037395530062299, 0.801764934531994, 0.8045910239216842, 0.8046082103438106, 0.8037549071755419, 0.8038961079896426, 0.7996702965977008, 0.7999754438122184, 0.7997571131209033, 0.7996450848344572, 0.7994864168844804, 0.7989109206328449, 0.7947105490481705, 0.7967032533731032, 0.7969065137405622, 0.7973360642594971, 0.7970618271630671, 0.7973625758575869, 0.7971464578433834, 0.7976124012792314, 0.7996140643001445, 0.7997773707704952, 0.7998305095059021, 0.7996795706428393, 0.799474021751186, 0.7992558047380975, 0.7980295172526891, 0.7989716840170283, 0.7982248639186935, 0.7982714072361412, 0.7981761190631077, 0.7992054271158229, 0.7998658960682189, 0.7987916999307355, 0.8004621356404994, 0.802601329900285, 0.8045221251949765, 0.8043013793980585, 0.8043447492737872, 0.8036197819424763, 0.8062206567656821, 0.8067961589082799, 0.8067730407124167, 0.8066296569092154, 0.8061317981077266, 0.8068996863122713, 0.8077016518388497, 0.8011290951477894, 0.7996156829714062, 0.7999595018854421, 0.7998828030371329, 0.7998937898241574, 0.7999185114291714, 0.7998089870288798, 0.8002127217183921, 0.7992810877209076, 0.7995378725242365, 0.7983067679513834, 0.7982910450097738, 0.7982909925957546, 0.7982910055305348, 0.7982910061677749, 0.7982909906396102, 0.7982910523306682, 0.8013464785763402, 0.8021708799371549, 0.8019570667660736, 0.8020065789284687, 0.8020254784584054, 0.8018844352944595, 0.8004018909880978, 0.7998587324547766, 0.7998584121382777, 0.7984879753222225, 0.7984936711745091, 0.7984934573614397, 0.7984886110407677, 0.7996981400692099, 0.8010854108989596, 0.7998330991466724, 0.7991896376689669, 0.7965309485779608, 0.796310300512611, 0.7963551426345338, 0.7968152948701397, 0.7964620751728351, 0.7966378744480527, 0.796736249504773, 0.7963588800159244, 0.7966124759166661, 0.7966247244369359, 0.7965783435867727, 0.7967648939862829, 0.797232139443866, 0.7972322777140877, 0.7971448281209818, 0.7975103651343372, 0.7994518083363843, 0.7987895503092416, 0.7991919384853633, 0.7984147966711337, 0.7980073443477491, 0.797662602087223, 0.7988064278429134, 0.799315191529328, 0.7993324783691984, 0.7984889482923684, 0.7975435252087495, 0.7986422571134602, 0.7988572447614343, 0.7974892201443645, 0.7959277068328633, 0.7960601135972707, 0.7958176768270885, 0.7959932287507384, 0.7965630016521693, 0.795807752935404, 0.7955241532332887, 0.7955913411731678, 0.795573399946543, 0.795578190991063, 0.7955769115355914, 0.7955772532318928, 0.7967145522690131, 0.7972346870461543, 0.7969757028542416, 0.7970171635145463, 0.7970051890370224, 0.7970082417321565, 0.7970079598129776, 0.7970060421429622, 0.7972928824348924, 0.7966076998889428, 0.7964974032349702, 0.798224729838435, 0.7973182527375888, 0.7968814860830872, 0.7976918872619074, 0.79548605806484, 0.7955723151066025, 0.7958299501096423, 0.7958479377066268, 0.7958079931934544, 0.7960195647535324, 0.795898316441344, 0.8003653705064628, 0.8007085544859314, 0.8006169740663656, 0.8006223749295752, 0.7998687660523741, 0.7965973890870038, 0.7965948161940861, 0.7964281143599511, 0.7973858942990306, 0.7964059869445058, 0.7958927146446674, 0.7961092520160264, 0.7960515102330649, 0.7960669065449257, 0.7964712918206925, 0.7964722268016902, 0.7964719775710529, 0.7964720440018812, 0.7966227736012977, 0.7966227746088472, 0.7966227743407841, 0.7966227744121032, 0.7966227743931193, 0.7966227743982099, 0.7966227743967051, 0.7966227743976644, 0.7964720300203136, 0.7964720300286693, 0.796472029998004, 0.7960636656474017, 0.7956520614859087, 0.7953085708136511, 0.79543117481262, 0.7953992174926491, 0.7954065021901494, 0.7954063229950904, 0.7954010953510873, 0.7954198585422348, 0.7954882206792737, 0.7960839021491245, 0.7959139521957647, 0.7967342339467027, 0.7967461952427781, 0.7949428454079887, 0.7947700065012088, 0.7948450877744508, 0.7948251393280024, 0.7948304391232827, 0.7948290311926743, 0.7948294051956998, 0.7948293058520212, 0.7950650755824842, 0.7950650692392374, 0.7950650709238978, 0.795065070476512, 0.7950650705953133, 0.7950650705637684, 0.7950650705721437, 0.7950650705699202, 0.7950650705705105, 0.7950650705703538, 0.7950650705703953, 0.7950650705703843, 0.7950650705703871, 0.7950650705703863, 0.7950650705703868, 0.7950650705703867, 0.7950650705703866, 0.7950650705703866, 0.7950650705703867, 0.7950650705703862, 0.7950650705703874, 0.7950650705703824, 0.7950650705704025, 0.7950650705703249, 0.795065070570625, 0.795065070569466, 0.795065070573936, 0.7950650705567168, 0.7946272272029542, 0.7944419223777577, 0.7944419223758338, 0.7944419223829692, 0.7944419223565095, 0.7944419224546154, 0.7944419220909126, 0.7944419234390606, 0.7944419184425545, 0.7944419369579101, 0.7944418683564739, 0.7944207242019684, 0.7953611877110098, 0.7945894174276118, 0.7942180143058803, 0.7942162120446874, 0.7928980044249834, 0.7927726458353825, 0.7927957615715159, 0.7925726954880676, 0.7927912688390918, 0.7920599616952546, 0.792060327099764, 0.7920603058505851, 0.7920600352967768, 0.7920611199113005, 0.7920571215733346, 0.7920717555124253, 0.7920183066249646, 0.7922131634741408, 0.7916522952446226, 0.7935294359268272, 0.7935027427060112, 0.7935245630503222, 0.7941438328234613, 0.7940797622745871, 0.7940966107264698, 0.7940921815357078, 0.7941127726051032, 0.7919823882573991, 0.7923574045647109, 0.7923415044919093, 0.7923466414592557, 0.7923450478122437, 0.7923455257714428, 0.7923538428490463, 0.7923453926900529, 0.7926250340566513, 0.7923449536319357, 0.7923471186057267, 0.7923392066650652, 0.7923680953736648, 0.7918758292269108, 0.7918755830516254, 0.790012299408114, 0.7900104325932694, 0.7904500722786783, 0.7904500720447472, 0.7900108266078503, 0.7895004124754644, 0.7894279268950363, 0.7894278893193734, 0.7894280232919737, 0.7894275389201999, 0.7894292902327477, 0.789422964575957, 0.7894457858733663, 0.7885428761819191, 0.7885146580178719, 0.7885222298380321, 0.7887031977001782, 0.7887064707276368, 0.7887056330654715, 0.7887058470274406, 0.788705792492619, 0.78870580635987, 0.788705802842796, 0.7887058037322543, 0.7892847953872743, 0.7892847953947947, 0.7892847953929089, 0.7904777371753122, 0.7907225724964244, 0.7906292735272133, 0.7907610528878908, 0.7892847953932863, 0.7892847953932859, 0.789284795393286, 0.7892847953932859, 0.7892847953932859, 0.7892847953932859, 0.7892847953932858, 0.7893778934419188, 0.7915048974221693, NaN], "mean_briers_curve": [NaN, NaN, NaN, NaN, NaN, NaN, NaN, NaN, NaN, 0.04359096053131372, 0.045678656817232974, 0.04767821405551293, 0.04901778605086343, 0.050247217785830106, 0.05177916038478471, 0.05378475858419584, 0.05640376220980196, 0.05977370205425629, 0.06164382270366924, 0.0629320454896509, 0.06654691978805481, 0.06854986688177038, 0.06932732344176548, 0.07047917650062335, 0.07241939903618247, 0.07429244375288413, 0.07624973231861208, 0.07843330580479031, 0.08163645600677914, 0.08323449317621727, 0.08474433511074247, 0.08725245983242048, 0.0905011781046893, 0.09268314720533159, 0.09493004038870533, 0.09742282602588874, 0.09889487105990281, 0.10033787508146583, 0.10227210653682643, 0.10473790454111802, 0.10624653987246432, 0.10738986638886291, 0.10882282731041448, 0.11048755078124305, 0.11133245853246611, 0.1125344636636752, 0.11427116245735454, 0.11583637748047557, 0.11705152509484847, 0.1178708579747254, 0.11939242479217428, 0.12060928564909741, 0.12151442973212168, 0.12284362670123754, 0.12486646933196474, 0.12654088415105527, 0.12763743019905588, 0.12838718216102857, 0.1298249020121615, 0.13102004479487578, 0.13230126748342924, 0.13347554767006592, 0.13472198498967775, 0.1360217293583786, 0.1370413951704681, 0.1380109098810228, 0.13978275443775248, 0.14076328569014848, 0.14257395308163498, 0.14499692160101388, 0.14572750409908108, 0.14613339384304982, 0.14723701251232676, 0.1484167291671433, 0.1499650281298269, 0.1509954931603791, 0.15140217972300868, 0.15256314655974526, 0.15308455165758172, 0.15404402825376484, 0.1548895128473672, 0.15588018779669838, 0.15665980304968782, 0.15773738754390512, 0.15880626251015265, 0.16007297078466293, 0.1615490672303193, 0.1623758794701474, 0.16315904630431083, 0.16433549518455992, 0.1651103432250172, 0.16684599081240784, 0.16807149251774509, 0.16859621398586777, 0.16947294758471176, 0.17017355731223757, 0.17144986773987217, 0.17269057332310722, 0.17380827929872622, 0.17449164191485128, 0.1748935769038793, 0.17568239945124625, 0.176723226030326, 0.17878840234263058, 0.18021895260074366, 0.18009461615775127, 0.18074168897167453, 0.1811212250072503, 0.18115868498965215, 0.181702554286847, 0.1822562024447411, 0.1825845782463227, 0.18283402238751564, 0.18342331601725395, 0.1840112496638435, 0.18495666095332164, 0.18565154944717166, 0.18583085192596793, 0.18682789313713663, 0.18754631747994668, 0.18803686919847235, 0.18830448421579823, 0.1889291289859818, 0.1897610112029039, 0.19005382385101632, 0.19035867970304418, 0.19097612990593624, 0.19150386029214103, 0.1922254771184979, 0.1929138541081546, 0.19297874144775456, 0.19370264898638767, 0.19372530919528264, 0.1939413327712267, 0.19425093549236983, 0.19457718415398687, 0.19469748359684347, 0.19498299348056183, 0.19534074410557206, 0.1957397973546305, 0.19583983652043788, 0.19610921395657568, 0.19659097205230147, 0.19747783077277825, 0.19791017652934517, 0.1983997755698797, 0.1984921653799923, 0.19851951400571066, 0.19926068277983716, 0.199347189731407, 0.20000125885962775, 0.20063975426916936, 0.2006427280311308, 0.20089676445120636, 0.2010326336915543, 0.20129353048780096, 0.2015410282173433, 0.20180614242802983, 0.20182094296107053, 0.20232057786818805, 0.20249994809556834, 0.20318334925708106, 0.20333963932498253, 0.2034555980659901, 0.20332017394377427, 0.20345884283560853, 0.20334893243052546, 0.20323867537114754, 0.20345826850835935, 0.2035263974639571, 0.2034705827823463, 0.2036091067022587, 0.20390549449915135, 0.20394027791224414, 0.20397302592590066, 0.2037594975218137, 0.20390985839850506, 0.20410393512557015, 0.20421854806346354, 0.2041901928132921, 0.20455053904134457, 0.20445289616164705, 0.20462444625322462, 0.2047733140288263, 0.2047311864663399, 0.205301776019204, 0.20521267995555573, 0.2053233086327363, 0.20569775773403684, 0.20571381391073829, 0.20575373335162464, 0.2058670189505289, 0.20615246351018127, 0.20646546508115082, 0.2063963990184551, 0.2062441827305053, 0.2063809315783291, 0.20671698442132874, 0.20671355914114034, 0.20643185442888856, 0.20646614988118112, 0.20649909563519359, 0.20679826538784357, 0.20702220582429623, 0.20724459856026337, 0.20732432118757368, 0.20777093312570502, 0.20820342416763007, 0.20831887813406677, 0.20858232089349546, 0.20891639291672232, 0.20917112397138996, 0.20928597219171655, 0.20944672607161935, 0.2096848961129928, 0.20953445138043697, 0.20969478115667964, 0.20980740087179447, 0.20982081165645866, 0.2096545776793534, 0.2096205628570759, 0.20962126800720174, 0.20965293473148722, 0.20967580298166172, 0.20962248294085392, 0.20972639060316037, 0.20979565509097287, 0.20975512088422324, 0.2099845310509747, 0.2101246403528456, 0.21018654401988604, 0.21018272374634106, 0.2101658104938381, 0.21019848649612188, 0.210260409620483, 0.2102835197503351, 0.2106842295881518, 0.21060704412353565, 0.21053794563587408, 0.21063578233652056, 0.21056815027381398, 0.21051757289496148, 0.21089224688122546, 0.211132748906074, 0.21115162549268401, 0.21110700192751228, 0.21109378406325488, 0.21108704702389658, 0.21113256133633457, 0.21118486824329671, 0.21097116290802012, 0.21115863013357175, 0.21127832568048843, 0.2112332059664905, 0.2114039365739047, 0.21171780874982002, 0.21172808904653573, 0.21185282608531145, 0.21181358201253014, 0.2117407742557144, 0.2121221720582508, 0.21247231834968341, 0.2126783862567944, 0.21283640645700075, 0.21269487913372154, 0.212605090736651, 0.2127336801442324, 0.21301989071522234, 0.21292190621764578, 0.21291228838067067, 0.21295288284181949, 0.21311226266417937, 0.213162866765248, 0.2131384172293325, 0.2130551073364554, 0.21309052919714974, 0.21290545225429583, 0.21278371793959588, 0.21283241253653815, 0.21263217379786453, 0.21253964157498043, 0.21262279695844136, 0.21277158726684872, 0.21286555971346846, 0.21280175133320056, 0.21272451851451502, 0.21281062170077697, 0.21291889960343363, 0.21294542699708896, 0.21284724049119552, 0.21281880494415692, 0.21298058475776865, 0.21309633347582296, 0.21323181353252893, 0.2133018560921897, 0.21318359984223922, 0.21315905953834746, 0.21322061874839954, 0.2132327349579338, 0.2132537271251149, 0.21286806173126108, 0.21268104930635715, 0.21289590179958004, 0.212868102364078, 0.21280406656410752, 0.21285215372268756, 0.21288250723304317, 0.21277449994493178, 0.2126992215853561, 0.2124782631602314, 0.21249866811204918, 0.2125240076697502, 0.21246529952954116, 0.21256467305713544, 0.21269271406755538, 0.21264001219265785, 0.21265386882283768, 0.2126735783879268, 0.21280320612854492, 0.21306406990861892, 0.21297318904957563, 0.2128891536355983, 0.21307021931897457, 0.21308871009814737, 0.21331769755961538, 0.21336104460872568, 0.21325458861369517, 0.21323703101510685, 0.21324173486066952, 0.2132384976125016, 0.2132533042263079, 0.21334887792392457, 0.21336138522617012, 0.21322477549733204, 0.21331695304459675, 0.2133488774216441, 0.21335470364763032, 0.21335720403477473, 0.2133177432750885, 0.21327477763594785, 0.21307782863737823, 0.21306073355302124, 0.21311836077985324, 0.2131685308419281, 0.21298620491642686, 0.21311109491302996, 0.21316149547345084, 0.213221372053023, 0.21323416745909032, 0.21322912087435747, 0.21323741835643562, 0.2132067366739052, 0.21336555042650765, 0.21330559743293595, 0.21325525675277912, 0.21354487584828988, 0.21371231996391016, 0.21379263939428014, 0.21378683298135703, 0.2137694830731088, 0.2136527908505223, 0.21370691955870696, 0.21371287610454734, 0.2137288607582947, 0.21361928992536822, 0.21340027599202513, 0.21337972137822667, 0.21331416187698726, 0.21343768123053497, 0.21355428992973097, 0.213479083794735, 0.2134729687561892, 0.21348295505154513, 0.21344392933647774, 0.2133288331051797, 0.21334709166303512, 0.2132791741110389, 0.21320137426872052, 0.2132295141655423, 0.2131252807741674, 0.21303121155120838, 0.21276250748032546, 0.2127100340634967, 0.21272186002662424, 0.21270272909857132, 0.21270032493393118, 0.21269937560913046, 0.2127185354228599, 0.21285193432002686, 0.21286252292571156, 0.21286034834356216, 0.2128591347705773, 0.21288223485947042, 0.21277290109068103, 0.21286526954619092, 0.2129029937443161, 0.212931399528591, 0.21293413670683423, 0.2129335796800344, 0.21293352066266671, 0.21293430105513747, 0.2129312628798434, 0.21294250739612516, 0.21284453491232821, 0.21280881729246717, 0.212833726559192, 0.21285122129899056, 0.21284693686116823, 0.21284807250077165, 0.21284777113124195, 0.21284785244024995, 0.21284782605244337, 0.21284784889613467, 0.2128477919665315, 0.21284796645092569, 0.21282879374260796, 0.21278558552040264, 0.21262616195384518, 0.21254442968168683, 0.21270354675180703, 0.21273527318498872, 0.2127373945557116, 0.21273039454507117, 0.21279134372294467, 0.2129087730063887, 0.2128895362187255, 0.21303995391402206, 0.2130629216791564, 0.21305623110446223, 0.21297840193993822, 0.21308921307171014, 0.21313962074649093, 0.21318631427011045, 0.21318800977862476, 0.21318949021402364, 0.21317253664782804, 0.21304609737838762, 0.21305938909157146, 0.21290459919637977, 0.21285752684926373, 0.2128640081116421, 0.2128658040148527, 0.2128294551482423, 0.21281796997292635, 0.21284721969966472, 0.21250137795439272, 0.21207529596137267, 0.21218710511964056, 0.21218176141992603, 0.21217765633794652, 0.2121785558146805, 0.21217887306271002, 0.2121768658001266, 0.2122815109974448, 0.21227170703024997, 0.21227571931046896, 0.21226418277829723, 0.21224826648551076, 0.21197382012380758, 0.21207572793933394, 0.2121086105762418, 0.2120517381971841, 0.21195271261411797, 0.21189100949621165, 0.21196038539474069, 0.21197254454226372, 0.21168106910203174, 0.21166402987969665, 0.2116708479542447, 0.21134576418144768, 0.2113424028713528, 0.211344959314176, 0.21137949850575913, 0.21138688889592833, 0.21125063028554275, 0.21119816796632013, 0.21112764080406082, 0.21111768276315065, 0.21112012604817698, 0.2111196007337391, 0.21111939116869505, 0.21112066377007868, 0.2110681278849156, 0.21100937768577555, 0.21100709120165193, 0.21101541176427088, 0.2106836910131182, 0.21067483553426555, 0.21067716948039114, 0.21067603724606856, 0.21070233664589302, 0.21070276855386338, 0.2107005852437631, 0.2107005520976675, 0.21070099732310404, 0.2106995638585218, 0.21070370830813692, 0.21043145694091311, 0.2103017276815729, NaN], "lower_ci_briers_curve": [NaN, NaN, NaN, NaN, NaN, NaN, NaN, NaN, NaN, 0.01815314318251077, 0.02016763018682387, 0.022715642292884464, 0.02442955593726204, 0.02635975205302822, 0.027174365138358386, 0.0296327630618216, 0.034086700534242, 0.035828691294235604, 0.0366735004120961, 0.038304321877595846, 0.041805590194484835, 0.04534146281057852, 0.045971380293562764, 0.04781626560654995, 0.049911559617348285, 0.05179334583665966, 0.05393507137779817, 0.054900313101362265, 0.0574608394922051, 0.05947060583342713, 0.061543400355048704, 0.06418515782113468, 0.06738609671797695, 0.06856648411727059, 0.07018543245629767, 0.07145568912571751, 0.07467628171042874, 0.07736609298244859, 0.07969499528586732, 0.0820076551961442, 0.0844210299420424, 0.08577120587872786, 0.0867073639592029, 0.0882681555229619, 0.09054257139653825, 0.09192496721034978, 0.09411282246215738, 0.09469749902823608, 0.09519987116267856, 0.09682206502881428, 0.09781259319786657, 0.09912698265780129, 0.10052265417076085, 0.10240721874115873, 0.10668810360313566, 0.11016550231308249, 0.11097121081223026, 0.11105976587155023, 0.11228521547607641, 0.11249651571354244, 0.11356267900192558, 0.11545926239389863, 0.11693883026654855, 0.11839526241108743, 0.1196009037927397, 0.1214697556746333, 0.1240398514794465, 0.12452960936628207, 0.12699176582794686, 0.13121521845098555, 0.13262130868254227, 0.13359079824261788, 0.1339903435711859, 0.13460279613881182, 0.1357027285810325, 0.13586713099103112, 0.13576847497058128, 0.1360151699191468, 0.13595964873805896, 0.1367481991810468, 0.13725633778236096, 0.13783634799438757, 0.13856394541936282, 0.13864420871167066, 0.13886938885744296, 0.14095413173539087, 0.14287155378191987, 0.14359450422794048, 0.1443460363757251, 0.1453281180533651, 0.14658478794126592, 0.14803446493008027, 0.14924502249079533, 0.15007231797075793, 0.15091697831110765, 0.15134719079758308, 0.15186566804017954, 0.15271700578098332, 0.15412008713985376, 0.1542196121800567, 0.15462455110681733, 0.15545513307899597, 0.15662825781977432, 0.15827446632875372, 0.15935958767880448, 0.16019376970759436, 0.16103036732165277, 0.1610039245022356, 0.16155782437244226, 0.1626533393053523, 0.162446236349369, 0.16330465897040058, 0.1635527241587121, 0.163292138104543, 0.16378177576855743, 0.16509449555857017, 0.16509742469003363, 0.16549519028301424, 0.16640452333176248, 0.16619340158014856, 0.16658441872442126, 0.16694298871361313, 0.167740560403149, 0.1682219929265674, 0.168528349342181, 0.16819254356297786, 0.16851204724090207, 0.16934355181742175, 0.16954192957424227, 0.1698475060496539, 0.16942826134222222, 0.16988575011925683, 0.16987785260353166, 0.1698750753855546, 0.17010786339396916, 0.17008845448273002, 0.170262229716195, 0.17067481202998006, 0.17122982671358966, 0.1719732491191908, 0.17214318728997607, 0.17217232998768753, 0.17225384307903607, 0.17334780074264383, 0.17334634541647576, 0.17402005507605287, 0.174157153488644, 0.17445935971763926, 0.17519228937164222, 0.17506468255583812, 0.1753781635946669, 0.1757966594426563, 0.17579754439926856, 0.1760528878430819, 0.17607409416347597, 0.17626664962480168, 0.17645453892248786, 0.1764349154477934, 0.1765123981717327, 0.1767928780180376, 0.17760028324162375, 0.17951549089639654, 0.17917808454674425, 0.17924135140183242, 0.17993548206919843, 0.18009764409506385, 0.17984471892046192, 0.17810647706442853, 0.17936182030496958, 0.17987530462719697, 0.17941707463032502, 0.1791175460652382, 0.17919147270066493, 0.17893311198589515, 0.17838150798117844, 0.17835707352797572, 0.17889433384657813, 0.17893701974509613, 0.1787796453396671, 0.1788214137873604, 0.17913504122406604, 0.1787226366110091, 0.17883495637682773, 0.17870930695995102, 0.17849005714125954, 0.17896048419313065, 0.1786507783574844, 0.1804261906499753, 0.1804174720910129, 0.18031766753983886, 0.18048395474432452, 0.18082036420559655, 0.1809774256762664, 0.1818165336199634, 0.18190256526066237, 0.18181174509205275, 0.18182711120606926, 0.1818343225880697, 0.1818355664206646, 0.1818446209075767, 0.1818429324881802, 0.18175600924722357, 0.18168962855638915, 0.18160552367866808, 0.182270621332156, 0.1822983505573576, 0.18245957703203233, 0.1830507110874624, 0.18309936068978902, 0.1832194085685755, 0.18322043142232883, 0.1832343131069847, 0.18320459026770655, 0.18325070322683049, 0.1833972896419931, 0.18267995334981169, 0.1821560764033754, 0.18188142570011448, 0.18192705913426602, 0.1820324840757268, 0.182606012691959, 0.18245976939286435, 0.18237499328708806, 0.18241585013532507, 0.18239571250098552, 0.18256817416976184, 0.18259747177634586, 0.1823304376590285, 0.1843130113560109, 0.18475352039881895, 0.18493686911106402, 0.18494684911729087, 0.18493115549071248, 0.1849704409222232, 0.18497988127918075, 0.18493534419930133, 0.18547964751963697, 0.18560422271235352, 0.1854672082155031, 0.18553319269841043, 0.18546449730278813, 0.1854483661389668, 0.1857294258332074, 0.1857348485453859, 0.18573958479515734, 0.1853359733052982, 0.18511996149268936, 0.18521379780807332, 0.18520810292181672, 0.18522077249753288, 0.18522934966946114, 0.18530512492166887, 0.1855348969603661, 0.18546614465683656, 0.1856658083365087, 0.18566409730822978, 0.18566772261625566, 0.1856634718184611, 0.18566130444200749, 0.18558921129728154, 0.1857181528345155, 0.18583646298266274, 0.1864014798820621, 0.18646855190609699, 0.18647735789148434, 0.18645539001626574, 0.1864708530680745, 0.18652382528666545, 0.18656955180657125, 0.18673801239094268, 0.1868043508014777, 0.18691390643529235, 0.186949012215151, 0.18688885211902717, 0.18703459181638926, 0.1870929817296219, 0.18709713228005534, 0.18707076055838295, 0.18628673933162182, 0.18651541074804523, 0.1863384823384716, 0.18660276560105968, 0.18675845558037443, 0.1868502911412864, 0.1866283797496126, 0.18635176073038162, 0.18635570413210603, 0.18677372545429138, 0.18737875042726657, 0.1871058267450927, 0.18705774537441736, 0.18710143224717718, 0.18740038862540973, 0.1874383942458199, 0.1874389742227557, 0.18747524605351942, 0.18747810761464517, 0.18749509585933916, 0.1874986769028597, 0.18749559266012703, 0.18753018281152986, 0.18754867073567028, 0.18757317454893874, 0.1876006997727352, 0.18716040903423953, 0.18708056558228114, 0.18718410980766356, 0.18718310400075966, 0.1871935886014992, 0.18716548762067722, 0.1871699324919961, 0.18717302365018842, 0.18717978960413087, 0.1872333157771471, 0.18737783501049746, 0.18700781908376146, 0.18703659864753577, 0.18708151832054906, 0.18704441060847646, 0.18785308280853652, 0.18812306088817546, 0.18759976712332269, 0.18730524275358787, 0.18740844074003202, 0.1873720684991317, 0.18752214407224896, 0.1866801733636123, 0.1863422429941886, 0.18637765244458826, 0.18628424601349655, 0.1865983583843226, 0.187147724928543, 0.18731725957288903, 0.18730282417696062, 0.1872953163205796, 0.18746987597710077, 0.18753229546560465, 0.1875238029700465, 0.18752470721625153, 0.18751792364454228, 0.18750917162497027, 0.18746538167985885, 0.18746553329817858, 0.18746182058879693, 0.18745163847055626, 0.18746062814210518, 0.1874530891985749, 0.18744861643666752, 0.18745153575322565, 0.18745005792175304, 0.18745451163960247, 0.1874515405401221, 0.18751963076873412, 0.18752666194291429, 0.18754341157551946, 0.1876261466320471, 0.18786924712563258, 0.18815726435721652, 0.18815751568476333, 0.18815840210864276, 0.18816612725287252, 0.18817581938372263, 0.18817705843802185, 0.18817591879057768, 0.1878181698886383, 0.18775113170923252, 0.18777144826269862, 0.18765579536395496, 0.1874990072774841, 0.18852731445852128, 0.18860986118339582, 0.18860129153562286, 0.188603472834558, 0.18860324611530868, 0.1885958902578872, 0.1885955028216279, 0.18859250583486092, 0.18819546420765432, 0.18819535018973926, 0.18819950437766284, 0.18820204291606035, 0.18820816478039742, 0.1882085371629545, 0.18820828784693217, 0.18821180371788476, 0.1882119679720577, 0.18821201313951091, 0.1882116733360565, 0.1882195609884871, 0.18821997669510424, 0.1882199080858832, 0.1882197737068392, 0.18822407070898176, 0.18822861283824627, 0.18823863719211567, 0.18824270756060227, 0.18824704769576361, 0.1882472289944892, 0.18824718010477753, 0.1882471968438794, 0.18824717843645664, 0.1882472349781052, 0.18824702895845039, 0.1882516666323575, 0.1882514919201331, 0.18826141916322123, 0.18826188393330245, 0.18826176120121957, 0.18826179363389972, 0.18826178532110963, 0.188261786500954, 0.1882617899614607, 0.18826177511054637, 0.18826183050159048, 0.18826162582984093, 0.18826713535216494, 0.18826714366955716, 0.18791619910954244, 0.18770596838292025, 0.18797694378280866, 0.18795088086795647, 0.18815390086501357, 0.18818456119587446, 0.1881688202916171, 0.18816267101640496, 0.18816214988338772, 0.18867414036323413, 0.1888891584050184, 0.1888885289773132, 0.18889706303035392, 0.1889066180442888, 0.18891616523410867, 0.18892645029508073, 0.18892759374758888, 0.18892561670805694, 0.1889403157139677, 0.18781949658195707, 0.18772364997809188, 0.18774030185258936, 0.18774189025524846, 0.18774769459673313, 0.18774157462684252, 0.1877463152507831, 0.1877175918586631, 0.18823417058267525, 0.18826865563304432, 0.18828778192432052, 0.18830163839245187, 0.18831414819921158, 0.18831449965921804, 0.18831437107729498, 0.18831453807067763, 0.18831400678886848, 0.1885217396729178, 0.18852302889912342, 0.18852258837215324, 0.1885263425384553, 0.1885543004920621, 0.18838220767798183, 0.18870428767740988, 0.18874783323170394, 0.18876114119526788, 0.18867429366986235, 0.18872121256363816, 0.1887306973739741, 0.1887305115448314, 0.18874942319034047, 0.18875026436150466, 0.1887493919259991, 0.18878742516487598, 0.1887927689784475, 0.1887773221981083, 0.18900143751991522, 0.18903149725294488, 0.1890227086594987, 0.18898734553047727, 0.18899201799014104, 0.18899189467291522, 0.188992069290194, 0.1889915138533392, 0.18899347287198492, 0.18898834808884368, 0.1890256068115146, 0.1886807757487905, 0.18864997797617689, 0.18865552815177633, 0.1886415430806489, 0.18864169224193647, 0.18864225693638678, 0.18864006710104722, 0.18866141627091448, 0.18866142689956408, 0.18866155824959746, 0.18866159328438137, 0.18866150313217897, 0.18866177170968496, 0.1886610054384671, 0.18865774328975854, 0.18819745602345497, NaN], "upper_ci_briers_curve": [NaN, NaN, NaN, NaN, NaN, NaN, NaN, NaN, NaN, 0.07094678760906595, 0.07306261912645612, 0.07463718269626825, 0.07517106682439625, 0.07694778477351814, 0.07903348732980266, 0.08006668321564014, 0.08250137442818, 0.0849585453361471, 0.0865464589726754, 0.08805673872560121, 0.09358510268558691, 0.09392251581708398, 0.09410058598319763, 0.09602700063776869, 0.09933058718849702, 0.10051002320405932, 0.10196265295741982, 0.10413151435438056, 0.10648124863952517, 0.10916178176856586, 0.10961893293270619, 0.1124194768618674, 0.1167481506838513, 0.11973295448441348, 0.12123699209352905, 0.12391036352311874, 0.12518791541413524, 0.12563918802003404, 0.12653693675747177, 0.12905641926882747, 0.12871974404744105, 0.13006359244835977, 0.1314425355930634, 0.13277839326182805, 0.13283119427815818, 0.13281285756277245, 0.1345763291589234, 0.13583610743578642, 0.13734960137529822, 0.13792413091054942, 0.13960168311455232, 0.14036147718101022, 0.1410765661983697, 0.14143897219088253, 0.1422660835660306, 0.142868901319813, 0.14371548338196086, 0.1443724121347399, 0.14593224799311222, 0.14720021990198606, 0.1491038174958188, 0.1506796721310188, 0.15122135701478373, 0.15282652135477956, 0.15359953277245694, 0.15564684239502669, 0.15806519625179424, 0.15852222667546112, 0.15966715333917003, 0.16070168292596812, 0.16072059083572146, 0.1607317840275898, 0.16196501656514992, 0.16295373868396076, 0.16516894146700112, 0.16712316991176562, 0.1675409644671029, 0.16922780431941678, 0.16971138783266812, 0.17038180975125244, 0.1718723408021593, 0.17367393848907856, 0.1752388204016439, 0.17694825408690687, 0.17832042968778267, 0.18073170224147286, 0.18179253685397084, 0.18239335456798594, 0.1833638336737172, 0.18619833826925086, 0.1863969592874829, 0.18795684943421329, 0.1888285183354433, 0.18991141502046044, 0.1895663193853588, 0.19112943382574932, 0.1924663104009846, 0.19387988195660733, 0.1941620768142869, 0.1952763081783181, 0.19553926702926425, 0.19578970114927807, 0.19773978666061348, 0.19968618511864145, 0.20163460108087192, 0.20048824157683776, 0.20213191167775374, 0.2021569567589544, 0.20203188902750702, 0.20191643217256103, 0.20328030788712284, 0.20362504949030097, 0.2040524280578083, 0.20512315694684732, 0.2058902627379148, 0.20666709263488364, 0.2083411126991091, 0.20918763123757325, 0.21019257157802548, 0.21148780614533866, 0.21216084447069555, 0.21224830038181788, 0.2126504914076957, 0.2128099656559581, 0.21308303784769458, 0.21339332783696444, 0.21573687433419622, 0.21567829555285772, 0.21780030458125654, 0.21861980215238716, 0.21879398843578537, 0.21966380248823614, 0.21954953707863617, 0.2200580946684096, 0.22058547502143472, 0.2214673341565427, 0.22169706526232907, 0.22171835191082184, 0.2218122465304534, 0.22179938508111732, 0.22178839435708259, 0.22186804049898415, 0.22231730654561913, 0.22251529652574786, 0.2228315793886716, 0.22296980389815282, 0.22292946751923637, 0.22309266369967679, 0.22381990175816877, 0.2237441781213868, 0.22437531716958473, 0.2256914028930818, 0.22544795090811134, 0.22545134794960947, 0.22581058634712314, 0.22625250268303565, 0.22626948038165096, 0.22664083993769804, 0.22665068662444154, 0.2267012334190875, 0.2267185084434684, 0.22686976455133748, 0.22706119212476675, 0.22724912190528881, 0.2270677686280168, 0.2271718304012335, 0.2269124818985047, 0.22690951604579246, 0.22701430607705544, 0.22719552611095942, 0.22699708314686737, 0.22733559320384245, 0.22808288686098652, 0.22819382967645802, 0.22846431561452005, 0.2282847759146314, 0.22799860282457224, 0.2280292135229231, 0.22831977293195252, 0.22830250385187253, 0.22864785580045144, 0.22865337196579774, 0.22870797937177986, 0.22862096207083782, 0.22866151445813487, 0.22922945131572905, 0.22930055919806455, 0.22962506060823062, 0.2314013303553227, 0.23144910808133035, 0.23113357337368703, 0.23090602246712613, 0.2315237976505435, 0.23151853610995188, 0.23145917102888022, 0.23136570972327722, 0.23133598961793794, 0.23215732622288718, 0.23198959916028833, 0.23198837473634576, 0.2319478022142609, 0.23204458816553375, 0.232065120155182, 0.23215785522857207, 0.23232520977239915, 0.23238317688582258, 0.23301164189339968, 0.23315186539907984, 0.23312932196618372, 0.2331511265554886, 0.23293291782621486, 0.23381235784369095, 0.23376445964078682, 0.23379191756213719, 0.23429775684545837, 0.23434881313013486, 0.23454778136198845, 0.23452629012286003, 0.23471227288886365, 0.23440098511717797, 0.2346547765399649, 0.23444650818395837, 0.2344459712806161, 0.23444426530637882, 0.23444320502158125, 0.23439846103817352, 0.2343177145655178, 0.23431771459260886, 0.2342651840400429, 0.23421368143491525, 0.23427469125534817, 0.2342746905764123, 0.23384728652747047, 0.23396448049167498, 0.23387404391887012, 0.23412967152571115, 0.2343010704775664, 0.23414693328757316, 0.23426988753276548, 0.23385814661671164, 0.23342271653122734, 0.2333083400088023, 0.23458945454686678, 0.23453827007463934, 0.23457997171442796, 0.23492331958071075, 0.2339133413876458, 0.23333941338109732, 0.23327473264176196, 0.23336063797456577, 0.23309687291650139, 0.23331532765037707, 0.23332684337016088, 0.23331988983425297, 0.23334209335494763, 0.23338867737426439, 0.2336343003381888, 0.2343261976775765, 0.2341251624502304, 0.2344059394264435, 0.23465789390213548, 0.23581997402122218, 0.2358457328921924, 0.23580243250855643, 0.2358109782763492, 0.2357351476539188, 0.23580235170395486, 0.23606258497214228, 0.23558227063845738, 0.23557098427180878, 0.23556006055145726, 0.23556273488055007, 0.23574104197943346, 0.23560877873800729, 0.2355869156801273, 0.2355942788877731, 0.23489954973516802, 0.23478109768027278, 0.23635737338354174, 0.23627801226796874, 0.2361701930942601, 0.23619682084153476, 0.2360286904464942, 0.23613355325731003, 0.23604422322752913, 0.2359920228652834, 0.23636652366703456, 0.23636252379731773, 0.23635650788948775, 0.23606366477516577, 0.23597639874064044, 0.2362306566916618, 0.23614133073413704, 0.23623695313392, 0.23627583803523833, 0.23599047172951215, 0.23598441788611205, 0.23597635131901706, 0.2359751150341284, 0.23572578405469813, 0.23565381906555855, 0.23564599362672345, 0.23568355605681154, 0.23553584728806914, 0.23554544562148663, 0.23556976246600592, 0.23573785234211378, 0.2357714540132058, 0.2356736501492475, 0.23508521656069556, 0.23511315571328661, 0.23514461455442087, 0.23517391093360504, 0.23518996183237975, 0.23529261097525941, 0.2353634374685237, 0.23529628805482683, 0.23544928370973434, 0.23553791011702144, 0.2356732504560529, 0.23497374727932369, 0.23496351567509027, 0.23504510084671495, 0.2351706061916849, 0.2352745564148411, 0.2352921513728253, 0.23523954340019795, 0.2352555515191166, 0.23525454783121189, 0.23525400538278624, 0.23525835747320842, 0.23526463052663496, 0.23526564788327436, 0.2352530690688315, 0.23593715182971967, 0.2358856649145844, 0.2358977229967774, 0.23589478247357176, 0.23588136943606838, 0.2358498662505521, 0.23578805665756436, 0.23580218878609657, 0.23579816724004185, 0.23579295133454578, 0.23583182230517116, 0.23592986800746718, 0.23596650206197173, 0.23598016815332923, 0.23598148459747417, 0.23597412981058505, 0.23600279947744754, 0.23595849514761869, 0.23614355430257372, 0.23613071693890994, 0.23616510755766934, 0.23639650588335903, 0.23645533618382913, 0.23663601109267626, 0.23664041332745914, 0.23660059639411743, 0.23644272711092176, 0.23638844860578465, 0.23638824484763263, 0.23637982057101578, 0.2364173514451214, 0.2366513979530899, 0.23650789661986582, 0.2365529445983913, 0.2372171393805958, 0.23722436239704475, 0.2370758605194086, 0.23705329128243022, 0.23714449964397863, 0.2370004702885234, 0.23700359739260354, 0.2370024341141114, 0.2369345878440359, 0.23690537493716085, 0.23689641696553262, 0.23687880240914705, 0.23674777471470237, 0.23628304906101208, 0.2364324744519606, 0.23643179386883842, 0.23643019930012762, 0.23636823730203618, 0.23639966511378466, 0.23639724644758206, 0.23663979039027924, 0.23673730860446188, 0.2367133781552569, 0.23671717787384294, 0.23673378626499422, 0.23643804394791162, 0.2366907767940605, 0.23671316555294736, 0.23673225072317983, 0.2367360694810514, 0.23673513815960648, 0.23673542434145997, 0.2367352030814349, 0.23673580184485368, 0.23673363649285115, 0.23675179250769812, 0.2367520608453217, 0.23678617858184675, 0.23679459300642372, 0.23679250921521522, 0.23679306052748644, 0.23679291738922675, 0.23679294452229155, 0.23679297728329302, 0.23679282059348084, 0.23679341044738353, 0.23679122297360433, 0.23681074913113817, 0.23681328189436007, 0.23685655048744017, 0.23675280334762255, 0.2367749577345729, 0.236777059357632, 0.23676323611888792, 0.23677570963599273, 0.2367235875476377, 0.23696200406277143, 0.23696272246747252, 0.23695091686467135, 0.23695388987295238, 0.2367895603675492, 0.23647585278398184, 0.23695239257462244, 0.23694551181000698, 0.23695828453356035, 0.23694278396617294, 0.23694127782915814, 0.23693302536752325, 0.23692919539671925, 0.23693013231407692, 0.2369354982893869, 0.2368158624153151, 0.23681349598086426, 0.23681415728462665, 0.23679498715756003, 0.2367950006364736, 0.23677632864461648, 0.236323651681415, 0.23606439006530394, 0.2361225342279383, 0.23615505802832099, 0.2361548447573728, 0.23617092487676705, 0.23611118006604417, 0.23629484401842885, 0.23582676221954268, 0.23562942173263426, 0.23576922454527674, 0.2355992321211034, 0.2356236573997015, 0.2355558873764316, 0.23558162058851004, 0.23567133653298725, 0.23564036804830873, 0.23554957294423495, 0.2355798380225058, 0.2356540239027515, 0.2356536203892962, 0.23516912176423496, 0.23507390139593526, 0.23509791684168688, 0.23486229685529414, 0.23486394958092127, 0.23486292272221604, 0.23487909625745163, 0.23487637371468245, 0.2348973726910374, 0.234788322508442, 0.23465943595914693, 0.23465947712232668, 0.23465946696752246, 0.2346594682123364, 0.2346594726850907, 0.23465945458597665, 0.23456088206240494, 0.23447635838299327, 0.23447098066606545, 0.23449272279418495, 0.23447608941306333, 0.23448004446919038, 0.23447945542920187, 0.23447832066463167, 0.23450544432939033, 0.23450576631798536, 0.23445560380147745, 0.2344564676450934, 0.23445624653652566, 0.23445637572625463, 0.23445611606962105, 0.2340216259808228, 0.23399606385993782, NaN]}
