# Supplementary material for: Random Survival Forest Versus Elastic-Net Regularized Cox Regression for Survival Prediction in Acute Myeloid Leukemia at Distinct Treatment Time Points: Model Performance Comparison Study
Source: JMIR Bioinform Biotechnol. 2026 Apr 29;7:e75678. doi: 10.2196/75678 (PMC13128161; doi:10.2196/75678)
Supplement: Multimedia Appendix 11 [file bioinform-v7-e75678-s011.zip › final_stage_model_measurements/performance_metrics/rsf/raw_JSON_metrics/rsf__post_C1__C1_MRD_flt3_npm1__SUMMARISED.json]

{"mean_c_index": 0.6915588949648444, "lower_ci_c_index": 0.6302427091117108, "upper_ci_c_index": 0.7588181091466524, "mean_ipcw_c_index": 0.6915588949648444, "lower_ci_ipcw_c_index": 0.6302427091117108, "upper_ci_ipcw_c_index": 0.7588181091466524, "mean_auc_curve": [NaN, NaN, NaN, NaN, NaN, NaN, NaN, NaN, NaN, NaN, NaN, NaN, NaN, NaN, NaN, NaN, NaN, NaN, NaN, NaN, NaN, NaN, NaN, 0.758791293191709, 0.7505307866738721, 0.7475614787010187, 0.7469767532017147, 0.7451024017891645, 0.7448132390566016, 0.7467573765856811, 0.7418881186620858, 0.7288252108419295, 0.7314385929078432, 0.734909296538759, 0.7377331780658251, 0.7415894871379238, 0.7406445398796218, 0.7410182400350875, 0.7406640085612934, 0.7441175590322248, 0.7462891487633001, 0.745332770666392, 0.746726192974315, 0.74526370640354, 0.7497849154001208, 0.7547525812121868, 0.7504970956101426, 0.7486991270342358, 0.750035102292248, 0.7522099731150342, 0.75479086115861, 0.7530181168337025, 0.752427803667374, 0.7521066542833864, 0.7520099052616356, 0.749427716325992, 0.7464786822496168, 0.7459462137685116, 0.7438878883532691, 0.7422077055725423, 0.7436885936939504, 0.7444421765913664, 0.7435390560948508, 0.7443405415016071, 0.7454353288639798, 0.746345302025247, 0.7475314023215833, 0.7481402095993479, 0.7465838752851088, 0.7468151725550577, 0.747503716696818, 0.7475830162939657, 0.7489791874919486, 0.7493759655118148, 0.7494539038567579, 0.7526373755346181, 0.7511537807540003, 0.7513082754524457, 0.7541362909809235, 0.7565747841533065, 0.7580193628302577, 0.7587591466350914, 0.759071441699162, 0.7591689346577696, 0.757046572038764, 0.7579372782418242, 0.7592422048266975, 0.7576024372673111, 0.7569410298163503, 0.7543184230660418, 0.7546304085917338, 0.7531406478132111, 0.7532436686484623, 0.7532864832660919, 0.7537468916959132, 0.7532919307559861, 0.750168765211971, 0.7493946218009813, 0.7506716655237742, 0.7537296457019772, 0.7550916007078647, 0.7564051592472769, 0.7579088613601755, 0.7584544784683611, 0.759481616231037, 0.7607643129566278, 0.7608609446541702, 0.7592566526107548, 0.7577723745210853, 0.7572027617491413, 0.7581812376524613, 0.7578627238723057, 0.7572887031623668, 0.7585438293121772, 0.7597034556358656, 0.7587390966325993, 0.7584867917410909, 0.7586453322085043, 0.7594313709668605, 0.7594786004020937, 0.7597595010963333, 0.7589267361354355, 0.7581462478279538, 0.7595694849717164, 0.7603728071204519, 0.7609941444321392, 0.7607186333329916, 0.760743293193512, 0.7605157144477377, 0.7602515272694728, 0.7592694667328962, 0.7607009725098193, 0.7606934940030933, 0.7601533004115469, 0.7604233132480337, 0.7609293835225731, 0.7593439525834239, 0.7582132118209459, 0.7572874090216316, 0.7567650265776306, 0.7575085619668805, 0.7564044791362227, 0.7545118246232243, 0.7537625236002179, 0.7513837712324765, 0.7513864579789523, 0.7517866485092943, 0.7513626798008348, 0.7512389996676463, 0.7510511279310336, 0.7508586736593643, 0.7502346227333816, 0.750381562880517, 0.7499616928723521, 0.7491654889412264, 0.7488789188673273, 0.7494402119762205, 0.7491560201055694, 0.749672902853368, 0.7502161811881365, 0.7515722831438946, 0.7519922216802597, 0.7512958971095502, 0.7506710799531671, 0.7514563514967405, 0.7510011588132085, 0.7507320428704525, 0.7518915719045345, 0.7529111502303103, 0.7545186881894469, 0.7532744373849026, 0.7524678721961898, 0.7524832473879026, 0.752461623525863, 0.7520264555855608, 0.7520790760821268, 0.7528953341391813, 0.7516956363320675, 0.7515720068127135, 0.7500916651972556, 0.7513541891206282, 0.7516092852370718, 0.751476031276472, 0.7515114875373624, 0.7514656420063383, 0.7516987357665775, 0.7518328852082213, 0.7515346867666076, 0.7517707968285722, 0.751858835419213, 0.7519380113106194, 0.7528439628734992, 0.7528691491007233, 0.753286654821183, 0.7536858791407351, 0.7530859909339139, 0.753303590179853, 0.7521457316560785, 0.7520475667959642, 0.7521125917200008, 0.7520230584709662, 0.7497653813803197, 0.7492770470212978, 0.7498329164021499, 0.7493792201128514, 0.7491825198663273, 0.7490431473375274, 0.7485803405713147, 0.7487376287388273, 0.7487824184280284, 0.7485893142208101, 0.7474024685642991, 0.7466736113760178, 0.7470054439604074, 0.7481206122753331, 0.7480442696956972, 0.7480466577770941, 0.7479392857751251, 0.7477575949948327, 0.7485343505240675, 0.7479033273447001, 0.7475843103132562, 0.7477388387065061, 0.7477811312645205, 0.7473107928749523, 0.7468159968581869, 0.7469412122129124, 0.7471490821527355, 0.7462684181240173, 0.7460148777795086, 0.746207048774456, 0.7448523486339642, 0.7449416990652896, 0.7450213997882444, 0.744960174127265, 0.7449103019731965, 0.7449397422195919, 0.7437716165256649, 0.7433606215067333, 0.7426465438763072, 0.7431449293638457, 0.7434704926267343, 0.7429272239818498, 0.7424892572213739, 0.7427444276426345, 0.7436470262559112, 0.744168601273441, 0.7429991741235082, 0.742803845279991, 0.7427100510918634, 0.7418992004880259, 0.7412320994974615, 0.7413045159574643, 0.7409453457285514, 0.7401297196092611, 0.7394591427562923, 0.7391465191506715, 0.7391521525936207, 0.7389093773850689, 0.7394847673714502, 0.7396130262567895, 0.739648538521075, 0.7393832012473864, 0.7390361979343799, 0.7396600408781048, 0.7391415898877391, 0.7383781615638756, 0.7386827704455994, 0.7390635685476165, 0.7393365247426938, 0.7388907496179501, 0.7388934643917573, 0.7393748123748154, 0.7389559138386541, 0.7385396352354417, 0.738914838033305, 0.7391025161276847, 0.738725216412084, 0.7380161862399867, 0.7374481770029321, 0.7375920252119443, 0.7377142304701315, 0.7377707822991624, 0.7379617663561653, 0.7381337790430398, 0.7376147605014199, 0.7375420238001789, 0.7372107943717446, 0.7371100830827826, 0.7367890129462935, 0.736508876807574, 0.736909747936319, 0.736613598109935, 0.7365110043223166, 0.7363637633452451, 0.7363130212207458, 0.7371011561457143, 0.737993625500053, 0.7373524978638707, 0.736972765779451, 0.736846835805678, 0.7365566259344379, 0.7357956879099476, 0.7357275184922388, 0.7357408789535548, 0.7357205892168613, 0.7357006803729885, 0.7357202628030987, 0.735319139165799, 0.7351812675382651, 0.7347202081682661, 0.7343885904503737, 0.7333430976614539, 0.7327096350877064, 0.7326847632267078, 0.7326429310554388, 0.733138870754251, 0.7332791548953843, 0.7326588240118183, 0.7319658517494732, 0.73163526543808, 0.7304848932602489, 0.7304825280144357, 0.7309021948148144, 0.7308650169628456, 0.7308727753534894, 0.7308829848684983, 0.7308129633318386, 0.7305692065756816, 0.7302857350912735, 0.7305576820901584, 0.7303378074879404, 0.7303770121428196, 0.73040609419913, 0.730368158013411, 0.7307079972410369, 0.7307273160132972, 0.731142402676244, 0.7312510687234343, 0.7311462187248938, 0.7304019003314258, 0.7307434371946114, 0.7305268449153682, 0.7299928704107626, 0.729745769644536, 0.7297500570975168, 0.729735517774962, 0.7297834168309055, 0.7294132922692181, 0.7294394764860801, 0.7284501028433089, 0.7284739888220738, 0.7281691299881816, 0.7271570913760886, 0.7270885475163633, 0.7272050013867118, 0.7271542448536717, 0.7277390441155791, 0.7276454062965441, 0.7275435282701763, 0.7275905007988334, 0.7274784790866639, 0.7276070888932126, 0.7282544503754886, 0.7282205846871006, 0.7279890863780099, 0.7272707854747672, 0.7271847144424434, 0.7269646423779765, 0.7269999064663338, 0.7269818452020922, 0.7273747712612559, 0.7274021561806365, 0.727397897849349, 0.7275513169327258, 0.72762984300219, 0.7274620791712634, 0.7270346719821523, 0.7272573258044522, 0.7278177787730155, 0.727791579799813, 0.7278011882404828, 0.727843784378762, 0.7278422962557448, 0.727859677870497, 0.7277323771038784, 0.7272894040959252, 0.7271894008262682, 0.727208718528828, 0.7272185408382402, 0.7271049053769835, 0.7271869949318112, 0.7268639850003159, 0.7264690082339033, 0.7265519755592355, 0.7265731927407505, 0.7265690115322088, 0.7265700619192405, 0.7265698883729751, 0.7265696066331863, 0.7265707399338228, 0.7265671449812616, 0.7265776975314738, 0.7263611942802598, 0.7264211999871598, 0.7264258958539583, 0.7264251581025066, 0.7264252256848938, 0.7264252591233177, 0.726425155993847, 0.7264255554801219, 0.7264238843876777, 0.7264308600533812, 0.7263980725521703, 0.7258406078568952, 0.726574724568241, 0.7266222613157746, 0.726326131989622, 0.7259061124368615, 0.7259688457019438, 0.7260321875304672, 0.725914409660048, 0.725528357939363, 0.7255490136753574, 0.7255686376888516, 0.7248665768135102, 0.7247880183558062, 0.7248465394373851, 0.7250066563101669, 0.7244362512212636, 0.7238815127487097, 0.7241769187672396, 0.7243159874681597, 0.7242708296076086, 0.7241321724203831, 0.7243168856612794, 0.7243262672024106, 0.7244468295204879, 0.7246827622606371, 0.7246677025410583, 0.7246706588645742, 0.7245915129924544, 0.7244854301045701, 0.7242645774241679, 0.7256603234986372, 0.7264894444026578, 0.7260357617415628, 0.7259383730710166, 0.725945069516586, 0.7259454308037769, 0.7259385281868593, 0.7259565137840207, 0.7252533232151585, 0.7252399055457165, 0.7252311498624439, 0.7252630893805447, 0.7250144386951625, 0.7255818958500524, 0.7254157181868837, 0.7247310997810349, 0.7242740945422835, 0.7240380818014935, 0.72410415063583, 0.7240281441040484, 0.7238347358769589, 0.7238730894141111, 0.7238618833358016, 0.7238679617280175, 0.7240027527164131, 0.7239420992063157, 0.7239627274134933, 0.7239046260448223, 0.7238949814090156, 0.7238646425973995, 0.7240316608159967, 0.7241947960065602, 0.7241837889501105, 0.72418618240114, 0.7241875092644081, 0.7241800108188969, 0.7242082458745948, 0.7239941072197219, 0.7237706851681869, 0.7235308097155881, 0.723539250665669, 0.723525728441255, 0.7238469857866446, 0.7238666210742375, 0.7238626171278199, 0.7238613698714056, 0.7238900965549806, 0.7237544719451873, 0.7237478360267696, 0.7237494054466418, 0.7237488397853087, 0.7237496273624853, 0.7237475049281749, 0.7242441932587029, 0.7246898112796358, NaN], "lower_ci_auc_curve": [NaN, NaN, NaN, NaN, NaN, NaN, NaN, NaN, NaN, NaN, NaN, NaN, NaN, NaN, NaN, NaN, NaN, NaN, NaN, NaN, NaN, NaN, NaN, 0.5249231280237386, 0.5113795529089802, 0.5260919468527082, 0.541368667975741, 0.5489591880647485, 0.5397009940041873, 0.5570250440485006, 0.5631046308015115, 0.555906034276799, 0.561210212602983, 0.5664750168301953, 0.5726938569363204, 0.5726604235816579, 0.5708213792052352, 0.5669064149926747, 0.5758834953017362, 0.5845679042690989, 0.5917011918584119, 0.5928210770717975, 0.5929271927682577, 0.588760671467572, 0.5997717748995502, 0.6086495245952456, 0.6087933848300378, 0.608060961950014, 0.609710505949532, 0.6137157470355369, 0.6197168443121959, 0.6161224125741873, 0.6163843029523305, 0.6193292250571282, 0.6195401452407407, 0.6205916466173642, 0.6192914448613904, 0.6198584199055175, 0.6233707543541911, 0.6250316576239954, 0.6288879821270373, 0.6274567920297607, 0.6275654365832838, 0.6308272865011632, 0.6305329533291048, 0.6350520401770835, 0.636937409494682, 0.636271566354219, 0.6376676734888669, 0.6400343541555304, 0.6399199986626692, 0.6399383669423081, 0.6422560998937628, 0.6448007995852937, 0.6454564892096492, 0.6483421460355646, 0.6408598453166873, 0.6362544143902401, 0.6377009590239181, 0.6409550486119113, 0.6417848512482992, 0.64384847743045, 0.6493536158815192, 0.6499659580054276, 0.6463661246397874, 0.6471682828129962, 0.6488498794351868, 0.6533305601998517, 0.6542359155301213, 0.6508451396572497, 0.6512826199693195, 0.6504236273160969, 0.6523593531423009, 0.6534018469049158, 0.6537092219041356, 0.6502116013426671, 0.644252050607638, 0.6438716439455305, 0.6449342244547528, 0.6510032665973022, 0.6540446952244189, 0.658702009545709, 0.6602968811110076, 0.6612157951165836, 0.6619089126442278, 0.6621486351242352, 0.6614021410775808, 0.6593474771563446, 0.666082494493507, 0.6641675202892097, 0.664151877519424, 0.6658108020040857, 0.6658834716364479, 0.668602412258744, 0.6694980266466817, 0.6705632503844101, 0.6701557273612884, 0.6708298098302262, 0.6727710936174431, 0.672635900994938, 0.6730509514232521, 0.6690691287239168, 0.6688090052398503, 0.6734192968113322, 0.6728102253791687, 0.6733138223295929, 0.6685620250103149, 0.6669265697055986, 0.6678547675720684, 0.667818204925518, 0.6672703430121016, 0.672639115255021, 0.6722400141890874, 0.6712543078449019, 0.6712712776570559, 0.6752844749012831, 0.674291658761976, 0.6739945675041421, 0.6742592694719959, 0.6737244788781903, 0.6751304027962162, 0.6739681331523077, 0.6697101973924584, 0.6699095106847024, 0.6677216301847022, 0.6679042018734394, 0.6678747314316043, 0.6698136363370961, 0.6726690128465826, 0.6684108068691542, 0.6684104086632765, 0.6677398528302764, 0.6679243722431735, 0.6683333022916308, 0.6681209323203622, 0.6681790245745568, 0.6684105176027026, 0.6684104016580426, 0.6684108498998412, 0.6686598629731099, 0.670989012714242, 0.6732125078448654, 0.6729742526873348, 0.6701355697705762, 0.671834639653968, 0.6733927786473926, 0.6728269895475762, 0.6753193324762756, 0.6769074383136866, 0.6798998584226223, 0.6785019571644229, 0.6785660429721531, 0.6783740283960306, 0.6783659024025512, 0.6784499596821181, 0.6783783046029968, 0.6784459884600323, 0.6778556647249305, 0.677839858766998, 0.6783293240847054, 0.6791015872419209, 0.6783825926919835, 0.6786063170018073, 0.678471374713336, 0.6775911235079486, 0.676787944850978, 0.6762308050007241, 0.6778574083360258, 0.6795601844074237, 0.6800576555474973, 0.6801026171378224, 0.6786167960335795, 0.6788104189739432, 0.678679719123706, 0.678595232254576, 0.6774245717162256, 0.6772231097056827, 0.6765933734505223, 0.6760351224939153, 0.6739934461110274, 0.6739915423798394, 0.6700016581237631, 0.6697299273257138, 0.6709909293776221, 0.6705519942152806, 0.6700466917191623, 0.6695014324123023, 0.6695476482445362, 0.6706089506241183, 0.6704825515448669, 0.6710283258231448, 0.669823240922557, 0.6701105849973679, 0.6700363811558853, 0.6713808748264785, 0.6707621777440984, 0.6713840080261747, 0.6710731627768942, 0.6711898064854105, 0.673181219963915, 0.6722373577548372, 0.6714603291161932, 0.6714603169548808, 0.6715134661088912, 0.6723991098636928, 0.6722039718407802, 0.6722311565283756, 0.6718390778559238, 0.6709399280529618, 0.6704864829173326, 0.6707969611441152, 0.66856040872363, 0.668307718601198, 0.6669338659757036, 0.6685088610155812, 0.6685294999501082, 0.6684285240902874, 0.6674018745265708, 0.6673927649246957, 0.6666687411795191, 0.6678453173650175, 0.6689733749638642, 0.6689485462499836, 0.668932964802929, 0.6692008769372286, 0.6705072340409957, 0.6707802971901986, 0.6693557604539276, 0.6682218143459351, 0.6683894952285252, 0.6646013582998705, 0.6644583449044096, 0.6652606572815155, 0.6650594807343039, 0.6644222595416819, 0.6643521492781709, 0.6646403232990014, 0.6644825175741674, 0.6635285049807742, 0.6641437535519102, 0.664482858056226, 0.6642450250316843, 0.6642388973995698, 0.6643526007000866, 0.6646520374042022, 0.6645300944148755, 0.6641989473792899, 0.6642270568444331, 0.6642775796661778, 0.6645470912541726, 0.6618652970485006, 0.6618653133516877, 0.6615602703972507, 0.6590827049142172, 0.6581822906433267, 0.6586725368697596, 0.6586730483176547, 0.6575381475859589, 0.6575458319708867, 0.6575096224826917, 0.6576742708891052, 0.6578196629689989, 0.6581160536091334, 0.6581265566262208, 0.6581557912661105, 0.6577198256689175, 0.6579948710051324, 0.6580563490400019, 0.6584496146799844, 0.657662003076591, 0.6580856493791074, 0.6579924614283627, 0.6580403374394079, 0.6580260862432534, 0.658030210155658, 0.6580290425342297, 0.6580293673916916, 0.6580292781503541, 0.6578884551190036, 0.6560741876849746, 0.6535706904456013, 0.6532500557513697, 0.653340690270131, 0.6533165297315924, 0.6533229664663104, 0.6533212526176165, 0.6533217086915126, 0.653321587365515, 0.6531635797044439, 0.6533216106798956, 0.6533216148014911, 0.6520159160988034, 0.652015919749147, 0.6513043778491111, 0.6513045317565841, 0.6513038467597994, 0.6513068276965848, 0.6512940803912385, 0.6512030696045311, 0.6500002102306713, 0.6483324934179175, 0.6473063024831953, 0.6476550633159147, 0.6476550633159432, 0.6476550633158247, 0.6476550633163185, 0.6476550633142838, 0.6476550633225874, 0.6476550632889877, 0.6476550634239169, 0.6484365419829827, 0.6483786938695466, 0.6482023988062311, 0.6482503256231051, 0.6482086747914152, 0.648327841625276, 0.6478830576927462, 0.6476609450409804, 0.6477818497180825, 0.6473062902530418, 0.6453664064665962, 0.6453664133559356, 0.6453664115011502, 0.6447562731641193, 0.6447563230922231, 0.6447563098767246, 0.6447563133717118, 0.6447563124482303, 0.6447563126920268, 0.6447563126277226, 0.644080449414404, 0.6443031333904209, 0.6428705756427864, 0.6414199661709864, 0.6412601906720442, 0.6415033555330791, 0.6413626752355244, 0.6422624182730385, 0.6422663189705673, 0.6422651160483183, 0.6422654782211866, 0.6422653711334834, 0.6422654023521691, 0.6422653933544993, 0.642265395923125, 0.6419916406278667, 0.6417280381936684, 0.6410215612104871, 0.6410215638524556, 0.6410215632517714, 0.6410215630046769, 0.6409991887856523, 0.64099960152437, 0.6409994931334473, 0.6409995273607536, 0.6409994955480284, 0.6409995881029688, 0.6408803577347175, 0.6406760235643463, 0.6413233422620658, 0.6413366012571973, 0.6412884844414634, 0.6419813144619291, 0.6420940894706278, 0.6420696031036595, 0.6420757113699184, 0.6420743039446282, 0.6420742066977473, 0.642075928876807, 0.6420690639773456, 0.6420951353803502, 0.6419965819616412, 0.642127566664964, 0.6411115706797499, 0.6412469406072902, 0.641199845708009, 0.6412116780437963, 0.6412090871078482, 0.6412096845448395, 0.6412095499631126, 0.6412095793460774, 0.6412095732107044, 0.6412095744055863, 0.6411115706797307, 0.6411115706798224, 0.6411115706794792, 0.6411115706807635, 0.6411115706759586, 0.641111570693935, 0.6411115706266814, 0.6411115708782893, 0.641111569936984, 0.6412095757218741, 0.6411115602840125, 0.6369644286603082, 0.6371438386398548, 0.6371438368645924, 0.6369872543862631, 0.6371298101911785, 0.6370945708745943, 0.6371038210961545, 0.637101400916915, 0.6365373466009195, 0.6365373465982113, 0.6365373466079732, 0.6359359901513433, 0.6359743136770498, 0.6358239997650872, 0.6361408131897497, 0.6356564403053295, 0.632725074704321, 0.6333148720886826, 0.6333148681513465, 0.6333148694752764, 0.6333148689664534, 0.6333148694795483, 0.6332562895920424, 0.6333148734696554, 0.6345321311084836, 0.6345321311091716, 0.6345321311089283, 0.6334259508936431, 0.633425953019375, 0.6334259511472446, 0.6334259565174236, 0.634836396094572, 0.6348195516332307, 0.634819552799339, 0.6348195513207066, 0.6348195550169538, 0.6348195459741691, 0.6348195612247064, 0.634533724596962, 0.634533740623029, 0.6345337382790727, 0.6345337318602278, 0.6343760048992189, 0.637825002197108, 0.6378250021994714, 0.637421392634199, 0.6366358975684212, 0.6367865586555262, 0.6362773367961098, 0.6362916037419546, 0.6362876103790951, 0.6362887186225176, 0.6362884133517899, 0.6362884968827159, 0.63615597057687, 0.6361559705921194, 0.6361559705880152, 0.6361559705891144, 0.6361559705888213, 0.6361559705888996, 0.6361886498062156, 0.6361752901512789, 0.6361792193202989, 0.636178193635016, 0.6361784602624286, 0.6361783912496615, 0.6361784090304586, 0.6361490264743549, 0.6356970871504191, 0.6350566066535352, 0.6350566052710944, 0.6350566104409201, 0.6366745579305677, 0.6366746947947112, 0.6366748092419118, 0.6366742769480542, 0.6365786184592559, 0.6362779640445424, 0.6362779640445433, 0.6362779640445433, 0.6362779640445432, 0.6362779640445433, 0.6362779640445432, 0.6362779640445431, 0.6367430955438719, NaN], "upper_ci_auc_curve": [NaN, NaN, NaN, NaN, NaN, NaN, NaN, NaN, NaN, NaN, NaN, NaN, NaN, NaN, NaN, NaN, NaN, NaN, NaN, NaN, NaN, NaN, NaN, 0.9317708529563691, 0.9137841356282448, 0.903554776242313, 0.9048016143639447, 0.9040783001062477, 0.9095686222457299, 0.9088954063974259, 0.9037109039420921, 0.8869460972191535, 0.8856882637127949, 0.8870722884372042, 0.8892174289124924, 0.8974663098182967, 0.8968118461382305, 0.8938239573923645, 0.8843840230302477, 0.8846659759514283, 0.8855470988600277, 0.8847613346898181, 0.8843107282773277, 0.8820762306666629, 0.8857771901659869, 0.8883508220252218, 0.8812348879068842, 0.8745790451274809, 0.8740783646968934, 0.8768343743944297, 0.8767723675021111, 0.8774184244127186, 0.874625313496523, 0.8663276078838429, 0.8652679968273843, 0.8620571878870207, 0.8570176585984832, 0.8554743862823513, 0.8409119613093061, 0.8367155681528954, 0.8382114017707062, 0.8408988887951402, 0.8407169595036205, 0.8408344730811398, 0.8422920895017991, 0.8397963934774968, 0.8393672807247127, 0.8390113574456661, 0.8351642856580139, 0.8363902873401751, 0.8385290884655546, 0.8381056342642756, 0.8386860452961158, 0.8391962845085776, 0.8388688901165778, 0.8427769566103652, 0.8409234701627035, 0.8411854661130796, 0.837355463170319, 0.8373641113374721, 0.8408937331611201, 0.8479979750472296, 0.8483541159874661, 0.8479574873751112, 0.8460320812435879, 0.8512785471293415, 0.8482953086448725, 0.8452741118802265, 0.844410012162575, 0.8433792809925669, 0.8425630608456784, 0.840547244956347, 0.8395821352037806, 0.8419657712154306, 0.8399316315816253, 0.8376131442531023, 0.8344777385091373, 0.835051034706445, 0.8407608536239252, 0.8441862735926248, 0.8463001612878572, 0.8452334653276634, 0.8487417060718637, 0.8474856952955626, 0.8480649897622973, 0.8531854468126772, 0.8525582483826045, 0.8463521027222441, 0.8400464156264735, 0.8393609467312175, 0.839344669369565, 0.8379221748430975, 0.8371409016029292, 0.8364176305499237, 0.8395096302738791, 0.8387791666375762, 0.8379295694265293, 0.8352698685152448, 0.8352930901794136, 0.835669488008367, 0.8355908348288075, 0.8356243381895007, 0.836387181601921, 0.8371115870919092, 0.8373461076581773, 0.8373429622760594, 0.8375089339443551, 0.8373472890076741, 0.8383453374517581, 0.837925731913117, 0.8350206335003029, 0.8360301475956653, 0.836555646151523, 0.836760951289605, 0.8338186747488006, 0.8323636730756031, 0.8319726202456368, 0.8343689955623744, 0.8340125554717752, 0.8334768647821712, 0.8338632365899203, 0.832173399565835, 0.8324158958661599, 0.8309127548089708, 0.8290657961221705, 0.8279752435381168, 0.8287333812432439, 0.8250413997104159, 0.8245202325201476, 0.8250786588805995, 0.825064325074995, 0.8250687490712841, 0.8250670166770204, 0.8253078042180407, 0.8250616026242348, 0.8245869631347875, 0.8246446980168186, 0.8246548628493883, 0.8248661254728442, 0.8260917663850851, 0.8252869338108575, 0.826164967905619, 0.8232091418866159, 0.8217582786446083, 0.8217788606585873, 0.8217197012817236, 0.8202385642128548, 0.8206603565407694, 0.8214027041629427, 0.8216471432708162, 0.8200542365651576, 0.8194588898520797, 0.819041188682126, 0.8190085069163547, 0.8188632295394594, 0.8191152048339738, 0.8187330263253418, 0.8172358739513171, 0.8168346395380788, 0.8158598622912364, 0.8171599912692935, 0.8181434207412727, 0.8195066190983288, 0.8191072448269449, 0.8196149445327668, 0.8233721452798842, 0.8229058144263672, 0.8198626746672685, 0.8205847078963341, 0.8201825741799267, 0.821081791677865, 0.8271709357550509, 0.8267053050212974, 0.8271698912654236, 0.8281840252117021, 0.8276536753597431, 0.8277226736380358, 0.8262001699854667, 0.8284247153907586, 0.830166684537667, 0.8303387886436797, 0.8303464446070404, 0.829045388974421, 0.8281953855969676, 0.8282726459202351, 0.8276100589868639, 0.8302080944033335, 0.8300070573184763, 0.8301309315530052, 0.8300864489289286, 0.8305254729931842, 0.8282002292425574, 0.82733430889825, 0.827325083518298, 0.8273927774697633, 0.826147943432614, 0.8259462577458192, 0.8260409857201918, 0.8260176515482229, 0.8260154861767666, 0.8260481017084378, 0.8259180882929565, 0.826127458201611, 0.827012638430318, 0.8268117751158942, 0.8265407177213716, 0.8278818131787176, 0.8301998694201204, 0.8285035323924478, 0.8286492511600572, 0.8288711006993282, 0.8278523566011717, 0.8279779768878235, 0.831128242599018, 0.829561437689968, 0.8272238638520637, 0.8274386333797185, 0.8273685334974905, 0.8273867591269126, 0.8273842868171133, 0.8273757620498399, 0.8274127643661702, 0.8272793225756875, 0.827653173951409, 0.8306273787749546, 0.8303414519540742, 0.8309933035503185, 0.8319763008689945, 0.8316467190049907, 0.8316866380473342, 0.8316456857072259, 0.8317141817223852, 0.8315288968890195, 0.8324890736132956, 0.8309333218828048, 0.8280260559366592, 0.8276033283325712, 0.8275038080806901, 0.8284620027371928, 0.8298831580956857, 0.8307869529113271, 0.8308172137491948, 0.8308054093201341, 0.8308229002737004, 0.8307657951414904, 0.8309717491457882, 0.8292299701108969, 0.8276684300949827, 0.8276853298829635, 0.8296835480589099, 0.8318554636091751, 0.8315884810220797, 0.831691568480688, 0.8316641115228014, 0.831671424739389, 0.8316694767898257, 0.8316699956664936, 0.8316698574462242, 0.8316698942679734, 0.8316698844580633, 0.8316698870717532, 0.8316698863753329, 0.8316698865609069, 0.8316698865114541, 0.8316698865246334, 0.8316698865211208, 0.8316698865220572, 0.8316698865218074, 0.8316698865218741, 0.8316698865218562, 0.8316698865218609, 0.8316698865218599, 0.8316698865218601, 0.8316698865218601, 0.8316698865218595, 0.8316698865218625, 0.8316698865218515, 0.8316698865218929, 0.8324290423589722, 0.8315098096626325, 0.831632563254496, 0.831600653510468, 0.8316089332795427, 0.8316067923130085, 0.8316073315932346, 0.8316072452265594, 0.831497178102681, 0.8315382313021, 0.8315272557318297, 0.8315301898354229, 0.831529405515569, 0.8315296151667634, 0.8308669254010108, 0.8308669249887282, 0.8308669264902214, 0.8308669210234121, 0.8287836478687761, 0.8269016221058553, 0.82733920006638, 0.8272092989261919, 0.8272745463581535, 0.8264126368419455, 0.8272089153495475, 0.8277095862969119, 0.8276064177371296, 0.8276358862436256, 0.8276208297470723, 0.8276517522253153, 0.8275428213228297, 0.8279726341161646, 0.8246550090188178, 0.8217913994940171, 0.8220916625687401, 0.82198755919302, 0.8220153238097264, 0.8220079693800684, 0.8220097305720974, 0.82201001230715, 0.822007126609049, 0.8220184055353993, 0.8219770289949424, 0.8221342892049374, 0.8214406288517286, 0.8195822093510848, 0.8167653700862989, 0.8169121967149705, 0.8168717680262662, 0.8168824740755698, 0.8168798797190445, 0.8168796281003018, 0.8165105639447124, 0.8166327317788984, 0.8150947116727203, 0.8141691863876803, 0.8151340232014486, 0.8150538538515568, 0.8150088423941378, 0.8151903992758837, 0.8143966247784346, 0.8137901269629484, 0.8139090339695642, 0.8138773730676379, 0.8138857889060547, 0.8138836039753915, 0.8138839755178013, 0.8138846662288862, 0.8138815190574828, 0.813893465119143, 0.8138486913531635, 0.8139453010697275, 0.813512077719769, 0.8145780728932841, 0.814578072885251, 0.8145780729636303, 0.8150461677393803, 0.8150461687718068, 0.8150461649220002, 0.8150461792733438, 0.8150461257799828, 0.8150463251529181, 0.8150455821483089, 0.815048350845146, 0.8150380346996977, 0.8150764688435975, 0.8150076977362852, 0.8152015520818986, 0.8121684681353891, 0.8121684681353892, 0.8121684681353892, 0.8121684681353891, 0.8121684681353891, 0.8121684681353893, 0.8121684681353891, 0.812168468135389, 0.8121684681353892, 0.8121684681353892, 0.8121684681353892, 0.8121684681353891, 0.8121684681353892, 0.8121684681353892, 0.8121684681353892, 0.8121684681353891, 0.8121684681353891, 0.8121684681353891, 0.8121684681353892, 0.812168468135389, 0.8121684681353891, 0.8121684681353892, 0.812168468135389, 0.8121684681353892, 0.8121684681353887, 0.8121684681353916, 0.8121684681353795, 0.8121684681354262, 0.8121684681352448, 0.8121684681359501, 0.8121684681332122, 0.8121684681438239, 0.8121684681027606, 0.8121684682614263, 0.8121684676492151, 0.8121684700082678, 0.8121684609296791, 0.812168495825005, 0.8121683618554553, 0.8121688756087408, 0.8121669075827872, 0.8121744385569791, 0.8121456492891692, 0.8118597222965982, 0.8117617944614461, 0.8151413458121549, 0.8162504941982264, 0.8160712870460052, 0.8161300500042075, 0.8161145698193493, 0.8161186467065944, 0.8161175733166541, 0.8161178558389265, 0.8161177815165622, 0.8161178009996203, 0.8161177961284252, 0.8161177964656378, 0.8161177999056162, 0.8168627064515162, 0.8172220588091422, 0.817222058827334, 0.8172220588225224, 0.8172220588238016, 0.8172220588234334, 0.817222058823645, 0.8172220588231601, 0.8172220588248962, 0.8172220588184149, 0.8172220588426673, 0.817222058751971, 0.817222059090876, 0.8172220578255467, 0.8172220625457106, 0.817222044953113, 0.8168627205782993, 0.8168626547626293, 0.8177604693011417, 0.8174101679262, 0.8174226447561908, 0.8173764122852112, 0.8175475367652649, 0.8170931953699703, 0.8197290174357885, 0.8202720366859452, 0.8202250374798742, 0.8202389350158183, 0.8202289627322982, 0.8202546190518984, 0.8201647119827565, 0.8208654381897387, 0.8209047884058521, 0.8208947744564716, 0.8208973308587586, 0.8208966796580219, 0.8208968451480758, 0.8208968032015861, 0.8208968138030124, 0.8208968111322513, 0.8208968118026583, 0.8208968116350589, 0.8208968116767644, 0.8208968116664415, 0.8208968116689809, 0.8208968116683606, 0.8208968116685108, 0.8208968116684748, 0.8208968116684835, 0.8208968116684814, 0.8208968116684818, 0.8208968116684817, 0.8208968116684817, 0.8234971238927754, 0.8234971238927755, NaN], "mean_briers_curve": [NaN, NaN, NaN, NaN, NaN, NaN, NaN, NaN, NaN, NaN, NaN, NaN, NaN, NaN, NaN, NaN, NaN, NaN, NaN, NaN, NaN, NaN, NaN, 0.0423771747142494, 0.04568309099493576, 0.047323503323679586, 0.04946992887250186, 0.052390480761751464, 0.05361068989299057, 0.05517729108431834, 0.05780234492844574, 0.06005530415154525, 0.06191325157005894, 0.0637734339624573, 0.06601689023868182, 0.06675040236971179, 0.06789026417112966, 0.06955633066544531, 0.07201366701978495, 0.07355019433155552, 0.07476760688760359, 0.07563935474965401, 0.07716545888029232, 0.07874322836201804, 0.07988409472609548, 0.08127249438356261, 0.08466406962087998, 0.08686853064529541, 0.08832883461485617, 0.08908737038867533, 0.09036642995898499, 0.0921408161513434, 0.09319876282490787, 0.09537761326619312, 0.09659387588679304, 0.09790269414069955, 0.09957882663445237, 0.10041198493449499, 0.10275796458535175, 0.10428774550342823, 0.10638253966283769, 0.10829420152104811, 0.10893486568812247, 0.10918809451207187, 0.11071059722063364, 0.1124146107034587, 0.1139231878112095, 0.11561125341744283, 0.1166523637168635, 0.11775420495711493, 0.11825815715765223, 0.11995337797605268, 0.12092977933304623, 0.12176195271739916, 0.12249009668835284, 0.12322217271384145, 0.12505198413204874, 0.12642121890017502, 0.1276906800353951, 0.12831393037691696, 0.12995286415080493, 0.13117891217752345, 0.1318490819751059, 0.13271407419644626, 0.1344660743009351, 0.13532135616737903, 0.1366651141072867, 0.13778876665815895, 0.1388525660641446, 0.14030004515432687, 0.14124776497500544, 0.14246333251583695, 0.14335652096326232, 0.14392787380403022, 0.1448842057996032, 0.14657533795123412, 0.14890551352691325, 0.14985805926296006, 0.14984152567350947, 0.15033502409345337, 0.15052121035717914, 0.15088887477796306, 0.15152153169423388, 0.15193011084074223, 0.15217407150494966, 0.1525848679953104, 0.15296307474104626, 0.1542960979401901, 0.15553875033067394, 0.15600605838307588, 0.15643648400658103, 0.15755151318990374, 0.15854111941451512, 0.158960730842229, 0.159161242986437, 0.16007965101519137, 0.1610201520827825, 0.1613676754552609, 0.16156761733767133, 0.16242642669654603, 0.16317789885914888, 0.16442968849745557, 0.16536874112297553, 0.16545339614483331, 0.16591980690372132, 0.16588709582806743, 0.1660531156307742, 0.1664128325998178, 0.1667471820813952, 0.16704861131174797, 0.16740476668743515, 0.1678394746930961, 0.16839018134752812, 0.1686698562137441, 0.16907660990019804, 0.16958441436839242, 0.17054790594991268, 0.17118806090093286, 0.17220383352808594, 0.1729326779796953, 0.1729007370098719, 0.1736762649634268, 0.17453607176485927, 0.17500590425425055, 0.1761934967171277, 0.17628799604901704, 0.17636569194334087, 0.17683346311543932, 0.17707831683053027, 0.1776940088151191, 0.17793114466337875, 0.17817679998395897, 0.1783904574668773, 0.17870056051633912, 0.1791876536777349, 0.17970726952934535, 0.1798312443879792, 0.1799657048532946, 0.1799778610520065, 0.18014830717302538, 0.18005337662901177, 0.17992075374341826, 0.18029557942878124, 0.18070877054330728, 0.1808863451355969, 0.18130114122551433, 0.18135897962645908, 0.1813358692729088, 0.18133107049518712, 0.1811196652221521, 0.18187940793342197, 0.1824917605699205, 0.18280778296577735, 0.18277777736393666, 0.18317040455072353, 0.18321921965760118, 0.1830430697460384, 0.18373551121001927, 0.1838044698056065, 0.18456656372781857, 0.18467866020800008, 0.1848599635348565, 0.18533530143298435, 0.18541571937355855, 0.1854485575935287, 0.18572946443572566, 0.18582754246436828, 0.18613896210628847, 0.1863299991005458, 0.1865393329836527, 0.1868251963123919, 0.18699695410691572, 0.1870075557618247, 0.18685771357753556, 0.18688360795740064, 0.1872597083482134, 0.18731298589138198, 0.18781344290798083, 0.18819553379343174, 0.18872212822432186, 0.18892217881273785, 0.18981492833638394, 0.19034600653160758, 0.19062754316676392, 0.19111003091284445, 0.19156487476870238, 0.19213312521556922, 0.19248372408080455, 0.19280667125899761, 0.1929209279510253, 0.19306489013201564, 0.19364734762611258, 0.19399971121894588, 0.1938741719776159, 0.1937307916610459, 0.19408217682665865, 0.19427858266398873, 0.19434116348874889, 0.19445412121901057, 0.19433593109669875, 0.194776688993968, 0.19496724856074654, 0.19490622318059198, 0.1949271669538947, 0.19521557619059512, 0.1955282172862202, 0.19551021523648449, 0.19549349323125315, 0.19586380626536068, 0.1960076053819311, 0.19593338581085315, 0.19661008596962112, 0.19670673332571043, 0.1968057857291303, 0.197260532054748, 0.19739653107197788, 0.1973810331943533, 0.19788368176498, 0.19809034477842644, 0.19834489676559486, 0.1983204423810926, 0.19844458990783256, 0.19876522734682558, 0.19905540776390712, 0.1990253778433696, 0.19884270183523953, 0.1988415974146832, 0.19953159899977072, 0.1996142019551365, 0.19965347591365715, 0.20004517200722094, 0.20027597546348694, 0.20030897993330704, 0.2005800185844106, 0.20093632633882205, 0.201311726851633, 0.2016854373458991, 0.2018186491644173, 0.20203620993212368, 0.2020910154615391, 0.20212563559760321, 0.20210511276866194, 0.20227186606328534, 0.20256469197410396, 0.20248490240624392, 0.20282096072664235, 0.20316202336007574, 0.20333796216950512, 0.2032572479472742, 0.2032229146784696, 0.20349433629930017, 0.2034738935495932, 0.2032244199917755, 0.20339662131206343, 0.20361463071240765, 0.20348812959966908, 0.2034336851522163, 0.2036024592842321, 0.20401665115713535, 0.20428932209717376, 0.20427424747916162, 0.20433749664372677, 0.20431829474672425, 0.20427593938478916, 0.2042582270152429, 0.20447741746054135, 0.20453224576415377, 0.20463801752885755, 0.20477290691540984, 0.20497511423923478, 0.20507484909506263, 0.2049930199230335, 0.20509319276303875, 0.20513140830947868, 0.20518813481007964, 0.2052076641866306, 0.20491115325087114, 0.2045623396003286, 0.2048477333200641, 0.2050349784044182, 0.20513876821091098, 0.20524649764871583, 0.20558257715773076, 0.2056106857533254, 0.20560302047330659, 0.20565453481815704, 0.2056815716809763, 0.20566699715327336, 0.20586872225641537, 0.20593837466499865, 0.2061393828351612, 0.20638525669051125, 0.2068014238927575, 0.20702563083185357, 0.2070293977052815, 0.20698164225901872, 0.20691355052653604, 0.20695481121023415, 0.207242261545725, 0.20751808415598222, 0.20756831033181694, 0.2079832598446075, 0.20808115174832684, 0.20800341549846008, 0.20799776846750864, 0.20799973686100248, 0.2079927999962421, 0.20803001633036236, 0.20816877750091395, 0.208297913788367, 0.20822205639065658, 0.20830829570437764, 0.20830361927193305, 0.20830045474102857, 0.20831093707128426, 0.20823095327963445, 0.20821989504123264, 0.208059883952778, 0.20801847573109528, 0.20805947792984295, 0.20831998896724, 0.2082216088505715, 0.20837202080187733, 0.20857732944506363, 0.20872609455486493, 0.2087352468939295, 0.20873594402503454, 0.2087277834327116, 0.20882913267931666, 0.20882990403231178, 0.209215721120125, 0.2091879644999808, 0.20934973666733925, 0.2098140395629721, 0.2099138244568329, 0.20987702433196806, 0.20989568260819846, 0.2097209968635601, 0.2097489859122829, 0.2097881739944772, 0.20977177058303303, 0.20980868754757084, 0.2097934323949255, 0.20958838960274442, 0.20957220753725503, 0.20965369031752581, 0.2099605924266142, 0.21002631441045017, 0.21011581151384345, 0.21010187963418878, 0.21010990050034187, 0.20997069876059413, 0.2099638981961865, 0.2099684246281288, 0.20991796436171103, 0.20993051670723065, 0.21004349879205036, 0.21016554289938336, 0.21005477470472278, 0.20992425470650186, 0.20991558076087966, 0.20991727808537353, 0.20990809700563035, 0.2099084568784529, 0.20989588945026472, 0.20997852090270533, 0.21016264065483567, 0.21018771626058474, 0.21018349833922062, 0.21017933473914296, 0.21022885259253546, 0.2102339124419941, 0.2103401232240155, 0.21050333858120088, 0.21046752629905446, 0.21045507312116743, 0.2104576578347829, 0.2104569914763736, 0.21045712430299307, 0.210457230944569, 0.21045673906285084, 0.21045833447077292, 0.21045353211866907, 0.21054989810039706, 0.21051212694747373, 0.2105088212239275, 0.2105094411017562, 0.21050933935495247, 0.21050934682702188, 0.21050936695105824, 0.21050927655384624, 0.21050967741564572, 0.2105079266953515, 0.21051625182103165, 0.21064519273891272, 0.21035978604967379, 0.2103519991548662, 0.2104468371659397, 0.2105426710638345, 0.21053441947914028, 0.2105625998265268, 0.21060342162304188, 0.21072401671522833, 0.2107253187676439, 0.2107207355877785, 0.21097581274269814, 0.21099883578123146, 0.21097290085316858, 0.21089684130348582, 0.21112087935554052, 0.2112404401508228, 0.21114621279003432, 0.21110942203339955, 0.2111242447881228, 0.21118278688397996, 0.21106877501017485, 0.21105961659498865, 0.21099526462886173, 0.21093373610966287, 0.2109405080025634, 0.21093992528475672, 0.21091244997283914, 0.2109339219389307, 0.21102528398185538, 0.2105236663014412, 0.21016680164286625, 0.21032890524075668, 0.21036018501087556, 0.21034495960684793, 0.2103463205420729, 0.2103497447564179, 0.2103381446535782, 0.21064502391355375, 0.21066726479847023, 0.21066839706049553, 0.21064870437089678, 0.21066426990056525, 0.21041356005238557, 0.21050900676704454, 0.2108019245458819, 0.210961475827439, 0.21101199500708492, 0.21091981299748946, 0.21093024714942096, 0.2109662274948673, 0.21095833467181982, 0.2109607524812084, 0.2109581735180262, 0.21085883852811196, 0.21087199351078698, 0.21086749706485433, 0.21091892160942532, 0.21093037070371665, 0.21092414149559258, 0.21089317223219586, 0.2108818461081794, 0.21087442183267952, 0.2108756250176661, 0.2108756131319116, 0.21087446430069284, 0.21087902621506036, 0.2108587691825124, 0.21093722856122069, 0.2110302336780408, 0.2110225415120303, 0.2110313567886311, 0.2108653646525942, 0.21085067262148444, 0.2108540473225969, 0.2108532714409963, 0.21083251222681967, 0.21087529308659156, 0.21087739310318263, 0.210876900471674, 0.2108770735400684, 0.21087683978466326, 0.21087747155995537, 0.2107566033645233, 0.2106503141261694, NaN], "lower_ci_briers_curve": [NaN, NaN, NaN, NaN, NaN, NaN, NaN, NaN, NaN, NaN, NaN, NaN, NaN, NaN, NaN, NaN, NaN, NaN, NaN, NaN, NaN, NaN, NaN, 0.01976363070049266, 0.022938845368932235, 0.023536949865708687, 0.024037133786608444, 0.024873088147695857, 0.02518346511225511, 0.02522227887130639, 0.027599633077923857, 0.029284465065271076, 0.03036666696487905, 0.03231103993767653, 0.033925107832048086, 0.036435416555523195, 0.03647765210937798, 0.03679400921628231, 0.03730013284748908, 0.037845354402975, 0.0409364424926564, 0.0405110341633377, 0.04245429356000856, 0.0472021842547741, 0.04897159689384568, 0.0524159650433663, 0.05535914210861217, 0.05713908978642635, 0.05963783073548672, 0.06038244682580488, 0.06153393925137994, 0.0623626725673502, 0.0637159905133359, 0.06584145284926045, 0.06742147044768913, 0.06825894447451974, 0.0686733970554377, 0.0690661920736006, 0.07489118494030232, 0.07723745199893145, 0.08262637431376192, 0.08476772858334873, 0.0864841283306025, 0.08663851732195495, 0.0881950536060573, 0.09108545524841496, 0.09320085797555051, 0.09465076001506029, 0.09649871372576213, 0.09765275480521685, 0.09921867761818677, 0.10085440844300536, 0.10117806742975924, 0.10165560956817771, 0.10188906955043552, 0.10210556740267367, 0.10529895849168827, 0.10733571337239725, 0.10931952456783486, 0.11063690904150486, 0.113216192430779, 0.11317518607440394, 0.11306747524179148, 0.1140441552704526, 0.11607093318007904, 0.11624784723160178, 0.119089308040373, 0.12104206719348123, 0.1218555908223093, 0.12226174653915406, 0.1221881932023177, 0.1242988994793699, 0.12471975454393866, 0.12479368920741352, 0.12500946536810673, 0.1263166370914588, 0.12846373258719027, 0.1297827748349989, 0.12997773921536382, 0.13137124409629136, 0.1314462659343749, 0.13159878026970753, 0.13132824811851035, 0.1320112402343186, 0.13186308196739818, 0.1317574099542118, 0.131617816630827, 0.13362631805553932, 0.13446409041465518, 0.13438435888241465, 0.13478286401531359, 0.1345626341190478, 0.13636790410200836, 0.13667394089590287, 0.13616825353835205, 0.13704016835988467, 0.13715535049616476, 0.13839782289673697, 0.13850615022196938, 0.14027541887687878, 0.14080098430700863, 0.1423844433106624, 0.14285931023667653, 0.14305175619257612, 0.14373414341249247, 0.1436106751452779, 0.1436338766453816, 0.1433370022383436, 0.1436215708117596, 0.14385503780707254, 0.14534291863206183, 0.14615016996097402, 0.1465361403970888, 0.1467866181829866, 0.14718089841536022, 0.1472586016345172, 0.14726189838988313, 0.14774272425383012, 0.14808504249247148, 0.14858794488389826, 0.1490893441676412, 0.14998262838613552, 0.15114849847026487, 0.1512641522142261, 0.15152552649120962, 0.1520724951964849, 0.15211941157028694, 0.1540871742304361, 0.15484136245205432, 0.15600886635825784, 0.15622253021144702, 0.1562960971103142, 0.15649592940206414, 0.15655600462817315, 0.15663459514598502, 0.15727255749781874, 0.15744921667157913, 0.15756641947297087, 0.1578917236632953, 0.1578252416030516, 0.15741542026070687, 0.1572869275087934, 0.15742757258826476, 0.1575500387182813, 0.15761357106110885, 0.15832432697890256, 0.15851139539201023, 0.15851832164998972, 0.15810668019482044, 0.1580201243029674, 0.1584265722068199, 0.1586247341179526, 0.15898003216523224, 0.15891099377740223, 0.15923734759956332, 0.1591540943265005, 0.15958232404537864, 0.1615674387028344, 0.16150163704190187, 0.162889713531522, 0.16289296742220813, 0.16290371630627212, 0.16353987164443404, 0.16355191153710302, 0.16348345560865563, 0.16350322865901093, 0.16355647697206283, 0.16402019765082412, 0.16428506389070754, 0.1644937547602371, 0.16446657131762107, 0.16434523418150873, 0.16432152046205661, 0.16407700381568477, 0.16419105258198083, 0.16439014817880795, 0.1641237488456361, 0.16455119176007751, 0.16498618561990988, 0.16543792436957133, 0.16522971207089204, 0.16542862746150594, 0.16614441758745283, 0.16583497253804003, 0.16674210502362688, 0.16717718537069348, 0.1675246153451103, 0.16719222973068593, 0.16735935286363063, 0.1673643471611819, 0.1673064552920654, 0.1693352954235209, 0.17005619770136896, 0.1697777177886371, 0.16918318260286921, 0.17052903310642534, 0.17141144124252214, 0.17132580729013677, 0.17145311584569564, 0.17127318195336527, 0.17182568750195173, 0.17183372699130295, 0.17191869826544023, 0.17143766988719153, 0.17196455530991686, 0.1722548078841006, 0.1721926328742506, 0.1716938508883641, 0.17169016812972782, 0.17164394404698657, 0.1716835927422262, 0.1716970070205143, 0.17157159493573348, 0.17059081475440074, 0.17177287917460607, 0.1726815821817029, 0.1725314444987742, 0.1728994883833534, 0.17311144505274395, 0.17304305868187145, 0.17311527219485962, 0.17323955924669712, 0.17339851180345967, 0.1734761783144385, 0.17331027456237275, 0.17302097451599316, 0.1732430386178797, 0.17378135224084523, 0.17375022186621247, 0.17378476625961184, 0.17395929163539992, 0.17406071432351508, 0.17389918419660594, 0.1742511906102614, 0.17497688692804542, 0.17554088065377071, 0.1762315960294565, 0.17682693758950147, 0.17670518035079064, 0.17671962723036894, 0.17728351943994558, 0.17712062002425633, 0.1770190110296671, 0.17740068212692842, 0.17737764520578786, 0.1772298823084313, 0.17772289641152217, 0.17783138876901666, 0.17787213659099665, 0.17772316569046898, 0.17792870724042, 0.17786237675438613, 0.17774545181752674, 0.1777542936056743, 0.17773787382910666, 0.17773842712332383, 0.1776882825004135, 0.1776374208981479, 0.1776091687776824, 0.17770072641959622, 0.17771164238076567, 0.17771698222829013, 0.17766944529051204, 0.17759165883326888, 0.17718951073881703, 0.17715711496319286, 0.17719322665999918, 0.17719478352090987, 0.17739454992550205, 0.17741954817473687, 0.1774218367542023, 0.17741447328099283, 0.17741634377268342, 0.1774043658793089, 0.17735056840912666, 0.17735870130165324, 0.17716377990351256, 0.176978627706022, 0.17708533297141762, 0.17705287160483435, 0.17690657571337498, 0.17684087712974103, 0.1768498002026369, 0.17675299076685055, 0.17676624525900522, 0.17708625271047226, 0.1772766219321304, 0.17723998852850123, 0.17731538961648438, 0.17736355778418403, 0.17740698684707168, 0.17741212611744026, 0.17756375769577823, 0.17765999934072207, 0.177704116557178, 0.17745761105090221, 0.17798778069184837, 0.17916197572599799, 0.17902036459119378, 0.17929397482362297, 0.17927608308760293, 0.17939093525158722, 0.17949467728430668, 0.17962797468791492, 0.17960060884206056, 0.17960756927533808, 0.17960684443715705, 0.17960884054629675, 0.17986813514708827, 0.1796027410712653, 0.18084108296565082, 0.1818888084671892, 0.18173385622663613, 0.1817997848063777, 0.1817964756743044, 0.18172486825038073, 0.18163785590509893, 0.1816508364296217, 0.18157993907237543, 0.18168601740790208, 0.1818414584715741, 0.1816506748282213, 0.18203035863141767, 0.18256758750075786, 0.1830331465791629, 0.18320597603058525, 0.18318197434232622, 0.18319558563569213, 0.18316500853882467, 0.18318606851381536, 0.18335837412758632, 0.18326161121492102, 0.1834426482044141, 0.18382724887149726, 0.18373647493339673, 0.18365745740146203, 0.18370907381934884, 0.18355809313187033, 0.18417897125127883, 0.18443037513120825, 0.1844108162140622, 0.18443360915893942, 0.18426649371473164, 0.1841286873729365, 0.18410609295896338, 0.18419095360819898, 0.18431359808229025, 0.18435910260439808, 0.1843552393262099, 0.18435270324962932, 0.1843669792716981, 0.1837664896709204, 0.1837634289628068, 0.18376256042895894, 0.18357752666288238, 0.18359163390111324, 0.18370912757848307, 0.1837297014242023, 0.1836298317603706, 0.18352963542136538, 0.18351022534111616, 0.18352003370251957, 0.18350655929998227, 0.18349511441994382, 0.18349175113877372, 0.1835261356377397, 0.18403428891930557, 0.18448579153283765, 0.18436864512121467, 0.18440059986617474, 0.1843626509598692, 0.1843179049778398, 0.18436890325588498, 0.18454584090588055, 0.1844874487765994, 0.18448687143578604, 0.1844869769629796, 0.18448695555890957, 0.18448693672439995, 0.18448703288339185, 0.18448666836996272, 0.18448802556711288, 0.1844829792789108, 0.18453879996569073, 0.18454416104748844, 0.18454283420699547, 0.18454318689576582, 0.18454308923081877, 0.18454313082490184, 0.1845430614005665, 0.1845432967026012, 0.18454242892909795, 0.18454564913929752, 0.18452675074052668, 0.18454043078672241, 0.18440187662481985, 0.1843318185686371, 0.18449046675376493, 0.1844991825128899, 0.18449875365365245, 0.1844768604966098, 0.1844869322741086, 0.18436005103997355, 0.1843891274807941, 0.18440159929903593, 0.18454771690608798, 0.18456270776395683, 0.1845298658177214, 0.18451372705055222, 0.18497667711342977, 0.18511263396536462, 0.18457607127687384, 0.18407334357794264, 0.18418725079660475, 0.18417423213725814, 0.1838060357660628, 0.18379787801671793, 0.18377555880634858, 0.1838018677886477, 0.183806461147243, 0.18381277465317983, 0.18372809034456425, 0.18369708507166893, 0.18382323062251177, 0.18286273673414205, 0.1824325972053226, 0.18244207104399962, 0.1824556677672293, 0.18248518596436372, 0.18247807992507298, 0.18248085314531048, 0.18247675752746118, 0.1825717480291944, 0.18259781462661814, 0.1825904080931002, 0.18260396026703593, 0.1826774507601157, 0.18259038974344186, 0.18261351113382487, 0.18277581639892615, 0.18287638159347266, 0.18290038300049907, 0.18246545055359076, 0.18242553855164736, 0.18245412460962895, 0.18242163420406174, 0.18238938909046057, 0.18251604989170883, 0.18200304855066585, 0.18198617413293977, 0.1820404999070312, 0.18203326383640409, 0.18203590702445746, 0.18200731721587102, 0.18187599706817678, 0.1819515591059377, 0.1819702753371034, 0.18196566107494033, 0.18196721000277097, 0.18196546479531586, 0.1819708177827299, 0.18195046608997525, 0.1821381830199727, 0.18216875833567592, 0.18216910789448712, 0.18216869051620577, 0.18213687559398015, 0.18213666766696782, 0.18213632886608075, 0.18213774318375667, 0.18207964859448267, 0.18211123049133676, 0.1821121870827096, 0.18211191131645169, 0.1821121541150152, 0.18211154475406635, 0.18211328696430196, 0.18191301884564723, 0.18182363694942613, NaN], "upper_ci_briers_curve": [NaN, NaN, NaN, NaN, NaN, NaN, NaN, NaN, NaN, NaN, NaN, NaN, NaN, NaN, NaN, NaN, NaN, NaN, NaN, NaN, NaN, NaN, NaN, 0.06848412879101988, 0.07077698045842092, 0.0721016051489572, 0.07371720180654194, 0.07768860575051384, 0.08020604825054053, 0.08382637057812216, 0.09075447832486239, 0.09211518607075893, 0.0921550973738467, 0.09367728187617931, 0.0982268528077193, 0.09715298580401921, 0.09875340875157611, 0.10145181524802484, 0.10627565832633351, 0.10672181359639625, 0.106617546381243, 0.10641887898313296, 0.1064528493822853, 0.10831737777262135, 0.11042860560767248, 0.11353504106800458, 0.11567182905055572, 0.11707403644553406, 0.1198231936022328, 0.1216623583068206, 0.12459745092541415, 0.12680986854119766, 0.12829889107105596, 0.128070477619529, 0.12787638177086924, 0.12775679249129207, 0.12785586239096058, 0.12782098601317068, 0.12925361915572695, 0.130744023704614, 0.13114249052729773, 0.13137964840261668, 0.1313709623997877, 0.13115573862291982, 0.13215278159578375, 0.1341033162957902, 0.13461484692422995, 0.13607384141374382, 0.13653454215958333, 0.13631812292137718, 0.13630184873011886, 0.13715227968175653, 0.1387374556482348, 0.13875341059717658, 0.13935847054874442, 0.13944923904579423, 0.14199654294800898, 0.1444571680555097, 0.14508323833821973, 0.1459920008872308, 0.14688096102155793, 0.14902343780174718, 0.1501112117794662, 0.15147374553848175, 0.15270878446876437, 0.15378513639289765, 0.15501223123497848, 0.15585597876119453, 0.15694105876065953, 0.159203366572499, 0.16041682197141413, 0.16169817485189114, 0.16307610204461143, 0.16374289036910938, 0.16590413526776718, 0.16951893032568902, 0.17092379002723188, 0.17134954358238735, 0.17142224290445482, 0.1717222993245912, 0.172126075065736, 0.17225742171718955, 0.17353647131822417, 0.17373706851991064, 0.17374003203882374, 0.17441166201230804, 0.17501984461397138, 0.17704028600365296, 0.17889514412961535, 0.17915308978822195, 0.17999514911553968, 0.18169282209994644, 0.182703184190704, 0.18269286331700355, 0.1821860988131611, 0.1832450188208833, 0.18560160003674264, 0.18573620862570575, 0.18584722440552137, 0.18612791657137584, 0.18672271005841906, 0.1872827177973128, 0.18728210313431934, 0.18717085089308944, 0.18755710619048263, 0.18746110199100485, 0.18740663249995518, 0.18873567537715655, 0.1894405141899762, 0.18980609598985096, 0.18974599990417465, 0.18963963694047206, 0.19039258192559733, 0.19086039636187693, 0.19087658516022132, 0.19236423593097143, 0.19422482670652488, 0.1947687046129265, 0.19596973058896294, 0.1972816289256273, 0.19736005059368852, 0.19818208107473315, 0.1991284613909452, 0.20012877777289376, 0.20127817063593342, 0.201158978804594, 0.20101069751095257, 0.2011589696383205, 0.2013493771329138, 0.2012453811985824, 0.20122464237589385, 0.2012171519364198, 0.20155845207687761, 0.201508423526968, 0.20148700841634534, 0.201883276997045, 0.2020385554919826, 0.2021664837505614, 0.2023531348032963, 0.20293806341562637, 0.2038537538083103, 0.20386625778796783, 0.20409710775079543, 0.20475497155047614, 0.20465030726499053, 0.20446083765080425, 0.20444923309668067, 0.20438044911294975, 0.20462170792940843, 0.20426687816293357, 0.20489538150047462, 0.2057312184527833, 0.20598703435028992, 0.20584882737468854, 0.20665063784145965, 0.20641289814039, 0.20608217008883264, 0.20616932152390646, 0.20593358245251084, 0.20646249566459282, 0.20625024256129468, 0.20657884873417834, 0.20708887734523426, 0.20708457090078203, 0.20717979800116923, 0.20867361623356465, 0.20890259621207322, 0.208722570345727, 0.20818349727257382, 0.20812825769388166, 0.20896098769377133, 0.20903617871881766, 0.20899658953058192, 0.20899592781251358, 0.20881233442786049, 0.20923786194438096, 0.20929075491117421, 0.21010415890343606, 0.21011582717008057, 0.21068155541302075, 0.21093244863847396, 0.21173340679972677, 0.2124972643350415, 0.21260559456375527, 0.21365738667964607, 0.21448206113978469, 0.2153425831374382, 0.21537409991189743, 0.215533938022862, 0.21597329022112652, 0.2161193850247934, 0.21617027249180806, 0.21647051863496525, 0.21601948542149138, 0.21628019536996937, 0.2163501398228855, 0.21642260541142683, 0.21642349767813654, 0.21659910083544018, 0.21633208159822687, 0.2168070638047799, 0.21698779585543582, 0.21694159609448435, 0.21688976657138168, 0.2169456880087783, 0.21699451383311766, 0.21700371162956003, 0.21710350064305942, 0.21752495883639925, 0.21851154035419137, 0.2187720737852073, 0.21934655860153485, 0.2188341810277723, 0.2196452791551616, 0.21984834529265532, 0.2196899289774975, 0.2196148421774131, 0.22055797940926491, 0.22059623690991012, 0.22072926074727486, 0.22058659019797827, 0.22072729007394376, 0.22100556371283345, 0.22084496210962665, 0.22106717099561593, 0.2207465200796723, 0.22082447635529373, 0.2214050893092335, 0.22160011359938225, 0.22155210993688587, 0.22190412044245122, 0.22266767887079678, 0.22239311726746921, 0.22275400886054067, 0.22307647218855844, 0.22337169578769406, 0.22340321390579038, 0.2236998261683045, 0.2241153528696001, 0.22414939463891528, 0.22398563887359396, 0.22401942664308047, 0.22432358423936377, 0.2243193555912396, 0.22429042867160737, 0.22443683636308054, 0.22474790803945466, 0.22497491264181552, 0.2249611715963318, 0.2248724529796953, 0.22570909596370434, 0.22571139784151922, 0.2255371369662864, 0.22582263296859553, 0.226064670025028, 0.2260082138128725, 0.22600821437525292, 0.22671294422302768, 0.22690105057115748, 0.22700116542560958, 0.2270396316081167, 0.22707764145517623, 0.22706046216840403, 0.22703256275987457, 0.22702594262350018, 0.22720569436674015, 0.22741346306911792, 0.22741047192541408, 0.22733604406202726, 0.22740666210071572, 0.2273784119851314, 0.22739227407939958, 0.22743574312754913, 0.22755662631932208, 0.2278410252015803, 0.2278410250995386, 0.22764174014982175, 0.2276722315190564, 0.22813263636157477, 0.22830938601532855, 0.2285304174264166, 0.22855053537630482, 0.2289307347676695, 0.22893812155557197, 0.22893618096325274, 0.2289407052013499, 0.22893343108432632, 0.22891563323414738, 0.22904649591317797, 0.22905174610732432, 0.22910922869177142, 0.22919078786870845, 0.22965403548715047, 0.23009472768253558, 0.23005120071037044, 0.22995298631691086, 0.23003342904223203, 0.23012433547638508, 0.23030411787224014, 0.23058257939373322, 0.23049738551711266, 0.23077460937154104, 0.23088785211721097, 0.23087977871146684, 0.23089983474378267, 0.23090317668424923, 0.23089918243931623, 0.23091334730932123, 0.23096769641316844, 0.23134549987385963, 0.23140091048930664, 0.2314174705936162, 0.23141311147026558, 0.23141763370771126, 0.23142154479861113, 0.23135376781260397, 0.23137190714849287, 0.23119328529683536, 0.23122853310369504, 0.231265810773777, 0.231949956859219, 0.2319834980549116, 0.23194317765005046, 0.23199001868331418, 0.23213473783777644, 0.23213829277730572, 0.23213734502612604, 0.23213741036318178, 0.23209987906419147, 0.2325167684806602, 0.23340320492160918, 0.23339408435453987, 0.23327821476357816, 0.23422657590031012, 0.23435447344291738, 0.23425780103719293, 0.23425515329946953, 0.23406887104494634, 0.2341294315009688, 0.2342220520709085, 0.23417581945986796, 0.23440146522600852, 0.23423966819461492, 0.23386931079999648, 0.233736672615005, 0.23450629519776928, 0.23454599972972354, 0.23467291765230008, 0.23478731688088847, 0.23479584041999413, 0.23479763647061747, 0.23473011060271948, 0.23473309342607984, 0.23472834136377818, 0.23475888838624115, 0.23480785542660468, 0.2348338027633653, 0.234865658872261, 0.2348587914976345, 0.23490814743761235, 0.23491114902004914, 0.23490910092225947, 0.23491563142175695, 0.234917258971895, 0.23491568909050792, 0.2349293853535304, 0.2350141271151627, 0.23501417438307365, 0.2350141385014984, 0.2350142278042183, 0.23503912868650315, 0.23525923197189627, 0.23524339358021532, 0.23557780226470423, 0.2355164024689949, 0.23556232629614013, 0.23555153345558563, 0.2355540631147995, 0.23555349607667528, 0.23555357053742013, 0.23555372242701256, 0.235553188778182, 0.23556536333535527, 0.23551274583997475, 0.23546539973991265, 0.23546538749286874, 0.23546543598882938, 0.2354654119091438, 0.23546542040749482, 0.2354654209713301, 0.23546540472911656, 0.23546548160231046, 0.23546514504211083, 0.2354665461742292, 0.23609343884573208, 0.23591644618437727, 0.23589194488670046, 0.2362271837183583, 0.23626258767264757, 0.2362640126339054, 0.23626624165867774, 0.23633052049346023, 0.23641169108048976, 0.23649925220477866, 0.23649932703563628, 0.23663871902348113, 0.2366266370081835, 0.23648128999250956, 0.23648955199476882, 0.23662281385102452, 0.23713386086858942, 0.23721497638609618, 0.23721783833763052, 0.2372159373484371, 0.23717233381372374, 0.23712239845635005, 0.23712303777914637, 0.2370419234920408, 0.2369581066791368, 0.2369535181415026, 0.2369610756619903, 0.23686185792138548, 0.23685060427781815, 0.23683605433534832, 0.23699795716768046, 0.2364251079486072, 0.2364294278096449, 0.23648033483886707, 0.23648033490775341, 0.2364803348966551, 0.2364803348719531, 0.23648033498212864, 0.23651469412398862, 0.2365141845366781, 0.23652691324789044, 0.23648568476479423, 0.2365038653682904, 0.2353939506498518, 0.23551892021410997, 0.23570835807454307, 0.23577997473947523, 0.235754246043612, 0.23576239817699668, 0.23573573065780834, 0.23579202298805133, 0.2357776354233765, 0.23579773795916179, 0.2357230210294779, 0.23575084978120003, 0.23579825403421845, 0.23576827203095616, 0.23585350676012776, 0.23582226878117896, 0.23584980273782344, 0.23594999720842502, 0.23593470467481242, 0.23593491808412353, 0.2359315797137744, 0.23593207891895016, 0.23593327008108472, 0.23592811505511455, 0.23595135531206785, 0.2358639592244134, 0.23595622559814336, 0.23594918752170843, 0.23595623798366067, 0.23583267963287308, 0.23582969173348306, 0.23583176359406385, 0.23582613843279376, 0.2358990402473637, 0.23594498693012422, 0.2359533543895934, 0.23595135482258636, 0.2359522479277242, 0.2359506601068773, 0.23595510894159033, 0.2359673327156009, 0.2359826458508089, NaN]}
