# Supplementary material for: Random Survival Forest Versus Elastic-Net Regularized Cox Regression for Survival Prediction in Acute Myeloid Leukemia at Distinct Treatment Time Points: Model Performance Comparison Study
Source: JMIR Bioinform Biotechnol. 2026 Apr 29;7:e75678. doi: 10.2196/75678 (PMC13128161; doi:10.2196/75678)
Supplement: Multimedia Appendix 11 [file bioinform-v7-e75678-s011.zip › final_stage_model_measurements/performance_metrics/rsf/raw_JSON_metrics/rsf__post_C2__C2_MRD_flt3_npm1__SUMMARISED.json]

{"mean_c_index": 0.6818301772042099, "lower_ci_c_index": 0.6087519971379975, "upper_ci_c_index": 0.7444241925043155, "mean_ipcw_c_index": 0.6818301772042099, "lower_ci_ipcw_c_index": 0.6087519971379975, "upper_ci_ipcw_c_index": 0.7444241925043155, "mean_auc_curve": [NaN, NaN, NaN, NaN, NaN, NaN, NaN, NaN, NaN, NaN, NaN, NaN, NaN, NaN, NaN, NaN, NaN, NaN, NaN, NaN, NaN, NaN, NaN, NaN, NaN, NaN, NaN, NaN, NaN, NaN, 0.6981566142126837, 0.7068279432619278, 0.7140332737665196, 0.7161296375640054, 0.7169235923457383, 0.717610079762337, 0.7152468866170749, 0.7139742287001623, 0.7152735522830631, 0.7165486367123508, 0.71516395191572, 0.7141003731788219, 0.7153251504542204, 0.7174680025469082, 0.7180335774055324, 0.7158565877678801, 0.708930362670909, 0.7093179076946151, 0.7123881985359761, 0.7072622929497178, 0.7095124249970783, 0.7130850017090244, 0.7105522588623344, 0.7118397508236899, 0.7188486452261723, 0.7218164441515793, 0.7195148636504539, 0.7172933135121116, 0.7147667092368212, 0.7119641052044393, 0.711575892149917, 0.7127985839748395, 0.7136973596588692, 0.7141487899968353, 0.716232236758121, 0.7184757201787564, 0.7219325966888757, 0.7199202860272441, 0.7235383905230915, 0.726044146485363, 0.7295223518066611, 0.7367769148633779, 0.7340639439401543, 0.7359673003592816, 0.7350257460785828, 0.7330903972403972, 0.7343718485566145, 0.7342931751553102, 0.734657578222995, 0.7342036768347978, 0.7318822852547886, 0.7315730405378594, 0.7309363185913609, 0.7330771272366667, 0.731756154210015, 0.7306065815534841, 0.7278005162311001, 0.7250253367021992, 0.7254291271665241, 0.7275741567459117, 0.7301371386304865, 0.7302526482531766, 0.7323616730068132, 0.7354470775895879, 0.737827513891967, 0.7387544359937361, 0.7407667295788796, 0.740041995582785, 0.7365365930147694, 0.7357264176169176, 0.7364630800270845, 0.7366179228027839, 0.73743179478544, 0.7364296499520379, 0.7359097989942723, 0.7378872871379579, 0.7384817889909122, 0.7396501673646195, 0.7395537461596775, 0.7401981334206036, 0.7409520340768575, 0.7425192928227738, 0.7450748923366274, 0.7434155850310595, 0.7450142606537201, 0.7472327059866982, 0.7488771652063589, 0.7488362554502551, 0.7485300225732319, 0.7489081209447246, 0.7494207863072857, 0.7493502646033301, 0.7489788221628326, 0.7500853116974369, 0.7502067770586326, 0.7513040157324448, 0.751472491273132, 0.7519984484608766, 0.7499842354870493, 0.747593649170562, 0.7452833776896551, 0.7458266817710402, 0.7467793986117425, 0.7460843325504152, 0.7453843279982588, 0.7447952395315565, 0.7420426003029394, 0.7414452278929319, 0.7422214359605633, 0.7421279207350656, 0.74147460337861, 0.7406150369920869, 0.7406308650531562, 0.7400994477959756, 0.7388881585102196, 0.7367296978412086, 0.7360644789849761, 0.7369068900163154, 0.7374995805513418, 0.7372155286384762, 0.7386644920846084, 0.7387132643457409, 0.7391365248292325, 0.7395644548815362, 0.7396911493308248, 0.7399930063348764, 0.7409470073954764, 0.7423243004829324, 0.7413881780306042, 0.7415349991521957, 0.7423478425527991, 0.7440876437173417, 0.7429946472161568, 0.7410827834565041, 0.7405942554001866, 0.7409582993840791, 0.7407156493709935, 0.7407070668149375, 0.7417799797456499, 0.7418505917964512, 0.7419395116913295, 0.7393980110026981, 0.7384358907190487, 0.7401372650946385, 0.7399741839129611, 0.7393160104008436, 0.7392792304678749, 0.7395110035452994, 0.74025895402607, 0.7410779058641684, 0.7407099739503371, 0.7405901207090221, 0.7411556926421278, 0.7414522526315194, 0.7414807917306637, 0.7416384729813208, 0.7418714180118341, 0.7423661943045986, 0.7423326044475718, 0.742868610711523, 0.7415365628603418, 0.7409613571616387, 0.7403316291345687, 0.7401572980730821, 0.7390008134652181, 0.7372104676581871, 0.7366485727081311, 0.7351885508647682, 0.7346800360277017, 0.7339126062359536, 0.7331517499860649, 0.7339631090978861, 0.7340701617453751, 0.7346826794770924, 0.7336852529649363, 0.7334730352102387, 0.7330651927831124, 0.733450200529763, 0.733822871011419, 0.7337550166519617, 0.7339863268423134, 0.7340282415558316, 0.7342756627549389, 0.7343167101737273, 0.7341586714322959, 0.7340266857286158, 0.7344444876309396, 0.7347187193364442, 0.733363802293912, 0.733283676707433, 0.7332344129772495, 0.7331917202447591, 0.7318885469553931, 0.7317171301947745, 0.7320332869275089, 0.7308613234286037, 0.7324183445020553, 0.7327445006923661, 0.7322762510656399, 0.7325557072466131, 0.7325719330746051, 0.7322579432828328, 0.7323587920616053, 0.7328485970082758, 0.7327375654860351, 0.732297132771671, 0.7319252024501575, 0.7309602948995187, 0.7310792558904068, 0.731991111695473, 0.7329639957336473, 0.7322311541597921, 0.7319090004248598, 0.7319750149357328, 0.7307702119888551, 0.7296177858106819, 0.7299175564998395, 0.7300430197869847, 0.7302744975393793, 0.729229572093022, 0.7289878731649287, 0.7280295807619802, 0.7282147694588675, 0.7269244543212076, 0.7273196574591275, 0.7274230413833584, 0.7272902878185403, 0.7254865918751716, 0.7258372715095611, 0.7256878652913267, 0.7250507844350011, 0.7249447872234219, 0.7252648851032018, 0.7257688110814176, 0.7262611185338766, 0.7265978420564003, 0.7270035718057919, 0.7278863282405271, 0.7275000538033051, 0.7268952552001134, 0.727293838032726, 0.7273730127678327, 0.7268675713195818, 0.726251957435438, 0.7260218009775066, 0.7258057910495048, 0.7250700937319666, 0.725139250470573, 0.7253479393244373, 0.725845059702783, 0.7253082501135821, 0.7249389886532087, 0.7244864747227345, 0.7241735298092826, 0.7240439920084057, 0.7232641282343912, 0.7232307808762024, 0.7230918375477348, 0.723106622671018, 0.7230552289354473, 0.7230461522352073, 0.7230253689779985, 0.7231161539247923, 0.7225418305561161, 0.7218236810750679, 0.7225193343651134, 0.7221424947502436, 0.721129278224832, 0.7210393300665578, 0.721146093277718, 0.7208776998422839, 0.7206247121389392, 0.7206572177744409, 0.7206433462954681, 0.7208489609321953, 0.7203779558797989, 0.7197836630842823, 0.7197967613879379, 0.7183716259527116, 0.7181665059514967, 0.7174538772521727, 0.7183811630867284, 0.7190949542929055, 0.7188959430509959, 0.7186306285018883, 0.717213672911077, 0.717312441912048, 0.7152687920513282, 0.715146433370386, 0.7148260925176974, 0.7147495126114374, 0.7147681599983464, 0.7147587293356784, 0.7147851457458928, 0.715102713036767, 0.7149400471725088, 0.7144579621726571, 0.713296136021164, 0.7131622141388378, 0.7131885288647659, 0.7131787796747974, 0.7131911495403741, 0.7130875731020295, 0.7134900867423665, 0.7139264831302413, 0.7139748202695961, 0.7133210763985506, 0.7131734816576248, 0.7135475088585744, 0.7126905712322332, 0.7125621381903787, 0.712588803899852, 0.7125812610104683, 0.712590042980434, 0.7125542378128412, 0.7122650729226505, 0.7117921679360427, 0.7118510423394082, 0.711985911485645, 0.710797166184675, 0.7097059666106579, 0.709615156765463, 0.7096327113335261, 0.7096210639997709, 0.7103370168082506, 0.7103337677312994, 0.7102629269677858, 0.7103032761642534, 0.7102120627724736, 0.7111716858898728, 0.7114560361570499, 0.7117011356609354, 0.7116274301809893, 0.7108638277062619, 0.710353054420353, 0.7101829710915548, 0.710219628541888, 0.7102169643958715, 0.7099315719771377, 0.7099258136316122, 0.7099265327147087, 0.7101894481994535, 0.7103036511304222, 0.7102769997112667, 0.7102011024287889, 0.7104253495241648, 0.711078047823681, 0.7112493795436827, 0.711215158694659, 0.7112246863306104, 0.7112202579798189, 0.7112295735928534, 0.711190933408284, 0.71091492187009, 0.7109237328514157, 0.7109203628923761, 0.710919331100679, 0.7109369195586743, 0.7114525265595335, 0.711445845373593, 0.7114477768609025, 0.7114519366708977, 0.7115462375966465, 0.711542891367859, 0.711543957628834, 0.7115436695395151, 0.7115435952136943, 0.7115442409602653, 0.7115416434792382, 0.7115516738802057, 0.7115131345097628, 0.7118597311337417, 0.7120310187825994, 0.7120000881706451, 0.7120083261996443, 0.7120060886747748, 0.7120069298321523, 0.7120056683327263, 0.7120102269689893, 0.7119920532839932, 0.7120643129319947, 0.7117018685911759, 0.7111879954000169, 0.7121381587282712, 0.7122978447983274, 0.7123039510161464, 0.7122135850443568, 0.7122246921168025, 0.7126472669869711, 0.7131434182293106, 0.7123970810499685, 0.7124702351685437, 0.7124888984191197, 0.711929842100241, 0.7117230335318232, 0.7118648011308786, 0.7122364255812643, 0.7122717540259026, 0.7116943822398328, 0.711577749682938, 0.7116008898556843, 0.7116008047817449, 0.7115767403497019, 0.7115911432386778, 0.7120391595977758, 0.7119821195615332, 0.7127478764430142, 0.7129759725253075, 0.7129286847621744, 0.7129258851548479, 0.7129838248811916, 0.71268779839859, 0.7122828234645415, 0.7131576919694065, 0.7137330776863992, 0.7132614875430101, 0.7123175794440828, 0.7123814027667571, 0.7123674473935002, 0.7123482701957481, 0.7124369955272967, 0.7112584596509856, 0.7111130377635486, 0.7111426313666208, 0.7111546261344629, 0.7107845245209284, 0.7115997580741885, 0.7124527254034814, 0.7115487365868609, 0.7109170463768051, 0.7109102984191819, 0.7116138711504297, 0.7114967527029663, 0.7112298223470513, 0.7120441823716163, 0.7121290080227962, 0.712124922368431, 0.7121487625970536, 0.7125652518696282, 0.7125839649193412, 0.7126138008939404, 0.712641166490095, 0.7127326894598011, 0.7132142012372942, 0.7131293902027713, 0.713085161651597, 0.7130911625663777, 0.7130905600461812, 0.7130871945672381, 0.7131009456928394, 0.7130504309800987, 0.7135474088420692, 0.71273936577196, 0.7125369480782271, 0.7125823260263913, 0.7125812285855762, 0.7124673766944177, 0.7124507461233905, 0.7124526007671761, 0.7124603563596005, 0.7123807042051385, 0.711939114448696, 0.711915901616608, 0.7119222764772526, 0.7119172918784384, 0.7119293726527076, 0.7118947419236138, 0.7130392984531552, 0.71305679416246, NaN], "lower_ci_auc_curve": [NaN, NaN, NaN, NaN, NaN, NaN, NaN, NaN, NaN, NaN, NaN, NaN, NaN, NaN, NaN, NaN, NaN, NaN, NaN, NaN, NaN, NaN, NaN, NaN, NaN, NaN, NaN, NaN, NaN, NaN, 0.3077664929588157, 0.34805731936176004, 0.37050717426238666, 0.37414682338577554, 0.3703410741682506, 0.3671080379436343, 0.3820633498789886, 0.385844324144795, 0.386690048404305, 0.38654966942448254, 0.40056819680314854, 0.40445922075910906, 0.4059878794469005, 0.4218352914367027, 0.4383537806810391, 0.43310912603975005, 0.43330040197873365, 0.44083631302507903, 0.4587788272679121, 0.45872982514186855, 0.46706163797117706, 0.47520310905081575, 0.4756124763978196, 0.4808189701162755, 0.5059666161992158, 0.502234439856806, 0.517633013656241, 0.5175517198307105, 0.5042534785892119, 0.5084409789837279, 0.5124056473957836, 0.5144607857543672, 0.5144400305714587, 0.5215989825412732, 0.5265566823177797, 0.5267050626155778, 0.5261141730957062, 0.5195236761026283, 0.5316245034407432, 0.537555508316115, 0.5471657477337256, 0.559567050391904, 0.5609237810052324, 0.5663809523246531, 0.5707926684198067, 0.5624859822770906, 0.566680017131417, 0.571190189760318, 0.5733645725005362, 0.5753724224957144, 0.5762406269510257, 0.5755934525318819, 0.5770132676866611, 0.5767904038954483, 0.5734506787226095, 0.5796306956106319, 0.5867277106101586, 0.5918582417353839, 0.5909516951720968, 0.5949238415716213, 0.5990502050473149, 0.5976604927898805, 0.6031477100205359, 0.605982887565303, 0.6149443454061864, 0.6163657087336506, 0.6167946633111532, 0.6198086985275227, 0.6151072593155963, 0.6166910184945106, 0.6174082740531532, 0.6182238319608448, 0.6193561386600672, 0.6161856774276715, 0.60930807460457, 0.6091744256872538, 0.6098199959875779, 0.6177252416021639, 0.6189858150960401, 0.620681011689127, 0.6221595265437273, 0.6211481711969254, 0.6281559852515944, 0.6313186381314514, 0.6313135835431111, 0.6379181810346886, 0.639721231271974, 0.6394437320934819, 0.6400144459801069, 0.6401222168692463, 0.6403951318040495, 0.6403943781243617, 0.6403945404044856, 0.6408123540688914, 0.6403945130971093, 0.6403945139451374, 0.6408118110739006, 0.6408108969372995, 0.6403944305958459, 0.6399871290435676, 0.6366750471793772, 0.6372149487696598, 0.6373384755923029, 0.636767049728711, 0.6368887503960815, 0.6367643912840295, 0.635899410372431, 0.6361812432214857, 0.6362342907652342, 0.63676572746287, 0.6367576654107846, 0.6360966923138406, 0.6366609743074052, 0.6365060011328308, 0.6351882068679058, 0.6287182087014946, 0.6288965417539544, 0.6290314799355842, 0.6289494450119522, 0.6292773545675449, 0.6299897945216302, 0.6352460682786581, 0.6357301850499015, 0.6365488128790199, 0.6357273876041365, 0.6357261057285375, 0.6357262246957797, 0.6357270397378381, 0.6353334435002189, 0.635737043334963, 0.6358863189770966, 0.6361655516119269, 0.6341172660389472, 0.6316514039263069, 0.6317460959662269, 0.6321486640279054, 0.632494657353943, 0.6317283356510182, 0.6326057348341289, 0.6328372103382607, 0.6328545084004653, 0.6316398418673445, 0.6328014102447364, 0.6348152585817181, 0.6355368678594852, 0.6356878856893197, 0.6363777280028758, 0.6363165835861795, 0.632890430391567, 0.6349569006357065, 0.6339834790323392, 0.6336224006248448, 0.6340887906823391, 0.6340936235666444, 0.633589458386623, 0.6334640927840339, 0.6340275416381141, 0.6327875713468937, 0.6358319936992409, 0.6387558366522437, 0.6354383118346143, 0.6395854919421772, 0.6378912300520035, 0.6340172654485076, 0.6345440235037977, 0.6349145605340755, 0.6312000522445264, 0.6306794596969972, 0.6310288506413823, 0.6295217885567854, 0.6301434070870245, 0.6287182484044269, 0.625938684701598, 0.6269019840561137, 0.623646110457352, 0.6236610705098389, 0.6236808114330917, 0.6236840631004866, 0.6250494852376303, 0.6258104477092808, 0.6256268179090052, 0.6256939570764806, 0.6256064017158764, 0.6249425502698976, 0.6248033147205961, 0.6247170913112423, 0.6242926646155676, 0.6278341508972805, 0.6278957197691285, 0.62790709491286, 0.6286342685918502, 0.6272057524215264, 0.6198668689586119, 0.617412121709376, 0.6180033987057152, 0.6174701520944671, 0.6232519521066087, 0.6242954957983694, 0.6249642336949768, 0.6248956781666347, 0.6252780801795598, 0.6249516100195086, 0.6196448869155808, 0.6196451534027854, 0.6196448740420667, 0.6186879648071684, 0.6187074649928697, 0.6187180094674881, 0.6186612363990248, 0.6210519300903677, 0.6210546117577408, 0.6278692286766793, 0.6284672640009821, 0.6281132889245606, 0.6305071560049103, 0.6309229988407826, 0.6309009415710923, 0.6305377916398281, 0.6304046446149829, 0.6292136609224819, 0.6327585380531776, 0.6341589115097117, 0.633853485327973, 0.631755613502204, 0.6317556278298216, 0.6317556238619799, 0.631755625191808, 0.6314290398551766, 0.6307657124133027, 0.6306932685895779, 0.6307151938224497, 0.6303928210729196, 0.6302011058465673, 0.6302222424685949, 0.6304814490334015, 0.6307491070637252, 0.6314436113315106, 0.6341852059496608, 0.6342532713506907, 0.6339356544770781, 0.6348756552525172, 0.6345677350924601, 0.6346904857513177, 0.6346394472230055, 0.6346384643606555, 0.6344169059346593, 0.6334427882723337, 0.6334427882723335, 0.6334427882723336, 0.6342244964812648, 0.6342921858703718, 0.6340516743190057, 0.6341701374965433, 0.6342587234502017, 0.632917202271398, 0.6326446156161318, 0.6329172022691869, 0.6329172022690012, 0.6329172022690287, 0.6329172022690921, 0.6329172022688215, 0.6329172022698072, 0.6329172022662791, 0.6329172022787805, 0.6329172022349723, 0.6329172023864453, 0.6329172018713912, 0.6329172035853052, 0.6329171980461499, 0.6329172152119332, 0.632644582273554, 0.6326446981361059, 0.6326444765768227, 0.6326444562367856, 0.6327247398836368, 0.6326215843663231, 0.6277649113409967, 0.629055339374827, 0.6269655186031505, 0.6276138093159223, 0.6259051013324034, 0.6290097256666083, 0.6304260658358783, 0.6302957370440709, 0.6302740157402499, 0.630008239153307, 0.6294673515166958, 0.6263624075046714, 0.6276752262324343, 0.6276743070847238, 0.6276748951991032, 0.6276735229788306, 0.6276784255715036, 0.6276601330737992, 0.6277285778490991, 0.6274651679601113, 0.628187252101235, 0.6247254588072215, 0.6232978320560791, 0.6236642781844348, 0.6235042772136921, 0.6235462781030067, 0.6235352613359679, 0.6235381486884218, 0.6235373925846341, 0.6235375903890713, 0.6235375387834298, 0.623537551867824, 0.6246622289219486, 0.6239080673748162, 0.6238045571618006, 0.6238328096389858, 0.6238251050898779, 0.6238272043905114, 0.6235413333460865, 0.6235232487375542, 0.6230674280171491, 0.6228342216879438, 0.6231794658961324, 0.619000096215396, 0.6161526502623574, 0.6169603666547321, 0.6167976793905933, 0.6168417178005885, 0.6168298031118392, 0.6168330250305619, 0.6168321541981738, 0.6168323894589348, 0.6168323259309009, 0.6169780815478213, 0.616978075628847, 0.617237179903594, 0.6172371799035891, 0.6169780768182508, 0.6169780769977963, 0.6168599919959975, 0.6169337085238763, 0.6169142224946503, 0.6169195841490926, 0.6169179715589619, 0.6169190013028542, 0.616916473054224, 0.6169256786166655, 0.6168909270607725, 0.6168611756569863, 0.6170688556645242, 0.6184945659605386, 0.6176713948888205, 0.6176713948888206, 0.6176713948888205, 0.6176713948888205, 0.6176713948888205, 0.6176713948888205, 0.6176713948888205, 0.6176713948888205, 0.6176713948888204, 0.6176713948888206, 0.6176713948888205, 0.6176713948888205, 0.6176713948888205, 0.6176713948888205, 0.6176713948888207, 0.6176713948888207, 0.6176713948888205, 0.6176713948888205, 0.6176713948888205, 0.6176713948888205, 0.6176713948888205, 0.6176713948888205, 0.6176713948888205, 0.6176713948888205, 0.6176713948888206, 0.6176713948888202, 0.617671394888822, 0.6176713948888156, 0.6176713948888379, 0.6176713948887607, 0.6176713948890232, 0.6176713948881519, 0.6176713948909477, 0.6176713948824103, 0.6176713949064502, 0.61767139484879, 0.6176713949332927, 0.6176713951479955, 0.6176713922161142, 0.6176714116197571, 0.6176713059688089, 0.6187725043224782, 0.6187698071823209, 0.619551137669692, 0.6196296830102982, 0.6196288525874823, 0.6183401417998261, 0.6183279841952399, 0.6194165341773435, 0.6207385092228479, 0.6211990262719306, 0.6207385265634283, 0.6203117678944372, 0.6204335581698185, 0.6204060151718873, 0.6204144654793756, 0.621425064890478, 0.6215544281124818, 0.6211217123765711, 0.6237736132731295, 0.6237736120611196, 0.6237736123828379, 0.623773612297739, 0.6237736123193606, 0.6237736123169436, 0.6244749833291441, 0.6244749833762632, 0.6244749832189075, 0.6244749837299711, 0.6236486205268117, 0.6237736154086561, 0.623773604507603, 0.6237736263887337, 0.6237736203193985, 0.6170959611907991, 0.6158101809972728, 0.6159164137377877, 0.615888603817274, 0.6158959104722537, 0.6179003833523685, 0.6178914589472585, 0.6180730986564232, 0.6178792552852542, 0.6204876071540455, 0.6223967687172236, 0.6222488612618954, 0.6222942874204651, 0.6222807377640349, 0.622284692383924, 0.6222835575811739, 0.6222838787908245, 0.62379475964404, 0.6237996720493671, 0.6237813747583919, 0.6238501416938804, 0.6235920626061405, 0.6240868859611447, 0.6240867749888631, 0.6240871812584207, 0.6240856962612595, 0.6240911130129562, 0.6240713991463005, 0.624142970724338, 0.6238643808279307, 0.6258872116176597, 0.6262939580612891, 0.6262979575197289, 0.6262837302955376, 0.6263341154567259, 0.6258927371535401, 0.6258926892639509, 0.6258927010607849, 0.6258926981758047, 0.6258926988752631, 0.624632847866634, 0.6246328485182149, 0.6246328483682723, 0.6246328484019499, 0.6246328483946291, 0.6246328483961486, 0.6258926987396587, 0.6258926987396627, NaN], "upper_ci_auc_curve": [NaN, NaN, NaN, NaN, NaN, NaN, NaN, NaN, NaN, NaN, NaN, NaN, NaN, NaN, NaN, NaN, NaN, NaN, NaN, NaN, NaN, NaN, NaN, NaN, NaN, NaN, NaN, NaN, NaN, NaN, 0.9361115995959989, 0.9392691824626659, 0.9349327470496955, 0.9310933190382246, 0.9351892440852596, 0.91901049673006, 0.9161602206866886, 0.9144656995076934, 0.9143217380559568, 0.9143202941195573, 0.9072079647281232, 0.9008644443083277, 0.8928800925594729, 0.8926311126970053, 0.892287781587148, 0.8861158283747393, 0.8844545832306913, 0.8837277781284927, 0.8842006585068246, 0.8740169834249722, 0.8747023759306132, 0.873745459953096, 0.8628399263127484, 0.8619276288498682, 0.8621843363362497, 0.860368283341845, 0.8547061930900991, 0.8518322324282245, 0.8494025863835515, 0.8471352780688062, 0.8431970283790174, 0.844014196397485, 0.8443722602808075, 0.8448553384050375, 0.8451549892634637, 0.846895297637487, 0.8467943992113299, 0.8453236154475995, 0.8437843059725708, 0.8503778127392252, 0.8525520886425347, 0.8627196813793797, 0.8562946517117196, 0.8559664903727073, 0.8560369676584104, 0.8560886491016362, 0.85739706074315, 0.8609777538519277, 0.8597418325989195, 0.8570726978821683, 0.8551036101930268, 0.8545690151835401, 0.8540915212548912, 0.8545994334439823, 0.8550063805570712, 0.8544216478389021, 0.8469824855425714, 0.8406390495165494, 0.8411741662507695, 0.8412977269840423, 0.841576967496447, 0.8422069120206335, 0.8448765163580052, 0.8488732968047882, 0.8498919535126159, 0.849518459993822, 0.8534681447772564, 0.8512383235303321, 0.8494400192465005, 0.8494380077023898, 0.850146195311652, 0.8501108344547269, 0.8502289240108736, 0.8490228816578378, 0.8449639949149369, 0.8461633433189428, 0.8464225649723982, 0.845638540837088, 0.8456203477817368, 0.8446933859501343, 0.8449842634755415, 0.845602241268056, 0.8449125061323134, 0.8420965819188881, 0.8434439583366771, 0.8456251616210179, 0.8457291970454818, 0.8455934561407327, 0.8439914408591599, 0.8426752244946603, 0.8428179361893413, 0.8431462866968681, 0.8428570580468239, 0.8464572145612423, 0.8479834809787619, 0.8477033597467779, 0.8456539575395629, 0.8456043128583398, 0.8447519770751257, 0.8391244424933844, 0.8347387992066755, 0.8358943568146818, 0.8368274070954761, 0.8326917459177744, 0.8322202623096125, 0.8322372598346752, 0.829671848607546, 0.8290693004683104, 0.8292090220670648, 0.8285893869461805, 0.8285142610543936, 0.8279816926148128, 0.8279818391418978, 0.8271127519990558, 0.827983343080431, 0.8258845814786946, 0.8259031062841493, 0.8279008896801056, 0.8280507969743771, 0.82683921196447, 0.8295297425945064, 0.8303631940481024, 0.8304054189759997, 0.8312596775634973, 0.8307576548076195, 0.8316065695102952, 0.8315170307144982, 0.8352693946505303, 0.8308888005894753, 0.8311432970386113, 0.8313061021857516, 0.8348806607191823, 0.8348218975438677, 0.8340747059151511, 0.8321023794495953, 0.8335179008898219, 0.8321206511671893, 0.8326216574504746, 0.8327202871590272, 0.8323206345780557, 0.834011266327776, 0.8272039049397688, 0.8245962265607631, 0.8247011019933849, 0.821962534258905, 0.8213182883216052, 0.820770966049131, 0.8219298608814122, 0.8235791061601646, 0.8232532382127489, 0.8240051288803565, 0.8247311974838936, 0.8249991059996196, 0.8251273267512649, 0.8252835096777934, 0.8257735481587698, 0.825795430875834, 0.8259661883907522, 0.8275267208791488, 0.8282859507836968, 0.8258275955029217, 0.8257696962691022, 0.8255587969271406, 0.8258453585038054, 0.8240030433105856, 0.8227706953402959, 0.8221606612954534, 0.8212757885421176, 0.8173599666620136, 0.8184754803204045, 0.8182122426740489, 0.8189655836137578, 0.8194525290686118, 0.8198020658570816, 0.817585068624624, 0.8172756784516553, 0.817210548184902, 0.8172583924531681, 0.817291547597627, 0.8173403284679456, 0.8178936710331794, 0.8181077310739926, 0.81853844828348, 0.8195033815875618, 0.8194697084800516, 0.819110942785229, 0.8201606040830127, 0.8209760483994281, 0.8206654030995202, 0.8201658538214173, 0.8201657405463761, 0.8207964427206631, 0.8196195135156424, 0.8188476599991643, 0.8185021850626129, 0.8184237185419869, 0.8188304106976996, 0.8193131155658439, 0.8191979083640752, 0.8197235720804003, 0.8197141756536837, 0.8194250422997127, 0.8194786363988553, 0.8196401342594437, 0.8197698036963931, 0.8169454707252033, 0.815767662667776, 0.8133492574793448, 0.8152184209876168, 0.8148196195069798, 0.8157525232283975, 0.8141002106147822, 0.8135598635456736, 0.8136620710890275, 0.813373514388354, 0.8118140600024341, 0.8127881100771067, 0.8136811426505154, 0.8131638202013676, 0.8134967178648815, 0.8124359495495962, 0.812049193891785, 0.8113529016253178, 0.8116069858009776, 0.8134515092096044, 0.8143692991689583, 0.8142440210297822, 0.8138214043923566, 0.8142671892173196, 0.814269238909728, 0.8138097422917888, 0.813809983359052, 0.814221990384655, 0.8142688269616374, 0.8142688074420108, 0.815298800118682, 0.8160257855252083, 0.8155011460099667, 0.8154971481159897, 0.8150701546026194, 0.8150877190327331, 0.8154189007693297, 0.8136350116384156, 0.8130059113379052, 0.8124684403648371, 0.8124525021049386, 0.8124540821833189, 0.8124618214214292, 0.8124290267107793, 0.8125549900899974, 0.8118600500619676, 0.8120796314852732, 0.8108959888863057, 0.8092930327675034, 0.8098930931003979, 0.8092930319275443, 0.8091150772999843, 0.8090130247078782, 0.8090130702407546, 0.8090128685692478, 0.809013741937463, 0.8090100240078083, 0.8090256382523549, 0.8085177956333491, 0.8091076234705235, 0.8128640733384855, 0.8133797457444745, 0.8121715382464069, 0.8122265344974773, 0.8122127859883606, 0.8122185382750559, 0.8122071598075089, 0.8122495310630578, 0.8120767396380204, 0.8126656945876594, 0.8127189965058179, 0.8127043611147474, 0.8127083713602107, 0.8129384625099708, 0.8129430082740058, 0.8127074924218671, 0.8131412525982332, 0.8130652545629069, 0.8130938565497284, 0.8130538152331953, 0.8129753330467857, 0.8127075098745241, 0.8129753663251109, 0.8127075098809267, 0.8125881443444087, 0.8123800113036855, 0.8123800112899862, 0.8123800112947394, 0.8123800112891494, 0.8121784061046008, 0.8127075098014728, 0.8065981385472996, 0.8029570076134858, 0.8035956549332367, 0.8034846379865255, 0.8035118473443668, 0.8035049930816471, 0.8035076634230643, 0.8039074732237417, 0.8039206328745222, 0.8038708526040378, 0.8040586588706575, 0.8031065559234837, 0.8053929184977738, 0.8057455441844059, 0.8050913674519179, 0.8051587553785057, 0.805141588804482, 0.8051459623042544, 0.8051448478940819, 0.8051451319211004, 0.8051450595104408, 0.8051450779777903, 0.8051450732658701, 0.8046481493034962, 0.8043056028894277, 0.8043056028568618, 0.8043056028659108, 0.8043056028634209, 0.8043056028641001, 0.8043056028639163, 0.8043056028639658, 0.8043056028639526, 0.8043056028639561, 0.8043056028639551, 0.8043056028639555, 0.8043056028639554, 0.8043056028639552, 0.8047936228068652, 0.8038173197534149, 0.803142067786539, 0.803142067786539, 0.8031420677865392, 0.8031420677865391, 0.803142067786539, 0.8031420677865392, 0.8031420677865387, 0.8031447490433818, 0.803164115741354, 0.8031594318202945, 0.8031606294047232, 0.8031603239323656, 0.8031604016505088, 0.8031603819342227, 0.8031603869142855, 0.8031603856836124, 0.8031603859071887, 0.8031603861425078, 0.8031603851058384, 0.8031603885905775, 0.8031603773217614, 0.8031604125969187, 0.8031603071793403, 0.8034016228728775, 0.8034449197418603, 0.803439382540275, 0.8034413233186916, 0.8042668290579242, 0.8042471538585022, 0.8042538911514033, 0.8042517114546988, 0.8042523910840179, 0.8042521846067481, 0.804252246139075, 0.8042522280726536, 0.8042522333146598, 0.8046400666271186, 0.8046400670600451, 0.8046400669372555, 0.8046400669718752, 0.8046400669621644, 0.8046400669648763, 0.804640066964122, 0.804640066964331, 0.8046400669642733, 0.804640066964289, 0.8046400669642848, 0.804640066964286, 0.8057512543382405, 0.8074652608918133, 0.8074708330447922, 0.8075786305408051, 0.807526335138894, 0.808978423091381, 0.8101642837081093, 0.806371671151049, 0.8060070770229864, 0.8061026326078978, 0.8060773895969136, 0.8060840568837463, 0.8060822962132151, 0.8060827610780157, 0.806082638361197, 0.8060826707647639, 0.8060826621483759, 0.8060826646963636, 0.8060826628941372, 0.8060826679680276, 0.8060826480915377, 0.8060827274462979, 0.8060824124774975, 0.8060836539456705, 0.8060787930227779, 0.8060977057774564, 0.806024567924555, 0.8063057201012231, 0.8044279107214105, 0.801232321005327, 0.8051780024855878, 0.8112496802374926, 0.8103627522036494, 0.8107286977359449, 0.8106422026658191, 0.810663593204008, 0.8106576840464506, 0.8106597870770634, 0.8106571092825158, 0.8106656372302002, 0.8106352858017638, 0.8107488318194715, 0.8093122105986961, 0.8091671405016726, 0.8092045442982662, 0.8103647041805576, 0.8103696953874607, 0.8085891754647505, 0.8085987627371843, 0.8085937176548151, 0.8085956711651072, 0.8085950022188865, 0.8085952176852342, 0.8085951451703904, 0.8085951950489679, 0.80859505932477, 0.8085956085122782, 0.8085933343535419, 0.808602664931374, 0.8085647672243853, 0.8087173029496149, 0.8071433233258087, 0.8064500562106335, 0.8064926471386205, 0.8064500562105354, 0.8064500562104945, 0.8064500562106162, 0.8064500562101586, 0.806450056211902, 0.80645005620529, 0.8064500562302183, 0.8064500561368271, 0.8064500564843872, 0.8064500552001107, 0.8064500599089546, 0.8064500427920263, 0.806450104408393, 0.8064498851009125, 0.8064506552483728, 0.8064479948185774, 0.806456995455553, 0.8064410673686617, 0.8065211352239363, 0.8064410673686613, 0.8105703817700937, 0.8107753710363145, NaN], "mean_briers_curve": [NaN, NaN, NaN, NaN, NaN, NaN, NaN, NaN, NaN, NaN, NaN, NaN, NaN, NaN, NaN, NaN, NaN, NaN, NaN, NaN, NaN, NaN, NaN, NaN, NaN, NaN, NaN, NaN, NaN, NaN, 0.040112858429075846, 0.041013790963691274, 0.042676724887003255, 0.044416118794026356, 0.04460946126823802, 0.04759601759457834, 0.049232217906046497, 0.05057686277149842, 0.051840232275693864, 0.05255689160188787, 0.05432448477262531, 0.05559961816845361, 0.057332072225907714, 0.05864120838755564, 0.05956841932463557, 0.06137525269330863, 0.06326956999361415, 0.06421682143139665, 0.06711692526129433, 0.06915656656128792, 0.07129550380780397, 0.07351114650035548, 0.07461579357053277, 0.07505164129197864, 0.07687009808183606, 0.0791361348558113, 0.08133745777978281, 0.0825750431538199, 0.08355269650782925, 0.08460904248426343, 0.08532240820111446, 0.08575007485504066, 0.08675431818615459, 0.08726648179524849, 0.08797493231669232, 0.08835395170313427, 0.09025155523908025, 0.09222335099911176, 0.09485006693401588, 0.09610784225160088, 0.09749114356871125, 0.10008269663193022, 0.10115900521854404, 0.10228197597585147, 0.10385264848139453, 0.10531788846124103, 0.10655852902938759, 0.10878537583906803, 0.10965647971638695, 0.1112621474913388, 0.11280947753483091, 0.11397312918441298, 0.11444326754675521, 0.11463068489383015, 0.11579008075482125, 0.11721790689725436, 0.1200555426793004, 0.12299011109962028, 0.12397792574907256, 0.1243705933230328, 0.1251498313516138, 0.1255942347941327, 0.12594029530042294, 0.12701484325669976, 0.12718241332365007, 0.1276592830566733, 0.12827907135520977, 0.12883132519688692, 0.1306890587377497, 0.13219998467957025, 0.13270703596246725, 0.13328368239463267, 0.1337820878085963, 0.13521185754351847, 0.13619319091949453, 0.13640846411860602, 0.13718805470659656, 0.13887513209551655, 0.1394282859892985, 0.13979978547228805, 0.14053935807557233, 0.1414161004389055, 0.1419622272042873, 0.1438351425496912, 0.1441122521728453, 0.1444826892527982, 0.1452483021720643, 0.14520202342962077, 0.14558702104896293, 0.14588673718849007, 0.14612052016655677, 0.14628529422272765, 0.1468815296155522, 0.14733231059903604, 0.14792062404135473, 0.14829103299124086, 0.14926711146491303, 0.14999415240060224, 0.15095177066138935, 0.15226096284321852, 0.1537273134950413, 0.15405762080249483, 0.15434991406948842, 0.15529832884502645, 0.1557730607856959, 0.15638005459261015, 0.1577716386821822, 0.15832450894192376, 0.1584526321000461, 0.1590150231939894, 0.15931072053903497, 0.16004087386574453, 0.1604641290128115, 0.16083894008868377, 0.16143120609624986, 0.1622211368182226, 0.16254520211029622, 0.16287317358022002, 0.16329143232948262, 0.1637056780302716, 0.16325465498654734, 0.1636091455906448, 0.1638434374713529, 0.1637395406400254, 0.1640404966430667, 0.16451691444133365, 0.16470040445510878, 0.16458903580862566, 0.1650674563268966, 0.1651229733852279, 0.1656885341678147, 0.1656337369818069, 0.1661150305011919, 0.16720661494798592, 0.16755770497201875, 0.16750182063638178, 0.16761472074613046, 0.16790021493974597, 0.167758471087874, 0.1679125313626795, 0.1680237043528817, 0.16908387927966068, 0.16982924852969644, 0.16999199245008492, 0.17032621258367814, 0.17126100064961966, 0.17133826340605982, 0.17154109859736266, 0.1718728825221929, 0.17171744667273178, 0.17234094050974397, 0.1725282598799927, 0.17284799244431384, 0.17293631571901089, 0.1734338472566402, 0.1736819554159509, 0.17358533057726677, 0.1736556569723817, 0.1743745118247208, 0.1744842779293173, 0.1749584183760058, 0.1755422241382757, 0.17619734509158075, 0.17661506076455433, 0.1771520011057017, 0.17837533248640655, 0.17878997699708357, 0.17959979342395055, 0.18034045146390826, 0.18133383181938176, 0.18180193945154305, 0.18188423267139747, 0.18225146311800552, 0.18218820095549412, 0.1828433602777371, 0.18346600547056585, 0.18355977888490743, 0.18358002274611265, 0.1839401970028521, 0.1843687295770529, 0.18445244313331696, 0.18453530359716985, 0.18462104857831269, 0.18513792681272284, 0.18556233314015777, 0.18557375050465563, 0.18547195057256094, 0.18559879974985918, 0.18622596313781242, 0.18651958644684707, 0.1865006504535829, 0.18669473654475552, 0.18729179188910644, 0.18746829366280254, 0.1873414700096438, 0.18807236910731437, 0.18786249617735679, 0.1880663903370782, 0.18882303413864282, 0.18886601113210744, 0.1888291366524097, 0.1890456137869013, 0.18928797350833948, 0.1892643557321882, 0.18938691152092868, 0.18996658665332192, 0.19030299358427005, 0.1908918047261826, 0.19096978881429943, 0.19083901415434112, 0.19068934806749308, 0.1913150772330592, 0.19147656599535484, 0.1914147312308723, 0.19211952813039984, 0.19261424535094254, 0.19266328558270296, 0.19284181794996152, 0.19311022196068317, 0.1939200223276565, 0.19435673104367757, 0.195005643150035, 0.19516411631083175, 0.19570006684758134, 0.19576521262468707, 0.19577168920119045, 0.1958324449171271, 0.1965718851603054, 0.19664565035120748, 0.19695062368281427, 0.1973886361350096, 0.19764832333957638, 0.19784265721217784, 0.19773946955046812, 0.19763856904679675, 0.19772140944377092, 0.19779156375911616, 0.19768887693682247, 0.19786007167712327, 0.19815631934055813, 0.19811446334422697, 0.19813240179505479, 0.19853814173239304, 0.19921600499955297, 0.1994564765489596, 0.19953632557787054, 0.1999000218717886, 0.1999510935767011, 0.20009060088205421, 0.20011295229930795, 0.2003511343335782, 0.2005508050396334, 0.2007035488222884, 0.2010491094829142, 0.20122265850629098, 0.20150324101587838, 0.2015456695757167, 0.20163559692336866, 0.20162481264698098, 0.2016579273762554, 0.20167130524962157, 0.20167627091945992, 0.20164448495194146, 0.2018657493498326, 0.20219686620089442, 0.20213942009959315, 0.2022996044826945, 0.20266805378470698, 0.20283926622970788, 0.20300228263481657, 0.20309815593327546, 0.20319900033902918, 0.20317870124772358, 0.20321464156031233, 0.20338508924411788, 0.2035294435903646, 0.203812656476597, 0.20388046205690466, 0.20450636977401762, 0.20461871488725292, 0.2048797735092, 0.20458897640753082, 0.20473812548028236, 0.20490983192830178, 0.20504693800636453, 0.20567265606015855, 0.20563011693080654, 0.20654193784841066, 0.2067054201766877, 0.2067697474554115, 0.20679197660999868, 0.20678513876006613, 0.20679162549705543, 0.20677044649351387, 0.20683629653863295, 0.20697551479854664, 0.207151669762622, 0.2075793554628523, 0.2076467600228463, 0.20763584477934724, 0.20763227793389658, 0.20766497879255963, 0.20774051318516262, 0.20760935104077752, 0.20749453861294603, 0.2074638757780887, 0.2077474623397475, 0.20795313807623791, 0.2080264853988428, 0.20857375944282702, 0.20861979224220709, 0.2086104641091587, 0.20861391118317604, 0.20860760335898282, 0.20864160335345389, 0.20873842371002577, 0.20900913698720716, 0.20900770377964928, 0.20902269713106264, 0.20957323607687522, 0.21002024858770313, 0.21007983312383416, 0.21007033573069486, 0.21006923155770857, 0.20987376667627688, 0.20993589855577374, 0.20997542533808283, 0.2099624043870879, 0.20998319618521066, 0.20993355438670766, 0.20995708798812268, 0.2099604275770557, 0.20995755367320107, 0.21019636908348596, 0.2104416200024334, 0.21048861252663764, 0.21047993475895824, 0.2104777197921199, 0.21059850364009314, 0.2106120913431431, 0.21061919675161203, 0.2105463059134932, 0.21058616737478783, 0.21067386588796172, 0.21073680374566886, 0.2107190856362596, 0.21056281305927857, 0.21051115875093823, 0.21052197961918873, 0.2105188082927038, 0.21052098446622036, 0.21051459019199892, 0.21054254481961865, 0.21076480505502365, 0.2107618734894358, 0.2107635204329373, 0.21076396283622373, 0.21076099123608527, 0.21068986081983856, 0.2106920003006453, 0.21069201356053097, 0.2106887686671228, 0.21073232996990274, 0.21073313595300913, 0.2107330480797427, 0.2107330380525935, 0.21073306901985112, 0.2107329654173784, 0.21073340040226113, 0.2107315442926291, 0.210739500074446, 0.21071882423626595, 0.2106596522242122, 0.21066629972135933, 0.21066446717349394, 0.210664991247911, 0.21066474576823402, 0.21066523567738038, 0.21066339362574868, 0.21067072165248715, 0.2106417025642172, 0.21078740307852556, 0.21098657773679808, 0.2107048529488737, 0.2106535086903407, 0.21078964606990072, 0.21087444172981337, 0.21085099328840545, 0.2108486104723028, 0.2107541811225021, 0.21103560637316127, 0.21110779403130114, 0.21109397486522932, 0.21128517757163676, 0.21136130527007102, 0.211320446007518, 0.2112132366354272, 0.2112002472971738, 0.21136763166609884, 0.2114099492011599, 0.21140220059441697, 0.2114007868075186, 0.21141922691902812, 0.211414022127893, 0.2113072551125827, 0.21132098084034445, 0.2111477724731116, 0.2111058896080312, 0.21111413708361412, 0.21111618929321913, 0.21109973054687217, 0.21118710627929754, 0.21133603629658615, 0.21103794607138127, 0.21080730113690216, 0.21103530272473922, 0.21146091128656297, 0.2114497463038943, 0.21145199798412084, 0.211461324778705, 0.21142321830108438, 0.2119577706679799, 0.21203544799019589, 0.2120196955700463, 0.21201629522670437, 0.21214813585093142, 0.2118045143510579, 0.21153779439092785, 0.2119844849832953, 0.21221746049963913, 0.21234300511006537, 0.21223233851481652, 0.21225276228077072, 0.21235398858728258, 0.21202436809174552, 0.2119711171091206, 0.21197384180414255, 0.21199390690119246, 0.21191546122492294, 0.2119014748499442, 0.21197301682832137, 0.21203702368454555, 0.21198621644982682, 0.21177253738958995, 0.21191650754460575, 0.21195647859847813, 0.2119460367656409, 0.21194853868272778, 0.2119485227164849, 0.21194626020427537, 0.21195502574889513, 0.2119183261414719, 0.2122757520717378, 0.21234935658676612, 0.21233219046999102, 0.2123367758662593, 0.21237871619357707, 0.21238235904719757, 0.21238231270115931, 0.2123790872643517, 0.21242849066375638, 0.2126415160982712, 0.2126569264197378, 0.21265328103665368, 0.21265476519962415, 0.21265239532060706, 0.21265885139394486, 0.21244862598635977, 0.2124317487993426, NaN], "lower_ci_briers_curve": [NaN, NaN, NaN, NaN, NaN, NaN, NaN, NaN, NaN, NaN, NaN, NaN, NaN, NaN, NaN, NaN, NaN, NaN, NaN, NaN, NaN, NaN, NaN, NaN, NaN, NaN, NaN, NaN, NaN, NaN, 0.015970368498953735, 0.016395383102031414, 0.01729932297849054, 0.01873525839787467, 0.018598451126595316, 0.020883901488439615, 0.02138631699720076, 0.021763499486522713, 0.021704272540816166, 0.021617159731909287, 0.02427470807798667, 0.025852561710093154, 0.028518465190413553, 0.028483334923270216, 0.02959547694557515, 0.032641805011407156, 0.033226791578439115, 0.035130870406002414, 0.03973188327656117, 0.041427182411473515, 0.04346629449178094, 0.04616351382445926, 0.04684068146556082, 0.04758732494603865, 0.04965521298765969, 0.05102809240517147, 0.053343939492152714, 0.055392998981399856, 0.05625188267613779, 0.05791048938656545, 0.05827894411324393, 0.058682316960098534, 0.05943601040102578, 0.05987118434516944, 0.06020583444015768, 0.060743137819321155, 0.06318736509898616, 0.06538420520975305, 0.06922246374417065, 0.0691945112358023, 0.07114393181881988, 0.0747481959385425, 0.07559048192676203, 0.0759022544516927, 0.07797421596388561, 0.07906084774910878, 0.07976533874342674, 0.08127668200524388, 0.08245962713764708, 0.08373090643867816, 0.0864875998095042, 0.08759313520306149, 0.0888652399763813, 0.08960514104471155, 0.09103714754133115, 0.0940514602774622, 0.0962653737566229, 0.10159225939331624, 0.10252789895284199, 0.10304536662094109, 0.1049214171016779, 0.10543817337873256, 0.10579582926109699, 0.10706058177198996, 0.107067472266583, 0.10744051993049462, 0.10707133752293967, 0.10787912060288403, 0.11043245026243333, 0.11153687493632003, 0.11297079140113936, 0.11381360758638573, 0.11522623669988946, 0.11709330217365405, 0.11708409965745036, 0.11657982567599975, 0.11699661922927806, 0.11738087725312389, 0.11767061680722658, 0.1177006581894715, 0.11761380853858724, 0.11856119927821179, 0.11838053089186337, 0.12085570055928292, 0.12079864192992061, 0.12044504227734003, 0.12069494306357136, 0.12071085617740542, 0.12104020232426121, 0.12129461305835648, 0.1211840782855245, 0.12125995128168983, 0.12124972326014852, 0.12148298061064926, 0.12151615927930957, 0.1222148804426548, 0.12497724482847873, 0.1261190842091184, 0.12715412287953184, 0.12933257628936798, 0.1313742599453192, 0.13148707888861944, 0.13166623746277176, 0.13255136395036163, 0.13271213451898115, 0.13282436077219256, 0.13384695521283482, 0.1339400195933206, 0.13398239663490843, 0.134297611571941, 0.13444701839584303, 0.13479531586770654, 0.13510616494669947, 0.13563627935083797, 0.13566496422567562, 0.13664490475161675, 0.1364245716464975, 0.13658467995116194, 0.1369460387488392, 0.13710923756284327, 0.1360332756318252, 0.13527984787860572, 0.13544396933135452, 0.13535369467313157, 0.13636423817082327, 0.13754274958450527, 0.13741637529848794, 0.13724251967648124, 0.1375250313055503, 0.13754719755510636, 0.13834622481358855, 0.13860884273191043, 0.13821439768966343, 0.13923214575900136, 0.14006159720742178, 0.1398606866115187, 0.13981242687391734, 0.14017875700708582, 0.13994684497896226, 0.14068179526609506, 0.14082709968382062, 0.14192504994933286, 0.14300006106583282, 0.14365092571103724, 0.14453460449251038, 0.14496651581135395, 0.14499974524982254, 0.14506595707850006, 0.1449688316286651, 0.1449318948787449, 0.1458425369284573, 0.14587575683586884, 0.14618978561921261, 0.1461043235457043, 0.14631035587115432, 0.14669869720383416, 0.14667096260285437, 0.14651984864387338, 0.1469802101686095, 0.14707506860923664, 0.14756066520842703, 0.14845560752246045, 0.14878854650374976, 0.14923386531179092, 0.14960597514177465, 0.15054353632173478, 0.1506122570023744, 0.15196373373984168, 0.15409724503138308, 0.15500820050016637, 0.15530017096114287, 0.15511700305355144, 0.1553775109284435, 0.15522984891857397, 0.15643820728836663, 0.15656817940293688, 0.1570703598623824, 0.15706141068044624, 0.15746266648805005, 0.15816329822437641, 0.15804883343747533, 0.15854063859018527, 0.15851664419204628, 0.15915893847273863, 0.15951768978812667, 0.1595229734747243, 0.15950437236749654, 0.15931203674417563, 0.15977346804451428, 0.16009714309833079, 0.16006181067906902, 0.16012263931401577, 0.1604387140968236, 0.16066187204172852, 0.1606193617613266, 0.1612421097858818, 0.16103912345732702, 0.16139502149853557, 0.16221262712407242, 0.16226510572177025, 0.16230864576915024, 0.16199353551864423, 0.16184295648090738, 0.1613161836859907, 0.16181245049595375, 0.16256536312614853, 0.1629051722387369, 0.1643435592376937, 0.1648448431123275, 0.16479782995594883, 0.1649859364536929, 0.16575526783426336, 0.16583243826149535, 0.1658075102214651, 0.1663837951526378, 0.16751147934677907, 0.1676117521470625, 0.16760305853642526, 0.1677751125013801, 0.16814052375642188, 0.16827045138649083, 0.1689330390496343, 0.1693308740591909, 0.169405853877728, 0.16947816607045263, 0.16958470857508184, 0.169622070861175, 0.16998329659772513, 0.16981819041934332, 0.1700915744503105, 0.1714680235091728, 0.17200389707620983, 0.17209748689934706, 0.17203366475767737, 0.1720955661446433, 0.17171295995701993, 0.17163859632695172, 0.17183035409523492, 0.17179773121731529, 0.1720372429809171, 0.1721289014460059, 0.17204589505613532, 0.17291610516606262, 0.1737192448506989, 0.17394856897605618, 0.17374537189889586, 0.17417141259973462, 0.1742936237078251, 0.1743614601565409, 0.17410371770368235, 0.17494155177826776, 0.17514408307961213, 0.17526317116701354, 0.17602404430932908, 0.17622512002709748, 0.17616474537456447, 0.17628566405540635, 0.17633137980152291, 0.1763329311219505, 0.17636127005741162, 0.17636712249728342, 0.17641777024274716, 0.17636026440174896, 0.17669345478948845, 0.1776306915848052, 0.17762651959763015, 0.17816066348892112, 0.17961279065820518, 0.17953768321434033, 0.17967884792039956, 0.1797425797249842, 0.1798238865771375, 0.17980257518682136, 0.17983439166632256, 0.18079483198362964, 0.1805834685529694, 0.18093268223203904, 0.18111632029973568, 0.18199699936744446, 0.1820666111761673, 0.18213553088499163, 0.181759863883612, 0.18158346706907513, 0.18179109594232373, 0.18184273358251835, 0.18284115149875668, 0.1828096441563427, 0.1829197082530146, 0.18292884368598145, 0.18294404353210114, 0.18298825608867303, 0.18298570838889944, 0.1830070878726733, 0.18294834949530953, 0.18305511094371069, 0.18284185922053858, 0.18391900004502837, 0.18413232819004957, 0.18414884504188658, 0.18414144576901623, 0.184142246566848, 0.18414847415725152, 0.1842979786849753, 0.18396098200846434, 0.18386991902957395, 0.18380586299433857, 0.18411371433973828, 0.18418054675977685, 0.18406717614781234, 0.18418248676337723, 0.1841824869835138, 0.18418248688801428, 0.18418248704969986, 0.18418248649712549, 0.18418248855123925, 0.18481141117769118, 0.18482555696350506, 0.18482868315160067, 0.18498937572239332, 0.185333612006292, 0.18553433750676165, 0.18553994443425928, 0.1855377895847275, 0.1855412298522198, 0.18521876167447077, 0.1853081057346558, 0.1853125997656719, 0.1853125071833848, 0.1853094579309026, 0.18527506659602436, 0.18536126839110814, 0.18542375043364007, 0.18545867442650513, 0.18549735284699212, 0.1859346713605048, 0.18593971780055582, 0.18593929616225624, 0.18593813130577105, 0.18617584494382003, 0.1861917431015019, 0.186192456547592, 0.18599280951621475, 0.18611473399232198, 0.1860898264466005, 0.1861402067984918, 0.18604040506217526, 0.18596007796281117, 0.1859695747537926, 0.18596718855586186, 0.18596777269618076, 0.18596770339942104, 0.18596743454010828, 0.18596854615276964, 0.1862786367152936, 0.1862773944369788, 0.1862802362323937, 0.1862715988814154, 0.1863354580598694, 0.18609178805085638, 0.18608695206272569, 0.18608767112042437, 0.18608762829706035, 0.1861692811440809, 0.18616929860232848, 0.18616929137736468, 0.1861692936414375, 0.18616929448574704, 0.18616928701544405, 0.1861693208502181, 0.18616917530712693, 0.18616978852287921, 0.18605159158781362, 0.18599804801305872, 0.18599417979581187, 0.18599531696677124, 0.1859950155030505, 0.18599514394730354, 0.18599492069722162, 0.18599567083143848, 0.1859929620734051, 0.1860017194932706, 0.18625119088195466, 0.18639045684830818, 0.18571026448633418, 0.18571272239411563, 0.1856480263623271, 0.18568574703798255, 0.18566607161390491, 0.18564894398362597, 0.185425553513461, 0.18630136589428054, 0.1864029587900774, 0.18638119684454324, 0.1870232911128525, 0.18709277289333714, 0.18708148958932924, 0.1870068032390043, 0.18701613499452932, 0.18704044753030954, 0.18713319252792857, 0.18711793098142798, 0.18710843385343523, 0.18716486093131887, 0.18711597625511786, 0.1870311540756784, 0.18704941408476589, 0.18682706443792377, 0.18680494591155952, 0.1868019805249058, 0.18680870822828227, 0.18670051203028365, 0.1870572917152859, 0.18791686433194413, 0.18628901797811287, 0.1852270095514974, 0.18564243617511092, 0.18585784932818616, 0.18590395841159887, 0.18590014696294016, 0.18590343976129844, 0.18589395087802646, 0.1859450359269263, 0.1859682129076157, 0.18599076062375425, 0.18587267413584974, 0.18624119493416746, 0.18632730306094353, 0.186248566159838, 0.18644057832244332, 0.18673148294215183, 0.186907096563152, 0.18693908712949708, 0.1869511495147935, 0.1869414882152642, 0.18687315149487607, 0.18679498602027042, 0.18682423968595, 0.18674930237462362, 0.1865831234751653, 0.18654254670249346, 0.18654493786537155, 0.18657800736615732, 0.18660045405214784, 0.18634946832038732, 0.18661610184310115, 0.18682774588283604, 0.18677033172052412, 0.18678043642485267, 0.18677752943454068, 0.18677637533703179, 0.18678285214060977, 0.1867229910066583, 0.1868145870154957, 0.1868880457351981, 0.18687792698302969, 0.18684044441470793, 0.18683021835960817, 0.18683764363237013, 0.1868379751846349, 0.18683017810885835, 0.18701027162964323, 0.18726560131441536, 0.18726699178719464, 0.1872666197152591, 0.18726686103911797, 0.1872663318280905, 0.18726780607215007, 0.18679599446728695, 0.18678669538361456, NaN], "upper_ci_briers_curve": [NaN, NaN, NaN, NaN, NaN, NaN, NaN, NaN, NaN, NaN, NaN, NaN, NaN, NaN, NaN, NaN, NaN, NaN, NaN, NaN, NaN, NaN, NaN, NaN, NaN, NaN, NaN, NaN, NaN, NaN, 0.06728655691296384, 0.07014320256430247, 0.07222686195838922, 0.07361454320873108, 0.07373316138577167, 0.07846135544051602, 0.08160851089902577, 0.08329980801710399, 0.08594149664648026, 0.08565846822892577, 0.0886096015350198, 0.09391113287778396, 0.09248810178164568, 0.09384021294360373, 0.09553093029977784, 0.09436164048752269, 0.09874702788249091, 0.09980256063094431, 0.10158980488858407, 0.1012866780836379, 0.10343334897223377, 0.10465189514538742, 0.10581895070915597, 0.10560751571014597, 0.10606107951433567, 0.10947540218087855, 0.11039365426914617, 0.11057705065797319, 0.11079392106645117, 0.11092560856807475, 0.1129852048952628, 0.11403673950556537, 0.11400804758260259, 0.1142336567407509, 0.11415159399564058, 0.11441708439396125, 0.11751165816689974, 0.1181789662616597, 0.11965785573446362, 0.12250473294500122, 0.12387977616711636, 0.12488417241775054, 0.12469569994004318, 0.12543688973453807, 0.12777151465707348, 0.1302660700509658, 0.13172775589354455, 0.13178691258873634, 0.1321512433767541, 0.13418304558255578, 0.13540288717077487, 0.13648777611777102, 0.13720089704324984, 0.13663931287176403, 0.13675463570135005, 0.13841387594724724, 0.14160751609346903, 0.1434994597339621, 0.144204288504986, 0.14444990433309343, 0.14475940322635047, 0.14523874745511764, 0.14515346900969878, 0.1459394082232488, 0.1468202140767567, 0.14763389922092385, 0.14877698231828196, 0.14913337136757462, 0.15035881789279598, 0.1522622193681489, 0.15223320854343403, 0.15249611221595993, 0.15288538067652108, 0.15377714192844888, 0.15605077123798577, 0.15708254677743555, 0.15741364554290224, 0.158942397155068, 0.15911645429240645, 0.15967548590205802, 0.16320561978316708, 0.16449748162395325, 0.165459077103638, 0.16743576150775805, 0.1673730129491426, 0.16846566024532642, 0.17011722584051686, 0.17043585673223496, 0.17038920391177076, 0.17055839783053559, 0.17078668581101358, 0.1707658166783953, 0.1710145731191613, 0.17116531859298414, 0.1732991165696685, 0.17383867483645002, 0.17430698649828574, 0.17447910806282735, 0.17534737636430275, 0.1765617572625234, 0.17821970327673636, 0.17938979128209992, 0.17984502508879258, 0.18175776374102734, 0.18217759321065463, 0.18330333715680378, 0.18491191539820295, 0.18499193204761316, 0.18539033672017102, 0.18723558172249608, 0.18742299153120848, 0.18841587379590388, 0.19056850200906625, 0.18988249736040497, 0.1909587712416363, 0.1910674148523891, 0.1918390005801323, 0.19329847766864441, 0.1931808292357742, 0.19349508465094972, 0.19346283979658296, 0.1933392540435627, 0.1935305010815743, 0.19332567264176923, 0.1932238825291146, 0.19334860933014206, 0.19403556429135688, 0.19369854565077374, 0.19508360079315945, 0.19499428627952906, 0.19556049938838824, 0.19533089221326683, 0.19557426510406983, 0.19732537639606373, 0.19714083622103476, 0.19761411239909546, 0.19753507255062344, 0.19757991434640002, 0.19756330539964478, 0.19765401757749754, 0.19761344374756465, 0.19939680895245693, 0.19970894422903, 0.1995447798912693, 0.20036816992867, 0.20186194298141932, 0.20197966928609776, 0.2026815254264981, 0.20321898266331148, 0.2032294181391191, 0.20302842057919532, 0.2038976845077618, 0.2041031085766822, 0.20417067998495403, 0.20546771094414057, 0.2061470487996717, 0.2060449793733404, 0.2068765859915667, 0.20774002461495292, 0.20798149483169948, 0.20816948832432625, 0.20788095985207852, 0.20813157846457148, 0.20887470943932576, 0.20884919110659478, 0.20995488017846645, 0.2103697642638228, 0.21061091402035043, 0.2111303454766576, 0.21142397774239208, 0.21136329163568426, 0.2126087901107089, 0.2133748149800121, 0.2132765666034464, 0.2132577848693812, 0.2137615474494879, 0.21380236084031443, 0.21372692069021423, 0.2143400836359891, 0.21412420327146603, 0.21424294757589213, 0.21412246866614265, 0.2140505169292405, 0.21414033660508544, 0.21544944990701126, 0.2153787137744752, 0.21538577453035057, 0.21547555419725112, 0.21559717618081783, 0.21543159316733182, 0.21543000668262377, 0.21600741929879097, 0.21767561153930995, 0.2180123583732773, 0.2181958590436513, 0.21813074439101057, 0.21833540736158485, 0.21870144250861548, 0.21910463987549797, 0.21881920222476417, 0.21880710988015917, 0.2193976753065582, 0.2210523221792239, 0.22165379466964735, 0.22152512982206768, 0.22187716728279655, 0.22192078143759256, 0.2217272749947051, 0.22185159543842503, 0.2215395949026151, 0.22148458539869628, 0.22165269565226892, 0.22181980875061744, 0.2218350972366328, 0.22204867559404243, 0.22196167696835478, 0.22206804687953968, 0.22202978937206508, 0.2222432971166104, 0.22378751659940732, 0.22314136692870218, 0.223612375274011, 0.22375176421858745, 0.22398418907372292, 0.22405213008584102, 0.22396640405941542, 0.2239360912171917, 0.22417467648889747, 0.224139867867338, 0.22418237127515991, 0.22409740085268995, 0.22470447153996512, 0.2248563727314707, 0.22503414021302287, 0.22509926809965183, 0.2250983126706493, 0.22509000062771178, 0.22433987069030858, 0.22460621538979825, 0.2256828304321293, 0.22571191397413537, 0.22577998614275263, 0.22570393204694095, 0.22557322588463563, 0.2257303748280608, 0.2258473427366917, 0.22639643297243958, 0.22616708413318085, 0.22630704844115745, 0.22629346494342886, 0.22644915165825388, 0.22653764130614806, 0.22675636123107298, 0.22655342808411738, 0.22662205746733605, 0.2266458042488559, 0.22667354255603245, 0.22666966146883719, 0.2266809998330454, 0.22671463487859836, 0.22671270156575046, 0.22671294315049415, 0.22671416685859233, 0.22670842278519585, 0.22677798454491616, 0.22666884297032683, 0.22675344645518386, 0.2269224767502273, 0.22700992310117588, 0.22737420968473868, 0.22738174405486355, 0.22734480450556027, 0.22735359989250217, 0.22742257354677367, 0.22732008012985064, 0.22818162147352244, 0.22881635365286312, 0.22901138966287474, 0.22970177881888623, 0.22966629981748973, 0.2296424723275912, 0.22998171204952653, 0.2304920416590538, 0.23050641415302295, 0.23050866877184362, 0.23049417952930404, 0.23057598496248982, 0.2315456476844295, 0.23191344626348626, 0.23196598387948714, 0.23199339919967404, 0.231979088180835, 0.23195998515898303, 0.2320596399072614, 0.23208133844308518, 0.2320527407176374, 0.23199785148430346, 0.23198799560370417, 0.2321373491140337, 0.2321392727104303, 0.2321324160060805, 0.2321897671714947, 0.23222916872014993, 0.23228268109264885, 0.2324263618283673, 0.23241389023439257, 0.23235681297576335, 0.23234933444378486, 0.23242515370468173, 0.23419224914347042, 0.23417908496560322, 0.23418346142467025, 0.2341824962423825, 0.23418140195571865, 0.23419177906105051, 0.23423005901689592, 0.23448192332831486, 0.2347784998725976, 0.23458340462897867, 0.23593469147252377, 0.2370844920508324, 0.2368302511766841, 0.23686534710177082, 0.23683479202267357, 0.23714284295672103, 0.23737334222487083, 0.23734653136413358, 0.23735877320772214, 0.23733622920386738, 0.23751217658480933, 0.23758426083373346, 0.23764308181078542, 0.2375114988410429, 0.23749031393009118, 0.23755080202461332, 0.23755912694444, 0.2375594721970401, 0.23755907331399737, 0.23754705152783956, 0.23753830419976896, 0.23754416285831262, 0.2375143510871155, 0.23745858083062912, 0.2375049887532193, 0.23780216836637966, 0.23748979884568405, 0.23709892520686562, 0.23682752180603997, 0.2368283140175378, 0.23682832286120914, 0.23682736230960627, 0.23683155287063162, 0.23681418984675806, 0.23738631899071577, 0.23738696984908883, 0.23738795570647067, 0.2373845929206518, 0.23720367647688884, 0.23720344970814766, 0.23719991463663212, 0.23719975057350895, 0.2372047803716179, 0.23724267061519308, 0.23723886846535794, 0.23723995012759652, 0.23723965597281524, 0.23723969469063275, 0.23723985690992128, 0.23723912698338878, 0.23724203042485262, 0.23723026179951687, 0.23722346856988424, 0.2372213276032172, 0.23721698083829473, 0.2372181188309587, 0.23721781806219394, 0.23721791605852982, 0.23721781226096295, 0.23721814065865512, 0.23721690189566513, 0.23722162540948327, 0.2372004723147509, 0.2371665962790845, 0.23713842008275549, 0.2371107138454174, 0.23725245782687668, 0.23705708092147165, 0.2369579629623952, 0.23700722571126603, 0.23694829781440208, 0.2371323879798746, 0.2373398624022252, 0.23732278105214338, 0.23721562648953265, 0.2372092646380395, 0.23715737087562208, 0.23711452419580448, 0.23709698931476658, 0.23749895844650143, 0.23745669075942633, 0.2374451924614387, 0.23744776528813963, 0.23745116066667693, 0.23730714635266756, 0.23724982437426653, 0.2373671676623242, 0.2371906561998995, 0.23715220024846614, 0.23713411397374778, 0.23714281920908634, 0.23713439811465914, 0.23723075442762004, 0.23709990325231214, 0.23713687549678017, 0.23705281479020343, 0.23697383206636274, 0.2376462815920211, 0.2376693620549457, 0.23764579548765447, 0.2377108131040707, 0.23761790315053402, 0.23922028136351145, 0.2392619272178388, 0.23925990370985958, 0.23923487913751854, 0.23930723669331594, 0.2386040850538829, 0.23869280829108652, 0.23890515175262095, 0.23935440074043324, 0.2399671879126727, 0.23994113450256382, 0.24002219946949477, 0.24002864825527695, 0.2394733332440799, 0.23949258765060238, 0.23945804034988571, 0.23956247971026198, 0.23930357723432003, 0.23921280607606416, 0.23930379998695347, 0.23938891019937067, 0.2393912795962682, 0.23928014292176028, 0.23921953187532077, 0.2391043531959143, 0.2391180886824174, 0.23911389589646206, 0.23911627622926576, 0.23911081147296667, 0.23913042982504312, 0.23896907890216143, 0.23892574830854946, 0.23913098214870535, 0.23900254123903295, 0.23902520665364999, 0.23921287565355692, 0.23922497454942646, 0.23922304160517222, 0.23922005355878148, 0.2392654703040728, 0.23952351620744522, 0.2394799655220267, 0.23947836215160254, 0.2394801219380257, 0.23947918742509725, 0.23949919982352924, 0.23977613382204185, 0.23975088486226512, NaN]}
