# Supplementary material for: Random Survival Forest Versus Elastic-Net Regularized Cox Regression for Survival Prediction in Acute Myeloid Leukemia at Distinct Treatment Time Points: Model Performance Comparison Study
Source: JMIR Bioinform Biotechnol. 2026 Apr 29;7:e75678. doi: 10.2196/75678 (PMC13128161; doi:10.2196/75678)
Supplement: Multimedia Appendix 11 [file bioinform-v7-e75678-s011.zip › final_stage_model_measurements/performance_metrics/rsf/raw_JSON_metrics/rsf__post_C2__FINAL_FULL_TRAINING_SET_C2_MRD_flt3_npm1__SUMMARISED.json]

{"mean_c_index": 0.6998160348326289, "lower_ci_c_index": 0.640511821271435, "upper_ci_c_index": 0.7576960532500167, "mean_ipcw_c_index": 0.6998160348326289, "lower_ci_ipcw_c_index": 0.640511821271435, "upper_ci_ipcw_c_index": 0.7576960532500167, "mean_auc_curve": [NaN, NaN, NaN, NaN, NaN, NaN, NaN, NaN, NaN, NaN, NaN, NaN, NaN, NaN, NaN, NaN, NaN, NaN, NaN, NaN, NaN, NaN, NaN, NaN, NaN, NaN, NaN, NaN, NaN, NaN, NaN, NaN, NaN, NaN, NaN, NaN, 0.5248688831407541, 0.5072270013848684, 0.5092043984671867, 0.5170219843182255, 0.5276968667656916, 0.5254173543894559, 0.5268083417973904, 0.5234869417959666, 0.538054938313771, 0.5592388711993466, 0.5555621414588447, 0.5563629891252022, 0.5568864764781756, 0.5539293057409558, 0.568431133966886, 0.6051247609653472, 0.6230304723296034, 0.6493519062277983, 0.666637410994883, 0.6607059841699808, 0.674791032842676, 0.6905986782013938, 0.6875352946546274, 0.6884020235429624, 0.6879981542881519, 0.6892674002413033, 0.700504954641955, 0.7074489855354645, 0.7053363704418707, 0.708417627164199, 0.6950775548284936, 0.6798892849509138, 0.6924315612269746, 0.7024342307200173, 0.6934274338728554, 0.6972107123139168, 0.7049078342086493, 0.7034613877426655, 0.7029229756479349, 0.7077137331119089, 0.7158990775444026, 0.716430879028744, 0.7163608512790816, 0.7163741172487987, 0.716379009805917, 0.716350383847741, 0.7164549334071341, 0.7160820143118923, 0.7173706668030414, 0.7066834323334352, 0.704377016533307, 0.7072320600319109, 0.7173613668296277, 0.7282969118272096, 0.7321821040288174, 0.7327329351539984, 0.7315839641800597, 0.7374002434554481, 0.7490145824834453, 0.7533634512796265, 0.7521457920874008, 0.7578562060389693, 0.7432855306107596, 0.733910294409766, 0.734926548517946, 0.7336917694245831, 0.7345170231175021, 0.7323738360754094, 0.7455976703343344, 0.7592417523554486, 0.7627798444681541, 0.7659294329132967, 0.7656301104459475, 0.7655979152174662, 0.7662074390226367, 0.7669620785563298, 0.7667872132814595, 0.7670957239735836, 0.7660987103536668, 0.7759380777965512, 0.7847401639284048, 0.785238271300278, 0.7852710031427583, 0.784915361969213, 0.787405153229131, 0.7888533173605053, 0.7885389513738419, 0.7886219459454453, 0.7886016243122318, 0.7886006632996306, 0.788624784530723, 0.7885286392572252, 0.7888916262160877, 0.7870107913982407, 0.7847543625672752, 0.7850491685339837, 0.7849516874732877, 0.7850355788603379, 0.7848062774660757, 0.7850470626720014, 0.7688090738440705, 0.7597588881150628, 0.7614184260230323, 0.7609428937146547, 0.7611814229500392, 0.7597653636154154, 0.7592466448795738, 0.7593700453011539, 0.7593108767052589, 0.7594238653245716, 0.7590422297271829, 0.762798652820095, 0.7641535258833783, 0.7647887913151743, 0.759090616775106, 0.7542784014983551, 0.7551934057122326, 0.7549051397546519, 0.755149062355138, 0.7544540698870592, 0.7580204514825571, 0.7623366372602313, 0.7618231919327347, 0.7616169315336078, 0.7610640685722649, 0.7612787485169965, 0.7569753602215697, 0.7555528099423608, 0.755900660835875, 0.7557130042727381, 0.7562817356371582, 0.7567324587532945, 0.7566421875156512, 0.7566671019195896, 0.7566580693323556, 0.7566692814935174, 0.7566331948100856, 0.7567673645600231, 0.7562630704191121, 0.7589368184417988, 0.7610562644212563, 0.7606039232350272, 0.760739198254755, 0.7606489270875673, 0.760876051143313, 0.7600552456975895, 0.7645181812038402, 0.7675975063458874, 0.7669178164324539, 0.7670921602543429, 0.7670689349306282, 0.766988794961473, 0.7673328821578977, 0.7654127229228715, 0.7643048746950661, 0.7643759520489616, 0.7650183553343471, 0.7609538510230145, 0.7587119203431782, 0.7592159264002689, 0.7591308603047504, 0.7589754612078325, 0.7602078454783895, 0.7616147505527847, 0.7618179045208964, 0.7617745886447449, 0.761787513935894, 0.7617786466702319, 0.7618012838937813, 0.7617197643484862, 0.7620222382521328, 0.7601241776038998, 0.7592200789107247, 0.7594268883031702, 0.7593721795926066, 0.7593866345527907, 0.7593828196232777, 0.7593838251125942, 0.759383561582536, 0.7593836259308681, 0.7593836277744929, 0.7593835571067459, 0.759383837902165, 0.7593827852581585, 0.7593867122155276, 0.7593720823425784, 0.7594265196077302, 0.7592242294463891, 0.7599748401245597, 0.7550154804817645, 0.7530259395283616, 0.7512238749672719, 0.7448309313547489, 0.7437594223402069, 0.7440087747945857, 0.7439441081374152, 0.7439591627045974, 0.7439621866949986, 0.7439353566522521, 0.7440396536110709, 0.7436492034994077, 0.7463001090086137, 0.7470519974675491, 0.7498759412077396, 0.7573952700749123, 0.7590445714101738, 0.7586607265820114, 0.7587624448215329, 0.758735486489868, 0.7587426324526345, 0.7587407357776743, 0.758741248086314, 0.7587410764408837, 0.7587412562883888, 0.7587407053662821, 0.758742735439207, 0.7587351484722038, 0.7587635123211895, 0.7586575545525678, 0.7590530084427892, 0.7563798665452593, 0.7544452018964329, 0.7544502374162172, 0.7543387148125671, 0.7543674982529982, 0.7543599152199789, 0.754361789966761, 0.7543617936007377, 0.7543599066835068, 0.7543675191017113, 0.7543386841296623, 0.7544474102512837, 0.7540377383163901, 0.7567315478481895, 0.7588056960302896, 0.7586961608603929, 0.7553421740004581, 0.7546166168225137, 0.7547903316878567, 0.7547449109128546, 0.7547567337048553, 0.7547538343604405, 0.754753876763056, 0.7547565539065744, 0.7547457570645288, 0.75478646915295, 0.7546337974969722, 0.7552054522518655, 0.7513295069122519, 0.7488363561999895, 0.7492995032630498, 0.7491754314691942, 0.7492086341434254, 0.749199756854074, 0.7492021283705314, 0.7492014953240306, 0.7492016641992052, 0.7492016191218478, 0.7492016313770304, 0.7492016271342904, 0.7492016321330432, 0.74920161559446, 0.7492016795031555, 0.7492014306117312, 0.7492023969088598, 0.7491986592701384, 0.7492130621631186, 0.7491317491550806, 0.7487820444149502, 0.7488046263553915, 0.748602906828482, 0.7493825479236593, 0.7438945025630602, 0.7416863248431372, 0.7421737571993257, 0.7421112357632513, 0.7418225223797728, 0.7409305827627528, 0.734255150229039, 0.7317840719727702, 0.7322859062268378, 0.7321515775157555, 0.7321874509456247, 0.7321778914081154, 0.7321804335438439, 0.7321797588200082, 0.7321799375861827, 0.7321798902974199, 0.7321799027955854, 0.7321798994694967, 0.7321799004542654, 0.7321798997950131, 0.7321799014417295, 0.7321798955928426, 0.7321799170006529, 0.7321798386175351, 0.7321801250731123, 0.7321790804111157, 0.7321828817213505, 0.732169081623175, 0.7322190582074046, 0.7320385400524659, 0.7326776205489159, 0.7252729100773934, 0.7237470059307043, 0.724128160382675, 0.7240134880103248, 0.7240999418149793, 0.7238677623107727, 0.724704370464978, 0.7175056406068885, 0.7149756812652751, 0.7192676069264327, 0.720157088129509, 0.7199576182843496, 0.7200101051784904, 0.7199963029481827, 0.7199999302896759, 0.7199989775266872, 0.7199992276489265, 0.7199991620191171, 0.7199991792315897, 0.7199991747192372, 0.7199991759021814, 0.7199991755903322, 0.7199991756793759, 0.7199991756287113, 0.7199991757430999, 0.7199991753398792, 0.7199991768211133, 0.7199991713721613, 0.7199991913834523, 0.7199991180450078, 0.7199993861944194, 0.7199984082875373, 0.7200019643122539, 0.7199890750031975, 0.7200356247954424, 0.7198681989274354, 0.7221060740653802, 0.7223554106041371, 0.7222931891538833, 0.7223090385889027, 0.7223050026309902, 0.7223060303323681, 0.7223057686113422, 0.722305835278689, 0.722305818290446, 0.7223058226216559, 0.7223058215166457, 0.7223058217988003, 0.7223058217266854, 0.7223058217451371, 0.7223058217404109, 0.7223058217416232, 0.722305821741311, 0.7223058217413919, 0.7223058217413706, 0.7223058217413759, 0.7223058217413747, 0.7223058217413748, 0.7223058217413748, 0.7223058217413748, 0.7223058217413748, 0.7223058217413749, 0.7223058217413748, 0.7223058217413749, 0.7223058217413749, 0.7223058217413749, 0.7223058217413748, 0.7223058217413748, 0.7223058217413747, 0.7223058217413748, 0.7223058217413749, 0.7223058217413749, 0.7223058217413749, 0.7223058217413748, 0.7223058217413749, 0.7223058217413748, 0.7223058217413749, 0.7223058217413748, 0.7223058217413749, 0.7223058217413748, 0.7223058217413748, 0.7223058217413748, 0.7223058217413749, 0.7223058217413749, 0.7223058217413749, 0.7223058217413749, 0.7223058217413749, 0.7223058217413749, 0.722305821741375, 0.7223058217413748, 0.7223058217413748, 0.7223058217413749, 0.7223058217413749, 0.7223058217413749, 0.7223058217413748, 0.7223058217413749, 0.7223058217413734, 0.722305821741381, 0.7223058217413526, 0.7223058217414619, 0.7223058217410491, 0.7223058217426025, 0.7223058217367611, 0.7223058217587489, 0.7223058216759226, 0.7223058219880533, 0.7223058208114992, 0.7223058252469734, 0.7223058085258668, 0.722305871550388, 0.7223056340912754, 0.7223065282604433, 0.7223031637627079, 0.7223158111172325, 0.7222683256116563, 0.7224463612017575, 0.7217799550850821, 0.7305640255125216, 0.7328371223587261, 0.7323755368344449, 0.7325218154923889, 0.7312299201416219, 0.7311115162954129, 0.7311114737217025, 0.7309935679820646, 0.7309994920085823, 0.7309976893480119, 0.7309987922793917, 0.7309962561754125, 0.7310050967853708, 0.7309730744145118, 0.7315694445958393, 0.7316373050256522, 0.731621631037187, 0.7316256583690182, 0.731624625632144, 0.7316248899082474, 0.7316248224218104, 0.7316248396180084, 0.731624835246452, 0.7316248363549793, 0.7316248360746493, 0.7316248361453298, 0.7316248361275667, 0.7316248361320139, 0.7316248361309047, 0.7316248361311809, 0.7316248361311117, 0.7316248361311282, 0.7316248361311247, 0.7316248361311255, 0.7316248361311254, 0.7316248361311254, 0.7316248361311254, 0.7316248361311252, 0.7316248361311254, 0.7316248361311252, 0.7316248361311254, 0.7316248361311254, 0.7316248361311251, NaN], "lower_ci_auc_curve": [NaN, NaN, NaN, NaN, NaN, NaN, NaN, NaN, NaN, NaN, NaN, NaN, NaN, NaN, NaN, NaN, NaN, NaN, NaN, NaN, NaN, NaN, NaN, NaN, NaN, NaN, NaN, NaN, NaN, NaN, NaN, NaN, NaN, NaN, NaN, NaN, 0.26685089724559063, 0.2561819832399814, 0.2513638242280419, 0.278015005404325, 0.3212051001076336, 0.3138113502036933, 0.318236765803377, 0.3166947329145829, 0.3389590659311742, 0.3616988607169651, 0.35871941588632295, 0.35820345851992685, 0.36024597200148717, 0.35220341793303706, 0.38262572735257494, 0.41312445706722234, 0.4352786818955053, 0.46323272723202147, 0.48693563875168433, 0.47549049882808164, 0.5009977278459664, 0.527296453110764, 0.5177481248730672, 0.5210852680136854, 0.5204525596491267, 0.5214982432662641, 0.5385022289480831, 0.5497271147367602, 0.5488051803516191, 0.5510303783888428, 0.5403508027544793, 0.5202932815099669, 0.5408520292281803, 0.5520614252933559, 0.5453212696120451, 0.5536155555791532, 0.5657316846966994, 0.5641247070964619, 0.5597955634523848, 0.5725420979178286, 0.5831855473593504, 0.5809149582732779, 0.5811915073961645, 0.5810856420547549, 0.5811071961741933, 0.5810397798863106, 0.5812881444408483, 0.5811874203419192, 0.5816984591856632, 0.5764646623815739, 0.570760289235035, 0.5805231151201281, 0.5915305798053982, 0.606000097721725, 0.614005751463376, 0.612966733529755, 0.6113181360125896, 0.6220146579941815, 0.6373070756352637, 0.6443038003977399, 0.6397081962043513, 0.6482198791865518, 0.6344503046131369, 0.6172339798457622, 0.6238366448541564, 0.6228052637333493, 0.6246262793791556, 0.6197360833878871, 0.6365536649112532, 0.6498330012105347, 0.6611361003265381, 0.6646554963449955, 0.6644353654917632, 0.6644336060364473, 0.664339688756362, 0.6685331356924695, 0.6668308682025995, 0.668222198576838, 0.6652740332343939, 0.6802788298762462, 0.6906576762588592, 0.6947578753380766, 0.6946001772706197, 0.6943400156729005, 0.6958374528524179, 0.7003288020603267, 0.6991745768335104, 0.6993874226542943, 0.6992987912230668, 0.6993147792627291, 0.6993392969847249, 0.6992252295098778, 0.699657173497189, 0.6979766312054361, 0.6975504700477073, 0.6977940939513456, 0.6976808548597451, 0.6980023398915814, 0.6971548777877135, 0.6986998356003352, 0.6857528923491214, 0.6731083465643593, 0.6740245220002291, 0.6733802190829161, 0.6735568884779037, 0.6735061273069917, 0.67350420160706, 0.6735531582507527, 0.6733592297554558, 0.6740861933608955, 0.6729500670621976, 0.6817427716713419, 0.6818027569637957, 0.6817695111842764, 0.6757039547390659, 0.6710684557685811, 0.6711261361262874, 0.6710331481792223, 0.6713368545807897, 0.6704073422861924, 0.6752010066414824, 0.6796506614254728, 0.6782093857676892, 0.6786463014465818, 0.6782237237238742, 0.6789942982296354, 0.6747024317786534, 0.6729612514087732, 0.6737099539825921, 0.6732904557974894, 0.6742997555143045, 0.6743080910199393, 0.6743058402428362, 0.674306466371928, 0.674306222123897, 0.674306570808723, 0.674305421046333, 0.6743096702401057, 0.6742938274325625, 0.6792992520068017, 0.6807440920287964, 0.6807222575212972, 0.6807394380637536, 0.6806743182711121, 0.6809209626118577, 0.6797123091563094, 0.6854590450932907, 0.6877864870483185, 0.6875993453660036, 0.6876050022999907, 0.6876111026004431, 0.6876626526803099, 0.6877983972646959, 0.6865366200767627, 0.685523823926217, 0.6856454619387502, 0.6868860004977295, 0.6843243936290223, 0.6809480197099562, 0.6816645615569094, 0.6815797252556299, 0.6812060562604966, 0.682737793272235, 0.6852496996359652, 0.6858721300566388, 0.6855658975606478, 0.6856266368112275, 0.6855929490103382, 0.6856352290445943, 0.6855155474909259, 0.6859990086208996, 0.683434113412239, 0.6816081129054449, 0.6819522588622365, 0.6818603556961783, 0.6818848977355694, 0.6818783440904913, 0.6818800941137189, 0.6818796268679562, 0.6818797514104207, 0.6818797189873164, 0.6818797245417872, 0.6818797346301416, 0.6818796887852149, 0.6818798619393438, 0.681879215662668, 0.6818816257390835, 0.6818726388460508, 0.6820718906013236, 0.6800019426712061, 0.6785360624256934, 0.6761460997092145, 0.6717349346214762, 0.6703055089897545, 0.6705954616597659, 0.6705140012390027, 0.6705356739628563, 0.670530158030048, 0.6705306266085632, 0.6705342437063643, 0.6705193273733321, 0.6728277596019487, 0.6722555095016757, 0.6774673461839228, 0.6857991836262665, 0.6890556122119078, 0.6883154119350938, 0.6884670093274998, 0.6884257438903246, 0.6884367576845906, 0.6884338134983695, 0.6884346178575592, 0.6884343335839505, 0.6884346689553695, 0.6884336122491602, 0.6884374989798745, 0.6884230273737132, 0.6884769565075766, 0.6882787228004291, 0.689024953541574, 0.6852226534613585, 0.684230133352259, 0.6850334863469596, 0.6850373884624533, 0.6850363597460307, 0.6850368145710175, 0.6850360210868326, 0.6850387372141954, 0.6850286811936338, 0.68506613150251, 0.684926604151435, 0.6854464408934393, 0.6838503192730614, 0.688810543015172, 0.6904027303901058, 0.6908806355068831, 0.6861740428248172, 0.6856454377555262, 0.6857755588917788, 0.6857409125402236, 0.68575001699085, 0.6857480739226899, 0.68574679041521, 0.6857538437013574, 0.6857269612780039, 0.6858272708183114, 0.6854535420624619, 0.6868457811452715, 0.6804234591705913, 0.678085616375369, 0.6789142033464268, 0.6788342865000215, 0.6789142033414254, 0.6789142033380653, 0.6789142033487164, 0.6789142033095523, 0.6789142034552467, 0.6789142029128076, 0.6789142049324439, 0.6789141974130058, 0.6789142254083569, 0.6789141211827227, 0.6789145092000799, 0.6789130647064319, 0.6789184420513256, 0.6788973569337481, 0.6789729382020999, 0.6784485488794718, 0.6782570042747185, 0.6785000811269764, 0.6781900587895229, 0.6791899315179479, 0.6743429325684239, 0.6725518882230828, 0.6729162574949004, 0.6728139081784065, 0.6724302748520914, 0.6704024241028921, 0.6658554456043437, 0.6652799393676351, 0.6655968451652543, 0.6655446441918007, 0.6655988681741962, 0.6655955888905156, 0.6655994349544686, 0.6655992023952443, 0.6655994751532223, 0.6655994586630957, 0.6655994780040245, 0.6655994768342213, 0.6655994782081022, 0.6655994781152501, 0.6655994782494911, 0.6655994781055453, 0.6655994786247819, 0.6655994767147507, 0.6655994838007377, 0.6655994573937611, 0.665599555367402, 0.665599190258318, 0.665600544758357, 0.6655954974763083, 0.6656079136011437, 0.6574729898677486, 0.6554848960738517, 0.6558558085773475, 0.655741721442387, 0.6558168216640218, 0.6556291825874636, 0.6563097241694725, 0.6514341891584627, 0.6491885926998459, 0.6530291714373159, 0.6541243463864113, 0.6537815661393517, 0.653872385856487, 0.6538482326627666, 0.6538546557866095, 0.6538529477583179, 0.6538534019305481, 0.6538532811706922, 0.6538533132778043, 0.6538533047416448, 0.6538533070114767, 0.6538533064061136, 0.6538533065743546, 0.6538533065024287, 0.6538533066225772, 0.6538533062154979, 0.6538533077165869, 0.6538533021461927, 0.6538533228256584, 0.6538532460575267, 0.65385353102629, 0.6538524732670329, 0.6538563992574914, 0.6538418284351503, 0.6538959027331019, 0.6536952388113926, 0.655141095070612, 0.6551564308131828, 0.6551529226435211, 0.6551537327608828, 0.6551535498168469, 0.655153589909678, 0.6551535814911019, 0.6551535831447426, 0.6551535828567655, 0.6551535828942151, 0.6551535828942787, 0.6551535828917106, 0.6551535828930408, 0.6551535828925231, 0.6551535828927021, 0.6551535828926442, 0.655153582892662, 0.6551535828926568, 0.6551535828926585, 0.6551535828926578, 0.655153582892658, 0.6551535828926578, 0.655153582892658, 0.6551535828926579, 0.655153582892658, 0.655153582892658, 0.6551535828926578, 0.655153582892658, 0.655153582892658, 0.6551535828926579, 0.655153582892658, 0.6551535828926579, 0.655153582892658, 0.6551535828926579, 0.6551535828926581, 0.655153582892658, 0.655153582892658, 0.6551535828926579, 0.655153582892658, 0.6551535828926579, 0.655153582892658, 0.6551535828926579, 0.655153582892658, 0.6551535828926579, 0.655153582892658, 0.6551535828926579, 0.6551535828926581, 0.655153582892658, 0.655153582892658, 0.655153582892658, 0.655153582892658, 0.655153582892658, 0.6551535828926582, 0.6551535828926579, 0.6551535828926581, 0.6551535828926583, 0.655153582892658, 0.6551535828926581, 0.6551535828926578, 0.6551535828926587, 0.6551535828926554, 0.6551535828926685, 0.6551535828926192, 0.6551535828928018, 0.6551535828921295, 0.6551535828946035, 0.6551535828854989, 0.6551535829189981, 0.655153582795769, 0.6551535832489725, 0.6551535815826128, 0.655153587708013, 0.6551535651975486, 0.6551536478988575, 0.6551533441521676, 0.6551544594089398, 0.6551503659087581, 0.6551653856836639, 0.6551102957503306, 0.6553122775785644, 0.6545720350709774, 0.6643731271849569, 0.6654967037188189, 0.6646538555528513, 0.6646626582163196, 0.6650283526099756, 0.6649859953262771, 0.6649692795125837, 0.6656140754521679, 0.6653990128217542, 0.6654001856246267, 0.6653994283261873, 0.6653996249062971, 0.6653995739378276, 0.6653995871363912, 0.6655760481359692, 0.6657779417895037, 0.6657745635812006, 0.6657754347123142, 0.6657752103909164, 0.665775268067564, 0.6657752532622517, 0.6657752570559481, 0.6657752560857375, 0.6657752563333367, 0.6657752562702958, 0.6657752562863055, 0.6657752562822513, 0.6657752562832745, 0.6657752562830173, 0.6657752562830819, 0.6657752562830657, 0.6657752562830695, 0.6657752562830687, 0.6657752562830689, 0.6657752562830689, 0.6657752562830689, 0.6657752562830687, 0.6657752562830689, 0.6657752562830689, 0.6657752562830688, 0.6657752562830689, 0.6657752562830688, 0.6657752562830688, NaN], "upper_ci_auc_curve": [NaN, NaN, NaN, NaN, NaN, NaN, NaN, NaN, NaN, NaN, NaN, NaN, NaN, NaN, NaN, NaN, NaN, NaN, NaN, NaN, NaN, NaN, NaN, NaN, NaN, NaN, NaN, NaN, NaN, NaN, NaN, NaN, NaN, NaN, NaN, NaN, 0.7470197299257325, 0.7465392467698422, 0.7482138962306759, 0.7428876606938459, 0.7408904020899109, 0.7415391882624139, 0.7416655563152855, 0.7407549282056209, 0.7442548525685546, 0.753454450886347, 0.7527048866525398, 0.7530881313316442, 0.7530896638048944, 0.752844875428914, 0.7554765921426336, 0.7838307052867374, 0.7891999503682897, 0.8041064430697327, 0.8231514023406773, 0.8191324979712342, 0.819100877584249, 0.8212579633199474, 0.8205409360590817, 0.8210177145686524, 0.8205214041323482, 0.8237419651822294, 0.8358825159121661, 0.8358217418096966, 0.8346509184116998, 0.8369013739403973, 0.8237911934965217, 0.809286086996185, 0.8207665110549108, 0.8313990520971883, 0.8185314636005773, 0.8240331410975505, 0.8303712933947358, 0.8281484526758889, 0.828363789667838, 0.8284915389503216, 0.8346399168437957, 0.8351566863546842, 0.8352384705189799, 0.8352133948836268, 0.8351882114000412, 0.835353106061214, 0.8350849605144818, 0.8367523900888696, 0.8396225666248239, 0.8214291857577954, 0.8236814198433415, 0.8259938782416171, 0.8285427644269342, 0.8420102174105243, 0.8432965048864849, 0.8437483250771135, 0.8436099405035176, 0.8473549744008408, 0.8529317566487489, 0.8541250171415485, 0.8534494865906597, 0.856571082559741, 0.836199676933796, 0.8324816393510942, 0.8312713957413628, 0.830267707171692, 0.8307938743598358, 0.830357667664745, 0.8397692632490793, 0.8522197064048898, 0.8521164831786062, 0.854691295180925, 0.8544276240062064, 0.8546035318933785, 0.8543380937584907, 0.8532529691436058, 0.8533829560151117, 0.8534000151561303, 0.8542641305405716, 0.865358288265439, 0.8694695881353844, 0.8686685677993586, 0.868669467511121, 0.8686673021887689, 0.8702450575202751, 0.8703496727136488, 0.8703269287256133, 0.8703319085089337, 0.8703310728106496, 0.8703303795947074, 0.8703338038463354, 0.870320638499062, 0.8704920791619097, 0.8676622469574834, 0.8640649971434053, 0.8640675605885367, 0.8640332134074481, 0.8641609618908584, 0.8637472687014657, 0.8633385281915419, 0.8495477616742139, 0.8448544964685184, 0.8449904489538715, 0.8450349954081845, 0.845333598059444, 0.8421884355814581, 0.8410986639658937, 0.8411195263542455, 0.8409524339095037, 0.8410038168500731, 0.8410637378750756, 0.8436950603262064, 0.8436461164964624, 0.8453225663573425, 0.8402789759880103, 0.8360784669136444, 0.8360884103559838, 0.8360865030257343, 0.8360864538876288, 0.8360872264835377, 0.8360876057962912, 0.8396225753173034, 0.8398582202418301, 0.8390730295590043, 0.8388591971160684, 0.8390255694537208, 0.8336863724344175, 0.832976378128472, 0.8330614039494371, 0.8329824075820391, 0.8329403779630101, 0.8328254975549726, 0.8328495932453301, 0.8328431306981481, 0.8328468291662473, 0.8328466602067522, 0.8328266829952192, 0.8328488707541591, 0.8324678136244028, 0.8330863057343273, 0.8348329245774899, 0.8347114341276557, 0.8347940320898852, 0.8347920864950005, 0.8347926065506457, 0.8347924666581232, 0.8379624493561013, 0.8403082974807774, 0.8397982247649571, 0.8401602473429135, 0.840182741942599, 0.8400732084896279, 0.8402588203433429, 0.8369327433483742, 0.8344805410915292, 0.8343075218656016, 0.8363835615664376, 0.8311578660790057, 0.8308045987326627, 0.8308020231019281, 0.83080517139466, 0.8308246579618288, 0.8315016530266581, 0.8316999752687768, 0.8313435189067806, 0.8314753528475091, 0.8314393291683574, 0.8314257880731962, 0.8315157980323351, 0.8311695154398611, 0.8320252256730024, 0.8282657261420328, 0.8258755725883028, 0.8270036302789129, 0.8266180009763303, 0.8267190903110578, 0.8266928585883668, 0.8266995968995623, 0.8266978837128466, 0.8266983148569881, 0.8266982066787794, 0.826698236850938, 0.8266982164797937, 0.8266982678078253, 0.8266980938404068, 0.8266986836213, 0.8266967490117969, 0.826702783162585, 0.8272137625391143, 0.8239260199804804, 0.8243146634407952, 0.8226832301958963, 0.813709913187481, 0.8143014150295531, 0.8140180216233576, 0.8140888949893326, 0.8140709178411369, 0.8140824692210429, 0.8140551714502796, 0.8141343712152536, 0.8138622544336072, 0.8149288274963123, 0.8168593986942219, 0.8186174114682414, 0.8241738123240258, 0.8268723772782518, 0.8262173977797974, 0.8264618938299898, 0.8263966441464627, 0.8264140572388458, 0.8264094103270254, 0.8264106503966815, 0.8264103194555656, 0.8264104078644804, 0.8264103839058826, 0.8264103916686808, 0.8264103844921955, 0.8264104054329243, 0.8264103289413259, 0.8265065760374519, 0.8244013994088818, 0.8225409566554561, 0.8213589913896819, 0.821344108349746, 0.8213478652727618, 0.8213469065034578, 0.8213470916010803, 0.8213473037738523, 0.8213461850309504, 0.8213507982722856, 0.8213321324232589, 0.8214072105430309, 0.8211066025418571, 0.8230048073410834, 0.8256810930929057, 0.8262915161815318, 0.8228459567649036, 0.8221375124214436, 0.8219216937558506, 0.8219200263584912, 0.8219204156996338, 0.8219205758244226, 0.821919494205161, 0.8219238193002725, 0.8219070177039316, 0.8219720670058366, 0.8217206056167653, 0.8226913874741569, 0.8185972224885825, 0.8140040847278898, 0.8140769313393729, 0.8140769313384169, 0.814076931342732, 0.8140769313256171, 0.8140769313926761, 0.8140769311310501, 0.8140769321481484, 0.8140769282072755, 0.8140769434278946, 0.8140768848231131, 0.8140771097983784, 0.8140762486692255, 0.8140795353360677, 0.814067026679115, 0.8141144988267284, 0.8139348444840846, 0.8144069957974841, 0.8139182922687414, 0.8136954003122734, 0.8139455568489604, 0.8135235594708282, 0.814464454056159, 0.8086435138501082, 0.8068435021379363, 0.8068419461157081, 0.8068476947462261, 0.8064069699444069, 0.8058139686092487, 0.8008195326678766, 0.7974163983510285, 0.7978956580944265, 0.7977594768111727, 0.797795736748048, 0.7977860827111019, 0.7977886528886412, 0.7977879686782531, 0.7977881508121822, 0.7977881023280959, 0.7977881152483026, 0.7977881117513312, 0.7977881128990092, 0.7977881117863194, 0.7977881150849239, 0.7977881030403688, 0.7977881477747721, 0.7977879814290597, 0.7977886000196182, 0.7977862997386036, 0.7977948531961516, 0.7977630489324911, 0.7978813017816794, 0.7974413735521144, 0.7990762374494248, 0.7925479039630656, 0.7903521479516786, 0.7909491964748004, 0.7908061306876335, 0.7909191859005587, 0.7906488727493497, 0.7909870501316574, 0.784188298381282, 0.7817814251058133, 0.7857734971952923, 0.7884754498742704, 0.788249477692723, 0.7883074723164162, 0.788292617061238, 0.7882964142400114, 0.7882954458499529, 0.7882956922046863, 0.7882956297020483, 0.7882956455128531, 0.7882956415262634, 0.7882956425278675, 0.7882956422771867, 0.7882956423398002, 0.7882956423236036, 0.7882956423303563, 0.7882956423176325, 0.7882956423643989, 0.7882956421835084, 0.7882956428751628, 0.788295640273057, 0.7882956498893121, 0.788295615064674, 0.7882957381733813, 0.7882953160029667, 0.7882967054912323, 0.7882924020425512, 0.7892781384980063, 0.7892817722044775, 0.7892817722044773, 0.7892817722044776, 0.7892817722044774, 0.7892817722044772, 0.7892817722044774, 0.7892817722044774, 0.7892817722044775, 0.7892817722044774, 0.7892817722044774, 0.7892817722044775, 0.7892817722044773, 0.7892817722044774, 0.7892817722044774, 0.7892817722044774, 0.7892817722044775, 0.7892817722044774, 0.7892817722044776, 0.7892817722044774, 0.7892817722044774, 0.7892817722044776, 0.7892817722044775, 0.7892817722044775, 0.7892817722044774, 0.7892817722044775, 0.7892817722044775, 0.7892817722044774, 0.7892817722044775, 0.7892817722044775, 0.7892817722044774, 0.7892817722044774, 0.7892817722044776, 0.7892817722044775, 0.7892817722044774, 0.7892817722044775, 0.7892817722044775, 0.7892817722044774, 0.7892817722044775, 0.7892817722044776, 0.7892817722044774, 0.7892817722044773, 0.7892817722044774, 0.7892817722044775, 0.7892817722044773, 0.7892817722044774, 0.7892817722044777, 0.7892817722044776, 0.7892817722044777, 0.7892817722044775, 0.7892817722044773, 0.7892817722044775, 0.7892817722044776, 0.7892817722044774, 0.7892817722044776, 0.7892817722044775, 0.7892817722044775, 0.7892817722044775, 0.7892817722044776, 0.789281772204477, 0.7892817722044781, 0.7892817722044754, 0.7892817722044819, 0.7892817722044786, 0.7892817722043995, 0.7892817722050725, 0.7892817722010337, 0.7892817722221561, 0.7892817721197734, 0.7892817725922019, 0.7892817704873717, 0.7892817796183473, 0.7892817408412581, 0.7892819026389899, 0.7892812376465422, 0.7892839347672204, 0.7892731255791497, 0.7893159703967442, 0.7891479012151018, 0.7897951114763779, 0.7886763018234595, 0.7981217658506516, 0.798704177358162, 0.798311518628373, 0.7985860296065036, 0.798434338664522, 0.7980629239754559, 0.7984703019960633, 0.7983815405514175, 0.7984015653118846, 0.7983973988325479, 0.7983979780224852, 0.7983984804120818, 0.7983975908144104, 0.7983945258606912, 0.7994256505539143, 0.7995882313634505, 0.7994894538689008, 0.799515290102997, 0.7995085519484917, 0.7995103040774432, 0.7995098498553765, 0.7995099672373294, 0.799509937002441, 0.7995099447634841, 0.7995099427785176, 0.7995099432842351, 0.7995099431559235, 0.7995099431883338, 0.799509943180187, 0.7995099431822239, 0.7995099431817176, 0.7995099431818428, 0.799509943181812, 0.7995099431818196, 0.7995099431818178, 0.7995099431818181, 0.799509943181818, 0.799509943181818, 0.799509943181818, 0.799509943181818, 0.7995099431818181, 0.7995099431818181, 0.799509943181818, NaN], "mean_briers_curve": [NaN, NaN, NaN, NaN, NaN, NaN, NaN, NaN, NaN, NaN, NaN, NaN, NaN, NaN, NaN, NaN, NaN, NaN, NaN, NaN, NaN, NaN, NaN, NaN, NaN, NaN, NaN, NaN, NaN, NaN, NaN, NaN, NaN, NaN, NaN, NaN, 0.04336925725736338, 0.0449457918754997, 0.04444107626351131, 0.04753263127678349, 0.050414418093644775, 0.049807798528310826, 0.05013239029691032, 0.04985841021731823, 0.052112513419546286, 0.055176137995929, 0.054595692135278345, 0.05486287418671138, 0.05511878757432858, 0.055074964310915256, 0.057130572084415486, 0.061634897565607825, 0.06443287431083938, 0.06753738851812426, 0.06912848895859776, 0.0681918598306577, 0.07210890222327347, 0.07670373317504695, 0.07567688902491601, 0.07576945355197989, 0.07567791713816562, 0.07573825725639691, 0.07755480818796784, 0.07865199728260076, 0.07870347904069086, 0.07802814253313829, 0.08100534085730828, 0.08343434463678442, 0.08510556731231297, 0.08651887951744267, 0.08875263019219913, 0.09268257699021965, 0.09320953009932284, 0.0931126748546363, 0.09302759472962711, 0.09382856445746969, 0.09508093112375501, 0.09535665580686903, 0.09564911295204193, 0.09592324999566902, 0.09610439035787188, 0.09624007355876649, 0.09605760160460207, 0.09628652159763106, 0.09582168574380487, 0.09993380143555544, 0.10352052927963422, 0.1045305793872243, 0.10716649036353178, 0.10857031131877116, 0.11018028928552677, 0.11042189797746485, 0.10988574036699265, 0.111871026078973, 0.11507860787564775, 0.11616215374500416, 0.11600400963000862, 0.11737758608645257, 0.12207879554883007, 0.12345565210823163, 0.12510051623572527, 0.1263791544645302, 0.12609066559037044, 0.12619801003526743, 0.12579451407806608, 0.12617679362238443, 0.12865139289303068, 0.12999455256949152, 0.12991784663270614, 0.12971015117888177, 0.13067546783251752, 0.1322603893997459, 0.13176578161495983, 0.13181374995369732, 0.13173596551631306, 0.13256859835513846, 0.1341380925502735, 0.13433908560290808, 0.13414055140683193, 0.13375056622669046, 0.13528253409216517, 0.13631293740462075, 0.13635156612952845, 0.13621960376127523, 0.1360588672531191, 0.13586785065945806, 0.13597423300479344, 0.1361446131765466, 0.13579285067316646, 0.1377157886062847, 0.13973797014258726, 0.13931115011989237, 0.13931370929469228, 0.13941624986316076, 0.1393053862917413, 0.1406191162517362, 0.14760675734743264, 0.15044920409530751, 0.14975361916531482, 0.14974356365480507, 0.14919255517228605, 0.1514089430036786, 0.1522089725953537, 0.1519990793789214, 0.15219253556063406, 0.152341333716539, 0.15212948019245653, 0.15307998809214177, 0.1535857731453701, 0.15320561262258084, 0.15511634973725327, 0.15678144428510055, 0.15637323672414488, 0.1563406457623994, 0.15622445650865413, 0.15628365696905572, 0.1560392433835819, 0.1558096699815747, 0.15560392201162548, 0.156977061947458, 0.1583842025469502, 0.15793694907614944, 0.16034402401158224, 0.16115702020167919, 0.16109238651485008, 0.16098022437342213, 0.16217467179468503, 0.16341172754460578, 0.16294972073903313, 0.16291218212893208, 0.1629935899354983, 0.16299715285945374, 0.16305584794169362, 0.16291065860517576, 0.1628522024043868, 0.163798286554678, 0.16440073634495028, 0.16427947665313586, 0.16411722361058223, 0.16414264121070118, 0.16409548395014328, 0.16402022776272038, 0.16404100582028383, 0.16409841817094895, 0.1642912300224618, 0.16439847136673164, 0.16426643656214499, 0.1643200632994906, 0.16417775271329255, 0.1662390802716752, 0.1673903434847268, 0.16733843769048828, 0.16692799887954113, 0.16909772259671255, 0.17039313042429352, 0.17004693179856978, 0.17007651655657513, 0.17007124293982312, 0.17132046294392378, 0.17323993170650456, 0.17387118366020535, 0.17383233583048752, 0.17362699528680656, 0.17351199111706705, 0.1734493444886228, 0.17348617844948708, 0.17316649846085025, 0.17517997803209345, 0.17605184749864553, 0.17578757788085464, 0.17584623671632277, 0.17576290765262548, 0.17588477985925385, 0.17596775476845078, 0.17596140559649598, 0.17597933301926147, 0.17594474586075237, 0.1761861322791215, 0.1763423606962131, 0.17634616610463963, 0.176331968236564, 0.17641696387762912, 0.1764434587533212, 0.17667808175170288, 0.17635317736559616, 0.17877822590851458, 0.17966401197986445, 0.18116002548679025, 0.18454517305059814, 0.18493926293653373, 0.18478458748416546, 0.1849821845045744, 0.18513269362633994, 0.18515557412341177, 0.18510916338021524, 0.18515188651069225, 0.1851760136098357, 0.18597767180383706, 0.18620724427032198, 0.18645580603609754, 0.18523254695734645, 0.18470014627693165, 0.18478617633972394, 0.18478950022304003, 0.18458081972710338, 0.18456598020702636, 0.18459785726198594, 0.1845927850094225, 0.18465467847892456, 0.1843805562051335, 0.18407357893316562, 0.1839176969626674, 0.18388818408334595, 0.18388625615385076, 0.18390869684387293, 0.18366801654470813, 0.18514624834003865, 0.18621035346036377, 0.18742239951845124, 0.1877441131162693, 0.18759763949414, 0.1875358352321451, 0.18737784657107803, 0.18730995110363152, 0.18709112232834554, 0.18735786823099398, 0.18735134441183837, 0.18730220827301777, 0.18731907359499242, 0.18749122580649746, 0.18757403260431718, 0.18747446727684935, 0.1890337918738691, 0.18940662599791158, 0.18940862273684647, 0.18942752743132557, 0.18947300824915328, 0.18943933831448398, 0.18945823062148326, 0.18946227289098777, 0.18944201393920593, 0.18937838100478796, 0.1894105231937011, 0.18937580809582105, 0.19073728169206333, 0.19156281135116723, 0.19141845093836823, 0.1914698590128746, 0.1914594080766911, 0.19146248582286612, 0.1914569272990099, 0.1914668144891429, 0.19143241303347672, 0.191654123811233, 0.1917741070377093, 0.19170590398722476, 0.19172264726811622, 0.19176634268859039, 0.19193746325007446, 0.1919061327368435, 0.19186937334369006, 0.1918663705056032, 0.19184394975393887, 0.19198761826859775, 0.1930001647131471, 0.19312818354189482, 0.1932917771406817, 0.19318487586037203, 0.1953259202687811, 0.1962743246947562, 0.19616793894161783, 0.19613028954180634, 0.19635585178726955, 0.1972160845828803, 0.19969104343998517, 0.20056412678232735, 0.20036582508671158, 0.20054443289080526, 0.2004477388729044, 0.200351483161994, 0.20034608666481404, 0.2003476226036483, 0.20034488728752722, 0.20036965380896485, 0.20067355688939065, 0.20070247007964565, 0.20080485217222682, 0.20087817650693857, 0.20087525158272934, 0.2008763541960526, 0.20087606811926323, 0.2008777366642139, 0.20090265921150197, 0.20084705849029094, 0.20082234124450862, 0.20083028826849209, 0.20083632853333708, 0.2009495092226241, 0.20075496541032195, 0.20343473702659037, 0.203990123157869, 0.20385197283154588, 0.20389115070740776, 0.20386937074284092, 0.20388565626591607, 0.20359950815149144, 0.20587937369379938, 0.2065846529631021, 0.20611896643901612, 0.20648179064087538, 0.20659237827078797, 0.20657722804425685, 0.20658071133142578, 0.2065818234528237, 0.20649919386095858, 0.20646514484532, 0.2064631833630155, 0.20646061398128712, 0.20647213506508666, 0.20634560479723177, 0.2062289134434422, 0.2062207536839032, 0.2062104835349563, 0.20613455878478304, 0.20608194080149617, 0.20607176587597273, 0.2060730575404109, 0.20607704242364205, 0.206029797219834, 0.20602227969828799, 0.20602184295560666, 0.20605671052116162, 0.20608392270792145, 0.2061188119829834, 0.20616356783965542, 0.20575704875058892, 0.20575909672471424, 0.20577496124869857, 0.20577092402824917, 0.20577206285075278, 0.20577138399325334, 0.2057728739769726, 0.20576814180444855, 0.20587918365426225, 0.20588735434425276, 0.2058851516488122, 0.20588637456464523, 0.20587878235947416, 0.20587224333663018, 0.20587287694723802, 0.20587271646659647, 0.20587233263536764, 0.20583195650396002, 0.20583040718252513, 0.2058307791456345, 0.2058306850718084, 0.20583071771197126, 0.2058306666026031, 0.20583087232639133, 0.20582997366143485, 0.20583421235805233, 0.20593955844093428, 0.20592888555549074, 0.20592966963705708, 0.20592941729679168, 0.205929495259599, 0.2059294736609309, 0.20592947047734605, 0.2059295154001473, 0.205929307614974, 0.2059302076394707, 0.20592487223648837, 0.2058305346700562, 0.20590915415403233, 0.20594052477833197, 0.205882707649792, 0.20587795101109985, 0.205879834013806, 0.2059489021030657, 0.2059730845450557, 0.2059534104986188, 0.20590615036429014, 0.20590255307244876, 0.20591539328840489, 0.20591883753402773, 0.20591472148645795, 0.2058280295060095, 0.20582571128851515, 0.20577409572533525, 0.20576266139454324, 0.2057668732713153, 0.20575962519450178, 0.205833608296443, 0.20585195885539492, 0.20581151312919715, 0.2058189174101851, 0.20573820848808375, 0.20571834604289008, 0.20572260351190264, 0.20572173234267965, 0.20572095772013135, 0.20572867242918463, 0.2058405327823104, 0.20572804166511607, 0.2057036464610072, 0.20569646270287542, 0.20578348993644624, 0.20579565874936245, 0.2057921671560669, 0.2057954417501129, 0.2057874921072586, 0.2060598366572161, 0.20608664414126518, 0.20610047554817512, 0.20602631075381833, 0.20642944733469262, 0.20284669817059398, 0.20187062758978835, 0.202296406068368, 0.20217867014467567, 0.20265746438028923, 0.2027052378012203, 0.20274965348464458, 0.20296818804891228, 0.20299329122483098, 0.20299546403629043, 0.20300393795353344, 0.20288228748374879, 0.20281546353111599, 0.20279854089288035, 0.2031677971596989, 0.20321749837129865, 0.20320888718947305, 0.20316081398216565, 0.20310211781330553, 0.2029552869338149, 0.2029495798161439, 0.2029510285684518, 0.2029503722492074, 0.20295161747409893, 0.20294735809278922, 0.20301197915174896, 0.20293297409836458, 0.20292676431375528, 0.20292876246265867, 0.20292767253960828, 0.2030451858154261, 0.20305021640398355, 0.20304856289225276, 0.20305057362768672, 0.2030407898243127, 0.20322945234357917, 0.20323774285755736, 0.20323579570147474, 0.203236552613303, 0.20323539855724054, 0.2032384324723341, 0.20303911883986026, 0.20297910526209056, NaN], "lower_ci_briers_curve": [NaN, NaN, NaN, NaN, NaN, NaN, NaN, NaN, NaN, NaN, NaN, NaN, NaN, NaN, NaN, NaN, NaN, NaN, NaN, NaN, NaN, NaN, NaN, NaN, NaN, NaN, NaN, NaN, NaN, NaN, NaN, NaN, NaN, NaN, NaN, NaN, 0.023149861341892057, 0.023936675315693223, 0.02364411983513455, 0.027206462822635703, 0.028690409498173978, 0.028684156602012453, 0.02909166073505173, 0.028785499673377207, 0.03087152204308139, 0.03345747433709854, 0.03353866850459798, 0.033772561617989624, 0.034278769076107614, 0.03455601581930383, 0.03606707432397035, 0.04043647109029228, 0.042640973154923566, 0.0462607869522771, 0.048434194561801806, 0.04746662491302451, 0.05118092905538934, 0.05438362028639262, 0.05400830705716307, 0.054090403074776326, 0.05407536233356132, 0.053949651963892335, 0.0558885766654808, 0.05659370259599419, 0.057112487200191873, 0.056122446873463246, 0.06051065489094385, 0.06177888790452941, 0.06513884388225241, 0.06524877795500877, 0.06908563930146669, 0.07132314924964993, 0.07242837038595965, 0.07256323243779389, 0.07267578481702663, 0.07359899291968922, 0.07540438315238052, 0.07573868463575283, 0.07593895698310546, 0.07625435979400165, 0.07658456614114494, 0.07686589396439675, 0.07675234177916553, 0.07694650875299311, 0.07675074525045494, 0.08067982533117102, 0.0834395553322945, 0.08501892976736523, 0.08838282243313218, 0.08964898375359974, 0.09084452800779359, 0.09125949911138129, 0.09070721323827957, 0.09365201814982362, 0.09660989618934546, 0.09834212989216748, 0.09831473659359345, 0.09920143333107928, 0.10566373625844071, 0.10676488452687653, 0.10873205829285267, 0.1093394532083078, 0.10928635088303643, 0.10932272832858973, 0.10878487336049227, 0.10913727519756669, 0.11111631757453198, 0.11317229592235203, 0.11346305655430343, 0.1133551041933638, 0.11341838034463457, 0.11467481953991643, 0.11420348856221872, 0.11409098092362581, 0.1136301930720263, 0.11475650694272255, 0.11594288949709076, 0.11584622365815142, 0.11577011231302244, 0.11537930101219653, 0.1164365168792289, 0.11734027825402504, 0.11727357860282545, 0.11706133113260801, 0.11699248623769279, 0.11676291907723371, 0.11671688781190259, 0.1169908615306229, 0.11664839742681342, 0.11841040697231345, 0.11973537570012796, 0.11944475674364047, 0.1193090906238953, 0.11955081772799547, 0.11927863179535388, 0.12067042493462726, 0.12541509495352085, 0.12764895133336882, 0.12724442118332224, 0.12706016521246152, 0.12653020088360767, 0.12960714952800434, 0.1300849358645164, 0.12987134612083487, 0.13020776696498287, 0.13033569481109014, 0.13015069809121782, 0.1309650189528434, 0.1310877105050531, 0.13101199196626656, 0.13266123096135898, 0.13296104262075775, 0.132821424163813, 0.13274365068450125, 0.13271854389814425, 0.13303334072888093, 0.13261211660216626, 0.13234713774515872, 0.13196902972518457, 0.1336145657321801, 0.13477232452356355, 0.13491088965000803, 0.13710269149363796, 0.13783234169230787, 0.13798274101937072, 0.13774286063126154, 0.13852371058929497, 0.14003734704386844, 0.13940227010767536, 0.13943739769405458, 0.13960425678935204, 0.13966266541100839, 0.1398448387410693, 0.1397728052390743, 0.13964628861965708, 0.14057655496213914, 0.1416970359219304, 0.14139386147659608, 0.14125520416630696, 0.14113573045821534, 0.1411282768749094, 0.14107585337241296, 0.14111663204885105, 0.14108965507581459, 0.14135768176043506, 0.1414951856323701, 0.1413103045864341, 0.14131150807538675, 0.14142917355687176, 0.14347861729912373, 0.14492834797839377, 0.14481148366555188, 0.14457662317636366, 0.1463130486255011, 0.14775247129336622, 0.1474062107005864, 0.14748357714824437, 0.14763115873259858, 0.14857554866728262, 0.1502247236372526, 0.15083395250599507, 0.15083836319806668, 0.1506350504525723, 0.15045622886657242, 0.15054174323448286, 0.15080426730800117, 0.15032109756020864, 0.15316439789969777, 0.15398247155853723, 0.15385387084201715, 0.15382862595379382, 0.15376836223153675, 0.15394893950840668, 0.15411514111320604, 0.15411801006293954, 0.15407771244890103, 0.1540607018188951, 0.15441851209273283, 0.1547640738311833, 0.1547994318701367, 0.15477073644540992, 0.15490500903770582, 0.1549276866009893, 0.15510853929702811, 0.15446590670258423, 0.15748560737688064, 0.15804388233986838, 0.1595600546458035, 0.16274035391484437, 0.16314591864859768, 0.16304462871060263, 0.16320059126500613, 0.16337516931579363, 0.16330728267440064, 0.1634419627441083, 0.16335027701657895, 0.16331389340712726, 0.164019813397548, 0.16429972914200547, 0.1639708415879799, 0.16331163995120798, 0.1622708333091683, 0.16278118404958228, 0.16263808044072778, 0.16262219233296707, 0.16281026441248683, 0.16278956313594634, 0.16292936312306505, 0.16302289035947018, 0.16275455602694203, 0.16238359792311122, 0.1622350818341553, 0.16231849297874398, 0.16223699837053662, 0.162288597668146, 0.16202523072521646, 0.1640574829199371, 0.16490692515894959, 0.16666700127315665, 0.16719447436485219, 0.16709850276954125, 0.16716247746035887, 0.16701276929253098, 0.16701067853744866, 0.16677026427965752, 0.16703692230087988, 0.1669501738684852, 0.16683084946149968, 0.16682872976666846, 0.1670039424071415, 0.16709803203991433, 0.16715696862514473, 0.16837095694745396, 0.16881677722017682, 0.1689692477810454, 0.16896791396853467, 0.16906571751448832, 0.1690346210828191, 0.16908475209275828, 0.1690992874533749, 0.16890285599724586, 0.16863762417605363, 0.16868157724858235, 0.16847309873143565, 0.16969749322921204, 0.1706072033990484, 0.17055568748608113, 0.1706192626909466, 0.1705987346107667, 0.1706358695481904, 0.17063884123772105, 0.1706553869987164, 0.1705868986623502, 0.17079454305239367, 0.17104009519487862, 0.17092953693145324, 0.1710841093976348, 0.17122715345338574, 0.17140896135697925, 0.1711628750637991, 0.17105586457997488, 0.17110699830939774, 0.171020043352413, 0.171520709486581, 0.17215868804624987, 0.17232921462779707, 0.17240216794287283, 0.17195379984479137, 0.17480010255028355, 0.17554952397787962, 0.17562050265264897, 0.17552978381850473, 0.17578249919086808, 0.17715972760202553, 0.17901970346686655, 0.1807457148179505, 0.1805577038089102, 0.18070178276117949, 0.18064100392828888, 0.18028823396162744, 0.18025629110190766, 0.18027120470442967, 0.1802344290366169, 0.18041686202490723, 0.18052019792476426, 0.1805654712738852, 0.18071816249562256, 0.18076729805456254, 0.18078992061356955, 0.18078932959732302, 0.18077514116314272, 0.18086517653025833, 0.18093081687329496, 0.1808252930058315, 0.18078061880643284, 0.18080276243065524, 0.18078242355744809, 0.18092708048218503, 0.18042528617056253, 0.1827261306567013, 0.18297789839257686, 0.18305046754582266, 0.1830460553847458, 0.18303673444832969, 0.18305740409025376, 0.1826908895268275, 0.18535605433834065, 0.18601427237811693, 0.18561671228918827, 0.18594195672889555, 0.18622496385942008, 0.18622668123473066, 0.1862320139594177, 0.18620088238434668, 0.1860047520683821, 0.18601065765923433, 0.1860191434047967, 0.1860142548895555, 0.1860254171014861, 0.1859256168615936, 0.18568476164224548, 0.1856757902858017, 0.18566775655919804, 0.18553120415503402, 0.1856803808577555, 0.18569076525176437, 0.18569240533545114, 0.18569003487153277, 0.18569267368600442, 0.18566038379260585, 0.18566062175552234, 0.185646727711234, 0.18568217556050964, 0.1856813320630735, 0.18573391244670628, 0.1855548850497503, 0.18560789283950108, 0.18561316532095634, 0.18561342794407165, 0.18561293376791185, 0.1856133301661787, 0.18561232785014117, 0.18561715582953525, 0.18564273498324163, 0.18564053991195145, 0.18564106802501643, 0.18564134217983036, 0.1856369905415121, 0.18551520868932495, 0.18553180514505893, 0.18552945385165723, 0.1855204780878419, 0.1854353633673345, 0.18543465402466416, 0.18544082887847313, 0.18543917229089119, 0.18543968225590066, 0.18543928521220482, 0.18544036016935495, 0.18542693052540593, 0.18545080187090177, 0.18539069014383092, 0.18541009750482604, 0.18540502460093924, 0.18540636841511654, 0.18540601220850725, 0.1854061076208349, 0.18540607835754436, 0.18540610090016849, 0.18540604020327484, 0.1854062586979411, 0.18540545223920252, 0.18540183996052917, 0.18531153895594418, 0.1852872182381527, 0.18529684077116343, 0.18521091555826494, 0.18526226637258247, 0.1852350278140223, 0.1852313611544592, 0.18534507129449027, 0.18526800152858983, 0.18525110598836136, 0.18523203415581463, 0.18521807030667226, 0.1852213411746059, 0.18518437489276743, 0.1851829232172964, 0.18522307457002127, 0.18525541790149638, 0.18525080086998091, 0.1852434897134693, 0.18530883270133405, 0.1853225077894832, 0.18531004713830618, 0.18530911301766054, 0.18513905601039404, 0.1851208118300297, 0.18512357843927552, 0.1851236069252034, 0.18512086105811673, 0.1851384173518627, 0.18539795865234815, 0.18538729538456242, 0.1852910554449357, 0.18542674945008142, 0.1854116573527019, 0.1854148176866789, 0.1854233213111706, 0.18538223734542683, 0.18557585357317152, 0.18568350460846375, 0.18567832423808403, 0.18569111952260822, 0.18564614295726256, 0.18608124205620244, 0.18262920704616198, 0.18142881715804962, 0.18201863583953362, 0.18188840172884654, 0.18244401102889127, 0.1823956787067989, 0.18253103335458346, 0.18254437506506563, 0.18259339834170674, 0.18258807910405672, 0.18258815708250084, 0.18258801484119674, 0.18242472181845512, 0.1824168513079249, 0.18282746963129506, 0.18291944542390404, 0.18291208884237256, 0.18287147279027174, 0.18277680967447432, 0.18270873925083356, 0.18270658083816602, 0.18270748047164465, 0.1827057835984441, 0.18271151995416915, 0.18269093857104, 0.18269223958843, 0.18272841257311923, 0.1827075149962791, 0.18271692180662585, 0.18269936986598992, 0.18278700244541812, 0.18278662729845213, 0.18278583571419274, 0.18278907027997587, 0.18276078838999565, 0.18289999826609935, 0.18290033609264061, 0.18290024718043868, 0.1829002993649705, 0.18290019146057407, 0.1829004887016733, 0.18258492811599364, 0.182562641478256, NaN], "upper_ci_briers_curve": [NaN, NaN, NaN, NaN, NaN, NaN, NaN, NaN, NaN, NaN, NaN, NaN, NaN, NaN, NaN, NaN, NaN, NaN, NaN, NaN, NaN, NaN, NaN, NaN, NaN, NaN, NaN, NaN, NaN, NaN, NaN, NaN, NaN, NaN, NaN, NaN, 0.06459189842322303, 0.06731988203517723, 0.06657592032588742, 0.06942377476618283, 0.07522628283501771, 0.07342264204610012, 0.07374605828676017, 0.07366361924563125, 0.0753933065752192, 0.07942487087151821, 0.07820825014203178, 0.07858243798330708, 0.07835928000402342, 0.07826677865336684, 0.07951041243094964, 0.08428323772674845, 0.08697819052392457, 0.08936864227534604, 0.09035947448045885, 0.0894775874991837, 0.09358108615584325, 0.0988961284272903, 0.09734909021576109, 0.09736704697844865, 0.09727249397628858, 0.09663481927132665, 0.0988092845312162, 0.10098297350329219, 0.10054743189830387, 0.10042688466832556, 0.1016130359118789, 0.10566756754733471, 0.10592120184620345, 0.10742429507705224, 0.10877704466561598, 0.11286918724332994, 0.11293639897021693, 0.11283002233713658, 0.11267444879866327, 0.1134512335589497, 0.11400511004817494, 0.11459710911887927, 0.11430337021414833, 0.11467334087197148, 0.1150168223799014, 0.11527191523787148, 0.11505460881989285, 0.11533446139064457, 0.11477552801153074, 0.1185152876180026, 0.12246244388728127, 0.1231696916746918, 0.12714170531408076, 0.12740371603297043, 0.1290533120553928, 0.12907690771660732, 0.1287207611704022, 0.1306230812854963, 0.13440298258325864, 0.13472203269341004, 0.1346135106210494, 0.13560389253233188, 0.1392944257052659, 0.14215443266540448, 0.1432670280775144, 0.144831274735296, 0.144514197790683, 0.14460338177940163, 0.1438622214560937, 0.14452996194407094, 0.1461995631001598, 0.14665571698946592, 0.14627190106966348, 0.14629534193716845, 0.1480104498401308, 0.15057860076351862, 0.14981188030955703, 0.15013881709539606, 0.15022448825923823, 0.1514502659176143, 0.15325759928898963, 0.1536537915045869, 0.15347601110789122, 0.15306905051769876, 0.15417819867579935, 0.15619552818731383, 0.15607819227362837, 0.15609612851255414, 0.15592812525779853, 0.15593777813806808, 0.15616132204026179, 0.15638809978319185, 0.15568591626617412, 0.15802255579012084, 0.16059766490438135, 0.1596676801828841, 0.15986069383981968, 0.15977010227148541, 0.15963578656538258, 0.16046057677688308, 0.1695382306784471, 0.1743039806058949, 0.17349797473647438, 0.17345697166866214, 0.17284069649775397, 0.17483266618406457, 0.17609159782541742, 0.1757466433181662, 0.17599606674740106, 0.1759958347011921, 0.17579282978255384, 0.17589854451809722, 0.1772838216033396, 0.1770777762417097, 0.1783979227862221, 0.18059719394860532, 0.17954748421194108, 0.1796197205098654, 0.17962216352784183, 0.17948597222279508, 0.1794065967991031, 0.17946537281791913, 0.17885728878393808, 0.18088245814571347, 0.18250907709557415, 0.18198316477695795, 0.18360200384371916, 0.1840696445014185, 0.1839062133210137, 0.18401440116989132, 0.18535612950070884, 0.18708501432640118, 0.18657079711771235, 0.18662725433994412, 0.18674859570238608, 0.18664517281871137, 0.1866438516178229, 0.186653892274636, 0.1865314768477597, 0.18748937623225215, 0.18809683615982875, 0.1879522201740407, 0.18786937747148674, 0.18811099100953346, 0.18805177137350937, 0.18800235319329364, 0.18808376211540967, 0.1880829119888973, 0.18848494232758625, 0.1886324943896627, 0.18858179455518698, 0.18842739157380314, 0.18815115013198508, 0.18971857897617891, 0.19060929485096678, 0.19056694992419015, 0.19023330962173776, 0.19225545635681807, 0.19395899869911967, 0.19342612860634917, 0.19365944150061754, 0.19333547841473717, 0.19478589554983033, 0.1965300860243619, 0.19712760996717316, 0.19713890818737143, 0.1969806372927548, 0.19679470725874826, 0.19651152932989788, 0.1966421657523158, 0.19622359932734681, 0.19850004754505235, 0.1993508237821474, 0.1992826591494514, 0.19912960041744643, 0.19910630899440718, 0.1994214041171169, 0.1995044025643245, 0.19935483478327506, 0.1993476594531587, 0.19929408592024306, 0.1995968779244568, 0.1997829172810334, 0.19969176362992833, 0.19971753995786504, 0.19968952364089826, 0.1996168000836364, 0.19989688188173152, 0.19977509271840221, 0.2010852808480268, 0.2019900351759155, 0.20372705023586946, 0.2075592755439336, 0.20819571876548817, 0.20800426828556945, 0.20805141265818003, 0.20819134750168544, 0.20812956461234333, 0.20819236889914394, 0.2080273318952208, 0.20811195994355333, 0.20881878606694068, 0.20907560259112554, 0.20926028766028068, 0.20819946687594998, 0.20742793531738418, 0.20757002682165973, 0.2075161540299613, 0.20731742647740495, 0.20714200738228913, 0.2071025317105623, 0.2073567864282316, 0.20748158377071285, 0.20695342647539164, 0.20632193529875772, 0.206271061147392, 0.20635885056180003, 0.2063279100403535, 0.20630337200609278, 0.20625209323730292, 0.20727414968988297, 0.20779188755814348, 0.20949246799630483, 0.21042684997391992, 0.20997420770154215, 0.20988091269554437, 0.2096853888334935, 0.20970028669723886, 0.20963360916823381, 0.2096759475276034, 0.2096776285722692, 0.20975259157779086, 0.20975887309362098, 0.20987440106638441, 0.21000734540651034, 0.20984854301659414, 0.21046327016887828, 0.21091235098592256, 0.21075314016909888, 0.2108260397775974, 0.2106901064382864, 0.21076918817171447, 0.21077167707382166, 0.21069250647342389, 0.21086748585046608, 0.21096473857513198, 0.21093089546489693, 0.21093113093644528, 0.21229531585329958, 0.21268875021205758, 0.21261325201241238, 0.21264943616883147, 0.21260171208433648, 0.212589454469213, 0.21258835594956238, 0.21259422353076254, 0.21258384932494329, 0.2126713479119073, 0.21287816205796736, 0.21300131518779764, 0.21290177954299924, 0.21301921964511136, 0.21305421381637352, 0.21299626359999857, 0.2128919142219915, 0.21290985280115768, 0.21290885153134587, 0.21290020531901016, 0.21341229779641013, 0.2136327589109952, 0.21367393155808223, 0.2138941320385454, 0.21577142662122425, 0.2162726783796047, 0.21627007993663275, 0.21649493155452254, 0.21635984438259684, 0.21799558604654287, 0.21992547786697306, 0.22110614165099157, 0.22077377006784019, 0.22111333124855295, 0.22088512484718775, 0.22085101456325396, 0.22087767549264797, 0.2208692602270889, 0.2208767304143237, 0.22085528872095916, 0.22103009179855548, 0.22112505535319388, 0.2211374897951316, 0.22121517026718726, 0.2212137884955799, 0.22121364775865865, 0.2212157409324501, 0.22120751009094264, 0.22127978006447777, 0.2212946977059161, 0.2213164857964993, 0.22133122901622906, 0.22130513573340105, 0.22131341778869804, 0.22140410882727332, 0.2242868059111692, 0.2251447221596874, 0.2248822910131187, 0.22495010259582576, 0.2249429909546631, 0.22483767782821837, 0.22481210862542886, 0.22689260441196488, 0.2276417803086972, 0.2272611226403331, 0.22759598329210476, 0.22769658627353773, 0.2276869675791778, 0.22768977341316532, 0.22769552520644118, 0.22763337503914724, 0.22755039706600552, 0.2275756852464462, 0.227563355057239, 0.22758792920420545, 0.22756009647882675, 0.2276055735663794, 0.22751692546350388, 0.22753739268828094, 0.22710088756144123, 0.22697940616437406, 0.22698514057973657, 0.22698175380675686, 0.22698946853582824, 0.22691127069751957, 0.2268957387027781, 0.22691142604378095, 0.22686518771337205, 0.22691617157459795, 0.22698685603289523, 0.22699308050737146, 0.22688347230759864, 0.22691413133323732, 0.22692881095846756, 0.22692509062550864, 0.22692591711635735, 0.22692629585977722, 0.22692397669204667, 0.22692013986351303, 0.22692041126064866, 0.22691113952339792, 0.22691360765779392, 0.22691397586819825, 0.2269102336563806, 0.22685263586455223, 0.2268556267850922, 0.2268591746639788, 0.2268402068392444, 0.22668739221192263, 0.2267005005046325, 0.2266968585797328, 0.22669779149753658, 0.226697851537792, 0.22669658011497573, 0.22670185529334905, 0.22668112279805205, 0.22676532470503621, 0.22710734174663239, 0.22697146162782553, 0.22699485572111006, 0.22698846648579896, 0.22699021366622696, 0.22698971839585264, 0.22698992838087595, 0.22698958119696533, 0.2269907921636574, 0.22698617028802562, 0.22700457392193993, 0.22698703835804923, 0.22713550931419776, 0.22729020422073543, 0.2271975670698755, 0.22714217108954649, 0.22716200081348242, 0.2270875011494166, 0.22718754881520917, 0.22728644413915738, 0.2272815714848351, 0.2272701131200596, 0.2272989858479937, 0.2272998505725047, 0.22729801304994357, 0.2273125642889226, 0.22731701438219543, 0.22720636681078846, 0.22719733566290884, 0.22720176218152327, 0.22719300208808407, 0.22734034214896484, 0.22735031513482223, 0.22735237560190727, 0.227355600399296, 0.22730276626469642, 0.22728855621943422, 0.22729252778446798, 0.22729055441909196, 0.22729448627197624, 0.22728090484315994, 0.22722298787048723, 0.22707518854966913, 0.22706529666720723, 0.22713922355217012, 0.22728275310562504, 0.22728996179491154, 0.22728713034047543, 0.2272913576313772, 0.22727747750340682, 0.2275980444076419, 0.22760707915936357, 0.2276258135858961, 0.22754375290912013, 0.22782640146716351, 0.22260040477772, 0.2220739293517946, 0.2223894025952797, 0.2222100256417101, 0.2226766778914615, 0.22288894437422863, 0.22287337814423444, 0.22292292123439394, 0.22322990973319207, 0.22325866275651307, 0.22326439552939653, 0.22313128570747823, 0.22298991416975406, 0.2229857970466382, 0.22315468916593198, 0.22317807193873568, 0.22317114188246234, 0.22323051846673708, 0.2232051069645544, 0.22308753266225156, 0.22308469273225193, 0.22308547152676883, 0.22308506500537598, 0.2230859109278606, 0.2230830465439333, 0.2231664982705987, 0.22299029419418445, 0.2229870141803461, 0.22298828822122818, 0.22298639924033556, 0.22311755737532307, 0.2231188568717722, 0.22311846698715307, 0.22311879998885994, 0.2229468375128604, 0.22322481012939857, 0.22322577373342767, 0.22322553051719435, 0.22322564880400894, 0.2232254325135231, 0.22322601907834824, 0.22315723281864905, 0.22310712181019365, NaN]}
