# Supplementary material for: Random Survival Forest Versus Elastic-Net Regularized Cox Regression for Survival Prediction in Acute Myeloid Leukemia at Distinct Treatment Time Points: Model Performance Comparison Study
Source: JMIR Bioinform Biotechnol. 2026 Apr 29;7:e75678. doi: 10.2196/75678 (PMC13128161; doi:10.2196/75678)
Supplement: Multimedia Appendix 11 [file bioinform-v7-e75678-s011.zip › final_stage_model_measurements/performance_metrics/rsf/raw_JSON_metrics/rsf__post_C3__C3_MRD_flt3_npm1__SUMMARISED.json]

{"mean_c_index": 0.6914971098520957, "lower_ci_c_index": 0.5586479923081217, "upper_ci_c_index": 0.8058619244647452, "mean_ipcw_c_index": 0.6914971098520957, "lower_ci_ipcw_c_index": 0.5586479923081217, "upper_ci_ipcw_c_index": 0.8058619244647452, "mean_auc_curve": [NaN, NaN, NaN, NaN, NaN, NaN, NaN, NaN, NaN, NaN, NaN, NaN, NaN, NaN, NaN, NaN, NaN, NaN, NaN, NaN, NaN, NaN, NaN, NaN, NaN, NaN, NaN, NaN, NaN, NaN, NaN, NaN, NaN, NaN, NaN, NaN, NaN, NaN, NaN, NaN, NaN, NaN, NaN, NaN, NaN, NaN, NaN, NaN, NaN, NaN, NaN, NaN, NaN, NaN, NaN, NaN, NaN, NaN, NaN, NaN, NaN, NaN, NaN, NaN, NaN, NaN, NaN, NaN, NaN, NaN, NaN, NaN, NaN, NaN, NaN, NaN, 0.753272564159031, 0.7521570671347034, 0.7492800292155323, 0.7524072059041739, 0.7590216852630332, 0.7610550639956153, 0.7683749528144147, 0.7671724409918166, 0.7667280731871121, 0.7659354178470735, 0.7669615558696415, 0.7682770404219912, 0.767829166835767, 0.7756641562032724, 0.7781852976920741, 0.7777307360080862, 0.7778304306735973, 0.777762726941564, 0.7779950451146763, 0.7759529678524407, 0.7746994028156166, 0.7754935862690947, 0.7753967042937286, 0.774954618072464, 0.7745496715794067, 0.7792014565450992, 0.7772312657419934, 0.7763009675827942, 0.7766232601158314, 0.7772728454273301, 0.7788323487080787, 0.7794037250036916, 0.7811941346601723, 0.7862279732671603, 0.7868355604394925, 0.7867160662422982, 0.7876339263729477, 0.7853231478545223, 0.7860283321064848, 0.7843992833893123, 0.7852867477845075, 0.7854076995883525, 0.7856363375155799, 0.7853497713385065, 0.7894102424905165, 0.7872141024661615, 0.7876302102815397, 0.7898586743957579, 0.7863143532366388, 0.7788846745435177, 0.7709735790724382, 0.7611458459419873, 0.7619749659814168, 0.7635325540724685, 0.7630645140595311, 0.7607123922032285, 0.7591112716667763, 0.7544356970069904, 0.7546830778021956, 0.7549370800575174, 0.751433138133875, 0.750822260772902, 0.7520624920304122, 0.752084967189155, 0.7527186302513424, 0.752618938111907, 0.7526078092219689, 0.7495948215479082, 0.7474229790377483, 0.7457307581359272, 0.7446565019693471, 0.7437919998880896, 0.7439636381559277, 0.7439250563254654, 0.7439290649804584, 0.7439534330756041, 0.743869967247822, 0.74466222698872, 0.7463710230532171, 0.7458467907093931, 0.7477969350811856, 0.750627233947498, 0.7509311946163947, 0.751597921826522, 0.751536274266224, 0.7512735817098299, 0.7513049128975334, 0.7511192476039238, 0.7502297203607106, 0.750318828040258, 0.7502295587447796, 0.7504975890116239, 0.7492943436751647, 0.7465983234497233, 0.7493464378021039, 0.7508209083910854, 0.7484408436352115, 0.7467232794651129, 0.746849179199855, 0.746536065192862, 0.7481723689033277, 0.7495679204325766, 0.74930300598274, 0.749385648824017, 0.7492889470280094, 0.7498869829898316, 0.7505857116477287, 0.7506886426435737, 0.7506645523935893, 0.7506734486532547, 0.7506619397252041, 0.7506994197570461, 0.750564470548639, 0.7511532280775212, 0.7488201268109198, 0.7484748271410128, 0.7474371229448419, 0.747545371422716, 0.7467340656896077, 0.7446155452575581, 0.7437436396232474, 0.7427742464030528, 0.7431448038441018, 0.7430484347848092, 0.7450180102968188, 0.7451558113673179, 0.7435274708295627, 0.743609711399253, 0.7435455808149698, 0.7452921270077933, 0.7448314425803992, 0.7448872086734868, 0.7448586109214604, 0.7449125134343998, 0.7447196070609314, 0.74583876490012, 0.7466715165085156, 0.7462885761352125, 0.7476747757767136, 0.7465775980101488, 0.746624686665698, 0.7466482720357985, 0.7464503779243147, 0.7476423907439222, 0.7488183097336717, 0.7487230832561916, 0.748189137062414, 0.7466372465493895, 0.7494161817014239, 0.7487031649633868, 0.7481744624465395, 0.7481555707067539, 0.7482318506588765, 0.7491921853846784, 0.7488182638809732, 0.7487316101410244, 0.7486303738124657, 0.7485111833835433, 0.7484171761406122, 0.7483618133550578, 0.7483715459450746, 0.7483707558170692, 0.748367539516282, 0.7483776179272306, 0.7483570311244075, 0.748341819180722, 0.7463373703741013, 0.7460458529600681, 0.7463793484594418, 0.746875157195334, 0.7463066890310465, 0.7437880508755801, 0.7411727630131226, 0.7374309665995515, 0.7363581139274301, 0.7324761777185183, 0.7319916971449881, 0.7320624831304764, 0.7320192154104415, 0.7328415128127228, 0.7329762401938363, 0.7329432908219065, 0.733012546930789, 0.7309318477101484, 0.7306303609432866, 0.7307565292903642, 0.7309710497308493, 0.7309390796531907, 0.7309537711907231, 0.7309058717963035, 0.7308073042823467, 0.7309590827666271, 0.7295641281331757, 0.7296026692156832, 0.7282459722871645, 0.7269647572614906, 0.7257288306198761, 0.7254784177062532, 0.725503134098048, 0.7255617498886754, 0.7252151857335245, 0.7251032118475295, 0.7261467426728656, 0.7266544478681645, 0.7264364375785323, 0.7249697718850165, 0.7256860615192245, 0.7228918851835181, 0.7228749336238596, 0.7228568269167178, 0.7228670828259773, 0.7228590839510652, 0.7228495924665997, 0.7228626468147082, 0.7228233932899445, 0.722921186332401, 0.7216710120750162, 0.7221163958016387, 0.7193840535767703, 0.7189568179732277, 0.7206279997571363, 0.7202163726960642, 0.7186374919898277, 0.7188962658784999, 0.7188304475075566, 0.7188701843001631, 0.7194136117144868, 0.7193720373719277, 0.7193871032469284, 0.7193824113732086, 0.7193842252850806, 0.7193812687871994, 0.7193938471359737, 0.7196813917044689, 0.7197860286036681, 0.7200378445656868, 0.7199847003296734, 0.7194376088281103, 0.7194423284911472, 0.7194028925542009, 0.7194873112887751, 0.7171296502758531, 0.7162199977959682, 0.7161441313082805, 0.7161590382965348, 0.7161555853443782, 0.716159157591362, 0.7161451439863009, 0.7162051837447346, 0.7158720445776745, 0.7153214632298588, 0.7154133268365914, 0.7153899419173542, 0.7153953242754895, 0.7153958702727614, 0.7153887892418481, 0.7154147411306283, 0.7153308847214697, 0.715562905848159, 0.7129211984483479, 0.7145228145197523, 0.7137322159580557, 0.7133521648229532, 0.7134281151953679, 0.7134109389040445, 0.7134142975292228, 0.7134156491737075, 0.7134060559470081, 0.7134492452822897, 0.7131948197325564, 0.7121803798780223, 0.713729185905391, 0.7138428081808044, 0.7137650349403938, 0.713765275713154, 0.713783523838664, 0.7137861684473225, 0.7155765622662295, 0.7157790436255168, 0.7157481727307434, 0.7157517657052157, 0.7157519285318532, 0.7157515827805738, 0.7157516032811673, 0.7157535855686131, 0.7157397883717042, 0.7158104737875096, 0.715347675353565, 0.7148700446970943, 0.7149304919565482, 0.7149379863622294, 0.7144248780673833, 0.7143699995942299, 0.7143711322154015, 0.7137595884290927, 0.7135127991749564, 0.7135613512279748, 0.7135506401144883, 0.7135528868027791, 0.7135524477575522, 0.7135525242879953, 0.7135525138595241, 0.7135525142580057, 0.7135525146976499, 0.7135525144604554, 0.7135525145492799, 0.7135525145203534, 0.7135525145290802, 0.7135525145265751, 0.7135525145272694, 0.7135525145270825, 0.7135525145271314, 0.7135525145271185, 0.7135525145271219, 0.713552514527121, 0.7135525145271211, 0.7135525145271211, 0.7135525145271209, 0.7135525145271215, 0.713552514527119, 0.713552514527121, 0.7135525145271495, 0.7135525145268891, 0.7135525145285354, 0.7135525145194904, 0.7135525145655064, 0.7135525143487647, 0.7135525152789106, 0.7135525117093304, 0.7135525233981888, 0.7135524961991933, 0.7135524858834019, 0.7135531497909824, 0.7135477742421852, 0.7135791058897667, 0.7134252209504046, 0.7143488458069873, 0.7151738246162618, 0.7151168069282673, 0.7125300780083028, 0.7122577502971039, 0.7122043861132417, 0.7120174570156005, 0.7120014248561684, 0.7094413602792156, 0.7094978875381842, 0.709463716842882, 0.7094847504374543, 0.7094472730743797, 0.7096973162003031, 0.7098813512811408, 0.7098496324303442, 0.7098577326139289, 0.7098537663653983, 0.7098592655060356, 0.7098575950782614, 0.710262929138895, 0.7102921498434573, 0.7101732943377825, 0.7108646315506725, 0.7112973210538722, 0.7112082745649282, 0.7112297274354586, 0.7112246677234708, 0.7112257449662363, 0.7112261199625174, 0.7112226156858485, 0.7112404034688858, 0.7111574967316598, 0.7115812888975463, 0.7124796996326481, 0.7123589922764788, 0.7123920980255644, 0.7123833785340342, 0.7123856379338481, 0.712384934052565, 0.7123856846234292, 0.7123832229113131, 0.712392620660478, 0.7123570158354494, 0.7124891257936806, 0.7117327440031702, 0.7092936777203797, 0.7068072430769703, 0.7045310540021648, 0.7047506370155441, 0.7046842228772844, 0.7047027763711565, 0.7046978802490675, 0.7046991136082015, 0.7046988155798055, 0.7046988848188591, 0.7046988693267435, 0.7046988726730433, 0.704698871974083, 0.7046988721155144, 0.7046988720880063, 0.704698872093026, 0.7046988720922369, 0.7046988720922202, 0.7046988720926816, 0.7046988720909447, 0.7046988720969797, 0.7046988720782342, 0.7046988721258082, 0.7046988720606812, 0.7046988717860455, 0.7046988750667015, 0.7046988536374422, 0.7046989674240094, 0.7046984344423842, 0.7047006984859514, 0.7046919398708275, 0.7047222444031153, 0.704633660509567, 0.7057459325659158, 0.7062880618037156, 0.7061956374254792, 0.7062067817020964, 0.7062391654536188, 0.7061141981585171, 0.707172067671336, 0.7073355517890809, NaN], "lower_ci_auc_curve": [NaN, NaN, NaN, NaN, NaN, NaN, NaN, NaN, NaN, NaN, NaN, NaN, NaN, NaN, NaN, NaN, NaN, NaN, NaN, NaN, NaN, NaN, NaN, NaN, NaN, NaN, NaN, NaN, NaN, NaN, NaN, NaN, NaN, NaN, NaN, NaN, NaN, NaN, NaN, NaN, NaN, NaN, NaN, NaN, NaN, NaN, NaN, NaN, NaN, NaN, NaN, NaN, NaN, NaN, NaN, NaN, NaN, NaN, NaN, NaN, NaN, NaN, NaN, NaN, NaN, NaN, NaN, NaN, NaN, NaN, NaN, NaN, NaN, NaN, NaN, NaN, 0.44616674965634984, 0.44616725276604885, 0.4439759274050131, 0.4539567387929331, 0.45694317698157105, 0.46144379026826005, 0.49078699513851054, 0.4952074370492778, 0.4928355439168584, 0.4926812849629532, 0.4920558512019932, 0.49462898365312735, 0.4891613272233677, 0.5236353475176225, 0.5315130881591522, 0.5315148838622649, 0.5315357646829889, 0.5313387915103405, 0.532576626775543, 0.5293943125435927, 0.5271800846202138, 0.5273795968469531, 0.5272132318226308, 0.5287751585821999, 0.5264673080567174, 0.5495486355839241, 0.5495484983236577, 0.5495500842335247, 0.5495410228211065, 0.5528674214677568, 0.5514733665694905, 0.5531695165247115, 0.5628815639192053, 0.5818850400299392, 0.5892446341260357, 0.5919348877831526, 0.5958038474677229, 0.595802284914777, 0.5949386035336739, 0.5958022996464106, 0.597410241122673, 0.5991156087092869, 0.6010110791155878, 0.5989486711477955, 0.6050299720890687, 0.5955384328017673, 0.5907351464167993, 0.5908917856999673, 0.5888856598614771, 0.5682256033045712, 0.5669767101433264, 0.5635445133909373, 0.5651477205478572, 0.56664892248756, 0.566173021945297, 0.564524683590935, 0.5655729073044482, 0.5635419525997689, 0.5630162310719121, 0.5627663489938358, 0.5621109136424397, 0.5620272704506976, 0.5672660879853173, 0.5691958396378058, 0.5703836310123043, 0.5699810168949365, 0.572482953880259, 0.5612229825001165, 0.548528939906453, 0.5517051690462955, 0.5498326435999723, 0.548109781569779, 0.5486918573088246, 0.5485708683390699, 0.54859324067159, 0.548590753237746, 0.5485908303974413, 0.5485732466977865, 0.5487191757856229, 0.548533713104927, 0.5512739464405167, 0.5541827995561768, 0.554298448089316, 0.5535080177840022, 0.5548814569664082, 0.5559018746689779, 0.5559006401647922, 0.5559058348796476, 0.5558841941127701, 0.5559735254135881, 0.5556078832303856, 0.5570927810894811, 0.5525474866594279, 0.5535720087553058, 0.5568556873808127, 0.5568556867653636, 0.5568556870382042, 0.5568556957232559, 0.5568556187009808, 0.5568561068372858, 0.5612728872841665, 0.5613078155552388, 0.5611695540793086, 0.5616960280579407, 0.559776278570444, 0.566336477847009, 0.5663364780225637, 0.5663364779795464, 0.5663364779877168, 0.566336477984439, 0.5663364780402833, 0.5663364776078338, 0.5663364801246648, 0.5663364673095664, 0.5640125993682849, 0.5640122226234398, 0.5640138673629602, 0.5640073085547571, 0.5640319737173042, 0.5621618546895992, 0.5638688086107064, 0.5639632337838635, 0.5690711612445254, 0.5673219762610633, 0.5690686770268025, 0.5690690610555711, 0.5606549507282584, 0.5637868180888617, 0.5625647450161387, 0.5629038366877006, 0.5650388382276257, 0.5650388381979102, 0.5650388381792395, 0.5650388381963176, 0.5650388381403223, 0.5668271540312098, 0.5701477186008137, 0.569207701005763, 0.5702854183429685, 0.5687561939252376, 0.5687721731859019, 0.5687688553240342, 0.5687683085195224, 0.5687705899884673, 0.5692270753539952, 0.569234821568676, 0.56921325068172, 0.5632498083020346, 0.572974358969326, 0.5714743601352881, 0.5747123696919004, 0.574712369691963, 0.5747123696913787, 0.5754846711440607, 0.5711979638009026, 0.5690220542666995, 0.5690220524705919, 0.569022060383444, 0.5690220284530679, 0.5690221459302961, 0.5690217637743605, 0.569022755204169, 0.5690216595166777, 0.5690120396364465, 0.5691101952499614, 0.568871459504862, 0.564240060708949, 0.5649032581975004, 0.5646656199049073, 0.5647506059239208, 0.5647326210523217, 0.5645142203028726, 0.5641270927118615, 0.5628707461347341, 0.5628746130316991, 0.5628746116117391, 0.5628745563222743, 0.562874611966807, 0.5628746062263597, 0.5638461553644061, 0.5638461534423963, 0.56384615392497, 0.5638461538345678, 0.5638461538320957, 0.5638461538749485, 0.5638461538931232, 0.5638461528164225, 0.5638461604753258, 0.5638461136156577, 0.5638463278254482, 0.5638453216076408, 0.5638491373053318, 0.5638342998891881, 0.5638797439337448, 0.5637583791680552, 0.5628746255505199, 0.5604030780781672, 0.5604030454944647, 0.5604038558976592, 0.5603979333224177, 0.560431470371897, 0.5602636102602042, 0.5629883674183067, 0.5645137040114785, 0.5641150439625092, 0.5641982644650503, 0.5641435887667339, 0.5638844920294951, 0.5638813460017, 0.5638821325242798, 0.5638819371842462, 0.5638819853416825, 0.5638819735683389, 0.5638819764190501, 0.5638819757365402, 0.5635739590804234, 0.5524266423757341, 0.5501563304859847, 0.5508119647294613, 0.5503837987461351, 0.5507327810024779, 0.550742710957391, 0.550738732149245, 0.5507400481341069, 0.5507396534604329, 0.550739764558372, 0.5517805865852757, 0.5517805896910802, 0.5517805889206588, 0.5517805891044222, 0.5517805890624795, 0.5517805890715471, 0.551780589069727, 0.551780589070052, 0.5517805890700063, 0.5517805890700086, 0.5517805890700103, 0.5517805890700094, 0.5517805890700093, 0.5517805890700118, 0.5517805890699968, 0.5500775027111925, 0.5500775027111925, 0.5500775027111925, 0.5500775027111925, 0.5500775027111925, 0.5500775027111925, 0.5500775027111925, 0.5500775027111926, 0.5500775027111926, 0.5500775027111926, 0.5500775027111925, 0.5500775027111925, 0.5500775027111926, 0.5500775027111925, 0.5500775027111925, 0.5500775027111925, 0.5500775027111926, 0.5500775027111925, 0.541867742991798, 0.5419748278709707, 0.5421223861700718, 0.5421358824829106, 0.5421208264526352, 0.5421270746310929, 0.5421257304812811, 0.5421224252837284, 0.5421400242822493, 0.5420639686485406, 0.5423170349870718, 0.5412478128285872, 0.5457230067176734, 0.5444382085010702, 0.5447954143962502, 0.5447091065325931, 0.5447281409038797, 0.5463938618941678, 0.5479790660225299, 0.5489203117144293, 0.5479790660225432, 0.5479790660225445, 0.5479790660225443, 0.5479790660225443, 0.5479790660225443, 0.5479790660225444, 0.5479790660225444, 0.5479790660225444, 0.5479790660225444, 0.5479790660225443, 0.5479790660225443, 0.5479790660225443, 0.5479790660225445, 0.5479790660225443, 0.548351023615062, 0.5479014328420931, 0.5479790660225444, 0.5479790660225444, 0.5479790660225444, 0.5479790660225443, 0.5479790660225443, 0.5479790660225443, 0.5479790660225443, 0.5479790660225443, 0.5479790660225444, 0.5479790660225443, 0.5479790660225444, 0.5479790660225443, 0.5479790660225444, 0.5479790660225443, 0.5479790660225443, 0.5479790660225443, 0.5479790660225443, 0.5479790660225444, 0.5479790660225443, 0.5479790660225444, 0.5479790660225444, 0.5479790660225443, 0.5479790660225443, 0.5479790660225444, 0.5479790660225444, 0.5479790660225443, 0.5479790660225444, 0.5479790660225443, 0.5479790660225444, 0.5479790660225443, 0.5479790660225444, 0.5479790660225444, 0.5479790660225442, 0.5479790660225444, 0.5479790660225444, 0.5479790660225443, 0.5479790660225443, 0.5479790660225443, 0.5479790660225444, 0.5479790660225443, 0.5479790660225443, 0.5479790660225444, 0.5479790660225444, 0.5479790660225443, 0.5464042777510639, 0.546352654868344, 0.5465827576223551, 0.5470079183398219, 0.5469321926001893, 0.5463343725675961, 0.5469470338397614, 0.5469484581152145, 0.546948082231409, 0.5469481810632693, 0.5469481551734434, 0.546948161930244, 0.5469481601734947, 0.5469481606284803, 0.5469481605111116, 0.5469481605412628, 0.5469481605335509, 0.5479790660225444, 0.5479790660225442, 0.5479790660225444, 0.5479790660225444, 0.5482181186868688, 0.5479790660225443, 0.5479790660225443, 0.5479790660225444, 0.5479790660225444, 0.5479790660225443, 0.5479790660225444, 0.5479790660225443, 0.5479790660225443, 0.5479790660225443, 0.5489976475730152, 0.5482181186868688, 0.548388880188289, 0.5482693168941293, 0.5483013025644068, 0.5482938955799974, 0.5482957852825071, 0.5482953716704014, 0.5482954708303667, 0.5482954508613962, 0.5482954551678585, 0.5482954544373078, 0.5482954545547568, 0.5482181186868688, 0.5482181186855859, 0.5482181186868688, 0.5482181186866834, 0.5482181186868686, 0.5482181186868516, 0.5482181186868688, 0.5482181186868675, 0.5482181186868689, 0.5482181186868686, 0.5482181186868688, 0.5482181186868688, 0.5482181186868688, 0.5482181186868688, 0.5482181186868686, 0.5482181186868686, 0.5482181186868688, 0.5482181186868688, 0.5482181186868688, 0.5482181186868688, 0.5482181186868688, 0.5482181186868688, 0.5482181186868688, 0.5482181186868686, 0.5482181186868686, 0.5482181186868686, 0.5482181186868686, 0.5482181186868688, 0.5482181186868688, 0.5482181186868688, 0.5482181186868686, 0.5480035416087861, 0.5487960916687393, 0.5512580333136599, 0.5512580333136599, 0.5512580333136599, 0.5512580333136599, 0.5505789444889977, 0.5512580333136599, 0.5512580333136599, NaN], "upper_ci_auc_curve": [NaN, NaN, NaN, NaN, NaN, NaN, NaN, NaN, NaN, NaN, NaN, NaN, NaN, NaN, NaN, NaN, NaN, NaN, NaN, NaN, NaN, NaN, NaN, NaN, NaN, NaN, NaN, NaN, NaN, NaN, NaN, NaN, NaN, NaN, NaN, NaN, NaN, NaN, NaN, NaN, NaN, NaN, NaN, NaN, NaN, NaN, NaN, NaN, NaN, NaN, NaN, NaN, NaN, NaN, NaN, NaN, NaN, NaN, NaN, NaN, NaN, NaN, NaN, NaN, NaN, NaN, NaN, NaN, NaN, NaN, NaN, NaN, NaN, NaN, NaN, NaN, 0.958284679964813, 0.9536941381643164, 0.9519358810885785, 0.9520522327884661, 0.9569382427404466, 0.9567485247714499, 0.9567443230071221, 0.9548143033257542, 0.9565352985359832, 0.9562580382338556, 0.9562496403697472, 0.9575949925386719, 0.9587046481238725, 0.9702358805935136, 0.973425878308641, 0.9718148596055161, 0.9720692630701501, 0.9720204074489671, 0.9720362150174333, 0.9720257147751756, 0.9721850154652313, 0.9720253296473705, 0.9720253932477526, 0.9711180719777553, 0.9711190221274414, 0.9711149774907175, 0.9708402643008195, 0.970701195658691, 0.9703921947724246, 0.9691890095917872, 0.9786204412753505, 0.9812871446534527, 0.9810837007635577, 0.981862626505766, 0.9818192630082793, 0.9850231663667337, 0.9707324286707545, 0.940896787217819, 0.9412630684980706, 0.9399563879153078, 0.9399844277292507, 0.9399876333748112, 0.9399845374825395, 0.9399883136127082, 0.9400738687583415, 0.9401748484586301, 0.9402233432885332, 0.9400691569412486, 0.9431105215963395, 0.9254163791827874, 0.9136452589598113, 0.9102809575647091, 0.9082624369365949, 0.9112244591548736, 0.9058990451315335, 0.9044996392765998, 0.9036718753809395, 0.9024196095696077, 0.9024192683398992, 0.9024192161592359, 0.9013559249593617, 0.9010415556040529, 0.9010420627671052, 0.9010405735603213, 0.9007550403536565, 0.9012534513500899, 0.899999491352929, 0.8981497609279947, 0.9014356985377873, 0.9024327366149788, 0.9024327410324952, 0.902432739840674, 0.9024327401622056, 0.9024327400754664, 0.9024327400988646, 0.902432740092553, 0.9024327400942556, 0.9024327400937963, 0.9036798108381835, 0.9032697642870684, 0.9033531074219024, 0.9042984457028738, 0.9033399333192677, 0.905575171985046, 0.9055751719924663, 0.9022349246889418, 0.9026669342667836, 0.9016594342257055, 0.9017098836474771, 0.9016955383336664, 0.9016999130849633, 0.9016967011673002, 0.901705667612226, 0.8998941318814274, 0.8998941318814274, 0.9003760991579088, 0.9003743928455763, 0.8986414490469659, 0.8983342911791672, 0.8983341108263801, 0.8988555158531035, 0.8993291593363911, 0.8993291593364185, 0.8993291593362772, 0.8993291593369527, 0.899329159333869, 0.8993291593475001, 0.899329159288719, 0.8993291595372107, 0.8993291585038942, 0.8993291627407122, 0.89932914558219, 0.8993292143048011, 0.8993289418499721, 0.8988285144473944, 0.898831238098169, 0.8988285143266401, 0.8988610559794186, 0.8993647501906674, 0.8988285213191811, 0.8907040448254577, 0.8848305986947432, 0.883702675657809, 0.8837026783109149, 0.8837026775900361, 0.8837026778086939, 0.8853080195971079, 0.885284649525458, 0.8855374965359134, 0.8926636797667137, 0.893210227872446, 0.892874088152295, 0.8928745071042019, 0.8928755287613067, 0.8922230544315121, 0.8937672402216842, 0.8937667059875458, 0.8932752336644464, 0.8945143293758373, 0.8964172680459087, 0.8964172701952209, 0.8964172618655895, 0.8964172929419073, 0.8964171820437321, 0.8964175554974758, 0.8964164026008177, 0.8964194336797825, 0.896414395824208, 0.8964036115781556, 0.8965773681096155, 0.8979472443724148, 0.8983775912530804, 0.898219156614971, 0.8982713570969889, 0.8982552160913589, 0.8983299871519921, 0.8982586254651279, 0.8982590124435145, 0.897001460710532, 0.8969961357622092, 0.8969961272101885, 0.8969961294664386, 0.896996128878613, 0.8969961290300054, 0.8969961289910238, 0.8969961290027096, 0.8951463852972195, 0.8956875424125788, 0.8956881938797051, 0.8956895663980895, 0.8959543320082799, 0.8946963492396505, 0.8902819865347426, 0.8760665921703132, 0.8747045190060703, 0.8743195296834216, 0.8743040212869141, 0.8743072379980037, 0.8743066304894401, 0.874306727405364, 0.8743067180492392, 0.8743067143468535, 0.8747564551907347, 0.8687200163048067, 0.868719998734696, 0.868720063840831, 0.8687198289999076, 0.8687206486345436, 0.8687179098796126, 0.8675525965474766, 0.8675258750282339, 0.8675785736222696, 0.8643424036270971, 0.8643424036263806, 0.8630396058023545, 0.8627209885022966, 0.8626802126869717, 0.8615574222942256, 0.861695232200471, 0.8616914108305139, 0.8616857480897522, 0.8616884405646317, 0.8616875466002781, 0.8620820394050981, 0.8616877334275709, 0.8586340976507038, 0.859563757483539, 0.8591425065857415, 0.8591815529413472, 0.8591815232406768, 0.8591816552192958, 0.8591810847651972, 0.8591834957799501, 0.8591734961359844, 0.8592142964216469, 0.8591316513500771, 0.8595735275939907, 0.8594104142049034, 0.8568678973297993, 0.8562948169840965, 0.8571729977360392, 0.8540720999833472, 0.8487521557832383, 0.8487471164827567, 0.8487480872995342, 0.8487479310765272, 0.8487479470181672, 0.8487479485407363, 0.8487479469867064, 0.8487479476084118, 0.8487479474106049, 0.8487479474665316, 0.8487479474519702, 0.8487479474555016, 0.8487479474547055, 0.8488363021695864, 0.84874794745484, 0.8486440162271806, 0.8486440162271806, 0.8486440162271806, 0.8486440162271804, 0.8486440162271804, 0.8486440162271806, 0.8486440162271803, 0.8486440162271804, 0.8486440162271804, 0.8486440162271804, 0.8486440162271806, 0.8486440162271804, 0.8486440162271804, 0.8481388497177192, 0.8481388069577205, 0.8481389560957343, 0.8481384508948827, 0.8481400952443197, 0.8481350533680487, 0.8481490134001985, 0.8481180690848127, 0.8481427100931823, 0.8482137066365006, 0.8514928196185244, 0.8514928192721087, 0.8514928193709012, 0.8514928193446628, 0.8514928193512281, 0.8514928193496779, 0.8514928193500211, 0.8514928193499511, 0.8514928193499637, 0.8514928193499618, 0.8487479474548472, 0.8489827631575813, 0.8488744125982086, 0.8489022816240486, 0.8488952022394328, 0.8488969774289828, 0.8488965383830904, 0.8488966454528893, 0.8488966192559779, 0.8488966276804701, 0.8488966171802762, 0.8488966490308086, 0.8488965535160231, 0.848896770464753, 0.848896719823493, 0.8488931721218584, 0.849244969646707, 0.8486440162271804, 0.8479690966492115, 0.8480615353178104, 0.8480375193930827, 0.8480433317489264, 0.8480420243094894, 0.8480422933305, 0.8471710664071824, 0.8471710739638055, 0.8471710735687352, 0.8471710733295643, 0.8471710734590021, 0.8471710734132523, 0.8471710734269831, 0.8471710734232469, 0.8471710734241896, 0.847171073423968, 0.8471710734240162, 0.8471710734240068, 0.8471710734240084, 0.8471710734240081, 0.8471710734240082, 0.8471710734240082, 0.847171073424008, 0.8471710734240081, 0.847171073424008, 0.8471710734240082, 0.8471710734240081, 0.8471710734240082, 0.8471710734240082, 0.8471710734240079, 0.8471710734240095, 0.8471710734240013, 0.8471710734240383, 0.8471710734238784, 0.8471710734245537, 0.8471710734217547, 0.8471710734331691, 0.8471710733872925, 0.8471710735692245, 0.8471710728568483, 0.8471710756119226, 0.8471710650883284, 0.8471711047728242, 0.8471709571569669, 0.8471714980216901, 0.8471695502268254, 0.8471764218131648, 0.8471527955454985, 0.8483819018942441, 0.8495885772102353, 0.8501661174471117, 0.8446258318823164, 0.8438991746808615, 0.8439262464992827, 0.8442630992445096, 0.8437392722865341, 0.8409601449275361, 0.840960144927536, 0.8409601449275362, 0.840960144927536, 0.8409601449275363, 0.8409601449275361, 0.8419806763285024, 0.8419806763285022, 0.8419806763285022, 0.8419806763285022, 0.8419806763285022, 0.8419806763285023, 0.8419806763285022, 0.8419806763285024, 0.8419806763285023, 0.8428030148637266, 0.8433788527836287, 0.8433788527836287, 0.8433788527836289, 0.8433788527836288, 0.8433788527836288, 0.8433788527836288, 0.8433788527836288, 0.8433788527836287, 0.8433788527836288, 0.8433788527836288, 0.8437393593189965, 0.8436429487210597, 0.8437393593189964, 0.8437324157674885, 0.8437393593189965, 0.8437383814362162, 0.8437393593189964, 0.8437319274870781, 0.8437393593189965, 0.8436636950844065, 0.8439955345436129, 0.8433788527836289, 0.8433788527836288, 0.8433788527836287, 0.8433788527836287, 0.8433788527836288, 0.8433788527836287, 0.8433788527836288, 0.8433788527836287, 0.8433788527836287, 0.8433788527836287, 0.8433788527836286, 0.8433788527836288, 0.8433788527836286, 0.8433788527836287, 0.8433788527836287, 0.8433788527836288, 0.8433788527836288, 0.8433788527836287, 0.8433788527836288, 0.8433788527836288, 0.8433788527836287, 0.8433788527836288, 0.8433788527836288, 0.8433788527836286, 0.8433788527836288, 0.8433788527836287, 0.8433788527836287, 0.8433788527836287, 0.8433788527836287, 0.8433788527836288, 0.8433788527836286, 0.8433788527836288, 0.8433788527836288, 0.8433788527836286, 0.8433788527836287, 0.8433788527836289, 0.8433788527836287, 0.8433708240918848, 0.8433788527836287, 0.8429827787505337, 0.8436452962106616, 0.8440245775729647, NaN], "mean_briers_curve": [NaN, NaN, NaN, NaN, NaN, NaN, NaN, NaN, NaN, NaN, NaN, NaN, NaN, NaN, NaN, NaN, NaN, NaN, NaN, NaN, NaN, NaN, NaN, NaN, NaN, NaN, NaN, NaN, NaN, NaN, NaN, NaN, NaN, NaN, NaN, NaN, NaN, NaN, NaN, NaN, NaN, NaN, NaN, NaN, NaN, NaN, NaN, NaN, NaN, NaN, NaN, NaN, NaN, NaN, NaN, NaN, NaN, NaN, NaN, NaN, NaN, NaN, NaN, NaN, NaN, NaN, NaN, NaN, NaN, NaN, NaN, NaN, NaN, NaN, NaN, NaN, 0.08794718467932953, 0.08815570333065414, 0.0889740291210587, 0.09013075905766112, 0.09102740296680518, 0.09153927117058919, 0.09258314176960879, 0.09592573802772279, 0.09697479381973836, 0.0975581356240412, 0.09867206539909704, 0.10122614465440388, 0.10107702514654013, 0.10252882821050546, 0.10300034074705913, 0.10290924227522957, 0.1029209427755856, 0.10294508992539604, 0.10284244805428308, 0.1043965730144829, 0.1066700772114412, 0.10709396717975118, 0.10728613773534751, 0.10910322214658102, 0.1091626462890816, 0.10955904244427184, 0.11020693878317976, 0.11135448083170518, 0.11344963276732972, 0.11395748205088442, 0.114289738773467, 0.11435728844635085, 0.1151872124495752, 0.1164570955219974, 0.11820672446137737, 0.11877176455643075, 0.11908991610447432, 0.12206759285293506, 0.12223077541324547, 0.12415657844052481, 0.12401772438371701, 0.12444305013072297, 0.12478109585809102, 0.1246577907804683, 0.1258551622283616, 0.12698775243567428, 0.12738301953023312, 0.1277049605375476, 0.1283981327740931, 0.1312690104513341, 0.13311488185063344, 0.1352456764041387, 0.13553171670921538, 0.1365854235281846, 0.1373908392039172, 0.13833549062286749, 0.13959720765538638, 0.14122646990802568, 0.14120043336581276, 0.14101902037332453, 0.14300870828469472, 0.14346005183391067, 0.14388624318275597, 0.14396291472563774, 0.1444088161488862, 0.1443645354344879, 0.14442123422130743, 0.14549902057924502, 0.1473133621266169, 0.14827921977656233, 0.14878159619664025, 0.149188566399875, 0.1491102045778088, 0.14912164197981032, 0.14913840402623926, 0.14908920516176077, 0.14988878438387626, 0.15025035434157707, 0.1507528233031323, 0.15061238437174693, 0.15093341910210253, 0.15159142472491435, 0.15207074600478163, 0.15209426699760753, 0.1524551776226546, 0.15361090383339468, 0.15343729722056212, 0.15361617427249605, 0.15422216061158497, 0.15415515701371418, 0.15419560524895723, 0.1541096168616855, 0.1544750500533719, 0.15533849852050072, 0.1555017282306751, 0.1553591472908973, 0.15622809775480911, 0.1572122306404889, 0.15719653954795804, 0.15721518669161996, 0.15710372235508469, 0.157043211893743, 0.1570508378289967, 0.1570588365800211, 0.15701891724834305, 0.15734679170189378, 0.15803462900543086, 0.15822023159420334, 0.15817807545806425, 0.15818942799066504, 0.15818433423947445, 0.1581939876487581, 0.15816168142323794, 0.15856930208353376, 0.15968735216804433, 0.15976653096627227, 0.16049715289461897, 0.16049250940311882, 0.1607926740265019, 0.16150723770751083, 0.1622150544872553, 0.16416958481469962, 0.1646705244002612, 0.1647302977180518, 0.16459579818552308, 0.16476008738267328, 0.1660491306773037, 0.16643536415903157, 0.16634373136949013, 0.16661054696850472, 0.1678074449577986, 0.1677380634494198, 0.1677570591765786, 0.1677736409117741, 0.1676814780035634, 0.16823913516705385, 0.16856709908426581, 0.16845805292386132, 0.1687493541247698, 0.1697410807067412, 0.16962259175248295, 0.16966941872659283, 0.1696123669445214, 0.16996583557677933, 0.17025500481375097, 0.17020569772804964, 0.17031703360906889, 0.17234729169300428, 0.1716045550310392, 0.1729755524399686, 0.17405918474105378, 0.17395797905699328, 0.17400178747283837, 0.17436520699687613, 0.17510680165215095, 0.17515828402620104, 0.17552494471000993, 0.17583131927380036, 0.17610809017629503, 0.17628199923615256, 0.17624935004101291, 0.17625521296122804, 0.1762564221909206, 0.17624914596273997, 0.176267699706015, 0.17625093404250575, 0.17749157573914204, 0.17770141937089506, 0.1778671491695837, 0.17797192284021818, 0.178217638499462, 0.17933036486202536, 0.1807059279489221, 0.1818823306874571, 0.18268023368604103, 0.18401208627873747, 0.18415902756508123, 0.1841457123961359, 0.1841377130367601, 0.18430420320450602, 0.18435699209518192, 0.18435450816302681, 0.18433006806897076, 0.1850821651885544, 0.18524121336153723, 0.1852681389749835, 0.1854004324722492, 0.1853755324435585, 0.1853659698539362, 0.18544241170157855, 0.18564002243257482, 0.18554159631579042, 0.1860850193666333, 0.18608163310707468, 0.18651129453307375, 0.18690252968971147, 0.18771124033577208, 0.18792327151828023, 0.18790436410242958, 0.1878419377330927, 0.18821380213120872, 0.1887143670551725, 0.18902642621025037, 0.18929402222985217, 0.18930739279408115, 0.19011699924611022, 0.19040064994777542, 0.19136248410019815, 0.19134982788512858, 0.19137391381903243, 0.19130978063860565, 0.19164726514174846, 0.19195568320871334, 0.19189337852894134, 0.19192758078492855, 0.19188537244022097, 0.19299773336823867, 0.19300799802968516, 0.1939507082607647, 0.19403341891105688, 0.19407081476302845, 0.19436561718670245, 0.19498725423499677, 0.19488624423682593, 0.19491682955501288, 0.19490914612166133, 0.19521394129938957, 0.19523922320704223, 0.19523855962995337, 0.19523779074579875, 0.19523987700782583, 0.1952313807275632, 0.1952735304280423, 0.19553840247542836, 0.19560838574633144, 0.19571579773969844, 0.19571613009006755, 0.19618227887795975, 0.19618710109841014, 0.19619442600369819, 0.19618955798893573, 0.19695158435115467, 0.1971643060325797, 0.19719445945902556, 0.1971888420743151, 0.19719013972754634, 0.19718823112263092, 0.19719650996642968, 0.19716056229484813, 0.1973403620079756, 0.19768715637166615, 0.19762923743338054, 0.1976441424328399, 0.1976405389267908, 0.1976407760558759, 0.19764318692429977, 0.19763390324734564, 0.19766427289031413, 0.19758008806425076, 0.19855974935518445, 0.19815906813410367, 0.19842293508125639, 0.19853245073633033, 0.19850638477127436, 0.19851233954113842, 0.1985112397232676, 0.1985103454928059, 0.19851585484910408, 0.19849065683078246, 0.19863993712128294, 0.19916026154449015, 0.19885366950011238, 0.19925660120513397, 0.19925934628091174, 0.19926760185041636, 0.19926050059317113, 0.19928003569232272, 0.199120392579902, 0.1991250856892194, 0.19912325535251682, 0.19912380471248775, 0.19912363318001253, 0.19912373828055585, 0.1991236430490984, 0.199123177410329, 0.19912808269025875, 0.1990990268445905, 0.19921528045278933, 0.19943935591786896, 0.1994142744490303, 0.19939911174861105, 0.1998834245606255, 0.1999251233657496, 0.19993853547441867, 0.2001310891969534, 0.2002267497286754, 0.20020775220291886, 0.20021195834759328, 0.20021107070488703, 0.20021124570045787, 0.20021121480892112, 0.20021121911497847, 0.20021121891621527, 0.20021121874912137, 0.20021121884265153, 0.20021121880714327, 0.20021121881881493, 0.20021121881526274, 0.20021121881629267, 0.20021121881600396, 0.2002112188160826, 0.20021121881606144, 0.20021121881606713, 0.2002112188160655, 0.20021121881606593, 0.20021121881606588, 0.2002112188160659, 0.200211218816066, 0.20021121881606568, 0.2002112188160664, 0.20021121881606324, 0.20021121881607895, 0.20021121881601445, 0.20021121881626733, 0.20021121881534668, 0.2002112188183246, 0.20021121881040804, 0.20021121882278256, 0.20021121886022702, 0.2002112183302581, 0.20021122200338795, 0.20021120211195959, 0.20021129487884728, 0.20021090383842827, 0.20021243838609856, 0.20020673897786548, 0.2002311766242503, 0.20015353321462437, 0.20012341475132864, 0.20106245112651966, 0.2011207526596876, 0.20127163457092453, 0.20155083078690794, 0.20150119986658455, 0.20244083905582697, 0.20241949663503514, 0.20243124828901912, 0.2024290582336565, 0.2024204943797546, 0.20247764214731512, 0.2025598144845658, 0.202545622031803, 0.20254985107161272, 0.2025473500004357, 0.20255126596173598, 0.20254770670519193, 0.20273811444153922, 0.20272438226656558, 0.20270878771019185, 0.2028357548871583, 0.20291938213669178, 0.20290403274188148, 0.20290787334456348, 0.20290694589517266, 0.20290713605133215, 0.2029072814643752, 0.20290618497220564, 0.20291183625762896, 0.20288494036381924, 0.20303157483233158, 0.20331223714766186, 0.20327366040170156, 0.2032838856021893, 0.20328132020398856, 0.2032819270108309, 0.20328182957537938, 0.20328168096630403, 0.2032823895427804, 0.20327956473291967, 0.2032906282473292, 0.2032479034598795, 0.2035119134660287, 0.2044252085240592, 0.2053488857788955, 0.2060296716043621, 0.20597836724272803, 0.20599541310060987, 0.2059905445815165, 0.205991850370491, 0.20599151617755365, 0.20599159850312468, 0.2059915789003968, 0.20599158342805166, 0.20599158240873172, 0.20599158263349027, 0.2059915825846933, 0.20599158259511072, 0.20599158259294315, 0.20599158259337125, 0.20599158259331288, 0.20599158259324749, 0.20599158259349032, 0.20599158259291786, 0.20599158259314013, 0.20599158260184672, 0.2059915825259531, 0.2059915829946738, 0.20599158048812694, 0.20599159276434337, 0.20599153666901915, 0.20599177730100218, 0.20599080882831491, 0.2059944351969623, 0.20598207040723507, 0.2060183918221125, 0.20553379341172343, 0.20536801148370706, 0.20539811411734182, 0.20538961406049597, 0.20539871213048438, 0.20537170442584837, 0.20557609402299876, 0.20561225270981917, NaN], "lower_ci_briers_curve": [NaN, NaN, NaN, NaN, NaN, NaN, NaN, NaN, NaN, NaN, NaN, NaN, NaN, NaN, NaN, NaN, NaN, NaN, NaN, NaN, NaN, NaN, NaN, NaN, NaN, NaN, NaN, NaN, NaN, NaN, NaN, NaN, NaN, NaN, NaN, NaN, NaN, NaN, NaN, NaN, NaN, NaN, NaN, NaN, NaN, NaN, NaN, NaN, NaN, NaN, NaN, NaN, NaN, NaN, NaN, NaN, NaN, NaN, NaN, NaN, NaN, NaN, NaN, NaN, NaN, NaN, NaN, NaN, NaN, NaN, NaN, NaN, NaN, NaN, NaN, NaN, 0.04023775463487448, 0.04023973126740807, 0.04085406022750015, 0.04209469907383626, 0.04566635166089569, 0.04653602563970355, 0.04653561942879505, 0.05028254354749506, 0.0526390879904034, 0.052365257339136544, 0.054320555736977624, 0.0555362363705493, 0.05554268661287805, 0.05751058521359614, 0.05805936174395342, 0.05804370542285434, 0.05806132026060254, 0.05799196864384778, 0.05793421780500179, 0.05875200850141618, 0.05937913062821564, 0.05940054451252201, 0.060502452540310954, 0.06317830210550382, 0.06318771018944803, 0.06326307238780864, 0.06440798990914219, 0.06637338124161003, 0.06797294276765167, 0.06725789206994903, 0.06972402205486306, 0.07017120693220381, 0.0724850326607236, 0.07304797972530087, 0.07355943639176248, 0.07340110668424141, 0.0763035739315059, 0.0874011575452606, 0.0885351114100017, 0.09247262260915988, 0.09178523344857509, 0.09292430801719685, 0.09316959977568438, 0.09297421392462094, 0.09363249681108535, 0.09365942502194737, 0.09369847126590253, 0.09412624918361417, 0.09353484608719982, 0.09947359225063002, 0.10278797106538334, 0.10515742684419993, 0.10751521556236597, 0.10916146899057465, 0.1113355364667072, 0.11423995376441042, 0.11459503954568045, 0.1149736302033858, 0.11528610239675093, 0.11440784988790767, 0.11876040372856948, 0.11872508134870244, 0.11895006330253456, 0.11882382815149542, 0.1186972146278896, 0.11869319563863541, 0.11890602950565916, 0.11912122274624895, 0.1198463413921309, 0.12000601215227125, 0.1200541503201965, 0.12005766378120314, 0.1200562856223863, 0.12005660488632461, 0.12005139672843539, 0.12013115075786523, 0.12006687002785311, 0.12023118683861196, 0.11978252943278808, 0.11969262583866505, 0.1194718423963613, 0.11937477632270126, 0.11931813226787308, 0.1194985348818006, 0.11964908938764597, 0.11937009909006356, 0.11940777277130739, 0.11945174544726431, 0.11966456023789773, 0.11967847144720523, 0.11968047478734413, 0.11955744159411692, 0.12082670506326654, 0.12294165467897412, 0.12239115200207937, 0.12231104384348208, 0.12231854862448555, 0.12216580352177182, 0.12219345037622008, 0.12223362398621072, 0.12164408708894105, 0.12126002946180077, 0.12131687102731831, 0.12129502520660869, 0.12132613772093194, 0.12119164098739998, 0.12289238303770546, 0.12326420016181033, 0.12326791465199213, 0.1232697169526358, 0.1232704350249094, 0.12326683493298561, 0.12327673962955045, 0.12306611822569043, 0.123133513942601, 0.12313567381184584, 0.12317812657386544, 0.12316944246813538, 0.12290854985968168, 0.12325200448179884, 0.12585490019132792, 0.129215903880878, 0.12917047706813709, 0.12915199572364217, 0.12903915255124868, 0.12897750131937824, 0.12884951028232636, 0.1290842195018043, 0.1289807404544009, 0.12927327268602812, 0.13053437797735196, 0.13053437826727837, 0.1305343781922118, 0.13055587305346533, 0.1304029534592617, 0.13196775774491679, 0.13242626133920932, 0.13203380375289536, 0.13246161616533697, 0.1322834190452603, 0.13236333053895574, 0.1323715112516602, 0.13228717389056072, 0.1328898104992735, 0.1325409144795688, 0.1325812157865454, 0.13266539403035915, 0.13272729409663778, 0.13214844560150096, 0.13241623178841075, 0.13537067110966167, 0.1351032789820893, 0.1352656512876434, 0.1356431365043468, 0.13564911676480007, 0.1356750338319043, 0.1357887542028295, 0.13579518421689712, 0.13596738752602144, 0.13604115183537915, 0.1360257099396922, 0.13602899218366687, 0.13602966318623932, 0.13602467151607672, 0.1360412963265108, 0.1359893856815865, 0.13618783806218537, 0.13618965117444068, 0.13641455346054676, 0.1362824050734612, 0.13635112992668189, 0.13656035906741268, 0.13792002945496848, 0.13902947847022093, 0.14044487798581484, 0.1405879392397172, 0.1405863710155309, 0.14058536025901894, 0.14055997208338092, 0.13995579372183997, 0.1401360639740651, 0.1400993960986826, 0.1401087315552956, 0.1406019574820702, 0.14044003096330196, 0.1407174500138576, 0.14177624106762793, 0.14207383900684778, 0.14151829784668973, 0.1420300170229603, 0.14227449039947052, 0.14245379740887162, 0.14267679981416878, 0.14222766724256958, 0.14355584029958074, 0.14422992761244352, 0.1449054514542486, 0.14503213223712627, 0.14500521814385972, 0.1450112309377949, 0.1453456975851857, 0.1457904633875968, 0.14615236141166246, 0.14604173914081617, 0.14599195118586153, 0.14619855066905785, 0.1457435067339073, 0.14608898981555318, 0.14604549693861188, 0.1460540676405093, 0.1460649083806797, 0.14595952802598786, 0.1460463884082, 0.14604439487324536, 0.1459796000551297, 0.14617669722606208, 0.1457568800177685, 0.14805474254803594, 0.14986273128875643, 0.14974745864156397, 0.14982362278318784, 0.14998421676022888, 0.15031616123835612, 0.1503084849032791, 0.1503172943150076, 0.1502911612599814, 0.15031817814386314, 0.1503412273153206, 0.1503352938826362, 0.15033714540276705, 0.1503358162064557, 0.15033763147326681, 0.15033862806865952, 0.15050257931959174, 0.15058980414028253, 0.15189233069478167, 0.15175172846628698, 0.15149061112150208, 0.15150109502539405, 0.15149424457014674, 0.15150787420081027, 0.15161389645595622, 0.15175377850087002, 0.15173716350150246, 0.15174192593058425, 0.1517407419523518, 0.15174039462056912, 0.15174321357147183, 0.151731480631823, 0.15173673744565586, 0.1517986013331182, 0.15178400117607663, 0.1517878966891329, 0.15178684073901974, 0.15178724387048653, 0.15178658916330545, 0.15178905668730297, 0.1517791002448915, 0.15176651248471312, 0.15161372090343606, 0.14781214148763397, 0.1467921746506594, 0.14673077338742913, 0.14670768821252628, 0.14669591546048436, 0.14669769235660685, 0.1467020340359147, 0.14668799914710978, 0.14670457335342293, 0.1480732353464744, 0.15200350716145233, 0.15149162044796793, 0.1519266075716161, 0.15174897806884247, 0.15179733068689902, 0.15175378261926745, 0.15202832642860398, 0.15227632925908363, 0.15222420852379132, 0.15223620139163907, 0.15223354311347428, 0.15223406169218323, 0.15223411182690713, 0.15223365879407938, 0.15223480177057233, 0.15223321852258215, 0.15222766240249164, 0.1515420471056373, 0.15154862542560077, 0.15154995228519014, 0.15153481717168948, 0.15162013039701733, 0.15178573423588623, 0.15171499641232164, 0.1513337290394541, 0.1513092512681971, 0.15130822902027358, 0.15130998332778828, 0.1513092634358276, 0.15130948943653005, 0.1513094274448127, 0.15130944288434947, 0.15130943936091265, 0.1513094400916431, 0.15130943995773405, 0.15130943997801471, 0.15130943997596175, 0.1513094399758774, 0.1513094399760063, 0.15130943997595742, 0.15130943997597135, 0.151309439975968, 0.15130943997596866, 0.15130943997596855, 0.15130943997596857, 0.15130943997596857, 0.1513094399759686, 0.1513094399759686, 0.15130943997596852, 0.15130943997596916, 0.15130943997596327, 0.15130943997600715, 0.1513094399757213, 0.1513094399774224, 0.15130943996804552, 0.15130944001565708, 0.1513094397919064, 0.15130944077229846, 0.1513094367550055, 0.15130945208189653, 0.15130939856135517, 0.151309561767345, 0.15130919058424055, 0.15130929017360478, 0.1513146745210514, 0.15127249349256944, 0.15150051274112325, 0.15162797251354326, 0.1513281688049699, 0.15681401417228888, 0.1576313668874319, 0.15867752417952824, 0.15872724940622435, 0.15857195152723835, 0.16622467059768076, 0.16631275453428387, 0.16631314021395383, 0.16631065062590256, 0.16632053587902812, 0.16640896461348265, 0.16663258513708906, 0.1666373165748907, 0.16663766660848484, 0.16663201514669707, 0.16665748172661377, 0.16653076387509058, 0.16605508830061005, 0.1660016444674244, 0.1659652054730122, 0.16628692659369268, 0.16622423081539825, 0.1662225999508534, 0.16622225163614524, 0.16622251828015167, 0.16622241715685568, 0.1662224333837468, 0.16622244063963856, 0.1662226096497626, 0.16622110717883948, 0.16623200463638982, 0.16653045805376324, 0.166460498571064, 0.16648768878081785, 0.166481493019311, 0.16648280107126306, 0.1664825225339885, 0.16648263451973327, 0.1664827092741906, 0.1664806903489995, 0.16649554233692293, 0.16640304700209302, 0.16675291171331239, 0.16666414518463582, 0.16665450591921827, 0.16655831045437755, 0.16667567636914762, 0.166653299232475, 0.16665894662162145, 0.16665754281025003, 0.16665788608810078, 0.1666578036725452, 0.16665782304225493, 0.1666578186054587, 0.16665781958919096, 0.16665781938042035, 0.166657819421979, 0.16665781941454189, 0.16665781941560473, 0.16665781941554822, 0.16665781941550434, 0.16665781941555083, 0.1666578194154439, 0.1666578194158437, 0.1666578194142597, 0.1666578194204992, 0.1666578193961736, 0.16665781949008165, 0.1666578191308942, 0.16665782049256106, 0.16665781537571842, 0.16665783443322305, 0.16665776410805405, 0.1666580210688504, 0.16665709227198144, 0.16666040869310247, 0.16627699481012556, 0.166233857700099, 0.16623914435215756, 0.16624228554294318, 0.16622749782993387, 0.16627372422668069, 0.1660361484734681, 0.16602999044740904, NaN], "upper_ci_briers_curve": [NaN, NaN, NaN, NaN, NaN, NaN, NaN, NaN, NaN, NaN, NaN, NaN, NaN, NaN, NaN, NaN, NaN, NaN, NaN, NaN, NaN, NaN, NaN, NaN, NaN, NaN, NaN, NaN, NaN, NaN, NaN, NaN, NaN, NaN, NaN, NaN, NaN, NaN, NaN, NaN, NaN, NaN, NaN, NaN, NaN, NaN, NaN, NaN, NaN, NaN, NaN, NaN, NaN, NaN, NaN, NaN, NaN, NaN, NaN, NaN, NaN, NaN, NaN, NaN, NaN, NaN, NaN, NaN, NaN, NaN, NaN, NaN, NaN, NaN, NaN, NaN, 0.13846516009324517, 0.13846614849766356, 0.13789302509597448, 0.13824097940005178, 0.13883704558966573, 0.13828827866823612, 0.14203140712664394, 0.14469127578305555, 0.14347320774753317, 0.14436198828452357, 0.14566106128503903, 0.1497519084840004, 0.15019282930050826, 0.14996979911601924, 0.1497562880886585, 0.14970361982855232, 0.149715520266199, 0.1497134830541227, 0.1496500247100878, 0.15109068141876053, 0.15497798752229183, 0.15407003744831874, 0.15434982535386924, 0.1538785180208573, 0.15389532695385455, 0.15340591661977993, 0.15324204147030646, 0.1528613722234483, 0.15219421370586037, 0.15383569542888698, 0.15337375525481972, 0.15390015912252694, 0.15602166607365756, 0.15578525549582678, 0.15649111577175542, 0.15633371084728587, 0.15614880976462409, 0.15502562579770782, 0.15533848241424714, 0.15579263313863914, 0.1557488067419656, 0.15605876045034014, 0.15595752249617634, 0.15588260189053707, 0.15585151992766816, 0.15845846885574102, 0.16228569954329522, 0.16103836798679486, 0.16120497698165145, 0.16370398192273922, 0.16255347562629607, 0.16301054945472693, 0.16274326271391865, 0.16286919685393403, 0.16329499664002176, 0.16384477224161356, 0.16583193071713012, 0.16655134686968195, 0.16659706228443869, 0.16656253250860303, 0.16821162727157163, 0.16929842457922287, 0.17272639675921192, 0.17263158078379687, 0.17347257756991058, 0.1735462061445604, 0.17301410456416783, 0.1770557352610259, 0.1845746341798186, 0.18370486592531768, 0.18424209467770863, 0.1857400894664578, 0.18500767194417495, 0.18500373180973365, 0.1850734740638852, 0.1850257377843753, 0.19176297927378125, 0.19246607278934197, 0.19229450265058978, 0.19218058830200177, 0.1921987765254248, 0.19233314561651432, 0.19121305620535056, 0.19105713493756638, 0.1942498885038173, 0.19900925393148416, 0.19815380028131072, 0.1983881379475353, 0.19828387819193038, 0.19822501408062518, 0.19812573281556856, 0.1980831769160952, 0.19813407278344566, 0.19780468793844813, 0.19754488324452943, 0.198379611338705, 0.19984226196904759, 0.20013291947421608, 0.19987662282780108, 0.1998779925802227, 0.1998853143383774, 0.19990629903412407, 0.19987312696957843, 0.19999063216007507, 0.19915406232619004, 0.20356575810211786, 0.20552719761743907, 0.2054420164176915, 0.20551754842194608, 0.2055166387282445, 0.20551699371927537, 0.20551254535902244, 0.20553978276923707, 0.2057355844766707, 0.20573575273835984, 0.2058266267015743, 0.2056604004710879, 0.20549187792612272, 0.2054351815248045, 0.20690466877089947, 0.2071036051592903, 0.20671767259322976, 0.2098309194463383, 0.21116699047295606, 0.21144934477622968, 0.21143768414000247, 0.21084115706912304, 0.21109563089963904, 0.2109401379079438, 0.2116948788081384, 0.21205947740400685, 0.2119131337379959, 0.21194332979615177, 0.21197488304655918, 0.21178564292619007, 0.21550505056567812, 0.2168067736928342, 0.21634734050847595, 0.21665316372523435, 0.21735718006583313, 0.21737657756362003, 0.21737656866542907, 0.21745686753206964, 0.218211418369967, 0.2180354840465904, 0.21818251259637297, 0.21773877728039334, 0.22240734757395536, 0.22144158724714166, 0.22314827358609537, 0.22291274853162105, 0.2230190500174846, 0.2229846467113069, 0.22281325151002238, 0.22459937900354107, 0.22517025178171374, 0.22598915302936645, 0.22618925153857222, 0.22595804514150253, 0.2258378094225388, 0.2258511446427512, 0.22584844449124672, 0.2258489314462565, 0.22584771765623268, 0.22579677233556258, 0.2258485351061928, 0.22806108855670545, 0.2291732784861781, 0.2290661715103137, 0.22912888114645238, 0.22923830468268822, 0.22960875617118154, 0.22805615551012573, 0.22801072852279786, 0.22770094653324624, 0.2281824936809111, 0.2281962688610289, 0.22816484130421696, 0.22827751052035633, 0.22808024061521112, 0.2294253056454984, 0.22914334276327378, 0.2291859983578809, 0.22910254659502438, 0.22904352088470029, 0.229108280427593, 0.22900088857153464, 0.2286879178624671, 0.22872450581356096, 0.22873448765808235, 0.22896004936152445, 0.22882213954017466, 0.22864859317367833, 0.22867437913138042, 0.22904255407825036, 0.22930423517489698, 0.23030102416065143, 0.2302840506551254, 0.23030571352297732, 0.23032116685820606, 0.23106264924823294, 0.2311952903085011, 0.23142202208663878, 0.23123996356836907, 0.23121761395020268, 0.23143698769412233, 0.2315446052610155, 0.23157553878606943, 0.23157534877159733, 0.2315658522813833, 0.23162056946471402, 0.231594058973343, 0.2316522536623005, 0.23164961761908262, 0.2316587305767998, 0.2315671187862005, 0.23633313936138636, 0.23663015092961226, 0.23672608992071703, 0.23673529862080728, 0.23718199033326104, 0.23756292037345036, 0.23835351078861955, 0.23822158830337828, 0.2382618267855391, 0.2382497513159344, 0.23815337971110512, 0.23813970440710794, 0.23814187131020562, 0.2381409034737021, 0.23814291413505365, 0.23813721413365307, 0.23814931849090937, 0.23783246807880143, 0.23781107182203357, 0.23769640189421987, 0.23770443473533345, 0.23840174335963896, 0.238578925150629, 0.23840202395658458, 0.2386242378184224, 0.2400348305659463, 0.23972572371495174, 0.2395616621351202, 0.2395585527728314, 0.23955959765171858, 0.23955973267509373, 0.23955955197365186, 0.2395597551429639, 0.23948901025777158, 0.23959579709103196, 0.23959568741944132, 0.23959700946121937, 0.2395963982366291, 0.23959655743686356, 0.23959677941179955, 0.2395954857504282, 0.23960113767890817, 0.2395666477176791, 0.24162075495138477, 0.2416910346817205, 0.2430955399273353, 0.24290882690819698, 0.24286765056616694, 0.24287274065952924, 0.24287281252841844, 0.24287234394044882, 0.242873733038798, 0.2428745481068313, 0.2429459545146735, 0.24364114403437603, 0.24402773968170363, 0.24384834517153242, 0.24397189083011986, 0.2439584171228155, 0.24384576804183114, 0.24448113286634343, 0.24471718700633333, 0.24468922369262697, 0.24469179244656994, 0.2446913792938783, 0.2446911407706914, 0.24469125357061317, 0.24469119041261547, 0.2446923439519236, 0.2446907971952852, 0.2447183420459304, 0.2446681239200662, 0.2446312365414978, 0.2446355155441825, 0.24461893479648308, 0.2446246600097553, 0.24461588799244927, 0.2446272738227401, 0.2448034495121832, 0.24484953274365395, 0.2448418695792319, 0.24484288327031384, 0.24484285776810907, 0.2448428103938379, 0.2448428343707033, 0.24484282571716035, 0.24484282844057992, 0.24484282764855309, 0.24484282786655667, 0.2448428278091267, 0.2448428278236773, 0.24484282782012876, 0.24484282782095948, 0.24484282782077404, 0.244842827820813, 0.24484282782080552, 0.24484282782080682, 0.2448428278208066, 0.2448428278208066, 0.24484282782080663, 0.24484282782080638, 0.24484282782080782, 0.24484282782080133, 0.2448428278208305, 0.24484282782070538, 0.24484282782121897, 0.24484282781918917, 0.2448428278269063, 0.24484282779881772, 0.2448428278956372, 0.24484282758683998, 0.24484282844867628, 0.2448428267069832, 0.24484282610961236, 0.244842860650763, 0.2448425948921726, 0.24484413156779272, 0.24483633674321084, 0.24487283721778536, 0.24471140363804816, 0.24550524589342856, 0.24597814103126472, 0.2457954122672492, 0.24598220482203356, 0.2459989110437175, 0.24620428074513823, 0.24664224168283744, 0.24629239394584335, 0.24618195843079638, 0.24614402866685633, 0.2461510023148645, 0.24615211050819788, 0.24614075072469618, 0.24620414527338422, 0.2463468242766076, 0.24632300179411254, 0.24632970797297024, 0.24632639621708727, 0.2463332729656337, 0.246309064051161, 0.2464561984020731, 0.24649354977141016, 0.24648357806454654, 0.2464943847181254, 0.24644845224353873, 0.24644851756035424, 0.2464481063628711, 0.24644829340891236, 0.2464482519171702, 0.24644814795702827, 0.24644870657760398, 0.2464462780301294, 0.24645631006467097, 0.24640211804946333, 0.24740889412579117, 0.2474190744298509, 0.24741731473107575, 0.24741753947314277, 0.2474175417936052, 0.2474175308506208, 0.24741749564201998, 0.24741775144686498, 0.2474163977458069, 0.24742297086904247, 0.24739264935797084, 0.24753454193203336, 0.24818092686383567, 0.25051459180279834, 0.25011611176889725, 0.2501410120822461, 0.2501041074899316, 0.2501178983386142, 0.25011327291937424, 0.250114703452757, 0.25011428380407214, 0.2501144021805448, 0.25011436984260393, 0.2501143784284261, 0.25011437620842586, 0.25011437676802234, 0.25011437663057523, 0.2501143766634016, 0.2501143766558101, 0.2501143766574967, 0.25011437665714537, 0.25011437665720093, 0.2501143766572182, 0.25011437665721836, 0.25011437665675, 0.2501143766604816, 0.250114376638584, 0.25011437675125314, 0.25011437621422933, 0.2501143786443968, 0.25011436806668397, 0.2501144126880269, 0.25011422943479034, 0.2501149640158883, 0.2501120865860133, 0.24958555362253101, 0.24938545393544492, 0.24951393536396804, 0.24950750266133379, 0.24952527019163712, 0.24946999552972568, 0.24999730964974254, 0.25001266466826716, NaN]}
