# Supplementary material for: Random Survival Forest Versus Elastic-Net Regularized Cox Regression for Survival Prediction in Acute Myeloid Leukemia at Distinct Treatment Time Points: Model Performance Comparison Study
Source: JMIR Bioinform Biotechnol. 2026 Apr 29;7:e75678. doi: 10.2196/75678 (PMC13128161; doi:10.2196/75678)
Supplement: Multimedia Appendix 11 [file bioinform-v7-e75678-s011.zip › final_stage_model_measurements/performance_metrics/rsf/raw_JSON_metrics/rsf__post_initial_diagnosis__initial_diagnosis_MRD_NGS_flt3_npm1__SUMMARISED.json]

{"mean_c_index": 0.6811601988991748, "lower_ci_c_index": 0.6244382926487025, "upper_ci_c_index": 0.7418406769588829, "mean_ipcw_c_index": 0.6811601988991748, "lower_ci_ipcw_c_index": 0.6244382926487025, "upper_ci_ipcw_c_index": 0.7418406769588829, "mean_auc_curve": [NaN, NaN, NaN, NaN, NaN, NaN, NaN, NaN, NaN, 0.6685385032479223, 0.6749123287005863, 0.6746613651759694, 0.6760857291765858, 0.6763971343839642, 0.679054665399135, 0.6815185412907349, 0.6896107685954463, 0.6908193960214969, 0.6845276526840588, 0.6881735065636193, 0.6921482233833857, 0.6961839407258262, 0.6984321044634896, 0.7024559984931582, 0.6986328540568962, 0.7048693640333179, 0.7089411385431831, 0.7084316502483259, 0.7112637214435116, 0.7104362422328704, 0.7102872802662246, 0.7073376702419564, 0.7040758686051456, 0.7035470361892494, 0.7010499601343267, 0.6992278251571599, 0.6990253452390793, 0.6988283863892475, 0.6983826867105374, 0.6962530324179569, 0.6953085840732044, 0.6957295074766136, 0.6977471271551966, 0.6986523873335382, 0.7005381072785619, 0.7011521089771418, 0.7011475907628173, 0.7044435049293547, 0.7076589940253395, 0.7069850659345096, 0.7075894479779521, 0.7071334911101294, 0.7093662509064483, 0.7119246423497533, 0.710648897443291, 0.7100402437382717, 0.7113634074810805, 0.7140444822394975, 0.7144303036536386, 0.713050612885139, 0.712903375275584, 0.7123152268705515, 0.7120346333293819, 0.7106624808200219, 0.7098169812595448, 0.7103964376278891, 0.7114923944643682, 0.7108997657726278, 0.7145499289056921, 0.7153940112965707, 0.714199569186112, 0.7153573849697901, 0.7161881969176959, 0.7176944973544732, 0.7175824024110509, 0.7183394382973979, 0.7183999431716608, 0.7180752481439157, 0.7193819447194255, 0.7200891793170485, 0.7212025662053514, 0.7228674247025159, 0.7219372175344531, 0.7253307125625127, 0.7254373474661061, 0.7266843069725791, 0.7300981310295374, 0.7302825921325287, 0.7330714923554057, 0.7326273361197844, 0.7323514577189332, 0.7303651041280996, 0.730743825800689, 0.7327462229765678, 0.7330108076905041, 0.7317003073852081, 0.730052041686199, 0.7292304974409165, 0.7294226952496824, 0.730122599023346, 0.7292618333394562, 0.7291754292552272, 0.7293245684526944, 0.728228246524062, 0.7270460991173142, 0.7292324581436286, 0.7308855562886045, 0.7318759442825308, 0.7324587025553303, 0.7337800386718399, 0.7342327635645779, 0.7354421874242801, 0.7368267613751426, 0.7376656525139497, 0.7366240191276536, 0.7357895018562459, 0.7355236421875369, 0.7363959322582294, 0.7353823202223113, 0.7351863005835213, 0.7372543342269274, 0.7381066491199455, 0.7375263749533785, 0.7375712168755205, 0.738317961792459, 0.7388722989141653, 0.7385228233846352, 0.7393134817831519, 0.741325900124387, 0.7410188836829535, 0.7420696615692618, 0.7435180659018392, 0.7438211796078869, 0.7436384705244412, 0.7438000656629923, 0.7435038768605947, 0.7432834446726505, 0.7432213714222077, 0.7432189310330286, 0.7425336228684702, 0.7429661950676195, 0.7437978033893617, 0.7435062601756158, 0.7422356620503585, 0.7413159547395971, 0.740678546608269, 0.7409999754017299, 0.741681420670939, 0.7407053244130358, 0.7410447835545759, 0.739556381200136, 0.7380562988889928, 0.7390184957440504, 0.7384899311878053, 0.7387551887301662, 0.7383328431274024, 0.737939998170265, 0.7376038516900942, 0.7377267819455732, 0.7362849457518408, 0.7360565312983831, 0.735169960625135, 0.7352460120004626, 0.7350586661792307, 0.7359538006135007, 0.7368275461192709, 0.7381803640632165, 0.7382977441899635, 0.7379187741538035, 0.7377895702711335, 0.738823929320751, 0.73879974786905, 0.7385874748978531, 0.7393566155709341, 0.740009894507261, 0.7417135818305777, 0.7415758771545881, 0.7411380263644892, 0.7413532765626938, 0.7416222640308915, 0.7416557213944761, 0.742033024190199, 0.7416020020392153, 0.7417793937122251, 0.7421354104842605, 0.7405542111881172, 0.7414510163652922, 0.7414556957303978, 0.7405849186377572, 0.7404934970934467, 0.7406279790456756, 0.7413133487674022, 0.7413227253897147, 0.7409037835180866, 0.7413745378368538, 0.7423847799339203, 0.7427665835616458, 0.7423673484804734, 0.742382081898274, 0.7434240731062194, 0.7433171272271784, 0.7431798012823545, 0.7425452776737806, 0.7427106028354746, 0.74286254270244, 0.7432675539783975, 0.7426260062369445, 0.742170654316578, 0.7424810220160404, 0.7416645791808142, 0.7406614090408971, 0.7405631177014017, 0.740352357346133, 0.7409037128193061, 0.7408299368809451, 0.7408014330433156, 0.7399173282342993, 0.7398176182768762, 0.7397422898543788, 0.7407247431009755, 0.7416286464941607, 0.7420542969986628, 0.7419320229563323, 0.7418133532838183, 0.7420542937225476, 0.7420395108244909, 0.7419953557127585, 0.7419798086095828, 0.7422121205463835, 0.7420947984965764, 0.7418382066061344, 0.7419245117353591, 0.7421097386645968, 0.7416358807021802, 0.7416521039802506, 0.7414893800809912, 0.7408923351618765, 0.7415003849119445, 0.7415207684105053, 0.7411239918460338, 0.7412651233471661, 0.7414271437850485, 0.7402339192655063, 0.7393997033393207, 0.739441456562467, 0.7398552090450492, 0.7404275652284925, 0.7404422176651805, 0.740356671314525, 0.7402607173101836, 0.7410444637905174, 0.741116465717995, 0.7406659153108849, 0.7406530835730616, 0.7405076251138103, 0.7398362960811306, 0.7397716946833647, 0.7398926042528848, 0.7395601290020154, 0.7393825854757242, 0.738471907507696, 0.7384866788373529, 0.7383629404886858, 0.7383822732948515, 0.7388400903643014, 0.7390504635914713, 0.7385022270816888, 0.7374509490763744, 0.737630347043874, 0.7369299003713234, 0.7370409253341101, 0.7364635468852284, 0.7363232871511732, 0.7368479695690088, 0.7373732182933223, 0.7370706663661385, 0.7376163432029506, 0.7377603536354836, 0.7375266566143382, 0.738048961193951, 0.7382678666252657, 0.7376740737602816, 0.7371890118658845, 0.7371462485619114, 0.737266574904357, 0.7376743222392765, 0.7376186807956735, 0.7375309082389336, 0.7373563125925232, 0.7372840145900907, 0.7376481377247807, 0.7374239253223671, 0.737117457262665, 0.7366185815764082, 0.7364637334088261, 0.7367428341903919, 0.7367577762867075, 0.7365783474935057, 0.736526587997398, 0.736508343944327, 0.7373345687083915, 0.7376709140682167, 0.7368937685022218, 0.7370202617581408, 0.7371224567532342, 0.7366748692750069, 0.7362315248012883, 0.7365403737989735, 0.7368202719797059, 0.7375511755580154, 0.7374892630096705, 0.737395636101166, 0.7375218565512129, 0.737176458555433, 0.7366117677613065, 0.7364052908019412, 0.7360766006043485, 0.7362132358640607, 0.7362574230748372, 0.736241712430305, 0.736339626338258, 0.7365764298970857, 0.7358549569780074, 0.7357495141440483, 0.7346191201091892, 0.7341088191959214, 0.7344774030438938, 0.7344869512449385, 0.7344839410970838, 0.7344893201712726, 0.7344495008779066, 0.7340912115350876, 0.7341796484978377, 0.7348141076294317, 0.7347134288102927, 0.7343500840006308, 0.734336172526857, 0.7343115660733895, 0.734566782259881, 0.7348719692613996, 0.7353447174151455, 0.7353966204229369, 0.7351824362605994, 0.7350229301189605, 0.7351304753548685, 0.7345661476697061, 0.7340949102846949, 0.7339720826773625, 0.7339950839367358, 0.7339966418353133, 0.7339690821518057, 0.7341534944492858, 0.7333577863480352, 0.7333859394153341, 0.7334225568471648, 0.7318739118479844, 0.7313593448134661, 0.7311477516983984, 0.7311659789375283, 0.7312113179282648, 0.7315150144094295, 0.7312886323694735, 0.7312492517350758, 0.7312272349879358, 0.7314285309612508, 0.7324063560664384, 0.7324276230072292, 0.7325734274243938, 0.7320782936998205, 0.7315800473627198, 0.7315535464045169, 0.7315775844603142, 0.7315444289605417, 0.7316725385393039, 0.7320322092693544, 0.7319952029767117, 0.732072926692795, 0.7323494688567505, 0.7322440805577427, 0.7323133159093974, 0.7324266650402635, 0.7330370505631598, 0.7332333531170991, 0.7331762597615488, 0.7333691529437553, 0.733420775114625, 0.7333997427802235, 0.7334490562697275, 0.7330932783560599, 0.7330433557016284, 0.7330553370765409, 0.7330552153195262, 0.7329951085338416, 0.733083847296278, 0.7329202236189043, 0.7326485815072555, 0.7324999846732299, 0.7325059715724638, 0.7325038747167083, 0.7325053911828387, 0.7325014404262777, 0.7325156218608935, 0.7324633687715911, 0.7329001037208643, 0.7330314653104498, 0.7329836993913731, 0.7329652229531138, 0.7329698944779043, 0.7329686692511516, 0.7329689494609695, 0.7329690401635609, 0.732968401148719, 0.7329708638605029, 0.732961659766579, 0.732995980682529, 0.7326692996024627, 0.7326948759944347, 0.7331304665763549, 0.7331550182130098, 0.7326187906815198, 0.7325172323808711, 0.7325340710210325, 0.7325922981671313, 0.7322576010887512, 0.7316943938806735, 0.7317811126920977, 0.7312307829124985, 0.7311518383906764, 0.7311733509874861, 0.7310139596857664, 0.7306801887795442, 0.7302065499995555, 0.7304783423871463, 0.7305524581009257, 0.7305140454941691, 0.7306442671259628, 0.7308537920039956, 0.7308126198305303, 0.7310977118550758, 0.7312967354263681, 0.731279974365822, 0.7313133926844957, 0.7310306679525824, 0.7309596752261559, 0.7310547924867842, 0.7320725775898608, 0.7329926883865281, 0.732581229542282, 0.7327838266076916, 0.7328209333447891, 0.7328146169774395, 0.7328056003461861, 0.7328472766905508, 0.7323162359052756, 0.7322462746887631, 0.7322564812526123, 0.7322883088932852, 0.7320600087178264, 0.7326226679166136, 0.7321626847016179, 0.7318186529180442, 0.7312478846865026, 0.7315401778113675, 0.731532466469844, 0.7311133642056453, 0.7310947373382307, 0.7317391990682116, 0.7317763210557611, 0.7317662979541096, 0.7320975292692586, 0.7320944219784413, 0.7320947676924104, 0.7323147087385199, 0.73231965540209, 0.7323527796152752, 0.7324724627134751, 0.7325298603560084, 0.7325351795350965, 0.732533838624302, 0.7325342875844014, 0.7325337923182786, 0.7325352602290732, 0.7323822078293086, 0.7320883003282093, 0.7320815224444251, 0.7320674518926024, 0.7327280610023486, 0.7327464228231655, 0.7327412393025169, 0.7327448497560552, 0.7326237976286964, 0.732619786504088, 0.7323214077386068, 0.7323211279969097, 0.732320355454011, 0.7323230759413252, 0.7323151660890165, 0.7328201728809423, 0.732706562329963, NaN], "lower_ci_auc_curve": [NaN, NaN, NaN, NaN, NaN, NaN, NaN, NaN, NaN, 0.46231894920546096, 0.4798845457854456, 0.4717288957068043, 0.4752912488899187, 0.46625397366681975, 0.45911939922384576, 0.47324209688044655, 0.4951892057800825, 0.49999390624314627, 0.49346087916463877, 0.4935521592738874, 0.5044149266909326, 0.4978964249327354, 0.49556299312172897, 0.4998110475598547, 0.4972460238052459, 0.5169532825149369, 0.5207568012695373, 0.5064518515596744, 0.5156503724988211, 0.5237206864338989, 0.5217439895177859, 0.5203977558947408, 0.5269540869513769, 0.5369273519475067, 0.5319913019637762, 0.5371898155214752, 0.5419840923297676, 0.5420947205640324, 0.5575918926514709, 0.5613112198149847, 0.5615311375463183, 0.5609306021414577, 0.5598223316366466, 0.5625401189133569, 0.567984703922435, 0.5693644610635676, 0.5717076349915606, 0.5832611893311047, 0.5877024597839346, 0.5931405796212464, 0.5934405163922333, 0.594100222460187, 0.5959892557014111, 0.6008675164630469, 0.5997237325521191, 0.5999784370853092, 0.6041115070267699, 0.6075959681381183, 0.6077416196492504, 0.6069115022270086, 0.6032320628115848, 0.6041398492298601, 0.6042164176067314, 0.6036114092030154, 0.6036445781814342, 0.6023698620031864, 0.6014399582814547, 0.6019067289197929, 0.606426904594357, 0.6050706208235385, 0.6056034828608043, 0.6057409336758283, 0.6052653346957428, 0.6076223716575418, 0.6092364116492718, 0.6136262008246515, 0.6132818533353439, 0.6134174835338208, 0.6134886844444281, 0.6129974843764665, 0.6173902390685195, 0.6229653506658342, 0.619331192020851, 0.6281007192446588, 0.631091553345745, 0.635646790045199, 0.636352493403653, 0.6380503948644061, 0.6480414501810773, 0.6454589860473858, 0.6468378998042232, 0.6443606092729149, 0.644768036440102, 0.6442004017969369, 0.6443301513633325, 0.6420509793073375, 0.6401217674098303, 0.6398468195535665, 0.6439000375570543, 0.6472205568587707, 0.6467865916509413, 0.6460420424834483, 0.6459943940773659, 0.6456216128903705, 0.6421073084111037, 0.6440704039686376, 0.6447536933470118, 0.6455261310102705, 0.6472527645987779, 0.649814815950226, 0.6497392128951726, 0.6528714091440389, 0.6529822154573539, 0.6566068387193317, 0.6519825583736214, 0.6514348967443835, 0.6513355804834414, 0.6526372039706146, 0.6506477410997298, 0.6491950123898201, 0.6503294538682535, 0.6499147709400867, 0.6493323406612993, 0.6498722013415388, 0.6492151509807059, 0.6503114409847294, 0.6483600450611006, 0.6505774365670168, 0.6526521553352742, 0.6507731414278776, 0.6513766985621573, 0.6533681249256202, 0.6537828145885843, 0.6517046278373406, 0.6507632003164647, 0.650903866028041, 0.6505318606619052, 0.6505952829091151, 0.6511200959348553, 0.6505779461741998, 0.6514283879454781, 0.651921832603996, 0.6521723086410618, 0.6523216529342055, 0.6527263914938949, 0.6527229938298708, 0.6528318609541229, 0.652272023645085, 0.6507148833372957, 0.6509382298375402, 0.6506173153854933, 0.6476224626160643, 0.6486254799093966, 0.648424677928133, 0.6484460715825748, 0.6483716456007322, 0.6481990996863692, 0.6476154477248394, 0.6476241110218439, 0.6475912810832588, 0.6481435151135039, 0.6472110898741578, 0.6476035008916322, 0.6471646870371128, 0.6488351648500758, 0.6495003537270703, 0.6504370555717558, 0.6505329152398851, 0.6501256459757326, 0.6499799139099605, 0.6516185313501895, 0.6498735907033933, 0.6494259653847587, 0.6494364048729817, 0.648637716949237, 0.6500400226651512, 0.6525424008295241, 0.6528232354869427, 0.6532016550865483, 0.6529735669073381, 0.6534105874959955, 0.6534068596709313, 0.6533989223551644, 0.6542390021823242, 0.6542146976898915, 0.6535805971083752, 0.6549052082765893, 0.653951706612803, 0.6530204484089557, 0.6529258573384767, 0.6540030120333996, 0.65414476217098, 0.6547475586832777, 0.6560484983095136, 0.6566852129108253, 0.6571329406095259, 0.6572337165756733, 0.6560908379470611, 0.6566869582017352, 0.6570600714256319, 0.657523808074463, 0.6566179040168373, 0.6564493135447319, 0.6574308428288617, 0.6570853854666945, 0.6581694892575438, 0.6574211796843968, 0.6558848603199524, 0.655994495615442, 0.6570191661757929, 0.6560073427571025, 0.6559035523577122, 0.6558454599881455, 0.6570777536976524, 0.657051133225365, 0.6577298877039569, 0.6563060891643906, 0.6562368340149692, 0.6556627661055413, 0.6567802045171035, 0.6569415871293577, 0.6570788253586571, 0.65711739561388, 0.6569128834529022, 0.6576706598353557, 0.658094166961724, 0.6585717342970145, 0.6586026491411736, 0.6585942236407273, 0.6585979809258258, 0.6585911094776313, 0.6586149350068303, 0.6594779315941851, 0.658843189841098, 0.6579498366133157, 0.6580286419205688, 0.6587195320482039, 0.6591579286704085, 0.6594800622785477, 0.660735658147549, 0.6613228720042426, 0.6610963296897993, 0.6597195819830626, 0.6596784227429101, 0.6597786092884677, 0.6596992222960715, 0.6629330759834091, 0.6652130897689031, 0.6641491359988863, 0.6644078146284151, 0.6653500863656486, 0.6654496665567842, 0.6654005468165098, 0.6652845043943085, 0.6653143003319321, 0.6641753095465156, 0.6636702683592068, 0.6634221319838093, 0.6636657772831615, 0.6633592380103609, 0.6625615764516738, 0.6638150630163825, 0.6637612753139103, 0.6639911156407983, 0.6639528671370342, 0.6641236800432613, 0.6633765894574895, 0.6628690989231028, 0.6654327187060791, 0.6616972965713491, 0.6608359604704125, 0.6603729145463151, 0.6594316388807713, 0.6594289798647827, 0.6593621749678696, 0.659621148446369, 0.6592615368068053, 0.6592618707429327, 0.6577888073379189, 0.6588003789855302, 0.658773327340696, 0.6588741531028949, 0.6580757919849861, 0.657963022754001, 0.6585434832624386, 0.6604925234191914, 0.6603170578042772, 0.659905818361377, 0.6596547891146218, 0.6594788645330517, 0.6612553112353564, 0.6612551214382468, 0.6612551718526961, 0.6612551590542757, 0.661255160093001, 0.6612551686356113, 0.6612551335710456, 0.6612552648080433, 0.6612547766988205, 0.6612565912649743, 0.6612498459285422, 0.6612749198486232, 0.6608909769842898, 0.660890977008321, 0.6608909770009456, 0.660312395452684, 0.6592157729685587, 0.6594191908112477, 0.6594892600055589, 0.6605715668057889, 0.6603749503791458, 0.6602660535173439, 0.6601998869030219, 0.6604364617538963, 0.6588409377504406, 0.6587850884662227, 0.6589877457881017, 0.6591679456520496, 0.6620234593593206, 0.6632346178394387, 0.6631323495554523, 0.6631590223794019, 0.6615549964531718, 0.6614894506286749, 0.6599161041978238, 0.6579270298562212, 0.6579949813146625, 0.6579697097270193, 0.657976378225826, 0.6579746198294445, 0.6579750831203258, 0.657974961314428, 0.6579749926767698, 0.6587686393520589, 0.6601091039319671, 0.6601222256449879, 0.6600733981032603, 0.6602550724256359, 0.6595791421881326, 0.6615896478235473, 0.6620185360702056, 0.6617420312007134, 0.6618088973564253, 0.6618219118532305, 0.6616977642994698, 0.6621302774375518, 0.6615896478281047, 0.6616941445036714, 0.6615896478269658, 0.6615896478327797, 0.6615896478110199, 0.661589647892461, 0.6594277424241268, 0.6585931953962465, 0.6579037988381516, 0.653583894152376, 0.6543768979479487, 0.6541272908377621, 0.654235645046542, 0.6542053759064619, 0.6554840269748933, 0.6551055263010753, 0.6551816110375352, 0.6551736425093116, 0.6557722257049317, 0.6572494537945613, 0.6573372284548313, 0.6573140406165906, 0.6555666295665906, 0.6555441114443248, 0.6555501155853808, 0.6555485148301936, 0.6555489416916866, 0.6561601963040486, 0.6561601955009865, 0.6561601957418293, 0.656160195616479, 0.6567869174441436, 0.6567869164318638, 0.6567869201880673, 0.6567869060143011, 0.6567869595466165, 0.6567867574086628, 0.6567875204493607, 0.6574440743415034, 0.6574535734838162, 0.6574183519967522, 0.6575489377743994, 0.6559850900337446, 0.656005330237421, 0.6559875491381715, 0.6560382738274821, 0.6551903959326162, 0.6553966893221168, 0.6537774202343144, 0.653741730894718, 0.6537417173389225, 0.6537417214324052, 0.6537417202165544, 0.6537417205730182, 0.6537417204696004, 0.6537417204993584, 0.6537417204908057, 0.6537417204934427, 0.6537417204919196, 0.6539412936965633, 0.6539412939138836, 0.653941293856345, 0.6539412938715771, 0.6539412938675453, 0.6539412938686123, 0.65394129386833, 0.6539412938684047, 0.6539412938683847, 0.6539412938683902, 0.6539412938683887, 0.6539412938683892, 0.6539412938683891, 0.653941293868389, 0.653941293868389, 0.6539412938683891, 0.6539412938683891, 0.6539412938683888, 0.65394129386839, 0.6537107392649146, 0.6537107392658086, 0.6537107392625124, 0.6537107392746636, 0.6537107392298772, 0.6533288944338582, 0.6524318809615262, 0.6523361038750926, 0.6521596651627619, 0.6521596853491107, 0.652159611077995, 0.652159884277401, 0.6523562927356495, 0.6521625734330857, 0.652290692150374, 0.6523528725122725, 0.6523686624832314, 0.652309607376477, 0.652530376786131, 0.6522652653758061, 0.6522347055582997, 0.6537413608381655, 0.6574968179713473, 0.6565193702084827, 0.6560881698221015, 0.6562008665288749, 0.6561714137512255, 0.656178740661991, 0.6561782805298693, 0.6567674878093166, 0.6571440316808176, 0.6570570862241598, 0.6574217265027124, 0.6574106651241208, 0.6574135622841909, 0.6574128072269508, 0.657260795205511, 0.6566011418189471, 0.6571566798685553, 0.6554428543534975, 0.6550685640798631, 0.6549279819427783, 0.6577146637721977, 0.6579545405901944, 0.6577433938207885, 0.6585552773890795, 0.6585552773851564, 0.6585552773861684, 0.6585552773859077, 0.6585552773859746, 0.6585552773859575, 0.658555277385962, 0.6586674088970139, 0.6586674116218109, 0.6586674109249209, 0.6586674111027794, 0.658667411057492, 0.6586674110689943, 0.6586674110660796, 0.6586674110668214, 0.6586674110666139, 0.658667411066739, 0.6586674110664535, 0.6586674110674019, 0.6586674110641589, 0.6586674110751904, 0.6586674110380191, 0.6586674111617925, 0.6586674107557732, 0.6586674120620026, 0.6586674079687853, 0.6586674203219643, 0.6586673851485869, 0.6588506983732447, 0.6588506983732448, NaN], "upper_ci_auc_curve": [NaN, NaN, NaN, NaN, NaN, NaN, NaN, NaN, NaN, 0.8402442254228938, 0.8476741476037286, 0.8344048620820916, 0.8295513780034885, 0.8324137316801444, 0.8351386451885594, 0.8305082884445348, 0.8319145989297414, 0.8280016682948563, 0.8301160971951685, 0.830464054720556, 0.834265597180011, 0.8334294608621118, 0.8348583691447402, 0.8341200271992812, 0.8298881460314799, 0.8295597960751572, 0.8308712398459479, 0.8324497736786368, 0.8319387043732008, 0.8330457667630835, 0.8298165266481158, 0.8217945597853104, 0.8214555114889442, 0.8190784361053693, 0.8146171074181592, 0.812853707525043, 0.8130509425140048, 0.8118139906560109, 0.8102791508921243, 0.8102325797400394, 0.8030593914365359, 0.8041041554373224, 0.8041854617716812, 0.8053863765197187, 0.8063906541472257, 0.8076606647556144, 0.8073926938276278, 0.8063340398657018, 0.8073880536104032, 0.8090363847072877, 0.8053936132962819, 0.7986266660340359, 0.8024713481218256, 0.8005623398794454, 0.7962580733625221, 0.7951706810154462, 0.796332509363748, 0.8009912822344368, 0.8004737384261709, 0.7986302023788556, 0.7992325176848822, 0.7979278099597285, 0.796663404349461, 0.7974986019820177, 0.7967710954827721, 0.7971848160085009, 0.798752545511195, 0.7982911244140303, 0.8016847674767551, 0.797779589479637, 0.7966556567975323, 0.7985850680243305, 0.7981073912415232, 0.8012624260469723, 0.7983104301313024, 0.7991290782784797, 0.8000989941073617, 0.7977058352358344, 0.7985163047177947, 0.800743922925988, 0.8008500121843025, 0.8023357208780786, 0.8016003213523306, 0.8059347305017974, 0.8046614616042564, 0.8052900543682396, 0.8072677521608684, 0.8066505741083124, 0.8079725918704964, 0.8066744442011838, 0.8067955778894655, 0.8007687995643791, 0.800448218778857, 0.8037643379828794, 0.8072855388900906, 0.8067536012709224, 0.8052170380090008, 0.8048588642167745, 0.802869118702885, 0.8035001778189812, 0.8029379508297424, 0.8022933023757343, 0.8004940259345942, 0.8017092657869668, 0.8007989789388023, 0.8016472747199416, 0.8050779507783238, 0.8057299831268241, 0.8050177784204551, 0.8053582382907291, 0.8057432234737032, 0.8083602128188165, 0.8098597825633924, 0.810409113348161, 0.8107574314430541, 0.8090668649520784, 0.809058869823704, 0.8106736181122784, 0.8076115391293216, 0.8099736501217543, 0.8127848564104196, 0.8145275262483389, 0.8145176039005527, 0.814601719823022, 0.8161492768254506, 0.8178585807149328, 0.8192278354616253, 0.8208265384252769, 0.8214393806262061, 0.8214816576006271, 0.8238394083286033, 0.8252420306271802, 0.8249968755946044, 0.8252447602603462, 0.8259708012338933, 0.8257689179129261, 0.825970848708798, 0.8269171301149363, 0.8257017052601183, 0.8245296265758688, 0.8236154201541002, 0.8243061717003963, 0.8247595269579299, 0.8241395410969015, 0.8232601081417654, 0.8211653189530413, 0.8204348934778353, 0.8210833389186022, 0.8211240087756158, 0.8213211427987587, 0.8194139794812096, 0.8182867850701354, 0.8187898563409646, 0.8177250760914689, 0.817663707143073, 0.8172271892880659, 0.8168501531932514, 0.8168656905637627, 0.8172918213203318, 0.814352759052029, 0.8128539871548808, 0.81088139285432, 0.8110949775591866, 0.8110293007806969, 0.8111385788694903, 0.810853503621488, 0.8126739393416493, 0.8142327045551424, 0.8110497951240361, 0.8101138671142332, 0.8124205177684936, 0.8127061260063453, 0.8125272978288332, 0.8137821882213062, 0.8189122960081383, 0.8193356965473259, 0.8186842064829956, 0.8186249635635707, 0.8186615641819838, 0.8190683941485472, 0.8190881727554261, 0.8200656683401305, 0.8198789589958331, 0.8215413405347471, 0.8222615191500204, 0.8218682860654364, 0.8216593648853029, 0.8214757711193863, 0.8214081791555048, 0.8214800247579623, 0.8214126764681893, 0.8216148372596426, 0.8213304774970708, 0.8202405263325383, 0.820402231820364, 0.8206980384791416, 0.8207354257744348, 0.8204036742096752, 0.8204986403726751, 0.8204409579241643, 0.8205148977121282, 0.8208846576107188, 0.8213017873775987, 0.8237695311242017, 0.8238097657444686, 0.8233636792760827, 0.823029729232807, 0.8237158321529411, 0.8243564302904323, 0.8243045157401896, 0.8244306638143749, 0.8232843655579575, 0.8229678538592476, 0.8229201670338179, 0.823090521492313, 0.8218073820028695, 0.8230018910636925, 0.8232206721034925, 0.8232841272642968, 0.8225118456651114, 0.824571672041448, 0.8257784715890343, 0.825977904418593, 0.8259202745896511, 0.8258797188748662, 0.8266874837916813, 0.826853883228884, 0.8270300534119256, 0.826299773171702, 0.8275974905555556, 0.8269585809341778, 0.826998083242001, 0.8270433264297358, 0.8263198525006811, 0.8263901137372314, 0.8261321451626197, 0.8265099804621101, 0.8273976855371337, 0.8270020399610297, 0.827165006707827, 0.8271237861051265, 0.8271241386943543, 0.8269453713675566, 0.8268887136859089, 0.8266892461434591, 0.8291714388417419, 0.8296144403844492, 0.8296510680513371, 0.8296412303239535, 0.8296438718216285, 0.829643164574988, 0.8296433466885291, 0.8296433267790485, 0.8296432242706853, 0.8296436531012241, 0.8296420447658225, 0.8296480324370467, 0.8296257531272135, 0.8301871409765347, 0.8302063620596966, 0.8302373529592371, 0.8300902520260744, 0.8313289474607625, 0.8317436472348962, 0.8315398670229989, 0.8316190866297837, 0.8316283265080943, 0.8315257225868129, 0.8321003749138364, 0.8274540059784997, 0.8271589380806633, 0.8272363150968509, 0.8272156825363486, 0.827751151828549, 0.8272197151737614, 0.8267275936526638, 0.827219975320423, 0.8269733990416858, 0.8270641764023545, 0.8269882627144828, 0.8272017924658278, 0.8267705731076822, 0.8263156579426327, 0.8268525208738755, 0.8268542802413057, 0.8268539093023388, 0.8268535102160011, 0.8268554682733102, 0.8268480610726789, 0.8269434691599543, 0.8269535616676024, 0.8274778678070914, 0.8280194343314097, 0.8269754647433771, 0.8268637069892406, 0.8280190219199843, 0.8280190316232776, 0.8280190290374626, 0.8280190297263896, 0.8280190295433849, 0.8280190295899956, 0.8280190295855852, 0.8280190295569876, 0.8280190296752739, 0.8280190292324175, 0.8280190308792902, 0.8280190247580848, 0.8280190475083843, 0.8280189629563194, 0.8280192771873833, 0.8280181094054329, 0.8280224491285761, 0.8280063222697305, 0.8280662495970241, 0.8278435664943239, 0.8279450790761921, 0.8262014444404587, 0.8258442157296041, 0.8260934857655369, 0.824448474709629, 0.8218881778894267, 0.8251418246562432, 0.8255931703731267, 0.8254966497940692, 0.8255353175312584, 0.8254023682956443, 0.8263572889782946, 0.8264269442145252, 0.8264228567644936, 0.8263709577826455, 0.8265815672060377, 0.8232939174125496, 0.8220019853941287, 0.8216597568267385, 0.8218946256577782, 0.8201038466196657, 0.8199348897978467, 0.8199351373670634, 0.8199350241902315, 0.8199070697719111, 0.8199345152375739, 0.819937175587181, 0.8197462017169966, 0.8197872540375523, 0.8196363653111575, 0.8198495292169402, 0.8194426927553753, 0.8194426928261925, 0.8194426928073452, 0.8194426928123885, 0.8194426928109367, 0.8194426928117315, 0.8194426928100039, 0.8194426928160896, 0.8194426927935959, 0.8194426928770269, 0.8194426925675086, 0.8191142887997984, 0.8191142829669901, 0.8191143046294326, 0.8191142241814449, 0.819114522926452, 0.8191134135894462, 0.8191175326993706, 0.8191022387392287, 0.8194750754418536, 0.8193226192337638, 0.8205138827090026, 0.8212877844643252, 0.8177585930535061, 0.8170850213000698, 0.8175188316787735, 0.8174877213014948, 0.8174959865381528, 0.8174937908156629, 0.8174943740879145, 0.817494219157584, 0.8174942603078256, 0.8174942493788696, 0.8174942522812534, 0.8174942515105268, 0.817674983527856, 0.8176976235535347, 0.8176749835307426, 0.8176749835310201, 0.8176749835309463, 0.817674983530966, 0.8176749835309607, 0.817674983530962, 0.8176749835309618, 0.8176749835309618, 0.8176749835309618, 0.8176749835309619, 0.8176749835309618, 0.8176749835309618, 0.8176749835309618, 0.8176749835309618, 0.8176749835309618, 0.8176749835309619, 0.8176749835309618, 0.8176749835309618, 0.8176749835309619, 0.8176749835309618, 0.8176749835309618, 0.8176749835309619, 0.8176749835309619, 0.8176749835309618, 0.8176749835309618, 0.8176749835309617, 0.8176749835309617, 0.8176749835309618, 0.8176749835309618, 0.8176749835309618, 0.8176749835309618, 0.8176749835309618, 0.8176749835309617, 0.8176749835309626, 0.8176976235569912, 0.8178294373478016, 0.81771493470971, 0.81769762355738, 0.817754691001641, 0.8177584623242995, 0.8176976235376296, 0.8176976236283389, 0.817697623295036, 0.8176976245157708, 0.8176976200604874, 0.8176976362582178, 0.8176975776199078, 0.817697788892662, 0.8176970317483833, 0.8177589022735139, 0.8177534505112979, 0.8177719745372477, 0.8177362003563392, 0.8185164521112288, 0.8185543629371488, 0.8185542482932952, 0.8185544034070101, 0.818553901548422, 0.8185557345508467, 0.8184645571553056, 0.8184920924434707, 0.818118080641443, 0.8181074906371146, 0.8181102711321404, 0.8181095405543443, 0.8181097324450457, 0.818109682062695, 0.818109695285802, 0.8181096918167376, 0.8181096927264577, 0.8179809621040909, 0.8179809623303684, 0.8179809622712078, 0.817980962286667, 0.8179809622826294, 0.8179809622836834, 0.8179809622834084, 0.8179809622834802, 0.8179809622834616, 0.8179809622834664, 0.8179809622834651, 0.8178284133083223, 0.8178284133083223, 0.8178284133083225, 0.8178284133083223, 0.8178284133083223, 0.8178284133083222, 0.8178284133083223, 0.8178284133083223, 0.8198179360377399, 0.8198609527062298, 0.819849869565658, 0.8198527215716791, 0.8198519888663867, 0.8198521767715422, 0.8198521286754785, 0.8198521409601387, 0.8198521378296666, 0.8198521386253774, 0.8198521384236237, 0.8198521384748767, 0.8198521384609645, 0.819852138468078, 0.8198521384533465, 0.8198521385030261, 0.8198521383284435, 0.8198521389389878, 0.8198521368244908, 0.8198521440589964, 0.8198521196822954, 0.8198522002126429, 0.8198519411617485, 0.8198527434891417, 0.8198503997027153, 0.8198565785282657, 0.8179353548312434, NaN], "mean_briers_curve": [NaN, NaN, NaN, NaN, NaN, NaN, NaN, NaN, NaN, 0.04255655655122811, 0.04458218080662895, 0.0464345475942691, 0.04771231929889597, 0.04886431918259073, 0.05035805106018256, 0.05245395556134837, 0.05509765052374938, 0.05852191314064571, 0.06040222005598561, 0.06174117004419528, 0.0654650900925662, 0.06744572858655572, 0.06826492106521319, 0.06937176184654072, 0.07122183413156169, 0.07313673039145836, 0.07504794381873538, 0.07723454310877649, 0.08024587765222774, 0.08187979786957307, 0.08338911130077119, 0.08582708150604569, 0.0892500948940725, 0.09148286284218682, 0.0937295752816835, 0.09635660972338042, 0.09794544587473333, 0.09948706697087832, 0.10143485173360728, 0.10380728833238956, 0.10528868904346163, 0.10651336353834716, 0.10802564206511146, 0.10979652252548829, 0.11049805221604304, 0.11163135865020304, 0.11337645372238062, 0.11479025554886005, 0.11608204876877229, 0.1169996157499546, 0.11827457736873825, 0.1194698298211512, 0.12034629184514163, 0.1215820437012118, 0.12382148680749781, 0.12555239547681118, 0.12668735980166854, 0.1273063193868129, 0.12882513319534306, 0.13008612863811625, 0.13136418265216473, 0.13268962298177844, 0.13391976803122688, 0.13515821337825598, 0.13620711005894817, 0.1372076912051561, 0.13891111241950926, 0.1397858694480299, 0.1411997943857131, 0.1436232021980181, 0.1443789196591604, 0.14464565017059267, 0.14573729582469672, 0.1467499052618831, 0.14839646483920635, 0.1494693164827629, 0.14998833016608848, 0.1511372903419082, 0.1517190749197204, 0.1527317443876044, 0.1536830295697939, 0.15452401166704263, 0.1551849006596209, 0.1560104386919128, 0.1570368142380425, 0.15806115244495855, 0.1591749479452242, 0.16005797101094624, 0.16073609546598644, 0.1617897581417893, 0.16247734281849976, 0.16417363745268906, 0.16519348346301466, 0.16573669397630247, 0.1667440106783503, 0.16748556279710197, 0.16866860074067455, 0.1697772893051583, 0.17070667896094316, 0.1712658209744014, 0.17178111871731122, 0.17259068865663935, 0.17351984256047231, 0.17542875778175054, 0.1769130932311635, 0.17685389722910663, 0.1772845445750794, 0.17755132469277227, 0.17763523470389914, 0.17814132928019807, 0.1785152576351126, 0.17868688070804342, 0.17868015865641076, 0.1790737148356335, 0.17981220619539265, 0.18071089887909203, 0.18123426060316103, 0.18129870241788842, 0.18255800084264082, 0.183309303342923, 0.1833087632242259, 0.18343110579208413, 0.18394169654791837, 0.1846174145704875, 0.18476660648731233, 0.18496482131990724, 0.18557933211290215, 0.18595261636098173, 0.1864082932270587, 0.18697242889918464, 0.18685358825076442, 0.18711384569001438, 0.18697698130455487, 0.18718906620283776, 0.1875256725891192, 0.18778167222607864, 0.1878922245577353, 0.18817035706798488, 0.18866544273318042, 0.1890369850858401, 0.18912123306957457, 0.18925711296285253, 0.18984062516770941, 0.19071328985728872, 0.19144711148981, 0.19194863781442953, 0.1920485359449021, 0.1920900019572071, 0.19299470444874112, 0.19304110200488242, 0.1938219391732416, 0.19445369030029142, 0.19415750076328253, 0.19446940659237422, 0.19450600429665993, 0.19490540343661508, 0.19527226978044165, 0.19548406207543728, 0.1955028356936973, 0.1960636748123818, 0.19625335219631415, 0.1969054380147699, 0.1970083979893982, 0.19714391072671794, 0.1969625273195944, 0.19688514562284562, 0.19669648073324802, 0.19669788197242596, 0.19688133896599974, 0.19701330958990332, 0.1969350072088368, 0.19719165534353275, 0.19728559970039877, 0.1972134464481938, 0.19718535168983667, 0.1967697111738895, 0.19708046823555242, 0.19751110337944686, 0.19771408853734537, 0.19762983616319746, 0.19784743658869008, 0.19772305612395688, 0.19790151163585076, 0.1980059986544895, 0.1979266563115943, 0.19862665568949786, 0.1986578319612454, 0.1987764288653958, 0.19927950569120298, 0.1992866015674025, 0.199353113299259, 0.19929307247206618, 0.19938016644711123, 0.19974220212555713, 0.19984668819480325, 0.19976565094984308, 0.19983093456739606, 0.2001502908113131, 0.2001720402371302, 0.1999492828551353, 0.20010798288383425, 0.20021565223894128, 0.20048553912917605, 0.2006312040678887, 0.20090516197578104, 0.20101841691472958, 0.2014096768317612, 0.20180491099150666, 0.20189278025744858, 0.20238853043669247, 0.2028222535326348, 0.20308374192682493, 0.20325194544032893, 0.20328802894229747, 0.20345129363916775, 0.20348447583133125, 0.20386676789423375, 0.20395496267685603, 0.20398526592265562, 0.20374479524361114, 0.20376057353768767, 0.20378947867816052, 0.2038369423302014, 0.20386191698296716, 0.20382462344546692, 0.2040021231364087, 0.2040797978734411, 0.2040806823846699, 0.2040166999294225, 0.20410882375085554, 0.2043288199627459, 0.20429502289973728, 0.20429537900397568, 0.20448409491451358, 0.20455689340403765, 0.20458496665386608, 0.20492490261704657, 0.20474644360735184, 0.20480989156820545, 0.20506510757702956, 0.20506634812543548, 0.2050092373187566, 0.20544361814144266, 0.2058095926864134, 0.2058122326519752, 0.2057732134044684, 0.20563974901648996, 0.2057159242564533, 0.20580252685387188, 0.2058520797274533, 0.20562221744704706, 0.20570208679904614, 0.20595214152276017, 0.20593256642097058, 0.20607208404551738, 0.20631128989348543, 0.20631330371519652, 0.20636126701413604, 0.20647562505328435, 0.20655332910104013, 0.20686033760491512, 0.20697343409260216, 0.2070122392046969, 0.207020675133781, 0.20694928793941533, 0.20690948030759718, 0.2070923981383606, 0.20750676316221173, 0.2074629788490554, 0.2077379084315119, 0.2077579710295773, 0.20806603228088216, 0.208163206644686, 0.20800084789297113, 0.20785314224421472, 0.20793309992225453, 0.20773164033311525, 0.2076907283004143, 0.20778602509409802, 0.2076106579275402, 0.20754903549498538, 0.20774719195626315, 0.20792432783361625, 0.2079399807110032, 0.20790202338327302, 0.20781487713107474, 0.20784627422308533, 0.2078743736217161, 0.20794441350997722, 0.20800083826422913, 0.20789131251302417, 0.20802685834927126, 0.2081849806125493, 0.2083625638757504, 0.20841715241152223, 0.2083580310691457, 0.2083496062751168, 0.20840442375341892, 0.2084226243357082, 0.20843541301445645, 0.20814880777033037, 0.20803269621771495, 0.2083003860024041, 0.2082406483212539, 0.20818856622287427, 0.20834041571123324, 0.2084881045959201, 0.20840330404468008, 0.20830839759324796, 0.20798554556005672, 0.2080014142210428, 0.2080513913563005, 0.20801339969104846, 0.2081296485538972, 0.2083409616262012, 0.2084321625609216, 0.20851165559657184, 0.20848407405218422, 0.20846476369238076, 0.2085560493137551, 0.2085448944849326, 0.20846373531067858, 0.2087294298587285, 0.20872636333211825, 0.2090879721144103, 0.20929109132575557, 0.20914195695740334, 0.20912644569151886, 0.20912985024189878, 0.20912799483663283, 0.20913784935529553, 0.20921999574357142, 0.20917014215822397, 0.20893326916360652, 0.20899799214306938, 0.2090628945232436, 0.20906568808730192, 0.2090762879729817, 0.20897238422511835, 0.20889148088983572, 0.2087588414827202, 0.20874034089561175, 0.20880607222469139, 0.20885538662044972, 0.20878382139121424, 0.20896869891155506, 0.20910719008123943, 0.20915568346188634, 0.2091557952672553, 0.20915439193062849, 0.2091584666656612, 0.20909747625356814, 0.20930126829384668, 0.20925765631110677, 0.20923027344766307, 0.20972866291065653, 0.20991430779749753, 0.20999351345148717, 0.2099871959760449, 0.20998074670504877, 0.20992809255168982, 0.2099620166556597, 0.2099662717128696, 0.20997762111900506, 0.20989759660567184, 0.2095978764750682, 0.20953564090006682, 0.20944841329100833, 0.20962312941061614, 0.2098163306649736, 0.20981385504275063, 0.20980677739004394, 0.20981642038631498, 0.20978095229689805, 0.20967835776014204, 0.20969348838572466, 0.20964128585167105, 0.20956120907277795, 0.20960855688745653, 0.20959646628214335, 0.20950591663949425, 0.20927564603748336, 0.2092135081293462, 0.20923036173047216, 0.20917333920888492, 0.2091603950974037, 0.20916450890285662, 0.20916179169383325, 0.20928784995577607, 0.20930427021081144, 0.2093003796655104, 0.2093003585300166, 0.20929268065817977, 0.20922274921163633, 0.20926332383143467, 0.20933233122097689, 0.20932067413283828, 0.20931090852510845, 0.20931338315463438, 0.209312420054399, 0.20931380758948304, 0.20930926287592694, 0.20932565060099592, 0.20917575306530597, 0.2091277674581231, 0.20914595184024812, 0.2091527174193583, 0.20915073745175494, 0.2091512575850536, 0.20915112806140787, 0.20915113359037937, 0.20915123937116345, 0.2091508098067117, 0.20915242727392586, 0.2091463700138191, 0.20918961227818358, 0.2091594708130924, 0.20899147742897992, 0.20896344706583136, 0.20912851642710584, 0.20915058745296253, 0.2091681490341756, 0.20916797910687854, 0.20924055906840228, 0.20935099887950748, 0.20932317362788322, 0.20953551586788835, 0.20956246072802348, 0.20955362501813826, 0.2095058710622572, 0.20960421173784322, 0.20974920073957684, 0.20965232429832376, 0.20962507559156515, 0.20964020276253642, 0.2095564841667852, 0.20942685394323637, 0.20944024185155907, 0.20930786243714505, 0.2092556949715202, 0.20926261915391356, 0.20925347665005964, 0.20932116749624385, 0.20934161645281127, 0.2092669332436351, 0.20882090036661233, 0.2084018193475204, 0.20853099776672365, 0.20848537682930457, 0.2084754026067857, 0.20847653756420614, 0.2084811321053624, 0.2084619067833041, 0.20871669289429276, 0.2087484229807588, 0.2087439962511487, 0.2087242269198948, 0.20871875058428224, 0.2084919449968989, 0.20861558727930002, 0.2087268114132765, 0.2088011236574204, 0.2087080531349493, 0.20865410663492223, 0.20870745496890356, 0.2087138155842044, 0.2084797096265741, 0.20846410727366124, 0.20847735729782307, 0.20827856013277377, 0.20827286684467466, 0.20828440562485742, 0.20821567153916112, 0.20821546579644232, 0.20818747737802665, 0.20811543443180797, 0.20806939664091165, 0.2080659216944556, 0.20806677245475896, 0.20806657971681736, 0.20806654655981804, 0.20806683920922406, 0.20805890474889172, 0.20814116406322739, 0.20814196680658878, 0.20814954303631497, 0.20787673976183937, 0.20786752284579424, 0.20786972664898706, 0.20786935436963927, 0.20784455218528466, 0.20784433757287366, 0.20792097269410756, 0.2079213353160359, 0.2079214924924161, 0.20792072773696893, 0.20792298937519596, 0.207774369987067, 0.20773904068858437, NaN], "lower_ci_briers_curve": [NaN, NaN, NaN, NaN, NaN, NaN, NaN, NaN, NaN, 0.017409151619258247, 0.01923643673741671, 0.021835787806716182, 0.023330562088561504, 0.024872375890318644, 0.025872600986707347, 0.028556437805884217, 0.03219303277831767, 0.03492221382566146, 0.035665024499173456, 0.03681124418404463, 0.041376587720973024, 0.04446021131300518, 0.04550970951193656, 0.046568045088942384, 0.04855268305187269, 0.05110797436516259, 0.05237407959270018, 0.053592152401532624, 0.05592368481816441, 0.05803674784135479, 0.05960526765113224, 0.0626804901782845, 0.06577581692143059, 0.06688042468463967, 0.06968877659551125, 0.07113674915352292, 0.07498642830539555, 0.07680643445070767, 0.07913616135707217, 0.08096969060177324, 0.08342234177261162, 0.08490951583886336, 0.08630349292399557, 0.0884819457662045, 0.09087415813026611, 0.09168067702461402, 0.09292447728430346, 0.09364063793880369, 0.09412780534814216, 0.0956513340788729, 0.09677159016167627, 0.09838837964622259, 0.09933439782866034, 0.10110433958100395, 0.10579487864670074, 0.10873359000696636, 0.11010178863898441, 0.11063603422818545, 0.11145925616451198, 0.11254188043239387, 0.11382198355872115, 0.11546063465926668, 0.11632937215143005, 0.11817131733281465, 0.1196788403557294, 0.12150649091088464, 0.1231236490760149, 0.1239179925606279, 0.12541486542589725, 0.1302326550638287, 0.13147014122756562, 0.1321436649304371, 0.13255511437829579, 0.1330931728369276, 0.13462377695034589, 0.13479422366637328, 0.13488770405293185, 0.13594715854183878, 0.13587341599502736, 0.13687068465545152, 0.13760824581522402, 0.1379478739859338, 0.1383610985074167, 0.13884244779448487, 0.13952609477639283, 0.14081945086873537, 0.14202429567115354, 0.14254604744470004, 0.14273746888413402, 0.14410288820260125, 0.14482913652998447, 0.14649775050045144, 0.1479253142701961, 0.14762596392966132, 0.1488384876443692, 0.14966820584075727, 0.14983476017785075, 0.15078321612191947, 0.15208747489259153, 0.15206818067594116, 0.1525340868558381, 0.15389925760179715, 0.1555143439749883, 0.1570733030328335, 0.1583396158471163, 0.15830893324742415, 0.158723423921462, 0.15922746304410568, 0.15915335599052738, 0.1597448225210792, 0.1599422528783919, 0.1598541241103709, 0.15943944478670982, 0.15959836315113693, 0.16041587574156158, 0.1616621725975306, 0.16168892011240585, 0.16172813154958024, 0.16321251145580476, 0.16309735973001843, 0.162407378836834, 0.16245087961380503, 0.1627362445116468, 0.163565219507152, 0.16337709025380118, 0.16325046348071412, 0.1630369504527208, 0.16388942286510932, 0.16373362321469437, 0.1642456083727099, 0.16364901330915327, 0.1637630711307607, 0.16372081847019104, 0.163645381133802, 0.16365354884949998, 0.1638127614694298, 0.16396366420910174, 0.1640016392210026, 0.1651354778811961, 0.16584117430842124, 0.16605313865999846, 0.1659879565087036, 0.16577918574086672, 0.16660361718571737, 0.16714558762266646, 0.16789147939372306, 0.16795163014942524, 0.16822533150218213, 0.16857037684463955, 0.16830598601599756, 0.16991454861319774, 0.17056944565775448, 0.17012846593995293, 0.1707886597857401, 0.17074590842739962, 0.17091448541781362, 0.17154234146913439, 0.17149568416788386, 0.17134800217056848, 0.17312921326000097, 0.1732319243786611, 0.174451168836678, 0.17451768009045115, 0.1745542991601603, 0.17443594096695308, 0.17417871137171906, 0.17383277408916664, 0.17338028426596436, 0.17426702845334863, 0.17459895825978117, 0.17411186853786265, 0.17402966358933192, 0.1741590393019267, 0.1738525372990683, 0.17285162455084968, 0.17236596096190676, 0.17330682735964922, 0.17338067852606784, 0.17354148784432433, 0.1733555380641753, 0.17350639368562235, 0.17314130280662282, 0.17338177856877116, 0.17315024307169413, 0.17222048101524096, 0.1732080685833092, 0.1728514897513734, 0.17342567802645567, 0.17328677348024685, 0.17328312829990355, 0.1733823337039361, 0.17318746669019636, 0.17360458051599184, 0.17467673481834084, 0.17475799339467812, 0.17468912049542334, 0.174658853548219, 0.17477945738304143, 0.17484304166724474, 0.17462058588310855, 0.1748206170195556, 0.17436631898682833, 0.17446953745829424, 0.1746286891689707, 0.17511421855873374, 0.17522091965316855, 0.1755310803965288, 0.17592318787680825, 0.17585826445324407, 0.1760348456515677, 0.1761474370324372, 0.17652432126319942, 0.176977370539623, 0.17699768747692227, 0.17710914552390605, 0.17727342611446886, 0.1775172317725579, 0.17729697849819334, 0.17727763348677938, 0.1776219168460699, 0.17712380691679594, 0.1771980483897836, 0.17720031666865468, 0.17720599720414126, 0.17723047182447144, 0.17768317252930996, 0.17786295637377547, 0.17761065144038699, 0.17794308038474363, 0.17785604527523363, 0.17840026125180702, 0.17821302087031535, 0.17847971251544423, 0.17855382089045446, 0.17845581200878044, 0.17835297842831074, 0.17886966310809801, 0.17873416408947604, 0.17902537103686902, 0.17903187149686606, 0.1789759600551554, 0.17896870191759873, 0.17908622660244086, 0.17897084356244913, 0.1792010936043338, 0.17883098672294515, 0.17866997852340133, 0.17851735121521786, 0.17851656628384394, 0.1785079939899249, 0.1784027292220474, 0.1786173558423573, 0.17894242947115133, 0.17894939665250834, 0.17910881294109263, 0.17919880805080438, 0.17918583808645816, 0.17933723242280789, 0.1792104654970948, 0.1790323094354219, 0.17918952608492636, 0.17929075520006146, 0.1792094904705071, 0.1791292583619777, 0.17906774227618946, 0.17903769788966117, 0.17909325708247062, 0.17928381985645594, 0.17918689260194212, 0.1803855191973196, 0.1805618503690862, 0.180474813117888, 0.18048977373437433, 0.1804259377654074, 0.1801714254479169, 0.1803304395409114, 0.1803182103818534, 0.1801656811434, 0.18011952806571674, 0.18004577448106932, 0.1800333650209481, 0.18015460891625523, 0.1802951766680049, 0.18026257529830375, 0.18025329710656743, 0.18016017478181534, 0.18024245869343328, 0.180297849197972, 0.1804398522915383, 0.1801061300792748, 0.18006324536927468, 0.18025072865127464, 0.18034896898104674, 0.18067264233791333, 0.18065991711065832, 0.1806359911108387, 0.1805959749819014, 0.18062434189762963, 0.1806035761568329, 0.1806274780302792, 0.18063220304763658, 0.18071038297593042, 0.18093109043882977, 0.1809458283468318, 0.18063149748595947, 0.18074367807203268, 0.18079833673057794, 0.18065684312258565, 0.18065224055336487, 0.1805474063041279, 0.18053772117224226, 0.18053372298215217, 0.18063735467586378, 0.18071286049314292, 0.18083350366099657, 0.18049556548192472, 0.1808300829957171, 0.18092961475635158, 0.18101292015199244, 0.18198434364963184, 0.18231230201471083, 0.18176262936613885, 0.18198690755946267, 0.18203116455334986, 0.18226955599052005, 0.18243901221322478, 0.1819316975882797, 0.18180579697236043, 0.18181686825698815, 0.18181826623827205, 0.18200574171809603, 0.18303279086271407, 0.1832152605668636, 0.18317143602225153, 0.18320463531405884, 0.18336293076714125, 0.1834833340788952, 0.1834655259811859, 0.18342355725624696, 0.18342577867817522, 0.18336451160960962, 0.18317410344364862, 0.18329514576873632, 0.18344829744102348, 0.18343548821727698, 0.18345129211096992, 0.18379504074216726, 0.1838825969427139, 0.18391948717314488, 0.18390937194066462, 0.18391968639055076, 0.18395740988820397, 0.1840983234926975, 0.18370696346861898, 0.1836509663130204, 0.18408177597697295, 0.18414534392326487, 0.18422431974015283, 0.1841325829205347, 0.18411261889851785, 0.18410935226348887, 0.18417780945863554, 0.18414046143722826, 0.18425948319441268, 0.18412865093697137, 0.18377968923448695, 0.18374859297259144, 0.1829985535705148, 0.18291412020980696, 0.18387399070162663, 0.18416543513513903, 0.18416406848285238, 0.1841622123429729, 0.18416958131512814, 0.18399849191293952, 0.18399278151817022, 0.18388856532295395, 0.18393905609022576, 0.18394960183090195, 0.18402653972036143, 0.1839370467514497, 0.1838544327966881, 0.18369635028779754, 0.18373382113637315, 0.1837278496909629, 0.1837343893590585, 0.18373407348427293, 0.18373381035651687, 0.18384594158915088, 0.18384786904543413, 0.18384697674480974, 0.18384888134586885, 0.18381834260839072, 0.18374087685378473, 0.18361088484088195, 0.18359786581040197, 0.18361177538405288, 0.1836030118830613, 0.18360532291569515, 0.18360472591799193, 0.1836048260546075, 0.18360501447135052, 0.1834590439720795, 0.18332886861444433, 0.18309440616511646, 0.18316566345200172, 0.18313481132081053, 0.18314333202170327, 0.18314107713872638, 0.18314166992385864, 0.1831415284067053, 0.18314150880032232, 0.18314172553574612, 0.18314088399429213, 0.18314401318337115, 0.18311149571986715, 0.18317189333352835, 0.1832021758480279, 0.18325726466164163, 0.18329253720821712, 0.1833175886698044, 0.18333872947883423, 0.18334049245336329, 0.18353102955312217, 0.18355928715362613, 0.18356074766327898, 0.18353194912365967, 0.18353102569601965, 0.1835312041377949, 0.18354441418290424, 0.18361737008622794, 0.18366067478135253, 0.1835207628941622, 0.18352386257371567, 0.18352896312378147, 0.18340972059565278, 0.18294052608305136, 0.18291049555785063, 0.18269023228653453, 0.18277303069439593, 0.18277681981443442, 0.18277413673446494, 0.18284648179337745, 0.18284736502846133, 0.18285037872730725, 0.1826631855101416, 0.18252161751947205, 0.18258423936416665, 0.18268202095241112, 0.1826837462710779, 0.18268315016653636, 0.182683832955896, 0.18268172822720172, 0.18290001781237414, 0.1828191096431851, 0.1828399290169166, 0.18285410059701632, 0.18291240123330285, 0.18286112647889297, 0.18301990109826627, 0.18332490727250583, 0.18325672394107176, 0.18331200835963107, 0.18342217925623572, 0.18348907536492776, 0.18349237423817796, 0.18338532969087745, 0.1833824457911762, 0.18338082661862007, 0.18341233749085012, 0.183411902464582, 0.18339230080542462, 0.18291661082395894, 0.18292690104353546, 0.18297984778277593, 0.18291848299158986, 0.1828960702351859, 0.18288904160010133, 0.18289079596231325, 0.18289028757515788, 0.1828906402533372, 0.1828897494254045, 0.18293612153117209, 0.18304570076946444, 0.18305025583052364, 0.1830447543354294, 0.18293805064686103, 0.18293811781682642, 0.18293810882468325, 0.1829380852352464, 0.18294607006987668, 0.18294615679532242, 0.18295491137205472, 0.18295495008503287, 0.1829549319379604, 0.1829549640419768, 0.18295487736075583, 0.1829351027189378, 0.18268072920302827, NaN], "upper_ci_briers_curve": [NaN, NaN, NaN, NaN, NaN, NaN, NaN, NaN, NaN, 0.07006354037983428, 0.07149177760627601, 0.07325385159832144, 0.07299203538844729, 0.07453052473286546, 0.07685234716127128, 0.07855497197695449, 0.08129195561094191, 0.08395421932255828, 0.08587089722930832, 0.08629381119438603, 0.0909994739450736, 0.0927602596197669, 0.092719853024342, 0.09429596509118977, 0.09671514336922271, 0.09899053792246, 0.10081384638881222, 0.10297133892241626, 0.10610650066010646, 0.10792938924484476, 0.10830233212923054, 0.11025772324701417, 0.1148406007036183, 0.11768871296457595, 0.11969702287071896, 0.12291550923429335, 0.12410799132435482, 0.1233398137447929, 0.12578065871764413, 0.1281670386372998, 0.1280675808882229, 0.12877819925845377, 0.13007503863620967, 0.132067398645605, 0.13197277677950456, 0.13218672185658303, 0.13352930997357207, 0.13457959342897358, 0.13646637589378968, 0.13706369507913202, 0.13846528674910774, 0.13949912680639165, 0.14040900421637664, 0.14051432884710605, 0.1420821983659184, 0.14203186746435112, 0.14336210058831791, 0.14427891796728554, 0.14534450982616945, 0.1471530778132825, 0.14966469473332045, 0.15019286416899347, 0.1507877833574661, 0.15179707467758938, 0.15240970406452906, 0.15395937425591133, 0.15465381041677917, 0.1544395201696594, 0.1556387673396794, 0.15792452936087265, 0.158217816235979, 0.15821127504957597, 0.1593721709429344, 0.1605865715833386, 0.16310316542610007, 0.16506555627861827, 0.16610711643743828, 0.1665393865762302, 0.16772450329050143, 0.16884454604031593, 0.16932636712290786, 0.17128912418561068, 0.17294372063654262, 0.17354691867272684, 0.17463540831445995, 0.1763776152624147, 0.17803088770136058, 0.17941279212223502, 0.1807008172161447, 0.1814789615860688, 0.1817429736626868, 0.18243147274238466, 0.1854494330105886, 0.18608105744432243, 0.1860156524231752, 0.1872250431092507, 0.1887259154640308, 0.1904642126293341, 0.19084440890895488, 0.19239777596223895, 0.19275761302496364, 0.1933924223060352, 0.19345005580756314, 0.19581146112305947, 0.19740544443556768, 0.19802657091294867, 0.19946304175980417, 0.19951950698481508, 0.19946988923981238, 0.19976496271511476, 0.20006037961683928, 0.2001999401468802, 0.2009000036162599, 0.20144503052055357, 0.20225172171362518, 0.2025426569858343, 0.20420371811838325, 0.20435904160253784, 0.20606362781176568, 0.20720153210852993, 0.20816666353528684, 0.20826275287994703, 0.20851219597959522, 0.20883616134119815, 0.20880057790408219, 0.2097908109643511, 0.2119275288200491, 0.21176401278054793, 0.21224005590816886, 0.21408081996451836, 0.21377110933469304, 0.2142756585042299, 0.21425967725902512, 0.21465571834391145, 0.21503537183148033, 0.21620823873717496, 0.2161772716546229, 0.21623931677387553, 0.2171877708100478, 0.21704764571760812, 0.21706303691342257, 0.21667846286760176, 0.21749690053923557, 0.21810738568271162, 0.21826131016876826, 0.21828430173161398, 0.21840416871065235, 0.21856747721705905, 0.2186534383429066, 0.21875844806197678, 0.21944646117785163, 0.22075925394126975, 0.22080993952497963, 0.2209225846625202, 0.22071279347912576, 0.22082744093366974, 0.2208222994572988, 0.22111590536863426, 0.22113723573584051, 0.22112665223279523, 0.22119331211087503, 0.22118942521761542, 0.22132862581747811, 0.22157493217180926, 0.2216148175331425, 0.22125575137801592, 0.22148385053625283, 0.2213490309036744, 0.22155918937698343, 0.22227278944651147, 0.22206636268496768, 0.22254998150922164, 0.2228980921088055, 0.22286769167642426, 0.22320427297006143, 0.22301662646061068, 0.22288946470920623, 0.22332397132253243, 0.2236465048365313, 0.2235249793288195, 0.22365654223492173, 0.22391641670389315, 0.2239174521087959, 0.22375331227808248, 0.2235946214938315, 0.2243047991933234, 0.22434712730494633, 0.22489678106144284, 0.22654769488614493, 0.22644175110710116, 0.22652258681837026, 0.22665190882475175, 0.22656124070750272, 0.22658981563506836, 0.22681075377205984, 0.22688307080086878, 0.22715928736426624, 0.2277130626796741, 0.22772035180398223, 0.22747040971388632, 0.22834907056826428, 0.22864676683299154, 0.2285050298616885, 0.22868132700883176, 0.22891825770427449, 0.22907113764346926, 0.22907499128695386, 0.22966778417406644, 0.22927546412632469, 0.2291675786352338, 0.22909596623557618, 0.22959632834003335, 0.23005576312574758, 0.22996135421568395, 0.2297181931186802, 0.22986634131838588, 0.23101422739006908, 0.23131380736401602, 0.23136701294082063, 0.230622978552956, 0.23060065053222886, 0.23067997282816516, 0.23060530360149295, 0.2306583951162088, 0.2305433535693035, 0.230367182125141, 0.23029633674556874, 0.23031007653014346, 0.2302536233858351, 0.23017983739787903, 0.2300529535954838, 0.23016642722925612, 0.23037560065129872, 0.23037483621184301, 0.23041126968616593, 0.23052766879291992, 0.23056530273977935, 0.23110733877750878, 0.23160052615720503, 0.23133867617808646, 0.23135440936570553, 0.231098778491874, 0.23157847542622767, 0.23194988599833674, 0.2318813766164436, 0.23192872200078704, 0.23097991414603877, 0.23007229235545762, 0.22979325813944063, 0.22993211365666893, 0.22918892658903414, 0.22923725038287474, 0.22980308250373876, 0.2298079523451299, 0.22991898734612465, 0.23008824665623157, 0.23010551559539802, 0.23043462341160575, 0.23024845676129574, 0.22995076899936495, 0.2302538838287273, 0.23033088907486715, 0.2303003919493054, 0.23020789742529602, 0.23027165879750705, 0.23027492044731568, 0.23037924645248437, 0.23056089144837352, 0.23037643615445466, 0.23078392733187175, 0.2309631414713832, 0.23141422140778453, 0.23178860943940552, 0.23165450598412302, 0.2316873059918251, 0.2316192909927902, 0.2311498023575118, 0.23117105014626455, 0.2315856338056257, 0.23121759959884297, 0.23122368618629058, 0.2312770658722811, 0.23114923386433497, 0.2311751290585101, 0.23116614868162763, 0.23109911394362465, 0.23113890589357494, 0.23117443847245245, 0.23114389215699535, 0.23131066596064376, 0.2312798737815513, 0.23131753333706892, 0.23153148295561793, 0.2314539744298347, 0.23143223270431837, 0.2315279905899244, 0.23148748146956255, 0.23153262493066853, 0.23154088570215917, 0.23154064384440398, 0.2314432041930439, 0.23146409034700258, 0.23144981864278447, 0.23131356269039738, 0.23125820484071857, 0.23118083331354355, 0.2319064508298517, 0.23175413505389741, 0.2316386344355042, 0.2308363894704819, 0.23084465773910462, 0.2312562848875437, 0.2310741357883311, 0.23104637964651212, 0.2312486299637092, 0.2317028150936659, 0.23173293438384257, 0.23164042524545236, 0.2303513854346, 0.23039749526744688, 0.23039797323940597, 0.23018214539726223, 0.23075362767202817, 0.23087592451686928, 0.23096866606581345, 0.2312439536516414, 0.23135895741808685, 0.23137931864153471, 0.23137527907961394, 0.2313713396136598, 0.23139101472038756, 0.23108121559807623, 0.23100520378204734, 0.23102148733506972, 0.23110889927058287, 0.2310310351626085, 0.23102885702361534, 0.23103015878038075, 0.23104319035060025, 0.23103434353235303, 0.23086540557715796, 0.23092578485673282, 0.23088692135485886, 0.23075589704228872, 0.23091317398466982, 0.23103154087528593, 0.23131000410808483, 0.23124880322186997, 0.23125979882244854, 0.23125876703288378, 0.23125200853968922, 0.2312529684837859, 0.23198494901762468, 0.23205441733487128, 0.23204129940880178, 0.23289631036043065, 0.23285208647418382, 0.23289413666956377, 0.2328881221107827, 0.23288732394898826, 0.2328640980308449, 0.23288791086747604, 0.23286864261359103, 0.23290501524576648, 0.2328947917107902, 0.23231678146133308, 0.23224736145388739, 0.23247458011223043, 0.232810285175215, 0.2328262435270414, 0.23269383672573152, 0.2326948419886807, 0.23275871863884967, 0.23270031795476293, 0.2326409298245683, 0.23255301472626322, 0.23257562638989007, 0.23252652953798508, 0.23252065743340644, 0.23253891522176304, 0.23253631179000275, 0.23247770079778157, 0.23247536103846284, 0.23249571805004343, 0.2325133519256476, 0.2325154968258113, 0.2325153246729774, 0.23251390946603076, 0.23258716226894657, 0.23259048639285143, 0.23258826972015678, 0.2325927423238208, 0.23252721230709483, 0.23250327477870952, 0.23285511348162627, 0.2328248214379761, 0.23281819946350304, 0.23282375322239482, 0.23282228613858316, 0.23282265387837434, 0.2328226348795836, 0.2328223496552234, 0.2328234985578205, 0.23280926057474904, 0.2327042003303627, 0.23266754772561743, 0.23265450797950843, 0.2326579522796567, 0.23265703663051288, 0.2326572915858457, 0.23265717803948535, 0.23265737814668197, 0.2326566971315453, 0.23265919669330307, 0.23264997134056492, 0.23281217029419382, 0.2327800216845139, 0.23276306778675787, 0.2327878237125789, 0.23279750373283395, 0.23280417798353092, 0.23278174643718208, 0.23277557730493945, 0.2328435280651257, 0.23289701151316555, 0.23289711362222668, 0.2329024506247865, 0.2329028592517793, 0.23290191016731346, 0.23291894469515398, 0.2330163682289169, 0.23315789610309537, 0.23320552062675995, 0.2332111989209933, 0.23321052100301048, 0.23311769488907974, 0.23306041172033862, 0.23306309340593617, 0.23295210223840787, 0.2329515161798455, 0.2329522940280802, 0.23294979880946878, 0.23305157468097057, 0.2331201618055173, 0.2331165824184508, 0.23228807073341395, 0.2313353268201091, 0.23161458073896538, 0.23154170347536585, 0.23151641289727307, 0.2315233089495441, 0.23151571144765712, 0.2315401797893425, 0.23151864795997248, 0.23150892731516304, 0.23152626065169557, 0.2314474449695407, 0.2314505670079403, 0.23118892320239895, 0.23117724693151184, 0.23116828762270497, 0.23147649760165653, 0.23142684393644014, 0.23136967192447636, 0.23138768504382148, 0.23148460940691892, 0.23097854944315518, 0.23096454472188058, 0.2309648823980406, 0.23095687804022724, 0.23095508702419132, 0.2309552626615717, 0.23095551216553403, 0.23095499481546514, 0.23105253212733945, 0.23117047685678246, 0.23105345631370133, 0.2309974669520926, 0.23101130580705714, 0.23100730136803085, 0.2310100707740098, 0.23100304103367783, 0.23101652383059074, 0.23098087518336385, 0.23096940751904269, 0.23098072242581116, 0.23070750429666848, 0.23069544486918253, 0.23070027344658203, 0.23069247066200235, 0.23086376962847444, 0.23087063609397607, 0.23093557066143724, 0.23093706929599514, 0.23093840032683358, 0.23093306703505714, 0.23094888470549824, 0.23079683842365728, 0.2308756511365846, NaN]}
